# Supplementary material for: The mitochondrial genome map of Nelumbo nucifera reveals ancient evolutionary features
Source: Sci Rep. 2016 Jul 22;6:30158. doi: 10.1038/srep30158 (PMC4957087; doi:10.1038/srep30158)
Supplement: Supplementary Data S1 [file srep30158-s2.zip]

Archive with 43 entries (42 files):
- Alignment/
- Alignment/ccmB.phy
- Alignment/ccmC.phy
- Alignment/ccmFC.phy
- Alignment/cox1.phy
- Alignment/cox2.phy
- Alignment/matR.phy
- Alignment/nad4L.phy
- Alignment/nad6.phy
- Alignment/nad9.phy
- Alignment/rpl10.phy
- Alignment/rpl16.phy
- Alignment/rpl2.phy
- Alignment/rpl5.phy
- Alignment/rps14.phy
- Alignment/rps2.phy
- Alignment/atp1.phy
- Alignment/atp4.phy
- Alignment/atp6.phy
- Alignment/atp8.phy
- Alignment/atp9.phy
- Alignment/ccmFN.phy
- Alignment/cob.phy
- Alignment/cox3.phy
- Alignment/mttB.phy
- Alignment/nad1.phy
- Alignment/nad2.phy
- Alignment/nad3.phy
- Alignment/nad4.phy
- Alignment/nad5.phy
- Alignment/nad7.phy
- Alignment/rps1.phy
- Alignment/rps10.phy
- Alignment/rps11.phy
- Alignment/rps12.phy
- Alignment/rps13.phy
- Alignment/rps19.phy
- Alignment/rps3.phy
- Alignment/rps4.phy
- Alignment/rps7.phy
- Alignment/sdh3.phy
- Alignment/sdh4.phy
- Alignment/00All.phy
