# Supplementary material for: The mitochondrial genome map of Nelumbo nucifera reveals ancient evolutionary features
Source: Sci Rep. 2016 Jul 22;6:30158. doi: 10.1038/srep30158 (PMC4957087; doi:10.1038/srep30158)
Supplement: Supplementary Data S1 [file srep30158-s2.zip › Alignment/ccmB.phy]

68 621
M_Aegilops_speltoides	ATGAGACGACTCTTTCTTGAACAATTTCATAAGCAGATCTTCCCCTCCACACCAATCACGAGTTTTTTTTTATTCCTCTCGTATATCGTCGTCACGCCCTTAATGATAGGTTTTGAAAAAGATTTTTCATGTCATTCCCATTTAGGTTCGATTCGGATCCCTCTGTTGTTTCCCTTTCCTCCCGAACCTTTTCCTCGAAATGATAAAGAATCTGGTACACTCGAATTGTATTATTTAAGTGCTTATTGCTTGCCAAAAATCCTACTTCTACAATTGGTAGGTCACCGGGTTATTCAAATAAGTCGTGTTTTCTGTGCTTTTCCCATGTTACAACTTCCGTACCAATTCGATCGATCCGGAATGGATCGGTTAAACATTCTATTAGGGAGCCCGGTCTTG…
E_Ajuga_reptans	ATGAAACGACTCTTTCTTGAACTATACCATAGAGAGATCTTCTCCTGTACACCAATCCCGTGTTTTTCTCTATTCCTCTCGTATATCGCCGTAACGCCCTTAATGCTAGGTTTTGAAAAAGACTTTTCATGTCATTCCCATTTAGGTCTGATTCGGATCCCTCCGTTGTTTCCTTTTCCTTCCGCACCTTTTCCTCGAAATGATCAAGAAGATGGTATACTTGAATTGTGTTATTTAAGTGCTTATTGCTTTCAAAAAATCCTACTTCTACAATTGGTGAGTCACCGGGTTATTCAAATAAGTCGTGTTTTCCGTGGTTTTCCCATGTTACAACTTCCGTACCAATTCGGTCGATCCGGAATGGATCGGTTAAACATTCCATTAGGGAGCCTGGTCTTG…
B_Anomodon_rugelii	------------------------------------------------------------------------------------------------------ATGATAGGTTTTTCTAAAGACTTCTTATGTCATTTTCATTTGGGTCTAATTTGGATTTGTTTATTGTTTTCTTTTCTTCCCGAACGTTTTCTCCAGAATGATTTTGAAGATGGTACACTCGAATTGTATTGTTCAAGCGGCTATTGTTTGCAAAAAATATTACTTTCTAAATTGGTAGGTCATTGGGTTCTTCAAATAAGTGGTATTTTTGGTACTTTTCCAGTGGTACAACTTCTATACCAATTTGATCAACTCAAAATGAATTGGTTCACCCTTATTATAGGAAGTCTGATATTT…
E_Asclepias_syriaca	ATGAGACGACTCTTTCTTGAACTATATCATAAACAGATCTTCCCCTCCACACCAATCACGAGTTTTTCTCTATTCCTCTCGTATATCGTCGTAACGCCCTTAATGCTAGGTTTTGAAAGAGACTTTTCATGTCATTCCCATTTAGGTCCGATTCGGATCCCTCCGTTGTTTCCTTTTCCTTCCGCACCTTTTCCTCGAAATGAGAAAGAAGATGGTACACTTGAATTGTATTATTTAAGTGCTTATTGCTTGCCAAAAATCCTACTTCTACAATTGGTAGGTCACCGGGTTATTCAAATAAGTCGTGTTTTCTGTGGTTTTCCCATGTTACAACTTCTGTACCAATTCGGTCGATCCGGAATGGATCGGTTAAACATTCTATTAGGGAGCCTGGTCTTG…
B_Atrichum_angustatum	------------------------------------------------------------------------------------------------------ATGATAGGCTTTTCTAAAGACTTCTTGTGTCATTCTCATTTAGGTCTAATCCGGATTCGTTTATTGTTTTCCTTTCTTCCTGAACGTTTTCTTCAGAATGATTTTGAAGATGGTACACTCGAATTGTATTGTTCAAGCGGCTATTGTTTGCAGAAAATATTACTTTCTAAATTGGTAGGTCATTGGGTTCTTCAAATAAGTGGTGTTTTCTGTACTTTTCCAGTGGTACAACTTCTATACCAATTCGATCAACCCAAAATGAATTGGTTCACCCTTATTATAGGAAGTCTGGTATTT…
B_Bartramia_pomiformis	------------------------------------------------------------------------------------------------------ATGATAGGCTTTTCTAAAGACTTCTTATGTCATTTTCATTTAGGTTTAATTTGGATTTGTTTATTGTTTTCTTTTCTTTTTGAACGTCTTTTTCAGAATGATTTTGAAGATGGTACACTCGAATTGTATTGTTCAAGCGGCTATTGTTTGCAAAAAATATTACTTTCTAAATTGGTAGGTCATTGGGTTCTTCAAATAAGTGGTATTTTTGGTACTTTCCCAGTGGTACAACTTTTATACCAATTTGATCAACTCAAAATGAATTGGTTCACCCTTATTATAGGAAGTCTGATATTT…
E_Batis_maritima	ATGAGACGACTTTTTCTTGAACTATATCATAAACTGATCTTCCCCTCCACACCAATCACGAGTTTTTCTCCATTCCTATCGTATATCGTCCTAACGCCCTTAATGCTAGGTTTTGAAAAAGACTTTTCATGTCATTCCCATTTAGGTCCGATTCGGATCCCTCCGTTGTTTCCTTTTCCTCCCGCACCTTTTCCTCGAAATGAGAAAGAAGATGGTACACTCGAATTGTATTATTTAAGTACTTATTGCTTGCCAAAGATCCTACTTCTACAATTGGTAGGTCACCGGATTATTCAAATAAGTCGTGTTTTCTGTGGTTTTCCCATCTTACAACTTTCGTACCAATTCGGTCGATCCGGAATGGATCGGTTAAACATTCCATTAGGGAGCCTGGTCTTG…
E_Beta_macrocarpa	ATGAGACGACTCTTTTTTGAACTATATCATAAACAGATCTTCTTCTCCACACCAATCACGAGTTTTTCTCCATTCCTCTCGTATATTGTCGTAACGCCCTTAATGCTAGGTTTTGAAAAAGACTTTTCATGTCATTTCCATTTAGGTCCGATTCGGATCCCTCTGTTGTTTCCTTTTCCCCCCGCACCTTTTCTTCGAAATGAGAAAGAAGATGGTACACTCGAATTGTATTATTTAAGTGCTTATTGCTTGCCAAAGATCCTACTTCTACAATTGGTAGGTCACCGGGTTATTCAAATAAGTCGTGTTTTCTGTAGTTTTCCCATGTTACAACTTCTGTACCAATTCGGTCAATCCGGAATGGATCGGTTAAACATTCTATTAGGGAGCCTGGTCTTG…
E_Beta_vulgaris_subsp_maritima	ATGAGACGACTCTTTTTTGAACTATATCATAAACAGATCTTCTTCTCCACACCAATCACGAGTTTTTCTCCATTCCTCTCGTATATTGTCGTAACGCCCTTAATGCTAGGTTTTGAAAAAGACTTTTCATGTCATTTCCATTTAGGTCCGATTCGGATCCCTCTGTTGTTTCCTTTTCCCCCCGCACCTTTTCTTCGAAATGAGAAAGAAGATGGTACACTCGAATTGTATTATTTAAGTGCTTATTGCTTGCCAAAGATCCTACTTCTACAATTGGTAGGTCACCGGGTTATTCAAATAAGTCGTGTTTTCTGTAGTTTTCCCATGTTACAACTTCTGTACCAATTCGGTCAATCCGGAATGGATCGGTTAAACATTCTATTAGGGAGCCTGGTCTTG…
E_Boea_hygrometrica	ATGAGACGACTCTTTCTTGAACTATATCATAAACAGATCTTCTCCTATACACCAATCACGAGTTTTTCTCTATTCCTCTCGTATATCGTCGTAACGCCCTTAATGCTAGGTTTTGAAAAAGACTTTTCGTGTCATTCCCATTTAGGTCCGATTCGGATCCCTCCGTTGTTTCCTTTTCTTTCCGCACCTTTTCCTCGAAATGATCAAGAAGATGGTACACTTGAATTATATTATTTAAGTGCTTATTGCTTTCCAAAAATCCTACTTCTACAATTGGTGGGTCACCGGGTTATTCAAATAAGTCGTGTTTTCCGTGGTTTTCCCATGTTAGAACTTCCGTACCAATTCGGTCTATCCGGAATAGATCGGTTAAACATTCCATTAGGGAGCCTGGTCTTG…
E_Brassica_carinata	ATGAGACGACTTTTTCTTGAACTATATCATAAACTGATCTTCCCCTCCACACCAATCACGAGTTTTTCTCCATTCCTCTCGTATATCGTCGTAACGCCCTTAATGCTAGGTTTTGAAAAAGACTTTTCATGTCATTCCCATTTAGGTCCGATTCGGATCCCTCCGTTGTTTCCTTTTCCTCCCGCACCTTTTCCTCGAAATGAGAAAGAAGATGGTACACTCGAATTGTATTATTTAAGTACTTATTGCTTGCCAAAGATCCTACTTCTACAATTGGTGGGTCACCGGGTTATTCAAATAAGTCGTGTTTTCTGTGGTTTTCCCATGTTACAACTTTCGTACCAATTCGGTCGATCCGGAATGGATCGGTTAAACATTCCATTAGGGAGCCTGGTCTTG…
E_Brassica_juncea	ATGAGACGACTTTTTCTTGAACTATATCATAAACTGATCTTCCCCTCCACACCAATCACGAGTTTTTCTCCATTCCTCTCGTATATCGTCGTAACGCCCTTAATGCTAGGTTTTGAAAAAGACTTTTCATGTCATTCCCATTTAGGTCCGATTCGGATCCCTCCGTTGTTTCCTTTTCCTCCCGCACCTTTTCCTCGAAATGAGAAAGAAGATGGTACACTCGAATTGTATTATTTAAGTACTTATTGCTTGCCAAAGATCCTACTTCTACAATTGGTGGGTCACCGGGTTATTCAAATAAGTCGTGTTTTCTGTGGTTTTCCCATGTTACAACTTTCGTACCAATTCGGTCGATCCGGAATGGATCGGTTAAACATTCCATTAGGGAGCCTGGTCTTG…
E_Brassica_napus	ATGAGACGACTTTTTCTTGAACTATATCATAAACTGATCTTCCCCTCCACACCAATCACGAGTTTTTCTCCATTCCTCTCGTATATCGTCGTAACGCCCTTAATGCTAGGTTTTGAAAAAGACTTTTCATGTCATTCCCATTTAGGTCCGATTCGGATCCCTCCGTTGTTTCCTTTTCCTCCCGCACCTTTTCCTCGAAATGAGAAAGAAGATGGTACACTCGAATTGTATTATTTAAGTACTTATTGCTTGCCAAAGATCCTACTTCTACAATTGGTGGGTCACCGGGTTATTCAAATAAGTCGTGTTTTCTGTGGTTTTCCCATGTTACAACTTTCGTACCAATTCGGTCGATCCGGAATGGATCGGTTAAACATTCCATTAGGGAGCCTGGTCTTG…
E_Brassica_oleracea	ATGAGACGACTTTTTCTTGAACTATATCATAAACTGATCTTCCCCTCCACACCAATCACGAGTTTTTCTCCATTCCTCTCGTATATCGTCGTAACGCCCTTAATGCTAGGTTTTGAAAAAGACTTTTCATGTCATTCCCATTTAGGTCCGATTCGGATCCCTCCGTTGTTTCCTTTTCCTCCCGCACCTTTTCCTCGAAATGAGAAAGAAGATGGTACACTCGAATTGTATTATTTAAGTACTTATTGCTTGCCAAAGATCCTACTTCTACAATTGGTGGGTCACCGGGTTATTCAAATAAGTCGTGTTTTCTGTGGTTTTCCCATGTTACAACTTTCGTACCAATTCGGTCGATCCGGAATGGATCGGTTAAACATTCCATTAGGGAGCCTGGTCTTG…
E_Brassica_rapa_subsp_campestris	ATGAGACGACTTTTTCTTGAACTATATCATAAACTGATCTTCCCCTCCACACCAATCACGAGTTTTTCTCCATTCCTCTCGTATATCGTCGTAACGCCCTTAATGCTAGGTTTTGAAAAAGACTTTTCATGTCATTCCCATTTAGGTCCGATTCGGATCCCTCCGTTGTTTCCTTTTCCTCCCGCACCTTTTCCTCGAAATGAGAAAGAAGATGGTACACTCGAATTGTATTATTTAAGTACTTATTGCTTGCCAAAGATCCTACTTCTACAATTGGTGGGTCACCGGGTTATTCAAATAAGTCGTGTTTTCTGTGGTTTTCCCATGTTACAACTTTCGTACCAATTCGGTCGATCCGGAATGGATCGGTTAAACATTCCATTAGGGAGCCTGGTCTTG…
M_Butomus_umbellatus	ATGAGACGACTCTTTCTTTTTTTATTTCATAAACGGATCCTCCCCTCCACACCAATCACGAGTTTTTTTTCATTCTTATCGTATATCGTCGTTACGCCCTCCCTGATAGGTTTTGAAAAAGACTTTTCATGTCATTCCCATTTAGGTCCGATTCGGATCCCTCCGTTGTTTCCCTTTCTCCCCGAACCTTTTCCTCGAAATGAAAAAGAAGATGGTACACTCGAATTGTCTTATTTCAGTGCTTATTGCTTGCCAAAGATCCTACTTCTACAATTGGTGGGTCACCGGGTTATTCAAATCAGTTGTGTTTTCCGTGGTTTTCCCATGTTACAACTTCCGTACCAATTCGATCGATCCGGAATGGATCGGTTAAACATTCCATTAGGGAGCCCGGTCTTG…
B_Buxbaumia_aphylla	------------------------------------------------------------------------------------------------------ATGATAGGCTTTTCTAAAGACTTCTTATGTCATTTTCATCTAGGTCTAATTTGGATTCGTTTATTGTTCTCCTTTCTTCCCGAACGTTTTCTTCAGAATGATTTTGAAGATGGTACACTTGAATTGTATTGTTCAAGCGGCTATTGTTTGCAAAAAATATTACTTTCTAAATTGCTAGGTCATTGGGTCCTTCAAATAAGTGCTGTTTCCTGTACTTTTCCAGTGGTACAACTTCCATACCAATTTGATCAGCTCAAAATGAATTGGTTCACCCTTATTATAGGAAGCCTGGTATTT…
E_Carica_papaya	ATGAGACGACTTTTTCTTGAACTATATCATAAACAGATCTTCCCCTCCACACCAATCACGAGTTTTTCTCCATTCCTATCGTATATCGTCGTAACGCCCTTAATGCTAGGTTTTGAAAAACACTTTTCATGTCATTCCCATTTAGGTCCGATTCGGATCCCTCCGTTGTTTCCTTTTCCTCCCGCACCTTTTCCTCGAAATGAGAAAGAAGATGGTACACTCGAATTGTATTATTTAAGTGCTTCTTGCTTGCCAAAGATCCTACTTCTACAATTGGTAGGTCACCGGGTTATTCAAATAAGTCGTGTTTTCCGTGGTTTTCCCATGTTACAACTTCCGTACCAATTCGGTCGATCCGGAATGGATCGGTTAAACATTCCATTAGGAAGCCTGGTCTTG…
E_Citrullus_lanatus	ATGAGACGACTCTTTCTTTCACTATATCATAAACGGATCTTCCCCTCCACACCAATCACGAGTTTTTCTCCATTCCTCTCGTATATCGTCGTAACGCCCTTAATGCTAGGTTTTGAAAAAGACTTTTCATGTCATTCCCATTTAGGTCCGATTCGGATCCCTCCGTTGTTTCCTTTTCCTCCCGCACCTTTTCCTCGAAATGAGAAAGAAGATGGTACACTCGAATTGTATTATTTAAGTGCTTATTGCTTGCCAAAGATCCTACTTCTACAATTGGTAGGTCACCGGGTTATTCAAATAAGTTGTGTTTTCTGTGGTTTTCCCATGTTAAAACTTCCGTACCAATTCGGTCGATCCGGAATGGATCGGTTAAACATTCTATTAGGGAGCCTGGTCTTG…
B_Climacium_americanum	------------------------------------------------------------------------------------------------------ATGATAGGTTTTTCCAAAGACTTCTTATGTCATTTTCACTTGGGTCTAATTTGGATTTGTTTATTGTTTTCTTTTCTTCCCGAACGTTTTCTCCAGAATGATTTTGAAGATGGTACACTCGAATTGTATTGTTCAAGCGGCTATTGTTTGCAAAAAATATTACTTTCTAAATTGGTAGGTCATTGGGTTCTTCAAATAAGTGGTATTTTTGGTACTTTTCCAGTGGTACAACCTCTATACCAATTTGATCAGCTCAAAATGAATTGGTTCACCCTTATTATAGGAAGTCTGATATTT…
E_Cucumis_sativus	ATGAGACGACTCTTTCTTGAACTATATCATAAACGGATCTTCCCCTCCACACCAATCACGAGTTTTTCTCCATTCCTCTCGTATATCGTCGTAACGCCCTTAATGCTAGGTTTTGAAAAAGACTTTTCATGTCATTCCCATTTAGGTCCGATTCGGATCCCTCCGTTGTTTCCTTTTCCTCCCGCACCTTTTCCTCGAAATGAGAAAGAAGATGGTACACTCGAATTGTATTATTTAAGTGCTTATTGCTTGCCAAAGATCCTACTTCTACAATTGCTAGGTCACTGGGTTATTCAAATAAGTTGTCTTTTCTGTGGTTTTCCCATGTTAAAACTTCCGTACCAATTCGGTCGATCCGGAATGGATCGGTTAAACATTCTATTAGGGAGCCTGGTCTTG…
E_Cucurbita_pepo	ATGAGACGACTCTTTCTTTCACTATTTCATAAACGGATCTTCCCCTCCACACCAATCACGAGTTTTTCTCCATTCCTCTCGTATATCGTCGTAACGCCCTTAATGCTAGGTTTTGAAAAAGACTTTTCATGTCATTCCCATTTAGGTCCGATTCGGATCCCTCTGTTGTTTCCTTTTCCTCCCGCACCCTTTCCTCGAAATGAGAAAGAAGATGGTACACTCGAATTGTATTATTTAAGTGCTTATTGCTTGCCAAAGATCCTACTTCTACAATTGGTAGGTCACCGGGTTATTCAAATAAGTTGTGTTTTCTCTGGTTTTCCCATGTTCAAACTTCTGTACCAATTCGGTCGATCCGGAATGGATCGGTTAAACATTCTATTAGGGAGCCTGGTCTTG…
G_Cycas_taitungensis	ATGAGACGACTATTTATTGAACTATTAAATAAACAGATCTTACCCTCTACACTAATCACGAGTTCTTATCCATTCCTCTCGTATATCGTAGTAACGCCCTTAATCACAGGTTCTGAAAAAGACCTTTCATGTCATTCCCATTCAGGTCCGATTCGGATTCCTCCGTTGTTTCCTTTTCCTCCCGAACCTTTTTCTCGAAATGATAAAGAAGATGGTACACTCGAATCGTATTCTTTAAGTGCTTATTGCTCGCCAAAAATCCCACTTCTGCAATTGGTAGGTCACCGGGTTCTTAGAATAAGTCGTGTTTTCTGTAGTTTCCCCATGTTACAACTTCCGTACCAATTCGATCGATCCGAAATGAATTGGTTAAACATTCCATTAGGGAGCCCGATCTTT…
E_Daucus_carota_subsp_sativus	ATGAGACGACTCTTTCTTTCACTATATCATAAACAGATCTTCCCCTCCACACCAATCACGAGTTTTTCTCTATTCCTCTCGTATATCGTCGTAACACCCTTAATGCTAGGTTTTGAAAAAGACTTTTCATGTCATTCCCATTTAGGTCCGATTCGGATCCCTCCGCTGTTTCCTTTTCCTTCCGCACCTTTTCCTCGAAATGATAAAGAAGATGGTACACTTGAATTGTATTATTTAAGTGCTTATTGCTTGCCAAAAATCCTACTTCTACAATTGGTAGGTCACTGGGTTATTCAAATAAGTCGTGTTTTCTGTGGTTTTCCCATGTTACAACTTCCGTACCAATTCGGTCGATCCGGAATGGATCGGTTAAACATTCCATTAGGGAGCCTGGTCTTG…
B_Funaria_hygrometrica	------------------------------------------------------------------------------------------------------ATGATAGGCTTTTCTAAAGACTTCTTATGTCATTTTCATTTAGGTTTAATTTGGATTTGTTTATTGTTTTCTTTTCTTCCTGAACGTTTTCTTCAGAATGATTTTGAAGATGGTACACTCGAATTGTATTGTTCAAGCGGCTATTGTTTGCAAAAAATATTACTTTCTAAAGTGCTAGGTCATTGGGTTCTTCAAATAAGTGGTGTTTTTTGTACTTTTCCAGTGGTACAACTTCTATACCAATTTGATCAACTCAAAATGAATTGGTTCACCCTTATTATAGGAAGTCTGATATTT…
E_Glycine_max	ATGAGACGACTCTTTCTTGAACTATATAATAAAAAGATCTTCCCCTCCACACCAATCACGAGTTTTTCTCCATTCCTCTCGTATATCGTCGTAACGCCCTTAATACTAGGTTTTGAAAAAGACTTTTCATGTCATTCCCATTTAGGTCCGATTCGGATCCCTTCGTTGTTTTCTTTTCCTCCCGCGCCTTTTCCTCGAAATGAGAAAGAAGATGGTACACTCGAATTGTATTATTTAAGTGCTTATTGCTTGCCAAAGATCCTACTTCTACAATTGGTAGGTCACCGGGTTATTCAAATAAGTTGTGTTTTCTGTGGTTTTCCCATGTTACAACTTCCGTACCAATTCGGTCGATCCGGAATGGATCGGTTAAACATTCCATTAGGGAGCCTGGTCTTT…
E_Helianthus_annuus	ATGAGACGACTCTTTCTTGAACTATATTATAAACAGACCTTCCCCTCCACACCAATCACGAGTTTTTCTCCATTCCTCTCATATATCGTCGTAACGCCCTTAATGCTAGGTTTTGAAAAAGACTTTTCATGTCATTCCCATTTAGGTCCGATTCGGATCCCTCCGTTGTTTCCTTTTCCTTCCGCACCTTTTCCTCGAAATGAGAAAGAAGATGGTACACTTGAATTGTATTATTTAAGTGCTTATTGCTTGCCAAAAATCCTACTTCTACAATTGGTAGGTCACCGGGTTATTCAAATAAGTCGTGTTTTCCGTGGTTTTCCCATGTTACAACTTCCGTACCAATTCGGTCGATCCGGAATGGATCGGTTAAACATTCCGTTAGGGAGCCTGGTCTTG…
B_Hypnum_imponens	------------------------------------------------------------------------------------------------------ATGATAGGGTTTTCTAAAGACTTCTTATGTCATTTTCATTTGGGTCTAATTTGGATTCGTTTATTGTTTTCTTTTCTTCCCGAACGTTTTCTCCAGAATGATTTTGAAGATGGTACACTCGAATTGTATTGTTCAAGCGGCTATTGTTTGCAAAAAATATTACTTTCTAAATTGGTAGGTCATTGGGTTCTTCAAATAAGTGGTATTTTTGGTACTTTTCCAGTGGTACAACCTCTATACCAATTTGATCAACTCAAAATGAATTGGTTCACCCTTATTATAGGAAGTCTGATATTT…
E_Lotus_japonicus	ATGAGACGACTCTTTCTTGAACTATATAATAAAAAGATCTTCCCCTCCACACCAATCACGAGTTTTTCTCCATTCCTCTCGTATATCGTCGTAACGCCCTTAATACTAGGTTTTGAAAAAGACTTTTCATGTCATTCCCATTTAGGTCTGATTCGGATCCCTTCGTTGTTTTCTTTTCCTCCCGCACCTTTTCCTCGAAATGAGAAAGAAGATGGTACACTCGAATTGTATTATTTAAGTGCTTATTGCTTGCCAAAGATCCTACTTCTACAATTGGTAGGTCACCGGGTTATTCAAATAAGTTGTGTTTTATGTGGTTTTCCCATGTTACAACTTCCGTACCAATTCGGTCGATCCGGAATGGATCGGTTAAACATTCCATTAGGGAGCCTGGTCTTT…
E_Malus_x_domestica	ATGAGACGACTCTTTCTTGAACTATATCATAAACAGATCTTCCCCTCCACACCAATCACGAGTTTTTCTCCATTCCTCTCGTATATCGTCGTAACGCCCTTAATGCTAGGTTTTGAAAAAGACTTTTCATGTCATTCCCATTTAGGTTCGATTCGGATCCCTCCGTTGTTTCCTTTTCCTCCCGCACCTTTTTCTCGAAATGAGAAAGAAGATGGTACACTCGAATTGTATTATTTAAGTGCTTATTGCTTGCCAAAGATCCTACTTCTACAATTGGTAGGTCACCGGGTTATTCAAATAAGTTGTGTTTTCTGTGGTTTTCCCATGTTACAACTTCCGTACCAATTCAGTCGATCCGGAATGGATCGGTTAAACATTCTATTAGGGAGCCCGGTCTTG…
B_Marchantia_polymorpha	GCCTTTAAAATCTTTCTGAAACTGTTTTATCAACATATTTTACTCTCTACACTAATAACGACTTTTTCTTTATTTTTGTTGTATATCGTAGTCACGCCCTTAATGATAGGCTTTTCTAAAGATTTCTTATGTCATTTCCATTTAGGTTTAATTTGGATTTGTTTGTTGTTTTCCTTTCTTCCTGAACGTTTTTTTCAAAATGATTTTGAAGATGGTACACTCGAATTGTATTATTTAAGCGGTTATTGTTTGCAAAAAATCCTACTTTCTAAATTGTATGGTCACTGGGTTCTTCAAATAAGTGGTGTTTTCTGTAGTTTTCCTGTGTTACAACTTCTGTACCAATTTGATCAATCCAAAATGAATTGGTTCACCATTATTATAGGAAGCCAGATATTT…
E_Millettia_pinnata	ATGAGACGACTCTTTCTTGAACTATATAATAAAAAGATCTTCCCCTCCACACCAATCACGAGTTTTTCTCCATTCCTCTCGTATATCGTCGTAACGCCCTTAATACTAGGTTTTGAAAAAGACTTATCATGTCATTCCCATTTAGGTCCGATTCGGATCCCCTCGTTGTTTTCTTTTCCTCCCGCACCTTTTCCTCGAAATGAGAAAGAAGATGGTACACTCGAATTGTATTATTTAAGTGCTTATTGCTTGCCAAAGATCCTACTTCTACAATTGGTAGGTCACCGGGTTATTCAAATAAGTTGTGTTTTCTGTGGTTTTCCCATGTTACAACTTCCGTACCAATTCGGTCGATCCGGAATGGATCGGTTAAACATTCCATTAGGGAGCCTGGTCTTT…
E_Mimulus_guttatus	ATGAGACGACTCTTTCTTGAACTATATCATAAACAGATCTTCTCCTCTACACCAATCACGAGTTTTTCTCTATTCCTCTCGTATATCGTCGTAACGCCCTTAATGCTAGGTTTTGAAAAAGACTTTTCATGTCATTCCCATTTAGGTCCGATTCGGATCCCTCCGTTGTTTCCTTTTCCTTCCGCACCTTTTCCTCGAAATGAGAAAGAAGATGGTACACTTGAATTGTATTATTTAAGTGCTTATTGCTTTCAAAAAATCCTACTTCTACAATTGGTGGGTCACCGGGTTATTCAAATAAGTCGTGTTTTCCGTGGTTTTCCCATGTTACAACTTCCGTACCAATTCGGTCGATCCGGAATGGATCGGTTAAACATTCCATTAGGGAGCCTGGTCTTG…
E_Nicotiana_tabacum	ATGAGACGACTCTTTCTTGAACTATATCATAAACAGATCTTCCCCTCCACACCAATCACGAGTTTTTCTCTATTCCTCTCGTATATCGTCGTAACGCCCTTAATGCTAGGTTTTGAAAAAGACTTTTCATGTCATTCCCATTTAGGTCCGATTCGGATCCCTCCGTTGTTTCCTTTTCCTTCCGCACCTTTTCCTCGAAATGAGAAAGAAGATGGTACACTTGAATTGTATTATTTAAGTGCTTATTGCTTGCCAAAAATCCTACTTCTACAATTGGTAGGTCACCGGGTTATTCAAATAAGTCGTGTTTTCCGTGGTTTTCCCATGTTACAACTTCCGTACCAATTCGGTCGATCCGGAATGGATCGGTTAAACATTCCATTAGGGAGCCTGGTCTTG…
B_Orthotrichum_stellatum	------------------------------------------------------------------------------------------------------ATGATAGGCTTTTCTAAAGACTTCTTATGTCATTTTCATTTAGGTCTAATTTGGATTTGTTTATCGTTTTGTTTTCTTCCCGAACGTTTTCTTCAGAATGATTTTGAAGATGGTACACTCGAATTGTATTGTTCAAGCGGCTATTGTTTGCAAAAAATATTACTTTCTAAATTGGTAGGTCATTGGGTTCTTCAAATAAGTGGTATTTTTGGTACTTTTCCAGTGGTACAACTTCTATACCAATTTGATCAACTCAAAATGAATTGGTTCACCCTTATTATAGGAAGTCTGATATTT…
M_Oryza_sativa_Indica_Group	ATGAGACGACTCTTTCTTGAACAATTTCATAAGCAGATCTTCCCCTCCACACCAATCACGAGTTTTTTTTTATTCCTCTCGTATATCGTCGTCACGCCCTTAATGATAGGTTTTGAAAAAGATTTTTCATGTCATTCCCATTTAGGTTCGATTCGGATCCCTCTGTTGTTTCCCTTTCCTCCCGAACCTTTTTCTCGAAATGATAAAGAATCTGGTACACTCGAATTGTATTATTTAAGTGCTTATTGCTTGCCAAAAATCCTACTTCTACAATTGGTAGGTCACCGGGTTATTCAAATAAGTCGTGTTTTCTGTGCTTTTCCCATGTTACAACTTCCGTACCAATTCGATCGATCCGGAATGGATCGGTTAAACATTCTATTAGGGAGCCCGGTCTTG…
M_Oryza_sativa_Japonica_Group	ATGAGACGACTCTTTCTTGAACAATTTCATAAGCAGATCTTCCCCTCCACACCAATCACGAGTTTTTTTTTATTCCTCTCGTATATCGTCGTCACGCCCTTAATGATAGGTTTTGAAAAAGATTTTTCATGTCATTCCCATTTAGGTTCGATTCGGATCCCTCTGTTGTTTCCCTTTCCTCCCGAACCTTTTTCTCGAAATGATAAAGAATCTGGTACACTCGAATTGTATTATTTAAGTGCTTATTGCTTGCCAAAAATCCTACTTCTACAATTGGTAGGTCACCGGGTTATTCAAATAAGTCGTGTTTTCTGTGCTTTTCCCATGTTACAACTTCCGTACCAATTCGATCGATCCGGAATGGATCGGTTAAACATTCTATTAGGGAGCCCGGTCTTG…
M_Phoenix_dactylifera	ATGAGACGACTCTTTCTTGAAAAATTGCATAAGCAGATCTTCCCATCCACACCAATCACGAGTTTTTTTTCATTCCTATCGTATATCGTCGTCACGCCCTTAATGATAGGTTTTGAAAAACACTTTTCATGTTATTCCCATTTAGGTCCGATTCGGATCCCTCTGTTGTTTTCCTTTCCTCCCGAACCTTTTCCTCGAAATGAGAAAGAATCTGGAAGACTCGAATTGTATTATTTAAGTGCTTATTGCTTGCCAAAGATCCTACTTCTACAATTGGTAGGTCACCGGGTTATTCAAATAAGTCGTGTTTTCCGTGGTTTTCCCATGTTACAACTTCCGTACCAATTCGATCGATCCGGAATGGATCGGTTAAACATTCCATTAGGGAGCCCGGCCTTG…
B_Physcomitrella_patens	------------------------------------------------------------------------------------------------------ATGATAGGCTTTTCTAAAGACTTCTTATGTCATTTTCATTTAGGTTTAATTTGGATTTGTTTATTGTTTTCTTTTCTTCCTGAACGTTTTCTTCAGAATGATTTTGAAGATGGTACACTCGAATTGTATTGTTCAAGCGGCTATTGTTTGCAAAAAATATTACTTTCTAAAGTGGTAGGTCATTGGGTTCTTCAAATAAGTGGTGTTTTTTGTACTTTTCCAGTGGTACAACTTCTATACCAATTTGATCAACTCAAAATGAATTGGTTCACCCTTATTATAGGAAGTCTGATATTT…
B_Pleurozia_purpurea	GCCTTTAAAATCTTTCTGAAACTGTTTTATCAACATATTTTACCCTCTACACTAATAACGACTTTTTCTCCATTTTTGTTGTATATCGTAGCCATGCCCTTAATGATAGGCTTTTCTAAAGATTTCTTATGTCATTTCCATTTAGGTTTAATTCGGATTCGTTTGCTGTTTGCCTTTCTTCCTGAACGTTTTTTTCAAAATGATTTTGAAGACGGTACACTCGAATTGTATTATTTAAGCGGTTATTGTTTGCAAAAAATCCCACTTTCTAAATTGTATGGTCACTGGGTTCTGCAAATAAGTGGTGTTTTCTGTAGTTTTCCTGTGTTACAACTTCTGTACCAATTTGATCAATCCAAAATGAATTGGTTCACCATTATTATAGGAAGCCAGATATTT…
B_Ptychomnion_cygnisetum	------------------------------------------------------------------------------------------------------ATGATAGGCTCTTCCAAAGACTTCTTATGTCATTTTCATTTAGGTCTAATTTGGATTTGTTTATTGTTTTCTTCTCTTCCCGAACGTTTTCCTCAGAATGATTTTGAAGATGGTACACTCGAATTGTATTGTTCAAGCGGCTCTCGTTCGCAAAAAATATTACTTTCTAAATTGGCAGGTCATTGGGTTCTTCAAATAAGTGGTATTTTCGGTACTTTTCCAGTGGTACAATCTCCATACCAATTTGATCAACTCAAAATGAATTGGTTCACCCTTATTATAGGAAGTCTGATATTT…
E_Raphanus_sativus	ATGAGACGACTTTTTCTTGAACTATATCATAAACTGATCTTCCCCTCCACACCAATCACGAGTTTTTCTCCATTCCTCTCGTATATCGTCGTAACGCCCTTAATGCTAGGTTTTGAAAAAGACTTTTCATGTCATTCCCATTTAGGTCCGATTCGGATCCCTCCGTTGTTTCCTTTTCCTCCCGCACCTTTTCCTCGAAATGAGAAAGAAGATGGTACACTCGAATTGTATTATTTAAGTACTTATTGCTTGCCAAAGATCCTACTTCTACAATTGGTGGGTCACCGGGTTATTCAAATAAGTCGTGTTTTCTGTGGTTTTCCCATGTTACAACTTTCGTACCAATTCGGTCAATCCGGAATGGATCGGTTAAACATTCCATTAGGGAGCCTGGTCTTG…
E_Rhazya_stricta	ATGAGACGACTCTTTCTTGAACTATATCATAAACAGATCTTCCCCTCCACACCAATCACGAGTTTTTCTCTATTCCTCTCGTATATCGTCGTAACGCCCTTAATGCTAGGTTTTGAAAGAGACTTTTCATGTCATTCCCATTTAGGTCCGATTCGGATCCCTCCGTTGTTTCCTTTTCCTTCCGCACCTTTTCCTCGAAATGAGAAAGAAGATGGTACACTTGAATTGTATTATTTAAGTGCTTATTGCTTGCCAAAAATCCTACTTCTACAATTGGTAGGTCACCGGGTTATTCAAATAAGTCGTGTTTTCTGTGGTTTTCCCATGTTACAACTTCTGTACCAATTCGGTCGATCCGGAATGGATCGGTTAAACATTCTATTAGGGAGCCTGGTCTTG…
E_Ricinus_communis	ATGAGACGACTCTTTCTTGAACTATATCATAAACAGATCTTCCCTTCCACACCAATCACGAGTTTTTCTTCATTCCTCTCGTATATCGTCGTAACGCCCTTAATGCTAGGTTTTGAAAAAGACTTTTCATGTCATTCCCATTTAGGTCTGATTCGGATCTCTCCGTTGTTTCCTTTTCCTCCCGCACCTTTTCTTCGAAATGAGAAAGAAGATGGTACACTCGAATTGTATTATTTAAGTGCTTATTGCTTGCCAAAGATCCTACTTCTACAATTGGTAGGTCACCGGGTTATTCAAATAAGTTGTGTTTTCCGTGGTTTTCCCATGTTACAACTTCCGTACCAATTCGGTCGATCCGGAATGGATTGGTTAAACATTCTATTAGGGAGCCTGGTCTTG…
E_Salvia_miltiorrhiza	ATGAGACGACTCTTTCTTGAACTATATCATAAACAGATCTTCTCCTCTACACCAATCACGAGTTTTTCTCTATTTCTCTCGTATATCGTCGTAACGCCCTTAATGCTAGGTTTTGAAAAAGACTTTTCATGTCATTCCCATTTAGGTCCGATTCGGATCCCTCCGTTGTTTCCTTTTCCTTCCGCACCCTTTCCTCGAAATGAGAAAGAAGATGGTATACTTGAATTGTATTATTTAAGTGCTTATTGCTTTCAAAAAATCCTACTTCTACAATTGGTGGGTCACCGGGTTATTCAAATAAGTCGTGTTTTCCGTGGTTTTCCCATGTTACAACTTCCGTACCAATTCGGTCGATCCGGAATGGATCGGTTAAACATTCCATTAGGGAGCCTGGTCTTG…
E_Silene_latifolia	ATGAGACGACTCTTTTTTGAACTATATCATAAACAGATCTTTTTCTCCACACCAATCACGACTTTTTCTTCATTCCTCTCGTATATTGTCGTAACGCCCTTAATGCTAGGTTTTGAAAAAGACTTTTCATGTCATTTCCATTTAGGTCCGATTCGGATCTCTCCGTTGTTTCCTTTTCCTCCCGCACCTTTTCTTCGAAATGAGAAAGAAGATGGTACACTCGAATTGTATTATTTAAGTGCTTATTGCTTGCCAAAGATCCTACTTCTACAATTGGTAGGTCACCGGGTTATTCAAATAAGTCGTGTTTTCTGTAGTTTTCCCATGTTACAACTTTTGTACCAATTCGGCCAATCCGGAATGGATCGGTTAAACATTCTATTAGGGAGCCTGGTCTTG…
E_Silene_vulgaris	ATGAGACGACTCTTTTTTGAACTATATTATAAACAGATCTTCTTCTCCACACCAATCACGACTTTTTCTCCATTCCTCTCGTATATTGTCGTAACGCCCTTAATGCTAGGTTTTGAAAAAGACTTTTCATGTCATTTCCATTTAGGTCCGATTCGGATCCCTCCGTTGTTTCCTTTTCCTCCCGCACCTTTTCTTCGAAATGAGAAAGAAGATGGTACACTCGAATTGTATTATTTAAGTGCTTATTGCTTGCCAAAGATCCTACTTCTACAATTGGTAGGTCACCGGGTTATTCAAATAAGTCGTGTTTTCTGTAGTTTTCCCATGTTACAACTTTTGTACCAATTCGGCCAATCCGGAATGGATCGGTTAAACATTCTATTAGGGAGCCTGGTCTTG…
B_Sphagnum_palustre	------------------------------------------------------------------------------------------------------ATGATAGGCTTTTCTAAAGACTTTTTATGTTATTTTCATTTAGGTTCAATTTGGATTTGTTTATTGCCTCCTTTCCTTTCCGAACGTTCTTTTCAGAATGATTTTGAAGATGGTACACTTGAATTGTATTGTTCAAGCGGCTATTGCTTGCAAAAAATATTACTTTCTAAATTGGTAGGTCGCTGGGTTCTTCAAATAAGTGGTATTTTCCTTACTTTTCCAGTATTACAACTTCTATACCAATTTGATCAATCCAAAATAAATTGGTTTACTATTATTATAGGAAGCTTGGTACTT…
M_Spirodela_polyrhiza	ATGAGACGT---------GAACTATTTCATAAACAGATCCTCCCCTCCACACCAATCACGAGTTTTTTTCCATTCCTATCGTATATCGTCGTCACGCCCTTAATTATAGGTTTTGAAAAAGACTTTTCATGTCATTCCCATTTAGGTCCGATTCGGATCCCTCCGTTGTTTCCCTTTCCTCCCGAACCTTTTCCTCGAAATGAGAAAGAAGATGGTACATTCGAATTGTATTATTTAAGTGCTTATTGCTTGCCAAAGATCCTACTTCTACAATTGGTAGGTCACCGGGTTATTCAAATAAGTCGTGTTTTCCGTGGTTTTCCCATGTTACAACTTCCGTACCAATTCGATCGATCCGGAATGGATCGGTTAAACATTCCATTAGGGAGCCCGGTCTTT…
B_Tetraphis_pellucida	------------------------------------------------------------------------------------------------------ATGATAGGCTTTTCTAAAGACTTTTTAGGTCATTTTCATTTAGGTCTAATTTGGATTCGTTCATTGTTCTCCTTTCTTCCCGAACGTTTTCTTCAGAATGATTTTGAAGATGGTACACTCGAATTGTATTGTGCAAGCGGCTATTGTTTGCAAAAAATATTACTTTCTAAATTGGTAGGTCATTGGGTTCTTCAAATAAGTGGTGTTTTCTGTACTTTTCCAGTAGTACAACTTCTATACCACTTTGATCAACTCAAAATGAATTGGTTCACCCTTATTATAGGAAGCCTGGTATTT…
M_Tripsacum_dactyloides	ATGAGACGACTCTTTCTTGAACAATTTCATAAGCAGATCTTCCCCTCCACACCAATCACGAGTTTTTTTTTATTCCTCTCGTATATCGTCGTCACGCCCTTAATGATAGGTTTTGAAAAAGATTTTTCATGTCATTCCCATTTAGGTTCGATTCGGATCTCTCTGTTGTTTCCCTTTCCTCCCGAACCTTTTCCTCGAAATGATAAAGAATCTGGTACACTCGAATTGTATTATTTAAGTGCTTATTGCTTGCCAAAAATCCTACTTCTACAATTGGTAGGTCACCGGGTTATTCAAATAAGTCGTGTTTTCTGTGCTTTTCCCATGTTACAACTTCCGTACCAATTCGATCGATCCGGAATGGATCGGTTAAACATTCTATTAGGGAGCCCGGTCTTG…
M_Triticum_aestivum	ATGAGACGACTCTTTCTTGAACAATTTCATAAGCAGATCTTCCCCTCCACACCAATCACGAGTTTTTTTTTATTCCTCTCGTATATCGTCGTCACGCCCTTAATGATAGGTTTTGAAAAAGATTTTTCATGTCATTCCCATTTAGGTTCGATTCGGATCCCTCTGTTGTTTCCCTTTCCTCCCGAACCTTTTCCTCGAAATGATAAAGAATCTGGTACACTCGAATTGTATTATTTAAGTGCTTATTGCTTGCCAAAAATCCTACTTCTACAATTGGTAGGTCACCGGGTTATTCAAATAAGTCGTGTTTTCTGTGCTTTTCCCATGTTACAACTTCCGTACCAATTCGATCGATCCGGAATGGATCGGTTAAACATTCTATTAGGGAGCCCGGTCTTG…
M_Triticum_timopheevii	ATGAGACGACTCTTTCTTGAACAATTTCATAAGCAGATCTTCCCCTCCACACCAATCACGAGTTTTTTTTTATTCCTCTCGTATATCGTCGTCACGCCCTTAATGATAGGTTTTGAAAAAGATTTTTCATGTCATTCCCATTTAGGTTCGATTCGGATCCCTCTGTTGTTTCCCTTTCCTCCCGAACCTTTTCCTCGAAATGATAAAGAATCTGGTACACTCGAATTGTATTATTTAAGTGCTTATTGCTTGCCAAAAATCCTACTTCTACAATTGGTAGGTCACCGGGTTATTCAAATAAGTCGTGTTTTCTGTGCTTTTCCCATGTTACAACTTCCGTACCAATTCGATCGATCCGGAATGGATCGGTTAAACATTCTATTAGGGAGCCCGGTCTTG…
B_Ulota_hutchinsiae	------------------------------------------------------------------------------------------------------ATGATAGGCTTTTCTAAAGACTTCTTATGTCATTTTCATTTAGGTCTAATTTGGATTTGTTTATCGTTTTCTTTTCTTCCCGAACGTTTTCTTCAGAATGATTTTGAAGATGGTACACTCGAATTGTATTGTTCAAGCGGCTATTGTTTGCAAAAAATATTACTTTCTAAATTGGTAGGTCATTGGGTTCTTCAAATAAGTGGTATTTTTGGTACTTTTCCAGTGGTACAACTTCTATACCAATTTGATCAACTCAAAATGAATTGGTTCACCCTTATTATAGGAAGTCTGATATTT…
E_Vaccinium_macrocarpon	ATGAGACGACTCTTTCTTGAACTATATCATAAACGGATCTTCCCCTCCACACCAATCACGAGTTTTTCTCCATTCCTCTCGTATATCGTCGTAACGCCCTTAATGCTAGGTTTTGAAAAAGACTTTTCATGTCATTCCCATTTAGGTCCGATTCGGATCCCTCCGTTGTTTCCTTTTCCTTCCGCACCTTTTCCTCGAAATGAGAAAGAAGATGGTACACTTGAATTGTATAATTTAAGTGCTTATTGCTTGCCAAAGATCCTACTTCTACAATTGGTAGGTCACCGGGTTATTCAAATAAGTCGTGTTTTCCGTGGTTTTCCCATGTTACAACTTCCGTACCAATTCGGTCGATCCGGAATAGATCGGTTAAACATTCTATTAGGTAGCCTGGTCTTG…
E_Vigna_angularis	ATGAGACGACTCTTTCTTGAACTATATAATAAAAAGATCTTCCCCTCCACACCAATCACGAGTTTTTCTCCATTCCTCTCGTATATCGTCGTAACGCCCTTAATACTAGGTTTTGAAAAAGACTTTTCATGTCATTCCCATTTAGGTCCGATTCGGATCCCTTCGTTGTTTTCTTTCCCTCCCGCGCCTTTTCCTCGAAATGAGAAAGAAGATGGTACACTCGAATTGTATTATTTAAGTGCTTATTGCTTGCCAAAGATCCTACTTCTACAATTGGTAGGTCACCGGGTTATTCAAATCAGTTGTGTTTTCTGTGGTTTTCCCATGTTACAACTTCCGTACCAATTCGGTCGATCCGGAATGGATCGGTTAAACATTCCATCAGGGAGCCTGGTCTTT…
E_Vigna_radiata	ATGAGACGACTCTTTCTTGAACTATATAATAAAAAGATCTTCCCCTCCACACCAATCACGAGTTTTTCTCCATTCCTCTCGTATATCGTCGTAACGCCCTTAATACTAGGTTTTGAAAAAGACTTTTCATGTCATTCCCATTTAGGTCCGATTCGGATCCCTTCGTTGTTTTCTTTCCCTCCCGCGCCTTTTCCTCGAAATGAGAAAGAAGATGGTACACTCGAATTTTATTATTTAAGTGCTTATTGCTTGCCAAAGATCCTACTTCTACAATTGGTAGGTCACCGGGTTCTTCAAATAAGTTGTGTTTTCTGTGGTTTTCCCATGTTACAACTTCCGTACCAATTCGGTCGATCCGGAATGGATCGGTTAAACATTCCATCAGGGAGCCTGGTCTTT…
E_Vitis_vinifera	ATGAGACGACTCTTTCTTGAACAATATCATAAACGGATCTTCCTCTCCACACCAATCACGAGTTTTTTTCCATTCCTCTCGTATATCGTCGTCACGCCCTTAATGCTAGGTTTTGAAAAAGACTTTTCATGTCATTCCAATTTAGGTCCGATTCGGATCCCTCCGTTGTTTCCTTTTCCTCCCGCACCTTTTCCTCGAAATGAGAAAGATGATGGTACACTCGAATTATATTATATAAGTACTTCTTGCTTGCCAAAGATCCTACTTCTACAATTGGTAGGTCACCGGGTTTTTCAAATAAGTCGTGTTTTAAGTGGTTTTCCCATGTTACTACTTCCGTACCAATTCGGTCGATCCGGAATAAATCGGTTAAACATTTTTTGTGGGAGCCTGGTCTTG…
M_Zea_luxurians	ATGAGACGACTCTTTCTTGAACAATTTCATAAGCAGATCTTCCCCTCCACACCAATCACGAGTTTTTTTTTATTCCTCTCGTATATCGTCGTCACGCCCTTAATGATAGGTTTTGAAAAAGATTTTTCATGTCATTCCCATTTAGGTTCGATTCGGATCTCTCTGTTGTTTCCCTTTCCTCCCGAACCTTTTCCTCGAAATGATAAAGAATCTGGTACACTCGAATTGTATTATTTAAGTGCTTATTGCTTGCCAAAAATCCTACTTCTACAATTGGTAGGTCACCGGGTTATTCAAATAAGTCGTGTTTTCTGTGCTTTTCCCATGTTACAACTTCCGTACCAATTCGATCGATCCGGAATGGATCGGTTAAACATTCTATTAGGGAGCCCGGTCTTT…
M_Zea_mays_subsp_mays	ATGAGACGACTCTTTCTTGAACAATTTCATAAGCAGATCTTCCCCTCCACACCAATCACGAGTTTTTTTTTATTCCTCTCGTATATCGTCGTCACGCCCTTAATGATAGGTTTTGAAAAAGATTTTTCATGTCATTCCCATTTAGGTTCGATTCGGATCTCTCTGTTGTTTCCCTTTCCTCCCGAACCTTTTCCTCGAAATGATAAAGAATCTGGTACACTCGAATTGTATTATTTAAGTGCTTATTGCTTGCCAAAAATCCTACTTCTACAATTGGTAGGTCACCGGGTTATTCAAATAAGTCGTGTTTTCTGTGCTTTTCCCATGTTACAACTTCCGTACCAATTCGATCGATCCGGAATGGATCGGTTAAACATTCTATTAGGGAGCCCGGTCTTG…
M_Zea_mays_subsp_parviglumis	ATGAGACGACTCTTTCTTGAACAATTTCATAAGCAGATCTTCCCCTCCACACCAATCACGAGTTTTTTTTTATTCCTCTCGTATATCGTCGTCACGCCCTTAATGATAGGTTTTGAAAAAGATTTTTCATGTCATTCCCATTTAGGTTCGATTCGGATCTCTCTGTTGTTTCCCTTTCCTCCCGAACCTTTTCCTCGAAATGATAAAGAATCTGGTACACTCGAATTGTATTATTTAAGTGCTTATTGCTTGCCAAAAATCCTACTTCTACAATTGGTAGGTCACCGGGTTATTCAAATAAGTCGTGTTTTCTGTGCTTTTCCCATGTTACAACTTCCGTACCAATTCGATCGATCCGGAATGGATCGGTTAAACATTCTATTAGGGAGCCCGGTCTTG…
M_Zea_perennis	ATGAGACGACTCTTTCTTGAACAATTTCATAAGCAGATCTTCCCCTCCACACCAATCACGAGTTTTTTTTTATTCCTCTCGTATATCGTCGTCACGCCCTTAATGATAGGTTTTGAAAAAGATTTTTCATGTCATTCCCATTTAGGTTCGATTCGGATCTCTCTGTTGTTTCCCTTTCCTCCCGAACCTTTTCCTCGAAATGATAAAGAATCTGGTACACTCGAATTGTATTATTTAAGTGCTTATTGCTTGCCAAAAATCCTACTTCTACAATTGGTAGGTCACCGGGTTATTCAAATAAGTCGTGTTTTCTGTGCTTTTCCCATGTTACAACTTCCGTACCAATTCGATCGATCCGGAATGGATCGGTTAAACATTCTATTAGGGAGCCCGGTCTTT…
M_Sorghum_bicolor	ATGAGACGACTCTTTCTTGAACAATTTCATAAGCAGATCTTCCCCTCCACACCAATCACGAGTTTTTTTTTATTCCTCTCGTATATCGTCGTCACGCCCTTAATGATAGGTTTTGAAAAAGATTTTTCATGTCATTCCCATTTAGGTTCGATTCGGATCTCTCTGTTGTTTCCCTTTCCTCCCGAACCTTTTCCTCGAAATGATAAAGAATCTGGTACACTCGAATTGTATTATTTAAGTGCTTATTGCTTGCCAAAAATCCTACTTCTACAATTGGTAGGTCACCGGGTTATTCAAATAAGTCGTGTTTTCTGTGCTTTTCCCATGTTACAACTTCCGTACCAATTCGATCGATCCGGAATGGATCGGTTAAACATTCTATTAGGGAGCCCGGTCTTG…
E_Arabidopsis_thaliana	ATGAGACGACTTTTTCTTGAACTATATCATAAACTGATCTTCTCCTCCACACCAATCACGAGTTTTTCTTCATTCCTCTCGTATATCGTCGTAACGCCCTTAATGCTAGGTTTTGAAAAAGACTTTTCATGTCATTCCCATTTAGGTCCGATTCGGATCCCTCCGTTGTTTCCTTTTCCTCCTGCACCTTTTCCTCGAAATGAGAAAGAAGATGGTACACTCGAATTGTATTATTTAAGTACTTATTGCTTGCCAAAGATCCTACTTCTACAATTGGTGGGTCACCGGGTTATTCAAATAAGTCGTGTTTTCTGTGGTTTTCCCATGTTACAACTTTCGTACCAATTCGGTCGATCCGGAATGGATCGGTTAAACATTCCATTAGGGAGCCTGGTCTTG…
E_Beta_vulgaris_subsp_vulgaris	ATGAGACGACTCTTTTTTGAACTATATCATAAACAGATCTTCTTCTCCACACCAATCACGAGTTTTTCTCCATTCCTCTCGTATATTGTCGTAACGCCCTTAATGCTAGGTTTTGAAAAAGACTTTTCATGTCATTTCCATTTAGGTCCGATTCGGATCCCTCTGTTGTTTCCTTTTCCCCCCGCACCTTTTCTTCGAAATGAGAAAGAAGATGGTACACTCGAATTGTATTATTTAAGTGCTTATTGCTTGCCAAAGATCCTACTTCTACAATTGGTAGGTCACCGGGTTATTCAAATAAGTCGTGTTTTCTGTAGTTTTCCCATGTTACAACTTCTGTACCAATTCGGTCAATCCGGAATGGATCGGTTAAACATTCTATTAGGGAGCCTGGTCTTG…
N_Amborella_trichopoda	ATGAGACGACTCTTTCTTGAACTATTTCATAAACTTTTCTTACCCTCCACACCAATCACGAGTTTTTATCCATTCCTCTCGTATATCGTCGTAACGCCCTTAATGATAGGTTTTGAAAAATACTTTTCATGTTATTCCCATTTAGGTCCGATTCGGATCCCTTCGTTGTTTCCTTTTCCTCCCGAACCTTTTCCTCGAAATGAGAAAGAAGATGGTACACTCGAATCGTATTATTTAAGTGCTTCTTGCTTGCCAAAGATCCTACTTCTACATTTGGTAGGTCACCGGGTTATTCAAATAAGTCGTGTTTTCCGTGGTTTTCCCATGTTACAACTTCCGTACCAATTCGATCGATCCGGAATGGATCGGTTAAACATTCCATTAGGGAGCCCGGTCTTG…
E_Nelumbo_nucifera	ATGAGACGACTCTTTCTTGAACTATTTCATAAACAGATCTTCCCCTCCACACCAATCACGAGTTTTTATCCATTCCTCTCGTATATCGTCGTAACGCCCTTAATGATAGGTTTTGAAAAAGACTTTTCATGTCATTCCCATTTAGGTCCGATTCGGATCCCTCCGTTGTTTCCTTTTCCTCCCGAACCTTTTCCTCGAAATGAGAAAGAAGATGGTACACTCGAATTGTATTATTTAAGTGCTTATTGCTTGCCAAAGATCCTACTTCTACAATTGGTAGGTCACCGGGTTATTCAAATAAGTCGTGTTTTCCGTGGTTTTCCCATGTTACAACTTCCGTACCAATTCGATCGATCCGGAATGGATCGGTTAAACATTCCATTAGGGAGCCCGGTCTTG…
N_Liriodendron_tulipifera	ATGAGACGACTCTTTCTTGAACGATTTCATAAACAGATCTTCCCCTCCACACCAATCACGAGTTTTTCTCCATTCCTCTCGTATATCGTCGTAACGCCCTTAATGATAGGTTTTGAAAAATACTTTTCATGTCATTCCCATTTAGGTCCGATTCGGATCCCTCCGTTGTTTCCTTTTCCTCCCGAACCTTTTCCTCGAAATGAGAAAGAAGATGGTACACTCGAATTGTATTATTTAAGTGCTTATTGCTTGCCAAAGATCCTACTTCTACAATTGGTAGGTCACCGGGTTATTCAAATAAGTCGTGTTTTCCGTGGTTTTCCCATGTTACAACTTCCGTACCAATTCGATCGATCCGGAATGGATCGGTTAAACATTCCATTAGGGAGCCCGGTCTTG…
