# Supplementary material for: The mitochondrial genome map of Nelumbo nucifera reveals ancient evolutionary features
Source: Sci Rep. 2016 Jul 22;6:30158. doi: 10.1038/srep30158 (PMC4957087; doi:10.1038/srep30158)
Supplement: Supplementary Data S1 [file srep30158-s2.zip › Alignment/ccmC.phy]

65 705
M_Aegilops_speltoides	ATGTCAGTTTCGTTATTACAACCTTATTTTTTTATGTCAAAGACAAAAAGCTACGCGCAAATTCTCATTGGATCTCGGTTGTTCTTAACAGCGATGGCTATTCATTTAAGTCTTCGGGTAGCACCACCAGATCTTCAACAAGGTGGAAATTCTCGTATTTCGTATGTACATGTTCCTGCGGCTCGGATGAGTATAGTTATTTATATCGCGACAGCTATAAACAGTTCCTTGTTCCCATTAACAAAACATCCCCTTTTTCTTCGCTCTTCCGGAACCGGTACAGAAATTGGTGCTTTTTCTACTTTGTTTACGTTAGTGACTGGGGGGTTTCGGGGAAGGCCTATGTGGGGTACCTTTCGGGTGTGGGATGCTCGTTTAACTTCTGTATTCATCTTGTTC…
E_Ajuga_reptans	---------------------------------ATGTCAAAGACCGGGAGCTACGCGCGACTTATCATTGGGTCTTGGCTCTTCTTAACAGCGATGGCCATTCATCTAAGCCTGCTAGTAGCACCACTAGATCTTCAACAGGGTGGAAATTCTCGTATTCCCCATGTACATGTTCCTGTGGCTCGGATGAGTATTCTTGTTTACCTCGCTACGGCCGTAAGCGCCTTCGCCTTCCTATTAACAAAACATCCCCTCTTTCTTCGCTCTTCCGGAACCGGTACAGAAATGGGTGCTCTTTCTACGTTGTTTACCTTAGTGACTGGGGGCTTTCGGGGAAGACCTATGTGGGGCACCTTTTGGGTCTGGGATGCTCGTTTAACCTCTGTATTCATCTCGTTC…
B_Anomodon_rugelii	ATGTATTTCGAAATACTACGACCTTCTTTGATCATGTCATGCTCTTTTCGCTATGCACGAATTCTCATCGGATTTTGTTGGTTCCTAGCAGCAATGGCTATTTATTTAAGTATCTGGGTAGCACCATCCGATTTTCAACAAGGTGAAAATTATCGCATTATCTATGTGCATGTTCCAGCTGCTTGGATGAGTTTACTCATTTATATCGCAATGGCTATCAGTAGTGTGTTATTCTTATTAACAAAACATCCGCTTTTTCGGTTATTTTCCGAAAGCGGCGCCAAAATAGGTGCTTTGTTTACATTGTTTACCCTATTAACCGGGGGTTTTTGGGGTAAACCTATGTGGGGTACCTTTTGGGTGTGGGACGCTCGTCTAACCTCTGTATTAATCTTGTTC…
E_Asclepias_syriaca	ATGCCTCTTTCGTTATTACAACCTTCTTTTTTGATGTCAAAGACCAGGAGCTACGCGCAAATTCTCATTGGATCTCGGTTGTTCTTAACAGCGATGGCTATTCATTTAAGTCTTCGGGTAGCACCACTAGATCTTCAACAAGGTGGAAATTCTCGTATTCCGTATGTACATGTTCCTGCGGCTCGGATGAGTATTCTTGTTTATATCGCAACGGCTATAAACACTTTTTTTTTCCTATTAACAAAACATCCCCTTTTTCTTCGCTCTTCCGGAACCGGTATAGAAATGGGTGCTTTTTTTACGTTGTTTACCTTAGTTACTGGGGGGTTTCGGGGAAGACCTATGTGGGGCACCTTTTGGGTGTGGGATGCTCGTTTAACCTCTGTATTCATCTTGTTC…
B_Atrichum_angustatum	ATGTATTTTGAAATACTACGACCTTATTTTCTTATGTTATGTTCTTTCCGTTACGCACAAATTCTCATTGGATTTTGTTGGTTTTTAACAGCGATGGCTATTTATTTAAGTATTTGGGTAGCACCATCTGATTTTCAACAAGGTGAAAATTATCGCATTATTTATGTGCATGTTCCTGCCGCTTGGATGAGTTTACTTATTTATATCGCAATAGCTATCAGCAGTGTGTTATTCTTATTAACAAAACATCCGCTTTTTCAGTTATTCTCTAAAAGCGGTGCCAAAATAGGTGCTTTGTTTACATTGTTTACCCTATTAACCGGAGGTTTTTGGGGTAAACCTATGTGGGGTACCTTTTGGGTGTGGGATGCTCGTTTAACCTCTGTATTAATCTTATTT…
B_Bartramia_pomiformis	ATGTATTTCGAAATACTACGACCTTATTTGATCATGTTATGCTCTTTTCGCTATGCACGAATTCTCATTGGATTTTGTTGGTTCTTAGCAGCAATGGCTATTTATTTAAGTATTTGGGTAGCACCATCCGATTTTCAACAAGGTGAAAATTCTCGCATTATCTACGTGCATGTTCCAGCCGCTTGGATGAGTTTACTTATTTATATTGCAATGGCTATCAGCAGTGTGTTATTCTTATTAACAAAACATCCGCTTTTTCAGTTATTTTCCAAAAGCGGCGCCAAAATAGGTGCTTTGTTTACATTGTTTACCCTATTAACCGGGGGTTTTTGGGGTAAACCTATGTGGGGTACCTTTTGGGTGTGGGACGCTCGTTTAACCTCTGTATTAATCTTGTTC…
E_Batis_maritima	ATGTCCGTTTCGTTATTACAACCTTATTTTTTTATGTCAAAGACCAGAAGCTACGCGCAAATTCTCATTGGGTCTTGGTTGTTCTTAACAGCGATGGCTATTTATTTAAGTCTTCGGGCAGCACCACTAGATCTTCAACAAGGTGGAAATTCTCGTATTCTGTATGTACATGTTCCTGCGGCTCGGATGAGTATTATTGTTTATATCGCGACGGCTATAAACACTTTCTTGTTCCTATTAACAAAACATCCCCTTTTTCTTCGCTCTTCCGGAACCGGTATAGAAATGGGTGCTTTTTTTACGTTGTTTACCTTAGTTACTGGGGGGTTTCGGGGAAGACCTATGTGGGGGACCTTTTGGGTGTGGGATGCTCGTTTGACCTCTGTATTCATATCGTTT…
E_Boea_hygrometrica	ATGTCCCTTTCTTTATTACAACCTTATTTTTTGATGTCAAAGACCAGGAGCTACGCGCAAATTCTCATTGGATCTCGGTTGTTTTTAACATCGATAGCTATTCATTTAAGTCTTCGGGTAGCACCAATAGATCTTCAACAAGGTGGAAATTCTCGTATTCCGTATGTACATGTTCCTGCGGCTCGGATGAGTATTCTTGTTTATATCGCTACGGTTATAAACACTTTATTGTTCCTATTAACAAAACATTCCTTTTTTCTTCGCTCTTCCGGAACCGGTACAGAAATGGGTGCATTTTCTACGTTGTTTACCTTAGTAACTGGGGGGTTTCGGGGAAGACCTATGTGGGGCACTTTTTGGGTGTGGGATGCTCGTTTAACCTCTGTATTCATCTCGTTC…
E_Brassica_carinata	ATGTCCGTTCCGTTATTACAACCTTCTTTTTTGATGTCAAAGACCAGAAGCTACGCGCAAATTCTCATTGGGTCTTGGTTGTTCTTAACAGCGATGGCTATTCATTTAAGTCTTGGGGTAGCACCACTAGATCTTCAACAAGGTGGAAATTCTCGTATTCTCTATGTACATGTTCCTGCGGCTCGGATGAGTATTATTGTTTATATCGCCACGGCTATAAACACTTTCTTGTTCCTATTAACAAAACATCCCCTTTATCTTCGCTCTTCCGGAACCGGTATAGAAATGGGTGCTTTTTTTACGTTGTTTACCTTAGTTACTGGGGGGTTTCGGGGAAGACCAATGTGGGGGACCTTTTGGGTGTGGGATGCTCGTTTGACCTCTGTATTCATCTCGTTT…
E_Brassica_juncea	ATGTCCGTTCCGTTATTACAACCTTCTTTTTTGATGTCAAAGACCAGAAGCTACGCGCAAATTCTCATTGGGTCTTGGTTGTTCTTAACAGCGATGGCTATTCATTTAAGTCTTGGGGTAGCACCACTAGATCTTCAACAAGGTGGAAATTCTCGTATTCTCTATGTACATGTTCCTGCGGCTCGGATGAGTATTATTGTTTATATCGCCACGGCTATAAACACTTTCTTGTTCCTATTAACAAAACATCCCCTTTATCTTCGCTCTTCCGGAACCGGTATAGAAATGGGTGCTTTTTTTACGTTGTTTACCTTAGTTACTGGGGGGTTTCGGGGAAGACCAATGTGGGGGACCTTTTGGGTGTGGGATGCTCGTTTGACCTCTGTATTCATCTCGTTT…
E_Brassica_napus	ATGTCCGTTCCGTTATTACAACCTTCTTTTTTGATGTCAAAGACCAGAAGCTACGCGCAAATTCTCATTGGGTCTTGGTTGTTCTTAACAGCGATGGCTATTCATTTAAGTCTTGGGGTAGCACCACTAGATCTTCAACAAGGTGGAAATTCTCGTATTCTCTATGTACATGTTCCTGCGGCTCGGATGAGTATTATTGTTTATATCGCCACGGCTATAAACACTTTCTTGTTCCTATTAACAAAACATCCCCTTTATCTTCGCTCTTCCGGAACCGGTATAGAAATGGGTGCTTTTTTTACGTTGTTTACCTTAGTTACTGGGGGGTTTCGGGGAAGACCAATGTGGGGGACCTTTTGGGTGTGGGATGCTCGTTTGACCTCTGTATTCATCTCGTTT…
E_Brassica_oleracea	ATGTCCGTTCCGTTATTACAACCTTCTTTTTTGATGTCAAAGACCAGAAGCTACGCGCAAATTCTCATTGGGTCTTGGTTGTTCTTAACAGCGATGGCTATTCATTTAAGTCTTGGGGTAGCACCACTAGATCTTCAACAAGGTGGAAATTCTCGTATTCTCTATGTACATGTTCCTGCGGCTCGGATGAGTATTATTGTTTATATCGCCACGGCTATAAACACTTTCTTGTTCCTATTAACAAAACATCCCCTTTATCTTCGCTCTTCCGGAACCGGTATAGAAATGGGTGCTTTTTTTACGTTGTTTACCTTAGTTACTGGGGGGTTTCGGGGAAGACCAATGTGGGGGACCTTTTGGGTGTGGGATGCTCGTTTGACCTCTGTATTCATCTCGTTT…
E_Brassica_rapa_subsp_campestris	ATGTCCGTTCCGTTATTACAACCTTCTTTTTTGATGTCAAAGACCAGAAGCTACGCGCAAATTCTCATTGGGTCTTGGTTGTTCTTAACAGCGATGGCTATTCATTTAAGTCTTGGGGTAGCACCACTAGATCTTCAACAAGGTGGAAATTCTCGTATTCTCTATGTACATGTTCCTGCGGCTCGGATGAGTATTATTGTTTATATCGCCACGGCTATAAACACTTTCTTGTTCCTATTAACAAAACATCCCCTTTATCTTCGCTCTTCCGGAACCGGTATAGAAATGGGTGCTTTTTTTACGTTGTTTACCTTAGTTACTGGGGGGTTTCGGGGAAGACCAATGTGGGGGACCTTTTGGGTGTGGGATGCTCGTTTGACCTCTGTATTCATCTCGTTT…
M_Butomus_umbellatus	ATGTCCCTTTCGTTATTACAACCTTCTTTCTTTATGTCAAAGACCAGAATCCCCGCGCAAATGATCATTGGATCTCGGTTCTTCTTAACTGCGATGGCTATTCATTCAAGTCTTTGGGTAGCACCACCAGATCTCCAACAAGGTGGAAATTCTCGTATTCCGTATGTACATGTTCCTGCGGCTTGGATGAGTATAGTAGTTTATATCGCAACGGCTATAAACAGTTTCTTGTTCCCATTAACAAAACATCCCCTTTTTCTTCGCTCTTCCGGAACCGGTACAGAAATTGGTGCTTTTTCTACATTGTTGACCTTAGTGACTGGGGGCTTTCGGGGAAGACCCATGTGGGGTACCTTTCGGGTGTGGGATGCTCGTGGGACCTCTGTATTCATCTTGTTC…
B_Buxbaumia_aphylla	ATGTATTTTGAAATATTACGACCTTATTTAATCATGTTATGCTCTTTTTGTTATGCACGAATCCTTATTGGATTTTGTTGGTTCTTAACAGCGATGGCCATTTATCTAAGTATTTGGGTAGCACCATCCGATTTTCAACAAGGTGAAAATTATCGCATTATCTATGTGCATGTTCCTGCCGCTTGGATGAGTCTACTTATTTACATTGCAATGGCTATCAGCAGTGTGTTATTCTTATTAACAAAACATCCGCTTTTTCAGTTATTTTCCAAAAGCGGTGCTAAAATAGGTGCTTTGTTTACATCATTTACTCTACTGACCGGGGGTTTTTGGGGGAAACCTATGTGGGGTACCTTTTGGGTGTGGGATGCTCGTCTAACCTCCGTATTAATCTTGTTT…
E_Carica_papaya	ATGTCCGTTTCGTTATTACAACCTTCTTTTTTGATGTCAAAGACCAGAAGCTACGCGCAAATTCTCATTGGGTCTCGGTTGTTCTTAACAGCGATGGCTATTCATTTAAGTCTTCGGGTAGCACCACTAGATCTTCAACAAGGTGGAAATTCTCGTATTCCGTATGTACATGTTCCTGCGGCTCGGATGAGTATTCTTGTTTATATCGCTACGGCTATAAACACTTTCTTGTTCCTATTAACAAAACATCCCCTTTTTCTTCGCTCTTCCGGAACCGGTATAGAAATGGGTGCTTTTTTTACGTTGTTTACCTTAGTTACTGGGGGGTTTCGGGGAAGACCTATGTGGGGCACCTTTTGGGTGTGGGATGCTCGTTTAACCTCTGTATTCATCTCGTTT…
E_Citrullus_lanatus	ATGTCTCTTTCGTTATTACAACCTTCTTTTTTGATGTCAAAGACCAGAAGCTATGCGCAAATTCTCATTGGATCTCGGTTGTTCTTAACAGCGATGGCTATTCATTTAAGTCTTCGGGTAGCACCACTAGATCTTCAACAAGGTGGAAATTCTCGTATTCTGTATGTACATGTTCCTGCGGCTCGGATGAGTATTCTTGTTTATATCGCTACGGCTATAAACACTTTCTTGTTCCTATTAACAAAACATCCCCTTTTTCTTCGCTCTTCCGGAACCGGTACAGAAATGGGTGCTTTTTTTACGTTGTTTACTTTAGTGACTGGGGGGTTTCGGGGAAGACCTATGTGGGGCACCTTTTGGGTGTGGGATGCTCGTTTAACCTCTGTATTCATCTCGTTC…
B_Climacium_americanum	ATGTATTTCGAAATACTACGACCTTCTTTGATCATGTCATGCTCTTTTCGCTATGCACGAATTCTCATCGGATTTTGTTGGTTCTTAGCAGCAATGGCTATTTATTTAAGTATCTGGGTAGCACCATCCGATTTTCAACAAGGTGAAAATTATCGCATTATCTATGTGCATGTTCCAGCTGCTTGGATGAGTTTACCCATTTATATCGCAATGGCTATCAGCAGTGTGTTATTCTTATTAACAAAACATCCGCTTTTTCGGTTATTTTCCGAAAGCGGCGCCAAAATAGGTGCTTTGTTTACATTGTTTACCCTATTAACCGGGGGTTTTTGGGGTAAACCTATGTGGGGTACCTTTTGGGTGTGGGACGCTCGTCTAACCTCTGTATTAATCTCGTTC…
E_Cucumis_sativus	ATGTCTCTTTCCTTATTACAACCTTCATTTTTGATGTCAAAGACCAGAAGCTATGCGCAAATTCTCATTGGATCTCGGTTGTTCTTAACAGCGATGGCTATTCATTTAAGTCTTCGGGTAGCACCACTAGATCTTCAACAAGGTGGAAATTCTCGTATTCTGTATGTACATGTTCCTGCGGCTCGGATGAGTATTCTTGTTTATATCGCTACGGCTATCAACACTTTCTTGTTCCTATTAACAAAACATCCCCTTTTTCTTCGCTCTTCCGGAACCGGTACAGAAATGGGTGCTTTTTTTACCTTGTTTACTTTAGTGACTGGGGGGTTTCGGGGAAGACCTATGTGGGGCACCTTTTGGGTGTGGGATGCTCGTTTAACCTCTGTATTCATCTCGTTC…
E_Cucurbita_pepo	ATGTCACTTTCGTTATTACAACCTTCTTTTTTGATGTCAAAGACCAGAAGCTATGCGCAAATTCTCATTGGATCTCGGTTGTTCTTAACAGCGATGGCTATTCATTTAAGTCTTCGGGTAGCACCACTAGATCTTCAACAAGGTGGAAATTCTCGTATTCTGTACGTACATGTTCCTGCGGCTCGGATGAGTATTCTTGTTTATATCGCTACGGCTATAAACACTTTCTTCTTCCTATTAACAAAACATCCCCTTTTTCTTCGCTCTTCCGGAACCGGTACAGAAATTGGTGCTTTTTTTACCTTGTTTACTTTAGTGACTGGGGGGTTTCGGGGGAGACCTATGTGGGGCACCTTTTGGGTGTGGGATGCTCGTTTAACCTCTGTATTCATCTCGTTC…
G_Cycas_taitungensis	ATGTTCGTTCCGTTATTACAACCTTCTTTCTCTATGTTAAAGACCGAAAGCTACGCGCAAATTCCCATTGGATTTTGGTGGTTCTTGACAGCGATGGCTATTTATTCAAGTATTCGGGTAGCACCATCAGATTCCCAACAAGGTGAAAATTACCGAATTATCTATGTACATGTTCCTGCAGCTCGGATGGGTATACCTGTTCATATTGCAACGGCTATCAACAGTTTCTTGTTCCCATTAACAAAACATCCCCTTTTTCCTCGCTCTCCCGGAACCGGTACAAAAATCGGTGCTTTTTCTACATTGTTTACCTTAGTAACTGGAGGGTTTCGGGGAAGACCTATGTGGGGCACCTTTCGGGTGTGGGATGCTCGTTTAACCCCTGTATTCATCTCGTTT…
E_Daucus_carota_subsp_sativus	ATGCCCGTTTCGTTATTACAACCTTATTTTTTGATGTCAAAGACCAGAAGCTACGCGCAAATTCTCATTGGATCTCGGTTGTTCTTAACAGCGATGGCTATTCATTTAAGTCTTCGGGTAGCACCACTAGATCTTCAACAAGGTGGAAATTCTCGTATTCCGTATGTACATGTTCCTGCGGCTCGGATGAGTATTATTGTTTATATCGCTACGGCTATAAACACTTTCTTGTTCCTATTAACAAAACATCCCCTTTTTCTTCGCTCTTCCGGAACCGGTACAGAAATGGGTGCTTTTTCTACGTTGTTTACCTTAGTTACTGGGGGGTTTCGGGGAAGACCTATGTGGGGCACCTTTCGGGTGTGGGATGCTCGTTTAACCTCTGTATTCATCTCGTTC…
B_Funaria_hygrometrica	ATGTATTTCGAAATACTACGACCTTATTTGATCATGTTATGCTCTTTTCGCTATGCACGAATTCTCATTGGATTTTGTTGGTTCGTAGCAGCAATGGCTATTTATTTAAGTATTTGGGTAGCACCATCCGATTTTCAACAAGGTGAAAATTATCGCATTATCTATGTGCATGTTCCTGCCGCTTGGATGAGTTTACTTATTTATATCGCAATGGCTCTCAGCAGTGTGTTATTCTTATTAACAAAACATCCGCTTTTTCAGTTATTTTCCAAAAGCGGCGCCAAAATAGGTGCTTTGTTTACATTGTTTACCCTATTAACCGGGGGTTTTTGGGGGAAACCTATGTGGGGTACCTTTTGGGTGTGGGACGCTCGTTTAACCTCTGTATTAATCTTGTTC…
E_Glycine_max	ATGTCCCTTTCGTTATTACAACCTTCTTTTTTGATGTCAAAGACCAGAAGCTATGCGCTAATTCTCATTGGATCTCGGTTGTTCTTAACAGCGATGGCTATTCATTTAAGTCTTCGGGTAGCACCATTAGATCTTCAACAAGGTGGAAATTCTCGTATTCTGTATGTACATGTTCCTGCGGCTCGGATGAGTATTCTTGTTTATATCGCTACGGCTATAAACACTTTCTTATTCCTATTAACAAAACATCCCCTTTTTCTTCGCTCTTCCGGAACCGGTACAGAAATGGGTGCTTTTTTTACGTTGTTTACCTTAGTTACTGGGGGGTTTCGGGGAAGACCTATGTGGGGCACCTTTTGGGTGTGGGATGCTCGTTTAACCTCTGTATTCATCTCGTTT…
E_Helianthus_annuus	ATGTCCCTTTCATTATTACAACCTTCTTTTTTGATGTCAAAGACCAGAAGCTACGCGAAAATTTTCATTGGATCTCGGTTGTTCTTAACAGCGATGGCTATTCATTTAAGTCTTCGGGTAGCACCACTAGACCTTCAACAAGGTGGAAATTCTCGTATTCCTTATGTACACGTTCCTGCGGCTCGGATGAGTATTCTTGTTTATATCGCTACGGCTATAAACACGTTCTTGTTCCTATTAACAAAACATCCCCTTTTTCTTCGCTCTTTCGGAACCGGTACAGAAATGGGTGCTTTTTCTACGTTGTTTACCTTAGTTACTGGGGGGTTTCGGGGAAGACCTATGTGGGGCACCTTTTGGGTGTGGGATGCTCGTTTAACCTCTGTATTAATCTCGTTC…
B_Hypnum_imponens	ATGTATTTCGAAATACTACGACCTTCTTTGATCATGTCATGCTCTTTTCGCTATGCACGAATTCTCATCGGATTTTGTTGGTTCTTAGCAGCAATGGCTATTTATTTAAGTATCTGGGTAGCACCATCCGATTTTCAACAAGGTGAAAATTATCGCATTATCTATGTGCATGTTCCAGCTGCTTGGATGAGTTTACTCATTTATATCGCAATGGCTATCAGTAGTGTGTTATTCTTATTAACAAAACATCCGCTTTTTCGGTTATTTTCCAAAAGCGGCGCCAAAATAGGTGCTTTGTTTACATTGTTTACCCTATTAACCGGGGGTTTTTGGGGTAAACCTATGTGGGGTACCTTTTGGGTGTGGGACGCTCGTCTAACCTCTGTATTAATCTTGTTC…
E_Lotus_japonicus	ATGTCCCTTTCGTTATTACAACCTTCTTTTTTGATGTCAAAGACCAGAAGCTATGCGCTAATTCTCATTGGATCTCGGTTGTTCTTAACAGCGATGGCTATTCATTTAAGTCTTCGGGTAGCACCATTAGATCTTCAACAAGGTGGAAATTCTCGTATTCTGTATGTACATGTTCCTGCGGCTCGGATGAGTATTCTTGTTTATATCGCTACGGCTATAAACACTTTCTTATTCCTATTAACAAAACATCCCCTTTTTCTTCGCTCTTCCGGAACCGGTACAGAAATGGGTGCTTTTTTTACGTTGTTTACCTTAGTTACTGGGGGGTTTCGGGGAAGACCTATGTGGGGCACCTTTTGGGTGTGGGATGCTCGTTTAACCTCTGTATTCATCTCGTTT…
E_Malus_x_domestica	ATGTCCGTTTCATTATTACAACCTTATTTTTTGATGTCAAAGACCAGAAGCTACGCGCAAATTCTCATTGGATCTCGGTTGTTCTTAACAGCGATGGCTATTCATTTAAGTCTTCGGGTAGCACCACTAGATCTTCAACAAGGTGGAAATTCTCGTATTCCGTATGTACATGTTCCTGCGGCTCGGATGAGTATTCTTGTTTATATCGCTACGGCTATAAACACTTTCTTTTTCCTATTAACAAAACATCCCCTTTTTCTTCGCTCTTCCGGAACCGGTACAGAAATTGGTGCTTTTTTTACGTTGTTTACCTTAGTTACTGGGGGGTTTCGGGGAAGACCTATGTGGGGCACCTTTTGGGTGTGGGATGCTCGTTTAACCTCTGTATTCATCTCGTTC…
B_Marchantia_polymorpha	ATGTATGTCCCCTTATTACGTCCTTTTTTTTTTATGTGCTGCTCTTTTCGCTATGCGCAAATTCTCATTGGATTTTGTTGGTTTTTAACAGCGATGGCTATTTATTTAAGTATTTGGGTAGCACCCTCCGATTTTCAACAAGGTGAAAATTATCGCATTATTTATGTGCATGTTCCTGCAGCTTGGATGAGTTTACTTATTTATATTGCAATGGCTATTAGCAGTGTGTTATTCTTATTAACAAAACATCCCCTTTTTCAGTTATTTTCCAAAACCGCTGCCAAAATAGGTGCTTTGTTTACGTTGTTTACCCTAGTAACCGGGGGTTTTTGGGGAAAACCTATGTGGGGTACCTTTTGGGTGTGGGATGCTCGTTTAACCTCTGTATTAATCTTGTTT…
E_Millettia_pinnata	ATGTCCCTTTCGTTATTACAACCTTCTTTTTTGATGTCAAAGACCAGAAGCTATGCGCTAATTCTCATTGGATCTCGGTTGTTCTTAACAGCGATGGCTATTCATTTAAGTCTTCGGGTAGCACCATTAGATCTTCAACAAGGTGGAAATTCTCGTATTCTGTATGTACATGTTCCTGCGGCTCGGATGAGTATTCTTGTTTATATCGCTACGGCTATAAACACTTTCTTATTCCTATTAACAAAACATCCCCTTTTTCTTCGCTCTTCCGGAACCGGTACAGAAATGGGTGCTTTATTTACGTTGTTTACCTTAGTTACTGGGGGGTTTCGGGGAAGACCTATGTGGGGCACCTTTTGGGTGTGGGATGCTCGTTTAACCTCTGTATTCATCTCGTTT…
E_Mimulus_guttatus	ATGTCCCTTTCTTTATTACAACCTTCTTTTTTGATGTCAAAGACCAGGAGCTACGCGCAAATTCTCATTGGGTCTCGGTTGTTCTTAACAGCGATGGCTATTCATTTAAGTCTTCGGGTAGCACCACTAGATCTTCAACAAGGTGGAAATTCTCGTATTCCGTATGTACATGTTCCTGCGGCTCGGATGAGTATTCTTGTTTATATCGCTACGGCTATAAACACTTTCTTCTTCCTATTAACAAAACATCCACTCCTTCTTCGATCTTCCGGAACCGGTACAGAAATGGGTGCTTTTTCTACGTTGTTTACCTTAGTTACTGGGGGGTTTCGGGGAAGGCCTATGTGGGGCACCTTTTGGGTGTGGGATGCTCGTTTAACCTCTGTATTCATCTCGTTC…
E_Nicotiana_tabacum	ATGTCCCTTTCGTTATTACAACCTTCTTTTTTGATGTCAAAGACCAGAAGCTACGCGCAAATTCTCATTGGATCTCGGTTGTTCTTAACAGCGATGGCTATTCATTTAAGTCTTCGGGTAGCACCACTAGATCTTCAACAAGGTGGAAATTCTCGTATTCCGTATGTACATGTTCCTGCGGCTCGGATGAGTATTCTTGTTTATATCGTTACGGCTATAAACACTTTTTTGTTCCTATTAACAAAACATCCCCTTTTTCTTCGCTCTTCCGGAACCGGTACAGAAATAGGTGCTTTTTCTACGTTGTTTACCTTAGTTACTGGGGGGTTTCGGGGAAAACCTATGTGGGGCACCTTTTGGGTGTGGGATGCTCGTTTAACCTCTGTATTCATCTTGTTC…
B_Orthotrichum_stellatum	ATGTATTTCGAAATACTACGACCTTATTTGATCATGTTATGCTCTTTTCGCTATGCACGAATTCTCATTGGATTTTGTTGGTTCTTAGCAGCAATGGCTATTTACTTAAGTATTTGGGTAGCACCATCCGATTTTCAACAAGGTGAAAATTCTCGCATTATCTATGTGCATGTTCCAGCCGCTTGGATGAGTTTACTTATTTATATCGCAATGGCTATCAGCAGTGTGTTATTCTTATTAACAAAACATCCGCTTTTTCAGTTATTTTCCAAAAGCGGCGCCAAAATAGGTGCTTTGTTTACATTGTTTACCCTATTAACCGGGGGTTTTTGGGGTAAACCTATGTGGGGTACCTTTTGGGTGTGGGACGCTCGTCTAACCTCTGTATTAATCTTGTTC…
M_Oryza_rufipogon	ATGTCAGTTTCGTTATTACAACCTTATTTTTTTATGTCAAAGACAAAAAGCTACGCGCAAATTCTCATTGGATCTCGGTTGTTCTTAACAGCGATGGCTATTCATTTAAGTCTTCGGGTAGCACCACCAGATCTTCAACAAGGTGGAAATTCTCGTATTTCGTATGTACATGTTCCTGCGGCTCGGATGAGTATAGTTATTTATATCGCGACAGCTATAAACAGTTCCTTGTTCCCATTAACAAAACATCCCCTTTTTCTTCGCTCTTCCGGAACCGGTACAGAAATTGGTGCTTTTTCTACTTTGTTTACGTTAGTGACTGGGGGATTTCGGGGAAGGCCTATGTGGGGTACCTTTCGGGTGTGGGATGCTCGTTTAACTTCTGTATTCATCTTGTTT…
M_Oryza_sativa_Indica_Group	ATGTCAGTTTCGTTATTACAACCTTATTTTTTTATGTCAAAGACAAAAAGCTACGCGCAAATTCTCATTGGATCTCGGTTGTTCTTAACAGCGATGGCTATTCATTTAAGTCTTCGGGTAGCACCACCAGATCTTCAACAAGGTGGAAATTCTCGTATTTCGTATGTACATGTTCCTGCGGCTCGGATGAGTATAGTTATTTATATCGCGACAGCTATAAACAGTTCCTTGTTCCCATTAACAAAACATCCCCTTTTTCTTCGCTCTTCCGGAACCGGTACAGAAATTGGTGCTTTTTCTACTTTGTTTACGTTAGTGACTGGGGGATTTCGGGGAAGGCCTATGTGGGGTACCTTTCGGGTGTGGGATGCTCGTTTAACTTCTGTATTCATCTTGTTT…
M_Oryza_sativa_Japonica_Group	ATGTCAGTTTCGTTATTACAACCTTATTTTTTTATGTCAAAGACAAAAAGCTACGCGCAAATTCTCATTGGATCTCGGTTGTTCTTAACAGCGATGGCTATTCATTTAAGTCTTCGGGTAGCACCACCAGATCTTCAACAAGGTGGAAATTCTCGTATTTCGTATGTACATGTTCCTGCGGCTCGGATGAGTATAGTTATTTATATCGCGACAGCTATAAACAGTTCCTTGTTCCCATTAACAAAACATCCCCTTTTTCTTCGCTCTTCCGGAACCGGTACAGAAATTGGTGCTTTTTCTACTTTGTTTACGTTAGTGACTGGGGGATTTCGGGGAAGGCCTATGTGGGGTACCTTTCGGGTGTGGGATGCTCGTTTAACTTCTGTATTCATCTTGTTT…
M_Phoenix_dactylifera	ATGTCCGTTTCGTTATTACAACCTTCTTTTTTTATGTCAAAGACAAAAAGCTACGCGCAAATTCTAATTGGATCTCGGTTGTTCTTAACAGCGATGGCTATTCATTTAAGTCTTCGGGTAGCACCACCAGATCTTCAACAAGGTGGAAATTCTCGTATTCCGTATGTACATGTTCCTGCGGCTCGGATGAGTATAGTATTTTATATCGCAACGGCTATAAACAGTTCCTTGTTCCCATTAACAAAACATCCCCTTTTTCTTCGCTCTTCCGGAACCGGTACAGAAATTGGTGCTTTTTCTACTTTGTTTACCTTAGTGACTGGGGGGTTTCGGGGAAAGCCTATGTGGGGTACCTTTCGGGTGTGGGATGCTCGTTTAACTTCTGTATTCATCTTGTTC…
B_Physcomitrella_patens	ATGTATTTCGAAATACTACGACCTTATTTGATCATGTTATGCTCTTTTCGCTATGCACAAATTCTCATTGGATTTTGTTGGTTCGTAGCAGCAATGGCTATTTATTTAAGTATTTGGGTAGCACCATCCGATTTTCAACAAGGTGAAAATTATCGCATTATCTATGTGCATGTTCCTGCCGCTTGGATGAGTTTACTTATTTATATCGCAATGGCTCTCAGCAGTGTGTTATTCTTATTAACAAAACATCCGCTTTTTCAGTTATTTTCCAAAAGCGGCGCCAAAATAGGTGCTTTGTTTACATTGTTTACCCTATTAACCGGGGGTTTTTGGGGGAAACCTATGTGGGGTACCTTTTGGGTGTGGGACGCTCGTTTAACCTCTGTATTAATCTTGTTC…
B_Pleurozia_purpurea	ATGTATGTACCGTTATTACGTCCTTTTCTTTTTATGTGCTGCTCTTTCCGCTACGCGCGAATTCTCATTGGATTTTGCCGGTTTCTAACAGCGATAGCTATTTATTTAAGTATTTGGGTAGCACCATCCGATTTTCAACAGGGTGAAAATTATCGCATTATTTATGTGCATGTTCCTGCAGCTTGGATGAGTTCACTTATTTATATTGCAATGGCTATTAGCAGTGTGTTATTCTCATTAACAAAACATCCCCTTTTTCAGTTATTTTCCAAAACCGGTGCCAAAATAGGTGCTTCGTTTACGTTGTTTACCCTAGTCACCGGGGGTTTTTGGGGAAAACCTATGTGGGGGACCTTTCGGGTATGGGATGCTCGTTTAACCTCTGTATTAATCTTGTTT…
B_Ptychomnion_cygnisetum	ATGTATTTCGAAATACTACGACCTTCTTTGATCATGTCATGCTCTTTTCGCTATGCACGAATTCTCATCGGATTTTATTGGTTCCTAGCAGCAATGGCTATTTATTCAAGTATCTGGGTAGCACCATCCGATTTTCAACAAGGTGAAAATTATCGCATTATCTATGTGCATGTTCCAGCCGCTTGGATGAGTTTATCCATTTATATCGCAATGGCTATCAGCAGTGTGTTATTCTTATTAACAAAACATCCGTTTTTTCGGTTATTTTCCAAAAGCGGCGCCAAAATAGGTGCTTTGTTTACATCGTTTACCCTATTAACCGGGGGTTTTTGGGGTAAACCCATGTGGGGTACTTTTTGGGTGTGGGACGCTCGTCTAACCTCTGTATTAATCTCGTTC…
E_Raphanus_sativus	ATGTCCGTTCCGTTATTACAACCTTCTTTTTTGATGTCAAAGACCAGAAGCTACGCGCAAATTCTCATTGGGTCTTGGTTGTTCTTAACAGCGATGGCTATTCATTTAAGTCTTGGGGTAGCACCGCTAGATCTTCAACAAGGTGAAAATTCTCGTATTCTCTATGTACATGTTCCTGCGGCTCGGATGAGTATTATTGTTTATATCGCCACGGCTATAAACACTTTCTTGTTCCTATTAACAAAACATCCCCTTTATCTTCGCTCTTCCGGAACCGGTATAGAAATGGGTGCTTTTTTTACGTTGTTTACCTTAGTTACTGGGGGGTTTCGGGGAAAACCAATGTGGGGAACCTTTTGGGTGTGGGATGCTCGTTTGACCTCTGTATTCATCTCGTTT…
E_Rhazya_stricta	ATGCCCCTTTCGTTATTACAACCTTATTTTTTGATGTCAAAGACCAGGAGCTACGCGCAAATTCTCATTGGATCTCGGTTGTTCTTAACAGCGATGGCTATTCATTTAAGTCTTCGGGTAGCACCACTAGATCTTCAACAAGGTGGAAATTCTCGTATTCCGTATGTACATGTTCCTGCGGCTCGGATGAGTATTCTTGTTTATATCGCAACGGCTATAAACACTTTTTTGTTCCTATTAACAAAACATCCCCTTTTTCTTCGCTCTTCCGGAACCGGTATAGAAATGGGTGCTTTTTTTACGTTGTTTACCTTAGTTACTGGGGGGTTTCGGGGAAGACCTATGTGGGGCACCTTTTGGGTGTGGGATGCTCGTTTAACCTCTGTATTCATCTTGTTC…
E_Ricinus_communis	ATGTCCGTTTCGTTATTACAACCTTCTTTTTTGATGTCAAAGACCAGAAGCTATGCGCAAATTCTCATTGGATCTCGGTTGTTCTTAACAGCGATGGCTATTCATTTAAGTCTTCGGGTAGCACCACTAGATCTTCAACAAGGTGGAAATTCTCGTATTCCGTATGTACATGTTCCTGCGGCTCGGATGAGTATTCTTGTTTATATCGCTACGGCTATCAACACTTTCTTTTTCCTATTAACAAAACATCCCCTTTTTCTTCGCTCTTCCGGAACCGGTACAGAAATGGGTGCTTTTTTTACGTTGTTTACCTTAGTTACTGGGGGGTTTCGGGGAAGACCTATGTGGGGAACCTTTTGGGTGTGGGATGCTCGTTTAACCTCTGTATTCATCTCGTTC…
E_Salvia_miltiorrhiza	ATGTCCCTTTCTTTATTACAACCTTATTTTTTGATGTCAAAGACCAGGAGCTACGCGCAAATTCTCATTGGATCTCGGTTGTTCTTAACAGCGATGGCTATTCATTTAAGTCTTCGGGTAGCACCACTAGATCTTCAACAAGGTGGAAATTCTCGTATTCCCTATGTACATGTTCCTGCGGCTCGGATGAGTATTCTTGTTTATATCGCTACGGCTATAAACACTTTCTTCTTCCTATTAACAAAACATCCCCTTTTTCTTCGCTCTTCCGGAACCGGTACAGAAATGGGTGCTTTTTCTACGTTGTTTACCTTAGTTACTGGGGGGTTTCGGGGAAGACTTATGTGGGGCACCTTTTGGGTGTGGGATGCTCGTTTAACCTCTGTATTCATCTTGTTC…
E_Silene_latifolia	---------------------------------ATGTCAAAGACCAAAAGCTACGCGCAAATTCTCATTGGATCTTGGTTGTTCTTAACAGCGATGGCTATTCATTTAAGTCTTTGGGTAGCACCACTAGATTTTCAACAAGGTGGAAATTCTCGTATTCTCTATGTACATGTTCCTGTGGCTCGGATGAGTATTCTTCTTTATATCGTTACGGCTATAAACACTTTCTTGTTCCTATTAACAAAACATCCTCTTTTTCTTCGCTCTTCCGGAACCGGTACAGAAATGGGTGCTTTTTCTACGCTGTTAACTTTAGTAACTGGGGGGTTTCGGGGAAGACCTATGTGGGGCACCTTTTGGGTGTGGGACGCTCGTTTAACTTCTGTATTCATCTCATTC…
E_Silene_vulgaris	---------------------------------ATGTCAAAGACCAAAAGCTACGCGCAAATTCTCATTGGATCTTGGTTGTTCTTAACAGCGATGGCTATTCATTTAAGTCTTTGGGTAGCACCACTAGATTTTCAACAAGGTGGAAATTCTCGTATTCTCTATGTACATGTTCCTGTGGCTCGGATGAGTATTCTTCTTTATATCGTTACGGCTATAAACACTTTCTTGTTCCTATTAACAAAACATCCTCTTTTTCTTCGCTCTTCCGGAACCGGTACAGAAATGGGTGCTTTTTCTACGCTGTTAACTTTAGTAACTGGGGGGTTTCGGGGAAGACCCATGTGGGGCACCTTTTGGGTGTGGGACGCTCGTTTAACTTCTGTATTCATCTCATTC…
B_Sphagnum_palustre	ATGTATTTTGAATTACTACGACCTTATTTTCTCATGTTATGTTCTTTTCGCTACGCGCAAATTATCATTGGATTTCGTTGGTTTTTAACAGCGATGGCTATTTATCCAAGTATTTGGGTGGCACCATCTGATTTTCAACAGGGTGAAAATTCTCGCATTATCTATGTGCATGTTCCTGCAGCTCGGATGAGTTTACTTATTTATATTGCAATGGCTATCAGCAGCGTGTTGTTCTTACTAACAAAACATCCTCTTTTTCAGTTATTTTCCAAAACCAGTGCCAAAATAGGGGCTTTGTTTACATTGTTTACTCTAATAACTGGAGGTTTTTGGGGGAAACCTATGTGGGGTACTTTTTGGGTGTGGGATGCTCGTTTAACCTCTGTATTAATCTTGTTT…
M_Spirodela_polyrhiza	ATGTCCGTTTCGTTATTACAACCTTCTTTCTTTATGTCAAAGACCAGAAGCTACGCGCAAATTATCATTTTTTCTCGGTTGTTCTTAACAGCGATGGCTATTCATTCAAGTCTTCGGGTAGCACCACCAGATTTTCAACAAGGTGGAAATTCTCGTATTCCGTATGTACATGTTCCTGCGGCTCGGATGAGTATAGTAGTTTATATAGCAACGGCTATAAACAGTTCCTTGTTCCCATTAACAAAACATCCCCTTTATCTTCGCTTTTCCGGAACCGGTACAGAAATTGGTGCTTTTTCTACGTTGTTTACCTTAGTTACTGGGGGGTTTCGGGGAAGACCTATGTGGGGTACCTTTCGGGTGTGGGATGCTCGTTTAACTTCTGTATTCATCTCGTTC…
B_Tetraphis_pellucida	ATGTATTTCGAAATACTACGACCTTATTTTCTCATGTTATGTTCTTTTCGCTACGCACAAATTCTCATTGGATTTCGTCGGTTCTTAACAGCGATGGCTATTTATTTAAGTATTTGGGTAGCACCATCCGATTTTCAACAAGGTGAAAATTATCGCATTATCTATGTGCATGTTCCTGCCGCTCGGATGAGTTTACTTATTTATATCGCAATGGCTATCAGCAGTGTGTTATTCTTATTAACAAAACATCCGCTTCTTCAGTTACTTTCCAAGAGCGGTGCCAAAATAGGTGTTTCGTTCACATTGTTTACCCTATTAACCGGAGGTTTTTGGGGGAAACCTATGTGGGGTACCTTCTGGGTGTGGGATGCTCGTTTAACTTCTGTATTAATCTTGTTC…
M_Tripsacum_dactyloides	ATGTCAGTTTCGTTATTACAACCTTATTTTTTTATGTCAAAGACAAAAAGCTACGCGCAAATTCTCATTGGATCTCGGTTGTTCTTAACAGCGATGGCTATTCATTTAAGTCTTCGGGTAGCACCACCAGATCTTCAACAAGGTGGAAATTCTCGTATTTCGTATGTACATGTTCCTGCGGCTCGGATGAGTATAGTTATTTATATCGCGACAGCTATAAACAGTTCCTTGTTCCCATTAACAAAACATCCCCTTTTTCTTCGCTCTTCCGGAACCGGTACAGAAATTGGTGCTTTTTCTACTTTGTTTACGTTAGTGACTGGGGGGTTTCGGGGAAGGCCTATGTGGGGTACCTTTCGGGTGTGGGATGCTCGTTTAACTTCTGTATTCATCTTGTTC…
M_Triticum_timopheevii	ATGTCAGTTTCGTTATTACAACCTTATTTTTTTATGTCAAAGACAAAAAGCTACGCGCAAATTCTCATTGGATCTCGGTTGTTCTTAACAGCGATGGCTATTCATTTAAGTCTTCGGGTAGCACCACCAGATCTTCAACAAGGTGGAAATTCTCGTATTTCGTATGTACATGTTCCTGCGGCTCGGATGAGTATAGTTATTTATATCGCGACAGCTATAAACAGTTCCTTGTTCCCATTAACAAAACATCCCCTTTTTCTTCGCTCTTCCGGAACCGGTACAGAAATTGGTGCTTTTTCTACTTTGTTTACGTTAGTGACTGGGGGGTTTCGGGGAAGGCCTATGTGGGGTACCTTTCGGGTGTGGGATGCTCGTTTAACTTCTGTATTCATCTTGTTC…
B_Ulota_hutchinsiae	ATGTATTTCGAAATACTACGACCTTATTTGATCATGTTATGCTCTTTTCGCTATGCACGAATTCTCATTGGATTTTGTTGGTTCTTAGCAGCAATGGCTATTTACTTAAGTATTTGGGTAGCACCATCCGATTTTCAACAAGGTGAAAATTATCGCATTATCTATGTGCATGTTCCAGCCGCTTGGATGAGTTTACTTATTTATATCGCAATGGCTATCAGCAGTGTGTTATTCTTATTAACAAAACATCCGCTTTTTCAGTTATTTTCCAAAAGCGGCGCCAAAATAGGTGCTTTGTTTACATTGTTTACCCTATTAACCGGGGGTTTTTGGGGTAAACCTATGTGGGGTACCTTTTGGGTGTGGGACGCTCGTCTAACCTCTGTATTAATCTTGTTC…
E_Vaccinium_macrocarpon	ATGTCCGTTTCGTTATCCCAACCTTATTTTTTGATGTCAAAGACCAGAAGCTACGCGCAAATTCTCATTGGATCTCGGTTGTTCTTAACAGCGATGGCTATTCATTTAAGTCTTCGGGTAGCACCACTAGATCTTCAACAAGGTGGAAATTCTCGTATTCCGTATGTACATGTTCCTGCGGCTCGGATGACTATTCTTGTTTATATCGCTACGGCTATAAACACTTTCGTGTTCCTATTAACAAAACATCCCCTTTTTCTTCGCTTTTTCGGAACCGGTACAGAAATTGGTGTTTTTTCTACGTTCTTTACCTTAGTTACTGGGGGGTTTCGGGGAAGACCTATGTGGGGCACCTTTTGGGTGTGGGATGCTCGTTTAACCTCTGTATTCATCTCGTTC…
E_Vigna_angularis	ATGTCCCTTTCGTTATTACAACCTTCTTTTTTGATGTCAAAGACCAGAAGCTATGCGCTAATTCTCATTGGATCTCGGTTGTTCTTAACAGCGATGGCTATTCATTTCAGTCTTCGGGTAGCACCATTAGATCTTCAACAAGGTGGAAATTCTCGTATTCTGTATGTACATGTTCCTGCGGCTCGGATGAGTATTCTTGTTTATATCGCTACGGCTATAAACACTTTCTTATTCCTATTAACAAAACATCCCCTTTCTCTTCGCTCTTCCGGAACCGGTACAGAAATGGGTGCTTTTTTTACGTTGTTTACCTTAGTTACTGGGGGGTTTCGGGGAAGACCTATGTGGGGCACCTTTTGGGTGTGGGATGCTCGTTTAACCTCTGTATTCATCTCGTTT…
E_Vigna_radiata	ATGTCCCTTTCGTTATTACAACCTTCTTTTTTGATGTCAAAGACCAGAAGCTATGCGCTAATTCTCATTGGATCTCGGTTGTTCTTAACAGCGATGGCTATTCATTTCAGTCTTCGGGTAGCACCATTAGATCTTCAACAAGGTGGAAATTCTCGTATTCTGTATGTACATGTTCCTGCGGCTCGGATGAGTATTCTTGTTTATATCGCTACGGCTATAAACACTTTCTTATTCCTATTAACAAAACATCCCCTTTCTCTTCGCTCTTCCGGAACCGGTACAGAAATGGGTGCTTTTTTTACGTTGTTTACCTTAGTTACTGGGGGGTTTCGGGGAAGACCTATGTGGGGCACCTTTTGGGTGTGGGATGCTCGTTTAACCTCTGTATTCATCTCGTTT…
E_Vitis_vinifera	ATGTCCGTTTCGTTATTACACCCTTATTTGTTGATGTCAAAGACCAGAAGCTACGCGCAAATTCTCATTGGATCTCGGTTGTTCTTAACAGCGATGGCTATTCATTTAAGTCTTCGGGTAGCACCACTAGATCTTCAACAAAGTGGAAATTCTCGTATTCCGTATGTACATGTTCCTGCGGCTCGGATGAGTATTCTAGTTTATATCGCTACGGCTATAAACACTTTATTGTTCCTATTAACAAAACATCCCCTTTTTCTTCGCTCTTCCGGAACCGGTACAGAAATGGGTGCTTTTTCTACGTTGTTTACCTTAGTTACTGGGGGGGTTCGGGGAAGACCTATGTGGGGCACCTTTTGGGTATGGGATGCTCGTTTAACTTCTGTATTCATCTCGTTT…
M_Zea_luxurians	ATGTCAGTTTCGTTATTACAACCTTATTTTTTTATGTCAAAGACAAAAAGCTACGCGCAAATTCTCATTGGATCTCGGTTGTTCTTAACAGCGATGGCTATTCATTTAAGTCTTCGGGTAGCACCACCAGATCTTCAACAAGGTGGAAATTCTCGTATTTCGTATGTACATGTTCCTGCGGCTCGGATGAGTATAGTTATTTATATCGCGACAGCTATAAACAGTTCCTTGTTCCCATTAACAAAACATCCCCTTTTTCTTCGCTCTTCCGGAACCGGTACAGAAATTGGTGCTTTTTCTACTTTGTTTACGTTAGTGACTGGGGGGTTTCGGGGAAGGCCTATGTGGGGTACCTTTCGGGTGTGGGATGCTCGTTTAACTTCTGTATTCATCTTGTTC…
M_Zea_mays_subsp_mays	ATGTCAGTTTCGTTATTACAACCTTATTTTTTTATGTCAAAGACAAAAAGCTACGCGCAAATTCTCATTGGATCTCGGTTGTTCTTAACAGCGATGGCTATTCATTTAAGTCTTCGGGTAGCACCACCAGATCTTCAACAAGGTGGAAATTCTCGTATTTCGTATGTACATGTTCCTGCGGCTCGGATGAGTATAGTTATTTATATCGCGACAGCTATAAACAGTTCCTTGTTCCCATTAACAAAACATCCCCTTTTTCTTCGCTCTTCCGGAACCGGTACAGAAATTGGTGCTTTTTCTACTTTGTTTACGTTAGTGACTGGGGGGTTTCGGGGAAGGCCTATGTGGGGTACCTTTCGGGTGTGGGATGCTCGTTTAACTTCTGTATTCATCTTGTTC…
M_Zea_mays_subsp_parviglumis	ATGTCAGTTTCGTTATTACAACCTTATTTTTTTATGTCAAAGACAAAAAGCTACGCGCAAATTCTCATTGGATCTCGGTTGTTCTTAACAGCGATGGCTATTCATTTAAGTCTTCGGGTAGCACCACCAGATCTTCAACAAGGTGGAAATTCTCGTATTTCGTATGTACATGTTCCTGCGGCTCGGATGAGTATAGTTATTTATATCGCGACAGCTATAAACAGTTCCTTGTTCCCATTAACAAAACATCCCCTTTTTCTTCGCTCTTCCGGAACCGGTACAGAAATTGGTGCTTTTTCTACTTTGTTTACGTTAGTGACTGGGGGGTTTCGGGGAAGGCCTATGTGGGGTACCTTTCGGGTGTGGGATGCTCGTTTAACTTCTGTATTCATCTTGTTC…
M_Zea_perennis	ATGTCAGTTTCGTTATTACAACCTTATTTTTTTATGTCAAAGACAAAAAGCTACGCGCAAATTCTCATTGGATCTCGGTTGTTCTTAACAGCGATGGCTATTCATTTAAGTCTTCGGGTAGCACCACCAGATCTTCAACAAGGTGGAAATTCTCGTATTTCGTATGTACATGTTCCTGCGGCTCGGATGAGTATAGTTATTTATATCGCGACAGCTATAAACAGTTCCTTGTTCCCATTAACAAAACATCCCCTTTTTCTTCGCTCTTCCGGAACCGGTACAGAAATTGGTGCTTTTTCTACTTTGTTTACGTTAGTGACTGGGGGGTTTCGGGGAAGGCCTATGTGGGGTACCTTTCGGGTGTGGGATGCTCGTTTAACTTCTGTATTCATCTTGTTC…
M_Sorghum_bicolor	ATGTCAGTTTCGTTATTACAACCTTATTTTTTTATGTCAAAGACAAAAAGCTACGCGCAAATTCTCATTGGATCTCGGTTGTTCTTAACAGCGATGGCTATTCATTTAAGTCTTCGGGTAGCACCACCAGATCTTCAACAAGGTGGAAATTCTCGTATTTCGTATGTACATGTTCCTGCGGCTCGGATGAGTATAGTTATTTATATCGCGACAGCTATAAACAGTTCCTTGTTCCCATTAACAAAACATCCCCTTTTTCTTCGCTCTTCCGGAACCGGTACAGAAATTGGTGCTTTTTCTACTTTGTTTACGTTAGTGACTGGGGGGTTTCGGGGAAGGCCTATGTGGGGTACCTTTCGGGTGTGGGATGCTCGTTTAACTTCTGTATTCATCTTGTTC…
E_Arabidopsis_thaliana	ATGTCCGTTTCGTTATTACAACCTTCTTTTTTGATGTCAAAGACCAGAAGCTACGCGCAAATTCTCATTGGGTCTTGGTTGTTCTTAACAGCGATGGCTATTCATTTAAGTCTTGGGGTAGCACCACTAGATCTTCAACAAGGTGGAAATTCTCGTATTCTCTATGTACATGTTCCTGCGGCTCGGATGAGTATTATTGTTTATATCGCCACGGCTATAAACACTTTCTTGTTCCTATTAACAAAACATCCCCTTTATCTTCGCTCTTCCGGAACCGGTATAGAAATGGGTGCTTTTTTTACGTTGTTTACCTTAGTTACTGGGGGGTTTCGGGGAAGACCAATGTGGGGGACCTTTTGGGTGTGGGATGCTCGTTTGACCTCTGTATTCATCTCGTTT…
N_Amborella_trichopoda	ATGTCCGTTTCGTTATTACAACCTTCTTTCTTTATGTCAAAGACCAGAAGCTACGCGCAAATTCTCATTGGATCTCGGTGGTTCTTAACAGCGATGGCTATTCATTCAAGTCTTCGGGTAGCACCACCTGATCTTCAACAAGGTGAAAATTCTCGGATTCCCCATGTACATGTTCCTGCGGCTCGGATGAGTATACTTGTTTATATCGCAACGGCTATAAACAGTTCCTTGTTCCCATTAACAAAACATCCCCTTTTTCTTCGCTCTTCCGGAACCGGTACAGAAATAGGTGCTTTTTCTACGTTGTTTACCTTAGTTACTGGGGGGTTTCGGGGAAGACCTATGTGGGGCACCTTTCGGGTTTGGGATGCTCGTTTAACCTCTGTATTCATCTCGTTC…
N_Liriodendron_tulipifera	ATGTCTGTTTCGTTATTACAACCTTCTTTCTTTATGTCAAAGACCAGAAGCTACGCGCAAATTCTCATTGGATCTCGGTTGTTCTTAACAGCGATGGCTATTCATTCAAGTCTTCGGGTAGCACCACCAGATCTTCAACAAGGTGGAAATTCTCGTATTCCGTATGTACATGTTCCTGCGGCTCGGATGAGTATACTTGTTTATATCGCAACGGCTATCAACAGTTCCTTGTTCCCATTAAAAAAAAATCCCCTTTTTCTTCGCTCTTCCGGAACCGGTACAGAAATGGGTGCTTTTTCTACGTTGTTTACCTTAGTGACTGGGGGGTTTCGGGGAAGACCTATGTGGGGCACCTTTCGGGTGTGGGATGCTCGTTTAACCTCAGTATTAATCTCGTGC…
E_Nelumbo_nucifera	ATGTCCGTTTCGTTATTACAACCTTCCTTATTTATGTCAAAGACCAGAAGCTACGCGCAAATTCTCATTGGATCTCGGTTGTTCTTAACAGCGATGGCTATTCATTTAAGTCTTCGGGTAGCGCCACAAGATCTTCAACAAGGTGGAAATTCTCGTATTCCGTATGTACATGTTCCTGCGGCTCGGATGAGTATACTTGTTTATATCGCAACGGCTATAAACAGTTTCTTGTTCCTATTAACAAAACATCCCCTTTTTCTTCGCTCTTCCGGAACCGGTACAGAAATGGGTGCTTTTTCTACGTTGTTTACCTTAGTGACTGGGGGGTTTCGGGGAAGACCTATGTGGGGCACCTTTCGGGTGTGGGATGCTCGTTTAACATCTGTATTCATCTCGTTC…
