# Supplementary material for: The mitochondrial genome map of Nelumbo nucifera reveals ancient evolutionary features
Source: Sci Rep. 2016 Jul 22;6:30158. doi: 10.1038/srep30158 (PMC4957087; doi:10.1038/srep30158)
Supplement: Supplementary Data S1 [file srep30158-s2.zip › Alignment/ccmFC.phy]

65 1320
M_Aegilops_speltoides	ATGGTCCAACTACAGAACTTCTTCTTTTTCATTACTTCCATGGTCGTGCCCCGTGGCACGGCAGCACCCGTACTATTGAAATGGTTCGTCAGTAGAGATGTTCCCACTGGTGCCTCTTCTTCCAATGGTACTATAATTCCTATTCCTATCCCTTTATTCCCTTTTTTGGTCTATCTACATTTAAGGAAATTCATACGCTCCATGGACAGAGCAAAAAGTGGAGTGTTGGTCAAAGCAAGCCGCCCTATTCTATTACCAGACAAAATGGAGAGAAGCTCATCC---------GCTAGAAATGCTTTATTTCGTTTCGTTCCC---GTTCTTCATTTCCTTATTATCGAATCC------GACTTGTCATATTTAGAATCTTTCTGCGGTCTGCTCTGTTTA…
E_Ajuga_reptans	ATGGTCCAACTACAAAACTTTTTCTTTTTAATTACTTCCATGGTCGTGCCTCGTGGCACGGCAGCACCCGTACTATTGAAATGGTTCGTCAGTAGAGATGTTCCCACAGGTGCCCCTTTTTCCAATGGTACTCTAATTCCTATTCCTATCCCTTCATTCCCCCTTTTGGTCTATCTACATTCAAGGAAATTCATACGCTCCACAGACAGAGCAAAAAGTAGAGTCTTGGTCAGAGCAAGCCGTCCTATTCTATTACCAGACATAATTGGGAGAAGCTCATCCGAAACTAGAGCTAGAAACGCCCTATTTCGTTTCGTTCCC---GTTCTTCATTTCCTTCTTCTCGAATCCAAGGGGGACAACTCATATTTAGAATCTTTCTGCGGTGTGCTCGGTTTA…
B_Anomodon_rugelii	ATGGTCCAACTACAGAACTTTTTTTTTCTTCTTATGTTTCTAGTTTTGCTTTGTGGTACGGCAGCACCCATACTATTTCAATGGTCGGTAAGTAGAGATGTTCCCACAGGTGCTCCTTTTTCTCATGGTACTATAATACCTATTTTTACCTCTTTATTACCGCTTCTAGTTCATGTACATTCCAGGGGATTCATACGCTCTATGGAGAAAACAGAAAGGATAGTTTTGGTAAGA---GCAAAACCCATTTTATTACTTAACATAATTGAAAAAAGCTCCCCAAAAACTAGAGCTAAAAATGCATTTTTTTTCTTTTTTCTCTTTCTTTTTAATTTCTCCATTTTCAAATCTATGGGAGACTTGTCATATTCAGAATCTTTCTGTGGTGTGCTTTGTTTT…
E_Arabidopsis_thaliana	ATGGTCCAACTACATAACTTTTTCTTTTTTATTATTTTTATGGTCGTGCCTTGTGGCACGGCAGCACCCGTACTATTGAAATGGTTCGTCAGTAGAGATGTTCCCACGGGTGCCCCTTTTTCCAATGGTACTATAATTCCTATTCCTATCTCTTCATTCCCTCTTTTGGTCTATCTACATTCAAGGAAAATCATACGCTCCATGGACGGAGCAAAAAGTGGAGTCTTGGTCAGAGCAAGTCGCCCTATTCTATTACCAGACATAATTGGGAGAAGCTCATCTGAAACTAGAGCTAGAAAGGCCTTATTTTTTTTCGTTCCC---GTTCTTCATTTCCGTCTTCTCGAATCCAAGGGGGACTTCTCATATTTAGAATCTTTCTGCGGTGTGCTCTGTTTA…
E_Asclepias_syriaca	ATGGTCCAACTACATAACTTTTTCTTTTTCATTACTTTCATGGTTGTGCCTCGTGGCACGGCAGCACCCGTCCTATTTCAATGGTTCGTCAGTAGAGATGTTCCCACGGGTGCCCCTTCTTCCAATGGTACTATAATTCCTATTCCTATCCCTTCATTCCCTCTTTTGGTCTATCTACATTCAAGGAAATTCATACGCTCCACGGACGGAGCAAAAAGCTCTGTCTTGGTCAGAGCAAACCGCCCTATTCTATTACCAGACATAATTGGGAGAAGCTCATCCGAAACTAGAGCAAGAAACGCCTTATTTCGTTTCGTTCCC---GTTCTTCATTTCCTTCTTCTCGAATCCAAGGTGGATTTCTCATATTTAGAATCTTTCTGCGGTGTGCTCTGTTTA…
B_Atrichum_angustatum	ATGGTCCAACTACAGAACTTTTTTTTTTTTCTTATCTTTATGCTTGTGCTCTGTGGTACGGCAGCACCCATACTATTCCAATGGTTGGTAAGTAGAGATGTTTCCACAGGTGCTCCTTTTTATCATGGTACTATAATACCTATTTTTACCTCTTTATTATTGGTTCTGGTTCATGTACATTTCAGGGGATTCATACGCTCTATGGACGAAACAGAAAGGATAGTTTTGGTAATA---GCAAGACCCATTCTATTACCCAACATAATTGAAAAAAGCTCTCTAAAAACTAGAGCTAAAAATGCATTTTTTTTATTTTTTATTTTTATTCTCAATTCTCTTATTTTCAAATTTCTGGGAGACTTGTCATATTTAGAATCTTTTTGTGGTGTGCTTTGTTTT…
B_Bartramia_pomiformis	ATGGTCCAACTACAGAACTTTTTTTTTTTTCTTATGTTTATGGTTGTGCTTCGTGGTACGGCAGCACCCATACTATTTCAATGGTTGGTAAGTAGAGATGTTCCCACAGGTGCTCCTTTTTTTCATGGTACTATAATACCTATTTTTACCTCTTTATTATTGCTTTTAGTTCATGTACATTCCAGGGGATTCATACGCTCTATAGATAAAACAGAAAGGATAGTTTTGGTAAGA---GCAAAACCCATTTTATTACTCAACATAATTGAAAAAAGCTCCCCAAAAACTAGAGCTAAAAATGCATTTTTTTTCTTTTTTCTTCTTCTTTTTCATTTTTCTATTTTTAAATTTATGGGAGACTTGTCATATTTAGAATCTTTCTGTGGTGTGCTTTGTTTT…
E_Batis_maritima	ATGGTCCAACTAAATAACTTTTTTTTTTTTATTATTTTTATGGTCGTGCCTCGTGGCACGGCAGCACCCGTACTATTGAAATGGTTCGTCAGTAGAGATGTTCCCACTGGTGCCCCTTTTTCCAATGGTACTATAATTCCTATTCCTATCTCTTCATTCCCTCTTTTGGTCTATCTACATTCCAGGAAAATCATACGCTCCATGGACGGAGCAAAAAGTGGAGTCTTGGTCAGAGCAAGTCGCCCTATTCTATTACCAGACATAATTGGGAGAAGCTCATCCGAAACTAGAGCTAGAAACGCCTTATTTTGTTTCGTTCCC---GTTCTTCATTTCCGTCTTCTCGAATCCAAGGGGGACTTCTCATATTTAGAATCTTTCTGCGGTGTGCTCTGTTTA…
E_Beta_macrocarpa	ATGGTCCAACTACATAACTTTTTCTTTTTCATTACTTCCATGGTCGTGCCTTGTGGCACGGCAGCACCCGTACTATTGAAATGGTTCGTCAGTAGAGATGTTTCCACAGGTGCCCCTTTTTCCAATGGTACTTTAATTCCTATTCTTATCCCTTCATTCCTTCTTTTGGTTTATCTACATTCCAGGAAATTCATACGCTCTATGGACGGAGTAAAAAGTGGAGTCTTGGTCAGAGCAAGTTGCCCTATTTTATTACCAGACATAATTGGGAGAAGCTCATCCGAAACTAGAGCTAGAAACGCCTTATTTCGTTTCGTTCCC---ATTCTTCATTTTCTTCTTCTCGAATTCAAGGGGGACTTCCCCTATTTAGAATCTTTTTGCGGTGTGCTCCGTTTA…
E_Beta_vulgaris_subsp_maritima	ATGGTCCAACTACATAACTTTTTCTTTTTCATTACTTCCATGGTCGTGCCTTGTGGCACGGCAGCACCCGTACTATTGAAATGGTTCGTCAGTAGAGATGTTTCCACAGGTGCCCCTTTTTCCAATGGTACTTTAATTCCTATTCTTATCCCTTCATTCCTTCTTTTGGTTTATCTACATTCCAGGAAATTCATACGCTCTATGGACGGAGTAAAAAGTGGAGTCTTGGTCAGAGCAAGTTGCCCTATTTTATTACCAGACATAATTGGGAGAAGCTCATCCGAAACTAGAGCTAGAAACGCCTTATTTCGTTTCGTTCCC---ATTCTTCATTTTCTTCTTCTCGAATTCAAGGGGGACTTCCCCTATTTAGAATCTTTTTGCGGTGTGCTCCGTTTA…
E_Beta_vulgaris_subsp_vulgaris	ATGGTCCAACTACATAACTTTTTCTTTTTCATTACTTCCATGGTCGTGCCTTGTGGCACGGCAGCACCCGTACTATTGAAATGGTTCGTCAGTAGAGATGTTTCCACAGGTGCCCCTTTTTCCAATGGTACTTTAATTCCTATTCTTATCCCTTCATTCCTTCTTTTGGTTTATCTACATTCCAGGAAATTCATACGCTCTATGGACGGAGTAAAAAGTGGAGTCTTGGTCAGAGCAAGTTGCCCTATTTTATTACCAGACATAATTGGGAGAAGCTCATCCGAAACTAGAGCTAGAAACGCCTTATTTCGTTTCGTTCCC---ATTCTTCATTTTCTTCTTCTCGAATTCAAGGGGGACTTCCCCTATTTAGAATCTTTTTGCGGTGTGCTCCGTTTA…
E_Boea_hygrometrica	ATGGTCCAACTACATAACTTTTTCTTTTTAATTACTTCCATGGTCGTGCCTCGTGGCACGGCAGCACCCATACTATTGAAATGGTTCGTCAGTAGAGATGTTCCCACAGGTGCCCCTTTTTCCAATGGTACTCAAATTCCTATTCCTATCCCTTCATTCCCTCTTTTGGTCTATCTACATTCAAGGAAATTCATACGCTCCACAGACAGAGCAAAAAGTAGAGTCTTGGTCAGAGCAAGCCGTCCTATTCTATTACCAGACATAATTGGGAGAAGCTCATCCGAAACTAGAGCTAGAAACGCCCTATTTCGTTTCGTTCCC---GTTCTTCATTTCCTTCTTCTCGAATCCAAGGGGGACAACTCATATTTAGAATCTTTCTGCGGTGTGCTCCGTTTA…
E_Brassica_carinata	ATGGTCCAACTACATAACTTTTTCTTTTTTATTCTTTTTATGGTCGTGCCTTGTGGCACGGCAGCACCCGTACTATTGAAATGGTTCGTCAGTAGAGATGTTCCCACGGGTGCCCCTTTTTCCAATGGTACTATAATTCCTATTCCTATCTCTTCATTCCCTCTTTTGGTCTATCTACATTCCAGGAAAATCATACGCTCCATGGACGGAGCAAAAAGTGGAGTCTTGGTCAGAGCAAGTCGCCCTATTCTATTACCAGACATAATTGGGAGAAGCTCATCCGAAACTAGAGCTAGAAAGGCCTTATTTTTTTTCGTTCCC---GTTCTTCATTTCCGTCTTCTCGAATCCAAGGGGGACTTCTCATATTTAGAATCTTTCTGCGGTGTGCTCTGTTTA…
E_Brassica_juncea	ATGGTCCAACTACATAACTTTTTCTTTTTTATTCTTTTTATGGTCGTGCCTTGTGGCACGGCAGCACCCGTACTATTGAAATGGTTCGTCAGTAGAGATGTTCCCACGGGTGCCCCTTTTTCCAATGGTACTATAATTCCTATTCCTATCTCTTCATTCCCTCTTTTGGTCTATCTACATTCCAGGAAAATCATACGCTCCATGGACGGAGCAAAAAGTGGAGTCTTGGTCAGAGCAAGTCGCCCTATTCTATTACCAGACATAATTGGGAGAAGCTCATCCGAAACTAGAGCTAGAAAGGCCTTATTTTTTTTCGTTCCC---GTTCTTCATTTCCGTCTTCTCGAATCCAAGGGGGACTTCTCATATTTAGAATCTTTCTGCGGTGTGCTCTGTTTA…
E_Brassica_napus	ATGGTCCAACTACATAACTTTTTCTTTTTTATTCTTTTTATGGTCGTGCCTTGTGGCACGGCAGCACCCGTACTATTGAAATGGTTCGTCAGTAGAGATGTTCCCACGGGTGCCCCTTTTTCCAATGGTACTATAATTCCTATTCCTATCTCTTCATTCCCTCTTTTGGTCTATCTACATTCCAGGAAAATCATACGCTCCATGGACGGAGCAAAAAGTGGAGTCTTGGTCAGAGCAAGTCGCCCTATTCTATTACCAGACATAATTGGGAGAAGCTCATCCGAAACTAGAGCTAGAAAGGCCTTATTTTTTTTCGTTCCC---GTTCTTCATTTCCGTCTTCTCGAATCCAAGGGGGACTTCTCATATTTAGAATCTTTCTGCGGTGTGCTCTGTTTA…
E_Brassica_oleracea	ATGGTCCAACTACATAACTTTTTCTTTTTTATTCTTTTTATGGTCGTGCCTTGTGGCACGGCAGCACCCGTACTATTGAAATGGTTCGTCAGTAGAGATGTTCCCACGGGTGCCCCTTTTTCCAATGGTACTATAATTCCTATTCCTATCTCTTCATTCCCTCTTTTGGTCTATCTACATTCCAGGAAAATCATACGCTCCATGGACGGAGCAAAAAGTGGAGTCTTGGTCAGAGCAAGTCGCCCTATTCTATTACCAGACATAATTGGGAGAAGCTCATCCGAAACTAGAGCTAGAAAGGCCTTCTTTTTTTTCGTTCCC---GTTCTTCATTTCCGTCTTCTCGAATCCAAGGGGGACTTCTCATATTTAGAATCTTTCTGCGGTGTGCTCTGTTTA…
E_Brassica_rapa_subsp_campestris	ATGGTCCAACTACATAACTTTTTCTTTTTTATTCTTTTTATGGTCGTGCCTTGTGGCACGGCAGCACCCGTACTATTGAAATGGTTCGTCAGTAGAGATGTTCCCACGGGTGCCCCTTTTTCCAATGGTACTATAATTCCTATTCCTATCTCTTCATTCCCTCTTTTGGTCTATCTACATTCCAGGAAAATCATACGCTCCATGGACGGAGCAAAAAGTGGAGTCTTGGTCAGAGCAAGTCGCCCTATTCTATTACCAGACATAATTGGGAGAAGCTCATCCGAAACTAGAGCTAGAAAGGCCTTATTTTTTTTCGTTCCC---GTTCTTCATTTCCGTCTTCTCGAATCCAAGGGGGACTTCTCATATTTAGAATCTTTCTGCGGTGTGCTCTGTTTA…
M_Butomus_umbellatus	ATGGTCCAACTACAGAACTTCTTCTTTTTCATTACTTCCATGGTCGTGCCTCGTGGCACGGCAGCACCCGTACTATTGAAATGGTTCGTCAGTAGAGATGTTCCCACAGGTGCCCCTTCTTCCAATGGTACTATAATTCCTATTCTTATCCCTTCATTCCCTTTTTTGATCGGTATACATTCCAGGAAATTCATACGCTCCATGGACGGAGCCAAAAGTGGAGTGTTGGTCAGAGCAAGCCGCCCGGTGCTATTACCAGACAGGAGGGAGAGACGCTCATCC---------TCCCGAAATGCTTTCTTTTTTTTCGTTCCC---GTTCTGCATTTCCTTCTTCTCGAACGGGGGGAGGACTTGTCATATTTAGAATCTTTCTGCGGTGTGCTCTGTTTA…
B_Buxbaumia_aphylla	ATGGTCCAACTACAGAACTTTTTTCTCTCTCTCATCTTTATGGTTGTGCTTTGTGGTACGGCAGCACCTATACTATTTCAATGGTTGGTAAGTAGAGATGTTCCTACAGGTGCTCCTTTTTTTCATGGTACTATAATACCTATTTCTACCTCTTTATTATCACTTTTAGTTTATGTACATTCCAGGGGATTCATACGCTCTATAGACAACACGGAAAGGATAGTTTTGGTAAGA---GCAAGATCCATTCTATTACCCAATATAATTGAGAAAAGCTTCCTAAAAACTAGAGCTAAAAATGCATTTTTTTTAGTCTTTATTCTTATCCTCAACTTTCTTATTCTCAAATCTATGGGAGATTTGTCATATTTAGAATCTTTCTGTGGTGTGCTTTGTTTT…
E_Carica_papaya	ATGGTCCAACTACATAACTTTTTCTTTTTTATTATTTTGATGGTCGTGCCTCGTGGCACGGCAGCACCCGTACTATTGAAATGGTTCGTCAGTAGAGATGTTCCCACAGGTGCCCCTTCTTCCAATGGTACTATAATTCCTATTCCTATCCCTTCATTCCCTCTTTTGGTCTATCTACATTCCAGGAAATTCATACGCTCCATGGACGGAGCAAAAAGTGGAGTTTTGGTCAGAGCAAGTCGCCCTATTCTATTACCAGACATAATTGGGAGAAGCTCATCCGAAACTAGAGCTAGAAAGGCCTCATTTTGTTTCGTTCCC---GTTCTTCATTTCCTTCTTCTCGAATCCAAGGGGGACTTCTCATATTTAGAATCTTTCTGCGGTGTGCTCCGTTTA…
E_Citrullus_lanatus	ATGGTCCAACTAAATAACTTTTTCTTTTTCATTACTTCCATGGTCGTGCCTCGTGGCACGGCAGCACCCGTACTATTGAAATGGTTTGTCAGTAGAGATGTTCCCACAGGTGCCCCTTCTTCCAATGGTACTATAATTCCTATTCCTATCTCTTTATTCCCTCTTTTGGTCTATCTACATTCCAGGAAATTCATACGCTCCATGGACGGAGCAAAAAGTGGAGTCTTGGTCAGAGCAAGCCGCCCTATTCTATTACCAGACATAATTGGGAGAAGCTCATCCGAAACTCGAGCTAGAAACGCCTCATTTCGTTTCGTTCCC---GTTCTTCATTTCCTTCTTCTTGAATCCAAGGGAGACTTCTCATATTTTGAATCTTTCTGCGGTGTGCTCTGTTTA…
B_Climacium_americanum	ATGGTCCAACTACAGAACTTTTTTTTTCTTCTTATGTTTCTGGTTGTGCTTTGTGGTACGGCAGCACCCATACTATTTCAATGGTCGGTAAGTAGAGATGTTCCCACAGGTGCTCCTTTTTTTCATGGTACTATAATACCTATTTTTACCTCTTTATTATTGCTTCTAGTTTATGTACATTCCAGGGGATTCATACGCTCTATGGAGAAAACAGAAAGGATAGTTTTGGTAAGA---GCAAAACCCATTTTATTACTTAACACAATCGAAAAAAGCTCCCCAAAAACTAGAGCTAAAAATGCATTTTTTTTCTTTTTTCTCTCTCTTTTTAATTTCTCCATTTTCAAATTTATGGGAGACTTGTCATATTCAGAATCTTTCTGTGGTGTGCTTTGTTTT…
E_Cucumis_sativus	ATGGTCCAACTAAATAACTTTTTCTTTTTCATTACTTCCATGGTCGTGCCTCGTGGCACGGCAGCACCCGTACTATTTCAATGGTTTGTCAGTAGAGATGTTCCCACAGGTGCCCCTTCTTCCAATGGTACTATAATTCCTATTCCTATCTCTTTATTCCCTCTTTTGGTCTATCTACATTCCAGGAAATTCATACGCTCCATGGACGGAGCAAAAAGTGCAGTCTTGGTCAGAGCAAGCCGCCCTATTCTATTACCAGACATAATTGGGAGAAGCTCATCCGAAACTCGAGCTAGAAAGGCCTCATTTCCTTTCCTTCCC---CTTATTCATTTCCTTCTTCTTTCATCCAAGGGAGACTTCTCCTATTTTTCATCTTTCTGCGGTGTGCTCTGTTTA…
E_Cucurbita_pepo	ATGGTCCAACTAAATAACTTTTTCTTTTTCATTACTTCCATGGTCGTGCCTCGTGGCACGGCAGCACCCGTACTATTGAAATGGTTTGTCAGTAGAGATGTTCCCACAGGTGCCCCTTCTTCCAATGGTACTATAATTCCTATTCCTATCTCTTTATTCCCTCTTTTGGTCTATCTACATTCCAGGAAATTCATACGCTCTCTGGACGGAGCAAAAAGTGGAGTCTTGGTCAGAGCAAGCCGCCCTATTCTATTACCAGACATAATTGGGAGAAGCTCATCCGAAACTCGAGCTAGAAACGCCTCATTTCGTTTCGTTCCC---CTTCTTCATTTCCTTCTTCTTTCATCCAAGGGAGACTTCTCATATTTTTCATCTTTCTGCGGTGTGCTCTGTTTA…
G_Cycas_taitungensis	ATGGTCCAACCACAGAACTTCTTCTTTTTCATTACTTTCATGGTCGTGCCTCGTGGCACGGCAGCACCCGTACTATTGAAATGGTTCGTCAGTAGAGATGTTCCCACAGGTGCTCCTTCTCCCAGTGGTACTCTAATTCCTATTCCTATATCTTCATTACCTTTTCTAGTCCATCTGCATTCCAGGGAATTCATACGCTCTATGGACGAAGCGAAAAGTATAGTGCTGGTTGGAGCAAGCCGCCCTATCCTATTACCAGACATAATTGGGAGAAGCTCACCCGGAACTGGAGCTAGAAACGCATCATTCTGTTTCGTTCTC---GTTCTTCATCTTATTCTTCTCGGATTCGTGGGAGACTTGTCATATTCAGAATCTTTCCGCGGTGTGCTCCGTTTA…
E_Daucus_carota_subsp_sativus	ATGGTCCAACTACATAACTTTTTCTTTTTCATTACTTCCATGGTCGTGCCTCGTGGCACGGCAGCGCCCGTACTATTGAAATGGTTCGTCAGTAGAGATGTTCCCACAGGTGCCCCTTCTTCCAATGGTACTATAATTCCTATTCCTATCCCTTCATTCCCTCTTTTGGTCTATCTACATTCCAAGAAATTCATACGCTCCACGGACGGAGCAAAAAGTGGAGTCTTGGTCAGAGCAAGCCGCCCCATTCTATTACCAGACATAATTGGGAGAAGCTCATCCGAAACTAGAGCTAGAAACGCCTTATTTCGTTTCGTTCCC---GCTTTTCATTTCCTTCTTCTCGAATCCAAAGGGGACTTCTCCTATTTAGAATCTTTCTGCGGTGTGCTCCGTTTA…
B_Funaria_hygrometrica	ATGGTCCAACTACAGAACTTTTTTTTTTTTCTTATCTTTATGGTTGTGCTTTGTGGTACGGCAGCACCCATACTATTTCAATGGTTGGTAAGTAGAGATGTTCCCACAGGTGCTCCTTTTTCTAATGGTACTATAATACCTATTTTTACCTCTTTATCATTGCTTTTAGTTTATGTACATTCCAGGGGATTCATACGCTCTATGGACAAAACAGAAAGGATAGTTTTGGTAAGA---GCAAGACCCATTTTATTACCCAACATAATTGAAAAAAGCTCCCCAAAAACTAGAGCTAAAAATGCATTTTTTTTATTTTTTATTTTCATTTTCAATTTTTTTATTTTCAAATTTATGGGAGACTTGTCATATTTAGAATCTTTCTGTGGTGTGCTTTGTTTT…
E_Glycine_max	ATGGTCCAACTACATAACTTTTTATTTTTCATTACTTCTATGGTCGTGCCTCGTGGCACGGCAGCACCCTTACTATTGAAATGGTTCGTCAGTAGAGATGTTCCCACAGGTGCCCCTTTTTCCAATGGGACTATAATTCCTATTCTTATCCCTTCATTCCCTCTTTTGGTCTATCTACATTCCAGGAAATTCATACGCTCCATGGACGGAGCAAAAAGTGGAGTCTTGGTCAGAGCAAGCCGCCCTATTCTATTACCAGACATAATTGGGAGAAGCTCATCCGAAACTAGAGCTGGAAACGCCTCATTTCGTTTCGTTCCC---GTTCTTCATTTCCTTCTTCTCGAATCCAAGGGGGACTTCTCATATTTAGAATCTTTCTGCGGTGTGCTCTGTTTA…
E_Helianthus_annuus	ATGGTCCAACTACATAACTTTTTCTTTTTCATTACTTCCATGGTCGTGCCTCGTGGCACGGCAGCACCCGTACTATTGAAATGGTTCGTCAGTAGAGATGTTTCCACAGGTGCCCCTTCTTCTAATGGTACTATAATTCCTATTCTTATCCCTTCAGTCTCTCTTTTGGTCTATCTACATTCCAGGAAATTCATACGCTCCACGGACGGAGCAAAAAGCGGAGTCTTCATTATAGCGAGCCAACCTATTCTATTACCAGACATCCTTGGGAGAAGCTCATCCGAAACTAGAGCTAGAAAGGCCTTATTTCGTTTCGTTCCT---GTTCTTCATTTCCTTCTTATCGAAAAAAAGGGGGATTTCTCATATTTAGAATCTTTCTGCGGTGTGCTCCGTTTA…
B_Hypnum_imponens	ATGGTCCAACTACAGAACTTTTTTTTTCTTCTTATGTTTCTGGTTGTGCTTCGTGGTACGGCAGCACCCATACTATTTCAATGGTCGGTAAGTAGAGATGTTCCCACAGGTGCTCCTTCTTCTCATGGTACTATAATACCTATTTTTACCTCTTTATTATTGCTTCTAGTTCATGTACATTCCAGGGGATTCATACGCTCTATGGAGAAAACAGAAAGGATAGTTTTGGTAAGA---GCAAAACCCATTTTATTACTTGACATAATTAAAAAAAGCTCCCCAAAAACTAGAGCTAAAAATGCATTTTTTTTCTTTTTTCTCTTTCTTTTTAATTTTTCCATTTTCAAATTTATGGGAGACTTGTCATATTCAGAATCTTTCTGTGGTGTGCTTTGTTTT…
E_Lotus_japonicus	ATGGTCCAACTACATAACTTTTTCTTTTTCATTACTTCTATGGTCGTGCCTCGTGGCACGGCAGCACCCTTACTATTGAAATGGTTCGTCAGTAGAGATGTTCCCACAGGTGCCCCTTTTTCCAATGGGACTATAATTCCTATTCTTATCCCTTCATTCCCTCTTTTGGTCTATCTACATTCCAGGAAATTCATACGCTCCATGGACGGAGCAAAAAGTGGAGTCTTGGTCAGAGCAAGCCGCCCTATTCTATTACCAGACATAATTGGGAGAAGCTCATCCGAAACTAGAGCTGGAAACGCCTCATTTCGTTTCGTTCCC---GTTCTTCATTTCCTTCTTCTCGAATCCAAGGGGGACTTCTCATATTTAGAATCTTTCTGCGGTGTGCTCTGTTTA…
E_Malus_x_domestica	ATGGTCCAACTACATAACTTTTTCTTTTTCATTATTTCCATGGTCGTGCCTTGTGGCACGGCAGCACCCGTACTATTGAAATGGTTTGTCAGTAGAGATGTTCCCACAGGCGCCCCTTCTTCCAATGGTACTATAATTCCTATTCCTATCCCTGCATTCCCTCTTTTGGTCTATATACATTCCAGGAAATTCATACGCTCCATGGACGGAGCAAAAAGTGGAGTCTTGGTCAGAGCAAGCCGCCCTATTCTATTACCAGACATAATTGAGAGAAGCTCATCCGAAACTAGAGCTAGAAACGCCTTATTTCGTTTCGTTCCC---GTTCTTCATTTCCTTCTTCTCGCATACAAGGGCGACTTATCATATTTAGAATCGTTCTGCGGTGTGCTCTGTTTA…
E_Millettia_pinnata	ATGGTCCAACTACATAACTTTTTATTTTTCATTACTTCTATGGTCGTGCCTCGTGGCACGGCAGCACCCTTACTATTGAAATGGTTCGTCAGTAGAGATGTTCCCACAGGTGCCCCTTTTTCCAATGGGACTATAATTCCTATTCTTATCCCTTCATTCCCTCTTTTGGTCTATCTACATTCCAGGAAATTCATACGCTCCATGGACGGAGCAAAAAGCGGAGTCTTGGTCAGAGCAAGCCGCCCTATTCTATTACCAGACATAATTGGGAGAAGCTCATCCGAAACTAGAGCTGGAAACGCCTCATTTCGTTTCGTTCCC---GTTCTTCATTTCCTTCTTCTCGAATCCAAGGGGGACTTCTCATATTTAGAATCTTTCTGCGGTGTGCTCTGTTTA…
E_Mimulus_guttatus	ATGGTCCAATTACATAACTTTTTCTTTTTAATTACTTCCATGGTCGTGCCTCGTGGCACGGCAGCACCCGTACTATTGAAATGGTTCGTCAGTAGAGATGTTCCCACAGGTGCCCCTTTTTCCAATGGTACTATAATTCCTATTCCTATCCCTTCATTCCCTCTTTTGGTCTATCTACATTCAAGGAAATTCATACGCTCCACAGACAGAGCAAAAAGTAGAGTCTTGGTCAGAGCAAGCCGTCCTATTCTATTACCAGACAGAATTGGGAGAAGCTCATCCGAAACTAGAGCTAGAAACGCCCTATTTCGTTTCGTTCCC---GTTCTTCATTTCCTTCTTCTCGAATCCAAGGGGGACAACTCATATTTAGAATCTTTCTGCGGTGTGCTCCGTTTA…
E_Nicotiana_tabacum	ATGGTCCAACTACATAACTTTTTCTTTTTCATTACTTCCATGGTCGTGCCTCGTGGCACGGCAGCACCCGTACTATTGAAATGGTTCGTCAGTAGAGATGTTCCCACAGGTGCCCTTTTTTCCAATGGTACTATAATTCCTATTCCTATCCCTTCATTCCCTCTTTTGGTCTATCTACATTCCAGGAAATTCATACGCTCCGCGGACGGAGCAAAAAGTGGAGTCTTGGTCAGAGCAAGCCGCCCTATTCTATTACCAGACATAATTGGGAGAAGCTCATCCGAAACTAGAGCTAGAAACGCTTTATTTCGTTTCGTTCCC---GTTCTTCATTTCCTTCTTCTCGAATCCAAGGGGGACTTCTCATATTTAGAATCTTTCTGCGGTGTGCTCCGTTTA…
B_Orthotrichum_stellatum	ATGGTCCAACTACAGAACTTTTTTTTTTTTCTTATGTTTATGGTTGTGCTTTGTGGTACGGCAGCACCCATACTATTTCAATGGTTGGTAAGTAGAGATGTTCCCACAGGTGCTCCTTTTTCTCATGGTACTATAATACCTATTTTTACCTCTTTATTATTGCTTCTAGTTCATGTACATTCCAGGGGATTCATACGCTCTATGGAGAAAACAGAAAGGATAGTTTTGGTAAAA---GCAAAACGCATTTTATTACTCAACATAATTGAAAAAAGCTCCCCAAAAACTAGAGCTAAAAATGCATTTTTTTTCTTCTTTTTTTTTTTTTCGAATTTTTTTATTTTTCAATTTATGGGAGACTTGTCATATTTAGAATCTTTCTGTAGTGTACTTTGTTTT…
M_Oryza_sativa_Indica_Group	ATGGTCCAACTACAGAACTTCTTCTTTTTCATTACTTCCATGGTCGTGCCCCGTGGCACGGCAGCACCCGTACTATTGAAATGGTTCGTCAGTAGAGATGTTCCCACTGGTGCCTCTTCTTCCAATGGTACTATAATTCCTATTCCTATCTCTTTATTCCCTTTTTTGGTCTATCTACATTCAAGGAAATTCATACGCTCCATGGACAGAGCAAAAAGTGGAGTGTTGGTCAAAGCAAGCCGCCCTATTCTATTACCAGACAAAATAGGGAGAAGCTCATCC---------GCTAGAAATGCTTTATTTCGTTTCGTTCCC---GTTCTTCATTTCCTTATTATCGAATCC------GACTTGTCATATTTAGAATCTTTCTGCGGTCTGCTCTGTTTA…
M_Oryza_sativa_Japonica_Group	ATGGTCCAACTACAGAACTTCTTCTTTTTCATTACTTCCATGGTCGTGCCCCGTGGCACGGCAGCACCCGTACTATTGAAATGGTTCGTCAGTAGAGATGTTCCCACTGGTGCCTCTTCTTCCAATGGTACTATAATTCCTATTCCTATCTCTTTATTCCCTTTTTTGGTCTATCTACATTCAAGGAAATTCATACGCTCCATGGACAGAGCAAAAAGTGGAGTGTTGGTCAAAGCAAGCCGCCCTATTCTATTACCAGACAAAATAGGGAGAAGCTCATCC---------GCTAGAAATGCTTTATTTCGTTTCGTTCCC---GTTCTTCATTTCCTTATTATCGAATCC------GACTTGTCATATTTAGAATCTTTCTGCGGTCTGCTCTGTTTA…
M_Phoenix_dactylifera	ATGGTCCAACTACAGAACTTCTTCTTTTTCATTACTTCCATGGTCGTGCCTCGTGGCACGGCAGCACCCGTACTATTGAAATGGTTCGTCAGTAGAGATGTTCCCACTGGTGCCCCTTCTTCCAATGGTACTATAATTCCTATTCCTATCCCGGAATTCCTTTTTTTGGTCTATCTACATTCCAGGAAATTCATACGCTCCATGGACAGAGCAAAAAGTGGAGTGTTGGTCAGAGCAAGCCGCCCTATTCTATTACCAGACATAATTGGGAGAAGCTCATCC---------GCTAGAAATGCTTTATTTCGTTTCGTTCCT---TTTTTTCATTTCCTTCTTATCGAATCC------GACTTGTCATATTTAGAATCTTTCTGCGGTCTGCTCTGTTTA…
B_Pleurozia_purpurea	ATGGTCCAACCACAGAATTTTTCCTTTTTTCTTATTTTTTTGGTTGTGCTTTGTGGCACAGCAGCACCCATACTATTTCAATGGTTGGTAAGTAGAGATGTTTCCACAGGTGCTCCTTTTTTCAATGGTACTATAATACCTATTTCTACATCTTTATTACTTGTTTTAGTTCTCATACATTCCAGGGGGTTCATGCGCTCTCTGGACGAAGCAAAAAGGATAGTTTCGATAAGA---GCAAGACCCGTTCTGTTACCCAACATAATTGAGAGAAGCTCACCTAAA---------AAAATCCAATATATTCCCTTTTTTCTGGATGAAAAAGCCTTTTCAATTCTTTCCTTTTTTCGTCAGTTTCTTTTTCTTGTCAGACAGTCCCCGGCCCTTGTCGGA…
B_Ptychomnion_cygnisetum	ATGGTCCAACTACAGAACTTTTTTTTTCTTCTTATGTTTCTGATTGTGCTTTGTGGTACGGCAGCACCCATACTATTTCAATGGTCGGTAAGTAGAGATGTTCCCACAGGTGCTCCTTCTTTTCATGGTACTATAATACCTATTTTTACCTCCCTATTATTGCCTCTAGTTCATGCACATTCCAGGGGATTCATACGCTCTATGGAGAAAACAGAAAGGATAGTTTTGGTAAGA---GCAAAACCCATTTTATTACTTAACATAATTGAGAAAAGCTCCCCAAAAACTAGAGCTAAAAATGCCTTTTTTTTCTTTTTTCTT------TTCAATTTCTCCATTTCCAAATTTATGGGAGACTTGTCATATTTAGAATCTTTCTGTGGTGTGCTTTGTTTT…
E_Raphanus_sativus	ATGGTCCAACTACATAACTTTTTCTTTTTTATTCTTTTTATGGTCGTGCCTTGTGGCACGGCAGCACCCGTACTATTGAAATGGTTCGTCAGTAGAGATGTTCCCACGGGTGCCCCTTTTTCCAATGGTACTATAATTCCTATTCCTATCTCTTCATTCCCTCTTTTGGTCTATCTACATTCCAGGAAAATCATACGCTCCATGGACGGAGCAAAAAGTGGAGTCTTGGTCAGAGCAAGTCGCCCTATTCTATTACCAGACATAATTGGGAGAAGCTCATCCAAAACTAGAGCTAGAAAGGCCTTATTTTTTTTCGTTCCC---GTTCTTCATTTCCGTCTTCTCGAATCCAAGGGGGACTTCTCATATTTAGAATCTTTCTGCGGTGTGCTCTGTTTA…
E_Rhazya_stricta	ATGGTCCAACTACATAACTTTTTCTTTTTCATTACTTTCATGGTTGTGCCTCGTGGCACGGCAGCACCCGTCCTATTGAAATGGTTCGTCAGTAGAGATGTTCCCACAGGTGCCCCTTCTTCCAATGGTACTATAATTCCTATTCCTATCCCTTCATTCCCTCTTTTGGTCTATCTACATTCAAGGAAATTCATACGCTCCACGGACGGAGCAAAAAGTGGAGTCTTGGTCAGAGCAAACCGCCCTATTCTATTACCAGACATAATTGGGAGAAGCTCATCCGAAACTAGAGCTAGAAACGCCTTATTTCGTTTCGTTCCC---GTTCTTCATTTCCTTCTTCTCGAATCCAAGGTGAACTTCTCATATTTAGAATCTTTCTGCGGTGTGCTCTGTTTA…
E_Ricinus_communis	ATGGTCCAACTACATAACTTTTTCTTTTTCATTACTTCCATGGTCGTGCCTCGTGGCACGGCAGCACCCGTACTATTGAAATGGTTTGTCAGTAGAGATGTTCCCATAGGTGCCCCTTCTTCCAATGGTACTATAATTCCTATTCCTATATCTTCATTCCCTCTTTTGGTCTATCTACATTCCAGGAAATTCATACGCTCCATGGACGGAGCAAAAAGTGGAGTCTTGGTCAGAGCAAGCCGCCCTATTCTATTACCAGACATAATTTCGAGAAGCTCACCCGAAACTAGAGCTAGAAACGCCTTATTTTGTTTCGTTCCC---CTTCTTCATTTCCTTCTTCTCGAATCCAAGGGGGACTTCTCATATTTAGAATCTTTCTGCGGTGTGCTCTGTTTA…
E_Salvia_miltiorrhiza	ATGGTCCAACTACATAACTTTTTATTTTTAATTACTTCCATGGTCGTGCCTCGTGGCACGGCAGCACCCGTACTATTGAAATGGTTCGTCAGTAGAGATGTTCCCACAGGTGCCCCTTTTTCCAATGGTACTATAATTCCTATTCCTATCCCTTCATTCCCTCTTTTGGTCTATCTACATTCAAGGAAATTCATACGCTCCACAGACAGAGCAAAAAGTAGAGTCTTGGTCAGAGCAAGCCGTCCTATTCTATTACCAGACATAATTGGGAGAAGCTCATCCGAAACTAGAGCTAGAAACGCCCTATTTCGTTTCGTTCCC---GTTCTTCATTTCCTTCTTCTC---------GGGGACAACTCATATTTAGAATCTTTCTGCGGTGTGCTCGGTTTA…
E_Silene_latifolia	ATGGTCCAACTACATAACTTTTTCTTTTTCATTACTTCCATGGTCGTGCCTTGTGGCACGGCAGCACCCGTACTATTGAAATGGTTCGTCAGTAGAGATGTTCCCACAGGTGCCCCTTTTTCCAATGGTACTTTAATTCCTATTCTTATCCCTTCATTCCTTCTTTTGGTTTATCTACATTCCAGGAAATTCATACGCTCCATGGACAGAGTAAAAAGTGGAGTCTTGGTCAGAGCAAGCTGCCCTATTTTATTACCAGACATAATTGGGAGAAGCTCCTCCGAAACTAGAGCTAGAAACGCCTTATTTAGTTTCGTTCCC---ATTCTTCATTTTCTTCTTCTCGAATCTTATGGGGACTTACCCTATTTAGAATCTTTTTGCGGTGTGCTCCGTTTA…
E_Silene_vulgaris	ATGGTCCAACTACATAACTTTTTCTTTTTCATTACTTCCACGGTCGTGCCTTGTGGCACGGCAGCACCCGTACTATTGAAATGGTTCGTCAGTAGAGATGTTCCCACAGGTGCCCCTTTTTCCAATGGTACTTTAATTCCTATTCTTATCCCTTCATTCCTTCTTTTGGTTTATCTACATTCCAGGAAATTCATACGCTCCATGGACAGAGTAAAAAGTGGAGTCTTGGTCAGAGCAAGCTGCCCTATTTTATTACCAGACATAATTGGGAGAAGCTCATCCGAAACTAGAGCTAGAAACGCCTTATTTAGTTTCGTTCCC---ATTCTTCATTTTCTTCTTCTCGAATCTTATGGGGACTTACCCTATTTAGAATCTTTTTGCGGTGTGCTCCGTTTA…
B_Sphagnum_palustre	ATGGTCCAACTACAGAACTTTTTATTTTTTCTTATCTTTATGGTTGTGCTTGGTGGCACGACAGCACCCATACTATTTCAATGGTTGGTAAGTAGAGATGTTCTTATAGGCGCTCCTTTTTTTCATGGTATTATAATACCTATTTCTACCTCTCTATTATTGGTTTTAGTTTATATACATTTTAGGGGATTTATATGCTCTATGAACAAAACAGAAAGGATCATTTTGGTAAGA---GCAAGACCCATTTTATTACCCAACATAATTAGGAAAAGCTCCCCCCAAACTAGAGCTAAAAACGCATTTATTTTATTTTTTATTTCCTATTTTCACTTTTTCATTTTCAAATTTATAGGAGACTTATCATATTTAGAATCTTTCTGTAGTGTGCTTTGTTTT…
M_Spirodela_polyrhiza	ATGGTCCAACTACAGAACTTCTTCTTTTTCATTACTTCCATGGTCGTGCCTCGTGGCACGGCAGCACCCGTACTATTGAAATGGTTCGTCAGTAGAGATGTTCCCACAGGTGCCCCTTCTTCCAATGGTACGTTAATTCCTATTCTTATCCCTGAATTCCCTTTTTTAGTCTATCTACATTCAAGGAAATTCATACACTCCATGGACAGAGCAAAAAGTGGAGTGTTGATCAGAGCAAGCTGCCATTTTCTATTACCAGACATAATTTGGAGAAGCTCATCC---------GCTAGAAATGCTTTATTTCGTTTCGTTCCC---GTTCCTCATTTCCGTCTTATCGAATCC------GACTTGTCATATTTAGAATCTTTCTGCGGTGTGCTCCGTTTA…
B_Tetraphis_pellucida	ATGGTCCAACTACAGAACTTTTTTCTTTTTCTTATCTTTATGGTTGTGCTTCGTGGTACGGCAGCACCCATACTATTTCAATGGCTGGTAAGTAGAGATGTTCCCACAGGTGCTCCTTTTTTTCATGGTACTATAATACCTATTTTTACCTCTTTATCATTGGTTTTAGTTCATGTACATTCCAGGGGATTCATACGCTCTATGGACGAAACGGAAAGGATAGTTTTGGTAAGG---GCAAGACCCGTGCTATTATCCAACATAATTGAAAAAAGCTCCCCAAAAACTAGAGCTAAAAATGCATTTTTTTTATTTTTTATTTTCATTTCCAATTTTCTTATTCTTAAATTTATGGGAGACTTGTCATATTTAGAATCTTTCTGTGGTGTGCTTCGTTTT…
M_Tripsacum_dactyloides	ATGGTCCAACTACAGAACTTCTTCTTTTTCATTACTTCCATGGTCGTGCCCCGTGGCACGGCAGCACCCGTACTATTGAAATGGTTCGTCAGTAGAGATGTTCCCACTGGTGCCTCTTCTTCCAATGGTACTATAATTCCTATTCCTATCTCTTTATTCCCTTTTTTGGTCTATCTACATTCAAGGAAATTCATACGCTCCATGGACAGAGCAAAAAGTGGAGTGTTGGTCAAAGCAAGCCGCCCTATTCTATTACCAGACAAAATTGGGAGAAGCTCATCC---------GCTAGAAATGCTTTATTTCGTTTCGTTCCC---GTTCTTCATTTCCTTATTATCGAATCC------GACTTGTCATATTTAGAATCTTTCTGCGGTCTGCTCTGTTTA…
M_Triticum_aestivum	ATGGTCCAACTACAGAACTTCTTCTTTTTCATTACTTCCATGGTCGTGCCCCGTGGCACGGCAGCACCCGTACTATTGAAATGGTTCGTCAGTAGAGATGTTCCCACTGGTGCCTCTTCTTCCAATGGTACTATAATTCCTATTCCTATCCCTTTATTCCCTTTTTTGGTCTATCTACATTTAAGGAAATTCATACGCTCCATGGACAGAGCAAAAAGTGGAGTGTTGGTCAAAGCAAGCCGCCCTATTCTATTACCAGACAAAATGGAGAGAAGCTCATCC---------GCTAGAAATGCTTTATTTCGTTTCGTTCCC---GTTCTTCATTTCCTTATTATCGAATCC------GACTTGTCATATTTAGAATCTTTCTGCGGTCTGCTCTGTTTA…
M_Triticum_timopheevii	ATGGTCCAACTACAGAACTTCTTCTTTTTCATTACTTCCATGGTCGTGCCCCGTGGCACGGCAGCACCCGTACTATTGAAATGGTTCGTCAGTAGAGATGTTCCCACTGGTGCCTCTTCTTCCAATGGTACTATAATTCCTATTCCTATCCCTTTATTCCCTTTTTTGGTCTATCTACATTTAAGGAAATTCATACGCTCCATGGACAGAGCAAAAAGTGGAGTGTTGGTCAAAGCAAGCCGCCCTATTCTATTACCAGACAAAATGGAGAGAAGCTCATCC---------GCTAGAAATGCTTTATTTCGTTTCGTTCCC---GTTCTTCATTTCCTTATTATCGAATCC------GACTTGTCATATTTAGAATCTTTCTGCGGTCTGCTCTGTTTA…
B_Ulota_hutchinsiae	ATGGTCCAACTACAGAACTTTTTTTTTTTTCTTATGTTTATGGTTGTGCTTTGTGGTACGGCAGCACCCATACTATTTCAATGGTTGGTAAGTAGAGATGTTCCCACAGGTGCTCCTTTTTCTCATGGTACTATAATACCTATTTTTACCTCTTTATTATTGCTTCTAGTTCATGTACATTCCAGGGGATTCATACGCTCTATGGAGAAAACAGAAAGGATAGTTTTGGTAAAA---GCAAAACGCATTTTATTACTCAACATAATTGAAAAAAGCTCCCCCAAAACTAGAGCTAAAAATGCATTTTTTTTCTTTTTTTTTTTTTTTTCGAATTTTTTTATTTTTAAATTTATGGGAGACTTGTCATATTTAGAATCTTTCTGTAGTGTGCTTTGTTTT…
E_Vaccinium_macrocarpon	ATGGTCCAACTACATAACTTTTTCTTTTTCATTACTTCCATGGTCGTGCCTCGTGGCACGGCAGCACCCGTACTATTGAAATGGTTCGTCAGTAGAGATGTTCCCACAGGTGCCCCTTCTTCCAATGGTACTATAATTCCTATTCCTATCCCTCCATTCCCTCTTTTGGTCTATCTACATTCCAGGAAATTCATATGCTCCACGGACGGAGCAAAAAGTGCAGTCTTGGTCAGAGCAAGCCACCCTATTCTATTACCAGACATAATTGGGAGAAGCTCATCCGAAACTAGAGCAAGAAACGCCTCATTTTGTTTTGTTCCT---GTTTTTCATTTCCTTCTTTTTCAATCCAAGGAGGAGTTCTCATATTTAGAATCTTTCTGCGGTGTGCTCCGTTTA…
E_Vigna_radiata	ATGGTCCAACTACATAACTTTTTCTTTTTCATTACTTCTATGGTCGTGCCTCGTGGCACGGCAGCACCCTTACTATTGAAATGGTTCGTCAGTAGAGATGTTCCCACTGGTGCCCCTTTTTCCAATGGGACTATAATTCCTATTCTTATCCCTTCATTCCCTCTTTTGGTCTATCTACATTCCAGGAAATTCATACGCTCCATGGACGGAGCAAAAAGTGGAGTCTTGGTCAGAGCAAGCCGCCCTATTCTATTACCAGACATAATTGGGAGAAGCTCATCCGAAACTAGAGCTGGAAACGCCTCATTTCGTTTCGTTCCC---GTTCTTCATTTCCTTCTTATCGAATCCAAGGGGGACTTCTCATATTTAGAATCTTTCTGCGGTGTGCTCTGTTTA…
E_Vitis_vinifera	ATGGTCCAACTGCATAACTCTTTCTTTTTCATTACTTCCATGTTCGTGCCTCGTGGCACGGCATCACCCGCACTATGGAAATGGTTCGTCAGTAGAGAGATTCCCACAGGTGCCCCTTCTTCCAATGGTACTATAATTCCTATTCCTATCCCTTCATTCCCTCTTTTGGTCTATCTACATTCCAGGAAATTCATACGCTTCATAGACAGAGCAAAAAGTGGAGTCTTGGTCAGAGCAAGCCACCCTATTCTATTATCAGACATAATTCGGATAAGCTCATCCGAAACTATAGCTAGAAGGGCCTCATTTCGTTTCGTTCCC---GTTCTTCATTTCCTTCTTCTCGAATCCAAGGGGGACATCTCATATTTAGAATCTTTCTGCGGTGTGCTCCGTTTA…
M_Zea_luxurians	ATGGTCCAACTACAGAACTTCTTCTTTTTCATTACTTCCATGGTCGTGCCCCGTGGCACGGCAGCACCCGTACTATTGAAATGGTTCGTCAGTAGAGATGTTCCCACTGGTGCCTCTTCTTCCAATGGTACTATAATTCCTATTCCTATCTCTTTATTCCCTTTTTTGGTCTATCTACATTCAAGGAAATTCATACGCTCCATGGACAGAGCAAAAAGTGGAGTGTTGGTCAAAGCAAGCCGCCCTATTCTATTACCAGACAAAATTGGGAGAAGCTCATCC---------GCTAGAAATGCTTTATTTCGTTTCGTTCCC---GTTCTTCATTTCCTTATTATCGAATCC------GACTTGTCATATTTAGAATCTTTCTGCGGTCTGCTCTGTTTA…
M_Zea_mays_subsp_mays	ATGGTCCAACTACAGAACTTCTTCTTTTTCATTACTTCCATGGTCGTGCCCCGTGGCACGGCAGCACCCGTACTATTGAAATGGTTCGTCAGTAGAGATGTTCCCACTGGTGCCTCTTCTTCCAATGGTACTATAATTCCTATTCCTATCTCTTTATTCCCTTTTTTGGTCTATCTACATTCAAGGAAATTCATACGCTCCATGGACAGAGCAAAAAGTGGAGTGTTGGTCAAAGCAAGCCGCCCTATTCTATTACCAGACAAAATTGGGAGAAGCTCATCC---------GCTAGAAATGCTTTATTTCGTTTCGTTCCC---GTTCTTCATTTCCTTATTATCGAATCC------GACTTGTCATATTTAGAATCTTTCTGCGGTCTGCTCTGTTTA…
M_Zea_mays_subsp_parviglumis	ATGGTCCAACTACAGAACTTCTTCTTTTTCATTACTTCCATGGTCGTGCCCCGTGGCACGGCAGCACCCGTACTATTGAAATGGTTCGTCAGTAGAGATGTTCCCACTGGTGCCTCTTCTTCCAATGGTACTATAATTCCTATTCCTATCTCTTTATTCCCTTTTTTGGTCTATCTACATTCAAGGAAATTCATACGCTCCATGGACAGAGCAAAAAGTGGAGTGTTGGTCAAAGCAAGCCGCCCTATTCTATTACCAGACAAAATTGGGAGAAGCTCATCC---------GCTAGAAATGCTTTATTTCGTTTCGTTCCC---GTTCTTCATTTCCTTATTATCGAATCC------GACTTGTCATATTTAGAATCTTTCTGCGGTCTGCTCTGTTTA…
M_Zea_perennis	ATGGTCCAACTACAGAACTTCTTCTTTTTCATTACTTCCATGGTCGTGCCCCGTGGCACGGCAGCACCCGTACTATTGAAATGGTTCGTCAGTAGAGATGTTCCCACTGGTGCCTCTTCTTCCAATGGTACTATAATTCCTATTCCTATCTCTTTATTCCCTTTTTTGGTCTATCTACATTCAAGGAAATTCATACGCTCCATGGACAGAGCAAAAAGTGGAGTGTTGGTCAAAGCAAGCCGCCCTATTCTATTACCAGACAAAATTGGGAGAAGCTCATCC---------GCTAGAAATGCTTTATTTCGTTTCGTTCCC---GTTCTTCATTTCCTTATTATCGAATCC------GACTTGTCATATTTAGAATCTTTCTGCGGTCTGCTCTGTTTA…
M_Sorghum_bicolor	ATGGTCCAACTACAGAACTTCTTCTTTTTCATTACTTCCATGGTCGTGCCCCGTGGCACGGCAGCACCCGTACTATTGAAATGGTTCGTCAGTAGAGATGTTCCCACTGGTGCCTCTTCTTCCAATGGTACTATAATTCCTATTCCTATCTCTTTATTCCCTTTTTTGGTCTATCTACATTCAAGGAAATTCATACGCTCCATGGACAGAGCAAAAAGTGGAGTGTTGGTCAAAGCAAGCCGCCCTATTCTATTACCAGACAAAATTGGGAGAAGCTCATCC---------GCTAGAAATGCTTTATTTCGTTTCGTTCCC---GTTCTTCATTTCCTTATTATCGAATCCATGGGGGACTTGTCATATTTAGAATCTTTCTGCGGTCTGCTCTGTTTA…
N_Amborella_trichopoda	ATGGTCCAACTAAAGAACTTCTTCTTTTTCATTACTTCCATGGTCGTGCCTCGTGGCACGGCAGCACCCGTACTATTGGAGTTCGTCATTAGA---GATGTTCCCACAGGTGCCCCTTCTTCCAATGGTACTATAATTCCTATTCTTATCCCTTCATTCCCTTTTTTGGCCTATATACATTCCAGGAGATTCATACGCTCCATGGACGGAGCAAAAAGTGGAGTGTTGGTCAGAGCAAGCCGCCCTATTCTATTACCAGACATAATAAAGAGAAGCTCATCC---------GCTAGAAACGCTTCATTTCGTTTCGTTCCC---GTTCTGAATTTCCTTCTTCTCGAATCCATGGGGGACTTGTCTAATTTAGAATCTTTCCGCGGTGTGCTCCGTTTA…
N_Liriodendron_tulipifera	ATGGTCCAACTACAGAACTTCTTCTTTTTCATTACTTCCATGGTCGTGCCTCGTGGCACGGCAGCACCCGTACTATTGAAATGGTTCGTCAGTAGAGATGTTCCCACAGGTGCCCCTTCTTCCAATGGTACTATAATTCCTATTCCTATCCCTGAATTCCCTTTTTTGGTCTATCTACATTCCAGGAAATTCATACGCTCCATGGACGGAGCAAAAAGTGGAGTGTTGGTCAGAGCAAGTCGCCCTATTCTATTACCAGACATAATTGGGAGAAGCTCATCCGAAACTAGAGCGAGAAACGCTTCATTTCGTTTCGTTCCC---GTTCTGAATTTCCTTCTTCTCGAATCCATGGGGGACTTGTCATATTTAGAATCTTTCTGCGGTGTGCTCTGTTTA…
E_Nelumbo_nucifera	ATGGTCCAACTACAGAACTTCTTCTTTTTCATTACTTCCATGGTCGTGCCTCGTGGCACGGCAGCACCCGTACTATTGAAATGGTTCGTCAGTAGAGATGTTCCCACAGGTGCCCCTTCTTCCAATGGAACTATAATTCCTATTCCTATCCCTGAATTCCCTCTTTTGGTCTATCTACATTCCAGGAAATTCATACGCTCCATGGACGGAGCAAAAAGTGGAGTGTTGGTCAGAGCAAGCCGCCCAATTCTATTACCAGACATAATTGGGAGAAGCTCATCCGAAACTAGAGCTAGAAACGCCTCATTTCGTTTCGCTCCC---GTTCTTCATTTCCTTCTTCTCGAATCCAAGGGGGACTTGTCATATTTAGAATCTTTCTGCGGTGTGCTCTGTTTA…
