# Supplementary material for: The mitochondrial genome map of Nelumbo nucifera reveals ancient evolutionary features
Source: Sci Rep. 2016 Jul 22;6:30158. doi: 10.1038/srep30158 (PMC4957087; doi:10.1038/srep30158)
Supplement: Supplementary Data S1 [file srep30158-s2.zip › Alignment/cox1.phy]

79 1572
M_Aegilops_speltoides	ATGACAAATATGGTTCGATGGCTCTTCTCTACTAACCACAAGGATATTGGGACTCTCTATTTCATCTTCGGTGCCATTGCAGGAGTGATGGGCACATGCTTCTCCGTACTGATTCGTATGGAATTAGCCCGACCCGGCGATCAAATTCTTGGTGGGAATCATCAACTTTATAATGTTTTAATAACGGCTCATGCTTTTTTAATGATCTTTTTTATGGTTATGCCGGCGATGATAGGTGGATTTGGTAATTGGTTTGTTCCGATTCTGATAGGTGCACCTGACATGGCATTTCCACGATTAAATAATATATCATTCTGGTTGTTGCCACCAAGTCTCTTGCTCCTATTAAGCTCAGCCTTAGTAGAAGTGGGCAGCGGCACTGGGTGGACAGTCTATCCG…
E_Ajuga_reptans	ATGAAAAATCTGGATCGATGGCTTTTCTCCACTAACCACAAGGATATAGGGACTCTCTATTTTATCTTCGGTGCGATTGCTGGAGTGATGGGCACATGCTTTTCAGTACTGATTCGTATGGAATTAGCACGACCCGGTGATCAAATTCTTGGTGGGAATCATCAACTTTATAATGTTTTAATAACGGCTCACGCCTTTTTAATGATCTTTTTTATGGTTATGCCAGCGATGATAGGTGGATCTGGTAATTGGTCTGTTCCGATTCTGATAGGTGCGCCTGACATGGCATTTCCACGATTAAATAATATTTCATTCTGGTTGTTGCCACCGAGTCTCTTGCTCCTATTAAGCTCAGCCTTAGTAGAAGTGGGTAGCGGAACTGGGTGGACGGTCTATCCG…
B_Anomodon_rugelii	AACAATTTTGCACAAAGATGGCTGTTTTCCACGAACCACAAAGATATAGGGACTCTATATTGCATTTTTGGTGCCATTGCTGGAGTTATGGGTACATGCTTTTCGGTACTAATTCGTATGGAATTAGCACAGCCTGGCAATCAAATTCTTGGTGGAAATCATCAACTTTATAATGTGTTAATAACAGCTCACGCTTTTTTAATGATCTTCTTTATGGTTATGCCTGCGATGATAGGTGGATTTGGTAATTGGTTCGTTCCGATTCTTATAGGTGCACCTGATATGGCATTTCCACGATTAAATAACATTAGTTTTTGGTTGTTACCACCGTCACTGTTACTTCTCTTAAGTTCTGCTCTGGTAGAAGTGGGCGCTGGTACCGGATGGACGGTTTATCCG…
E_Arabidopsis_thaliana	ATGAAAAATCTGGTTCGATGGCTGTTCTCCACAAACCACAAGGATATAGGGACTCTCTATTTCATTTTCGGTGCCATTGCTGGAGTGATGGGCACATGCTTCTCAGTACTGATTCGTATGGAATTAGCACGACCCGGCGATCAAATTCTTGGTGGGAATCATCAACTTTATAATGTTTTAATAACAGCTCATGCTTTTTTAATGATCTTTTTTATGGTTATGCCGGCGATGATAGGTGGATTTGGTAATTGGTTTGTTCCGATTCTGATAGGTGCACCTGACATGGCATTTCCACGATTAAATAATATTTCATTCTGGTTGTTGCCACCAAGTCTCTTGCTCCTATTAAGCTCAGCCTTAGTAGAAGTAGGTAGCGGCACTGGGTGGACGGTCTATCCG…
E_Asclepias_syriaca	ATGATAAATCCGGTCCGATGGCTGTTCTCCACTAACCACAAGGATATAGGGACTCTATATTTCATCTTCGGTGCCATTGCTGGAGTGATGGGCACATGCTTCTCAGTACTGATTCGTATGGAATTAGCACGACCCGGCGATCAAATTCTTGGTGGAAATCATCAACTTTATAATGTTTTAATAACGGCTCACGCTTTTTTAATGATCTTTTTTATGGTTATGCCGGCGATGATAGGTGGCTTTGGTAATTGGTTTGTTCCGATTCTGATAGGTGCACCTGACATGGCATTTCCGCGATTAAATAATATTTCATTCTGGTTGTTGCCACCAAGTCTCTTGCTCCTATTAAGCTCAGCCTTAGTAGAAGTGGGTAGCGGCACTGGGTGGACGGTCTATCCG…
B_Atrichum_angustatum	AACAATTTTGCACAAAGATGGCTGTTTTCTACGAACCACAAAGATATAGGGACTCTATATTGCATTTTTGGTGCCATTGCCGGAGTAATGGGTACATGCTTCTCGGTACTAATTCGTATGGAATTAGCACAGCCTGGCAATCAAATTCTTGGTGGAAATCATCAACTTTATAATGTGTTAATAACAGCTCACGCTTTTTTAATGATCTTCTTTATGGTTATGCCTGCGATGATCGGTGGATTTGGTAATTGGTTCGTTCCGATTCTTATAGGTGCACCCGATATGGCATTTCCACGATTAAATAACATTAGTTTTTGGTTGTTACCACCGTCACTGTTACTTCTTCTAAGTTCTGCTTTGGTAGAAGTGGGCGCTGGTACCGGATGGACGGTTTATCCG…
B_Bartramia_pomiformis	AACAATTTTGCACAAAGATGGCTGTTTTCCACGAACCACAAAGATATAGGGACTCTATATTGCATTTTTGGTGCCATTGCCGGAGTCATGGGTACATGCTTTTCAGTACTAATTCGTATGGAATTAGCACAGCCTGGCAATCAAATTCTTGGTGGAAATCATCAACTTTATAATGTGTTAATAACAGCTCACGCTTTTTTAATGATTTTTTTTATGGTTATGCCTGCGATGATAGGTGGATTTGGTAATTGGTTCGTTCCGATTCTTATAGGTGCACCTGATATGGCATTTCCACGATTAAATAACATTAGTTTTTGGTTGTTACCACCGTCATTGTTACTTCTCTTAAGTTCTGCTTTGGTAGAAGTGGGCGCTGGTACCGGATGGACGGTCTATCCG…
E_Batis_maritima	ATGACAAATCCGGTCCGATGGCTGTTCTCCACTAACCACAAGGATATAGGGACTCTCTATTTCATCTTCGGTGCCATTGCTGGAGTGATGGGCACATGCTTCTCAGTACTGATTCGTATGGAATTAGCACGACCCGGCGATCAAATTCTTGGTGGGAATCATCAACTTTATAATGTTTTAATAACGGCTCATGCTTTTTTAATGATCTTTTTTATGGTTATGCCGGCGATGATAGGTGGATCTGGTAATTGGTCTGTTCCGATTCTGATAGGTGCACCTGACATGGCATTTCCACGATTAAATAATATTTCATTCTGGTTGTTGCCACCAAGTCTCTTGCTACTATTAAGCTCAGCCTTAGTAGAAGTGGGTAGCGGTACTGGGTGGACGGTCTATCCG…
E_Beta_macrocarpa	ATGACAAATCTGGTTCGATGGCTGTTCTCTACTAACCACAAGGATATAGGGACTCTCTATTTCATCTTCGGTGCCATTGCTGGAGTGATGGGCACATGCTTTTCAGTACTGATTCGTATGGAATTAGCACGACCCGGCGACCAAATTCTTGGTGGAAATCATCAACTTTATAATGTTTTAATAACGGCTCACGCTTTTTTAATGATCTTTTTTATGGTTATGCCTGCGATGATAGGTGGATTTGGGAATTGGTTTGTTCCAATTCTGATAGGTGCACCTGACATGGCATTTCCACGATTAAATAATATTTCATTCTGGTTGTTGCCCCCAAGTCTCTTGCTCCTATTAAGCTCAGCCTTGGTAGAAGTGGGTAGCGGGACTGGGTGGACGGTCTATCCG…
E_Beta_vulgaris_subsp_maritima	ATGACAAATCTGGTTCGATGGCTGTTCTCTACTAACCACAAGGATATAGGGACTCTCTATTTCATCTTCGGTGCCATTGCTGGAGTGATGGGCACATGCTTTTCAGTACTGATTCGTATGGAATTAGCACGACCCGGCGACCAAATTCTTGGTGGAAATCATCAACTTTATAATGTTTTAATAACGGCTCACGCTTTTTTAATGATCTTTTTTATGGTTATGCCTGCGATGATAGGTGGATTTGGGAATTGGTTTGTTCCAATTCTGATAGGTGCACCTGACATGGCATTTCCACGATTAAATAATATTTCATTCTGGTTGTTGCCCCCAAGTCTCTTGCTCCTATTAAGCTCAGCCTTGGTAGAAGTGGGTAGCGGGACTGGGTGGACGGTCTATCCG…
E_Beta_vulgaris_subsp_vulgaris	ATGACAAATCTGGTTCGATGGCTGTTCTCTACTAACCACAAGGATATAGGGACTCTCTATTTCATCTTCGGTGCCATTGCTGGAGTGATGGGCACATGCTTTTCAGTACTGATTCGTATGGAATTAGCACGACCCGGCGACCAAATTCTTGGTGGAAATCATCAACTTTATAATGTTTTAATAACGGCTCACGCTTTTTTAATGATCTTTTTTATGGTTATGCCTGCGATGATAGGTGGATTTGGGAATTGGTTTGTTCCAATTCTGATAGGTGCACCTGACATGGCATTTCCACGATTAAATAATATTTCATTCTGGTTGTTGCCCCCAAGTCTCTTGCTCCTATTAAGCTCAGCCTTGGTAGAAGTGGGTAGCGGGACTGGGTGGACGGTCTATCCG…
E_Boea_hygrometrica	ATGACAAATCCGGTCCGATGGCTGTTCTCCACTAACCACAAAGATATAGGGACTCTATATTTCATCTTCGGTGCCATTGCTGGAGTGATGGGCACATGCTTTTCAGTACTGATTCGTATGGAATTAGCACGACCCGGCGATCAAATTCTTGGTGGGAATCATCAACTTTATAATGTTTTAATAACGGCTCACGCCTTTTTAATGATCTTTTTTATGGTTATGCCGGCGATGATAGGTGGATCTGGTAATTGGTCTGTTCCGATTCTGATAGGTGCGCCTGACATGGCATTTCCACGATTAAATAATATTTCATTCTGGTTGTTGCCACCAAGTCTCTTGCTCCTATTAAGCTCAGCCTTAGTAGAAGTGGGTAGCGGAACTGGGTGGACGGTCTATCCA…
E_Brassica_carinata	ATGAAAAATCTGGTTCGATGGCTGTTCTCCACAAACCACAAGGATATAGGGACTCTCTATTTCATTTTCGGTGCCATTGCTGGAGTGATGGGCACATGCTTCTCAGTACTGATTCGTATGGAATTAGCGCGACCCGGCGATCAAATTCTTGGTGGGAATCATCAACTTTATAATGTTTTAATAACAGCTCATGCTTTTTTAATGATCTTTTTTATGGTTATGCCGGCGATGATAGGTGGATTTGGTAATTGGTTTGTTCCGATTCTGATAGGTGCACCTGACATGGCATTTCCACGATTAAATAATATTTCATTCTGGTTGTTGCCACCAAGTCTCTTGCTCCTATTAAGCTCAGCCTTAGTAGAAGTAGGTAGCGGCACTGGGTGGACGGTCTATCCG…
E_Brassica_juncea	ATGAAAAATCTGGTTCGATGGCTGTTCTCCACAAACCACAAGGATATAGGGACTCTCTATTTCATTTTCGGTGCCATTGCTGGAGTGATGGGCACATGCTTCTCAGTACTTATTCGTATGGAATTAGCACGACCCGGCGATCAAATTCTTGGTGGGAATCATCAACTTTATAATGTTTTAATAACAGCTCATGCTTTTTTAATGATCTTTTTTATGGTTATGCCGGCGATGATAGGTGGATTTGGTAATTGGTTTGTTCCGATTCTGATAGGTGCACCTGACATGGCATTTCCACGATTAAATAATATTTCATTCTGGTTGTTGCCACCAAGTCTCTTGCTCCTATTAAGCTCAGCCTTAGTAGAAGTAGGTAGCGGCACTGGGTGGACGGTCTATCCG…
E_Brassica_napus	ATGAAAAATCTGGTTCGATGGCTGTTCTCCACAAACCACAAGGATATAGGGACTCTCTATTTCATTTTCGGTGCCATTGCTGGAGTGATGGGCACATGCTTCTCAGTACTTATTCGTATGGAATTAGCACGACCCGGCGATCAAATTCTTGGTGGGAATCATCAACTTTATAATGTTTTAATAACAGCTCATGCTTTTTTAATGATCTTTTTTATGGTTATGCCGGCGATGATAGGTGGATTTGGTAATTGGTTTGTTCCGATTCTGATAGGTGCACCTGACATGGCATTTCCACGATTAAATAATATTTCATTCTGGTTGTTGCCACCAAGTCCCTTGCTCCTATTAAGCTCAGCCTTAGTAGAAGTAGGTAGCGGCACTGGGTGGACGGTCTATCCG…
E_Brassica_oleracea	ATGAAAAATCTGGTTCGATGGCTGTTCTCCACAAACCACAAGGATATAGGGACTCTCTATTTCATTTTCGGTGCCATTGCTGGAGTGATGGGCACATGCTTCTCAGTACTTATTCGTATGGAATTAGCACGACCCGGCGATCAAATTCTTGGTGGGAATCATCAACTTTATAATGTTTTAATAACAGCTCATGCTTTTTTAATGATCTTTTTTATGGTTATGCCGGCGATGATAGGTGGATTTGGTAATTGGTTTGTTCCGATTCTGATAGGTGCACCTGACATGGCATTTCCACGATTAAATAATATTTCATTCTGGTTGTTGCCACCAAGTCTCTTGCTCCTATTAAGCTCAGCCTTAGTAGAAGTAGGTAGCGGCACTGGGTGGACGGTCTATCCG…
E_Brassica_rapa_subsp_campestris	ATGAAAAATCTGGTTCGATGGCTGTTCTCCACAAACCACAAGGATATAGGGACTCTCTATTTCATTTTCGGTGCCATTGCTGGAGTGATGGGCACATGCTTCTCAGTACTTATTCGTATGGAATTAGCACGACCCGGCGATCAAATTCTTGGTGGGAATCATCAACTTTATAATGTTTTAATAACAGCTCATGCTTTTTTAATGATCTTTTTTATGGTTATGCCGGCGATGATAGGTGGATTTGGTAATTGGTTTGTTCCGATTCTGATAGGTGCACCTGACATGGCATTTCCACGATTAAATAATATTTCATTCTGGTTGTTGCCACCAAGTCTCTTGCTCCTATTAAGCTCAGCCTTAGTAGAAGTAGGTAGCGGCACTGGGTGGACGGTCTATCCG…
M_Butomus_umbellatus	ATGAAAAATCTGGTCCGATGGCTCTTCTCCACTAACCACAAGGATATAGGTACTCTATATTTCATCTTCGGTGCCATTGCTGGAGTGATGGGCACATGCTTCTCAGTACTGATTCGTATGGAATTAGCACGACCCGGCGATCAAATTCTTGGTGGGAATCATCAACTTTATAATGTTTTAATAACGGCTCACGCTTTTTTAATGATCTTTTTCATGGTGATGCCGGCGATGATAGGTGGATCTGGTAATTGGTCTGTTCCGATTCTGATAGGTGCACCTGACATGGCATTTCCACGATCAAATAATATATCATTCTGGTTGTTGCCACCAAGTCTCTTGCTCCTATTAAGCCCAGCCTTAGTAGAAGTAGGTACCGGCACTGGGTGGACGGTCTATCCG…
B_Buxbaumia_aphylla	AACAATTCTGCACAGAGATGGCTGTTTTCTACGAACCACAAAGATATAGGGACTCTATATTGCATTTTTGGTGCCATTGCCGGAGTTATGGGTACATGCTTCTCAGTACTAATCCGTATGGAATTAGCACAGCCCGGCAATCAAATTCTTGGCGGAAATCATCAACTTTATAATGTGTTAATAACAGCTCACGCTTTTTTAATGATTTCTTTTATGGTCATGCCCGCGATGATAGGTGGATTTGGTAATTGGTTTGTTCCGATTCTTATAGGTGCACCTGATATGGCATTTCCACGATTAAATAACATTAGTTTTTGGTTGTTACCACCGTCACTGTTACTTCTCTTAAGTTCTGCTCTGGTAGAAGTAGGCGCTGGTACCGGATGGACGGTCTATCCG…
E_Carica_papaya	ACGACAAATCCGGTCCGATGGCTGTTCTCCACTAACCACAAGGATATAGGGACTCTATATTTCATCTTCGGTGCCATTGCTGGAGTGATGGGCACATGCTTCTCAGTACTGATTCGTATGGAATTAGCACGACCCGGCGATCAAATTCTTGGTGGGAATCATCAACTTTATAATGTTTTAATAACGGCTCATGCTTTTTTAATGATCTTTTTTATGGTTATGCCGGCGATGATAGGTGGATCTGGTAATTGGTCTGTTCCGATTCTGATAGGTGCACCTGACATGGCATTTCCACGATTAAATAATATTTCATTCTGGTTGTTGCCACCAAGTCTCTTGCTCCTATTAAGCTCAGCCTTAGTAGAAGTAGGTAGCGGCACTGGGTGGACGGTCTATCCG…
A_Chaetosphaeridium_globosum	AATGCTTTTGCACAAAGATGGATTTTTTCAACTAATCATAAAGACATCGGTACTTTATATTTAATTTTTGGTGCTATTTCTGGTGTTATAGGCACATGTTTTTCTATTCTAATTCGAATGGAATTAGCACAACCTGGAAATCAGATTCTTGGCGGTAACCATCAATTATATAATGTATTGATCACAGCGCACGCTTTTCTAATGATTTTTTTCATGGTAATGCCTGCGTTAATAGGAGGATTTGGTAATTGGTTCGTTCCGATCTTAATCGGCGCGCCCGACATGGCATTTCCGCGATTAAATAATATAAGTTTTTGGTTATTACCACCTTCTTTATTATTACTTTTAAGTTCAGCACTTGTTGAAGTAGGAGCCGGAACTGGATGGACTGTTTATCCA…
A_Chara_vulgaris	ACAAATTTTGCACAGAGATGGCTGTTTTCCACAAACCACAAGGATATAGGTACTTTATATCTAATCTTTGGTGCAATTGCTGGAGTAATGGGCACATGCTTCTCTGTACTAATTCGCATGGAATTAGCACAGCCAGGAAATCAAATTCTTGGTGGAAATCATCAACTTTATAATGTGTTAATAACAGCTCACGCTTTCTTAATGATCTTCTTTATGGTAATGCCTGCTCTTATAGGTGGGTTTGGAAACTGGTTTGTTCCTATTTTCATTGGAGCGCCTGATATGGCCTTTCCACGATTAAACAATATCAGTTTTTGGTTATTACCACCATCATTATTACTTCTTCTAAGTTCTGCTTTAGTGGAAGTAGGTGCTGGTACCGGGTGGACGGTCTACCCA…
A_Chlorokybus_atmophyticus	TACAATTTTTCACAAAGATGGTTATTTTCAACAAACCATAAAGATATAGGTACTTTGTATTTAATATTTGGTGGTATTGCAGGAATAATGGGTACTTGTTTTTCAATGCTAATTCGTATGGAGTTGTCACAGCCGGGAAATCAAATATTAGGTGGAAACTATCAGCTTTATAACGTGTTGATAACAGCTCATGCCTTTTTAATGATCTTCTTTATGGTTATGCCTGCTTTAATTGGTGGTTTTGGAAACTGGTTTGTTCCTATTTTGATAGGTGCGCCGGATATGGCCTTTCCACGGTTGAATAATATAAGCTTTTGGTTATTGCCACCATCCCTATTCCTTCTTTTAAGTTCAGCCTTGGTAGAAGTTGGTGCTGGAACCGGTTGGACCGTTTATCCA…
E_Citrullus_lanatus	ACGACAAATCCGGTCCGATGGCTGTTCTCCACTAACCACAAGGATATAGGGACTCTATATTTCATCTTCGGTGCCATTGCTGGAGTGATGGGCACATGCTTCTCAGTACTGATTCGTATGGAATTAGCACGACCCGGCGATCAAATTCTTGGTGGGAATCATCAACTTTATAATGTTTTAATAACGGCTCACGCTTTTTTAATGATCTTTTTTATGGTTATGCCGGCGATGATAGGTGGATCTGGTAATTGGTCTGTTCCGATTCTGATAGGTGCACCTGACATGGCATTTCCACGATTAAATAATATTTCATTCTGGTTGTTGCCACCAAGTCTCTTGCTCCTATTAAGCTCAGCCTTAGTAGAAGTGGGTAGCGGCACTGGGTGGACGGTCTATCCG…
B_Climacium_americanum	AACAATTTTGCACAAAGATGGCTGTTTTCCACGAACCACAAAGATATAGGGACTCTATATTGCATTTTTGGTGCCATTGCTGGAGTTATGGGTACATGCTTTTCGGTACTAATTCGTATGGAATTAGCACAGCCTGGCAATCAAATTCTTGGTGGAAATCATCAACTTTATAATGTGTTAATAACAGCTCACGCTTTTTTAATGATCTTCTTTATGGTTATGCCTGCGATGATAGGTGGATTTGGTAATTGGTTCGTTCCGATTCTTATAGGTGCACCTGATATGGCATTTCCACGATTAAATAACATTAGTTTTTGGTTGTTACCACCGTCACTGTTACTTCTCTTAAGTTCTGCTCTGGTAGAAGTGGGCGCTGGTACCGGATGGACGGTTTATCCG…
E_Cucumis_sativus	ACGATCAATCTGGTCCGATGGCTGTTCTCCACTAACCACAAGGATATAGGGACTCTCTATTTCATCTTCGGTGCCATTGCTGGAGTGATGGGCACATGCTTCTCAGTACTGATTCGTATGGAATTAGCACGACCCGGCGATCAAATTCTTGGTGGGAATCATCAACTTTATAATGTTTTAATAACGGCTCACGCTTTTTTAATGATCTTTTTTATGGTAATGCCGGCGATGATAGGTGGATCTGGTAATTGGTCTGTTCCGATTCTGATAGGTGCACCTGACATGGCATTTCCACGATTAAATAATATTTCATTCTGGTTGTTGCCACCAAGTCTCTTGCTCCTATTAAGCTCAGCCTTAGTAGAAGTGGGTAGCGGCACTGGGTGGACGGTCTATCCG…
E_Cucurbita_pepo	ACGAGAAATCTGGTCCGATGGCTGTTCTCCACTAACCACAAGGATATAGGGACTCTATATTTCATCTTCGGTGCCATTGCAGGAGTGATGGGCACATGCTTCTCAGTACTGATTCGTATGGAATTAGCACGACCCGGCGATCAAATTCTTGGTGGGAATCATCAACTTTATAATGTTTTAATAACGGCTCACGCTTTTTTAATGATCTTTTTTATGGTTATGCCGGCGATGATAGGTGGATCTGGTAATTGGTCTGTTCCGATTCTGATAGGTGCACCTGACATGGCATTTCCCCGATTAAATAATATTTCATTCTGGTTGTTGCCACCAAGTCTCTTGCTCCTATTAAGCTCAGCCTTAGTAGAAGTGGGTAGCGGCACTGGGTGGACGGTCTATCCG…
G_Cycas_taitungensis	ACGACAAATTTGGTCCGATGGCCGTTCCCCACCAACCACAGGGATATAGGGACTCTATATTCAATCTTTGGTGCCATTGCTGGAGTGATGGGCACATGCTTCTCAGTACCAATTCGTATGGAATTGGCACAACCCGGCGATCAAATTCTTGGTGGAAATCATCAACTTCATAATGTGTTAATAACGGCTCACGCTTCTTTAATGATCTCTTTTATGGTCATGCCGGCGATGATAGGTGGATTTGGTAATTGGTTCGTTCCGATTCTTATAGGTGCACCTGACATGGCATTTCCACGATTAAATAATATCTCATTCCGGTTGCTGCCACCTTCGCTGTTGCTCCTATTAAGCTCAGCCCTGGTAGAAGTGGGTAGCGGCACTGGGTGGACGGTCCATCCG…
E_Daucus_carota_subsp_sativus	---------------------------------------------------------------------------------------ATGGGCACATGCTTCTCAGTACTGATTCGTATGGAATTAGCACGACCCGGCGATCAAATTCTTGGCGGGAATCATCAACTTTATAATGTTTTAATAACGGCTCACGCCTTTTTAATGATCTTTTTTATGGTTATGCCGGCGATGATAGGTGGATCTGGTAATTGGTCTGTTCCGATTCTGATAGGTGCGCCTGACATGGCATTTCCACGATTAAATAATATTTCATTCTGGTTGTTGCCACCAAGTCTCTTGCTCCTATTAAGCCCAGCCTTAGTAGAAGTGGGTAGCGGCACTGGGTGGACGGTCTATCCG…
A_Entransia_fimbriata	TCTAATTTTGTGCAACGATGGTTGTTTTCAACGAATCATAAAGACATTGGAACCTTGTATATAATCTTCGGTATTTTTTCCGGATTAATCGGCTCCGCTTTTTCTTTTATAATTCGTATGGAATTAGCACAACCTGGAAATCAAATTCTAGCTGGTAATCACCAACTTTACAATGTGATTATAACAGCTCACGGATTACTTATGATATTCTTTATGGTAATGCCCGCGTTAATAGGCGGTTTTGGTAATTGGATGGTTCCCATATTAATAGGAGCGCCGGATATGGCTTTTCCCCGCTTAAATAACGCAAGTTTTTGGCTTTTACCACCAGCACTTTTACTTTTACTTTGTTCTGCTCTTGTTGACGCTGGTCCTGGTTTAGGATGGACGGCTTATCCA…
B_Funaria_hygrometrica	AACAATTTTGCACAAAGATGGCTGTTTTCTACGAACCACAAAGATATAGGGACTCTATATTTAATTTTTGGTGCCATTGCCGGAGTCATGGGTACATGCTTCTCAGTACTAATTCGTATGGAATTAGCACAGCCTGGCAATCAAATTCTTGGTGGAAATCATCAACTTTATAATGTGTTAATAACAGCTCACGCTTTTTTAATGATCTTTTTCATGGTTATGCCTGCGATGATAGGTGGATTTGGTAATTGGTTCGTTCCGATTCTTATAGGTGCACCTGATATGGCATTTCCACGATTAAATAACATTAGTTTTTGGTTGTTACCACCGTCACTCTTACTTCTCTTAAGTTCTGCTTTGGTAGAAGTGGGCGCCGGTACCGGATGGACGGTCTATCCG…
E_Glycine_max	ATGACAAATCCGGTCCGATGGCTGTTCTCCACTAACCACAAGGATATAGGGACTCTATATTTCATCTTCGGTGCCATTGCTGGAGTGATGGGCACATGCTTCTCCGTATTGATTCGTATGGAATTAGCACGACCCGGCGATCAAATTCTTGGTGGGAATCATCAACTTTATAATGTTTTAATAACGGCTCACGCTTTTTTAATGATCTTTTTTATGGTTATGCCGGCGATGATAGGTGGATCTGGTAATTGGTCTGTTCCGATTCTGATAGGTGCACCTGACATGGCATTTCCACGATTAAATAATATTTCATTCTGGTTGTTGCCGCCAAGTCTCTTGCTCCTATTAAGCTCAGCCTTAGTAGAAGTGGGTAGCGGCACTGGGTGGACGGTCTATCCG…
P_Huperzia_squarrosa	AACAATTTTGCACAAAGATGGCTTTTTCCCACGAACCACAAAGATATAGGTACTCCATATCGTATTTTTGGTGCCATTGCTGGAGTAATGGGTACATGCTTTTCCGTACTAATTCGTATGGAATTAGCACAACCTGGCAATCAAATTCCTGGTGGGAATCATCAACTTTATAATGTGTTAATTACAGCTCATGCTTTTCCAATGATCTTTTTTATGGTTATGCCAGCGATGATAGGTGGATTTGGTAATTGGTTCGTTCCGATTCTTATAGGTGCACCTGACATGGCATTTCCACGATTAAATAATATTCCCTTTTGGTTGTTGCCACCTTCGCTGTTGCTTTTATTAAGCTCAGCCTTGGTAGAGGTGGGTAGCGGCACTGGGTGGACGGTCTATCCG…
B_Hypnum_imponens	AACAATTTTGCACAAAGATGGCTGTTTTCCACGAACCACAAAGATATAGGGACTCTATATTGCATTTTTGGTGCCATTGCTGGAGTTATGGGTACATGCTTTTCGGTACTAATTCGTATGGAATTAGCACAGCCTGGCAATCAAATTCTTGGTGGAAATCATCAACTTTATAATGTGTTAATAACAGCTCACGCTTTTTTAATGATCTTCTTTATGGTTATGCCTGCGATGATAGGTGGATTCGGTAATTGGTTCGTTCCGATTCTTATAGGTGCACCTGATATGGCATTTCCACGATTAAATAACATTAGTTTTTGGTTGTTACCACCGTCACTGTTACTTCTCTTAAGTTCTGCTCTGGTAGAAGTGGGCGCTGGTACCGGATGGACGGTTTATCCG…
E_Lotus_japonicus	ATGACAAATCCGGTCCGATGGCTGTTCTCCACTAACCACAAGGATATAGGGACTCTATATTTCATCTTCGGTGCCATTGCTGGAGTGATGGGCACATGCTTCTCAGTATTGATTCGTATGGAATTAGCACGACCCGGCGATCAAATTCTTGGTGGGAATCATCAACTTTATAATGTTTTAATAACGGCTCACGCTTTTTTAATGATATTTTTTATGGTTATGCCGGCGATGATAGGTGGATCTGGTAATTGGTCTGTTCCGATTCTGATAGGTGCACCTGACATGGCATTTCCACGATTAAATAATATTTCATTCTGGTTGTTGCCGCCAAGTCTCTTGCTCCTATTAAGCTCAGCCTTAGTAGAAGTGGGTAGCGGCACTGGGTGGACGGTCTATCCG…
E_Malus_x_domestica	---------------------------------------------------------------------------------------ATGGGCACATGCTTCTCAGTACTGATTCGTATGGAATTAGCACGACCCGGCGATCAAATTCTTGGTGGTAATCATCAACTTTATAATGTTTTAATAACGGCTCACGCTTTTTTAATGATCTTTTTTATGGTTATGCCGGCGATGATAGGCGGATCTGGTAATTGGTCTGTTCCGATTCTGATAGGTGCACCTGACATGGCATTTCCACGATTAAATAATATTTCATTCTGGTTGTTGCCACCTAGTCTCTTGCTCCTATTAAGCTCAGCCTTAGTAGAAGTGGGTAGCGGCACTGGGTGGACGGTCTATCCG…
B_Marchantia_polymorpha	AACAATTTTGCACAAAGATGGCTGTTTTCCACGAACCACAAAGATATAGGTACTCTATATTTAATTTTCGGTGCCATTGCTGGAGTAATGGGTACATGCTTTTCAGTACTAATTCGTATGGAATTAGCACAACCCGGCAACCAAATTCTTGGTGGAAATCATCAACTTTATAATGTGTTAATAACAGCTCACGCTTTTTTAATGATCTTCTTTATGGTTATGCCGGCGATGATAGGTGGTTTTGGTAATTGGTTTGTTCCTATTCTTATAGGAAGTCCGGATATGGCATTCCCTAGATTAAATAATATTTCATTTTGGCTTTTGCCACCGTCATTGTTACTTCTTCTAAGCTCAGCCTTAGTAGAGGTGGGTTGCGGTTCAGGGTGGACGGTCTATCCA…
A_Mesostigma_viride	TCTTACTTTGCGCGACGATGGCTTTTTTCAACAAACCATAAGGATATCGGAACATTATATTTAATTTTCGCAGCTTTCTCCGGTATTCTAGGAACTTGTTTTTCGGTTTTAATTCGTATGGAATTAGCAGCGCCGGGAAATCAAATATTTGAAGGAAATCATCAACTTTATAATGTGTTTATTACTGCTCATGCATTCCTTATGATTTTCTTTATGGTGATGCCTGCATTAATTGGAGGATTTGGTAATTGGTTTCTTCCTTTAATGATCGCAGCACCAGATATGGCTTTTCCAAGACTAAATAATATTAGTTTTTGGCTATTACCACCGTCTCTTTTACTTCTTTTAAGCTCTGCTTTAGTTGAAGTAGGCGCAGGTACTGGTTGGACAGTATATCCA…
E_Millettia_pinnata	ATGACAAATCCGGTCCGATGGCTGTTCTCCACTAACCACAAGGATATAGGGACTCTATATTTCATCTTCGGTGCCATTGCTGGAGTGATGGGCACATGCTTCTCAGTATTGATTCGTATGGAATTAGCACGACCCGGCGATCAAATTCTTGGTGGGAATCATCAACTTTATAATGTTTTAATAACGGCTCACGCTTTTTTAATGATCTTTTTTATGGTTATGCCGGCGATGATAGGTGGATCTGGTAATTGGTCTGTTCCGATTCTGATAGGTGCACCTGACATGGCATTTCCACGATTAAATAATATTTCATTCTGGTTGTTGCCGCCAAGTCTCTTGCTCCTATTAAGCTCAGCCTTAGTAGAAGTGGGTAGCGGCACTGGGTGGACGGTCTATCCG…
E_Mimulus_guttatus	ATGACAAATCCGGTCCGATGGCTGTTCTCCACTAACCACAAAGATATAGGGACTCTATATTTCATCTTCGGTGCCATTGCTGGAGTGATGGGCACATGCTTTTCAGTACTGATTCGTATGGAATTAGCACGACCCGGCGATCAAATTCTTGGTGGGAATCATCAACTTTATAATGTTTTAATAACGGCTCACGCCTTTTTAATGATCTTTTTTATGGTTATGCCGGCGATGATAGGTGGATCTGGTAATTGGTCTGTTCCGATTCTGATAGGTGCGCCTGACATGGCATTTCCACGATTAAATAATATTTCATTCTGGTTGTTGCCACCAAGTCTCTTGCTCCTATTAAGCTCAGCCTTAGTAGAAGTGGGTAGCGGAACTGGGTGGACGGTCTATCCG…
E_Nicotiana_tabacum	ACGACAAATCCGGTCCGATGGCTGTTCTCCACTAACCACAAGGATATAGGGACTCTTTATTTCATCTTCGGTGCCATTGCTGGAGTGATGGGCACATGCTTCTCAGTACTGATTCGTATGGAATTAGCACGACCCGGCGATCAAATTCTTGGTGGGAATCATCAACTTTATAATGTTTTAATAACGGCTCACGCTTTTTTAATGATCTTTTTTATGGTTATGCCGGCGATGATAGGTGGATCTGGTAATTGGTCTGTTCCGATTCTGATAGGTGCGCCTGACATGGCATTTCCACGATTAAATAATATTTCATTCTGGTTGTTGCCTCCAAGTCTCTTGCTCCTATTAAGCTCAGCCTTAGTAGAAGTGGGTAGCGGCACTGGGTGGACGGTCTATCCG…
B_Nitella_hyalina	ACAAATTTTGCACAGAGATGGCTGTTTTCCACAAACCACAAGGATATAGGTACTTTATATCTAATCTTTGGTGCAATTGCTGGAGTAATGGGCACATGCTTCTCTGTACTAATTCGCATGGAATTAGCACAGCCAGGAAATCAAATTCTTGGTGGAAATCATCAACTTTATAATGTGTTAATAACAGCTCACGCTTTCTTAATGATCTTCTTTATGGTAATGCCTGCTCTTATAGGTGGGTTTGGAAACTGGTTTGTTCCTATTTTCATTGGAGCGCCTGATATGGCCTTTCCACGATTAAACAATATCAGTTTTTGGTTATTACCACCATCATTATTACTTCTTCTAAGTTCAGCTTTAGTGGAAGTAGGTGCTGGTACCGGGTGGACGGTCTACCCA…
B_Orthotrichum_stellatum	AACAATTTTGCACAAAGATGGCTGTTTTCCACGAACCACAAAGATATAGGGACTCTCTATTGCATTTTTGGTGCCATTGCCGGAGTCATGGGTACATGCTTCTCAGTACTAATTCGTATGGAATTAGCACAGCCTGGCAATCAAATTCTTGGCGGAAATCATCAACTTTATAATGTGTTAATAACAGCTCACGCTTTTTTAATGATTTTTTTTATGGTTATGCCTGCAATGATAGGTGGATTTGGTAATTGGTTCGTCCCGATTCTTATAGGTGCACCTGATATGGCATTTCCACGATTAAATAACATTAGTTTTTGGTTGTTACCACCGTCACTGTTACTTCTCTTAAGTTCTGCTTTGGTAGAAGTGGGCGCTGGTACCGGATGGACGGTCTATCCG…
M_Oryza_rufipogon	ATGACAAATCTGGTCCGATGGCTCTTCTCCACTAACCACAAGGATATCGGTACTCTATATTTCATCTTCGGTGCCATTGCAGGAGTGATGGGCACATGCTTCTCCGTACTGATTCGTATGGAATTAGCCCGACCCGGCGATCAAATTCTTGGTGGGAATCATCAACTTTATAATGTTTTAATAACGGCTCACGCTTTTTTAATGATCTTTTTTATGGTTATGCCGGCGATGATAGGTGGATTTGGTAATTGGTTTGTTCCGATTCTGATAGGTGCACCTGACATGGCATTTCCACGATTAAATAATATATCATTCTGGTTGTTGCCACCAAGTCTCTTGCTCCTATTAAGCTCAGCCTTAGTAGAAGTGGGCAGCGGCACTGGGTGGACGGTCTATCCG…
M_Oryza_sativa_Indica_Group	ATGACAAATCTGGTCCGATGGCTCTTCTCCACTAACCACAAGGATATCGGTACTCTATATTTCATCTTCGGTGCCATTGCAGGAGTGATGGGCACATGCTTCTCCGTACTGATTCGTATGGAATTAGCCCGACCCGGCGATCAAATTCTTGGTGGGAATCATCAACTTTATAATGTTTTAATAACGGCTCACGCTTTTTTAATGATCTTTTTTATGGTTATGCCGGCGATGATAGGTGGATTTGGTAATTGGTTTGTTCCGATTCTGATAGGTGCACCTGACATGGCATTTCCACGATTAAATAATATATCATTCTGGTTGTTGCCACCAAGTCTCTTGCTCCTATTAAGCTCAGCCTTAGTAGAAGTGGGCAGCGGCACTGGGTGGACGGTCTATCCG…
M_Oryza_sativa_Japonica_Group	ATGACAAATCTGGTCCGATGGCTCTTCTCCACTAACCACAAGGATATCGGTACTCTATATTTCATCTTCGGTGCCATTGCAGGAGTGATGGGCACATGCTTCTCCGTACTGATTCGTATGGAATTAGCCCGACCCGGCGATCAAATTCTTGGTGGGAATCATCAACTTTATAATGTTTTAATAACGGCTCACGCTTTTTTAATGATCTTTTTTATGGTTATGCCGGCGATGATAGGTGGATTTGGTAATTGGTTTGTTCCGATTCTGATAGGTGCACCTGACATGGCATTTCCACGATTAAATAATATATCATTCTGGTTGTTGCCACCAAGTCTCTTGCTCCTATTAAGCTCAGCCTTAGTAGAAGTGGGCAGCGGCACTGGGTGGACGGTCTATCCG…
B_Phaeoceros_laevis	AAAAATTTTGCACAAAGATGGCTTTTTTCCACAAACCACAAAGATATAGGTACTCCATATTCAATTTTCGGTGCTATTGCTGGAGTAATGGGTACATGCTTTTCAGTATTAATTTGTATGGAATTAGCA---CTCGGCAATCAAATTCTCAGTGGAAATCATCAACTTTATAATGTGTTAATAACAGCTTACGTTTTTTTAATGATATTTTTTATGGTTATGCTTGCCATGATAGGTGGATTTGGTAATTGGTTTGTTTTGATTCTTATAGGTGCACCTGACATGGCATTTTTA---TTGAATAATATCAGTTTTTGGCTATTACCGCCGTCACTGCTACTTCTTTTAAGTTCCGCTTTGGTAGAAGTTGGCGCAGGTACTGGCTGGATGGTCTATTTG…
M_Phoenix_dactylifera	ATGACAAATCCGGTCCGATGGCTGTTCTCCACTAACCACAAGGATATCGGTACTCTATATTTCATCTTCAGTGCCATTGCTGGAGTGATGGGCACATGCTTCTCAGTACTGATTCGTATTGAATTAGCCCGACCCGGCGATCAAATTCTTGGTGGGAATCATCAACTTTATAATGTTTTAATAACGGCTCACGCTTCTTTAATGATATTTTTTATGGTTATGCCGGCGATGATAGGTGGATCTGGTAATTGGTCTGTTCCGATTCTGATAGGTGCACCTGACATGGCATTTCCACGATCAAATAATATATCATTCTGGTTGTTGCCACCAAGTCTCTTGCTCCTATTAAGCCCAGCCTTAGTAGAAGTGGGTACCGGCACTGGGTGGACGGTCTATCCG…
B_Physcomitrella_patens	AACAATTTTGCACAAAGATGGCTGTTTTCTACGAACCACAAAGATATAGGGACTCTATATTTAATTTTTGGTGCCATTGCCGGAGTCATGGGTACATGCTTCTCAGTACTAATTCGTATGGAATTAGCACAGCCTGGCAATCAAATTCTTGGTGGAAATCATCAACTTTATAATGTGTTAATAACAGCTCACGCTTTTTTAATGATCTTTTTCATGGTTATGCCTGCGATGATAGGTGGATTTGGTAATTGGTTCGTTCCGATTCTTATAGGCGCACCTGATATGGCATTTCCACGATTAAATAACATTAGTTTTTGGTTGTTACCACCGTCACTCTTACTTCTCTTAAGTTCTGCTTTGGTAGAAGTGGGCGCTGGTACCGGATGGACGGTCTATCCG…
B_Pleurozia_purpurea	AACAATTTTGCACAAAGATGGCTGTTTTCCACGAACCACAAAGATATAGGTACTCCATATTTAATTTTCGGTGCCATTGCCGGAGTAATGGGTACATGCTTTTCAGTACTAATTCGTATGGAATTAGCACAACCCGGCAATCAAATTCTTGGTGGAAATCATCAACTTTATAATGTGTTAATAACAGCTCACGCTTTTTTAATGATCTTCTTTATGGTTATGCCGGCGATGATAGGTGGTTTTGGTAATTGGTTCGTTCCCATTCTTATAGGAAGTCCGGATATGGCATTCCCTAGATTAAATAATATTTCATTTTGGCTTTTGCCACCGTCATTGTTACTTCTTCTAAGCTCAGCCTTAGTAGAGGTGGGTTGCGGTTCGGGGTGGACGGTCTATCCA…
B_Ptychomnion_cygnisetum	AACAATTTTGCGCAAAGATGGCTGTTTTCCACGAACCACAAAGATATAGGGACTCTATATTGCATTTTTGGTGCCATTGCCGGAGTCATGGGTACATGCTTTTCGGTACTAATTCGTATGGAATTAGCACAGCCTGGCAATCAAATTCTTGGTGGAAATCATCAACTTTATAATGTGTTAATAACAGCTCACGCTTTTTTAATGATCTCCTTTATGGTCATGCCTGCGATGATAGGTGGATTTGGTAATTGGTTCGTTCCGATTCTTATAGGTGCACCCGATATGGCATTTCCACGATTAAATAACATTAGTTTTTGGTTGTTACCACCGTCACTGTTACTTCTTTTAAGTTCTGCCCTGGTAGAAGTGGGCGCTGGTACCGGATGGACGGTCTATCCG…
E_Raphanus_sativus	ATGAAAAATCTGGTTCGATGGCTGTTCTCCACAAACCACAAGGATATAGGGACTCTCTATTTCATTTTCGGTGCCATTGCTGGAGTGATGGGCACATGCTTCTCAGTATTAATTCGTATGGAATTAGCACGACCCGGCGATCAAATTCTTGGTGGGAATCATCAACTTTATAATGTTTTAATAACAGCTCATGCTTTTTTAATGATCTTTTTTATGGTTATGCCGGCGATGATAGGTGGATTTGGTAATTGGTTTGTTCCGATTCTGATAGGTGCACCTGACATGGCATTTCCACGATTAAATAATATTTCATTCTGGTTGTTGCCACCAAGTCTCTTGCTCCTATTAAGCTCAGCCTTAGTAGAAGTAGGTAGCGGCACTGGGTGGACGGTCTATCCG…
E_Rhazya_stricta	ATGACAAATCCGGTCCGATGGCTGTTCTCCACTAACCACAAGGATATAGGGACTCTCTATTTCATCTTCGGTGCCATTGCTGGAGTGATGGGCACATGCTTCTCAGTACTGATTCGTATGGAATTAGCACGACCCGGCGATCAAATTCTTGGTGGGAATCATCAACTTTATAATGTTTTAATAACGGCTCACGCTTTTTTAATGATCTTTTTTATGGTTATGCCGGCGATGATAGGTGGATCTGGTAATTGGTCTGTTCCGATTCTGATAGGGGCGCCTGACATGGCATTTCCACGATTAAATAATATTTCATTCTGGTTGTTGCCACCAAGTCTCTTGCTCTTATTAAGCTCAGCCTTAGTAGAAGTGGGTAGCGGAACTGGGTGGACGGTCTATCCG…
E_Ricinus_communis	ACGAAAAATCTGGTCCGATGGCTGTTCTCCACTAACCACAAGGATATAGGGACTCTATATTTCATCTTCGGTGCCATTGCTGGAGTGATGGGCACATGCTTCTCAGTACTGATTCGTATGGAATTAGCACGACCCGGCGATCAAATTCTTGGTGGGAATCATCAACTTTATAATGTTTTAATAACGGCTCACGCTTTTTTAATGATCTTTTTTATGGTTATGCCGGCGATGATAGGTGGATCTGGTAATTGGTCTGTTCCGATTCTGATAGGTGCACCTGACATGGCATTTCCACGATTAAATAATATTTCATTCTGGTTGTTGCCACCAAGTCTCTTACTCCTATTAAGCTCAGCCTTAGTGGAAGTGGGTAGCGGCACTGGGTGGACGGTCTATCCG…
A_Roya_obtusa	AATAATTTCGCACAAAGATGGTTATTTTCAACTAATCACAAAGATATTGGTACGCTTTATTTAATTTTTGGTGCTATTGCTGGAGTAATGGGTACTTGTATGTCTATATTAATTCGTATGGAGTTAGCCCAACCAGGAAATCAAATTCTTGGTGGAAATCATCAATTATATAATGTATTAATTACAGCGCATGCTTTTGTAATGATTTTTTTTATGGTAATGCCAGCTTTAATAGGAGGTTTTGGAAATTGGTTTGTACCTATTTTAATAGGTGCTCCTGATATGGCTTTTCCTCGCTTAAATAATATCAGTTTTTGGTTATTACCTCCATCATTATTACTTCTTTTAAGTTCTGCTTTAGTGGAAGTCGGCCCTGGTACAGGTTGGACTGTTTATCCT…
E_Salvia_miltiorrhiza	ATGAGAAATCTGGTTCGATGGCTTTTCTCCACTAACCACAAAGATATAGGGACTCTATATTTCATCTTCGGTGCCATTGCTGGAGTGATGGGCACATGCTTTTCAGTACTGATTCGTATGGAATTAGCACGCCCCGGCGATCAAATTCTTGGTGGGAATCATCAACTTTATAATGTTTTAATAACGGCTCACGCCTTTTTAATGATCTTTTTTATGGTTATGCCGGCGATGATAGGTGGATCTGGTAATTGGTCTGTTCCGATTCTGATAGGTGCGCCTGACATGGCATTTCCACGATTAAATAATATTTCATTCTGGTTGTTGCCACCAAGTCTCTTGCTCCTATTAAGCTCAGCCTTAGTAGAAGTGGGTAGCGGAACTGGGTGGACGGTCTATCCG…
E_Silene_latifolia	ATGACAAATCTGATTCGATGGCTCTTCTCTACTAATCACAAGGATATAGGGACTCTCTATTTCATCTTCGGCGCCATTGCTGGAGTGATGGGCACATGCTTTTCAGTACTGATTCGTATGGAATTAGCACGCCCCGGCGATCAAATTCTTGGTGGAAATCATCAACTTTATAATGTTTTAATAACGGCTCACGCTTTTTTAATGATCTTTTTTATGGTTATGCCTGCGATGATAGGTGGATTTGGTAATTGGTTTGTTCCGATTCTGATAGGTGCACCTGACATGGCATTTCCCCGATTAAATAATATTTCATTCTGGTTGTTGCCCCCAAGTCTCTTGCTCCTATTAAGCTCAGCCTTAGTAGAAGTGGGTAGCGGGACTGGGTGGACGGTCTATCCG…
E_Silene_vulgaris	ATGGCAAAGATTATTCGATGGCTCTTCTCTACTAATCACAAGGATATCGGGACTCTCTATTTCATCTTCGGCGCCATTGCTGGAGTGATGGGCACATGCTTTTCAGTACTGATTCGTATGGAATTAGCACGCCCAGGCGATCAAATTCTTGGCGGAAATCATCAACTTTATAACGTTTTAATAACGGCTCACGCCTTTTTAATGATCTTTTTTATGGTTATGCCTGCGATGATAGGCGGATTTGGTAATTGGTTTGTTCCTATTCTGATAGGTGCACCTGACATGGCATTTCCACGATTAAATAACATTTCATTCTGGTTGTTGCCCCCTTCTCTCTTGCTCCTCTTAAGCTCAGCCTTAGTAGAAGTGGGTAGCGGGACTGGGTGGACGGTCTATCCG…
B_Sphagnum_palustre	AACAATTTTGCACAAAGATGGCTGTTTTCTACAAACCACAAAGATATAGGCACTCTATATTGTATTTTCGGTGCCATTGCTGGAGTAATGGGTACATGCTTTTCAGTACTAATTCGTATGGAATTAGCACAACCTGGCAATCAAATTCTTGGTGGAAATCATCAACTTTATAATGTGTTAATAACAGCTCACGCTTTTTTAATGATCTTTTTTATGGTTATGCCTGCGATGATAGGTGGATTTGGTAATTGGTTTGTTCCAATTCTTATAGGTGCACCTGATATGGCATTTCCACGATTAAATAATATTAGTTTCTGGTTGTTACCACCGTCATTGTTACTTCTTCTAAGTTCTGCTTTGGTAGAAGTGGGTGCTGGTACTGGATGGACGGTCTATCCG…
M_Spirodela_polyrhiza	ATGACAAATCCGGTCCGATGGCTGTTCTCCACTAACCACAAGGATATAGGTACTCTATATTTCATCTTCGGTGCCATTGCTGGAGTGATGGGCACATGCTTCTCAGTACTGATTCGTATGGAATTAGCACGACCCGGCGATCAAATTCTTGGTGGGAATCATCAACTTTATAATGTTTTAATAACGGCTCACGCTTTTTTAATGATCTTTTTTATGGTTATGCCGGCGATGATAGGTGGATCTGGTAATTGGTCTGTTCCGATTCTGATAGGTGCACCTGACATGGCATTTCCACGATTAAATAATATATCATTCTGGTTGTTGCCACCAAGTCTCTTGCTCCTATTAAGCCCAGCCTTAGTAGAAGTGGGTAGCGGCACTGGGTGGACGGTCTATCCG…
B_Tetraphis_pellucida	AACAATTTTGCACAAAGATGGCTGTTTTCTACGAACCACAAAGATATAGGGACTCTATATTGCATTTTCGGTGCCATTGCCGGAGTAATGGGTACATGCTTCTCGGTACTAATTCGTATGGAATTAGCACAGCCTGGCAATCAAATTCTTGGTGGAAATCATCAACTTTATAATGTGTTAATAACAGCTCACGCTTTTTCAATGATTTTTTTTATGGTTATGCCCGCGATGATAGGTGGATTTGGTAATTGGTTCGTTCCGATTCTTATAGGTGCACCTGATATGGCATTTCCGCGATTAAATAACATTAGTTTTTGGTTGTTACCACCGTCACTGTTACTTCTTCTAAGTTCTGCTTTGGTAGAAGTGGGCGCTGGTACCGGATGGACGGTTTATCCG…
B_Treubia_lacunosa	AACAATTTTGCACAGAGATGGCTGTTTTCCACGAACCACAAAGATATAGGTACTCTATATTTAATTTTCGGTGCCATTGCTGGAGTAATGGGTACATGCTTCTCAGTACTAATTCGTATGGAATTAGCACAACCCGGCAATCAAATTCTTGGTGGAAATCATCAACTTTATAATGTATTAATAACAGCTCACGCTTTTTCAATGATCTCCTTCATGGTTATGCCGGCGATGATAGGTGGTTTTGGTAATTGGTTCGTTCCTATTCTTATAGGAAGTCCGGATATGGCATTCCCCAGATTAAATAATATTTCATTTTGGCTTTTGCCACCGTCATTGTTACTTCTTTCAAGCTCAGCCTTAGTAGAGGTGGGTTGCGGTTCGGGGTGGACGGTCTATCCA…
M_Tripsacum_dactyloides	ATGACAAATCTGGTCCGATGGCTCTTCTCCACTAACCACAAGGATATCGGTACTCTATATTTCATCTTCGGTGCCATTGCAGGAGTGATGGGCACATGCTTCTCCGTACTGATTCGTATGGAATTAGCCCGACCCGGCGATCAAATTCTTGGTGGGAATCATCAACTTTATAATGTTTTAATAACGGCTCACGCTTTTTTAATGATCTTTTTTATGGTTATGCCGGCGATGATAGGTGGATTTGGGAATTGGTTTGTTCCGATTCTGATAGGTGCACCTGACATGGCATTTCCACGATTAAATAATATATCATTCTGGTTGTTGCCACCAAGTCTCTTGCTCCTATTAAGCTCAGCCTTAGTAGAAGTGGGCAGCGGCACTGGGTGGACGGTCTATCCG…
M_Triticum_aestivum	ATGACAAATATGGTTCGATGGCTCTTCTCTACTAACCACAAGGATATTGGGACTCTCTATTTCATCTTCGGTGCCATTGCAGGAGTGATGGGCACATGCTTCTCCGTACTGATTCGTATGGAATTAGCCCGACCCGGCGATCAAATTCTTGGTGGGAATCATCAACTTTATAATGTTTTAATAACGGCTCATGCTTTTTTAATGATCTTTTTTATGGTTATGCCGGCGATGATAGGTGGATTTGGTAATTGGTTTGTTCCGATTCTGATAGGTGCACCTGACATGGCATTTCCACGATTAAATAATATATCATTCTGGTTGTTGCCACCAAGTCTCTTGCTCCTATTAAGCTCAGCCTTAGTAGAAGTGGGCAGCGGCACTGGGTGGACAGTCTATCCG…
M_Triticum_timopheevii	ATGACAAATATGGTTCGATGGCTCTTCTCTACTAACCACAAGGATATTGGGACTCTCTATTTCATCTTCGGTGCCATTGCAGGAGTGATGGGCACATGCTTCTCCGTACTGATTCGTATGGAATTAGCCCGACCCGGCGATCAAATTCTTGGTGGGAATCATCAACTTTATAATGTTTTAATAACGGCTCATGCTTTTTTAATGATCTTTTTTATGGTTATGCCGGCGATGATAGGTGGATTTGGTAATTGGTTTGTTCCGATTCTGATAGGTGCACCTGACATGGCATTTCCACGATTAAATAATATATCATTCTGGTTGTTGCCACCAAGTCTCTTGCTCCTATTAAGCTCAGCCTTAGTAGAAGTGGGCAGCGGCACTGGGTGGACAGTCTATCCG…
B_Ulota_hutchinsiae	AACAATTTTGCACAAAGATGGCTGTTTTCCACGAACCACAAAGATATAGGGACTCTCTATTGCATTTTTGGTGCCATTGCCGGAGTCATGGGTACATGCTTCTCAGTACTAATTCGTATGGAATTAGCACAGCCTGGCAATCAAATTCTTGGCGGAAATCATCAACTTTATAATGTGTTAATAACAGCTCACGCTTTTTTAATGATTTTTTTTATGGTTATGCCTGCAATGATAGGTGGATTTGGTAATTGGTTCGTCCCGATTCTTATAGGTGCACCTGATATGGCATTTCCACGATTAAATAACATTAGTTTTTGGTTGTTACCACCGTCACTGTTACTTCTCTTAAGTTCTGCTTTGGTAGAAGTGGGCGCTGGTACCGGATGGACGGTCTATCCG…
E_Vaccinium_macrocarpon	---------------------------------------------------------------------------------------ATGGGCACATGCTTCTCAGTACTGATTCGTATGGAATTAGCACGACCCGGCGATCAAATTCTTGGTGGGAATCATCAACTTTATAATGTTTTAATAACGGCTCACGCTTTTTTAATGATCTTTTTTATGGTTATGCCGGCGATGATAGGTGGATCTGGTAATTGGTCTGTTCCGATTCTGATAGGTGCGCCTGACATGGCATTTCCACGATTAAATAATATTTCATTCTGGTTGTTGCCACCAAGTCTCTTGCTCCTATTAAGCTCAGCTTTAGTAGAAGTGGGTAGCGGCACTGGGTGGACCGTCTATCCG…
E_Vigna_angularis	ATGACAAATCCGGTCCGATGGCTGTTCTCCACTAACCACAAGGATATAGGGACTCTATATTTCATCTTCGGTGCCATTGCTGGAGTGATGGGCACATGCTTCTCCGTATTGATTCGTATGGAATTAGCACGACCCGGCGATCAAATTCTTGGTGGGAATCATCAACTTTATAATGTTTTAATAACGGCTCACGCTTTTTTAATGATCTTTTTTATGGTTATGCCGGCGATGATAGGTGGATCTGGTAATTGGTCTGTTCCGATTCTGATAGGTGCACCTGACATGGCATTTCCACGATTAAATAATATTTCATTCTGGTTGTTGCCGCCAAGTCTCTTGCTCCTATTAAGCTCAGCCTTAGTAGAAGTGGGTAGCGGCACTGGGTGGACGGTATATCCG…
E_Vigna_radiata	ATGACAAATCCGGTCCGATGGCTGTTCTCCACTAACCACAAGGATATAGGGACTCTATATTTCATCTTCGGTGCCATTGCTGGAGTGATGGGCACATGCTTCTCCGTATTGATTCGTATGGAATTAGCACGACCCGGCGATCAAATTCTTGGTGGGAATCATCAACTTTATAATGTTTTAATAACGGCTCACGCTTTTTTAATGATCTTTTTTATGGTTATGCCGGCGATGATAGGTGGATCTGGTAATTGGTCTGTTCCGATTCTGATAGGTGCACCTGACATGGCATTTCCACGATTAAATAATATTTCATTCTGGTTGTTGCCGCCAAGTCTCTTGCTCCTATTAAGCTCAGCCTTAGTAGAAGTGGGTAGCGGCACTGGGTGGACGGTCTATCCG…
E_Vitis_vinifera	ACGACAAATCCGGTCCGATGGCTGTTCTCCACTAACCACAAGGATATAGGGACTCTATATTTCATCTTAGGTGCCATTGCTGGAGTGATGGGCACATGCTTCTCAGTACTGATTCGTATGGAATTAGCACGACCCGGCGATCAAATTCTTGGTGGGAATCATCAACTTTATAATGTTTTAATAACGGCTCACGCTTTTTTAATGATCTTTTTTATGGTTATGCCGGCGATGATAGGTGGATCTGGTAATTGGTCTGTTCCCATTCTGATAGGTGCACCTGACATGGCATTTCCACGATTAAATAATATTTCATTCTGGTTGTTGCCACCAAGTCTCTTGCTCCTATTAAGCCCAGCCTTAGTAGAAGTGGGTAGCGGCACTGGGTGGACGGTCTATCCG…
M_Zea_luxurians	ATGACAAATCTGGTCCGATGGCTCTTCTCCACTAACCACAAGGATATCGGTACTCTATATTTCATCTTCGGTGCCATTGCAGGAGTGATGGGCACATGCTTCTCCGTACTGATTCGTATGGAATTAGCCCGACCCGGCGATCAAATTCTTGGTGGGAATCATCAACTTTATAATGTTTTAATAACGGCTCACGCTTTTTTAATGATCTTTTTTATGGTTATGCCGGCGATGATAGGTGGATTTGGGAATTGGTTTGTTCCGATTCTGATAGGTGCACCTGACATGGCATTTCCACGATTAAATAATATATCATTCTGGTTGTTGCCACCAAGTCTCTTGCTCCTATTAAGCTCCGCCTTAGTAGAAGTGGGCAGCGGCACTGGGTGGACGGTCTATCCG…
M_Zea_mays_subsp_mays	ATGACAAATCTGGTCCGATGGCTCTTCTCCACTAACCACAAGGATATCGGTACTCTATATTTCATCTTCGGTGCCATTGCAGGAGTGATGGGCACATGCTTCTCCGTACTGATTCGTATGGAATTAGCCCGACCCGGCGATCAAATTCTTGGTGGGAATCATCAACTTTATAATGTTTTAATAACGGCTCACGCTTTTTTAATGATCTTTTTTATGGTTATGCCGGCGATGATAGGTGGATTTGGGAATTGGTTTGTTCCGATTCTGATAGGTGCACCTGACATGGCATTTCCACGATTAAATAATATATCATTCTGGTTGTTGCCACCAAGTCTCTTGCTCCTATTAAGCTCAGCCTTAGTAGAAGTGGGCAGCGGCACTGGGTGGACGGTCTATCCG…
M_Zea_mays_subsp_parviglumis	ATGACAAATCTGGTCCGATGGCTCTTCTCCACTAACCACAAGGATATCGGTACTCTATATTTCATCTTCGGTGCCATTGCAGGAGTGATGGGCACATGCTTCTCCGTACTGATTCGTATGGAATTAGCCCGACCCGGCGATCAAATTCTTGGTGGGAATCATCAACTTTATAATGTTTTAATAACGGCTCACGCTTTTTTAATGATCTTTTTTATGGTTATGCCGGCGATGATAGGTGGATTTGGGAATTGGTTTGTTCCGATTCTGATAGGTGCACCTGACATGGCATTTCCACGATTAAATAATATATCATTCTGGTTGTTGCCACCAAGTCTCTTGCTCCTATTAAGCTCAGCCTTAGTAGAAGTGGGCAGCGGCACTGGGTGGACGGTCTATCCG…
M_Zea_perennis	ATGACAAATCTGGTCCGATGGCTCTTCTCCACTAACCACAAGGATATCGGTACTCTATATTTCATCTTCGGTGCCATTGCAGGAGTGATGGGCACATGCTTCTCCGTACTGATTCGTATGGAATTAGCCCGACCCGGCGATCAAATTCTTGGTGGGAATCATCAACTTTATAATGTTTTAATAACGGCTCACGCTTTTTTAATGATCTTTTTTATGGTTATGCCGGCGATGATAGGTGGATTTGGGAATTGGTTTGTTCCGATTCTGATAGGTGCACCTGACATGGCATTTCCACGATTAAATAATATATCATTCTGGTTGTTGCCACCAAGTCTCTTGCTCCTATTAAGCTCAGCCTTAGTAGAAGTGGGCAGCGGCACTGGGTGGACGGTCTATCCG…
M_Sorghum_bicolor	ATGACAAATCTGGTCCGATGGCTCTTCTCCACTAACCACAAGGATATCGGTACTCTATATTTCATCTTCGGTGCCATTGCAGGAGTGATGGGCACATGCTTCTCCGTACTGATTCGTATGGAATTAGCCCGACCCGGCGATCAAATTCTTGGTGGGAATCATCAACTTTATAATGTTTTAATAACGGCTCACGCTTTTTTAATGATCTTTTTTATGGTTATGCCGGCGATGATAGGTGGATTTGGGAATTGGTTTGTTCCGATTCTGATAGGTGCACCTGACATGGCATTTCCACGATTAAATAATATATCATTCTGGTTGTTGCCACCAAGTCTCTTGCTCCTATTAAGCTCAGCCTTAGTAGAAGTGGGCAGCGGCACTGGGTGGACGGTCTATCCG…
E_Helianthus_annuus	ATGACAAATCCGGTCCGATGGCTGTTCTCCACTAACCACAAGGATATAGGGACTCTATATTTCATCTTTGGTGCCATTGCTGGAGTGATGGGCACATGCTTCTCAGTACTGATTCGTATGGAATTAGCACGACCCGGCGATCAAATTCTTGGTGGGAATCATCAACTTTATAATGTTTTAATAACGGCTCACGCTTTTTTAATGATCTTTTTTATGGTTATGCCGGCGATGATAGGTGGATCTGGTAATTGGTCTGTTCCGATTCTGATAGGTGCGCCTGACATGGCATTTCCACGATTAAATAATATTTCATTCTGGTTGTTGCCACCAAGTCTCTTGCTCCTATTAAGCCCAGCCTTAGTAGAAGTGGGTAGTGGCACTGGGTGGACGGTCTATCCG…
N_Amborella_trichopoda	ACGACAAATCCGGTCCGATGGCTCTTCTCCACTAACCACAAGGATATAGGGACTCTATATTTCATCTTCGGTGCCATTGCTGGAGTGATGGGCACATGCTTCTCCGTACTGATTCGTATGGAATTAGCACGACCCGGCGATCAAATTCTTGGTGGGAATCATCAACTTTATAATGTTTTAATAACGGCTCACGCTCTTTTAATGATCTTTTTTATGGTTATGCCGGCGATGATAGGTGGATCTGGTAATTGGTCTGTTCCGATTCTGATAGGTGCACCTGACATGGCATTTCCACGATCAAATAATATTTCATTCCGGTCGTTGCCACCAAGTCTCTTGCTCCTATTAAGCCCAGCCTTAGTAGAAGTGGGTAGCGGCACTGGGTGGACGGTCTATCCG…
N_Liriodendron_tulipifera	ACGACAAATCCGGTCCGATGGCTGTTCTCCACTAACCACAAGGATATAGGGACTCTCTATTTCATCTTCGGTGCCATTGCTGGAGTGATGGGCACATGCTTCTCAGTACTGATTCGTATGGAATTAGCACGACCCGGCGATCAAATTCTTGGTGGGAATCATCAACTTTATAATGTTTTAATAACGGCTCACGCTCCTTTAATGATCTTTTTTATGGTTATGCCGGCGATGATAGGTGGATCTGGTAATTGGTCTGTTCCGATTCTGATAGGTGCACCTGACATGGCATTTCCACGATCAAATAATATTTCATTCTGGTTGTTGCCACCAAGTCTCTTGCTCCTATTAAGCCCAGCCTTAGTAGAAGTGGGTAGCGGCACTGGGTGGACGGTCTATCCG…
E_Nelumbo_nucifera	ACGACAAATCCGGTCCGATGGCTGTTCTCCACTAACCACAAAGATATAGGGACTCTATATTTCATCTTCGGTGCCATTGCTGGAGTGATGGGCACATGCTTCTCAGTACTGATTCGTATGGAATTAGCACGACCCGGCGATCAAATTCTTGGTGGGAATCATCAACTTTATAATGTTTTAATAACGGCTCACGCTCCTTTAATGATATTTTTTATGGTTATGCCGGCGATGATAGGTGGATTTGGTAATTGGTTTGTCCCGATTCTGATAGGTGCACCTGACATGGCATTTCCACGATTAAATAATATTTCATTCTGGTTGTTGCCACCAAGTCTCTTGCTCCTATTAAGCTCAGCCTTAGTAGAAGTGGGTAGCGGCACTGGGTGGACGGTCTATCCG…
