# Supplementary material for: The mitochondrial genome map of Nelumbo nucifera reveals ancient evolutionary features
Source: Sci Rep. 2016 Jul 22;6:30158. doi: 10.1038/srep30158 (PMC4957087; doi:10.1038/srep30158)
Supplement: Supplementary Data S1 [file srep30158-s2.zip › Alignment/cox2.phy]

76 801
M_Aegilops_speltoides	CTTCGTTCATTATCATGTCGATTCCTCACAATCGCTCTTTGTGATGCTGCGGAACCATGGCAATTAGGATCTCAAGACGCAGCAACACCTATGATGCAAGGAATCATTGACTTACATCACGATATCTTTTTCTTCCTCATTCTTATTTTGGTTTTCGTATCACGGATGTTGGTTCGCGCTTTATGGCATTTCAACGAGCAAACTAATCCAATCCCACAAAGGATTGTTCATGGAACTACTATCGAAATTATTCGGACCATATTTCCAAGTGTCATTCTTTTGTTCATTGCTATACCATCGTTTGCTCTGTTATACTCAATGGACGGGGTATTAGTAGATCCAGCCATTACTATCAAAGCTATTGGACATCAATGGTATCGGAGTTATGAGTATTCGGAC…
E_Ajuga_reptans	ATGATTGTTCTAGAGCGTCTATTCCTCCCAATTGCTCCTTGTGATGCAGCAGAGCCATGGCAATTAGGATCTCAAGATGGAGCAACACCTATGATGCAAGGAATTATAGACTTACATCACGATATCTTTTTCTTTGTGATTCTGATTTCAGTTTTCGTATCATGGATCTTGGTTCGCGCTTTATGGCACTTCCACTATCAAAAAAATACAATCCCGCAAAGGATTGTTCATGGAACTACTATCGAGATTCTGTGGACCCTATTTCCGTCTATCATCCTGATGTTCATGGCTATACCATCATTTGCTCTATTATATTCAATGGACGAGGGAGTAGCGGATCCCGCCATTACCATCAAGGCTATTGGGCACCAATGGTATTGGACTTATGAGTATTCGGAC…
B_Anomodon_rugelii	AGTTTGAAAAATACATGGCTATTT---CCAATTGGTTATTGTGACGCTGCGGAACCTTGGCAATTAGGATTTCAAGACGCAGCAACACCTATGATGCAAGGAATAATTGACTTACATCATGATATTTTTTTCTTTTTAATAATTATTTTGATCTTTGTATTATGGATGTTGGTTCGCGCTTTATGGCATTTTCACCATAAAAGAAATCCAATTCCGGAAAGAATTGTTCATGGGACTACTATAGAGATTATTTGGACCATTTTTCCTAGTATTATCCTGATGTTTATTGCTATACCATCTTTTGCTTTATTATATTCAATGGACGAGGTA---GTAGATCCAACAATTACTATCAAAGCTATTGGACATCAACGGTATTGGACTTATGAGTATTCAGAC…
E_Arabidopsis_thaliana	ATGATTGTTCTAAAATGGTTATTCCTCACAATTTCTCCTTGTGATGCAGCGGAACCATGGCAATTAGGATCTCAAGACGCAGCTACACCTATAATGCAAGGAATAATAGACTTACATCACGATATCTTTTTCTTCCTCATTCTGATTTTGGTTTTCGTATTATGGATCTTGGTTCGCGCTTTATGGCATTTCCACTATAAAAAAAATGCAATCCCGCAAAGGATTGTTCATGGAACTACTATCGAGATTCTTCGGACCATCTTTCCTAGTATCATCTCGATGTTCATTGCTATACCATCATTTGCTCTCTTATACTCAATGGACGAGGTAGTAGTAGATCCAGCCATTACTATCAAAGCTATTGGACATCAATGGTATCGGACTTATGAGTATTCTGAC…
E_Asclepias_syriaca	ATGCAATTTTTAGAATGGCTATTTATCACAATTGCTCCTTGTGATGCAGCGGAACCATGGCAATTAGGATTTCAAGACGCAGCAACACCTATGATGCAAGGAATAATAGACTTACATCACGATATCTTTTTCTTCCTCATTCTTATTTTTGTTTTCGTATTCTGGATCTTGGTTCGCACTTTATGGCATTTCCACTATAAAAAGAATAAAATTCCGCAAAGGATTGTTCATGGAACTACTATCGAGATTCTTTGGACCATATTCCCTAGTATCATCCTGATGTTCATTGCTATACCATCATTTGCTCTGTTATACTCAATGGACGAGGTAGTAGTAGATCCAGCCATTACTATCAAAGCTATTGGACATCAATGGTATCGGACTTATGAGTATTCGGAC…
B_Atrichum_angustatum	ATTTTGAAAAACACATGGCTATTT---CCAATTGCTTATCGTGACGCTGCGGAACCTTGGCAATTAGGATTTCAAGACGCAGCAACACCTATGATGCAAGGAATAATTGACTTACATCATGATATTTTTTTCTTTTTAATAATTATTTTGATCTTTGTATTATGGATGTTGGTTCGCGCTTTATGGCATTTCCACTATAAAAGAAATCCAATTCCGGAAAGGATTGTTCATGGAACTACTATAGAGATTATTTGGACTATTTTTCCTAGTATTATCTTGATGTTTATTGCTATACCATCTTTTGCTTTATTATATTCAATGGACGAGGTA---GTAGATCCAACAATTACTATTAAAGCTATTGGACATCAACGGTATTGGACTTATGAGTATTCAGAC…
B_Bartramia_pomiformis	AGTTTGAAAAATACATGGCTATTT---CCAATTGGTTATTGTGACGCTGCGGAACCTTGGCAATTAGGATTTCAAGACGCAGCAACACCTATGATGCAAGGAATAATTGACTTACATCATGATATTTTTTTCTTCTTAATAATTATTTTGATTTTTGTATTATGGATGTTGGTTCGCGCTTTATGGCATTTTCATTATAAAAGAAATCCAATTCCGGAAAGGATTGTTCATGGGACTACTATAGAGATTATTTGGACTATTTTTCCTAGTATTATTCTGATGTTTATTGCTATACCATCTTTTGCTTTATTATATTCAATGGACGAGGTA---GTAAATCCAACAATTACTATCAAAGCTATTGGACATCAACGGTATTGGACTTATGAGTATTCAGAT…
E_Batis_maritima	ATGATTGTTCTAGAATGGTTATTCCTCACTATTGCTCCTTGTGATGCAGCAGAACCATGGCAATTAGGATCTCAAGACGCAGCAACACCTATGATGCAAGGAATAATAGACTTACATCACGATATCTTTTTCTTCCTCATTCTGATTTTGGTTTTCGTATTATGGATCTTGGTTCGTGCTTTATGGCATTTCCACTATCAAAAAAATCCAATCCCGCAAAGGATTGTTCATGGAACAACTATCGAGATTCTTCGGACCATCTTTCCTAGTATCATCCCGATGTTCATTGCTATACCATCATTTGCTCTCTTATACTCCATGGACGAGGTAGTAGTAGATCCAGCCATTACTATCAAAGCTATTGGACATCAATGGTATCGGACTTATGAGTATTCTGAC…
E_Beta_macrocarpa	ATGATTGTTCGAGAATGGCTATTCTTCACAATGGCTCCTTGTGATGCAGCGGAACCATGGCAATTAGGATTTCAAGACGCAGCAACACCTATGATGCAAGGAATAATCGACTTACATCATGATATCTTTTTCTTCCTCATTCTTATTTTGGTTTTCGTATCATGGATCTTGGTTCGCGCTTTATGGCATTTCCACTATAAAAAAAATCCAATCCCGCAAAGGATTGTTCATGGAACTACTATCGAGATTATTCGGACCATCTTTCCCAGTATCATCCTGATGTTCATTGCTATACCATCATTTGCTCTGTTATACTCAATGGACGAGGTAGTAGTAGATCCAGCCATTACTATCAAAGCTATTGGACATCAATGGTATCGGACTTATGAGTATTCGGAC…
E_Beta_vulgaris_subsp_maritima	ATGATTGTTCGAGAATGGCTATTCTTCACAATGGCTCCTTGTGATGCAGCGGAACCATGGCAATTAGGATTTCAAGACGCAGCAACACCTATGATGCAAGGAATAATCGACTTACATCATGATATCTTTTTCTTCCTCATTCTTATTTTGGTTTTCGTATCATGGATCTTGGTTCGCGCTTTATGGCATTTCCACTATAAAAAAAATCCAATCCCGCAAAGGATTGTTCATGGAACTACTATCGAGATTATTCGGACCATCTTTCCCAGTATCATCCTGATGTTCATTGCTATACCATCATTTGCTCTGTTATACTCAATGGACGAGGTAGTAGTAGATCCAGCCATTACTATCAAAGCTATTGGACATCAATGGTATCGGACTTATGAGTATTCGGAC…
E_Beta_vulgaris_subsp_vulgaris	ATGATTGTTCGAGAATGGCTATTCTTCACAATGGCTCCTTGTGATGCAGCGGAACCATGGCAATTAGGATTTCAAGACGCAGCAACACCTATGATGCAAGGAATAATCGACTTACATCATGATATCTTTTTCTTCCTCATTCTTATTTTGGTTTTCGTATCATGGATCTTGGTTCGCGCTTTATGGCATTTCCACTATAAAAAAAATCCAATCCCGCAAAGGATTGTTCATGGAACTACTATCGAGATTATTCGGACCATCTTTCCCAGTATCATCCTGATGTTCATTGCTATACCATCATTTGCTCTGTTATACTCAATGGACGAGGTAGTAGTAGATCCAGCCATTACTATCAAAGCTATTGGACATCAATGGTATCGGACTTATGAGTATTCGGAC…
E_Boea_hygrometrica	ATGATTGTTCTAGAATGGCTATTCTTCACAATAGCTCCTTGTGATGCAGCAGAACCATGGCAATTAGGATCTCAAGACGCAGCAACACCTATGATGCAAGGAATAATAGACTTACATCACGATATCTTTTTCTTTTTGATTCTTATTTTTGTTTTCGTATCATGGATCTTGGTTCGCGCTTTATGGCACTTCCACTATAAAAAAAATCCAATCCCGCAAAGGATTGTTCATGGAACTACTATCGAGATTCTGTGGACCTTATTTCCTAGTATCATCCTGATGTTCATTGCTATACCATCATTTGCTCTCTTATATTCAATGGACGAGGTAGTAGTAGATCCAGCCATTACTATCAAAGCTATTGGACACCAATGGTATTGGACTTATGAGTATTCGGAC…
E_Brassica_carinata	ATGATTGTTCTAAAATGGTTATTCCTCACAATTTCTCCTTGTGATGCAGCGGAACCATGGCAATTAGGATCTCAAGACGCAGCTACACCTATAATGCAAGGAATAATAGACTTACATCACGATATCTTTTTCTTCCTCATTCTGATTTTGGTTTTCGTATTATGGATCTTGGTTCGCGCTTTATGGCATTTCCACTATAAAGAAAATGCAATCCCGCAAAGGATTGTTCATGGAACTACTATCGAGATTCTTCGGACCATCTTTCCTAGTCTCATCTCGATGTTCATTGCTATACCATCATTTGCTCTCTTATACTCAATGGACGAGGTAGTAGTAGATCCAGCCATTACTATCAAAGCTATTGGACATCAATGGTATCGGACTTATGAGTATTCTGAC…
E_Brassica_juncea	ATGATTGTTCTAAAATGGTTATTCCTCACAATTTCTCCTTGTGATGCAGCGGAACCATGGCAATTAGGATCTCAAGACGCAGCTACACCTATAATGCAAGGAATAATAGACTTACATCACGATATCTTTTTCTTCCTCATTCTGATTTTGGTTTTCGTATTATGGATCTTGGTTCGCGCTTTATGGCATTTCCACTATAAAGAAAATGCAATCCCGCAAAGGATTGTTCATGGAACTACTATCGAGATTCTTCGGACCATCTTTCCTAGTCTCATCTCGATGTTCATTGCTATACCATCATTTGCTCTCTTATACTCAATGGACGAGGTAGTAGTAGATCCAGCCATTACTATCAAAGCTATTGGACATCAATGGTATTGGACTTATGAGTATTCTGAC…
E_Brassica_napus	ATGATTGTTCTAAAATGGTTATTCCTCACAATTTCTCCTTGTGATGCAGCGGAACCATGGCAATTAGGATCTCAAGACGCAGCTACACCTATAATGCAAGGAATAATAGACTTACATCACGATATCTTTTTCTTCCTCATTCTGATTTTGGTTTTCGTATTATGGATCTTGGTTCGCGCTTTATGGCATTTCCACTATAAAGAAAATGCAATCCCGCAAAGGATTGTTCATGGAACTACTATCGAGATTCTTCGGACCATCTTTCCTAGTCTCATCTCGATGTTCATTGCTATACCATCATTTGCTCTCTTATACCCAATGGACGAGGTAGTAGTAGATCCAGCCATTACTATCAAAGCTATTGGACATCAATGGTATTGGACTTATGAGTATTCTGAC…
E_Brassica_oleracea	ATGATTGTTCTAAAATGGTTATTCCTCACAATTTCTCCTTGTGATGCAGCGGAACCATGGCAATTAGGATCTCAAGACGCAGCTACACCTATAATGCAAGGAATAATAGACTTACATCACGATATCTTTTTCTTCCTCATTCTGATTTTGGTTTTCGTATTATGGATCTTGGTTCGCGCTTTATGGCATTTCCACTATAAAGAAAATGCAATCCCGCAAAGGATTGTTCATGGAACTACTATCGAGATTCTTCGGACCATCTTTCCTAGTCTCATCTCGATGTTCATTGCTATACCATCATTTGCTCTCTTATACTCAATGGACGAGGTAGTAGTAGATCCAGCCATTACTATCAAAGCTATTGGACATCAATGGTATTGGACTTATGAGTATTCTGAC…
E_Brassica_rapa_subsp_campestris	ATGATTGTTCTAAAATGGTTATTCCTCACAATTTCTCCTTGTGATGCAGCGGAACCATGGCAATTAGGATCTCAAGACGCAGCTACACCTATAATGCAAGGAATAATAGACTTACATCACGATATCTTTTTCTTCCTCATTCTGATTTTGGTTTTCGTATTATGGATCTTGGTTCGCGCTTTATGGCATTTCCACTATAAAGAAAATGCAATCCCGCAAAGGATTGTTCATGGAACTACTATCGAGATTCTTCGGACCATCTTTCCTAGTCTCATCTCGATGTTCATTGCTATACCATCATTTGCTCTCTTATACTCAATGGACGAGGTAGTAGTAGATCCAGCCATTACTATCAAAGCTATTGGACATCAATGGTATTGGACTTATGAGTATTCTGAC…
M_Butomus_umbellatus	---------------------------------------------------------------------------------------------------------------------------------------------------------------------ATGTTGCTTCGCGCTTTATGGCATTTCCACGAGCAAAAAAACCCAATCCCGCAACGGATTGTTCATGGAACTACTATCGAGATTATTCGGACCATATTTCCAAGTATCATCCCGATGTTCATTGCCCTCCCATCATTTGCTCTGTTATACTCAATGGACGAGGTAGTAGTAGATCCAGCCATTACTATCAAAGCGGTGGGACATCAATGGTATTGGACTTATGAGTATTCAGAC…
B_Buxbaumia_aphylla	ATTTTGAAAAACACATGGCTATTT---CCAATCGCTTATTGTGACGCTGCGGAACCTTGGCAATTAGGATTTCAAGACGCAGCAACACCTATGATGCAAGGAATAATTGACTTACATCATGATATTTTTTTTTTCTTAATAATTATCTTGATCTTTGTATTATGGATGTTGGTTCGCGCTCTATGGCATTTTCATTATAAAAGAAATCCAATTCCGGAAAGGATTGTTCATGGAACTACTATAGAGATTATTTGGACCATTTTTCCTAGTATTATTCTGATGTTTATCGCTATACCATCTTTTGCTCTATTATATTCAATGGACGAGATA---GTAGACCCAACAATTACTATCAAAGCTATTGGACATCAACGGTATTGGACTTATGAATATTCAGAC…
E_Carica_papaya	ATGATTGTTCTAGAATGGTTATTCCTCACAATTTCTCCTTGTGATGCAGCGGAACCATGGCAATTAGGATTTCAAGACCCAGCTACACCTATGATGCAGGGAATAATAGACTTACATCACGATATCTTTTTCTTCCTCATTCTGATTTTGGTTTTCGTATTACGGATCTTGGTTCGTGCTTTATGGCATTTCCACTATCAACTAAATCCAATCCCGCAAAGGATTGTTCATGGAACTACTATCGAGATTCTTCGGACCATATTTCCTAGTATCATCCCGATGTTCATTGCTATACCATCATTTGCTCTCTTATACTCAATGGACGAGGTAGTAGTAGATCCAGCTATTACTATCAAAGCTATTGGACATCAATGGTATCGGACTTATGAGTATTCAGAC…
A_Chaetosphaeridium_globosum	------------ATGATAAAACTATATAATATACTGCGATGTGATGCTGCAGAACCTTGGCAAGTAAGCTTCCAAGATCCAGCAACTCCTATGATGCAAGGCATTATAGACCTACATCATGACATTTTTTTCTTTTTAGTTATTATTTTATTTTTTGTAGTATGGATGCTAGCACGTATTTTATGGCATTTTCATTGGAAAAAAAATCCATTTCCTGAACGAATTGTTCATGGTACTACAATTGAAATAGTTTGGACAGTGTTTCCAAGTATCATTTTAATGTTTATTGCTATACCTTCTTTTGCATTACTTTATTCTATGGATGAAGTG---GTAGATCCAGCTATTACAATAAAAGCAATTGGTCACCAATGGTATTGGAGTTATGAGTATTCAGAT…
A_Chara_vulgaris	---ATGAAAAACGAATGGTTATTT---CAGATTGCTTATATGGACGCTGCAGAGCCTTGGCAATACGGATTTCAAGATGCAGCCACTCCTATGATGCAAGGAATTATTGACCTACATCATGATATCTTTTTTTTCTTGATGGTGATTCTGATCTTCGTGTTATGGATGTTGGTTCGTGTTTTATGGCATTTTCACTATAAGAAAAACCCAATTCCAGAGAGAATTGTTCATGGAACCACTATAGAAATCATTTGGACTATTTTTCCTAGTATTATACTAATGTTCATTGCAATACCATCATTTGCTCTATTATATTCCATGGATGAGGTA---GTAGATCCTGCAATTACTATCAAAGTGATTGGACATCAATGGTATTGGACTTATGAGTATTCAGAT…
A_Chlorokybus_atmophyticus	CTAACTCTCTTTATTTTAAATCTTCCTCTAATTGTTTATATGGATGCGGCAGAACCATGGCAATTAGGATTTCAAGACCCTGCTACACCGATAATGCAAGGGATTATTGATTTACATCACGATATCTTTTTCTTTTTAACCGTTATTTTATTGTTTGTTGTATGGATGCTGGGAAGAACTTTATGGCATTTCCGTGCCAATAAAAATCCAATCCCAGAGAATATTGTTCACGGTACTGCTATTGAAATAGCATGGACAGTGACACCTAGTTTAATATTAATGTTAATCGCAATCCCTTCTTTTGCCCTATTATATTCAATGGATGAAGTA---GTGGACCCTGCAGTTACAATTAAAGCAATAGGGCATCAATGGTATTGGAGTTATGAATACTCAGAT…
E_Citrullus_lanatus	ATGATTGTTCTAAAATGGCTATTCCTCACAATTGCTCCTTGTGATGCAGCGGAACCATGGCAATTAGGATCTCAAGACGCAGCAACACCTATGATGCAAGGAATAATAGACTTACATCACGATATCTTTTTCTTCCTCATTCTGATTTTTGTTTTCGTATCACGGATCTTGGTTCGCGCTTTATGGCATTTCCACTATCAAAAAAATAAAATACCGCAAAGGATTGTTCATGGAACTACTATCGAGATTCTTTGGACCATTTTTCCTAGTATCATTCCGATGTTCATTGCTATACCATCCTTTGCTCTCTTATACTCAATGGACGAGGTAGTAGTAGATCCAGCCATGACTATCAAAGCTATTGGACATCAATGGTATCGGACTTATGAGTATTCTGAC…
B_Climacium_americanum	AGTTTGAAAAATACATGGCTATTT---CCAATTGGTTATTGTGACGCTGCGGAACCTTGGCAATTAGGATTTCAAGACGCAGCAACACCTATGATGCAAGGAATAATTGACTTACATCATGATATTTTTTTCTTCTTAATAATTATTTTGATCTTTGTATTATGGATGTTGGTTCGCGCTTTATGGCATTTTCACCATAAAAGAAATCCAATTCCGGAAAGAATTGTTCATGGGACTACTATAGAGATTATTTGGACCATTTTTCCTAGTATTATCCTGATGTTTATTGCTATACCATCTTTTGCTTTATTATATTCAATGGACGAGGTA---GTAGATCCAACGATTACTATCAAAGCTATTGGACATCAACGGTATTGGACTTATGAGTATTCAGAC…
E_Cucumis_sativus	ATGATTGTTCTCAAATGGCTATTCCTCACAATTGCTCCTTGTGATGCAGCGGAACCATGGCAATTAGGATCTCAAGACGCAGCAACACCTATGATGCAAGGAATAATAGACTTACATCACGATATCTTTTTCTTCCTCATTCTGATTTTTGTTTTCGTATCACGGATCTTGGTTCGCGCTTTATGGCATTTCCACTATTCTCAAAAGAAAATACCGCAAAGGATTGTTCATGGAACTACTATCGAGATTCTTTGGACCATTTTTCCTAGTATCATTCCGATGTTCATTGCTATACCATCCTTTGCTCTCTTATACTCAATGGACGAGGTAGTAGTAGATCCAGCCATGACTATCAAAGCTATTGGACATCAATGGTATCGGACTTATGAGTATTCTGAC…
E_Cucurbita_pepo	ATGATTGTTCTCAAATGGCTATTCCTCACAATTGCTCCTTGTGATGCAGCGGAACCATGGCAATTAGGATCTCAAGACGCAGCAACACCTATGATGCAAGGAATAATAGACTTACATCACGATATCTTTTTCTTCCTCATTCTTCTTTTTGTTTTCGTATCACGGATCTTGGTTCGCGCTTTATGGCATTTCCACTATAAACAAAATCAAATACCGCAAAGGATTGTTCATGGAACTACTATCGAGATTCTTTGGACCATTTTTCCTAGTATCATTCCGATGTTCATTGCTATACCATCCTTTGCTCTCTTATACTCAATGGACGAGGTAGTAGTAGATCCAGCCATGACTATCAAAGCTATTGGACATCAATGGTATCGGACTTATGAGTATTCTGAC…
G_Cycas_taitungensis	ATGATTGTTATAAAATGGCTATTCCTCACAATCGCTTCTTGTGATGCTGCGGAACCATGGCAATTAGGATCTCAAGACGCAGCAACACCTATGATGCAAGGAATAATTTACTTACATCATGATATAGCTTCTTTCCCAATTATTATTTCGGTTCTCGTATCATGGATGTTGGTTCGCGCTTCATGGCATTTTCACTATAGAATCAATCCGATCCCGCAAAGGATTGTTCATGGAACTACTACAGAGATTATTCGGACCATATTTCCTAGTATTATTCCGATGTTCATTGCTATACCATCATTTGCTCCGTTATACTCAATGGACGAGGTAGTAGTCAATCCAGCCATTACTATAAAAGCTATTGGACATCAATGGTATCGGACCTATGAGTATTCAGAC…
E_Daucus_carota_subsp_sativus	TCGTTCACAGGTATTTTCCATTTTTTTACAAATTCTCCTTGTGATGCAGCGGAACCGTGGCAATTAGGATCTCAAGACGCAGCAACGCCTATGATGCAAGGAATAATAGACTTACATCACGATATCTTTTTCTTCCTCATTCTGATTTTGGTTTTCGTATCACGGATCTTAGTTCGCGCTTTATGGCATTTCCACTCTAAAAAAAATCCAATCCCGCAAAGGATTGTTCATGGAACTACTATCGAGATTCTTCGGACCATATTTCCTAGTATCATCCCGATGTTCATTGCTATACCATCATTTGCTCTGTTATACTCAATGGACGAGGTAGTAGTAGATCCAGCCATGACTATCAAAGCTATTGGACATCAATGGTATCGGAGTTATGAGTATTCGGAC…
A_Entransia_fimbriata	---TTAAAAACTCAAATTCTAAACTATAAGTTAGCCTTTTTAGATGCGCCTGAAGTGTGGCAGATCGGTTTTCAAGATCCGGCTACCCCAATGATGCAAGGAATTATTGACTTACATCATGATATTCTTTTTTTTGGTTTGATTATTTTAACTTTTGTTTTATGGATGTTAATCCGTGGACTCAGTGAATTTTACTATACAAAAAATCCGATTCCAGCAAGGATTGTGCATGGTACCACTATTGAAATTATATGGACTATTATACCAAGTGTTATTTTAATGTTCATTGCAATCCCTTCTTTTGCTTTGTTATATTCTATGGATGAAGTA---GTGGATCCCGCTGTAACAATTAAAGCAATTGGCCATCAATGGTATTGGAGCTATGAATATTCAGAT…
B_Funaria_hygrometrica	AGTTTGAAAAATACATGGCTATTT---CCAATTGCTTATTGTGACGCTGCGGAACCTTGGCAATTAGGATTTCAAGACGCAGCAACACCTATGATGCAAGGAATAATTGACTTACATCATGATATTTTTTTCTTCCTAATAATTATTTTGATCTTTGTATTATGGATGTTGGTTCGCGCTTTATGGCATTTTCACTATAAAAGAAATCCAATTCCGGAAAGGGTTGTTCATGGAACTACTATAGAGATTATTTGGACCATTTTTCCTAGTATTATTCTGATGTTTATTGCTATACCATCTTTTGCTTTATTATATTCAATGGACGAGGTA---GTAGATCCAACAATTACTATCAAAGCTATTGGACATCAACGGTATTGGACTTATGAGTATTCAGAC…
E_Glycine_max	---ATGAAATTCGAATGGCTATTCCTCACGATTGCTCCTTGTGATGCAGCGGAACCATGGCAATTAGGATTTCAAGACGCAGCAACACCTATGATGCAAGGAATAATAGACTTACATCACGATATCTTTTTCTTCCTCATTCTGATTTTGGTTTTCGTATCACGGATCTTGGTTCGCGCTTTATGGCATTTCCACTATAAAAAAAATCCAATCCCGCAAAGGATTGTTCATGGAACTACTATCGAGATTCTTCGGACCATATTTCCTAGTATCATCCCGATGTTCATTGCTATACCATCATTTGCTCTGTTATACTCAATGGACGAGGTAGTAGTAGATCCAGCCATTACTATCAAAGCTATTGGACATCAATGGTATCGGACTTATGAGTATTCAGAC…
P_Huperzia_squarrosa	ATTTTGAGAAACATATGGCTATTTGTTCCAATTGCTTATCGTGATGCTGCGGAACCTTGGCAATTAGGATTTCAAGACGCAGCAACACCTATGATGCAAGGAATAATTGACTTGCATCATGATATTTTTTTCTCTTTAATGATTATATTGATCTTCGTTTTATGGATGTTGGTTCGCGCTTTATGGCATTTTCACTATGAAAGAAATCCTATTCCAGAAAGGATTGTTCATGGAACTACTATAGAGATTATTTGGACCATTTTTCCTAGTATTATTCTGATGTTTATTGCTATACCATCTTTTGCCTTATTATATTCAATGGACGAGGTA---GTAGATCCAGCCATTACTATCAAAGCTATTGGACATCAATGGTATTGGACTTATGAATATTCAGAC…
B_Hypnum_imponens	AGTTTGAAAAATACATGGCTATTT---CCAATTGGTTATTGTGACGCTGCGGAACCTTGGCAATTAGGATTTCAAGACGCAGCAACACCTATGATGCAAGGAATAATTGACTTACATCATGATATTTTTTTCTTTTTAATAATTATTTTGATCTTTGTATTATGGATGTTGGTTCGCGCTTTATGGCATTTTCACCATAAAAGAAATCCAATTCCGGAAAGAATTGTTCATGGGACTACTATAGAGATTATTTGGACCATTTTTCCTAGTATTATCCTGATGTTTATTGCTATACCATCTTTTGCTTTATTATATTCAATGGACGAGGTA---GTAGATCCAACAATTACTATCAAAGCTATTGGACATCAACGGTATTGGACTTATGAGTATTCAGAC…
E_Lotus_japonicus	---ATGAAATTAGAATGGCTATTCCTCACGATTGCTCCTTGTGATGCAGCGGAACCATGGCAATTAGGATTTCAAGACGCAGCAACACCTATGATGCAAGGAATAATAGACTTACATCACGATATCTTTTTCTTCCTCATTCTTATTTTGGTTTTCGTATCACGGATCTTGGTTCGCGCTTTATGGCATTTCCACTATCAAAAAAATCCAATCCCGCAAAGGATTGTTCATGGAACTACTATCGAGATTATTCGGACCATATTTCCTAGTATCATCCCGATGTTCATTGCTATACCATCATTTGCTCTGTTATACTCAATGGACGAGGTAGTAGTAGATCCAGCCATTACTATCAAAGCTATTGGACATCAATGGTATCGGACTTATGAGTATTCAGAC…
E_Malus_x_domestica	ATGATTGTTCTAGAATGGCTATTCCTCACAATTGTTCCTTGTGATGCAGCGGAACCATGGCAATTAGGATTTCAAGACGCAGCAACACCTATGATGCAAGGAATAATGGACTTACATCACGATATCTTTTTCTTCCTCATTCTGATTTTGGTTTTCGTATCACGGATCTTGGTTCGCGCTTTATGGCATTTCCACTATAAAAAAAATCCAATCCCGCAAAGGATTGTTCATGGAACTACTATCGAGATTCTTCGGACCATATTTCCTAGTATCATCCTGATGTTCATTGCTATACCATCATTTGCTCTGTTATACTCAATGGACGAGGTAGTAGTAGATCCAGCCATTACTATCAAAGCTATTGGACATCAATGGTATCGGACTTACGAGTATTCAGAC…
B_Marchantia_polymorpha	---ATGAATTTGATATGGATATTT---CCAATTGCTTTTTGTGATGCTGCGGAACCTTGGCAATTAGGTTTTCAAGACCCTGCCACTCCTATGATGCAAGGAATAATTGACTTACATAATGATATTTTTTTCTTTTTAATCGTTATTTTGATCTTTGTATTATGGATGTTGGTTCGCGCTTTATGGCATTTTCACTATAAAAGAAATCCAATTCCAGAAAGGATTGTTCATGGAACTACTATAGAAATTATTTGGACTATTTTTCCAAGTATTATTCTGATGTTTATTGCAATACCTTCGTTCGCCCTTCTTTATTCAATGGACGAGGTA---GTAGATCCAGCTATTACTATCAAAGCTATTGGACATCAATGGTATTGGACTTATGAGTATTCAGAC…
A_Mesostigma_viride	---------------------------------------ATGGATGCTCCTCGACCTTGGGCTATGGGATTTCAAGATCCTGCGACCCCTATTATGCAAGGAATCATCGATCTACATCATGATATTTTCTTTTTTTTAACCGCAGTAACATTTTTTGTTATCTGGATGTTAGCACGTATTCTTTTTCATTTTAACGAGAAAAAAAATCCAATTCCATATTATCTAGTTCATGGTTCTACATTAGAAATTGTATGGACTCTAATTCCAAGTTTTATTTTAATGTTAATTGCTTTACCTTCATTTGCATTACTTTATTCTACAGATGAAATC---GTAGATCCTGCAGTAACAATTAAAGTAATAGGTCATCAATGGTATTGGAGTTATGAATACTCAGAT…
E_Millettia_pinnata	---GTTAAAGACGAATGGCTATTCCTCACGAAAGCTCCTTGTGATGCAGCGGAACCATGGCAATTAGGATTTCAAGACGCAGCAACACCTATGATGCAAGGAATAATAGACTTACATCACGATATCTTTTTCTTCCTCATTCTGATTTTTGTTTTCGTATCACGGATCTTGGTTCGCGCTTTATGGCATTTCCACTATAAAAAAAATCCAATCCCGCAAAGGATTGTTCATGGAACTACTATCGAGATTCTTCGGACCATATTTCCTAGTATCATCCCAATGTTCATTGCTATACCATCATTTGCTCTGTTATACTCAATGGACGAGGTAGTAGTAGATCCAGCCATTACTATCAAAGCTATTGGACATCAATGGTATCGGACTTATGAGTATTCAGAC…
E_Mimulus_guttatus	ATGATTGTTCTAGAATGTCTATTCCTCACAATTGCTCCTTGTGATGCAGCAGAACCATGGCAATTAGGATCTCAAGATGCAGCAACACCTATGATGCAAGGAATTATAGACTTACATCACGATATCTTTTTCTTTTTGATTCTGATTTTTGTTTTCGTATCATGGATCTTGGTTCGCGCTTTATGGCACTTCCACTATCAAAAAAATCCAATCCCGCAAAGAATTGTTCATGGAACTACTATCGAGATTCTGTGGACCATATTTCCGTCTATCATCCTGATGTTCATTGCTATACCATCATTTGCTCTTTTATATTCAATGGACGAGGTAGTAGTAGATCCAGCCATTACTATCAAAGCTATTGGACATCAATGGTATTGGACTTATGAGTATTCGGAC…
E_Nicotiana_tabacum	ATGATTGTTCTAGAATGGCTATTCCTCACAATTGCTCCTTGTGATGCAGCGGAACCATGGCAATTAGGATCTCAAGACGCAGCAACACCTATAATGCAAGGAATAACAGACTTACATCACGATGTCTTTTTCTTCGTTATTCTGATTTTGGTTTTCGTATCATGGATCTTGGGTCGCGCTTTATGGCATTTCCACTATAAAAAAAATCCAATCCCGCAAAGGATTGTTCATGGAACTACTATCGAGATTCTTCGGACCATATTTCCTAGTATCATCCCTATGTTCATTGCTATACCATCATTTGCTCTGTTATACTCAATGGACGAGGTAGTAGTAGATCCAGCCATTACTATAAAAGCTATTGGACATCAATGGTATCGGACTTATGAGTATTCGGAC…
B_Nitella_hyalina	---ATGAAAAACGAATGGTTATTT---CAGATTGCTTATATGGACGCTGCAGAGCCTTGGCAATACGGATTTCAAGATGCAGCCACTCCTATGATGCAAGGAATTATTGACCTACATCATGATATCTTTTTTTTCTTGATGGTGATTCTGATCTTCGTGTTATGGATGTTGGTTCGTGTTTTATGGCATTTTCACTATAAGAAAAACCCAATTCCAGAGAGAATTGTTCATGGAACCACTATAGAAATCATTTGGACTATTTTTCCTAGTATTATACTAATGTTCATTGCAATACCATCATTTGCTCTATTATATTCCATGGATGAGGTA---GTAGATCCTGCAATTACTATCAAAGTGATTGGACATCAATGGTATTGGAACTTAAGGTACACCAGC…
B_Orthotrichum_stellatum	AGTTTGAAAAATACATGGCTATTT---CCAATTGGTTATTGTGACGCTGCGGAACCTTGGCAATTAGGATTTCAAGACGCAGCAACACCTATGATGCAAGGAATAATTGACTTACATCATGATATTTTTTTCTTTTTAATAATTATTTTGATCTTTGTATTATGGATGTTGGTTCGCGCTTTATGGCATTTTCACTATAAAAGAAATCCAATTCCGGAAAGAATTGTCCATGGGACTACTATAGAGATTATTTGGACCATTTTTCCTAGTATTATTTTGATGTTTATCGCTATACCGTCTTTTGCTTTATTATATTCAATGGACGAGGTA---GTAGATCCAACAATTACTATCAAAGCTATTGGACATCAACGGTATTGGACTTATGAGTATTCAGAC…
M_Oryza_rufipogon	CTTCGTTCATTAGAATGTCGATTCCTCACAATCGCTCTTTGTGATGCTGCGGAACCATGGCAATTAGGATCTCAAGACGCTGCAACACCTATGATGCAAGGAATCATTGACTTACATCACGATATCTTTTTCTTCCTCATTCTGATTTTGGTTTTCGTATCACGGATGTTGGTTCGCGCTTTATGGCATTTCAACGAGCAAACTAATCCAATCCCGCAAAGGATTGTTCATGGAACTACTATCGAAATTATTCGGACCATATTTCCTAGTGTCATTCTTTTGTTCATTGCTATACCATCGTTTGCTCTGTTATACTCAATGGACGGGGTATTAGTAGATCCAGCCATTACTATCAAAGCTATTGGACATCAATGGTATCGGACTTATGAGTATTCGGAC…
M_Oryza_sativa_Indica_Group	CTTCGTTCATTAGAATGTCGATTCCTCACAATCGCTCTTTGTGATGCTGCGGAACCATGGCAATTAGGATCTCAAGACGCTGCAACACCTATGATGCAAGGAATCATTGACTTACATCACGATATCTTTTTCTTCCTCATTCTGATTTTGGTTTTCGTATCACGGATGTTGGTTCGCGCTTTATGGCATTTCAACGAGCAAACTAATCCAATCCCGCAAAGGATTGTTCATGGAACTACTATCGAAATTATTCGGACCATATTTCCTAGTGTCATTCTTTTGTTCATTGCTATACCATCGTTTGCTCTGTTATACTCAATGGACGGGGTATTAGTAGATCCAGCCATTACTATCAAAGCTATTGGACATCAATGGTATCGACCTTATGAGTATTCGGAC…
M_Oryza_sativa_Japonica_Group	CTTCGTTCATTAGAATGTCGATTCCTCACAATCGCTCTTTGTGATGCTGCGGAACCATGGCAATTAGGATCTCAAGACGCTGCAACACCTATGATGCAAGGAATCATTGACTTACATCACGATATCTTTTTCTTCCTCATTCTGATTTTGGTTTTCGTATCACGGATGTTGGTTCGCGCTTTATGGCATTTCAACGAGCAAACTAATCCAATCCCGCAAAGGATTGTTCATGGAACTACTATCGAAATTATTCGGACCATATTTCCTAGTGTCATTCTTTTGTTCATTGCTATACCATCGTTTGCTCTGTTATACTCAATGGACGGGGTATTAGTAGATCCAGCCATTACTATCAAAGCTATTGGACATCAATGGTATCGGACTTATGAGTATTCGGAC…
B_Phaeoceros_laevis	---ATGAAAAACACATGGCTATTT---CCAATTGCTTATCGTGATGCTGCCGAACCTTGG---TTGGGATTT---GACGCAGCAACACTAATGATGCAAGGAATAATTGACTTACATCATGATATTTTTTTCTTTCTACTCATTATTCTGATCTTTGTATCATGGATGTTGGTTTGCGCTTTATGGCATCTTCACTATAAGAGAAATCCAATTCCAGAAAGGATTGTTCATGGAACTACTATAGAGATTATTTGGACTATTTTTCTTAGTATTATCTCGATGTTTATTGCTATACCATCTTTTGCTTTATTATATTCAATGGACGAAGTT---GTAGATCCAGCTGTTACTATCAAAGCTATTGGACAT---TGGTATTGGATATCCTATTATTCCGAC…
M_Phoenix_dactylifera	GAAGTATTTTTAGAATGGCGATTCCTCACAATCGCTCCTTGTGATGCTGCGGAACCATGGCAATTAGGATCTCAAGACGCAGCAACACCTATTATGCAAGGAATCATTGACTTACATCACGATATCTTTTTCTTCCTCATTCTGATTTTTGTTTTCGTATCACGGATGTTGGTTCGCGCTTTATGGCATTTCCACGAGCAAAAAAATCCAATCCCGCAAAGGATTGTTCATGGAACGACTATCGAGATTATTCGGACCATATTTCCAAGTATCATCCCGATGTTCATTGCTATACCATCGTTTGCTCTGTTATACTCAATGGACGAGGTAGTAGTAGATCCAGCCATTACTATAAAAGCTATTGGACATCAATGGTATCGGAGTTATGAGTATTCGGAC…
B_Physcomitrella_patens	AGTTTGAAAAATACATGGCTATTT---CCAATTGCTTATTGTGACGCTGCGGAACCTTGGCAATTAGGATTTCAAGACGCAGCAACACCTATGATGCAAGGAATAATTGACTTACATCATGATATTTTTTTCTTCCTAATAATTATTTTGATCTTTGTATTATGGATGTTGGTTCGCGCTTTATGGCATTTTCATTATAAAAGAAATCCAATTCCGGAAAGGGTTGTTCATGGAACTACTATAGAGATTATTTGGACCATTTTTCCTAGTATTATTCTGATGTTTATTGCTATACCATCTTTTGCTTTATTATATTCAATGGACGAGGTA---GTAGATCCAACAATTACTATCAAAGCTATTGGACATCAACGGTATTGGACTTATGAGTATTCAGAC…
B_Pleurozia_purpurea	---ATGAATTTGATATGGATATTT---CCAATTGCTTTTTGTGACGCTGCGGAACCTTGGCAATTAGGTTTTCAAGACCCTGCCACTCCTATGATGCAAGGAATAATTGACTTACATCATGATATTTTTTTCTTCTTAATCGTTATTTTGATCTTTGTATTATGGATGTTGGTTCGCGCTTTATGGCATTTTCACTATAAAAGAAATCCAATTCCAGAAAGGATTGTTCATGGAACTACTATAGAAATTATTTGGACTATTTTTCCAAGTATTATTCTGATGTTTATTGCAATACCTTCGTTCGCCCTTCTTTATTCAATGGACGAGGTA---GTAGATCCAGCTATTACTATCAAAGCTATTGGACATCAATGGTATTGGACCTATGAGTATTCAGAC…
B_Ptychomnion_cygnisetum	AGTTTGAAAAATACATGGCTATTT---CCAATTGGTTATTGTGACGCTGCGGAACCTTGGCAATTAGGATTTCAGGACGCAGCAACACCTATGATGCAAGGAATAATTGACTTACATCATGATATTTTTTTCTTTTTAATAATTATTTTGATCTTTGTATTATGGATGTTGGTTCGCGCTTTATGGCATTTTCACTATAAAAGAAATCCGATTCCGGAGAGAATTGTTCATGGGACTACTATAGAGATTATTTGGACCATTTTTCCCAGTATTATCCTGATGTTTATTGCTATACCATCTTTCGCTTTATTATATTCAATGGACGAGGTG---GTCGATCCAACAATTACTATCAAAGCTATTGGACATCAACGGTATTGGACTTATGAGTATTCAGAC…
E_Rhazya_stricta	ATGATTGTTCTAGAATGGCTATTTCTCACAATTGCTCCTTGTGATGCAGCGGAACCATGGCAATTAGGATTTCAAGACGCAGCAACACCTATGATGCAAGGAATAATAGACTTACATCACGATATCTTTTTCTTCCTCATTCTTATTTTGGTTTTCGTATTATGGATCTTGGTTCGCACTTTATGGCATTTCCACTATAAAAAGAATCCAATTCCGCAAAGGATTGTTCATGGAACTACTATCGAGATTCTTTGGACCATATTTCCTAGTATCATCCTGATGTTCATTGCTATACCATCATTTGCTCTGTTATACTCAATGGACGAGGTAGTAGTAGATCCAGCCATTACTATCAAAGCTATTGGACATCAATGGTATCGGACTTATGAGTATTCGGAC…
E_Ricinus_communis	ATGATTGTTCTAGAATGGTTATTCCTCACAATTTCTCCTTGTGATGCAGCGGAACCATGGCAATTAGGATCTCAAGACGCAGCAAGCCCTATGATGCAAGGAATAATGGACTTACATCACGATATCTTTTTCTTTCTCATTCTGATTTTGGTTTTCGTATTACGGATCTTGGTTCGCGCTTTATGGCATTTCCACTATCAAAAAAATCCAATCCCGCAAAGGATTGTTCATGGAACTACTATCGAGATTCTTCGGACCATATTTCCTAGTATCATCCCTATGTTCATTGCTATACCATCATTTGCTCTGTTATACTCAATGGACGAGGTAATAGTAGATCCAGCCATTACTATCAAAGCTATTGGACATCAATGGTATCGGACTTATGAGTATTCCGAC…
A_Roya_obtusa	---ATGATATTAAAATCGCTTTTT---CAAGTTGTTTATTGTGATGCTGCAGAACCGTGGCAACTAGGATTTCAAGACGCGGCTACTCCAATGATGCAAGGAATTATTGATTTACATCATGATATTATGTTCTTCATAACAATTATTATTACTTTTGTATTATGGATGTTAGTTAGAGTACTTTGGCATTTTCATTATAAAAAAAATCCAATTCCACAAAGATTTGTACATGGAACTACAATAGAAATTATTTGGACTATTATTCCTAGTATTATTTTAATGTTTATTGCGATTCCTTCATTTGCTTTATTATATTCTATGGATGAAGTA---GTTGATCCTGCTATTACTATTAAAGCTATTGGTCATCAATGGTATTGGTCTTATGAGTATTCTGAT…
E_Salvia_miltiorrhiza	ATGATTGTTCTAGAATGTCTATTCCTCACAATTGCTCCTTGTGATGCAGCAGAACCATGGCAATTAGGATCTCAAGATGCAGCAACACCTATGATGCAAGGAATTATAGACTTACATCACGATATCTTTTTCTTTTTGATTCTGATTTTTGTTTTCGTATCGTGGATCTTGGCTCGCGCTTTATGGCACTTCCACTATCAAAAAAATCCAATCCCTCAAAGGATTGTTCATGGAACTACTATCGAGATTCTGTGGACCATATTTCCTAGTATCATCCTGATGTTCATTGCTATACCATCATTTGCTCTTTTATATTCAATGGACGAGGTAGTAGTAGATCCAGCCATTACTATCAAAGCTATTGGACATCAATGGTATTGGACTTATGAGTATTCGGAC…
E_Silene_latifolia	ATGATTGTGATAGAATGGCTATTC---ACAATTGCTCCTTGTGATGCAGCGGAACCGTGGCAATTAGGATTTCAAGACGCAGCAACACCTATGATGCAAGGAATAATAGACTTACATCATGATATCTTTTTCTTCCTTATTCTTATTTTGGTTTTCGTATCATGGATCTTGGTTCGCGCTTTATGGCATTTCCACTATAAAAAAAATCCAATCCCGCAAAGGATTGTTCATGGAACTACTATCGAGATTATTCGGACCATCTTTCCTAGTATCATCCTGATGTTCATTGCTATACCATCATTTGCTCTCTTATACTCAATGGACGAGGTAGTAGTAGATCCAGCCATTACTATCAAAGCTATTGGACATCAATGGTATTGGACTTATGAGTATTCGGAC…
E_Silene_vulgaris	ATAATAATAGTGATAGAACGGCTATTCAAAATTTCTCCTTGTGATGCAGCGGAACCGTGGCAATTAGGATTTCAAGACGCAGCAACCCCTATGATGCAAGGAATAATAGACTTACATCATGATATCTTTTTCTTCCTTATTCTGATTTTGGTTTTCGTATCATGGATCTTGGTTCGCGCTTTATGGCATTTCCACTATAAAAAAAATCCAATCCCGCAAAGGATTGTTCATGGAACTACTATCGAGATTATTCGGACCATCTTTCCTAGTATCATCCTGATGTTCATTGCTATACCATCATTTGCTCTCTTATACTCAATGGACGAGGTAGTAGTAGATCCAGCCATTACTATCAAAGCTATTGGACATCAATGGTATTGGACTTATGAGTATTCGGAC…
M_Spirodela_polyrhiza	GTTCTAGTTCTAGAAAAGATCTTCCTCACAATCGCTCCTTGTGATGCAGCGGAACCATGGCAATTAGGATCTCAAGACGCAGCAACACCTATTATGCAAGGAATAAATGACTTACATCACGATATCTTTTTCTTCCTCATTCTTATTTTGGTTTTCGTATCACGGATGTTGGTTCGCGCTTTATGGCATTTCCACGAGCAAACTAATCCAATCCCGCAAAGGATTGTTCATGGGACTACTATCGAGATTATTCGGACCATATTTCCAAGTATCATCCCGATGTTCATTGCTATACCATCATTTGCTCTTTTATACTCCATGGACGAGGTAGTAGTAGATCCAGCCATTACTATAAAAGCTATTGGACATCAATGGTATTGGAGTTATGAGTATTCGGAC…
B_Tetraphis_pellucida	ATTTTGAAAAACACATGGCTATTT---CCAATTGCTTATTGTGACGCTGCGGAACCTTGGCAATTAGGATTTCAAGACGCAGCAACACCTATGATGCAAGGAATAATTGACTTACATCATGATATTTTTTTCTTCCTAATAATTATTTTGATCTTTGTATTATGGATGTTGGTCCGCGCTTTATGGCATTTTCACTATAAAAGAAATCCAATTCCGGAAAGGATTGTTCATGGAACTACTATAGAGATTATTTGGACCATTTTTCCTAGTATTATTCTGATGTTCATTGCTATACCATCTTTTGCTTTACTATATTCAATGGACGAGGTA---GTAGATCCAACAATTACTATCAAAGCTATTGGACATCAACGGTATTGGACTTATGAGTATTCAGAC…
M_Tripsacum_dactyloides	CTTCGTTCATTAGAATGTCGATTCCTCACAATCGCTCTTTGTGATGCTGCGGAACCATGGCAATTAGGATCTCAAGACGCAGCAACACCTATGATGCAAGGAATCATTGACTTACATCACGATATCTTTTTCTTCCTCATTCTGATTTTGGTTTTCGTATCACGGATGTTGGTTCGCGCTTTATGGCATTTCAACGAGCAAACTAATCCAATCCCGCAAAGGATTGTTCATGGAACTACTATCGAAATTATTCGGACCATTTTTCCTAGTGTCATTCCATTGTTCATTGCTATACCATCGTTTGCTCTGTTATACTCAATGGACGGGGTATTAGTAGATCCAGCCATTACTATCAAAGCTATTGGACATCAATGGTATCGGACTTATGAGTATTCGGAC…
M_Triticum_aestivum	CTTCGTTCATTATCATGTCGATTCCTCACAATCGCTCTTTGTGATGCTGCGGAACCATGGCAATTAGGATCTCAAGACGCAGCAACACCTATGATGCAAGGAATCATTGACTTACATCACGATATCTTTTTCTTCCTCATTCTTATTTTGGTTTTCGTATCACGGATGTTGGTTCGCGCTTTATGGCATTTCAACGAGCAAACTAATCCAATCCCACAAAGGATTGTTCATGGAACTACTATCGAAATTATTCGGACCATATTTCCAAGTGTCATTCTTTTGTTCATTGCTATACCATCGTTTGCTCTGTTATACTCAATGGACGGGGTATTAGTAGATCCAGCCATTACTATCAAAGCTATTGGACATCAATGGTATCGGAGTTATGAGTATTCGGAC…
M_Triticum_timopheevii	CTTCGTTCATTATCATGTCGATTCCTCACAATCGCTCTTTGTGATGCTGCGGAACCATGGCAATTAGGATCTCAAGACGCAGCAACACCTATGATGCAAGGAATCATTGACTTACATCACGATATCTTTTTCTTCCTCATTCTTATTTTGGTTTTCGTATCACGGATGTTGGTTCGCGCTTTATGGCATTTCAACGAGCAAACTAATCCAATCCCACAAAGGATTGTTCATGGAACTACTATCGAAATTATTCGGACCATATTTCCAAGTGTCATTCTTTTGTTCATTGCTATACCATCGTTTGCTCTGTTATACTCAATGGACGGGGTATTAGTAGATCCAGCCATTACTATCAAAGCTATTGGACATCAATGGTATCGGAGTTATGAGTATTCGGAC…
B_Ulota_hutchinsiae	AGTTTGAAAAATACATGGCTATTT---CCAATTGGTTATTGTGACGCTGCGGAACCTTGGCAATTAGGATTTCAAGACGCAGCAACACCTATGATGCAAGGAATAATTGACTTACATCATGATATTTTTTTCTTTTTAATAATTATTTTGATCTTTGTATTATGGATGTTGGTTCGCGCTTTATGGCATTTTCACTATAAAAGAAATCCAATTCCGGAAAGAATTGTCCATGGGACTACTATAGAGATTATTTGGACCATTTTTCCTAGTATTATTTTGATGTTTATCGCTATACCGTCTTTTGCTTTATTATATTCAATGGACGAGGTA---GTAGATCCAACAATTACTATCAAAGCTATTGGACATCAACGGTATTGGACTTATGAGTATTCAGAC…
E_Vaccinium_macrocarpon	---ATTGTTCGAAAA------TTCCTACCAATTGTTCCTTGTGATGCAGCAGAACCATGGCAATTAGGATTTCAAGATGCAGCAACACCTATGATGCAAGGAATAATAGACTTACATCACGATATCTTTTTCTTCCTCATTCTGATTTTGGTTTTCGTATCACGGGTCTTGGTTCGCGCTTTATGGCATTTCCACTATCAAAAAAATCCAATCCCGCAAAGGATTGTTCATGGAACTACTATCGAGATTCTTCGGACCATCTTTCCTAGTATCATCCCGATGTTCATTGCTATACCATCATTTGCTCTGTTATACTCAATGGACGAGGTAGTAGTCGATCCAGCCATTACTATCAAAGCTATTGGACATCAATGGTATCGGACTTATGAGTATTCGGAC…
E_Vitis_vinifera	ATGATTGTTCTAGAATGGCTATTCCTCACAATTGCTCCTTGTGATGCAGCGGAACCATGGCAATTAGGATCTCAAGACGCAGCAACACCTATAATGCAAGGAGTAATGGACTTACATCACGATATCTTTTTCTTCCTCATTCTCATTTTGGTTTTCGTATCACGGATCTTGGTTCGCGCTTTATGGCATTTCCACTATAAAAAAAATCCAATCCCGCAAAGAATTGTTCATGGAACTACTATCGAGATTCTTCGGACCATATTTCCTAGTATCATCCCGATGTTCATTGCTATACCATCATTTGTTCTCTTATACTCAATGGACGAGGTAGTAGTAGATCCTGCCATTACTATCAAAGCTATTGGACATCAATGGTATCGGACTTATGAGTATTCGGAC…
M_Zea_luxurians	CTTCGTTCATTAGCATGTCGATTCCTCACAATCGCTCTTTGTGATGCTGCGGAACCATGGCAATTAGGATCTCAAGACGCAGCAACACCTATGATGCAAGGAATCATTGACTTACATCACGATATCTTTTTCTTCCTCATTCTGATTTTGGTTTTCGTATCACGGATGTTGGTTCGCGCTTTATGGCATTTCAACGAGAAAACGAATCCAATCCCGCAAAGGATTGTTCATGGAACTACTATCGAAATTATTCGGACCATTTTTCCTAGTGTCATTCCATTGTTCATTGCTATACCATCGTTTGCTCTGTTATACTCAATGGACGGGGTATTAGTAGATCCAGCCATTACTATCAAAGCTATTGGACATCAATGGTATCGGACTTATGAGTATTCGGAC…
M_Zea_mays_subsp_mays	CTTCGTTCATTAGAATGTCGATTCCTCACAATCGCTCTTTGTGATGCTGCGGAACCATGGCAATTAGGATCTCAAGACGCAGCAACACCTATGATGCAAGGAATCATTGACTTACATCACGATATCTTTTTCTTCCTCATTCTGATTTTGGTTTTCGTATCACGGATGTTGGTTCGCGCTTTATGGCATTTCAACGAGCAAACTAATCCAATCCCGCAAAGGATTGTTCATGGAACTACTATCGAAATTATTCGGACCATTTTTCCTAGTGTCATTCCATTGTTCATTGCTATACCATCGTTTGCTCTGTTATACTCAATGGACGGGGTATTAGTAGATCCAGCCATTACTATCAAAGCTATTGGACATCAATGGTATCGGACTTATGAGTATTCGGAC…
M_Zea_mays_subsp_parviglumis	CTTCGTTCATTAGAATGTCGATTCCTCACAATCGCTCTTTGTGATGCTGCGGAACCATGGCAATTAGGATCTCAAGACGCAGCAACACCTATGATGCAAGGAATCATTGACTTACATCACGATATCTTTTTCTTCCTCATTCTGATTTTGGTTTTCGTATCACGGATGTTGGTTCGCGCTTTATGGCATTTCAACGAGCAAACTAATCCAATCCCGCAAAGGATTGTTCATGGAACTACTATCGAAATTATTCGGACCATTTTTCCTAGTGTCATTCCATTGTTCATTGCTATACCATCGTTTGCTCTGTTATACTCAATGGACGGGGTATTAGTAGATCCAGCCATTACTATCAAAGCTATTGGACATCAATGGTATCGGACTTATGAGTATTCGGAC…
M_Zea_perennis	CTTCGTTCATTAGAATGTCGATTCCTCACAATCGCTCTTTGTGATGCTGCGGAACCATGGCAATTAGGATCTCAAGACGCAGCAACACCTATGATGCAAGGAATCATTGACTTACATCACGATATCTTTTTCTTCCTCATTCTGATTTTGGTTTTCGTATCACGGATGTTGGTTCGCGCTTTATGGCATTTCAACGAGCAAACTAATCCAATCCCGCAAAGGATTGTTCATGGAACTACTATCGAAATTATTCGGACCATTTTTCCTAGTGTCATTCCATTGTTCATTGCTATACCATCGTTTGCTCTGTTATACTCAATGGACGGGGTATTAGTAGATCCAGCCATTACTATCAAAGCTATTGGACATCAATGGTATCGGACTTATGAGTATTCGGAC…
M_Sorghum_bicolor	CTTCGTTCATTAGAATGTCGATTCCTCACAATCGCTCTTTGTGATGCTGCGGAACCATGGCAATTAGGATCTCAAGACGCAGCAACACCTATGATGCAAGGAATCATTGACTTACATCACGATATCTTTTTCTTCCTCATTCTGATTTTGGTTTTCGTATCACGGATGTTGGTTCGCGCTTTATGGCATTTCAACGAGCAAACTAATCCAATCCCGCAAAGGATTGTTCATGGAACTACTATCGAAATTATTCGGACCATTTTTCCTAGTGTCATTCCATTGTTCATTGCTATACCATCGTTTGCTCTGTTATACTCAATGGACGGGGTATTAGTAGATCCAGCCATTACTATCAAAGCTATTGGACATCAATGGTATCGGACTTATGAGTATTCGGAC…
B_Sphagnum_palustre	ATTTTGAAAAACATATGGCTATTT---CCAATTGCTTATTGTGACGCTGCAGAACCTTGGCAATTAGGATTTCAAGACGCAGCAACACCTATGATGCAAGGAATAATTGACTTACATCATGATATTTTTTTTTTTCTAATTATTATTTTGATCTTCGTATTATGGATGTTGGTTCGCGCCTTATGGCATTTTCACTATAAAAGAAATCCAATTCCAGAAAGGATTGTTCATGGAACTACTATAGAGATTATTTGGACCATTTTTCCTAGTATTATTTTGATGTTTATTGCTATACCATCTTTTGCTCTATTATATTCAATGGACGAGGTA---GTAGATCCAACAATTACTATTAAAGCTATTGGACATCAATGGTATTGGACTTATGAATATTCAGAC…
B_Treubia_lacunosa	---ATGAATTTGATATGGAGATTTTGTCCAATTGCTTTTTGTGATGCTGCGGAACCTTGGCAATTAGGGTTTCAAGACCCTGCCACTCCTATGATGCAAGGAATAATTGACTTACATCATGATATTTTTTTCTTTCTAACCGTTATTTTGATCTTTGTATTATGGATGTTGGTTCGCGCTTTATGGCATTTTCACTGTAAAAGAAATCCAATTCCGGAAAGGATTGTTCATGGAACTACTATAGAAATTATTTGGACTATTTTTCCAAGTATTATTCTGATGTTTATTGCAATACCTTCGTTTGCCCTTCTTTATTCAATGGACGAGGTA---GTAGATCCAGCTATTACTATAAAAGCTATTGGACATCAATGGTATTGGACTTATGAGTATTCAGAC…
E_Raphanus_sativus	ACGATTGTTCTAAAATGGTTATTCCTCACAATTTCTCCTTGTGATGCAGCGGAACCATGGCAATTAGGATCTCAAGACGCAGCTACACCTATAATGCAAGGAATAATAGACTTACATCACGATATCTTTTTCTTCCTCATTCTGATTTTGGTTTTCGTATTATGGATCTTGGTTCGCGCTTTATGGCATTTCCACTATAAAGAAAATGCAATCCCGCAAAGGATTGTTCATGGAACTACTATCGAGATTCTTCGGACCATCTTTCCTAGTCTCATCTCGATGTTCATTGCTATACCATCATTTGCTCTCTTATACTCAATGGACGAGGTAGTAGTAGATCCAGCCATTACTATCAAAGCTATTGGACATCAATGGTATCGGACTTATGAGTATTCTGAC…
N_Liriodendron_tulipifera	ATGATTGTTCTGGAATGGCTCCTCACTATCGTCGCTCCTTGTGATGCTGCGGAACCATGGCAATTAGGATCTCAAGACGCAGCAACACCTATGATGCAAGGAATTATTGACTTGCATCACGATATCCTGTTCTTCCTCATTCTTATTTTGGTTTTCGTATCACGGATGTTGGTTCGCGTTTTATGGCATTTCTACTATGAATTTCATCCTTTCCCGCAAAGGATTGTTCATGGAACTACTATCGAGATTATTCGGACCATATTTCCTAGTATCATCCCGATGTTCATTGCTATACCATCATTTGCTCTGTTATACTCAATGGACGAGGTAGTAGTAGATCCAGCCATTACTATCAAAGCTATCGGACATCAATGGTATCGGACTTATGAGTATTCGGAC…
N_Amborella_trichopoda	ATGATTTTTCTAGAATGGCTATTCCTCACAATCGCTCCTTGTGATGCTGCGGAACCATGGCAATTAGGATCTCAAGACGCAGCAACACCTATGATGCAAGGAATAATTGACTTACATCACGATATCTTTTTCTTCCTAATTCTTATTTTGGTTTTCGTATCATGGATGTTGGTTCGCGCTTTATGGCATTTCCACTATAAAAAAAATCCAATCCCGCTAAGGATTGTTCATGGAACTACTATAGAGATTATTCGGACCATATTTCCTAGTATCATCCCGATGTTCATTGCTATACCACCATTTGCTCCGTTATACTCAATGGACGAGGTAGTAGTAGATCCAGCCATTACTATCAAAGCTATTGGACATCAATGGTATCGGAGTTATGAGTATTCGGAC…
E_Nelumbo_nucifera	ATGATTGTTCTAGAATGGCTATTCCTCACAATCGCTCCTTGTGATGCTGCGGAACCATGGCAATTAGGATCTCAAGACGCAGCAACACCTATGATGCAAGGAATAATGGACTTACATCACGATATCTTTTTCTTCCTCATTCTGATTTTGGTTTTCGTATCACGGATGTTGGTTCGCGCTTTATGGCATTTCCACTATCAAACGAACCCAATCCCGCAAAGGATTGTTCATGGAACTACTATCGAGATTCTTTGGACCATATTTCCTAGTATCATCCCGATGTTCATTGCTATACCATCATTTGCTCTGTTATACTCAATGGACGAGGTAGTAGTAGATCCAGCCATTACTATCAAAGCTATTGGACATCAATGGTATCGGACTTATGAGTATTCGGAC…
