# Supplementary material for: The mitochondrial genome map of Nelumbo nucifera reveals ancient evolutionary features
Source: Sci Rep. 2016 Jul 22;6:30158. doi: 10.1038/srep30158 (PMC4957087; doi:10.1038/srep30158)
Supplement: Supplementary Data S1 [file srep30158-s2.zip › Alignment/matR.phy]

54 1974
M_Aegilops_speltoides	ATGAAAGAGGCGATCAGAATGGTACCCGAATCCATTTACGATCCCGAGTTTCCAGACACATCGCACTTCCGCTCGGGTCGAGGCTGCCACTCGGCCCTCAGACGGATCAAAGAAGAGTGGGGAACCTCTCGCTGGTTTTTGGAATTCGACATCAGGAAGTGTTTTCACACCATCGACCGACATCGATTCATCTCAATCTTGAAGGAAGAGATCGACGATTCCAAGTTCTTTTACCCCACTCAGAAAAAGTTTTCCGCCGGACGACTCGTAGGGGGTGAGAAGGGCCCTGACTCCATCCCAAACAGTGTACTACTATCGGCCCTACCAGGCAATATCTACCTACACAAGCTCGATCAGGAGATAGGGAGGATCCGGCAGAAGCACGAAATTCCTCTTGTA…
E_Ajuga_reptans	ATGAAAGAGGCGATCAGAATGGTACTCGAATCCATTTACGATCCCGAGTTTCCAGACACATCGCACCTCCGCTTGGGTCGAGGCTGCCACTCGGTCCTAAGACGGATCAAAGAAGAGTGGGGAACCTCTCGCTGGTTTTTGGAATTCGACATCAGGAAGTCTTTTCACACCATCGACCGACATCGACTCATCTCAATCTTTAAGGAAGAGATCGACGATCCCAAGTTCTTTTACTCCATTCAAAAAGTCTTTTCCGCCGGACGACTCGTAGGAGGTGAGAAGGGCCCTTACTCCGTCCCACACAGTGTATTACTATCGGCCCTACCAGGCAACATCTACCTACACAAGCTCGATCAGGACATAGGGAGGATCCGACAGAAGTACGAAATTCCGATTGTT…
E_Arabidopsis_thaliana	ATGAAAGAGGCGATCAGAATGGTACTCGAATCCATTTACGATCCCGAGTTTCCAGACACATCGCATTTCCGCTCGGGTCAAGGCTGCCACTCGGTCCTAAGACGGATCAAAGAAGAGTGGGGAATCTCTCGCTGGTTTTTAGAATTCGACATCAGGAAGTGTTTTCACACCATCGACCGACATCGACTCATCCAAATTTTGAAGGAAGAGATCGACGATCCCAAGTTCTTTTACTCCATTCAGAAAGTATTTTCCGCCGGACGACTCGTAGGAGTTGAGAGGGGCCCTTACTCCGTCCCACACAGTGTACTACTATCGGCCCTACCAGGCAACATCTACCTACACAAGCTCGATCAGGAGATAGGGAGGATCCGACAGAAGTACGAAATTCCGATTGTT…
E_Asclepias_syriaca	ATGAAAGAGGCGATCAGAATAGTACTCGAATCCATTTACGATCCCGAGTTTCCAAACACATCACACTTCCATTCGGGTCGAGGCTGCCACTCGGTCCTAAGACGGATCAAAGAAGAGTGGGGAACCTCTCGCTGGTTTTTGGAATTCGACATCAGGAAGTGTTTTCACACCATCGACCGACATCGACTCATCTCAATCTTTAAGGAAGAGATCGACGATCCCAAGTTCTTTTACTCCATTCATCAAGTCTTTTCCGCCGGACGACTCGTAGGAGGTGAGAAT------TACTCCGTCCCACACAGTGTATTACTATCGGCCCTACCAGGCAACATCTACCTACACAAGCTCGATCAGGAGATAGGGAGGATCCGACAGAAGTACGAAATTCCAATTGTT…
E_Batis_maritima	ATGAAAGAGGCGATCAGAATGGTACTCGAATCCATTTACGATCCCGAGTTTCCAGACACATCGCACTTCCGCTCGGGTCAAGGCTGCCACTCGGTCCTAAGACGGATCAAAGAAGAGTGGGGAATCTCTCGCTGGTTTTTAGAATTCGACATCAGGAAGTGTTTTCACCCCATCGACCGACATCGACTCATCCCCATTTTTAAGGAAGAGATCGACGATCCCAAGTTCTTTTACTCCATTCAGAAAGTGTTTTCCGCCGGACGACTCGTAGGAGGTGAGAGGGGCCCTTACTCCGTCCCACACAGTGTACTACTATCGGCCCTACCAGGCAACATCTACCTACACAAGCTCGATCAGGAGATAGGGAGGATCCGACAGAAGTACGAAATTCCGATTGTT…
E_Beta_macrocarpa	ATGAAAGAGGCGATCAGAATGGTACCCGAATCCATTTACGATCCCGAGTTTCCAGACACATCGCACTTCCGCTCGGGTCGAGGCTGCCATTCGGCCCTAAGACGGATTAAAGAAGAGTGGGGAACCTCTCGCTGGTTTTTGGAATTCGACATCAGGAAGTGTTTTCACACCATCGACCGACATCGACTCATCCCAATCTTTAAGGAAGAGATCGACGATCCCAAGTTCTTTTACTCGATTCAGAAAGTCTTTTCTGCCGGACGACTCGTAGGAGGTGAGAAGGGCCCTTACTCCGTCCCACACAGTGTACTACTATCGGCCCTACCAGGCAACATCTACTTACACAAGCTCGATCAGGAGATAGGGAGGATTCGACAGAAGTACGAAATTCCGATTGTT…
E_Beta_vulgaris_subsp_maritima	ATGAAAGAGGCGATCAGAATGGTACCCGAATCCATTTACGATCCCGAGTTTCCAGACACATCGCACTTCCGCTCGGGTCGAGGCTGCCATTCGGCCCTAAGACGGATTAAAGAAGAGTGGGGAACCTCTCGCTGGTTTTTGGAATTCGACATCAGGAAGTGTTTTCACACCATCGACCGACATCGACTCATCCCAATCTTTAAGGAAGAGATCGACGATCCCAAGTTCTTTTACTCGATTCAGAAAGTCTTTTCTGCCGGACGACTCGTAGGAGGTGAGAAGGGCCCTTACTCCGTCCCACACAGTGTACTACTATCGGCCCTACCAGGCAACATCTACTTACACAAGCTCGATCAGGAGATAGGGAGGATTCGACAGAAGTACGAAATTCCGATTGTT…
E_Beta_vulgaris_subsp_vulgaris	ATGAAAGAGGCGATCAGAATGGTACCCGAATCCATTTACGATCCCGAGTTTCCAGACACATCGCACTTCCGCTCGGGTCGAGGCTGCCATTCGGCCCTAAGACGGATTAAAGAAGAGTGGGGAACCTCTCGCTGGTTTTTGGAATTCGACATCAGGAAGTGTTTTCACACCATCGACCGACATCGACTCATCCCAATCTTTAAGGAAGAGATCGACGATCCCAAGTTCTTTTACTCGATTCAGAAAGTCTTTTCTGCCGGACGACTCGTAGGAGGTGAGAAGGGCCCTTACTCCGTCCCACACAGTGTACTACTATCGGCCCTACCAGGCAACATCTACTTACACAAGCTCGATCAGGAGATAGGGAGGATTCGACAGAAGTACGAAATTCCGATTGTT…
E_Boea_hygrometrica	ATGAAAGAGGCGATCAGAATGGTACTCGAATCCATTTACGATCCCGAGTTTCCAGACACATCGCACTTCCGCTCGGGTCAAGGCTGCCACTCGGTCCTAAGACGGATCAAAGAAGAGTGGGGAACCTCTCGCTGGTTTTTGGAATTCGACATCAGGAAGTATTTTCACACCATCGACCGACATCGACTCATCTCAATCTTTAAGGAAGAGATCGACGATCTCAAGTTCTTTTACTCAATTCAAAAAGTCTTTTCCGACGGACGACTCGTAGGAGGTGAGAAGGGTCCTTACTCCGTCCCACACAGTGTATTATTATCGGCCCTACCAGGCAACATCTACCTACACAAGCTCGATCAGGAGATAGGGAGGATCCGACAGAAGTACGAAATTCCGATTGTT…
E_Brassica_carinata	ATGAAAGAGGCGATCAGAATGGTACTCGAATCCATTTACGATCCCGAGTTTCCAGACACATCGCATTTCCGCTCGGGTCAAGGCTGCCACTCGGTCCTAAGACGGATCAAAGAAGAGTGGGGAATCTCTCGCTGGTTTTTAGAATTCGACATCAGGAAGTGTTTTCACACCATCGATCGACATCGACTCATCCAAATTTTGAAGGAAGAGATCGACGATCCCAAGTTCTTTTACTCCATTCATAAAGTCTTTTCCGCCGGACGACTCGTAGGAGTTGAGAGGGGCCCTTACTCCGTCCCACACAGTGTACTACTATCGGCCCTACCAGGCAACATCTACCTACACAAGCTCGATCAGGAGATAGGGAGGATCCGACAGAAGTATGAAATTCCGATTGTT…
E_Brassica_juncea	ATGAAAGAGGCGATCAGAATGGTACTCGAATCCATTTACGATCCCGAGTTTCCAGACACATCGCATTTCCGCTCGGGTCAAGGCTGCCACTCGGTCCTAAGACGGATCAAAGAAGAGTGGGGAATCTCTCGCTGGTTTTTAGAATTCGACATCAGGAAGTGTTTTCACACCATCGATCGACATCGACTCATCCAAATTTTGAAGGAAGAGATCGACGATCCCAAGTTCTTTTACTCCATTCATAAAGTCTTTTCCGCCGGACGACTCGTAGGAGTTGAGAGGGGCCCTTACTCCGTCCCACACAGTGTACTACTATCGGCCCTACCAGGCAACATCTACCTACACAAGCTCGATCAGGAGATAGGGAGGATCCGACAGAAGTATGAAATTCCGATTGTT…
E_Brassica_napus	ATGAAAGAGGCGATCAGAATGGTACTCGAATCCATTTACGATCCCGAGTTTCCAGACACATCGCATTTCCGCTCGGGTCAAGGCTGCCACTCGGTCCTAAGACGGATCAAAGAAGAGTGGGGAATCTCTCGCTGGTTTTTAGAATTCGACATCAGGAAGTGTTTTCACACCATCGATCGACATCGACTCATCCAAATTTTGAAGGAAGAGATCGACGATCCCAAGTTCTTTTACTCCATTCATAAAGTCTTTTCCGCCGGACGACTCGTAGGAGTTGAGAGGGGCCCTTACTCCGTCCCACACAGTGTACTACTATCGGCCCTACCAGGCAACATCTACCTACACAAGCTCGATCAGGAGATAGGGAGGATCCGACAGAAGTATGAAATTCCGATTGTT…
E_Brassica_oleracea	ATGAAAGAGGCGATCAGAATGGTACTCGAATCCATTTACGATCCCGAGTTTCCAGACACATCGCATTTCCGCTCGGGTCAAGGCTGCCACTCGGTCCTAAGACGGATCAAAGAAGAGTGGGGAATCTCTCGCTGGTTTTTAGAATTCGACATCAGGAAGTGTTTTCACACCATCGATCGACATCGACTCATCCAAATTTTGAAGGAAGAGATCGACGATCCCAAGTTCTTTTACTCCATTCATAAAGTCTTTTCCGCCGGACGACTCGTAGGAGTTGAGAGGGGCCCTTACTCCGTCCCACACAGTGTACTACTATCGGCCCTACCAGGCAACATCTACCTACACAAGCTCGATCAGGAGATAGGGAGGATCCGACAGAAGTATGAAATTCCGATTGTT…
E_Brassica_rapa_subsp_campestris	ATGAAAGAGGCGATCAGAATGGTACTCGAATCCATTTACGATCCCGAGTTTCCAGACACATCGCATTTCCGCTCGGGTCAAGGCTGCCACTCGGTCCTAAGACGGATCAAAGAAGAGTGGGGAATCTCTCGCTGGTTTTTAGAATTCGACATCAGGAAGTGTTTTCACACCATCGATCGACATCGACTCATCCAAATTTTGAAGGAAGAGATCGACGATCCCAAGTTCTTTTACTCCATTCATAAAGTCTTTTCCGCCGGACGACTCGTAGGAGTTGAGAGGGGCCCTTACTCCGTCCCACACAGTGTACTACTATCGGCCCTACCAGGCAACATCTACCTACACAAGCTCGATCAGGAGATAGGGAGGATCCGACAGAAGTATGAAATTCCGATTGTT…
M_Butomus_umbellatus	ATGAAAGAGGCGATTAGAATGGTACTCGAATTCATTTACGATCCCGAGTTCCCAGACACATCGCACTTCCGCTCGGGTCGAGGCAGCCACTCGGCCCTCAGACGGATCAAAGAAGAGTGGGGAACCTCTCGCTGGTTTTTGGAATTCGAGGTCAGGAAGTGTTTTCACACCATCGACCGACATCGATTTATCCCAATCTTTAAGGAAGAGATCGACGATCCCAAGTTCTTTTACTCCATTCAGAAACTGTTTTCCGCCGGACGACTCGTAGGAGGTGAGAAGGGCCCTGACTCTGTCCCACACAGTGTACTACTATCGGCCCTATCAGGCAACATCTACCTAAACAAGCTCGATCAGGAGATAGGGAGGATCCGACAGAAGCACGAAATTCCTCTTGTT…
E_Carica_papaya	ATGAAAGAGGCGATCAGAATGGTACTCGAATCCATTTACGATCCCGAGTTTCCAGACACATCGCACTTCCGCTCGGGTCAAGGCTGCCACTCGGTCCTAAGACGGATCAAAGAAGAGTGGGGAATCTCTCGCTGGTTTTTAGAATTCGACATCAGGAAGTGTTTTCACACCATCGACCGACATCGACTCATCCCAATCTTTAAGGAAGAGATCGACGATCCCAAGTTCTTTGACTCCATTCAGAAAGTGTTTTCTGCCGGACGACTCGTAGGAGGTGAGAAGGGCCCTGACTCCGTCCCACACAGTGTACTACTATCGGCCCTACCAGGCAATATCTACCTACACAAGCTCGATCAGGAGATAGGGAGGATCCGACAGAAGTACGAAATTCCGATTGTT…
E_Citrullus_lanatus	ATGAAAGAGGCGATCAGAATGGTACTCGAATCCATTTACGATCCCGAGTTTCCAGACACATCGCACTTCCACTCGGGTCGAGGCCGCCACTCGGCCCTAAGACGGATCAAAGAAGAGTGGGGAACCTCTCGCTGGTTTTTGGAATTCGACATCAGGAAGTGTTTTCACACCATCGACCGACATCGACTCATCTCAATCTTTAAGGAAGAGATCGACGATCCCAAGTTCTTTTACTCCATTCAGAAAGTCTTTTCCGTCGGACGACTCGTAGGAGGTGAGAAGGGCCCTTACTCCGTCCCACACAGTGTACTACTATCGGCCCTACCAGGCAACATCTACCTACACAAGCTCGATCAGGAGATAGGGAGGATCCGACAGAAGTACGAAATTCCGATTGTT…
E_Cucumis_sativus	ATTCAAGAGGCGATCAGAATGGTACTCTCATCCATTTACGATCCCGAGTTTGCAGACACATCGCACTTCCACTCGGGTCGAGGCCGCCACTCGGCCCTAAGACGGATCAAAGAAGAGTGGGGAACCTCTCGCTGGTTTTTGGAATTCGACATCAGGAAGTCTTTTCACACCATCGACCGACATCGACTCATCTCAATCTTTAAGGAAGAGATCGACGATCCCAAGTTCTTTTACTCCATGAATCAAGTCTTTTCCGTCGGACGACTCGTAGGAGGTGAGAAGGGCCCTTACTCCGTCCCACACAGTGTACTACTATCGGCCCTAGCAGGCAAGATCTACCTACACAAGCTCGATCAGGAGATAGGGAGGATCCGACAGAAGTACTCAATTCCTCTTGTT…
E_Cucurbita_pepo	ATGAAAGAGGCGATCAGAATGGTACTCGAATCCATTTACGATCCCGAGTTTCCAGACACATCGCACTTCCACTCGGGGCGAGGCCGCCACTCGGCCCTAAGACGGATCAAAGAAGAGTGGGGAACCTCTCGCTGGTTTTTGGAATTCGACATCAGGAAGTGTTTTCACACCATCGACCGACATCGACTCATCTCAATCTTGAAGGAAGAGATCGACGATCCCAAGTTCTTTTACTCCATTCATCAAGTCTTTTCCGGCAGACGACTCGTAGGAGGTGAGAAGGGCCCTTACTCCGTCCCACACAGTGTACTACTATCGGCCCTACCAGGCAACATCTACCTACACAAGCTCGATCAGGAGATAGGGAGGATCCAACAGAAGTACGAAATTCCGATTGTT…
G_Cycas_taitungensis	ATTAAAGAGGCGATAAGAGCGGTACCCGAATCCATTTACGATCCCGAGTTTCCGGACACATCGCACTTCCGCCCGGGTCGAGGCTGCCACTCGGCCCTAATACGGATAAAAAAAGAGCGGGGAACCTCTCGTTGGTTCTTGGAATTCGGCATCCTAAAGTGTTTTCACACCATCGACCGGCATCGACTCATCTCAATCTTTAAGGAAGAGATCGACGATCCCAAGTTCTTTTACCCCACTCATAAACTGCTTTCCGCCGGACGACTTGTAGGAGGTGAGAAGGGTGGCTCCTCCGTCCCACACAGTGTACTACTATCGGCCCTACCAGGCAACATCTACCCACACAAGCTCGATCAGGAGATGGAGAGGATCCGACAGAAGCACGAAATTCCGATTGTT…
E_Daucus_carota_subsp_sativus	ATGAAAGAGGCGATCAGAATGGTACTCGAATCCATTTACGATCCCGAGTTTCCAGACACATCGCACTTCCGCTCGGGTCGAGGCTGCCACTCGGCCCTAAGACGGATCAAAGGAGAGTGGGGAACCTCTCGCTGGTTTTTGGAATTCGACATCAGGAAGTGTTTTCACACCATCGACCGACATCGACTCATCCCAATCTTTAAGGAAGAGATCGACGATCCCAAGTTCTTTTACCCCATTCAGAAAGTCTTTTCCGCCGGACGACCCGTAGGAGGTGAGAAGGGCCCTTACTCTGTCCCACACAGTGTATTACTATCGGCCCTACCAGGCAACATCTACCTACACAAGCTCGATCAGGAGATAGGGAGGATCCGACAGAAGTACGAAATTCCGATTGTT…
E_Glycine_max	ATGAAAGAGGCGATCAGAATGGTACTCGAATCCATTTATGATCCCGAGTTTCCAGACACATCGCACTTCCGCTCGGGTCGAGGCCGCTACTCGGCCCTAAGACGGATCAAAGAAGAGTGGGGAACCTCTCGCTGGTTTTTGGAATTCGACATCAGGAAGTGTTTTCACACCATCGACCGACATCGACTCATCCCAATCTTTAAGGAAGAGATCGACGATCCCAAGTTCTTTTACTCCATTCATAAAGTCTTTTCCGCCGGACGACTCGTAGGAGGTGAGAAGGGCCCTTACTCCGTCCCACACAGTGTACTACTATCGGCCCTACCAGGCAACATCTACCTACACAAGCTCGATCAGGAGATAGGAAGGATCCGACAAAAGTACGAAATTCCT------…
E_Helianthus_annuus	ATGAAAGAGGCGATCAGAATGGTACTCGAATCCATTTACGATCCCGAGTTTCCAGACACATCGCACTTCCGCTCGGGTCGAGGCTGCCACTCGGCCCTAAGACGGATCAAAGAAGAGTGGGGAACCTCTCGCTGGTTTTTGGAATTCGACATCAGGAAGTGTTTTCACACCATCGACCGACATCGACTCATCCCCATCTTTAAGGAAGAGATCGGCGACCCCAAGTTCTTTTACTCCATTCAGAAAGTCTTTTCTGCCGGACGACTCGTAGGGGCGGAGAAGGGCCCTTACTCCGTCCCACACAGTGTATTACTATCGGCCCTACCAGACAACATCTACCTACACAAGCTCGATCAGGAGATAGGGAGGATCCAACAGAAGTACGAAATTCCGATTGTT…
P_Huperzia_squarrosa	------------------ATGAAATTGGTTTGTTTCCAACGCCAAGCGTTTTCT---TCCAATCAAACGCGTTTTGGA---------------------------------------------------------------------------------------------------------CGTTTTATTCCCATTTTACAAAGAGAGAGA---------------------------AAAAGAGCCTTCTCT------------------------------------------------------------------------------------------------------------------------------------------------…
E_Lotus_japonicus	ATGAAAGAGGCGATCAGAATGGTACTCGAATCCATTTATGATCCCGAGTTTCCAGACACATCGCACTTCCGCTCGGGTCGAGGCCGCTACTCGGCCCTAAGACGGATCAAAGAAGAGTGGGGAACCTCTCGCTGGTTTTTGGAATTCGACATCAGGAAGTGTTTTCACACCATCGACCGACATCGACTCATCCCAATCTTTAAGGAAGAGATCGACGATCCCAAGTTCTTTTACTCCATTCATAAAGTCTTTTCCGCCGGACGACTCGTAGGAGGTGAGAAGGGCCCTTACTCCGTCCCACACAGTGTACTACTATCGGCCCTACCAGGCAACATCTACCTACACAAGCTCGATCAGGAGATAGGAAGGATCCGACAAAAGTACGAAATTCCG------…
E_Malus_x_domestica	ATGAAAGAGGCGATCAGAATGGTACTCGAATTCATTTACGATTCCGAGTTTCCAGACGCATCGCACTTCCGCTCGGGTCGAGGCCGCCACTCGGCCCTAAGACGGATCAAAGAAGAGTGGGGAACCTCTCGCTGGTTTTTGGAATTCGACATCAGGAAGTGTTTTCACACCATCGACCGACATCGACTCATCCCAATCTTTAAGGAAGAGATCAACGATCCCAAGTTCTTTTACCCCATTCAGAAAGTCTTTTCCGCCGGACGACTCGTAGGAGGTGAGAAGGGCCCTTATTCCGTCCCACACAGTGTACTACTATCGGCCCTACCAGGCAACATCTACCTACACAAGCTCGATCAGGAGATAGGGAGGATCCGACAGAAGTACGAAATTCCGATTGTT…
E_Millettia_pinnata	ATGAAAGAGGCGATCAGAATGGTACTCGAATCCATTTATGATCCCGAGTTTCCAGACACATCGCACTTCCGCTCGGGTCGAGGCCGCTACTCGGCCCTAAGACGGATCAAAGAAGAGTGGGGAACCTCTCGCTGGTTTTTGGAATTCGACATCAGGAAGTGTTTTCACACCATCGACCGACATCGACTCATCCCAATCTTTAAGGAAGAGATCGACGATCCCAAGTTCTTTTACTCCATTCATAAAGTCTTTTCCGCCGGACGACTCGTAGGAGGTGAGAAGGGCCCTTACTCCGTCCCACACAGTGTACTACTATCGGCCCTACCAGGCAACATCTACCTACACAAGCTCGATCAGGAGATAGGAAGGATCCGACAAAAGTACGAAATTCCG------…
E_Mimulus_guttatus	ATGAAAGAGGCGATCAGAATGGTACTCGAATCCATTTACGATCCCGAGTTTCCAGACACATCGCACTTCCGCTCGGGTCGAGGCTGCCACTCGGTCCTAAGACGGATCAAAGAAGAGTGGGGAACCTCTCGCTGGTTTTTGGAATTCGACATCAGGAAGTCTTTTCACACCATCGACCGACATCGACTCATCTCAATCTTTAAGGAAGAGATCGACGATCCCAAGTTCTTTTACTCCATTCAAAAAGTCTTTTCCGCCGGACGACTCGTAGGAGGTGAGAAGGGCCCTTACTCCGTCCCACACAGTGTATTACTATCGGCCCTACCAGGCAACATCTACCTACACAAGCTCGATCAGGACATAGGGAGGATCCGACAGAAGTACGAAATTCCGATTGTT…
E_Nicotiana_tabacum	ATGAAAGAGGCGATCAGAATGGTACTCGAATCCATTTACGATCTCGAGTTTCCAGACACATCGCACTTCCGCTCGGGTCGAGGCTTCCACTCCGTCCTAAGACGGATCAAAGAAGAGTGGGGAACCTCTCGCTGGTTTTTGGAATTCGACATCAGGAAGTGTTTTCACACCATCGACCGACATCGACTCATCCCAATCTTTAAGGAAGAGATCGACGATCCCAAGTTCTTTTACCCCATTCAGAAAGTCTTTTCCGCCGGACGACTCGTAGGAGGTGAGAAGGGCCCTTACTCCGTCCCACACAGTGTATTACTATCGGCCCTACCAGGCAACATCTACCTACACAAGCTCGATCAGGAGATAGGGAGGATCCGACAGAAGTACGAAATTCCGATTGTT…
M_Oryza_rufipogon	ATGAAAGAGGCGATCAGAATGGTACCCGAATCCATTTACGATCCCGAGTTTCCAGACACATCGCACTTCCGCTCGGGTCGAGGCTGCCACTCGGCCCTCAGACGGATCAAAGAAGAGTGGGGAACCTCTCGCTGGTTTTTGGAATTCGACATCAGGAAGTGTTTTCACACCATCGACCGACATCGATTCATCTCAATCTTGAAGGAAGAGATCGACGATTCCAAGTTCTTTTACCCCACTCAGAAACAGTTTTCCGCCGGACGACTCGTAGGAGGTGAGAAGGGCCCTGACTCCGTCCCAAACAGTGTACTACTATCGGCCCTACTAGGCAATATCTACCTACACAAGCTCGATCAGGAGATAGGGAGGATCCGGCAGAAGCACGAAATTCCTCTTGTA…
M_Oryza_sativa_Indica_Group	ATGAAAGAGGCGATCAGAATGGTACCCGAATCCATTTACGATCCCGAGTTTCCAGACACATCGCACTTCCGCTCGGGTCGAGGCTGCCACTCGGCCCTCAGACGGATCAAAGAAGAGTGGGGAACCTCTCGCTGGTTTTTGGAATTCGACATCAGGAAGTGTTTTCACACCATCGACCGACATCGATTCATCTCAATCTTGAAGGAAGAGATCGACGATTCCAAGTTCTTTTACCCCACTCAGAAACAGTTTTCCGCCGGACGACTCGTAGGAGGTGAGAAGGGCCCTGACTCCGTCCCAAACAGTGTACTACTATCGGCCCTACTAGGCAATATCTACCTACACAAGCTCGATCAGGAGATAGGGAGGATCCGGCAGAAGCACGAAATTCCTCTTGTA…
M_Oryza_sativa_Japonica_Group	ATGAAAGAGGCGATCAGAATGGTACCCGAATCCATTTACGATCCCGAGTTTCCAGACACATCGCACTTCCGCTCGGGTCGAGGCTGCCACTCGGCCCTCAGACGGATCAAAGAAGAGTGGGGAACCTCTCGCTGGTTTTTGGAATTCGACATCAGGAAGTGTTTTCACACCATCGACCGACATCGATTCATCTCAATCTTGAAGGAAGAGATCGACGATTCCAAGTTCTTTTACCCCACTCAGAAACAGTTTTCCGCCGGACGACTCGTAGGAGGTGAGAAGGGCCCTGACTCCGTCCCAAACAGTGTACTACTATCGGCCCTACTAGGCAATATCTACCTACACAAGCTCGATCAGGAGATAGGGAGGATCCGGCAGAAGCACGAAATTCCTCTTGTA…
M_Phoenix_dactylifera	ATGAAAGAGGCGATAAGAATGGTACCCGAATCCATTTACGATCCCGAGTTTCCAGACACATCGCACTTCCGCTCGGGTCGAGGCTGCCACTCGGCCCTAAGACGGATCAAAGAAGAGTGGGGAACCTCTCGCTGGTTTTTGGAATTCGACATCAGGAAGTGTTTTCACACCATCGACCGACATCGATTCATCTCAATCTTTAAGGAAGAGATCGACGATCCCAAGTTCTTTTACTCCACTCAGAAACTGTTTTCCGCCGGACGACTCGTAGGAGGTGAGAAGGGCCCTTACTCCGTCCCACACAGTGTACTACTATCGGCCCTACCAGGCAACATCTACCTACACAAGCTCGATCAGGAGATAGGGAGGATCCGACAGAAGCACGAAATTCCTCTTGTT…
E_Raphanus_sativus	ATGAAAGAGGCGATCAGAATGGTACTCGAATCCATTTACGATCCCGAGTTTCCAGACACATCGCATTTCCGCTCGGGTCAAGGCTGCCACTCGGTCCTAAGACGGATCAAAGAAGAGTGGGGAATCTCTCGCTGGTTTTTAGAATTCGACATCAGGAAGTGTTTTCACACCATCGATCGACATCGACTCATCCAAATTTTGAAGGAAGAGATCGACGATCCCAAGTTCTTTTACTCCATTCATAAAGTCTTTTCCGCCGGACGACTCGTAGGAGTTGAGAGGGGCCCTTACTCCGTCCCACACAGTGTACTACTATCGGCCCTACCAGGCAACATCTACCTACACAAGCTCGATCAGGAGATAGGGAGGATCCGACAGAAGTATGAAATTCCGATTGTT…
E_Rhazya_stricta	ATGAAAGAGGCGATCAGAATAGTACTCGAATCCATTTACGATCCCGAGTTTCCAGACACATCGCACTTCCGTTCGGGTCGAGGCTGCCACTCGGTCCTAAGACGGATCAAAGAAGAGTGGGGAACCTCTCGCTGGTTTTTGGAATTCGACATCAGGAAGTGTTTTCACACCATCGACCGACATCGACTCATCTCAATCTTTAAGGAAGAGATCGACGATCCCAAGTTCTTTTACTCCATTCATAAAGTCTTTTCCGCCGGACGACTCGTAGGAGGTGAGAAGGGCCCTTACTCCGTCCCACACAGTGTATTACTATCGGCCCTACCAGGCAACATCTACCTACACAAGCTCGATCAGGAGATAGGGAGGATCCGACAGAAGTACGAAATTCCAATTGTT…
E_Ricinus_communis	ATGAAAGAGGCGATCAGAATGGTACTCGAATCCATTTACGATTCCGAGTTTCCAGACACATCGCACTTCCGCTCGGGTCGAGGCTGCCACTCGGTCCTAAGACGGATCAAAGAAGAGTGGGGAACCTCTCGCTGGTTTTTAGAATTCGACATCAGGAACTATTTTCACACCATCGACCGACATCGACTCATCTCAATCTTTAAGGAAGAGATCGACGATCCCAAGTTCTTTTACTCCATTCAGAAAGTCTTTTCCGCCGGACGACTCGTAGGAGGTGAGAAGGCCCCTTACTCCGTCCCACACAGTGTACTACTATCGGCCCTACCAGGCAACATCTACCTACACAAGCTCGATCAGGAGATAGGGAGGATCCGACAGAAGTACGAAATTCCGATTGTT…
E_Salvia_miltiorrhiza	ATGAAAGAGGCGATCAGAATGGTACTCGAATCCATTTACGATCCCGAGTTTCCAGACACATCGCACTTCCGCTCGGGTCGAGGCTGCCACTCGGTCCTAAGACGGATCAAAGAAGAGTGGGGAACCTCTCGCTGGTTTTTGGAATTCGACATAAGGAAGTCTTTTCACACCATCGACCGACATCGACTCATCTCAATCTTTAAGGAAGAGATCGACGATCCCAAGTTCTTTTACTCCATTCAAAAAGTATTTTCCGCCGGACGACTCGTAGGAGGTGAGAAGGGCCCTTACTCCGTCCCACACAGTGTATTACTATCGGCCCTACCAGGCAACATCTACCTACACAAGCTCGATCAGGACATAGGGAGGATCCGACAGAAGTACGAAATTCCGATTGTT…
E_Silene_latifolia	ATGAAAGAGGCGATCAGAATGGTACCCGAATCCATTTACGATCCCGAGTTTCCAGACACATCGCACTTCCGCTCGGGTCGAGGCTGCCACTCGGCCCTAAGACGGATCAAAGAAGAGTGGGGAACCTCTCGCTGGTTTTTGGAATTCGACATCAGGAAGTGTTTTCACACCATCGACCGACATCGACTCATACCAATCTTTAAGGAAGAGATCGACGATCCCAAGTTCTTTTACTCCATTCAGAAAGTCTTTTCCGCCGGACGACTCGTAGGAGGTGAGAAGGGAAAAGACTCCGTCCCACACAGTGTACTACTATCGGCCCTACCGGGCAACATCTACTTACACAAGCTCGATCAGGAGATAGGAAGGATCCGACAGAAGTACGAAATTCCTATTGTT…
M_Spirodela_polyrhiza	ATGAAAGAGGCGATAAGAATGGTACCCGAATCCATTTACGATCCCGTGTTTTCAGACACATCACACTTCCGCTCGGGTCGAGGCTGCCACTCGGCCCTAAGACAGATCAAAGAAGAGTGGGGAATCTCTCGCTGGTTTTTGGAATTCGACATCAGGAAGTGTTTTCACATCATCGACCGACATCGCTTCATTCCAATCTTTAAGGAAGAGATTGACGATCCCAAGTTCTTTTACCCCACTCAGAAACTTTTTTTCGCCGGACGACTCGTAGGAGGTGAGAAGGGCCCTTACTCCGTCTCACACAGTGTACTACTATCGGCCCTATCAGGCAACATCTACCTACACAAGCTCGATCAGGAGATAGGGAGGATCCGACAGAAGCACGAAATTCCTCTTGTT…
M_Tripsacum_dactyloides	ATGAAAGAGGCGATCAGAATGGTACCCGAATCCATTTACGATCCCGAGTTTCCAGACACATCGCACTTCCGCTCGGGTCGAGGCTGCCACTCGGCCCTCAGACGGATCAAAGAAGAGTGGGGAACCTCTCGCTGGTTTTTGGAATTCGACATCAGGAAGTGTTTTCACACCATCGACCGACATCGATTCATCTCAATCTTGAAGGAAGAGATCGACGATTCCAAGTTCTTTTACCCCACTCAGAAACAGTTTTCCGCCGGACGACTCGTAGGAGGTGAGAAGGGCCCTGACTCCGTCCCAAACAGTGTACTACTATCGGCCCTATTAGGCAATATCTACCTACACAAGCTCGATCAGGAGATAGGGAGGATCCGGCAGAAGCACGAAATTCCTCTTGTA…
M_Triticum_aestivum	ATGAAAGAGGCGATCAGAATGGTACCCGAATCCATTTACGATCCCGAGTTTCCAGACACATCGCACTTCCGCTCGGGTCGAGGCTGCCACTCGGCCCTCAGACGGATCAAAGAAGAGTGGGGAACCTCTCGCTGGTTTTTGGAATTCGACATCAGGAAGTGTTTTCACACCATCGACCGACATCGATTCATCTCAATCTTGAAGGAAGAGATCGACGATTCCAAGTTCTTTTACCCCACTCAGAAAAAGTTTTCCGCCGGACGACTCGTAGGGGGTGAGAAGGGCCCTGACTCCATCCCAAACAGTGTACTACTATCGGCCCTACCAGGCAATATCTACCTACACAAGCTCGATCAGGAGATAGGGAGGATCCGGCAGAAGCACGAAATTCCTCTTGTA…
M_Triticum_timopheevii	ATGAAAGAGGCGATCAGAATGGTACCCGAATCCATTTACGATCCCGAGTTTCCAGACACATCGCACTTCCGCTCGGGTCGAGGCTGCCACTCGGCCCTCAGACGGATCAAAGAAGAGTGGGGAACCTCTCGCTGGTTTTTGGAATTCGACATCAGGAAGTGTTTTCACACCATCGACCGACATCGATTCATCTCAATCTTGAAGGAAGAGATCGACGATTCCAAGTTCTTTTACCCCACTCAGAAAAAGTTTTCCGCCGGACGACTCGTAGGGGGTGAGAAGGGCCCTGACTCCATCCCAAACAGTGTACTACTATCGGCCCTACCAGGCAATATCTACCTACACAAGCTCGATCAGGAGATAGGGAGGATCCGGCAGAAGCACGAAATTCCTCTTGTA…
E_Vaccinium_macrocarpon	ATGAAAGAGGCGATCAGAATGGTACTCGAATCCATTTACGATCCCGAGTTTCCAGACACATCGCACTTCCGCTCGGGTCGAGGCTGCCACTCGGCCCTAAGACGGATCAAAGAAGAGTGGGGAACCTCTCGCTGGTTTTTGGAATTCGACATCAGGAAGTGTTTTCACACCATCGACCGACATCGACTCATCTCAATCTTTAAGGAAGAGATCGATGATCCCAAGTTCTTTTACTCCATTCAGAAAGTCTTTTCCGCCGGACGACTCGTAGGAGGTGAGAAGGGCCCTTACTCCGTTCCACACAGTGTACTACTATCGGCCCTACCAGGCAACATCTACCTACACAAGCTCGATCAGGAGATAGGGAGGATCCGACAGAAGTATGAAATTCCGATTGTT…
E_Vigna_angularis	ATGAAAGAGGCGATCAGAATGGTACTCGAATCCATTTATGATCCCGAGTTTCCAGACACATCGCACTTCCGCTCGGGTCGAGGCCGCTACTCGGCCCTAAGACGGATCAAAGAAGAGTGGGGAACCTCTCGCTGGTTTTTGGAATTCGACATCAGGAAGTGTTTTCACACCATCGACCGACATCGACTCATCCCAATCTTTAAGGAAGAGATCGACGATCCCAAGTTCTTTTACTCCATTCATAAAGTCTTTTCCGCCGGACGACTCGTAGGAGGTGAGAAGGGCCCTTACTCCGTCCCACACAGTGTACTACTATCGGCCCTACCAGGCAACATCTACCTACACAAGCTCGATCAGGAGATAGGAAGGATCCGACAAAAGTACGAAATTCCT------…
E_Vigna_radiata	ATGAAAGAGGCGATCAGAATGGTACTCGAATCCATTTATGATCCCGAGTTTCCAGACACATCGCACTTCCGCTCGGGTCGAGGCCGCTACTCGGCCCTAAGACGGATCAAAGAAGAGTGGGGAACCTCTCGCTGGTTTTTGGAATTCGACATCAGGAAGTGTTTTCACACCATCGACCGACATCGACTCATCCCAATCTTTAAGGAAGAGATCGACGATCCCAAGTTCTTTTACTCCATTCATAAAGTCTTTTCCGCCGGACGACTCGTAGGAGGTGAGAAGGGCCCTTACTCCGTCCCACACAGTGTACTACTATCGGCCCTACCAGGCAACATCTACCTACACAAGCTCGATCAGGAGATAGGAAGGATCCGACAAAAGTACGAAATTCCT------…
E_Vitis_vinifera	---------------------------------------------------------------------------------------------------------------------------------------------------------------------------------------------------------------------------------------------------------------------------------------------------------------------------------------------------------------------------------------------------------------…
M_Zea_luxurians	ATGAAAGAGGCGATCAGAATGGTACCCGAATCCATTTACGATCCCGAGTTTCCAGACACATCGCACTTCCGCTCGGGTCGAGGCTGCCACTCGGCCCTCAGACGGATCAAAGAAGAGTGGGGAACCTCTCGCTGGTTTTTGGAATTCGACATCAGGAAGTGTTTTCACACCATCGACCGACATCGATTCATCTCAATCTTGAAGGAAGAGATCGACGATTCCAAGTTCTTTTACCCCACTCAGAAACAGTTTTCCGCCGGACGACTCGTAGGAGGTGAGAAGGGCCCTGACTCCGTCCCAAACAGTGTACTACTATCGGCCCTATTAGGCAATATCTACCTACACAAGCTCGATCAGGAGATAGGGAGGATCCGGCAGAAGCACGAAATTCCTCTTGTA…
M_Zea_mays_subsp_mays	ATGAAAGAGGCGATCAGAATGGTACCCGAATCCATTTACGATCCCGAGTTTCCAGACACATCGCACTTCCGCTCGGGTCGAGGCTGCCACTCGGCCCTCAGACGGATCAAAGAAGAGTGGGGAACCTCTCGCTGGTTTTTGGAATTCGACATCAGGAAGTGTTTTCACACCATCGACCGACATCGATTCATCTCAATCTTGAAGGAAGAGATCGACGATTCCAAGTTCTTTTACCCCACTCAGAAACAGTTTTCCGCCGGACGACTCGTAGGAGGTGAGAAGGGCCCTGACTCCGTCCCAAACAGTGTACTACTATCGGCCCTATTAGGCAATATCTACCTACACAAGCTCGATCAGGAGATAGGGAGGATCCGGCAGAAGCACGAAATTCCTCTTGTA…
M_Zea_mays_subsp_parviglumis	ATGAAAGAGGCGATCAGAATGGTACCCGAATCCATTTACGATCCCGAGTTTCCAGACACATCGCACTTCCGCTCGGGTCGAGGCTGCCACTCGGCCCTCAGACGGATCAAAGAAGAGTGGGGAACCTCTCGCTGGTTTTTGGAATTCGACATCAGGAAGTGTTTTCACACCATCGACCGACATCGATTCATCTCAATCTTGAAGGAAGAGATCGACGATTCCAAGTTCTTTTACCCCACTCAGAAACAGTTTTCCGCCGGACGACTCGTAGGAGGTGAGAAGGGCCCTGACTCCGTCCCAAACAGTGTACTACTATCGGCCCTATTAGGCAATATCTACCTACACAAGCTCGATCAGGAGATAGGGAGGATCCGGCAGAAGCACGAAATTCCTCTTGTA…
M_Zea_perennis	ATGAAAGAGGCGATCAGAATGGTACCCGAATCCATTTACGATCCCGAGTTTCCAGACACATCGCACTTCCGCTCGGGTCGAGGCTGCCACTCGGCCCTCAGACGGATCAAAGAAGAGTGGGGAACCTCTCGCTGGTTTTTGGAATTCGACATCAGGAAGTGTTTTCACACCATCGACCGACATCGATTCATCTCAATCTTGAAGGAAGAGATCGACGATTCCAAGTTCTTTTACCCCACTCAGAAACAGTTTTCCGCCGGACGACTCGTAGGAGGTGAGAAGGGCCCTGACTCCGTCCCAAACAGTGTACTACTATCGGCCCTATTAGGCAATATCTACCTACACAAGCTCGATCAGGAGATAGGGAGGATCCGGCAGAAGCACGAAATTCCTCTTGTA…
M_Sorghum_bicolor	ATGAAAGAGGCGATCAGAATGGTACCCGAATCCATTTACGATCCCGAGTTTCCAGACACATCGCACTTCCGCTCGGGTCGAGGCTGCCACTCGGCCCTCAGACGGATCAAAGAAGAGTGGGGAACCTCTCGCTGGTTTTTGGAATTCGACATCAGGAAGTGTTTTCACACCATCGACCGACATCGATTCATCTCAATCTTGAAGGAAGAGATCGACGATTCCAAGTTCTTTTACCCCACTCAGAAACAGTTTTCCGCCGGACGACTCGTAGGAGGTGAGAAGGGCCCTGACTCCGTCCCAAACAGTGTACTACTATCGGCCCTATTAGGCAATATCTACCTACACAAGCTCGATCAGGAGATAGGGAGGATCCGGCAGAAGCACGAAATTCCTCTTGTA…
N_Amborella_trichopoda	ATGAAAGAGGCGATCAGAACGGTACCCGAATCCATTTACGATCCCGGGTTTCCAGACACATCGCACTTCCGCCCGGGTCGAGGCTGCCACTCGGCCCTAAGGCGGATCAAAGAAGAGTGGGGAACCTCTCCCTGGTTTTTTGAATTCGACATCAGGAAGTCTTTTCACACCATCGACCGACATCGACTCATCCCAATCTTTAAGGAAGAGATCGACGATCCCAAGTTCTTTTACCCCACTCAGAAAGTCTTTTCCGCCGGACGACTCGTAGGAGGTGAGAAGGGCCCTTACTCCGTCCCACACAGTGTACTACTATTGGCCCTACCAGGCAACATCTACCCACACAAGCTCGATCAGGAGATAGGGAGGATCCGACAGAAGCACGAGATTCCGATTGTT…
E_Nelumbo_nucifera	ATGAAAGAGGCGATCAGAATGGTACCCGAATCCATTTACGATCCCGAGTTTCCAGACACATCGCACTTCCGCTCGGGTCGAGGCTGCCACTCGGCCCTAAGACGGATCAAAGAAGAGTGGGGAACCTCTCGCTGGTTTTTGGAATTCGACATCAGGAAGTGTTTTCACACCATCGACCGACATCGACTCATCCCAATCTTTAAGGAAGAGATCGACGATCCCAAGTTCTTTTACCCCACTCAGAAACTCTTTTCCGCCGGACGACTCGTAGGAGGTGAGAAGGGCCCTTACTCCGTCCCACACAGTGTACTACTATCGGCCCTACCAGGCAACATCTACCTACACAAGCTCGATCAGGAGATAGGGAGGATCCGACAGAAGCACGAAATTCCGATTGTT…
N_Liriodendron_tulipifera	ATGAAAGAGGCAATCAGAATGGTACCCGAATCTATTTACGATCCCGAGTTTCCAGACACATCGCACTTCCGCTCGGGTCGAGGCTGCCACTCGGCCCTAAGACGGATCAAAGAAGAGTGGGGAACCTCTCGCTGGTTTTTGGAATTCGACATCAGGAAGTGTTTTCACACCATCGAC------CGACTCATCCCAATCTTTAAGGAAGAGATCGACGATCCCAAGTTCTTTTACCCCACTCAGAAACTTTTTTCCGCCGGACGACTCGTAGGAGGTGAGAAGGGCCCTTACTCCGTCCCACACAGTGTACTACTATCGGCCCTACCAGGCAACATCTACCTACACAAGCTCGATCAGGAGATAGGGAGGATCCGACAGAAGTACGAAATTCCGATTGTT…
