# Supplementary material for: The mitochondrial genome map of Nelumbo nucifera reveals ancient evolutionary features
Source: Sci Rep. 2016 Jul 22;6:30158. doi: 10.1038/srep30158 (PMC4957087; doi:10.1038/srep30158)
Supplement: Supplementary Data S1 [file srep30158-s2.zip › Alignment/nad4L.phy]

77 300
M_Aegilops_speltoides	ACGGATCCTATAAAATATTTCACTTTTTCTATGATCATCTCTATTTTAGGTATTCGGGGAATCCTCCTTAATAGACGAAATATTCTTATTATGTCAATGCCAATTGAATCAATGTTATTAGCTGTCAATTTGAACTTTTTGGTATTTTCCGTTTCTTTGGATGATATGATGGGTCAATCATTTGCTTCATTAGTTCCAACAGTGGCAGCTGCGGAATCTGCTATTGGATTAGCCATTTTCGTTATTACTTTTCGAGTCCGAGGGACTATTGCTGTCGAATCTATAAATTGCATTCAAGGT
E_Ajuga_reptans	ACGGATCCTATTCAATATTTTACATTTTCTATGATCATCTCTATTTCAGGTATTCGGGGAATCATCCTTAATAGACGAAATATTCCTATTATGTCAATGCCAATTGAATCAATGTTATTAGCTGTGAATTCGAACTTTTTGGTCTTTTCCGTTTCTTTGGATGATATGATGGGTCAATCATTTGCTTCATTGGTTTCAACGGTGGCAGCTGCGGAATCCGCTATTGGCTTAGCCATTTTCGTTATTACTTTCCGAGTCCGAGGGACTATTGCTGTAGAATCTATTAATAGCATTCAAGGT
B_Anomodon_rugelii	ATGGATCTAGTAAAATATTTAACATTTTCTATGATTCTTTTTCTTTCAGGTATTTGGGGGATTTTCTTGAATAGAAAAAATATCCTTATTATGTTAATGTCAATTGAGTTAATGTTACTTGCGGTCGATTTAAACTTTCTGGTATTTTCGGTTTATTTAGATGATATGATGGGTCAATTATTTGCTTTATTTGTTTTGACGGTGGCAGCTGCGGAATCCGCTATTGGGCTGGCCATTCTGGTTATAACTTTTCGAATTCGTGGGACTATCGCAGTGGAATTTATTAATTGCATGAAGGGA
E_Arabidopsis_thaliana	ATGGATCTTATCAAATATTTCACATTTTCTATGATTATTTCTATTTTAGGTATTCGGGGAATCCTCCTTAATAGACGAAATATTCCTATTATGTCAATGCCAATTGAATCAATGTTATTAGCTGTGAATTCGAACTTTTTGGTATTTTCCGTTTCTTCGGATGATATGATGGGTCAAGTATTTGCTTCATTGGTTCCAACGGTGGCAGCTGCGGAATCCGCTATTGGGTTAGCCATTTTCGTTATAACTTTCCGAGTCCGAGGTACTATTGCTGTAGAATTTATTAATAGCATTCAAGGT
E_Asclepias_syriaca	ATGGATCCTATCAAATATTTCACATTTTCTATGATCATCTCCATTTCAGGTATTCGGGGAATCCTCCTTAATAGACGAAATATTCCTATTATGTCAATGCCAATTGAATCAATGTTATTAGCAGTGAATTCGAACTTCTTGGTATTTTCCGTTTCTTCGGATGATATGATGGGTCAATCATTTGCTTCATTGGTACCAACGGTGGCAGCTGCGGAATCTGCTATTGGGTTAGCAATTTTCGTTATTACTTTCCGAGTCCGAGGGACTATTGCTGTTGAATCTATTAATAGTATTCAAGGT
B_Atrichum_angustatum	ATGGATCTAGTAAAATATTTAACATTTTCTATGATTCTTTTTCTTTTAGGTATTTGGGGGATTTTTTTGAATAGAAAAAATATTCTTATTATGTTAATGTCAATTGAGTTAATGTTACTTGCAGTCGATTTGAACTTCCTGGTATTTTCTGTTTATCTAGATGATATGATGGGTCAATTATTTGCTTTATTCGTTTTAACGGTGGCAGCTGCGGAATCCGCTATTGGACTGGCCATTCTGGTTATAACTTTTCGAATTCGCGGGACTATTGCAGTGGAATTTATTAATTGCATGAAAGGA
B_Bartramia_pomiformis	ATGGATCTAGTAAAATATTTAACATTTTCTATGATTCTTTTTCTTTTAGGTATTTGGGGGATTTTCTTGAATAGAAAAAATATCCTTATTATGTTAATGTCAATTGAGTTAATGTTACTTGCGGTCGATTTAAACTTTTTGGTATTTTCGGTTTATTTAGATGATATGATGGGTCAATTATTTGCTTTATTTGTTTTAACGGTGGCAGCTGCGGAATCCGCTATTGGGCTGGCCATTCTGGTTATAACTTTTCGAATTCGTGGGACTATTGCAGTGGAATTTATTAATTGCATGAAAGGA
E_Batis_maritima	ATGGATCCTATCAAATATTTCACATTTTCTATGATTATTTCTATTTTAGGTATTCGGGGAATCCTCCTTAATAGACGAAATATTCCTATTATGTCAATGCCAATTGAATCAATGTTATTAGCAGTGAATTCGAACTTTTTGGTATTTTCCGTTTCTTCGGATGATATGATGGGTCAATCATTTGCTTCATTGGTTCCAACGGTGGCAGCTGCGGAATCTGCTATTGGGTTAGCCATTTTCGTTATTACTTTCCGAGTCCGAGGGACTATTGCTGTAGAATTTATTAATAGCATTCAAGGT
E_Beta_macrocarpa	ACGGATTCTATCAAATATTTTACATTTTCTATGATCATCTTTATTTCAGGTATTCGGGGTATTCTCCTTAATAGACGAAATATTCTTATTATGTCAATGTCAATTGAATCAATGTTATTAGCTGTGAATTCGAACTTTTTGGTATTTTCTGTTTCTTCGGATGATATGATGGGTCAATCATTTGCTTTATTGGTTCCAACGGTGGCAGCTGCGGAATCTGCTATTGGGTTAGCCATTTTCGTTATTACTTTCCGAGTCCGGGGTACTATTGCTGTAGAATCTATTAATAGCATTCAAGGT
E_Beta_vulgaris_subsp_maritima	ACGGATTCTATCAAATATTTTACATTTTCTATGATCATCTTTATTTCAGGTATTCGGGGTATTCTCCTTAATAGACGAAATATTCTTATTATGTCAATGTCAATTGAATCAATGTTATTAGCTGTGAATTCGAACTTTTTGGTATTTTCTGTTTCTTCGGATGATATGATGGGTCAATCATTTGCTTTATTGGTTCCAACGGTGGCAGCTGCGGAATCTGCTATTGGGTTAGCCATTTTCGTTATTACTTTCCGAGTCCGGGGTACTATTGCTGTAGAATCTATTAATAGCATTCAAGGT
E_Beta_vulgaris_subsp_vulgaris	ACGGATTCTATCAAATATTTTACATTTTCTATGATCATCTTTATTTCAGGTATTCGGGGTATTCTCCTTAATAGACGAAATATTCTTATTATGTCAATGTCAATTGAATCAATGTTATTAGCTGTGAATTCGAACTTTTTGGTATTTTCTGTTTCTTCGGATGATATGATGGGTCAATCATTTGCTTTATTGGTTCCAACGGTGGCAGCTGCGGAATCTGCTATTGGGTTAGCCATTTTCGTTATTACTTTCCGAGTCCGGGGTACTATTGCTGTAGAATCTATTAATAGCATTCAAGGT
E_Boea_hygrometrica	ATGGATCCTATCAAATATTTTACATTTTCTATGATCATCTCTATTTCAGGTATTCGGGGAATCCTCCTTAATAGACGAAATATTCCTATTATGTCAATGCCAATAGAATCAATGTTATTAGCTGTGAATTCGAACTTTTTGGTATTTTCCGTTTCTTCGGATGATATGATGGGTCAATCATTTGCTTCATTGGTTTCAACGGTAGCAGCTGCGGAATCTGCTATTGGGTTAGCCATTTTCGTTATTACTTTCCGAGTCCGAGGGACTATTGCTGTAGAATCTATTAATAGCATTCAAGGT
E_Brassica_carinata	ATGGATCCTATCAAATATTTCACATTTTCTATGATTATTTCTATTTTAGGTATTCGGGGAATCCTCCTTAATAGACGAAATATTCCTATTATGTCAATGCCAATTGAATCAATGTTATTAGCTGTGAATTCGAACTTTTTGGTATTTTCCGTTTCTTCGGATGATATGATGGGTCAAGTATTTGCTTCATTGGTTCCAACGGTGGCAGCTGCGGAATCCGCTATTGGGTTAGCCATTTTCGTTATAACTTTCCGAGTCCGAGGGACTATTGCTGTAGAATTTATTAATAGCATTCAAGGT
E_Brassica_juncea	ATGGATCCTATCAAATATTTCACATTTTCTATGATTATTTCTATTTTAGGTATTCGGGGAATCCTCCTTAATAGACGAAATATTCCTATTATGTCAATGCCAATTGAATCAATGTTATTAGCTGTGAATTCGAACTTTTTGGTATTTTCCGTTTCTTCGGATGATATGATGGGTCAAGTATTTGCTTCATTGGTTCCAACGGTGGCAGCTGCGGAATCCGCTATTGGGTTAGCCATTTTCGTTATAACTTTCCGAGTCCGAGGGACTATTGCTGTAGAATTTATTAATAGCATTCAAGGT
E_Brassica_napus	ATGGATCCTATCAAATATTTCACATTTTCTATGATTATTTCTATTTTAGGTATTCGGGGAATCCTCCTTAATAGACGAAATATTCCTATTATGTCAATGCCAATTGAATCAATGTTATTAGCTGTGAATTCGAACTTTTTGGTATTTTCCGTTTCTTCGGATGATATGATGGGTCAAGTATTTGCTTCATTGGTTCCAACGGTGGCAGCTGCGGAATCCGCTATTGGGTTAGCCATTTTCGTTATAACTTTCCGAGTCCGAGGGACTATTGCTGTAGAATTTATTAATAGCATTCAAGGT
E_Brassica_oleracea	ATGGATCCTATCAAATATTTCACATTTTCTATGATTATTTCTATTTTAGGTATTCGGGGAATCCTCCTTAATAGACGAAATATTCCTATTATGTCAATGCCAATTGAATCAATGTTATTAGCTGTGAATTCGAACTTTTTGGTATTTTCCGTTTCTTCGGATGATATGATGGGTCAAGTATTTGCTTCATTGGTTCCAACGGTGGCAGCTGCGGAATCCGCTATTGGGTTAGCCATTTTCGTTATAACTTTCCGAGTCCGAGGGACTATTGCTGTAGAATTTATTAATAGCATTCAAGGT
E_Brassica_rapa_subsp_campestris	ATGGATCCTATCAAATATTTCACATTTTCTATGATTATTTCTATTTTAGGTATTCGGGGAATCCTCCTTAATAGACGAAATATTCCTATTATGTCAATGCCAATTGAATCAATGTTATTAGCTGTGAATTCGAACTTTTTGGTATTTTCCGTTTCTTCGGATGATATGATGGGTCAAGTATTTGCTTCATTGGTTCCAACGGTGGCAGCTGCGGAATCCGCTATTGGGTTAGCCATTTTCGTTATAACTTTCCGAGTCCGAGGGACTATTGCTGTAGAATTTATTAATAGCATTCAAGGT
M_Butomus_umbellatus	ACGGATCCCCAGAAATATTTTACATTTTCGATGATCATCTCTATTTTAGGTATTCGGGGAATCCTCCTTAATAGACGAAATATTCCTATTATGTCAATGCCAATTGAATCAATGTTATTAGCAGTGAATTCGAACTTTTTGGTATTTTCCGTTTCTTTGGATGATATGATGGGTCAATCATTTGCTTCATTAGTTCCAACAGTGGCAGCTGCGGAATCTGCTATTGGGTCAGCCATTTTTGTTATTACTTTCCGAGTCCGAGGGACTATTGCTGTAGAATCTATCAATTGCATTCAAGGT
B_Buxbaumia_aphylla	ATGGATCTAGTCAAATATTTAACATTTTCTATGATTCTTTTTCTTATAGGTATTTGGGGGATTTTCTTAAATAGAAAAAATATTCTTATTATGTTAATGTCAATTGAGTTAATGTTACTTGCAGTCGATTTGAACTTTTTGGTATTTTCTGTTTATTTGGATGATATGATGGGTCAATTATTTGCTTTATTTGTTTTAACGGTGGCAGCTGCGGAATCCGCTATTGGGCTGGCCATCCTGGTCATAACTTTTCGAATTCGCGGAACTATTGCAGTGGAATTTATTAATTGCATGAAAGGA
E_Carica_papaya	ACGGATCCTATCAAATATTTCACATTTTCTATGATTCTTTCTATTTTAGGTATTCGGGGAATCCTCCTTAATAGACGAAATATTCCTATTATGTCAATGCCAATTGAATCAATGTTATTAGCTGTGAATTCGAACTTTTTGGTATTTTCCGTTTCTTCGGATGATATGATGGGTCAATCATTTGCTTCATTGGTTCCAACGGTGGCAGCTGCGGAATCTGCTATTGGGTTAGCCATAATCGTTATGACTTTCCGAGTCCGAGGGACTATTGCTGTAGAATTTATTAATAGCATTCAAGGT
A_Chaetosphaeridium_globosum	ATGGAGTTAGTCAATTTTTTAACTGTATCTATGATTCTGTTTTTATTAGGCATTTGGGGAATTTTTTTAAATCGAAAAAATATCCTTATTATGTTAATGTCAATTGAACTGATGTTGCTAGCGGTTAATTTAAATTTTTTAGTTTTTTCAGTTTATTTAGATGATATGATGGGTCAATTATTTGCTTTGTTTGTACTTACTGTAGCCGCTGCGGAATCGGCAATAGGTTTGGCTATTTTAGTAATTACTTTTCGCATTCGTGGCACTATTGCGATAGAATTTATTAATTCAATGAAAGGG
A_Chara_vulgaris	ATGGATTTAGTGAAATATTTAACATTTTCAATGATTCTTTTTCTTTTAGGTATTTGGGGAATCTTTTTAAATAGAAAGAATATCCTTATTATGTTAATGTCAATTGAGTTAATGTTACTTGCTGTCAATTTGAACTTTTTAGTATTTTCTGTTTATCTAGATGACATGATGGGTCAATTATTTGCTTTATTCGTATTAACTGTAGCTGCTGCAGAATCTGCTATTGGGCTCGCTATTCTTGTTATTACTTTTCGAATTCGTGGCACTATTGAAATC---TACCCAAACCAAAACAAGTGG
A_Chlorokybus_atmophyticus	ATGGATCAAACACAATATTTAACGGTATCAATGATTCTTTTTTTACTTGGCATTTGGGGAATCTTTCTTAACAGAAAGAATATTATTATAATGTTAATGTCAATTGAATTAATGCTTTTGGCGGTTAATCTCAACTTTGCTTTCTTTTCAGTATATTTAGATGATATGATGGGACAATTATTTGTATTACTTATACTAACGGTCGCCGCAGCAGAATCTGCGATTGGTTTAGCCATCTTAGTAGCCTACTATAGAATTCGTGGGACAATTGCGGTAGAATTAATACATTTAATGAAAGGT
E_Citrullus_lanatus	ACGGATCCTATCAAATATTTCACATTTTCTATGATCATCTCTATTTTAGGTATTCGGGGAATCCTCCTTAATAGACGAAATATTCCTATTATGTCAATGCCAATTGAATCAATGTTATTAGCTGTGAATTCGAACTTTTTGGTATTTTCCGTTTCTTCGGATGATATGATGGGTCAATCATTTGCTTCATTGGTTCCAACGGTGGCAGCTGCGGAATCCGCTATTGGGTTAGCCATTTTCGTTATTACTTTCCGAGTCCGAGGGACTATTGCTGTAGAATTTATTAATAGCATTCAAGGT
B_Climacium_americanum	ATGGATCTAGTAAAATATTTAACATTTTCTATGATTCTTTTTCTTTCAGGTATTTGGGGGATTTTCTTGAATAGAAAAAATATCCTTATTATGTTAATGTCAATTGAGTTAATGTTACTTGCGGTCGATTTAAACTTTCTGGTATTTTCGGTTTATTTAGATGATATGATGGGTCAATTATTTGCTTTATTTGTTTTAACGGTGGCAGCTGCGGAATCCGCTATTGGGCTGGCCATTCTGGTTATAACTTTTCGAATTCGTGGGACTATCGCAGTGGAATTTATTAATTGCATGAAGGGA
E_Cucumis_sativus	ACGGATCCTATCAAATATTTCACATTTTCTATGATCATCTCTATTTTAGGTATTCGGGGAATCCTCCTTAATAGACGAAATATTCCTATTATGTCAATGCCAATTGAATCAATGTTATTAGCTGTGAATTCGAACTTTTTGGTATTTTCCGTTTCTTCGGATGATATGATGGGTCAATCATTTGCTTCATTGGTTCCAACGGTGGCAGCTGCGGAATCCGCTATTGGGTTAGCCATTTTCGTTATTACTTTCCGAGTCCGAGGGACTATTGCAGTAGAATTTCTTAATAGCATTCAAGGT
E_Cucurbita_pepo	ACGGATCCTATCAAATATTTCACATTTTCTATGATCATCTCTATTTTAGGTATTCGGGGAATCCTCCTTAATAGACGAAATATTCCTATTATGTCAATGCCAATGGAATCAATGTTATTAGCTGTGAATTCGAACTTTTTGGTATTTTCGGTTTCTTCGGATGATATGATGGGTCAATCATTTGCTTCATTGGTTCCAACGGTGGCAGCTGCGGAATCTGCTATTGGGTTAGCCATTTTCGTGATGACTTTCCGAGTCCGAGGGACTATTGCTGTAGAATTTATTAATAGCATTCAAGGT
G_Cycas_taitungensis	ATGGATCTTGTCAAATATTTAACATTTCCTATGATCATTTCTCTCTCAGGTATTCGGGGAATCTTCCTGAATAGACGAAATATTATTATTATGTCAATGTCAATTGAATCAATGTTACTAGCTGCCAATTCGAACTTTTTGGTATTTCCCGTTTATCCGGATGATATGATGGGTCAATTATTTGCTTCATCGGTGTTAACGGTGGCAGCTGCGGAATCTGCTATTGGGTCGGCCATTCCGGTTATTACTTTCCGAATTCGAGGGACCATTGCAGTAGAATCTATTAATTGCATGAAGGGT
E_Daucus_carota_subsp_sativus	------------------------------ATGATCATCTCTATTTCAGGTATTCGGGGAATCCTCCTTAATAGACGAAATATTCCTATTATGTCAATGCCAATAGAATCAATGTTATTAGCTGTGAATTCGAACTTTTTGGTATTTTCCGTTTCTTCGGATGATATGATGGGCCAATCATTTGCTTCATTGGTTCCAACGGTGGCAGCCGCGGAATCTGCTATTGGGTTAGCCATTTTCGTTATTACTTTCCGAGTCCGAGGGACTATTGCTGTAGAATCTATTAATAGCATTCAAGGT
A_Entransia_fimbriata	ATAACAAGAGTTCATTACTTAGTGGTCTCCATGATTCTCTTTATGTTAGGTCTTTGGGGAATCTTTTTAAATCGAAAAAATATTATTATTATGCTTATGTCCATTGAATTAATGTTATTAGCGGTTAATTTAAATTTTTTAGTTTTTTCAATAAGTCTTGACGATATGATGGGACAACTTTTTGCTTTATTAACATTGACTGTTGCTGCAGCTGAATCGGCAATTGGTTTAGCAATTTTGGTTGTTTATTATCGAGTAAGAGGCACTATAGCGGTTGAATTTATTAATTTAATAAAAGGC
B_Funaria_hygrometrica	ATGGATCTAGTAAAATATTTAACATTTTCTATGATTCTTTTTCTTTTAGGTATTTGGGGGATTTTCTTGAATAGAAAAAATATCCTTATTATGTTAATGTCAATTGAGTTAATGTTACTTGCAGTCGATTTAAACTTTTTGGTATTTTCGGTTTATTTGGATGATATGATGGGTCAATTATTTGCTTTATTTGTTTTAACGGTGGCAGCAGCGGAATCCGCTATTGGGCTGGCCATTCTGGTTATAACTTTTCGAATTCGTGGGACTATTGCAGTGGAATTTATTAATTGCATGAAGGGA
E_Glycine_max	ACGGATCCTATCAAATATTTTACATTTTCTATGATCATCTCTATTTTAGGTATTCGGGGAATCCTCCTTAATAGACGAAATATTCCTATTATGTCAATGCCAATTGAATCAATGTTATTAGCTGTGAATTCGAACTTTTTGGTATTTTCCGTTTCTTCGGATGATATGATGGGTCAATCATTTGCTTCATTGGTTTCAACGGTGGCAGCTGCGGAATCCGCTATTGGGTTAGCCATTTTCGTTATCACTTTCCGAGTCCGAGGGACTATTGCTGTAGAATTTATTAATAGCATTCAAGGT
E_Helianthus_annuus	------------------------------ATGATCATCTCTATTTCAGGTATTCGGGGAATCCTCCTTAATAGACGAAATATTCCTATTATGTCAATGCCAATTGAATCAATGTTATTAGCTGTGAATTCGAACTTTTTGGTATTTTCCGTTTCTTCGGATGATATGATGGGTCAATCATTTGCTTCATTGGTTCCAACGGTGGCAGCTGCGGAATCTGCTATTGGGTTAGCCATTTTCGTTATTACTTTCCGAGTCCGAGGAACTATTGCTGTAGAATCTATTAATAGCATTCAAGGT
P_Huperzia_squarrosa	ATGGATCTAGTCAAATATTTAACATTTTCTATGATACTTTTTCTCTTAGGTATTTGGGGAATTTTTTTAAATAGAAAAAACATTCTTATTTTGTTAATGCCGATTGAGTTAATGTTACTGGCTGTCAATTTGAACTTTTCGGTCTTTTCTGTTTATTTGGATGATACGATGGGTCAATTATTTGCTCTATTTGTGTTAACGGTGGCAGCTGCAGAATCCGCTATTGGGCTGGCCATTCTGGTTATTACTTTTAGAATTCGCGGGACTATTGCAGTGGAATTTATTAATGGCATGAAAGGT
B_Hypnum_imponens	ATGGATCTAGTAAAATATTTAACATTTTCTATGATTCTTTTTCTTTCAGGTATTTGGGGGATTTTCTTGAATAGAAAAAATATCCTTATTATGTTAATGTCAATTGAGTTAATGTTACTTGCGGTCGATTTAAACTTTCTGGTATTTTCGGTTTATTTAGATGATATGATGGGTCAATTATTTGCTTTATTTGTTTTAACGGTGGCAGCTGCGGAATCCGCTATTGGGCTGGCCATTCTGGTTATAACTTTTCGAATTCGTGGGACTATTGCAGTGGAATTTATTAATTGCATGAAGGGA
E_Lotus_japonicus	ACGGATCCTATCAAATATTTTACATTTTCTATGATCATCTCTATTTTAGGTATTCGGGGAATCCTCCTTAATAGACGAAATATTCCTATTATGTCAATGCCAATTGAATCAATGTTATTAGCTGTGAATTCGAACTTTTTGGTATTTTCCGTTTCTTCGGATGATATGATGGGTCAATCATTTGCTTCATTGGTTTCAACGGTGGCAGCTGCGGAATCAGCTATTGGGTTAGCCATTTTCGTTATAACTTTCCGAGTCCGAGGGACTATTGCTGTAGAATTTATTAATAGCATTCAAGGT
E_Malus_x_domestica	ATGGATCCTATCAAATATTTCACATTTTCTATGATCATCTTTATTTTAGGTATTTGGGGAATCCTCCTTAATAGACGAAATATTCTTATTATGTTAATGTCAATTGAATTAATGTTATTAGCTGTGAATTTGAACTTTTTGGTATTTTCCGTTTCTTTGGATGATATGATGGGTCAATTATTTGCTTTATTGGTTCTAACGGTGGCAGCTGCGGAATCCGCTATTGGGTTAGCCATTTTCGTTATTACTTTCCGAGTCCGCGGGACTATTGCTGTAGAATTTATTAATAGCATTCAAGGT
B_Marchantia_polymorpha	ATGGATCTAGTAAAATATTTAACATTTTCTATGATTCTTTTTCTTTTAGGTATTTGGGGAATTTTCTTAAATAGAAAAAATATTCTTATTATGTTAATGTCAATTGAGTTAATGTTACTTGCTGTCAATTTGAACTTTTTGGTATTTTCTGTTTATTTGGATGATATGATGGGTCAATTATTTGCTTTATTTGTTTTAACGGTGGCTGCTGCGGAATCCGCTATTGGGTTGGCCATTCTGGTTATTACTTTTCGAATTCGCGGTACTATTGCAGTGGAATTTATTAATTGCATGAAGGGT
A_Mesostigma_viride	ATGAATTTAGCTCTCTCTTTAACTTTCTCTATGACTCTTTTTCTTATAGGTGTTTGGGGTATGTTTTTAAATAGAAAGAATTTGTTAATTATGCTAATGTGCATTGAACTTATGTTATTAGGAGTTAATTTAAATCTTTTATTTTTTTCTCTTGCTTTAGATGATTTAATGGGACAAATATTTGCGTTGTTGGTACTTACAGTGGCTGCTGCAGAATCTGCTATAGGCCTTGCCATTTTAGTAGTATATTATCGTGTTCGTGGAACTATTGCAGTAGAATTTATTAACCTTATGAAAGGT
E_Millettia_pinnata	ACGGATCCTATCAAATATTTTACATTTTCTATGATCATCTCTATTTTAGGTATTCGGGGAATCCTCCTTAATAGACGAAATATTCCTATTATGTCAATGCCAATTGAATCAATGTTATTAGCTGTGAATTCTAACTTTTTGGTATTTTCCGTTTCTTCGGATGATATGATGGGTCAATCATTTGCTTCATTGGTTTCAACGGTGGCAGCTGCGGAATCAGCTATTGGGTTAGCCATTTTCGTTATAACTTTCCGAGTCCGAGGGACTATTGCTGTAGAATTTATTAATAGCATTCAAGGT
E_Nicotiana_tabacum	ATGGATCCTATCAAATATTTCACATTTTCTATGATTATCTCTATTTCAGGTATTCGGGGAATCCTCCTTAATAGACGAAATATTCCTATTATGTCAATGCCAATTGAATCAATGTTATTAGCTGTGAATTCGAACTTTTTGGTATTTTCTGTTTCTTCGGATGATATGATGGGTCAATCATTTGCTTCATTGGTTCCAACGGTGGCAGCTGCGGAATCTGCTATTGGGTTAGCTATTTTCGTTATTACTTTCCGAGTCCGAGGGACTATTGCTGTAGAATCTATTAATAGCATTCAAGGT
B_Nitella_hyalina	ATGGATTTAGTCAAATATTTAACTTTTTCAATGATTCTTTTTCTTTTAGGTATTTGGGGAATCTTTTTAAATAGAAAGAATATCCTTATTATGTTAATGTCAATTGAGTTAATGTTACTTGCTGTCAATTTGAACTTTTTAGTATTTTCTGTTTATCTAGATGACATGATGGGTCAATTATTTGCTTTATTCGTATTAACTGTAGCTGCTGCAGAATCTGCTATTGGGCTGGCTATTCTTGTTATTACTTTTCGAATTCGTGGCACTATTGCAGTTTCAAGACCGAAC---CACGCGTGG
B_Orthotrichum_stellatum	ATGGATCTAGTAAAATATTTAACATTTTCTATGATTCTTTTTCTCTTAGGTATTTGGGGAATTTTCTTGAATAGAAAAAATATCCTTATTATGTTAATGTCAATTGAGTTAATGTTACTTGCGGTCGATTTAAACTTTTTGGTATTTTCGGTTTATTTAGATGATATGATGGGTCAATTATTTGCTTTATTTGTTTTAACGGTGGCAGCTGCGGAATCCGCTATTGGGCTGGCCATTCTGGTTATAACTTTTCGAATTCGTGGGACTATTGCAGTGGAATTTATTAATTGCATGAAGGGA
M_Oryza_rufipogon	------------------------------ATGATCATCTCTATTTTAGGTATTCGGGGAATCCTCCTTAATAGACGAAATATTCTTATTATGTCAATGCCAATTGAATCAATGTTATTAGCTGTCAATTTGAACTTTTTGGTATTTTCCGTTTCTTTGGATGATATGATGGGTCAATCATTTGCTTCATTAGTTCCAACAGTGGCAGCTGCGGAATCTGCTATTGGATTAGCCATTTTCGTTATTACTTTTCGAGTCCGAGGGACTATTGCTGTCGAATTTATAAATTGCATTCAAGGT
M_Oryza_sativa_Indica_Group	ACGGATCCTATAAAATATTTCACTTTTTCTATGATCATCTCTATTTTAGGTATTCGGGGAATCCTCCTTAATAGACGAAATATTCTTATTATGTCAATGCCAATTGAATCAATGTTATTAGCTGTCAATTTGAACTTTTTGGTATTTTCCGTTTCTTTGGATGATATGATGGGTCAATCATTTGCTTCATTAGTTCCAACAGTGGCAGCTGCGGAATCTGCTATTGGATTAGCCATTTTCGTTATTACTTTTCGAGTCCGAGGGACTATTGCTGTCGAATTTATAAATTGCATTCAAGGT
M_Oryza_sativa_Japonica_Group	ACGGATCCTATAAAATATTTCACTTTTTCTATGATCATCTCTATTTTAGGTATTCGGGGAATCCTCCTTAATAGACGAAATATTCTTATTATGTCAATGCCAATTGAATCAATGTTATTAGCTGTCAATTTGAACTTTTTGGTATTTTCCGTTTCTTTGGATGATATGATGGGTCAATCATTTGCTTCATTAGTTCCAACAGTGGCAGCTGCGGAATCTGCTATTGGATTAGCCATTTTCGTTATTACTTTTCGAGTCCGAGGGACTATTGCTGTCGAATTTATAAATTGCATTCAAGGT
B_Phaeoceros_laevis	ATGGATCTAGTCAACTATTTAACATTCTCTATGATTCCTTTTTTTTTGGGTATTTGGGGAATTTTTCCGAATAAAAGAAATATTCCTATTATGCCAACGCTGATTGAGTTAATGTTACCTGTAGTCAATTTGAATTCCTTGGTATTTCTGGTTCATTTGGATGATATGATGGGTCAATTATCCGCTCTATTTGCTTTAACGATGGCTGCTGTGGAATCTGCTATTGGGCCGGCCATTCTGGTCATTACTTTT---ATTCGCGGAACTATTGCAGTGGAATTGATTAATTGCATGAAGGGT
M_Phoenix_dactylifera	ACGGATCCTATCAAATATTTCACATTTTCTATGATCATCTCTATTTTAGGTATTCGGGGAATCCTCCTTAATAGACGAAATATTCCTATTATGTCAATGCCAATTGAATCAATGTTATTAGCTGTCAATTCGAACTTTTTGGTATTTTCCGTTTCTTTGGATGATATGATGGGTCAATTATTTGCTTTATTAGTTCTAACAGTGGCAGCTGCGGAATCTGCTATTGGATCAGCCATTTTCGTTAACACTTTTCGAGTCCGAGGGACTATTGCAGTCGAATCCATAAATTGCATTCAAGGT
B_Physcomitrella_patens	ATGGATCTAGTAAAATATTTAACATTTTCTATGATTCTTTTTCTTTTAGGTATTTGGGGGATTTTCTTGAATAGAAAAAACATCCTTATTATGTTAATGTCAATTGAGTTAATGTTACTTGCAGTCGATTTAAACTTTTTGGTATTTTCGGTTTATTTGGATGATATGATGGGTCAATTATTTGCTTTATTTGTTTTAACGGTGGCAGCAGCGGAATCCGCTATTGGGCTGGCCATTCTGGTTATAACTTTTCGAATTCGTGGGACTATTGCAGTGGAATTTATTAATTGCATGAAGGGA
B_Pleurozia_purpurea	ACGGATCTAGTAAAATATTTAACATTTTCTATGATTCTTTTTCTTTTAGGTATTTGGGGAATTTTCTTAAATAGAAAAAATATTCTTATTATGTCAATGCCAATTGAGTTAATGTTACTTGCTGTCAATTTGAACTTTTTGGTATTTTCTGTTTATTCGGATGATATGATGGGTCAATTATTTGCTTTATTCGTTTTAACGGTGGCTGCTGCGGAATCCGCTATTGGGTTAGCCATTCTGGTTATTACTTCTCGAATTCGCGGTACTATTGCAGTGGAATTTATCAATTGCATGAAGGGT
B_Ptychomnion_cygnisetum	ATGGATCTAGTAAAATATTTAACATTTTCTATGATTCTTTTTCTTTTAGGTATTTGGGGGATTTTCTTGAATAGAAAAAATATCCTTATTATGTTAATGTCGATCGAGTTAATGTTACTTGCGGTCGATTTAAACTTTCTGGTATTTTCGATTTATTTGGATGATATGATGGGTCAATTATTTGCTTTATTTGTTTTAACGGTGGCAGCTGCGGAATCCGCTATTGGGCTGGCCATTCTGGTTATAACTTTTCGAATTCGTGGGACTATTGCAGTGGAATTTGTTAATTGCATGAAAGGA
E_Raphanus_sativus	ATGGATCCTATCAAATATTTCACATTTTCTATGATTATTTCTATTTTAGGTATTCGGGGAATCCTCCTTAATAGACGAAATATTCCTATTATGTCAATGCCAATTGAATCAATGTTATTAGCTGTGAATTCGAACTTTTTGGTATTTTCCGTTTCTTCGGATGATATGATGGGTCAAGTATTTGCTTCATTGGTTCCAACGGTGGCAGCTGCGGAATCCGCTATTGGGTTAGCCATTTTCGTTATAACTTTCCGAGTCCGAGGGACTATTGCTGTAGAATTTATTAATAGCATTCAAGGT
E_Rhazya_stricta	ATGGATCCTATCAAATATTTCACATTTTCTATGATCATCTCTATTTCAGGTATTCGGGGAATCCTCCTTAATAGACGAAATATTCCTATTATGTCAATGCCAATTGAATCAATGTTATTAGCTGTGAATTCGAACTTTTTGGTATTTTCCGTTTCTTCGGATGATATGATGGGTCAATCATTTGCTTCATTGGTTCCAACGGTGGCAGCTGCGGAATCTGCTATTGGGTTAGCAATTTTCGTTATTACTTTCCGAGTCCGAGGGACTATTGCTGTAGAATCTATTAATAGTATTCAAGGT
E_Ricinus_communis	ATGGATCCTATCAAATATTTCACATTTTCTATGATCATCTCTATTTTAGGTATTCGGGGAATCCTCCTTAATAGACGAAATATTCCTATTATGTCAATGCCAATTGAATCAATGTTATTAGCTGTGAATTTGAACTTTTTGGTATTTTCCGTTTCTTCGGATGATATGATGGGTCAATCATTTGCTTCATTGGTTCCAACGGTGGCAGCTGCGGAATCTGCTATTGGATTAGCCATTTTCGTTATTACTTTCCGAGTCCGAGGGACTATTGCTGTAGAATTTATTAATAGCATTCAAGGT
A_Roya_obtusa	ATGGATTTAGTTCAATATTTAACTTTTTCAATGATTTTATTTCTTTTAGGAATTTGGGGAATTTTTTTAAATCGTAAAAATATATTAATAATGTTAATGTCAATAGAATTAATGTTATTAGCTGTCAATTTTAATTTTTTAGTATTTTCTGTTTATTTAGATGATATGATCGGGCAATTATTTTCATTATTTATTTTAACAGTAGCTGCAGCTGAGTCTGCTATTGGACTAGCTATTTTAGTAATAACTTTTCGATTAAGAGGTACTATTGCTGTTGAATTTATTAATTCAATGAAAGGT
E_Salvia_miltiorrhiza	ACGGATCCTATTAAATATTTTACATTTTCTATGATCATCTCTATTTCAGGTATTCGGGGAATCCTCCTTAATAGACGAAATATTCCTATTATGTCAATGCCAATTGAATCAATGTTATTAGCTGTGAATTCGAACTTTTTGGTATTTTCCGTTTCTTCGGATGATATGATGGGTCAATCATTTGCTTCATTGGTTTCAACGGTGGCAGCTGCGGAATCTGCTATTGGGTTAGCCATTTTCGTTATTACTTTCCGAGTCCGAGGGACTATTGCTGTAGAATCTATTAATAGCATTCAAGGT
E_Silene_latifolia	ACGGATTCTATCAAATATTTTACATTTTCTATGATCATTTTTATTTCAGGTATTCGGGGAATTCTCCTTAATAGACGAAATATTCTTATTATGTCAATGTCAATTGAATCAATGTTATTAGCTGTGAATTCGAACTTTTTGGTCTTTTCTGTTTCTTCGGATGATATGATGGGTCAATTATTTGCTTTATTGGTTCCAACGGTGGCAGCTGCGGAATCTGCTATTGGGTTAGCTATTTTCGTTATTACTTTCCGAGTCCGAGGGACTATTGCTGTAGAATCTATTAATAGCATTCAAGGT
E_Silene_vulgaris	ACGGATTCTATCAAATATTTTACATTTTCTATGATCATCTTTATTTCAGGTATTCGGGGAATTATCCTTAATAGACGAAATATTCTTATTATGTCAATGTCAATTGAATCAATGTTATTAGCTGTGAATTCGAACTTTTTGGTCTTTTCTGTTTCTTCGGATGATATGATGGGTCAATTATTTGCTTTATTGGTTCCAACGGTGGCAGCTGCGGAATCTGCTATTGGGTTAGCTATTTTCGTTATTACTTTCCGAGTCCGAGGGACTATTGCTGTAGAATCTATTAATAGCATTCAAGGT
B_Sphagnum_palustre	ATGGATTTAGTAAAATATTTAACATTTTCTATGATTCTTTTTCTTTTAGGTATTTGGGGAATTTTTCTGAATAGAAAAAATATTCTTATTATGTTAATGTCGATTGAGTTAATGTTACTTGCAGTCAATTTGAACTTTTTGGTATTTTCTGTTTATTTGGATGATATGATGGGTCAATTATTTGCTTTATTTGTTTTAACGGTGGCAGCTGCGGAATCTGCTATTGGGCTGGCCCTTCTGGTTATAACTTTTCGAATTCGCGGGACTATTGCAGTGGAATTTATTAATTGCATGAAAGGA
M_Spirodela_polyrhiza	ACGGATCCTATAAAATATTTTACATTTTCGATGATCATCTCTATTTTAGGTATTCGGGGAATCCTCCTTAATAGACGAAATATTCCTATTATGTCAATGCCAATTGAATTAATGTTATTAGCAGTTAATTCGAACTTTTTGGTATTTTCCGTTTCTTTGGATGATATGATGGGTCAATCATTTGCTTCATTAGTTCCAACAGTGGCAGCTGCGGAATCTGCTATTGGGTTAGCCATTTTCGTTATTACTTTCCGAGTCCGAGGGACTATTGCTGTAGAATTTATAAATTGCATTCAAGGT
B_Tetraphis_pellucida	ATGGATCTAGTAAAATATTTAACATTTTCTATGATTCTCTTTCTCTTAGGTATTTGGGGGATTTTCTTGAATAGAAAAAATATTCTTATTATGTTGATGTCAATCGAGTTAATGTTACTTGCAGTCGATTTGAACTTTTTGGTATTTTCTGTTTATTTGGATGATATGATGGGTCAATTATTTGCTTTATTCGTTCTAACGGTGGCAGCTGCGGAATCCGCTATTGGGCTGGCCATTCTGGTTATAACTTTTCGAATTCGCGGGACTATTGCAGTGGAATTTATTAATTGCATGAAGGGA
B_Treubia_lacunosa	ATGGATCTAGTAAAATATTTAACATTTTCTATGATTCTTTTTCTTCTAGGTATTTGGGGAATTTTCTTAAATAGAAAAAATATTCTTATTATGTTAATGTCAATTGAGTTGATGTTACTTGCTGTCAATTTGAACTTTTTGGTATTTTCTGTTCATTTGGATGATATGATGGGTCAATTATTTGCTTTATTTGTTTTAACGGTGGCTGCTGCGGAATCCGCTATTGGGTTGGCCATTTTGGTTATTACTTTTCGAATTCGCGGTACTATTGCAGTAGAATTTATTAATTGCATGAAGGGT
M_Tripsacum_dactyloides	ACGGATCCTATAAAATATTTCACTTTTTCTATGATCATCTCTATTTTAGGTATTCGGGGAATCCTCCTTAATAGACGAAATATTCTTATTATGTCAATGCCAATTGAATCAATGTTATTAGCTGTCAATTTGAACTTTTTGGTATTTTCCGTTTCTTTGGATGATATGATGGGTCAATCATTTGCTTCATTAGTTCCAACAGTGGCAGCTGCGGAATCTGCTATTGGATTAGCCATTTTCGTTATTACTTTTCGAGTCCGAGGGACTATTGCTGTCGAATTTATAAATTGCATTCAAGGT
M_Triticum_aestivum	ACGGATCCTATAAAATATTTCACTTTTTCTATGATCATCTCTATTTTAGGTATTCGGGGAATCCTCCTTAATAGACGAAATATTCTTATTATGTCAATGCCAATTGAATCAATGTTATTAGCTGTCAATTTGAACTTTTTGGTATTTTCCGTTTCTTTGGATGATATGATGGGTCAATCATTTGCTTCATTAGTTCCAACAGTGGCAGCTGCGGAATCTGCTATTGGATTAGCCATTTTCGTTATTACTTTTCGAGTCCGAGGGACTATTGCTGTCGAATCTATAAATTGCATTCAAGGT
M_Triticum_timopheevii	ACGGATCCTATAAAATATTTCACTTTTTCTATGATCATCTCTATTTTAGGTATTCGGGGAATCCTCCTTAATAGACGAAATATTCTTATTATGTCAATGCCAATTGAATCAATGTTATTAGCTGTCAATTTGAACTTTTTGGTATTTTCCGTTTCTTTGGATGATATGATGGGTCAATCATTTGCTTCATTAGTTCCAACAGTGGCAGCTGCGGAATCTGCTATTGGATTAGCCATTTTCGTTATTACTTTTCGAGTCCGAGGGACTATTGCTGTCGAATCTATAAATTGCATTCAAGGT
B_Ulota_hutchinsiae	ATGGATCTAGTAAAATATTTAACATTTTCTATGATTCTTTTTCTCTTAGGTATTTGGGGAATTTTCTTGAATAGAAAAAATATCCTTATTATGTTAATGTCAATTGAGTTAATGTTACTTGCGGTCGATTTAAACTTTTTGGTATTTTCGGTTTATTTAGATGATATGATGGGTCAATTATTTGCTTTATTTGTTTTAACGGTGGCAGCTGCGGAATCCGCTATTGGGCTGGCCATTCTGGTTATAACTTTTCGAATTCGTGGGACTATTGCAGTGGAATTTATTAATTGCATGAAGGGA
E_Vigna_radiata	ACGGATCCTATCAAATATTTTACATTTTCTATGATCATCTCTATTTTAGGTATTCGGGGAATCCTCCTTAATAGACGAAATATTCCTATTATGTCAATGCCAATTGAATCAATGTTATTAGCTGTGAATTCGAACTTTTTGGTATTTTCCGTTTCTTCGGATGATATGATGGGTCAATCATTTGCTTCATTGGTTTCAACGGTGGCAGCTGCGGAATCCGCTATTGGGTTAGCCATTTTCGTTATAACTTTCCGAGTCCGAGGGACTATTGCTGTAGAATTTATTAATAGCATTCAAGGT
E_Vitis_vinifera	ACGGATCCTATCAAATATTTCACATTTTCTATGATCATCTCTATTTTAGGTATTCGGGGAATCCTCCTTAATAGACGAAATATTCCTATTATGTCAATGCCAATTGAATCAATGTTATTAGCTGTGAATTCGAACTTTTTGGTATTTTCCGTTTCTTCGGATGATATGATGGGTCAATCATTTGCTTCATTGGTTCCAACGGTGGCAGCTGCGGAATCTGCTATTGGGTTAGCCATTTTCGTTATTACTTTCCGAGTCCGAGGGACTATTGCTGTAGAATCTATTAATAGCATTCAAGGT
M_Zea_luxurians	ACGGATCCTATAAAATATTTCACTTTTTCTATGATCATCTCTATTTTAGGTATTCGGGGAATCCTCCTTAATAGACGAAATATTCTTATTATGTCAATGCCAATTGAATCAATGTTATTAGCTGTCAATTTGAACTTTTTGGTATTTTCCGTTTCTTTGGATGATATGATGGGTCAATCATTTGCTTCATTAGTTCCAACAGTGGCAGCTGCGGAATCTGCTATTGGATTAGCCATTTTCGTTATTACTTTTAGAGTCCGAGGGACTATTGCTGTCGAATTTATAAATTGCATTCAAGGT
M_Zea_mays_subsp_mays	ACGGATCCTATAAAATATTTCACTTTTTCTATGATCATCTCTATTTTAGGTATTCGGGGAATCCTCCTTAATAGACGAAATATTCTTATTATGTCAATGCCAATTGAATCAATGTTATTAGCTGTCAATTTGAACTTTTTGGTATTTTCCGTTTCTTTGGATGATATGATGGGTCAATCATTTGCTTCATTAGTTCCAACAGTGGCAGCTGCGGAATCTGCTATTGGATTAGCCATTTTCGTTATTACTTTTAGAGTCCGAGGGACTATTGCTGTCGAATTTATAAATTGCATTCAAGGT
M_Zea_mays_subsp_parviglumis	ACGGATCCTATAAAATATTTCACTTTTTCTATGATCATCTCTATTTTAGGTATTCGGGGAATCCTCCTTAATAGACGAAATATTCTTATTATGTCAATGCCAATTGAATCAATGTTATTAGCTGTCAATTTGAACTTTTTGGTATTTTCCGTTTCTTTGGATGATATGATGGGTCAATCATTTGCTTCATTAGTTCCAACAGTGGCAGCTGCGGAATCTGCTATTGGATTAGCAATTTTCGTTATTACTTTTAGAGTCCGAGGGACTATTGCTGTCGAATTTATAAATTGCATTCAAGGT
M_Zea_perennis	ACGGATCCTATAAAATATTTCACTTTTTCTATGATCATCTCTATTTTAGGTATTCGGGGAATCCTCCTTAATAGACGAAATATTCTTATTATGTCAATGCCAATTGAATCAATGTTATTAGCTGTCAATTTGAACTTTTTGGTATTTTCCGTTTCTTTGGATGATATGATGGGTCAATCATTTGCTTCATTAGTTCCAACAGTGGCAGCTGCGGAATCTGCTATTGGATTAGCCATTTTCGTTATTACTTTTAGAGTCCGAGGGACTATTGCTGTCGAATTTATAAATTGCATTCAAGGT
M_Sorghum_bicolor	ACGGATCCTATAAAATATTTCACTTTTTCTATGATCATCTCTATTTTAGGTATTCGGGGAATCCTCCTTAATAGACGAAATATTCTTATTATGTCAATGCCAATTGAATCAATGTTATTAGCTGTCAATTTGAACTTTTTGGTATTTTCCGTTTCTTTGGATGATATGATGGGTCAATCATTTGCTTCATTAGTTCCAACAGTGGCAGCTGCGGAATCTGCTATTGGATTAGCCATTTTCGTTATTACTTTTCGAGTCCGAGGGACTATTGCTGTCGAATTTATAAATTGCATTCAAGGT
E_Mimulus_guttatus	ACGGATCCTATTAAATATTTTACATTTTCTATGATCATCTCTATTTCAGGTATTCGGGGAATCCTTCTTAATAGACGAAATATTCCTATTATGTCAATGCCAATTGAATCAATGTTATTAGCTGTGAATTCGAACTTTTTGGTATTTTCCGTTTCTTCGGATGATATGATGGGTCAATTATTTGCTTCATTGGTTTCAACGGTGGCAGCTGCGGAATCTGCTATTGGGTTAGCCATTTTCGTTATTACTTTCCGAGTCCGAGGGACTATTGCTGTAGAATCTATTAATAGCATTCAAGGT
N_Amborella_trichopoda	GATTTTCCTATCAAATATTTAACATTAAATATGATCATTTCTCTCTCAGGTATTCGGGGAATCCTCCTTAATAGACGAAATATTCCTATTATGTCAATGCCAATTGAATCAATGTTACTAGCTGTCAATTCGAACTTTTTGGTATTTTCCGTTTCTTTGGATGATATGATGGGTCAATCATTTGCTTCATTGGTTCCAACGGTGGCAGCTGCGGAATCTGCTATAGGGTCAGCCATTCTTGTTATTACTTTCCGAATCCGAGGGACTATTGCTGTAGAATCTATTAATTGCATGAAGGGT
N_Liriodendron_tulipifera	ACGGATCCTATCAAATATTTCACATTTTCGATGATCATCTCTATTTCAGGTATTCGGGGAATCCTCCTTAATAGACGAAATATTCCTATTATGTCAATGCCAATTGAATCAATGTTATTAGCTGTGAATTCGAACTTTTTGGTATTTTCCGTTTCTTTGGATGATATGATGGGTCAATCATTTGCTTCATTAGTTCCAACAGTGGCAGCTGCGGAATCTGCTATTGGGTCAGCCATTTTCGTTATCACTTTCCGAGTCCGAGGGACTATTGCTGTAGAATCTATAAATTGCATTCAAGGT
E_Nelumbo_nucifera	ACGGATCCTATCAAATATTTCACATTTTCTATGATCATCTCTATTTTAGGTATTCGGGGAATCCTCCTTAATAGACGAAATATTCCTATTATGTCAATGCCAATTGAATCAATGTTATTAGCTGTGAATTCGAACTTTTTGGTATTTTCCGTTTCTTCGGATGATATGATGGGTCAATCATTTGCTTCATTGGTTCCAACGGTGGCAGCTGCGGAATCTGCTATTGGATTAGCCATTTTCGTTATTACTTTCCGAGTCCGAGGGACTATTGCTGTAGAATCTATTAATAGCATTCAAGGT
