# Supplementary material for: The mitochondrial genome map of Nelumbo nucifera reveals ancient evolutionary features
Source: Sci Rep. 2016 Jul 22;6:30158. doi: 10.1038/srep30158 (PMC4957087; doi:10.1038/srep30158)
Supplement: Supplementary Data S1 [file srep30158-s2.zip › Alignment/nad6.phy]

79 600
M_Aegilops_speltoides	ATGATACTTTCTGTTTTGTCGAGCCCTGCTTTGGTCTCTGGTTTGATGGTTGTACGTGCTAAAAATCCGGTACATTCCGTTTTGTTTCCCATCCTAGTCTTTTGCGACACTTCTGGTTTACTTATTTTGTTAGGTCTCGACTTCTCCGCTATGATCTCCCCAGTAGTTCATATAGGAGCTATTGCCGTTTCATTCCTATTCGTGGTTATGATGTTCAATATTCAAATAGCGGAGATTCACGAAGAAGTATTGCGCTATTTACCAGTGAGTGGTATTATTGGACTGATCTTTTGGTGGGAAATGTTCTTCATTTTAGATAATGAAACCATTCCATTACTACCAACCCACAGAAATACGACCTCTCTGAGATATACGGTTTATGCCGGAAAGGTACGAAGT…
E_Ajuga_reptans	ATGATACTTTCTGTTTTGTCGAGCCCTGCTTTGGTCTCTGGTTTGATGGTTGTACGTGCTAAAAATCCGGTACATTCCGTTTTGTTTCCCATCCCAGTCTTTCGCAATACTTCTGGTTTACTTCTTTTCTTAGGTCTCGACTTTTTCGCTATGATCTTCCCAGTAGTTCATATAGGAGCTATAGCCGTTTCATTCCTATTCGTTGTTATGATGTTCAATATTCAAATAGCGGAGATTCACGAAGAAGTATTGCGCTATTTACCAGTGAGTGGTATTATTGGACTGATCTTTTGGTGGGAAATGTTCTTCATTTTAGATAATGAAAGCATTCCATTACTACCAACCCAAAGAAATACGACCTCTCTGAGATATACGGTTTATGCCGAAAAGGTACGAAGT…
B_Anomodon_rugelii	ATACTTTTTTCTGTTTTTTCGAGCATTGCTTTAGTCTCTAGTGTTATGGTAATACGTGCTAAAAATCCAGTCCATTCTGTTTTATTTTTCATCTTAGTTTTTTTCAACACTTCGGGTTTACTTGTTTTGTTAGGTCTCGACTTCTTTGCTATGATCTTTTTAGTGGTTTATGTAGGAGCTATTGCCGTTCTATTTTCATTTGTAGTTATGATGTTGAATATTAAAATAGCAGAAATTCACGAGAATGTATTGCGTTATTTACCTGTAGGTGGTATTATTGGAGTTATTTTTTTGTTGGAAATTTTCTTCATTGTAGATAATGATTACATTCCAATATTACCAACGAAATTGAGTACAACCTATTTAACATATACAGTTTATGCTGAAAAGATACAAAGT…
E_Arabidopsis_thaliana	ATGATACTTTCTGTTTTGTCGAGCCCTGCTTTGGTCTCTGGTTTGATGGTTGCACGTGCTAAAAATCCGGTACATTCCGTTTTGTTTCCCATCCCAGTCTTTCGCGACACTTCAGGTTTACTTCTTTTGTTAGGTCTCGACTTCTTCGCTATGATCTTCCCAGTAGTTCATATAGGAGCTATAGCCGTTTCATTCCTTTTCGTTGTTATGATGTTCCATATTCAAATAGCGGAGATTCACGAAGAAGTATTGCGCTATTTACCAGTGAGTGGGATTATTGGACTGATCTTTTGGTGGGAAATGTTTTTCATTTTAGATAATGAAAGCATTCCATTACTACCAACCCAAAGAAATACGACCTCTCTTAGATATACGGTTTATGCCGGAAAGGTACGAAGT…
E_Asclepias_syriaca	ATGATACTTTCTGTTTTGTCTAGCCCTGCTTTGGTCTCTGGTTTGATGGTTGTACGTGCTAAAAATCCGGTACATTCTGTTTTGTTTCCCATCCCAGTCTTTCGCAACACTTCAGGTTTACTTCTTTTGTTAGGTCTCGACTTCTTCGCTATGATCTTCCCAGTAGTTCATATAGGAGCTATAGCCGTTTTATTCCTATTCGTTGTTATGATGTTCCATATTCAAATAGCGGAGATTCACGAAGAAGTCTTGCGCTATTTACCAGTGAGTGGTATTATTGGACTGATCTTTTGGTGGGAAATGTTCTTCATTTTAGATAATGAAAGCATTCCATTACTACCAACCCAAAGAAATACGACCTCTCTGAGATATACGGTTTATGCCGGAAAGGTACGAAGT…
B_Atrichum_angustatum	ATACTTTTTTCTGTTTTTTCGAGCATTGCTTTAGTCTCTAGTGTTATGGTGATACGTGCCAAAAATCCAGTCCATTCTGTTTTATTTTTTATCCTAGTTTTTTTTAACACTTCGGGTTTACTTGTTTTGTTAGGTCTTGACTTTTTTGCTATGATTTTTCTAGTGGTTTATGTAGGAGCTATTGCCGTTTTATTTTTATTCGTAGTTATGATGTTAAATATTAAAATAGCTGAAATTCACGAGAATGTATTGCGTTATTTACCTGTAGGTGGTATTATCGGAGTTATTTTCTTGTTGGAAATTTTTTTCATTGTAGATAATGATTACATTCCAATATTACCAACGAAATTGAGTACAACCTATTTAACATATACAGTTTATGCTGAGAAGATACAAAGT…
B_Bartramia_pomiformis	ATACTTTTTTCTGTTTTTTCGAGCATTGCTTTAGTCTCTAGTGTTATGGTAATACGTGCTAAAAATCCAGTCCATTCTGTTTTATTTTTCATTTTAGTTTTTTTTAACACTTCGGGTTTACTTGTTTTGTTAGGTCTTGACTTCTTTGCTATGATTTTTTTAGTGGTTTATGTAGGAGCTATTGCCGTTTTATTTTTATTTGTAGTTATGATGTTAAATATTAAAATAGCAGAAATTCACGAGAATGTATTGCGTTATTTACCTGTAGGTGGTATTATTGGAGTTATTTTTTTGTTGGAAATTTTTTTCATTGTAGATAATGATTACATTCCAATATTACCAACGAAATTGAGTACAACTTATTTAACATATACAGTTTATGCTGAAAAGATACAAAGT…
E_Batis_maritima	ATGATACTTTCTGTTTTGTCGAGCCCTGCTTTGGTCTCTGGTTTGATGGTTGCACGTGCTAAAAATCCGGTACATTCCGTTTTGTTTCCCATCCCAGTCTTTCGCGACACTTCAGGTTTACTTCTTTTGTTAGGTCTCGACTTCTCCGCTATGATCTTTCCAGTAGTTCATATAGGAGCTATAGCCGTTTCATTCCTATTCGTTGTTATGATGTTCCATATTCAAATAGCGGAGATTCACGAAGAAGTCTTGCGCTATTTACCTGTGAGTGGTATTATTGGACTGATCCTTTGGTGGGAAATGTTCTTCATTTTAGATAATGAAAGCATTCCATTACTACCAACCCAAAGAAATACGACCTCTCTGAGATATACGCTTTATGCCGGAAAGGTACGAAGT…
E_Beta_macrocarpa	ATGATACTTTCTGTTTTGTCGAGCCCGGCTTTGGTCTCTGGTTTGATGGTTGTACGTGCTAAAAATCCGGTACATTCCGTTTTGTTTCCCATCCCAGTCTTTCGCAACACTTCAGGTTTACTTCTTTTGTTAGGTCTCGATTTTTCCGCTATGATCTTCCCAGTAGTTTATATAGGAGCTATAGCCGTTTCATTCCTATTCGTTGTTATGATGTTCCATATTCAAATAGCGGAGATTCACGAAGAAGTATTGCGCTATTTACCAGTGAGTGGTATTATTGGACTGATCTTTTGGTGGGAAATGTTCTTCATTTTAGATAATGAAACCATTCCATTACTACCAACCCAAAGAAATACGACCTCTCTGAGATATACGGTTTATGCCGGAAAGGTACGAAGT…
E_Beta_vulgaris_subsp_maritima	ATGATACTTTCTGTTTTGTCGAGCCCGGCTTTGGTCTCTGGTTTGATGGTTGTACGTGCTAAAAATCCGGTACATTCCGTTTTGTTTCCCATCCCAGTCTTTCGCAACACTTCAGGTTTACTTCTTTTGTTAGGTCTCGATTTTTCCGCTATGATCTTCCCAGTAGTTTATATAGGAGCTATAGCCGTTTCATTCCTATTCGTTGTTATGATGTTCCATATTCAAATAGCGGAGATTCACGAAGAAGTATTGCGCTATTTACCAGTGAGTGGTATTATTGGACTGATCTTTTGGTGGGAAATGTTCTTCATTTTAGATAATGAAACCATTCCATTACTACCAACCCAAAGAAATACGACCTCTCTGAGATATACGGTTTATGCCGGAAAGGTACGAAGT…
E_Beta_vulgaris_subsp_vulgaris	ATGATACTTTCTGTTTTGTCGAGCCCGGCTTTGGTCTCTGGTTTGATGGTTGTACGTGCTAAAAATCCGGTACATTCCGTTTTGTTTCCCATCCCAGTCTTTCGCAACACTTCAGGTTTACTTCTTTTGTTAGGTCTCGATTTTTCCGCTATGATCTTCCCAGTAGTTTATATAGGAGCTATAGCCGTTTCATTCCTATTCGTTGTTATGATGTTCCATATTCAAATAGCGGAGATTCACGAAGAAGTATTGCGCTATTTACCAGTGAGTGGTATTATTGGACTGATCTTTTGGTGGGAAATGTTCTTCATTTTAGATAATGAAACCATTCCATTACTACCAACCCAAAGAAATACGACCTCTCTGAGATATACGGTTTATGCCGGAAAGGTACGAAGT…
E_Boea_hygrometrica	ATGATACTTTCTGTTTTGTCGAGCCCTGCTTTGGTCTCTGGTTTTATGGTTGTACGTGCTAAAAATCCGGTACATTCCGTTTTGTTTCCCATCCCAGTCTTTTGCAATACTTCTGGTTTACTTCTTTTCTTAGGTCTCGACTTTTTCGCTATGATCTTCCCAGTAGTTCATATAGGAGCTATAGCCGTTTCATTCCTATTCGTTGTTATGATGTTCAATATTCAAATAGCGGAGATTCACGAAGAAGTATTGCGCTATTTACCAGTGAGTGGTATTATTGGACTGATCTTTTGGTGGGAAATGTTCTTTATTTTAGATAATGAAAGCATTCCATTACTACCAACCCAAAGAAATACGACCTCTCTGAGATATACGGTTTATGCCGAAAAGGTACGAAGT…
E_Brassica_carinata	ATGATACTTTCTGTTTTGTCGAGCCCTGCTTTGGTCTCTGGTTTGATGGTTGCACGTGCTAAAAATCCGGTACATTCCGTTTTGTTTCCCATCCCAGTCTTTCGCGACACTTCAGGTTTACTTCTTTTGTTAGGTCTCGACTTCTTCGCTATGATCTTCCCAGTAGTTCATATAGGAGCTATAGCCGTTTCATTCCTTTTCGTTGTTATGATGTTCCATATTCAAATAGCGGAGATTCACGAAGAAGTATTGCGCTATTTACCAGTGAGTGGGATTATTGGACTGATCTTTTGGTGGGAAATGTTTTTCATTTTAGATAATGAAAGCATTCCATTACTACCAACCCAAAGAAATACGACCTCTCTTAGATATACGGTTTATGCCGGAAAGGTACGAAGT…
E_Brassica_juncea	ATGATACTTTCTGTTTTGTCGAGCCCTGCTTTGGTCTCTGGTTTGATGGTTGCACGTGCTAAAAATCCGGTACATTCCGTTTTGTTTCCCATCCCAGTCTTTCGCGACACTTCAGGTTTACTTCTTTTGTTAGGTCTCGACTTCTTCGCTATGATCTTCCCAGTAGTTCATATAGGAGCTATAGCCGTTTCATTCCTTTTCGTTGTTATGATGTTCCATATTCAAATAGCGGAGATTCACGAAGAAGTATTGCGCTATTTACCAGTGAGTGGGATTATTGGACTGATCTTTTGGTGGGAAATGTTTTTCATTTTAGATAATGAAAGCATTCCATTACTACCAACCCAAAGAAATACGACCTCTCTTAGATATACGGTTTATGCCGGAAAGGTACGAAGT…
E_Brassica_napus	ATGATACTTTCTGTTTTGTCGAGCCCTGCTTTGGTCTCTGGTTTGATGGTTGCACGTGCTAAAAATCCGGTACATTCCGTTTTGTTTCCCATCCCAGTCTTTCGCGACACTTCAGGTTTACTTCTTTTGTTAGGTCTCGACTTCTTCGCTATGATCTTCCCAGTAGTTCATATAGGAGCTATAGCCGTTTCATTCCTTTTCGTTGTTATGATGTTCCATATTCAAATAGCGGAGATTCACGAAGAAGTATTGCGCTATTTACCAGTGAGTGGGATTATTGGACTGATCTTTTGGTGGGAAATGTTTTTCATTTTAGATAATGAAAGCATTCCATTACTACCAACCCAAAGAAATACGACCTCTCTTAGATATACGGTTTATGCCGGAAAGGTACGAAGT…
E_Brassica_oleracea	ATGATACTTTCTGTTTTGTCGAGCCCTGCTTTGGTCTCTGGTTTGATGGTTGCACGTGCTAAAAATCCGGTACATTCCGTTTTGTTTCCCATCCCAGTCTTTCGCGACACTTCAGGTTTACTTCTTTTGTTAGGTCTCGACTTCTTCGCTATGATCTTCCCAGTAGTTCATATAGGAGCTATAGCCGTTTCATTCCTTTTCGTTGTTATGATGTTCCATATTCAAATAGCGGAGATTCACGAAGAAGTATTGCGCTATTTACCAGTGAGTGGGATTATTGGACTGATCTTTTGGTGGGAAATGTTTTTCATTTTAGATAATGAAAGCATTCCATTACTACCAACCCAAAGAAATACGACCTCTCTTAGATATACGGTTTATGCCGGAAAGGTACGAAGT…
E_Brassica_rapa_subsp_campestris	ATGATACTTTCTGTTTTGTCGAGCCCTGCTTTGGTCTCTGGTTTGATGGTTGCACGTGCTAAAAATCCGGTACATTCCGTTTTGTTTCCCATCCCAGTCTTTCGCGACACTTCAGGTTTACTTCTTTTGTTAGGTCTCGACTTCTTCGCTATGATCTTCCCAGTAGTTCATATAGGAGCTATAGCCGTTTCATTCCTTTTCGTTGTTATGATGTTCCATATTCAAATAGCGGAGATTCACGAAGAAGTATTGCGCTATTTACCAGTGAGTGGGATTATTGGACTGATCTTTTGGTGGGAAATGTTTTTCATTTTAGATAATGAAAGCATTCCATTACTACCAACCCAAAGAAATACGACCTCTCTTAGATATACGGTTTATGCCGGAAAGGTACGAAGT…
M_Butomus_umbellatus	ATGATACTTTCTGTTTTGTCGAGTCCTGCTTTGGTCTCTGGTTTGATGGTTGTACGTGCTAAAAATCCGGTACATTCCGTTTCGTTTCCCATCCCCGTCTTTCGCGACACTTCTGGGTTACTGATTTTGTTAGGTCTCGACTTCTCCGCTATGATCTCCCCAGTAGTTCATATAGGAGCTATTGCCGTTTCATTCCTATTCGTGGTTATGATGTTCAATATTCAAAGGGAGGAGATTCACGAAGAAGTCTTGCGCTATTTACCAGTGAGTGGTATTATTGGACTGATCCTTTGGTGGGAAATGTTCTTCATTTTAGATAATGAAACCATTCCATTACTACCAACCCACAGAAATACGACCTCTCTGAGATATACGGTTTATGCCGGAAAGGTACGAAGT…
B_Buxbaumia_aphylla	ATACTTTTTTCTGTTTTCTCGAGCATTGCTTTAGTCTCTAGTGTTATGGTGATACGTGCTAAAAATCCAGTCCATTCTGTTTTATTTTTTATTCTAGTTTTTTTCAATGCCTCAGGGTTACTTGTTTTGTTAGGTCTTGACTTCTTTGCTATGATTTTTCTAGTGGTTTATGTAGGAGCTATTGCCGTGTTATTTCCATTCGTAGTTATGATGTTAAATATTAAAATAGCAGAGATTCACGAGAATGTATTGCGTTATTTACCTGTAGGTGGTATTATTGGAGTTATTTTTTTGTTGGAAATTTTTTTCATTGTAGATAATGATTACATTCCACTATTACCAACGAGATTGAGTACAACCTATTCAACATATACAGTTTATGCCGAAAAGATACAAGGT…
E_Carica_papaya	ATGAGACTTTCTGTTTTGTCGAGCCCTGCTTTGGTCTCTGGTTTGATGGTTGCACGTGCTAAAAATCCGGTACATTCCGTTTTGTTTCCCATCCCAGTCTTTCGCGACACTTCAGGTTTACTTCTTTTGTTAGGTCTCGACTTCTCCGCTATGATCTTCCCAGTAGTTTATATAGGAGCTATAGCCGTTTCATTCCTATTCGTTGTTATGATGTTCCATATTCAAAAAGCGGAGATTCACGAAGAAGTATTGCGCTATTTACCAGTGAGTGGTATTATTGGACTGATCCTTTGGTGGGAAATGTTCTTCATTTTAGATAATGAAACCATTCCATTACTACCAACCCAAAGAAATACGACCTCTCTGAGATATACGGTTTATGCCGGAAAGGTACGAAGT…
A_Chaetosphaeridium_globosum	ATCTTATTTTGCTTATTTTCAAGTATTGCGCTCGTTTCCGCAGGTATGGTTATAAGTGCTAAGAATCCAGTTCATTCTATTTTGTTTTTAATTTTAGTTTTTTGTAATGCATCAGCATTACTTGTTTTGTTGGGACTTGATTTTTTTGCTATGATTTTTTTAGTTGTTTATGTAGGAGCTATTGCAGTACTTTTTTTATTTGTAGTTATGATGTTAAACATTAATATTGCAGAAATTCATGAAAATGTAGTACGTTATTTACCTATTGGAGGTATTATAGCACTTATTTTTTTACTAGAAATGTTCTTAGTTGTAGAAGGA---------------TTGCCTACTTCA---ACTATTATTGCACCTGCTTACACAATTTTTGCTGAAAAAATTGAAAGT…
A_Chara_vulgaris	ATACTTTTTTCTATTTTTTCAAGCATCGCTTTAGTTTCTGGCGTTATGGTTATACGTGCTAGAAACCCAGTTCATTCCGTTTTATTTCTCATTTTAGTATTTTGTAATACTTCAGGTTTACTTGTGTTATTAGGTCTTGATTTTTTTGCTATGATTTTTTTAGTTGTTTATGTAGGAGCTATTGCTGTTCTATTTTTATTTGTGGTTATGATGCTAAATATAAAGATAGCAGAAATTCACGAAAATGTATTACGTTATTTGCCTGTAGGTGGTATTATTGGACTTATCTTTTTGCTGGAAATTTTCTTAGTTGTAGATAATGATTACATTCCAATATTACCAACAGAATTGAGTACAACTGTATTTCAATATACTGTTTATGCTTCCAAAATACAAAGT…
A_Chlorokybus_atmophyticus	ACACTCTTCTCTATATTTTCAAGTGTGGCATTAATATCTGGTATAATGGTTATACGAGCAAAAAACCCAGTTCATTCCGTCTTATTTCTTATATTAGTATTTTGCAGCACATCGGGATTGCTATTACTATTAGGTCTTGATTTTTTTGCAATGGTCTTTTTAGTTGTTTACGTTGGAGCTATTGCAGTATTGTTTTTATTTGTGGTTATGATGTTAAATATTAAAATGGCTGAAATAACTGAAAACCTTTTACGTTATCTTCCTGTAGGTGGTTTAATTGGATTTATATTTGTATTTGAAGTATTATTAGTAGTTGACAATGATTTAATCCCCTTATTAAGTATAACAAAACCTCGAGCCACTATTCACCATAATGAATGGGTATCAAAGATACACAAT…
E_Citrullus_lanatus	ATGATACTTTCCGTTTTGTCGAGCCCAGCTTTGGTCTCTGGTTTGATGGTTGTACGTGCTAAAAATCCGGTACATTCCGTTTTGTTTCCCATCCCAGTCTTTCGCAACACTTCAGGTTTACTTCTTTTGTTAGGTCTCGACTTCTTCGCTATGATCTTCCCAGTAGTTCATATAGGAGCTATAGCCGTTTCATTCCTATTCGTTGTTATGATGTTCCATATTCAAATAGCGGAGATTCACGAAGAAGTCTTGCGCTATTTACCAGTGAGTGGTATTATTGGACTGATCTTTTGGTGGGAAATGTTCTTCATTTTAGATAATGAAACCATTCCATTACTACCAACCCAAAGAAATACGACCTCTCTTAGATATACGGTTTATGCCGGAAAGGTACGAAGT…
B_Climacium_americanum	ATACTTTTTTCTGTTTTTTCGAGCATTGCTTTAGTCTCTAGTGTTATGGTAATACGTGCTAAAAATCCAGTCCATTCTGTTTTATTTTTCATCTTAGTTTTTTTCAACACTTCGGGTTTACTTGTTTTGTTAGGTCTCGACTTCTTTGCTATGATCTTTTTAGTGGTTTATGTAGGAGCTATTGCCGTTCTATTTTTATTCGTAGTTATGATGTTGAATATTAAAATAGCAGAAATTCACGAGAATGTATTGCGTTATTTACCTGTAGGTGGTATTATTGGAGTTATTTTTTTGTTGGAAATTTTCTTCATTGTAGATAATGATTATATTCCAATATTACCAACGAAATTGAGTACAACCTATTTAACATATACAGTTTATGCTGAAAAGATACAAAGT…
E_Cucumis_sativus	ATGATACTTTCCGTTTTGTCGAGCCCAGCTTTGGTCTCTGGTTTGATGGTTGTACGTGCTAAAAATCCGGTACATTCCGTTTTGTTTCCCATCCCAGTCTTTCGCAACACTTCAGGTTTACTTCTTTTGTTAGGTCTCGACTTCTTCGCTATGATCTTCCCAGTAGTTCATATAGGAGCTATAGCCGTTTCATTCCTATTCGTTGTTATGATGTTCCATATTCAAATAGCGGAGATTCACGAAGAAGTCTTGCGCTATTTACCTGTGAGTGGTATTATTGGACTGATCTTTTGGTGGGAAATCTTCTTCATTTTGGATAATGAAAGCATTCCATTACTACCAACCCAAAGAAATACGACCTCTCTTAGATATACGGTTTATGCCGGAAAGGTACGAAGT…
E_Cucurbita_pepo	ATGATACTTTCCGTTTTGTCGAGCCCAGCTTTGGTCTCTGGTTTGATGGTTGTACGTGCTAAAAATCCGGTACATTCCGTTTTGTTTCCCATCCCAGTCTTTCGCAACACTTCAGGTTTACTTCTTTTGTTAGGTCTCGACTTCTTCGCTATGATCTTCCCAGTAGTTCATATAGGAGCTATAGCCGTTTCATTCCTATTCGTTGTTATGATGTTCCATATTCAAATAGCGGAGATTCACGAATCAGTCTTGCGCTATTTACCAGTGAGTGGTATTATTGGACTGATCTTTTGGTGGGAAATGTTCTTCATTTTAGATAATGAAACCATTCCGTTACTACCAACCCAAAGAAATACGACCTCTCTCAGATATACGGTTTATGCCGAAAAGGTACGAAGT…
G_Cycas_taitungensis	ACGATACTTTCTGTTTCGTCGAGCCCTGCTTTGGTCCCTGGTTTGATGGTTGTACGTGCTGAAAATCCAGTACATCCCGTTTCGTTCCCCATCCCAGTGTTTCGCAACACTTCAGGTTTACTTATTTTGTCAGGTCCTGACCTCTCTGCTATGATCTCCCCAGTAGTTCATATAGGAGCTATTGCCGTTCTATTCTCATCCGTGGTTATGATGTTAAATATTCAAATAGCAGAGATTCACGAAAAAGTATCGCGCTATTCACCAGTGAGTGGTCTTATTGGACCGATCCTTCGGTGGGAAATGTTCCTCATCCTAGATAATGATCACATTCCATCATTACCGACCTACATAGGTACAACCTCTCTGAGATATACAGTTCATGCTGGAGAGATACAAAGT…
E_Daucus_carota_subsp_sativus	ATGATACTTTCTGTTTTGTCGAGCCTTGCTTTGGTCTCTGCTTTGATGGTTGTACGTGCTAAAAATCCGGTACATTCCGTTTCGTTTTCCATCCCAGTCTTTCGCAACACTTCAGGTTTACTTCTTTTGTTAGGTCTCGACTTTTTCGCTATGATCTTCCCAGTAGTTTATATAGGAGCTATAGCCGTTTCATTCCTATTCGTTGTTATGATGTTCCATATTCAAATAGCGGAGATTCACGAAGAAGTATTGCGCTATTTACCAGTGAGTGGTATTATTGGACTGATCTTTTGGTGGGAAATGTTCTTCATTTTAGATAATGAAAGCATTCCATTACTACCAACCCAAAGAAATACGACCTCTCTGAGATATATGGTTTATGCCGGAAAGGTACGAAGT…
A_Entransia_fimbriata	TTTAATTTTTGTATTTTTTCTAGCTTAGCTATTATTTCCGGCTTAATGGTTATAAGTGCAAAAAATCCGGTACACTCCGTGTTTTTTTTAATCTTAGTGTTCAGCAATGTTTCTGGATTACTGGTACTTTTAGGGGTTGATTTTTTTGCTATGATTTTTCTAGTAGTTTATGTGGGAGCTATCGCAGTTTTATTCTTGTTTGTAGTGATGATGCTTAACATAAAAGTAGCTGAAATTCATGAAAATATAATACGTTATTTACCTGTAGGGGGACTAGTAGGTCTTATCTTTTTATTAGAAGTATTTCTTATAATAGGTAGT---------------TTGGCTCCTAGC---GCGGAAAGTATC---ACTTGGGTTTGTTTTGCATCAAAATTACAACCT…
B_Funaria_hygrometrica	ATACTTTTTTCTGTTTTTTCGAGCATTGCTTTAGTCTCTAGTGTTATGGTAATACGTGCTAAAAATCCAGTCCATTCTGTTTTATTTTTCATCCTAGTTTTTTTCAACACTTCAGGTTTACTTGTTTTGTTAGGTCTTGACTTCTTTGCTATGATTTTTTTAGTGGTTTATGTAGGAGCTATTGCCGTTTTATTTTTATTTGTAGTTATGATGCTAAATATTAAAATAGCAGAAATTCACGAGAATGTATTGCGTTATTTACCTGTAGGTGGTATTATTGGAGTTATTTTTTTGTTGGAAATTTTTTTCATTGTAGATAATGATTACATTCCAATATTACCAACGAAATTGAGTACAACTTATTTAACATATACAGTTTATGCTGAAAAGATACAAAGT…
E_Glycine_max	ATGATACTTTCTGTTTTGTCGAGCCCTGCTTTGGTCTCTGGTTTGATGGTTGCACGTGCTAAAAATCCGGTACATTCCGTTTTGTTTCCCATCCCAGTCTTTCGCGACACTTCAGGTTTACTTCTTTTGTTAGGTCTCGACTTCTCCGCTATGATCTTCCCAGTAGTTCATATAGGAGCTATAGCCGTATCATTCCTATTCGTTGTTATGATGTTCCATATTCAAATAGCGGAGATTCACGAAGAAGTATTGCGCTATTTACCAGTGAGTGGTATTATTGGACTGATCCTTTGGTGGGAAATGTTCTTCATTTTAGATAATGAAACCATTCCATTACTACCAACCCAAAGAAATACTACCTCTCTTAGATATACGGTTTATGCCGGAAAGGTACGAAGT…
E_Helianthus_annuus	ATGATACTTTCTGTTTTGTCGAGCCTTGCTTTGGTCTCTGGTTTGATGGTTGTACGTGCTAAAAATCCGGTACATTCCGTTTTGTTTCCCATCCCAGTCTTTCGCAACACTTCAGGTTTACTTCTTTTGTTAGGTCTCGACTTTTTCGCTATGATCTTCCCAGTAGTTCATATAGGAGCTATAGCTGTTTCATTCCTATTCGTTGTTATGATGTTCCATATTCAAATAGCGGAGATTCACGAAGAAGTATTGCGCTATTTACCAGTGAGTGGTATTATTGGACTGATCTTTTGGTGGGAAATGTTCTTCATTTTAGATAATGAAAGCATTCCATTACTACCAACCCAAAGAAATACGACCTCTCTGAGATATATGGTTTATGCCGGAAAGGTACGAAGT…
P_Huperzia_squarrosa	ATACTTTTTTCCGTTTTTTCGAGCATTGCTTTAGTCTCTGGTGTTATGGTTATACGTGCCAAAAATCCAGTCCATTCAGTTTTATTTCCAATCTCAGTCTTTTGCAACACTTCTGGGTTACTTCTTTTGTTAGGTCTTGACTTCTTTGCTATGATTTTTCTAGTGGTTTATGTAGGAGCTATTGCCGTTTCATCTTCACCCGTAGCTATGATGTCAAATATAAAAATAGCACAAATTCACGAAAATGTATTGCGCTATTTACCAGTAGGTGGTATTATTGGACTAATTTTTCTGTGGGAAATCTTTCTGATTGTAGATAATGATTACATCCCAATACTACCAACGGAATTGAATACAACCTATCCAACATATACAGTTTATGCTGGAAAATTACAAAGT…
B_Hypnum_imponens	ATACTTTTTTCTGTTTTTTCGAGCATTGCTTTAGTCTCTAGTGTTATGGTAATACGTGCTAAAAATCCAGTCCATTCTGTTTTATTTTTCATCTTAGTTTTTTTCAACACTTCGGGTTTACTTGTTTTGTTAGGTCTCGACTTCTTTGCTATGATCTTTTTAGTGGTTTATGTAGGAGCTATTGCCGTTCTATTTTTATTCGTAGTTATGATGTTGAATATTAAAATAGCAGAAATTCACGAGAATGTATTGCGTTATTTACCTGTAGGTGGTATTATTGGAGTTATTTTTTTGTTGGAAATTTTCTTCATTGTAGATAATGATTACATTCCAATATTACCAACGAAATTGAGTACAACCTATTTAACATATACAGTTTATGCTGAAAAGATACAAAGT…
E_Lotus_japonicus	ATGATACTTTCTGTTTTGTCGAGCCCTGCTTTGGTCTCTGGTTTGATGGTTGCACGTGCTAAAAATCCGGTACATTCCGTTTTGTTTCCCATCCCAGTCTTTCGCGACACTTCAGGTTTACTTCTTTTGTTAGGTCTCGACTTCTCCGCTATGATCTTCCCAGTAGTTCATATAGGAGCTATAGCCGTTTCATTCCTATTCGTTGTTATGATGTTCCATATTCAAATAGCGGAGATTCACGAAGAAGTATTGCGCTATTTACCAGTCAGTGGTATTATTGGACTGATCCTTTGGTGGGAAATGTTCTTCATTTTAGATAATGAAACCATTCCATTACTACCAACCCAAAGAAATACGACCTCTCTGAGATATACGGTTTATGCCGGAAAGGTACGAAGT…
E_Malus_x_domestica	ATGATACTTTCCGTTTTGTCGAGCCCTGCTTTGGTCTCTGGTTTGATGGTTGCACGTGCTAAAAATCCGGTACATTCCGTTTTGTTTCCCATTCCAGTCTTTCGCGACACTTCGGGTTTACTTCTTTTGTTAGGTCTCGACTTCTTCGCAATGATCTTCCCAGTAGTTCATATAGGAGCTATAGCCGTTTCATTCCTATTCGTTGTTATGATGTTCCATATTCAAATAGCGGAGATTCACGAAGAAGTATTGCGCTATTTACCTGTGAGTGGTATTATTGGACTGATCCTTTGGTGGGAAATGTTCTTCATTTTAGATAATGAAACCATTCCATTACTACCAACCCAAAGAAATACGACCTCTCTGAGATATACGGTTTATGCCGGAAAGGTACGAAGT…
B_Marchantia_polymorpha	ATACTTTTTTATGTTTTTGTGGTCCTCGCTTTAGTGTCAGGCGCTATGGTGATACGTGCCAAAAATCCAGTTCATTCTGTTTTATTTTTAATCCTAGTTTTTTGCAATACTTCCGGGTTACTTGTTTTGTTAGGTCTTGACTTCTTTGCTATGATTTTTTTAGTGGTTTATGTAGGAGCTATTGCCGTTTTATTTTTGTTTGTCGTTATGATGTTACATATAAGGATAGAAGAAATTCACGAGAATGTATTGCGCTATTTACCTGTAGGTGGTATTATTGGACTTATTTTTTTGTTGGAAATCTTTTTAATGGTAGATAATGATTACATTCCAATATTACCAACGAAATTGAGTGCAACCTATCTAACATATACAGTTTATGCTGGAAAGATACATAGT…
A_Mesostigma_viride	ATGCTATTTTATTTATTTTCTAGTTTAGCCCTAGTTTCAGCAATTATTGTTATTCGTACAAAAAACCCAGTTTATTCTGTTCTTTTTTTAATTTTAGTTTTTGCAAATGTAACAGCTCTTTTAATATTGGAAGGCTTAGATTTTTTAGCCATGGTTTTTATTGTAGTCTATGTGGGAGCAATAGCAGTTCTCTTTTTATTTGTTGTAATGATGCTAAATATTAATTTGGCAGAAATGAGTGAAAATATGGTACGCTATTTGCCAGTGGGAGGACTTATTCTTATTTTATCTCTTTTTCAAATTTTACTAATTGTAGAAAGTGAACTTATTCCACTTTTTCCTTTTAAAATTTTTCAAACCGATTTGCTTCTTTCTTGGTTTTCTAATCTTCAAGAAAGT…
E_Millettia_pinnata	ATGATACTTTCTGTTTTGTCGAGCCCTGCTTTGGTCTCTGGTTTGATGGTTGCACGTGCTAAAAATCCGGTACATTCCGTTTTGTTTCCCATCCCAGTCTTTCGCGACACTTCAGGTTTACTTCTTTTGTTAGGTCTCGACTTCTCCGCTATGATCTTCCCAGTAGTTCATATAGGAGCTATAGCCGTATCATTCCTATTCGTTGTTATGATGTTCCATATTCAAATAGCGGAGATTCACGAAGAAGTATTGCGCTATTTACCAGTGAGTGGTATTATTGGACTGATCCTTTGGTGGGAAATGTTCTTCATTTTAGATAATGAAACCATTCCATTACTACCAACCCAAAGAAATACGACCTCTCTGAGATATACGGTTTATGCCGGAAAGGTACGAAGT…
E_Nicotiana_tabacum	ATGATACTTTCTGTTTTGTCGAGCCCTGCTTTGGTCTCTGGTTTGATGGTTGTACGTGCTAAAAATCCGGTACATTCCGTTTTGTTTCTCATCCCAGTCTTTCGCAACACTTCAGGTTTACTTCTTTTGTTAGGTCTCGACTTCTTCGCTATGATCTTCCCAGTAGTTTATATAGGAGCTATAGCCGTTTCATTCCTATTCGTTGTTATGATGTTCCATATTCAAATAGCGGAGATTCACGAAGAAGTATTGCGCTATTTACCTGTGAGTGGTATTATTGGACTGCTCTTTTGGTGGGAGATGTTCTTTATTTTAGATAATGAAAGCATTCCATTACTACCAACCCAAAGAAATACGACCTCTCTGAGATATACGGTTTATGCCGGAAAGGTACGAAGT…
B_Nitella_hyalina	ATACTTTTTTCTCTTTTTTCAAGCATCGCTTTAGTTTCTGGCGTTATGGTTATACGTGCTAGAAACCCAGTTCATTCCGTTTTATTTCTAATTTTAGTATTTTGTAATACTTCAGGTTTACTTGTGTTATTAGGTCTTGATTTTTTTGCTATGATTTTTTTAGTTGTTTATGTAGGAGCTATTGCTGTTCTATTTTTATTTGTGGTTATGATGCTAAATATAAAGATAGCAGAAATTCACGAAAATGTATTACGTTATTTGCCTGTAGGTGGTATTATTGGACTTATCTTTTTGCTGGAAATTTTCTTAGTTGTAGATAATGATTACATTCCAATATTACCAACAGAATTGAGTACAACTTTATTTCAATATACTGTTTATGCTTCCAAAATACAAAGT…
B_Orthotrichum_stellatum	ATACTTTTTTCTGTTTTTTCGAGCATTGCTTTAGTCTCTAGTGTTATGGTAATACGTGCTAAAAATCCAGTCCATTCTGTTTTATTTTTCATCTTAGTTTTTTTTAACACTTCGGGTTTACTTGTTTTGTTAGGTCTTGACTTTTTCGCCATGATTTTTTTGGTGGTTTATGTAGGAGCTATTGCCGTTTTATTTTTATTTGTAGTTATGATGTTGAATATTAAAATAGCAGAAATTCACGAGAATGTATTGCGTTATTTACCTGTAGGTGGTATTATTGGAGTTATTTTTTTGTTGGAAATTTTTTTTATTGTAGATAATGATTACATTCCAATATTACCAACGGAATTGAGTACAACTTATTTAACATATACAGTTTATGCTGAAAAGATACAAAGT…
M_Oryza_rufipogon	ATGATACTTTCAGTTTTGTCGAGCCCTGCTTTGGTCTCTGGTTTGATGGTTGTACGTGCTAAAAATCCGGTACATTCCGTTTTGTTTCCCATCCTAGTCTTTTGCGACACAGCTGGTTTACTTATTTTGTTAGGTCTCGACTTCTCCGCTATGATCTCCCCAGTAGTTCATATAGGAGCTATTGCCGTTTCATTCCTATTCGTGGTTATGATGTTCAATATTCAAATAGCGGAGATTCACGAAGAAGTATTGCGCTATTTACCAGTGAGTGGTATTATTGGACTGATCTTTTGGTGGGAAATGTTCTTCATTTTAGATAATGAAACCATTCCATTACTACCAACCCACAGAAATACGACCTCTCTGAGATATACGGTTTATGCCGGAAAGGTACGAAGT…
M_Oryza_sativa_Indica_Group	ATGATACTTTCAGTTTTGTCGAGCCCTGCTTTGGTCTCTGGTTTGATGGTTGTACGTGCTAAAAATCCGGTACATTCCGTTTTGTTTCCCATCCTAGTCTTTTGCGACACAGCTGGTTTACTTATTTTGTTAGGTCTCGACTTCTCCGCTATGATCTCCCCAGTAGTTCATATAGGAGCTATTGCCGTTTCATTCCTATTCGTGGTTATGATGTTCAATATTCAAATAGCGGAGATTCACGAAGAAGTATTGCGCTATTTACCAGTGAGTGGTATTATTGGACTGATCTTTTGGTGGGAAATGTTCTTCATTTTAGATAATGAAACCATTCCATTACTACCAACCCACAGAAATACGACCTCTCTGAGATATACGGTTTATGCCGGAAAGGTACGAAGT…
M_Oryza_sativa_Japonica_Group	ATGATACTTTCAGTTTTGTCTAGCCCTGCTTTGGTCTCTGGTTTGATGGTTGTACGTGCTAAAAATCCGGTACATTCCGTTTTGTTTCCCATCCTAATCTTTTGCGACACAGCTGGTTTACTTATTTTGTTAGGTCTCGACTTCTCCGCTATGATCTCCCCAGTAATTCATATAGGAGCTATTGCCGTTTCATTCCTATTCGTGGTTATGATGTTCAATATTCAAATAGCGGAGATTCACGAAGAAGTATTGCGCTATTTACCAGTGAGTGGTATTATTGGACTGATCTTTTGGTGGGAAATGTTCTTCATTTTAGATAATGAAACCATTCCATTACTACCAACCCACAGAAATACGACCTCTCTGAGATATACGGTTTATGCCGGAAAGGTACGAAAT…
B_Phaeoceros_laevis	ATACTTTTTTCTGTTCCTTCGAGCATTGCTTTAGTCTCCGGTGTTACGGCGACACGTGCCAAAAATCTAGTCCATTTCGTTTTATTTTTAATACCCGTCTTTCGCAATACTTCAGGTTTACTTGTTTTGTTAGGTCTCGACTCCTTCGCTATGATTTTTTTAGTGGTTTATGCAGGAGCTATTGCTGCTTCATCTCCATCTGTAGCTATGACGTCAAATATTAAAATAGCAGAAATTCACGAGAATGTATTGCGCTATTTACCTGTGGGTGGTATTATTGGACTTATTCTTTTGCTGGAAATCTTTTTTATTGTAGATAATGATTACATTCCAATATTACCAACGAAACTGAGTACAGCCTATCTAACATATACAGTTTATGCTGGAAAGATA---AGT…
M_Phoenix_dactylifera	ATGATACTTTCTGTTTCGTCGAGCCCTGCTTTGGTCTCTGGTTTGATGGTTGTACGTGCTAAAAATCCGGTACATTCCGTTTCGTTTCCCATCCCAGTCTTTCGCGACACTTCTGGTTTACTTATTTTGTTAGGTCTCGACTTCTCCGCTATGATCTCCCCAGTAGTTCATATAGGAGCTATAGCCGTTTCATTCCTATTCGTGGTTATGATGTTCAATATTCAAATAGCGGAGATTCACGAAGAAGTATTGCGCTATTTACCAGTGAGTGGTATTATTGGACTGATCCTTTGGTGGGAAATGTTCTTCATTTTAGATAATGAAACCATTCCATTACTACCAACCCACAGAAATACGACCTCTCTGAGATATACGGTTCATGCCGGAAAGGTACGAAGT…
B_Physcomitrella_patens	ATACTTTTTTCTGTTTTTTCGAGCATTGCTTTAGTCTCTAGTGTTATGGTAATACGTGCTAAAAATCCAGTCCATTCTGTTTTATTTTTCATCCTAGTTTTTTTCAACACTTCGGGTTTACTTGTTTTGTTAGGTCTTGACTTCTTTGCTATGATTTTTTTAGTGGTTTATGTAGGAGCTATTGCCGTTTTATTTTTATTTGTAGTTATGATGTTAAATATTAAAATAGCAGAAATTCACGAGAATGTATTGCGTTATTTACCTGTAGGTGGTATTATTGGAGTTATTTTTTTGTTGGAAATTTTTTTCATTGTAGATAATGATTACATTCCAATATTACCAACGAAATTGAGTACAACTTATTTAACATATACAGTTTATGCTGAAAAGATACAAAGT…
B_Pleurozia_purpurea	ATACTTTTTTATGTTTTTGTGGTCCTCGCTTTAGTGTCAGGCGCTATGGTGATACGTGCCAAAAATCCAGTTCATTCTGTTTTATTTTTAATCTCAGTTTTTCGCAATACTTCCGGTTTACTCGTTTTGTTAGGTCCTGACTTCTTTGCTATGATTTTCCTAGTGGTTTATGTAGGAGCTATTGCCGTTTCATTCTCGTTTGTTGTTATGATGTTACATACAAGGATAGAAGAAATTCACGAGAATGTGTTGCGCTATTTACCTGTAGGTGGTATTATTGGACTTATTTTTTTGTTGGAAATCTTTCTAATGGTAGATAATGATTACATCCCAATATTATCAACGAAATCGGGTGCAACCTATCTAACATATACAGTTTATGCTGAAAAGATACATAGT…
B_Ptychomnion_cygnisetum	ATACTTTTTTCTGTTTTTTCGAGCATTGCTTTAGTCTCTAGCGTTATGGTAATACGTGCCAAAAATCCAGTCCATTCTGTTTTATTCTTCATCTTAGTTTTTTTCAACACTTCGGGTTTACTCGTTTTGTTAGGTCTCGACTTCTCTGCTATGATCTTCTTAGTGGTTTATGTAGGAGCTATTGCCGTTCTATTTTTATTCGTAGTTATGATGTTGAATATTAAAATAGCAGAAATTCATGAGAATGTATTGCGTTATTTACCTGTGGGTGGTATTATTGGAGTCATCTTCCTGTTGGAAATTTTCTTCATTGTAGATAATGATTACATTCCAATATTACCAACGAAATTGGGTACAACTTATTTAACATATACGGTTTATGCTGAAAAGATACAAAGT…
E_Raphanus_sativus	ATGATACTTTCTGTTTTGTCGAGCCCTGCTTTGGTCTCTGGTTTGATGGTTGCACGTGCTAAAAATCCGGTACATTCCGTTTTGTTTCCCATCCCAGTCTTTCGCGACACTTCAGGTTTACTTCTTTTGTTAGGTCTCGACTTCTTCGCTATGATCTTCCCAGTAGTTCATATAGGAGCTATAGCCGTTTCATTCCTTTTCGTTGTTATGATGTTCCATATTCAAATAGCGGAGATTCACGAAGAAGTATTGCGCTATTTACCAGTGAGTGGGATTATTGGACTGATCTTTTGGTGGGAAATGTTTTTCATTTTAGATAATGAAAGCATTCCATTACTACCAACCCAAAGAAATACGACCTCTCTTAGATATACGGTTTATGCCGGAAAGGTACGAAGT…
E_Rhazya_stricta	ATGATACTTTCTGTTTTGTCGAGCCCTGCTTTGGTCTCTGGTTTGATGGTTGTACGTGCTAAAAATCCGGTACATTCCGTTTTGTTTCCCATCCCAGTCTTTCGCAACACTTCAGGTTTACTTCTTTTGTTAGGTCTCGACTTCTTCGCTATGATCTTCCCAGTAGTTCATATAGGAGCTATAGCCGTTTTATTCCTATTCGTTGTTATGATGTTCCATATTCAAATAGCGGAGATTCACGAAGAAGTCTTGCGCTATTTACCAGTGAGTGGTATTATTGGACTGATCTTTTGGTGGGAAATGTTCTTCATTTTAGATAATGAAAGCATTCCATTACTACCAACCCAAAGAAATACGACCTCTCTGAGATATACGGTTTATGCCGGAAAGGTACGAAGT…
E_Ricinus_communis	ATGATACTTTCTGTTTTGTCGAGCCCTGCTTTGGTCTCTGGTTTGATGGTTGCACGTGCTAAAAATCCGGTACATTCCGTTTTGTTTCCCATCCTAGTCTTTCGCGATACTTCAGGTTTACTTCTTTTGTTAGGTCTCGACTTCTCCGCTATGATCTTCCCAGTAGTTTATATAGGAGCTATAGCCGTTTTATTCCTATTCGTTGTTATGATGTTCCATATTCAAATAGCGGAGATTCACGAAGAAGTCTTGCGCTATTTACCAGTGAGTGGTATTATTGGACTGATCTTTTGGTGGGAAATGTTCTTCATTTTAGATAATGAAACCATTCCATTACTACCAACCCAAAGAAATACGACCTCTCTGAGATATACAGTTTATGCCGGAAAGGTACGAAGT…
A_Roya_obtusa	ATATTATTTTCTATTTTTTCAAGTATTGCTTTAGTTTCTGGTCTTATGGTTATACGTGCTAAAAATCCGGTTCATTCAGTTTTATTTTTAATTTTAGTATTTTTTAATACGTCTGGTTTACTTGTATTAATAGGTCTTGATTTTTTTGCTATGGTTTTTTTAGTAGTTTATGTAGGTGCTATTGCTGTTTTATTTTTATTTGTAGTTATGATGTTAAATATAAAAATTGCGGAGATTCATGAAAATATATTAAGATATTTACCCGTAGGAGGAATTATTGGACTTATTTTTTTATTAGAAGTTTTTTTAATCGTGGATAATAATTATATTCCTATACTTCCTAGTCATTATCAAAATGAATTTTTTCATTATACTTCATATGCTTTCAAAATTCAAAGT…
E_Salvia_miltiorrhiza	ATGATACTTTCTGTTTTGTCGAGCCCTGCTTTGGTCTCTGGTTTGATGGTTGTACGTGCTAAAAATCCGGTACATTCCGTTTTGTTTCCCATCCCAGTATTTCGCAATACTTCCGGTTTACTTCTTTTCTTAGGTCTCGACTTTTTCGCTATGATCTTCCCAGTAGTTCATATAGGAGCTATAGCCGTTTCATTCCTATTCGTTGTTATGATGTTCAATATTCAAATAGCGGAGATTCACGAAGAAGTATTGCGCTATTTACCAGTGAGTGGTATTATTGGACTGATCTTTTGGTGGGAAATGTTCTTCATTTTAGATAATGAAAGCATTCCATTACTACCAACCCAAAGAAATACGACCTCTCTGAGATATACGGTTTATGCCGAAAAGGTACGAAGT…
E_Silene_latifolia	ATGATACTTTCTGTTTTGTCGAGCCCAGCTTTGGTCTCTGGTTTGATGGTTGTACGTGCTAAAAATCCGGTACATTCCGTTTTGTTTCCCATCCCAGTCTTTCGCAACACTTCAGGTTTACTTCTTTTGTTAGGTCTCGACTTTTCCGCTATGATCTTCTTAGTAGTTTATATAGGAGCTATAGCCGTTTCATTCCTATTCGTTGTTATGATGTTCCATATTCAAATAGCGGAGATTCACGAAGAAGTCTTGCGCTATTTACCAGTGAGTGGTATTATTGGACTGATCTTTTGGTGGGAAATGTTCTTCATTTTAGATAATGAAACCATTCCATTACTACCAACCCAAAGAAATACGACCTCTCTGAGATATACGGTTTATGCCGGAAAGGTACGAAGT…
E_Silene_vulgaris	ATGATACTTTCTGTTTTGTCGAGCCCAGCTTTGGTCTCTGGTTTGATGGTTGTACGTGCTAAAAATCCGGTACATTCCGTTTTGTTTCCCATCCCGGTCTTTCGCAACACTTCAGGTTTACTTCTTTTGTTAGGTCTCGACTTTTCCGCTATGATCTTCTTAGTAGTTTATATAGGAGCTATAGCCGTTTCATTCCTATTCGTTGTTATGATGTTCCATATTCAAATAGCGGAGATTCACGAAGAAGTCTTGCGCTATTTACCAGTGAGTGGTATTATTGGACTGATCTTTTGGTGGGAAATGTTCTTCATTTTAGATAATGAAACCATTCCATTACTACCAACCCAAAGAAATACGACCTCTCTGAGATATACGGTTTATGCCGGAAAGGTACGAAGT…
B_Sphagnum_palustre	ATACTTTTTTCCGTTTTTTCGAGTATTGCTTTAGTCTCCAGTGTTATGGTGATACGTGCTAAAAATCCAGTCCATTCTGTTTTATTTTTTATTTTAGTTTTCTTTAATATTTCGGGTTTACTTGTTTTGTTAGGTCTTGACTTCTTTGCTATGATTTTTTTAGTGGTTTATGTAGGAGCCATTGCCGTTTTATTTTTATTTGTAGTTATGATGTTAAATATCAAAATAGCAGAAATTCACGAAAATGTATTGCGCTATTTACCCGTGGGTGGTATTATTGGACTTATTTTTTTGTTGGAAATCTTTTTCATTATAGATAATGATTACATTCCAATATTACCAACAAAATTGAGTACAACCTATCTAACATATACAGTTTATGCCGAAAAGATACAGAGT…
M_Spirodela_polyrhiza	ATGATACTTTCTGTTTTGTCGAGCCCTGCTTTGGTCTCTGGTTTGATGGTTGTACGTGCTAAAAATCCGGTACATTCCGTTTCGTTTCCCATCCCAGTCTTTCGCGACACTTCAGGTTTACTTATTTTGTTAGGTCTCGACTTCTCCGCTATGATCTCCCCAGTAGTTCATATAGGAGCTATTGCCGCTTCATTCCTATTCGTGGTTATGATGTTCAATATTCAAATAGCGGAGACTCACGAAGAAGTATTGCGCTATTTACCAGTGAGTGGTATTATTGGACTGATCCTTTGGTGGGAAATGTTCTTCATTTTAGATAATGAAACCATTCCATTACTACCAACCCACAGAAATACGACCTCTCTGAGATATACAGTTTATGCCGGAAAGGTACGAAGT…
B_Tetraphis_pellucida	ATACTTTTTTCTGTTTTTTCGAGCATTGCTTTAGTCTCTAGTGTTATGGTGATCCGTGCTAAAAATCCAGTGCATTCTGTTTTATTTTTCATCCTAGTTTTTTTGAACACTTCGGGTTTACTTGTTCTGTTAGGTCTTGACTTCTTTGCTATGATTTTTTTAGTCGTTTATGTAGGAGCTATCGCCGTTCTATTTTTATTTGTAGTTATGATGTTAAATATTAAAATAGCAGAAATTCACGAGAATGTATTGCGTTATTTACCTGTAGGTGGTATTATTGGAGTTATTTTTTTGTTGGAAATTTTTTTCATTGTAGATAATGATTACATTCCAATATTACCAACGAAATTGAGTACAACCTATCTAACATATACAGTTTATGCTGAAAAGATACAAAGT…
B_Treubia_lacunosa	ATACTTTTTTATGTCTTTGTGGTCCTCGCTTTAGTGTCAGGCGCTATGGTGATACGTGCCAAAAATCCAGTTCATTCTGTTTTATTTTTAATCCTAGTTTTTTGCAATACTTCCGGGTTACTCGTTTTGTTAGGTCTTGACTTCTTTGCTATGATTTTTTTAGTGGTTTATGTAGGAGCTATTGCTGTTTTATTTTTGTTTGTCGTTATGATGTTACATATAGGAATGGAAGAAATTCACGAGAATGTATTGCGCTATTTACCTGTAGGTGGTATTATTGGACTTATTTTTCTGTTGGAAATCTTTTTAATGGTAGATAATGATTACATTCCAATATTACCAACGAAATTGAATGCAACCTATCTAACATATACAGTTTATGCTGGAAAGATACATAGT…
M_Tripsacum_dactyloides	ATGATACTTTCTGTTTTGTCGAGCCCTGCTTTGGTCTCTGGTTTGATGGTTGTACGTGCTAAAAATCCGGTACATTCCGTTTTGTTTCCCATCCTAGTCTTTTGCGACACTTCTGGTTTACTTATTTTGTTAGGTCTCGACTTCTCCGCTATGATCTTCCCAGTAGTTCATATAGGAGCTATTGCCGTTTCATTCCTATTCGTGGTTATGATGTTCAATATTCAAATAGCGGAGATTCACGAAGAAGTATTGCGCTATTTACCAGTAAGTGGTATTATTGGACTGATCTTTTGGTGGGAAATGTTCTTCATTTTAGATAATGAAACCATTCCATTACTACCAACCCACAGAAATACGACCTCTCTGGGATATACGGTTTATGCCGGAAAGGTACGAAGT…
M_Triticum_aestivum	ATGATACTTTCTGTTTTGTCGAGCCCTGCTTTGGTCTCTGGTTTGATGGTTGTACGTGCTAAAAATCCGGTACATTCCGTTTTGTTTCCCATCCTAGTCTTTTGCGACACTTCTGGTTTACTTATTTTGTTAGGTCTCGACTTCTCCGCTATGATCTCCCCAGTAGTTCATATAGGAGCTATTGCCGTTTCATTCCTATTCGTGGTTATGATGTTCAATATTCAAATAGCGGAGATTCACGAAGAAGTATTGCGCTATTTACCAGTGAGTGGTATTATTGGACTGATCTTTTGGTGGGAAATGTTCTTCATTTTAGATAATGAAACCATTCCATTACTACCAACCCACAGAAATACGACCTCTCTGAGATATACGGTTTATGCCGGAAAGGTACGAAGT…
M_Triticum_timopheevii	ATGATACTTTCTGTTTTGTCGAGCCCTGCTTTGGTCTCTGGTTTGATGGTTGTACGTGCTAAAAATCCGGTACATTCCGTTTTGTTTCCCATCCTAGTCTTTTGCGACACTTCTGGTTTACTTATTTTGTTAGGTCTCGACTTCTCCGCTATGATCTCCCCAGTAGTTCATATAGGAGCTATTGCCGTTTCATTCCTATTCGTGGTTATGATGTTCAATATTCAAATAGCGGAGATTCACGAAGAAGTATTGCGCTATTTACCAGTGAGTGGTATTATTGGACTGATCTTTTGGTGGGAAATGTTCTTCATTTTAGATAATGAAACCATTCCATTACTACCAACCCACAGAAATACGACCTCTCTGAGATATACGGTTTATGCCGGAAAGGTACGAAGT…
B_Ulota_hutchinsiae	ATACTTTTTTCTGTTTTTTCGAGCATTGCTTTAGTCTCTAGTGTTATGGTAATACGTGCTAAAAATCCAGTCCATTCTGTTTTATTTTTCATCTTAGTTTTTTTTAACACTTCGGGTTTACTTGTTTTGTTAGGTCTTGACTTTTTCGCCATGATTTTTTTGGTGGTTTATGTAGGAGCTATTGCCGTTTTATTTTTATTTGTAGTTATGATGTTGAATATTAAAATAGCAGAAATTCACGAGAATGTATTGCGTTATTTACCTGTAGGTGGTATTATTGGAGTTATTTTTTTGTTGGAAATTTTTTTTATTGTAGATAATGATTACATTCCAATATTACCAACGGAATTGAGTACAACTTATTTAACATATACAGTTTATGCTGAAAAGATACAAAGT…
E_Vaccinium_macrocarpon	ATGATACTTTCTGTTTTGTCAAGTCCTGCTTTGGTCTCTGGTTTGATGGTTGTACGTGCTAAAAATCCTGTACATTCCGTTTTGTTTCTCATTCTAGTCTTTCGCGACACTTCAGGTTTACTTCTTTTGTTAGGTCTCGACTTCTTCGCTATGATCTTCCCAGTAGTTCATATAGGAGCTATAGCCGTTTCATTCCTTTTCGTTGTTATGATGTTCCATATTCAAATAGCAGAGATTCACGAAGAAGTATTGCGCTATTTACCAGTGAGTGGTATTATTGGACTGATCTTTTGGTGGGAAATGTTCTTCATTTTAGATAATGAGAGCATCCCATTACTACCAACCCAAAGAAATACGACCTCTCTGAGATATACGGTTTATGCCGGAAAGGTACGAAGT…
E_Vigna_angularis	ATGATACTTTCTGTTTTGTCGAGCCCTGCTTTGGTCTCTGGTTTGATGGTTGCACGTGCTAAAAATCCGGTACATTCCGTTTTGTTTCCCATCCCAGTCTTTCGCGACACTTCAGGTTTACTTCTTTTGTTAGGTCTCGACTTCTCCGCTATGATCTTCCCAGTAGTTCATATAGGAGCTATAGCCGTATCATTCCTATTCGTTGTTATGATGTTCCATATTCAAATAGCGGAGATTCACGAAGAAGTATTGCGCTATTTACCAGTGAGTGGTATTATTGGACTGATCCTTTGGTGGGAAATGTTCTTCATTTTAGATAATGAAACCATTCCATTACTACCAACCCAAATAAATACGAACTCTCTTATATATACGGTTTATGCCGGAAAGGTACGAAGT…
E_Vigna_radiata	ATGATACTTTCTGTTTTGTCGAGCCCTGCTTTGGTCTCTGGTTTGATGGTTGCACGTGCTAAAAATCCGGTACATTCCGTTTTGTTTCCCATCCCAGTCTTTCGCGACACTTCAGGTTTACTTCTTTTGTTAGGTCTCGACTTCTCCGCTATGATCTTCCCAGTAGTTCATATAGGAGCTATAGCCGTATCATTCCTATTCGTTGTTATGATGTTCCATATTCAAATAGCGGAGATTCACGAAGAAGTATTGCGCTATTTACCAGTGAGTGGTATTATTGGACTGATCCTTTGGTGGGAAATGTTCTTCATTTTAGATAATGAAACCATTCCATTACTACCAACCCAAATAAATACGACCTCTCTTATATATACGGTTTATGCCGGAAAGGTACGAAGT…
E_Vitis_vinifera	ATGATACTTTCTGTTTCGTCGAGCCCTGCTTTGGTCTCTGGTTTGATGGTTGCACGTGCTAAAAATCCGGTACATTCCGTTTTGTTTCCCATCCCAGTCTTTCGCAACACTTCAGGTTTACTTCTTTTGTTAGGTCTCGACTTCTCCGCTATGATCTTCCCAGTAGTTCATATAGGAGCTATAGCCGTTTCATTCCTATTCGTTGTTATGATGTTCCATATTCAAATAGCGGAGACTCACGAAGAAGTATTGCGCTATTTACCAGTGAGTGGTATTATTGGACTGATCCTTTGGTGGGAAATGTTCTTCATTTTAGATAATGAAACCATTCCATTACTACCAACCCAAAGAAAGACGACCTCTCTGAGATATACGGTTTATGCCGAAAAGGTACGAAGT…
M_Zea_luxurians	ATGATTCTTTCCGTTTTGTCGAGCCCTGCTTTGGTCTCTGGTTTGATGGTTGTACGTGCTAAAAATCCGGTACATTCCGTTTTGTTTCCCATCCTAGTCTTTTGCGACACTTCTGGTTTACTTATTTTGTTAGGTCTCGACTTCTCCGCTATGATCTTCCCAGTAGTTCATATAGGAGCTATTGCCGTTTCATTCCTATTCGTGGTTATGATGTTCAATATTCAAATAGCGGAGATTCACGAAGAAGTATTGCGCTATTTACCAGTGAGTGGTATTATTGGACTGATCTTTTGGTGGGAAATGTTCTTCATTTTAGATAATGAAACCATTCCATTACTACCAACCCACAGAAATACGACCTCTCTGAAATATACGGTTTATGCCGGAAAGGTACGAAGT…
M_Zea_mays_subsp_mays	ATGATTCTTTCCGTTTTGTCGAGCCCTGCTTTGGTCTCTGGTTTGATGGTTGTACGTGCTAAAAATCCGGTACATTCCGTTTTGTTTCCCATCCTAGTCTTTTGCGACACTTCTGGTTTACTTATTTTGTTAGGTCTCGACTTCTCCGCTATGATCTTCCCAGTAGTTCATATAGGAGCTATTGCCGTTTCATTCCTATTCGTGGTTATGATGTTCAATATTCAAATAGCGGAGATTCACGAAGAAGTATTGCGCTATTTACCAGTGAGTGGTATTATTGGACTGATCTTTTGGTGGGAAATGTTCTTCATTTTAGATAATGAAACCATTCCATTACTACCAACCCACAGAAATACGACCTCTCTGAAATATACGGTTTATGCCGGAAAGGTACGAAGT…
M_Zea_mays_subsp_parviglumis	ATGATTCTTTCCGTTTTGTCGAGCCCTGCTTTGGTCTCTGGTTTGATGGTTGTACGTGCTAAAAATCCGGTACATTCCGTTTTGTTTCCCATCCTAGTCTTTTGCGACACTTCTGGTTTACTTATTTTGTTAGGTCTCGACTTCTCCGCTATGATCTTCCCAGTAGTTCATATAGGAGCTATTGCCGTTTCATTCCTATTCGTGGTTATGATGTTCAATATTCAAATAGCGGAGATTCACGAAGAAGTATTGCGCTATTTACCAGTGAGTGGTATTATTGGACTGATCTTTTGGTGGGAAATGTTCTTCATTTTAGATAATGAAACCATTCCATTACTACCAACCCACAGAAATACGACCTCTCTGAAATATACGGTTTATGCCGGAAAGGTACGAAGT…
M_Zea_perennis	ATGATTCTTTCCGTTTTGTCGAGCCCTGCTTTGGTCTCTGGTTTGATGGTTGTACGTGCTAAAAATCCGGTACATTCCGTTTTGTTTCCCATCCTAGTCTTTTGCGACACTTCTGGTTTACTTATTTTGTTAGGTCTCGACTTCTCCGCTATGATCTTCCCAGTAGTTCATATAGGAGCTATTGCCGTTTCATTCCTATTCGTGGTTATGATGTTCAATATTCAAATAGCGGAGATTCACGAAGAAGTATTGCGCTATTTACCAGTGAGTGGTATTATTGGACTGATCTTTTGGTGGGAAATGTTCTTCATTTTAGATAATGAAACCATTCCATTACTACCAACCCACAGAAATACGACCTCTCTGAAATATACGGTTTATGCCGGAAAGGTACGAAGT…
M_Sorghum_bicolor	ATGATACTTTCTGTTTTGTCGAGCCCTGCTTTGGTCTCTGGTTTGATGGTTGTACGTGCTAAAAATCCGGTACATTCCGTTTTGTTTCCCATCCTAGTCTTTTGCGACACTTCTGGTTTACTTATTTTGTTAGGTCTCGACTTCTCCGCTATGATCTTCCCAGTAGTTCATATAGGAGCTATTGCCGTTTCATTCCTATTCGTGGTTATGATGTTCAATATTCAAATAGCGGAGATTCACGAAGAAGTATTGCGCTATTTACCAGTGAGTGGTATTATTGGACTGATCTTTTGGTGGGAAATGTTCTTCATTTTAGATAATGAAACCATTCCATTACTACCAACCCAAAGAAATACGACCTCCCTGGGATATACGGTTTATGCCGGAAAGGTACGAAGT…
E_Mimulus_guttatus	ATGATACTTTCTGTTTTGTCGAGCCCTGCTTTGGTCTCTGGTTTGATGGTTGTACGTGCTAAAAATCCAGTACATTCCGTTTTGTTTCCCATCCCAGTCTTTCGCAATACTTCCGGTTTACTTCTTTTCTTAGGTCTCGACTTTTTCGCAATGATCTTCTCAGTAGTTCATATAGGAGCTATTGCCGTTTCATTCCTATTCGTTGTTATGATGTTCAATATTCAAATAGCGGAGATTCACGAAGAAGTATTGCGCTATTTACCAGTGAGTGGTATTATTGGACTGATCTTTTGGTGGGAAATGTTCTTCATTTTAGATAATGAAAGCATTCCATTACTACCAACCCAAAGAAATACGACCTCTCTGAGATATACGGTTTATGCCGAAAAGGTACGAAGT…
N_Amborella_trichopoda	ATGATACTTTCTGTTTCGTCGAGCCCTGCTTTGGTCTCTGGTTTGATGGTTGCACGTGCTAAAAATCCGGTACATTCCGTTTCGTTTCCCATCCCAGTCTTTCGCGACACTTCAGGTTTACTTCTTTTGTTAGGTCTCGACTTCTCCGCTATGATCTCCCCAGTAGTTCATATAGGAGCTATTGCCGTTTCATTCCTATTCGTGGTTATGATGTTCAATATTCAAATAGCGGAGACTCACGAAGAAGTATTGCGCTATTTACCTGTGAGTGGTATTATTGGACTGATCTTTTGGTGGGAAATGTTCTTCATTTTGGATAATGAAACCATTCCATTACTACCAACCCACAGAAAGACGACCTCTCTTAGATATACGGTTTATGCCGGAAAGGTACGAAGT…
N_Liriodendron_tulipifera	ATGATACTTTCTGTTTCGTCGAGCCCTGCTTTGGTCTCTGGTTTGATGGTTGCACGTGCTAAAAATCCGGTACATCCCGTTTCGTTTCCCATCCCAGTCTTTCGCGACACTTCAGGTTTACTTCTTTTGTTAGGTCTCGACTTCTCCGCTATGATCTCCCCAGTAGTTCATATAGGAGCTATTGCCGCTTCATTCCTATTCGTGGTTATGATGTTCAATATTCAAATAGCGGAGACTCACGAAGAAGTATTGCGCTATTTACCAGTGAGTGGTATTATTGGACTGATCCTTTGGTGGGAAATGTTCTTCGTTTTAGATAATGAAACCATTCCATTACTACCAACCCACAGAAATACGACCTCTCTGAGATATACGGTTCATGCCGGAAAGGTACGAAGT…
E_Nelumbo_nucifera	ATGATACTTTCTGTTTTGTCGAGCCCTGCTTTGGTCTCTGGTTTGATGGTTGCACGCGCTAAAAATCCGGTACATTCCGTTTTGTTTCCCATCCCAGTCTTTCGCGACACTTCAGGTTTACTTCTTTTGTTAGGTCTCGACTTCTCCGCTATGATCTTCCCAGTAGTTCATATAGGAGCTATTGCCGTTTCATTCCTATTCGTTGTTATGATGTTCCATATTCAAATAGCGGAGACTCACGAAGAAGTTTTGCGCTATTTACCAGTGAGTGGTATTATTGGACTGATCCTTTGGTGGGAAATGTTCTTCATTTTAGATAATGAAACCATTCCATTACTACCAACCCACAGAAATACGACCTCTCTGAGATATACGGTTCATGCCGGAAAGGTACGAAGT…
