# Supplementary material for: The mitochondrial genome map of Nelumbo nucifera reveals ancient evolutionary features
Source: Sci Rep. 2016 Jul 22;6:30158. doi: 10.1038/srep30158 (PMC4957087; doi:10.1038/srep30158)
Supplement: Supplementary Data S1 [file srep30158-s2.zip › Alignment/nad9.phy]

79 570
M_Aegilops_speltoides	ATGGATAACCAATCCATTTTCCAATATAGTTGGGAGATTTTACCCAAGAAATGGGTACATAAAATGAAAAGATCGGAACATGGGAATAGATCTTATACCAATACTGACTACCCATTTCCATTGTTGTGCTTTCTAAAATGGCATACCTATACAAGGGTTCAAGTTTCGATCGATATTTGCGGAGTGGATCATCCCTCTCGAAAACGAAGATTTGAAGTTGTCCATAATTTACTGAGTACTCGGTATAACTCACGCATTCGTGTACAAACAAGTGCAGACGAAGTAACACGAATATCTCCGGTAGTCAGTCTATTTCCATCAGCCGGCCGGTGGGAGCGAGAAGTATGGGATATGTCTGGTGTTTCTTCCATCAATCATCCGGATTTACGCCGTATATCA…
E_Ajuga_reptans	ATGGATAACCAATTCATTTTCAAATATAGTTGGGAGATTTTACCCAAGAAATGGGTTCAAAAAATAGAAAGATCGGAACATGGGAATAGCTCTGATACCAATACGGACTACCCATTTCCATTGTTGTGCTTTCTTAAATTGCATACCTATACAAGGGTTCAAGTTTTGATCGATATTTGCGGAGTTGATTATCCCTCTCGAAAACGACGATTTGAAGTGGTCTATAATTTACTGAGTACTCGGTATAACTCACGCATTCGTGTACAAACCAGTGCGGACGAAGTAACACGAATATCTCCGGTAGTCAGTCCATTTCCATCAGCCGGCCGGTGGGAGCGAGAAGTTTGGGATATGTTTGGTGTTTCTTCCATCAATCATCCGGATCTACGCCGTATATCA…
B_Anomodon_rugelii	GTGGATAACCAATCGTTTTTCAAATCTCTGATAGCTACTTTACCG---AAATGGATACATCAATTTCGAAAATCAAAACATGAAAATATATTCTATACCAATCCTGATTACCTATTTCAATTATTATGGTTTTTGAAATATCATACCAATACACGTTTTCAGGTCTTAATCGATATTTGTGGAGTTGATTATCCCTCTCGAAAACAAAGATTTGAAGTAGTTTATAATTTACTAAGTATTCAATATAACTCACGCATTCGTGTACAAACCAGTGTGGACGAAATAACTCCAATTTGTTCGGCAGTCACTATATTTCCGTCAGCCGGCTGGTGGGAGCGAGAAGTTTGGGATATGTTCGGTGTTTATTTTTCTAATCATCCCGATTTACGCCGTATATTA…
E_Arabidopsis_thaliana	ATGGATAACCAATTCATTTTCAAATATAGTTGGGAGACTTTACCCAAGAAATGGGTCAAAAAAATGGAAAGATCGGAACATGGGAATAGATCTGATACCAATACGGACTACCTATTTCAATTGTTGTGCTTTCTCAAATTGCATACCTATACAAGGGTTCAAGTTTCGATCGATATTTGCGGAGTTGATCATCCCTCTCGAAAACGAAGATTTGAAGTGGTCTATAATTTACTGAGTACTCGGTATAACTCACGCATTCGTGTACAAACCAGTGCAGACGAAGTAACACGAATATCTCCGGTAGTAAGTCTATTTCCATCAGCCGGCCGGTGGGAGCGAGAAGTTTGGGATATGTTTGGTGTTTCTTTCATCAATCATCCGGATCTACGCCGTATATCA…
E_Asclepias_syriaca	ATGGATAACCAATTCATTTTCAAATATAGTTGGGAGACTTTACCCAAGAAATGGGTAAATAAAATGGAAAGATCGGAACATGGGAATAGATCTGATACCAATGCAGACTACCTATTGAAATTGTTGTGCTTTCTGAAATTGCATACCTATACAAGGGTTCAAGTTTCGATCGATATTTGCGGAGTTGATTATCCCTCTCGAAAACGAAGATTTGAAGTAGTCTATAATTTACTGAGTACTCGGTATAACTCACGCATTCGTGTACAAACCAGTGCAGACGAAGTAACACGAATATCTCCGGTAGTCAGTCTATTTCCATCAGCTGGCTGGTGGGAGCGCGAAGTTTGGGATATGTTTGGTGTTTCTTCCATCAATCATCCGGATCTACGCCGTATATCA…
B_Atrichum_angustatum	GTGGATAACCAATCGTTTTTCAAATCTCTGATAGCTACTTTACCA---AAATGGATACATCAATTCAAAAAATCAAAACATGAAAATATATTATATACCAATCCTGATTACCTATTTCAATCATTATGGTTTTTGAAATATCATACCAATACACGTTTTCAAGTCTTGATCGATATTTGTGGAGTTGATTATCCTTCTCGAAAACAAAGATTTGAAGTAGTTTATAATTTACTGAGTATTCAGTATAACTCACGCATTCGCGTACAAACCAGTGTGGACGAAATAACTCCAATTTGTTCGGCAGTCAGTATATTTCCGTCAGCCGGCTGGTGGGAGCGAGAAGTTTGGGATATGTTCGGTGTTTATTTTTCTAATCATCCTGATCTACGCCGTATATCA…
B_Bartramia_pomiformis	GTGGATAACCAATCGTTTTTCAAATCTCTGATAGCTACTTTACCA---AAATGGATACATCAATTTCAAAAATCAAAACATGAAAATATATTATATACCAATCCTGATTACCTATTTCAATTATTATGGTTTTTGAAATATCATACCAATACACGTTTTCAGGTCTTAATTGATATTTGTGGAGTTGATTATCCTTCTCGAAAACAAAGATTTGAAGTAGTTTATAATTTACTAAGTATTCAATATAACTCACGCATTCGTGTACAAACCAATGTGGACGAAATAACTCCAATTTGTTCGGCAGTCAATATATTTCCGTCAGCCGGCTGGTGGGAGCGAGAAGTTTGGGATATGTTTGGTGTTTATTTTTCTAATCATCCTGATTTACGCCGTATATTA…
E_Batis_maritima	ATGGATAACCAATCCATTTTCAAATATGGTTGGGAGACTTTACCCAAGAAATGGGTAACAAAAATGGAAAGATCGGAACATGGGAATAGATCTTATACCAATACGGACTACCTATTTCAATTGTTGTGCTTTCTTAAATTGCATACCTATACAAGGGTTCAAGTTTTGATCGATATTTGCGGAGTTGATCATCCCTCTCGAAAACGAAGATTTGAAGTGGTCTATAATTTACTGAGTACTCGGTATAACTCACGCATTCGCGTACAAACCTGTGCAGACGAAGTAACACGAATATCTCCGGTAGTCAGTCTATTTCCATCAGCCGGCCGGTGGGAGCGAGAAGTTTGGGATATGTTTGGTCTTTCTTTCATCAATCATCCGGATCTACGCCGTATATTA…
E_Beta_macrocarpa	ATGGATAACCAATTCATTTTCAAATATAGTTGGGAGACTTTACCCAAGAAATGGGTCAAAAAAATAGAAAAATCAGAACATGGGAATAGATCTGATACCAATACGGACTACCCATTTCAATTGTTGTGCTTTCTTAAATTGCATACCTATACAAGGTTTCAAGTTTTGATCGATATTTGCGGAGTTGATTATCCTTCTCGAAAACGAAGATTTGAAGTGGTCTATAATTTACTGAGTACTCGGTATAATTCGCGCATTCGCGTACAAACCTGTGCAGACGAAGTAACACGAATATCTCCGGTAGTCAGTCTATTTCCATCAGCTGGCCGGTGGGAGCGAGAAGTTTGGGATATGTTTGGTGTTTCTTCCATCAATCATCCGGATCTACGCCGTATATTA…
E_Beta_vulgaris_subsp_maritima	ATGGATAACCAATTCATTTTCAAATATAGTTGGGAGACTTTACCCAAGAAATGGGTCAAAAAAATAGAAAAATCAGAACATGGGAATAGATCTGATACCAATACGGACTACCCATTTCAATTGTTGTGCTTTCTTAAATTGCATACCTATACAAGGTTTCAAGTTTTGATCGATATTTGCGGAGTTGATTATCCTTCTCGAAAACGAAGATTTGAAGTGGTCTATAATTTACTGAGTACTCGGTATAATTCGCGCATTCGCGTACAAACCTGTGCAGACGAAGTAACACGAATATCTCCGGTAGTCAGTCTATTTCCATCAGCTGGCCGGTGGGAGCGAGAAGTTTGGGATATGTTTGGTGTTTCTTCCATCAATCATCCGGATCTACGCCGTATATTA…
E_Beta_vulgaris_subsp_vulgaris	ATGGATAACCAATTCATTTTCAAATATAGTTGGGAGACTTTACCCAAGAAATGGGTCAAAAAAATAGAAAAATCAGAACATGGGAATAGATCTGATACCAATACGGACTACCCATTTCAATTGTTGTGCTTTCTTAAATTGCATACCTATACAAGGTTTCAAGTTTTGATCGATATTTGCGGAGTTGATTATCCTTCTCGAAAACGAAGATTTGAAGTGGTCTATAATTTACTGAGTACTCGGTATAATTCGCGCATTCGGCTACAAACCTGTGCAGACGAAGTAACACGAATATCTCCGGTAGTCAGTCTATTTCCATCAGCTGGCCGGTGGGAGCGAGAAGTTTGGGATATGTTTGGTGTTTCTTCCATCAATCATCCGGATCTACGCCGTATATTA…
E_Boea_hygrometrica	ATGGATAACCAATTCATTTTCAAATATAGTTGGGAGATTTTACCAAAGAGATGGGTAAAAAAAATGGAAAGATCGGAACATGGGAATAGATCTGATACCAATACGGACTACCCATTTCAATTGTTGTGCTTTCTGAAATTGCATACCTATACAAGGGTTCAAGTTTCGATCGATATTTGCGGAGTTGATTATCCCTCTCGAAAACGAAGATTTGAAGTGGTCTATAATTTACTGAGTACTCGGTATAACTCACGCATTCGTGTACAAACCAGTGCAGACGAAGTAACACGAATATCTCCGGTAGTCAGTCCATTTCCATCAGCCGGCCGGTGGGAGCGAGAAGTTTGGGATATGTTTGGTGTTTCTTCCATCAATCATCCGGATCTACGTCGTATATCA…
E_Brassica_carinata	ATGGATAACCAATCCATTTTCAAATATAGTTGGGAGACTTTACCCAAGAAATGGATCAAAAAAATGGAAAGATCGGAACATGGGAATAGATCTGATACCAATACGGACTACCTATTTCAATTGTTGTGCTTTCTCAAATTGCATACCTATACAAGGGTTCAAGTTTTGATCGATATTTGCGGAGTTGATCATCCCTCCCGAAAACGAAGATTTGAAGTGGTCTATAATTTACTGAGTACTCGGTATAACTCACGCATTCGTGTACAAACCAGTGCAGACGAAGTAACACGAATATCTCCGGTAGTAAGTCTATTTCCATCAGCCGGCCGGTGGGAGCGAGAAGTTTGGGATATGTTTGGTGTTTCTTTCATCAATCATCCGGATCTACGCCGTATATCA…
E_Brassica_juncea	ATGGATAACCAATCCATTTTCAAATATAGTTGGGAGACTTTACCCAAGAAATGGGTCAAAAAAATGGAAAGATCGGAACATGGGAATAGATCTGATACCAATACGGACTACCTATTTCAATTGTTGTGCTTTCTCAAATTGCATACCTATACAAGGGTTCAAGTTTCGATCGATATTTGCGGAGTTGATCATCCCTCCCGAAAACGAAGATTTGAAGTGGTCTATAATTTACTGAGTACTCGGTATAACTCACGCATTCGTGTACAAACCAGTGCAGACGAAGTAACACGAATATCTCCGGTAGTAAGTCTATTTCCATCAGCCGGCCGGTGGGAGCGAGAAGTTTGGGATATGTTTGGTGTTTCTTTCATCAATCATCCGGATCTACGCCGTATATCA…
E_Brassica_napus	ATGGATAACCAATCCATTTTCAAATATAGTTGGGAGACTTTACCCAAGAAATGGGTCAAAAAAATGGAAAGATCGGAACATGGGAATAGATCTGATACCAATACGGACTACCTATTTCAATTGTTGTGCTTTCTCAAATTGCATACCTATACAAGGGTTCAAGTTTCGATCGATATTTGCGGAGTTGATCATCCCTCCCGAAAACGAAGATTTGAAGTGGTCTATAATTTACTGAGTACTCGGTATAACTCACGCATTCGTGTACAAACCAGTGCAGACGAAGTAACACGAATATCTCCGGTAGTAAGTCTATTTCCATCAGCCGGCCGGTGGGAGCGAGAAGTTTGGGATATGTTTGGTGTTTCTTTCATCAATCATCCGGATCTACGCCGTATATCA…
E_Brassica_oleracea	ATGGATAACCAATCCATTTTCAAATATAGTTGGGAGACTTTACCCAAGAAATGGGTCAAAAAAATGGAAAGATCGGAACATGGGAATAGATCTGATACCAATACGGACTACCTATTTCAATTGTTGTGCTTTCTCAAATTGCATACCTATACAAGGGTTCAAGTTTCGATCGATATTTGCGGAGTTGATCATCCCTCCCGAAAACGAAGATTTGAAGTGGTCTATAATTTACTGAGTACTCGGTATAACTCACGCATTCGTGTACAAACCAGTGCAGACGAAGTAACACGAATATCTCCGGTAGTAAGTCTATTTCCATCAGCCGGCCGGTGGGAGCGAGAAGTTTGGGATATGTTTGGTGTTTCTTTCATCAATCATCCGGATCTACGCCGTATATCA…
E_Brassica_rapa_subsp_campestris	ATGGATAACCAATCCATTTTCAAATATAGTTGGGAGACTTTACCCAAGAAATGGGTCAAAAAAATGGAAAGATCGGAACATGGGAATAGATCTGATACCAATACGGACTACCTATTTCAATTGTTGTGCTTTCTCAAATTGCATACCTATACAAGGGTTCAAGTTTCGATCGATATTTGCGGAGTTGATCATCCCTCCCGAAAACGAAGATTTGAAGTGGTCTATAATTTACTGAGTACTCGGTATAACTCACGCATTCGTGTACAAACCAGTGCAGACGAAGTAACACGAATATCTCCGGTAGTAAGTCTATTTCCATCAGCCGGCCGGTGGGAGCGAGAAGTTTGGGATATGTTTGGTGTTTCTTTCATCAATCATCCGGATCTACGCCGTATATCA…
M_Butomus_umbellatus	ATGGATAACCAATCTATTTTCCAATATAGTTGGGAGACTTTGCCCAAGAAATGGATACATAAAATGGAAAGATCGGAACATGGGAATAGATCTGATACCAATACGGACTACCCATTTCCATTGTTGTGCTTTCTCAAATTTCATACCTATACACGGGTTCAAGTTTCGATCGATATTTGCGGAGTTGATTATCCCTCTCGAAAACGAAGATTTGAAGTGGTCCATAATTTACTGAGTACTCGGTATAACTCACGCATTCGTGTACAAACAAGTGCAGACGAAGTAACACGAATATCTCCGGTAGTCAGTCCATTTCCATCAGCCGGCCGGTGGGAGCGAGAAGTATGGGATATGTCTGGTGTTTCTTCCATCAATCATCCGGATCTACGCCGTATATCA…
B_Buxbaumia_aphylla	GTGGATAACCAATCGTTTTTCAAATCTCTGATAGCTACTTTACCG---AAATGGATACATCAATTTCAAAAATCAAAATATGAAAATATATTATATACCAATCCTGATTACCTATTTCAATTATTATGGTTCTTGAAATATCATACCAATACACGTTTTCAAGTCCTGGTTGATATTTGTGGAGTTGATTATCCTTCTCGAAAGCAAAGATTTGAAGTAGTTTATAATTTACTAAGTATTCAATATAATTCACGCATTCGCGTACAAACTAGTGTGGACGAAATAACTTCAATTTGTTCGGCAGTCCGTATATTTCCGTCGGCCGGCTGGTGGGAGCGAGAAGTTTGGGATATGTTTGGTGTTCATTTTTCTAATCATCCTGATTTACGCCGTATATTA…
E_Carica_papaya	ATGGATAACCAATCCATTTTCAAATATAGTTGGGAGACTCTACCCAAGAAATGGGTAAACAAAATGGAAAGATCGGAACATGGGAATAGATCTGATACCAATACGGACTACCTATTTCAATTGTTGTGCTTTCTTAAATTGCATACCTATACAAGGGTTCAAGTTTCGATCGATATTTGCGGAGTTGATCATCCCTCTCGAAAACGAAGATTTGAAGTGGTCTATAATTTACTGAGTACTAGGTATAACTCACGCATTCGTGTACAAACCAGTGCAGACGAAGTAACACGAATATCTCCGGTAGTCAGTCTATTTCCATCAGCCGGCCGGTGGGAGCGAGAAGTTTGGGATATGTTTGGTCTTTCTTTCATCAATCATCCAGATCTACGCCGTATATCA…
A_Chaetosphaeridium_globosum	AATCTAATGCACAATTTTGTTCAAAATTTAATAGCTACTTTACCT---TTATGGATAAAAAAAGCACAAATCTCAAAAAATGAGAGTATATTATATATTGATTCTGATTATATAGTTCCATTATTATATTTTTTAAAACATCATACAAACGCACGTTTTCAAATTTGTGTAGATATAACCGCTGTGGATTATCCTTCTCGCAAACAAAGATTTGAAATTGTTTATAATTTATTAAGTGTTCAATATAACTCACGTATTCGTATTCACACTAGTGTTGATGAAATTACACCAGTAAACTCAGTTACTGCTATATTTGCTTCAGCTGGTTGGTTTGAACGAGAAGTTTGGGATATGTTTGGCGTATATTTTTCTAATCATCCAGATTTACGTCGTATTTTA…
A_Chara_vulgaris	GTGCACAATCAATTGTTTTTCAAATCTTTGATAGCTACTTTACCA---AAATGGATTAACAAATCTAAAATATCAAAAAAGGAAATTTGTATATATACCAACCCAGACAATCTTTTTCAAATGTTCTTTTTTTTAAAAAATCATACGAACACAAGATTTCGAGTTTTAATCGATATTTGTGGAGTTGATTATCCTTCTCGAAAAGATAGATTTGAAGTGGTGTATAACTTACTGAGTATTCAGTATAACTCACGTCTTCGTGTACATACACGTGTAGATGAAATAACTCCCATCTGTTCAGTAGTCAAAATATTTCCGGCAGCTGGTTGGTGGGAACGAGAAGTATGGGATATGTTTGGTGTGTATTTTTCCAACCATCCTGATTTACGTCGTATATTA…
A_Chlorokybus_atmophyticus	CAAATGAATGAGAATTTTTTGAAATCTTTAATAGCTACAGTACCT---AAATGGATTGAGCGCTCAATGGTGATAAAAAATGAAATGATTATATATACCGATCCTGAATATATAGTTCCCTTTTTATTTTTTTTAAGAGACCATATGGGTACACAAGTAAAAATACTATTAGACATTTGTGGTGTGGATTATCCATCTCGGAAAGACAGATTTGAAGTTGTTTATAATTTATTAACAATTCAATATAATTCACGTATTCGTATAAAAACATGTGTAGATGAAATAACGCCAGTCTCTTCGGTAGTTTCAGTGTTTAATTCAGCAGCGTGGTGGGAGCGTGAAGTTTGGGATTTATTTGGTATCTTTTTTTCAAACCATCCAGATCTACGCCGTATATTA…
E_Citrullus_lanatus	ATGGATAACCAATCCTTTTTCAAATATAGTTGGGATACTCTCCCCAAGAAATGGGTAAAAAAAAGAGAAAGATCGGAACATGGGAATAGATCGGATACCAATACAGACTACCTATTTCAATTGTTGTGCTTTCTCAAATTGCATACCTATACAAGGGTTCAAGTTTCGATCGATATTTGCGGAGTTGATTATCCCTCTCGAAAACGAAGATTTGAAGTGGTCTATAATTTACTGAGTACTCGGTATAACTCACGCATTCGTGTACAAACCAGTGCAGACGAAGTAACACGAATATCTCCGGTAGTCAGTCTATTTCCATCAGCCGGCCGGTGGGAGCGAGAAGTTTGGGATATGTTTGGTGTTTCTTCCATCAATCATCCGGATCTACGCCGTATATCA…
B_Climacium_americanum	GTGGATAACCAATCGTTTTTCAAATCTCTGATAGCTACTTTACCA---AAATGGATACATCAATTTCGAAAATCAAAACATGAAAATATATTCTATACCAATCCTGATTACCTATTTCAATTATTATGGTTTTTGAAATATCATACCAATACACGTTTTCAGGTCTTAATCGATATTTGTGGAGTTGATTATCCTTCTCGAAAACAAAGATTTGAAGTAGTTTATAATTTACTAAGTATTCAATATAACTCACGCATTCGTGTACAAACCAGTGTGGACGAAATAACTCCAATTTGTTCGGCAGTCAATATATTTCCGTCAGCCGGCTGGTGGGAGCGAGAAGTTTGGGATATGTTCGGTGTTTATTTTTCTAATCATCCCGATTTACGCCGTATATTA…
E_Cucumis_sativus	ATGGATAACCAATCCATTTATAAATATAGTTGGGAGACAGTCCCCAAGAAATGGGTCAAAAAAAGAGAAAGATCGGAACATGGGAATAGATCGGATACCAATACGGACTACCTATTTCAATTGTTGTGCTTTCTCAAATTGCATACCTATACAAGGGTTCAAGTTTCGATCGATATTTGCGGAGTTGATTATCCCTCTCGAAAACTCAGATTTGAAGTGGTCTATAATTTACTGAGTACTCGGTATAACTCACGCATTCGTGTACAAACCAGTGCAGACGAAGTAACACGAATCTCTCCGGTAGTCAGTCTATTTCCATCAGCCGGCCGGTGGGAGCGAGAAGTTTGGGATATGTTTGGTGTTTCTTCCATCAATCATCCGGATCTACGCCGTATATCA…
E_Cucurbita_pepo	ATGGATAACCAATCCATTTTCAAATATAGTTGGGAGACTCTCCCCAAGAAATGGGTCAAAAAAAGAGAAAGATCGGAACATGGGAATAGATCGGATACCAATACGGACTACCTATTTCAATTGTTGTGCTTTCTCAAATTGCATACCTATACAAGGGTTCAAGTTTCGATCGATATTTGCGGAGTTGATTATCCCTCTCGAAAACGCAGATTTGCAGTGGTCTATAATTTACTGAGTACTCGGTATAACTCACGCATTCGTGTACAAACCCGTGCAGACGAAGTAACACGAATATCTCCGGTAGTCAGTCTATTTCCATCAGCCGGCCGGTGGGAGCGAGAAGTTTGGGATATGTTTGGTGTTTCTTCCATCAATCATCCGGATCTACGCCGTATATCA…
G_Cycas_taitungensis	ATGGATAACCAATTGATTCCCAAATATCTAAGAGATACTTCACCCAGTAAATGGGTACATAAAATGGAGAGATCGGAACATGAAAATAGATCATATACCAATACGGACTACCCATTTCAATTGTTATGGTTTCCGAAATCTCATACCTATACACGTTCTCAAGTTTCGATCGATATTCGCGGAGTTGATTATCCCTCTCGAAAACGGAGATTTGAAGTGGTTCATAATTCACCAAGTACTCGGTATAACCCACGCATTCGTGTACGAACCAGTGTAGACGAAATAACACGAATATCTCCGGTAGTAAGTCCATTTCCATCAGCCGGCCGGTGGGAGCGAGAAGTATGGGATATGTCCGGTGTCTATTCCATCAATCATCCGGATCTACGCCGTATATTA…
E_Daucus_carota_subsp_sativus	ATGGATAACCAATTCATTTTCAAATATAGTTGGGAGACTTTACCCAAGAAATGGGTAAAAAAAATGGAAAGATCGGAACATGGGAATAGATCTGATACCAATACGGACTACCCATTTCCGTTGTTGTGCTTTCTTAAATTGCATACCTATACAAGGGTTCAAGTTTTGATCGATATTTGCGGAGTTGATCATCCCTCTCGAAAACGAAGATTTGAAGTGGTCTATAATTTACTGAGTACTCGGTATAACTCGCGCATTCGTGTACAAACCAGTGCAGACGAAGTAACACGAATATCTCCGGTAGTCAGTCTATTTTCATCAGCCGGCCGGTGGGAGCGAGAAGTTTGGGATATGTTTGGTGTTTCTTCCATCAATCATCCGGATCTACGCCGTATATCA…
A_Entransia_fimbriata	ATTTTTAGAATGTCTAATTTTATATTATCACTAGTAAGCTTAGTACCAAAGTGGTTAATTAGTTCGAAAATATCTCTTAAAGAATTGGAATTCTATGTAAAACCTGAAAATATTCACCCTCTTTTAAAATTTTTAAAACTACACACAAATACTCAATATAAAATTCTTATTGATATTTGTGGAATTGATTATCCTTCTGTGTCAAAGCGATTTACGATTGTTTATAATCTATTAAGTGTTAAATACAATACACGTATCCGCATAAAAACAAAAGTAGATGAAATTACATCAATTGTTTCGGTATCGGATTTATTTCCAAGTGCAAACTGGCCAGAGAGGGAAGTTTGGGATATGTTTGGAGTGTATTTTTTGAATCATCCTGATCTAAGACGTATTTTA…
B_Funaria_hygrometrica	GTGGATAACCAATCGTTTTTCAAATCTCTGATAGCTACTTTACCA---AAATGGATACATCAATTTCAAAAATCAAAACATGAAAATATATTATATACCAATCCTGATTACCTATTTCAATTATTATGGTTTTTGAAATATCATACCAATACACGTTTTCAAATCTTGATTGATATTTGTGGAGTTGATTATCCTTCTCGAAAACAAAGATTTGAAGTAGTTTATAATTTACTAAGTATTCAATATAACTCACGCATTCGTGTACAAACCAGTGTGGACGAAATAACTCCAATTTGTTCGGCAGTCAGTATATTTCCGTCAGCCGGCTGGTGGGAGCGAGAAGTTTGGGATATGTTTGGTGTTTATTTTTCTAATCATCCTGATTTACGTCGTATATTA…
E_Glycine_max	ATGGATAACCAATCCATTTTCAAATATAGTTGGGAGACTTTACCCAAGAAATGGGTAAAAAAAATGGAAAGATCGGAACATGGGAATAGATCTGATACCAAAACGGACTACCTATTTCAATTGTTGTGCTTTCTTAAATTGCATACCTATACAAGGGTTCAAGTTTCGATCGATATTTGCGGAGTTGATTATCCCTCTCGAAAACGAAGATTTGAAGTGGTCTATAATTTACTGAGTACTCGGTATAACTCACGCATTCGTGTACAAACCTGTGCAGACGAAGTAACACGAATATCTCCGGTAGTCAGTCTATTTCCATCAGCCGGCCGGTGGGAGCGAGAAGTTTGGGATATGTTTGGTGTTTCTTCCATCAATCATCCGGATCTACGCCGTATATCA…
E_Helianthus_annuus	ATGGATAACCAATTCATTTTCAAATATAGTTGGGAGACTTTACCCAAGAAATGGGTAAAAAAAATGGAAAGATCGGAACATGGGAATAGCTCTGATACCAATACGGACTGCCCATTTCAATTGTTGTGCTTTCTTCAATTGCATACCTATACAAGGGTTCAAGTTTCGATCGATATTTGCGGAGTTGATCATCCCTCTCGAAAACGAAGATTTGAAGTGGTCTATAATTTACTGAGTACTCGGTATAACTCACGCATTCGTGTACAAACCAGTGCAGACGAAGTAACACGAATATCCCCGGTAGTCAGTCCATTTCCATCAGCCGGCCGGTGGGAGCGAGAAGTTTGGGATATGTTTGGTGTTTCTTCCATCAATCATCCAGATCTACGCCGTATATCA…
P_Huperzia_squarrosa	---ACGAACCAATTGTTTTTCAAATTTATGAAAGCTACTTTACCT---AAACGGATAAATCAATGTCAAACATCAAAACAAGAAAATCTATTATATACCAATCCAGACTACCCATTCCAATTATTATGGTTTTTGAAATATCATACCAATACACGTTTTCAAGTTTCGATCGAGATTTGCGGAGTTGATTATCCTTCCCGGAAACAAAGATTTGAAGTAGTTTATAATTCACTTAGTGTTGACTATAATACACGCATACGTATATTAACAAGTTACGATGAAATAACTCCAATTTGTTCGGTAGTTGGTATATTTCCATCCGCCGGCTGGTGGGAGCGAGAAGTATGGGATATGTTTGGTGTGTTTTTTTCCAATCATCCTGATTTACGTCGTATATTA…
B_Hypnum_imponens	GTGGATAACCAATCGTTTTTCAAATCTCTGATAGCTACTTTACCA---AAATGGATACATCAATTTCGAAAATCAAAACATGAAAATATATTCTATACCAATCCTGATTACCTATTTCAATTATTATGGTTTTTGAAATATCATACCAATACACGTTTTCAGGTCTTAATCGATATTTGTGGAGTTGATTATCCTTCTCGAAAACAAAGATTTGAAGTAGTTTATAATTTACTAAGTATTCAATATAACTCACGCATTCGTGTACAAACCAGTGTGGACGAAATAACTCCAATTTGTTCGGCAGTCAATATATTTCCGTCAGCCGGCTGGTGGGAGCGAGAAGTTTGGGATATGTTCGGTGTTTATTTCTCTAATCATCCCGATTTACGCCGTATATTA…
E_Lotus_japonicus	ATGGATAACCAATCCATTTTCAAATATAGTTGGGAGACTTTACCAAAGAAATGGGTAAACAAAATGGAAAGATCGGAACATGGGAATAGATCTGATACCAAAACGGACTACCTATTTCAATTGTTGTGCTTTCTTAAATTGCATACCTATACAAGGGTTCAAGTTTCGATCGATATTTGCGGAGTTGATTATCCCTCTCGAAAACGAAGATTTGAAGTGGTCTATAATTTACTGAGCACTCGGTATAACTCACGCATTCGTGTACAAACCAGTGCAGACGAAGTAACACGAATATCTCCGGTAGTCAGTCTATTTCCATCAGCCGGCCGGTGGGAGCGAGAAGTTTGGGATATGTTTGGTGTTTCTTCCATCAATCATCCGGATCTACGCCGTATATCA…
E_Malus_x_domestica	ATGGATAACCAATTCATTTTTAAATATAGTTGGGAGACTTTACCCAAGAAATGGGTAAAAAAAATGGAAAGATCAGAACATGGGAATAGGTCTGATACCAATACGGACTACCCATTTCAATTGTTGTGCTTTCTTAAATTGCATACCTATACAAGGGTTCAAGTTTCGATCGATATTTGCGGAGTTGATTATCCTTCTCGAAAACGAAGATTTGAAGTGGTCTATAATTTACTGAGTACTCGGTATAATTCACGCATTCGTGTACAAACCAGTGCAGACGAAGTAACACGAATATCTCCGGTAGTCAGTCTATTTCCATCAGCCGGCCGGTGGGAGCGAGAGGTTTGGGATATGTTTGGTGTTTCTTCCATCAATCATCCGGATCTACGCCGTATATCA…
B_Marchantia_polymorpha	ATGGATAACCAATTGTTTTTCAAATCTCTGATAGCCACTTTACCA---AAATGGATACATAAATGTCAAACATCAAAACATGAAAATATATTATATACCAACCCGAACAGTCTATTTCAATTATTATATTTTTTGAAATATCATACCAATACGCGTTTTAAAGTTTTAATTGATATTTGTGGAGTTGACTATCCTTCTCGAAAACGAAGATTCGAAGTAGTTTATAATTTACTTAGTATTGACTATAATACACGCATACGTATATTAACAAGTGTAGATGAAATCACTCCAATTTGTTCGGTAGTCAGTATATTTCCATCGGCCGGCTGGTGGGAACGAGAAACTTGGGATATGTTTGGTGTGTATTTTTCTAATCATCCTGATTTACGACGTATATTA…
A_Mesostigma_viride	TTTTTAATTAATGGGGCAGTAGAACATATTGTAGCGATGGTACCT---AAATGGATAGAATGTGTGGAATATCAAAAAGGTGAATGGTCTATAACAGTAAATGAAACCGTGATAGATTCTTTTTTTCACTTTTTAAGAGATACTGAATTTGCTGAATGTGAAATGTTAATAGATATTGCTGGTGTAGATTATCCTTCTCGTTTAAAAAGATTTGAAATTGTTTATCAATTATTGAGTATTCATTATGGACAACGTATTAGAGTAAAAGTAAAAGTAGATGAATTATCTCCAGTGCCTTCTGTTACAAATATTTATCCTTCCGCAGGGTATTTTGAACGTGAAGTTTGGGACATGTACGGAGTATTTTTTTCTCATCATCCAGATTTACGACGTATTTTA…
E_Millettia_pinnata	ATGGATAACCAATCCATTTTCAAATATAGTTTGGAGACTTTACCCAAGAAATGGGTAAAAAAAATGGAAAGATCGGAACATGGGAATAGATCTGATACCAAAACGGACTACCTATTTCAATTGTTGTGCTTTCTTAAATTGCATACCTATACAAGGGTTCAAGTTTCGATCGATATTTGCGGAGTTGATTATCCCTCTCGAAAACGAAGATTTGAAGTGGTCTATAATTTACTGAGTACTCGGTATAACTCACGCATTCGTGTACAAACCAGTGCAGACGAAGTAACACGAATATCTCCGGTAGTCAGTCTATTTCCATCAGCCGGCCGGTGGGAGCGAGAAGTTTGGGATATGTTTGGTCTTTCTTCCATCAATCATCCGGATCTACGCCGTATATCA…
E_Nicotiana_tabacum	ATGGATAACCAATTCATTTTCAAATATAGTTGGGAGACTTTACCCAAGAAATGGGTCAAAAAAATGGAAAGATCGGAACATGGGAATAGATCTGATACCAATACGGACTACCTATTTCAATTGTTGTGCTTTCTGAAATTGCATACCTATACAAGGGTTCAAGTTTCGATCGATATTTGCGGAGTTGATTATCCCTCTCGAAAACAAAGATTTGAAGTGGTCTATAATTTACTGAGTATTCGGTATAACTCACGCATTCGTGTACAAACCAGTGCAGACGAAGTAACACGAATATCTCCGGTAGTCAGTCTATTTCCATCAGCCGGCCGGTGGGAGCGAGAAGTTTGGGATATGTTTGGTGTTTCTTCCATCAATCATCCGGATCTACGCCGTATATCA…
B_Nitella_hyalina	GTGCACAATCAATTGTTTTTAAAATCTTTGATAGCTACTTTACCA---AAATGGATTAACAAATATCAAATATCAAAAAAGGAAAGTATTTTATATACCAACCCAGACAATCTTTTTAAAATGTTATTTTTTTTAAAAAATCATACGAACACAAGATTTCGAGTTTTAATCGATATTTGTGGAGTTGATTATCCTTCTCGAAAAGATAGATTTGAAGTGGTGTATAACTTACTGAGTATTCAGTATAACTCACGTCTTCGTGTACATACACGTGTAGATGAAATAACTCCCATCTGTTCAGTAGTCAAAATATTTCCGGCAGCTGGTTGGTGGGAACGAGAAGTATGGGATATGTTTGGTGTGTATTTTTCCAACCATCCTGATTTACGTCGTATATTA…
B_Orthotrichum_stellatum	GTGGATAACCAATCGTTTTTCAAATCTCTGATAGCTACTTTACCA---AAATGGATACATCAATTTCAAAAATCAAAACATGAAAATATATTCTATACCAATCCTGATTACCTATTTCAATTATTATGGTTTTTGAAATATCATACCAATACACGTTTTCAGGTCTTAATTGATATTTGTGGAGTTGATTATCCTTCTCGAAAACAAAGATTTGAAGTAGTTTATAATTTACTAAGTATTCAATATAACTCACGCATTCGTATACAAACAAGTGTGGACGAAATAACTCCAATTTGTTCGGCAGTCAATATATTTCCGTCAGCCGGCTGGTGGGAGCGAGAAGTTTGGGATATGTTTGGTGTTTATTTTTCTAATCATCCTGATTTACGCCGTATATTA…
M_Oryza_rufipogon	ATGGATAACCAATCCATTTTCCAATATAGTTGGGAGATTTTACCCAAGAAATGGGTACATAAAATGAAAAGATCGGAACATGGGAATAGATCTTATACCAATACTGACTACCCATTTCCATTGTTGTGCTTTCTAAAATGGCATACCTATACAAGGGTTCAAGTTTCGATCGATATTTGCGGAGTGGATCATCCCTCTCGAAAACGAAGATTTGAAGTTGTCCATAATTTACTGAGTACTCGGTATAACTCACGCATTCGTGTACAAACAAGTGCAGACGAAGTAACACGAATATCTCCGGTAGTCAGTCCATTTCCATCAGCCGGCCGGTGGGAGCGAGAAGTATGGGATATGTCTGGTGTTTCTTCCATCAATCATCCGGATTTACGCCGTATATCA…
M_Oryza_sativa_Indica_Group	ATGGATAACCAATCCATTTTCCAATATAGTTGGGAGATTTTACCCAAGAAATGGGTACATAAAATGAAAAGATCGGAACATGGGAATAGATCTTATACCAATACTGACTACCCATTTCCATTGTTGTGCTTTCTAAAATGGCATACCTATACAAGGGTTCAAGTTTCGATCGATATTTGCGGAGTGGATCATCCCTCTCGAAAACGAAGATTTGAAGTTGTCCATAATTTACTGAGTACTCGGTATAACTCACGCATTCGTGTACAAACAAGTGCAGACGAAGTAACACGAATATCTCCGGTAGTCAGTCCATTTCCATCAGCCGGCCGGTGGGAGCGAGAAGTATGGGATATGTCTGGTGTTTCTTCCATCAATCATCCGGATTTACGCCGTATATCA…
M_Oryza_sativa_Japonica_Group	ATGGATAACCAATCCATTTTCCAATATAGTTGGGAGATTTTACCCAAGAAATGGGTACATAAAATGAAAAGATCGGAACATGGGAATAGATCTTATACCAATACTGACTACCCATTTCCATTGTTGTGCTTTCTAAAATGGCATACCTATACAAGGGTTCAAGTTTCGATCGATATTTGCGGAGTGGATCATCCCTCTCGAAAACGAAGATTTGAAGTTGTCCATAATTTACTGAGTACTCGGTATAACTCACGCATTCGTGTACAAACAAGTGCAGACGAAGTAACACGAATATCTCCGGTAGTCAGTCCATTTCCATCAGCCGGCCGGTGGGAGCGAGAAGTATGGGATATGTCTGGTGTTTCTTCCATCAATCATCCGGATTTACGCCGTATATCA…
B_Phaeoceros_laevis	ATGGATAAGCAATTGTTTCTCAAATCTCTGATAGCTACTTTACCG---AAACGGATACAT---TTTAAAACATCGAAACATGAAAATATATTATATACCAATCCAGATTACCTGTTTGAATTACTATGGTTTCTGAAACATCATATCAATACACGTTTTCAAGTTTCGATTGATATTCGCGGAGTTGATTATTCCTCTCGAAAACGAAGATTCGAAGTAGTTCATAATTCACTGAGTATTCGGTATAATTCATGTATTCGTGTAGAAAGCAGTGTAAGTGAAATAACTCCAATTTGTTTGGTAGTCAATATATTTCCATCAGCCGGCTGGTGGGAGCGAGAGGTATGGGATATGTTTGGTGCGTATTCTTCTAATCATCCTGATTCACGCCGTATATCA…
M_Phoenix_dactylifera	ATGGATAACCAATCCATTTTCAAATATAGTTGGGAGACTTTCCCCAAGAAATGGGTACATAAAATGAAAAGATCGGAACATGGGAATAGATCTTATACCAATACTGACTACCCATTTCCATTGTTGTGCTTTCTAAAATGGCATACCTATACAAGGGTTCAAGTTTCGATCGATATTTGCGGAGTTGATCATCCCTCTCGAAAACGAAGATTTGAAGTTGTCCATAATTTACTGAGTACTCGGTATAACTCACGCATTCGTGTACAAACAAGTGCAGACGAAGTAACACGAATATCTCCAGTAGTCAGTCCATTTCCATCAGCCGGCCGGTGGGAGCGAGAAGTATTGGATATGTCTGGTGTTTCTTCCATCAATCATCCGGATTTACGCCGTATATCA…
B_Physcomitrella_patens	GTGGATAACCAATCGTTTTTCAAATCTCTGATAGCTACTTTACCA---AAATGGATACATCAATTTCAAAAATCAAAACATGAAAATATATTATATACCAATCCTGATTACCTATTTCAATTATTATGGTTTTTGAAATATCATACCAATACACGTTTTCAAGTCTTGATTGATATTTGTGGAGTTGATTATCCTTCTCGAAAACAAAGATTTGAAGTAGTTTATAATTTACTAAGTATTCAATATAACTCACGCATTCGTGTACAAACCAGTGTGGACGAAATAACTCCAATTTGTTCGGCAGTCAGTATATTTCCGTCAGCCGGCTGGTGGGAGCGAGAAGTTTGGGATATGTTTGGTGTTTATTTTTCTAATCATCCTGATTTACGTCGTATATTA…
B_Pleurozia_purpurea	ATGCATAACCAATTGTTTCTCAAATCTCTGATAGCCACTTTACCG---AAATGGATACATAAATGTCAAACATCGAAACATGAAAATATATTATATACCAACCCGAACAGTCTATTTCAATTATTATATTTTCCGAAGTATCATACCAATACGCGTTTTAAAGTTTTGATTGATATTCGTGGAGTTGATCATCCCTCTCGAAAACGAAGATTCGAAGTAGTTTATAATTTACTTAGTATTGACTATAATACGCGCATACGTATATTAACAGGTGTAGATGAAATCACTCCAATTTGTTCGGTAGTCGGCATATTCCCATCGGCCGGCTGGTGGGAACGAGAAACTTGGGATATGTTTGGTGTGTATTTCTCCAATCATCCCGATTTACGACGTATATTA…
B_Ptychomnion_cygnisetum	GTGGATAACCAATCGTTTTTCAAATCCCTGATAGCTACTTTACCG---AAATGGATAAATCAATTTCGAAAATCGAAAAATGAAAATATATTCTATACCAATTCTGATCACCTATTTCAATTATTATGGTTTTTGAAATATCATACCAATACACGTTTTCAGGTCTTGATCGATATTTGTGGAGTTGATTATCCTTCTCGAAAACAAAGATTTGAAGTAGTTTATAATTTACTAAGTATTCAATACAACTCACGCATTCGTGTACAAACCAGTGTGGACGAAATAACTCCAATTTGTTCGGCAGTCAATATATTTCCGTCAGCCGGCCGGTGGGAGCGAGAAGTTTGGGATATGTTCGGTGTTTATTTTTCCAATCATCCTGATTTACGCCGTATATTA…
E_Raphanus_sativus	ATGGATAACCAATCCATTTTCAAATATAGTTGGGAGACTTTACCCAAGAAATGGGTCAAAAAAATGGAAAGATCGGAACATGGGAATAGATCTGATACCAATACGGACTACCTATTTCAATTGTTGTGCTTTCTCAAATTGCATACCTATACAAGGGTTCAAGTTTCGATCGATATTTGCGGAGTTGATCATCCCTCCCGAAAACGAAGATTTGAAGTGGTCTATAATTTACTGAGTACTCGGTATAACTCACGCATTCGTGTACAAACCAGTGCAGACGAAGTAACACGAATATCTCCGGTAGTAAGTCTATTTCCATCAGCCGGCCGGTGGGAGCGAGAAGTTTGGGATATGTTTGGTGTTTCTTTCATCAATCATCCGGATCTACGCCGTATATCA…
E_Rhazya_stricta	ATGGATAACCAATTCATTTTCAAATATAGTTGGGAGACTTTACCCAAGAAATGGGTAAAAAAAATGGAAAGATCGGAACATGGGAATAGATCTGATACCAATACGGACTACCTATTTCAATTGTTGTGCTTTCTTAAATTGCATACCTATACAAGGGTTCAAGTTTCGATCGATATTTGCGGAGTTGATTATCCCTCTCGAAAACGAAGATTTGAAGTAGTCTATAATTTACTGAGTACTCGGTATAACTCACGCATTCGTGTACAAACCTGTGCAGACGAAGTAACACGAATATCTCCGGTAGTCAGTCTATTTCCATCAGCCGGCTGGTGGGAGCGCGAAGTTTGGGATATGTTTGGTGTTTCTTCCATCAATCATCCGGATCTACGCCGTATATCA…
E_Ricinus_communis	ATGGATAACCAATCCATTTTCAAATATAGTTGGGAAACTCTCCCCAAGAAATGGGTAAAAAAAATGGAAAGATCGGAACATGGGAATAGATCTGATACCAATTCGGATTACCTATTTCAATTGTTGTGCTTTCTTAAATTGCATACCTATACAAGGGTTCAAGTTTCGATCGATATTTGCGGAGTTGATCATCCCTCTCGAAAACGAAGATTTGAAGTGGTCTATAATTTACTGAGTACTCGGTATAACTCACGCATTCGTGTACAAACCAGTGCAGACGAAGTAACACGAATATCTCCGGTAGTCAGTCTATTTCCATCAGCCGGCTGGTGGGAGCGAGAAGTTTGGGATATGTTTGGTGTTTCTTCCATCAATCATCCGGATCTACGCCGTATATCA…
A_Roya_obtusa	AAAGAAAAAACATTATTTTTCAAATACTTATTAATTATTTTTCCA---AAATGGATTGACAAAATTCACTTTAAAAAAAAAGAAATAATTTTAAAAGTAAATCCAAATTATATATTTCCTTTATTATATTTTTTAAAATATCATACCAATACACGCTTTAGTATCCTAGTTGATATATGTGGAGTGGATTATCCTTCTCGAAAAGATAGATTTGAAGTAGTATATAACTTATTAAGTATTCACTACAATTGCCGTATTCGAGTAGAAGTTAGCGTAAACGAAATAACCCCAATTAATTCAGTAGTTGATATATTTTCTTCAGCCGGATGGTGGGAACGGGAAGTTTGGGATATGTTCGGTATTTATTTTTCAAATCATCCAGATTTACGTCGTATTTTA…
E_Salvia_miltiorrhiza	ATGGATAACCAATTCATTTTCAAATATAGTTGGGAGATTTTACCCAAGAAATGGGTCAAAAAAATGGAAAGATCGGAACATGGGAATAGATCTGATACCAATACGGACTACCCATTTAAATTGTTGTGCTTTCTGAAATTGCATACCTATACAAGGGTTCAAGTTTCGATCGATATTTGCGGAATTGATTATCCCTCTCGAAAACGAAGATTTGAAGTGGTCTATAATTTACTGAGTACTCGGTATAACTCACGCATTCGTGTACAAACCAGTGCAGACGAAGTAACACGAATATCTCCGGTAGTAAGTCTATTTCCATCAGCCGGCCGGTGGGAGCGAGAAGTTTGGGATATGTTTGGTGTTTCTTCCATCAATCATCCGGATCTACGCCGTATATCA…
E_Silene_latifolia	ATGGATAACCAATTCATTTTAAAATATAGTTGGGAGACTTTGCCCAAGAAATGGGTAAAAAAAATAGAAAAATCAGAACATGGGAATAGATCTGATACCAATACGGACTACCCATTTCAATTATTGTGCTTTCTCAAATTGCATACCTATACAAGGTTTCAAGTTTTGATCGATATTTGCGGAGTTGATTATCCTTCTCGAAAACTAAGATTTGAAGTGGTCTATAATTTACTGAGTACTCGGTATAATTCGCGCATTCGCGTACAAACCAGTGCAGACGAAGTAACACGAATATCTCCGGTAGTCAGTCTATTTCCATCAGCCGGCCGGTGGGAGCGAGAAGTTTGGGATATGTTTGGTGTTTCTTCCATCAATCATCCGGATCTACGCCGTATATTA…
E_Silene_vulgaris	ATGGATAACCAATTCATTTTCAAATATAGTTGGGAGACTTTGCCCAAGAAATGGGTCAAAAAAATAGAAAAATCAGAACATGGGAATAGATCTGATACCAATACGGACTACCCATTTCAATTATTGTGCTTTCTCAAATTGCATACCTATACAAGGTTTCAAGTTTTGGTCGATATTTGCGGAGTTGATTATCCTTCTCGAAAACTAAGATTTGAAGTGGTCTATAATTTACTGAGTACTCGGTATAATTCGCGCATTCGCGTACAAACCAGTGCAGACGAAGTAACACGAATATCTCCGGTAGTCAGTCTATTTCCATCAGCCGGCCGGTGGGAGCGAGAAGTTTGGGATATGTTTGGTGTTTCTTCCATCAATCATCCGGATCTACGCCGTATATTA…
B_Sphagnum_palustre	GTGGATAACCAATCGTTTTTCAAATCTCTGATAGCTACTTTACCA---AAATGGATACATCAATTTCAAAAATCAAAACATGAAAATATATTATATACCAATCCTGACTACCTATTTCAATTATTATGGTTTCTAAAATATCATACTAATACACGTTTTCAAGTTTTGATCGATATTTGCGGAGTTGATCATCCCTCCCGAAAACGAAGATTTGAAGTAGTTTATAATTTACTGAGTATTCAGTATAACTCACGTATTCGTGTACAAAGCAGTGTAGACGAAATAACTCCAATTTGTTCGATAGTCAGTATATTTCCATCAGCCAGCTGGTGGGAGCGAGAAGTGTGGGATATGTTTGGTGTTTATTTTTCCAACCACCCCGATTTACGCCGTATATTA…
M_Spirodela_polyrhiza	ATGGATAACCAATCCATTTTCAAATATAGTTGGGAGACTTTACCCAAGAAATGGGTACATAAAATGGAAAGATCGGAACATGGGAATAGATCTGATACCAATACGGACTACCCTTTTAAATTGTTGTTCTTTCTCAAATTTCATACCTATACACGGGTTCAAGTTTCGATCGATATTTGCGGAGTTGATCATCCCTCTCGAAAACGAAGATTTGAAGTGGTCCATAATTTACTGAGTACTCGGTATAACTCACGCATTCGTGTACAAACAAGTGCGGACGAAGTAACACGAATATCTCCGGTAGTCAGTCCATTTCCATCAGCCGGCTGGTGGGAGCGAGAAGTATGGGATATGTCTGGTGTTTCTTCCATCAATCATCCGGATCTACGCCGTATATCA…
B_Tetraphis_pellucida	GTGGAATCA---TTATTTTTGAAATCTCTGATAGCTACTGTACCA---AAATGGATAGATGAATTGCAAAAATCAAAAGATGAAAATATATTATATACGAATGCTAATCACGTATTTGAATTATTATGGTCCTTGAAATATCATAGCAATACACGTTTTGAAGTGTTGATCGATATTTGTGGAGTTGATTATCCTTCTCGAAAACAAAGATTTGAAGTAGTTTATAATTTACTGAGCATTCAGTATAACTCACGCATTCGTGTACAAACCAGTGTGGATGAAATAACTCCAATTTGTTCGGCAGTCAGTATATTTCCGTCGGCCGGCTGGTGGGAGCGAGAAGTTTGGGATATGTTTGGTGTTTATTTTTCCAATCATCCTGATTTACGCCGTATATTA…
B_Treubia_lacunosa	ATGGATAACCAATTGTTTTTCAAATCTCTGATAGCCACTTTACCG---AAATGGATACATAAATGTCAAACATCAAAACATGAAAATATATTATATACCAACCCGAACAGTCTATTTCAATTATTATATTTTTTGAAATATCATACCAATACGCGTTTTCAAGTTTTGATTGATATTTGTGGAGTTGATTATCCCTCTCGAAAACGAAGATTTGAAGTAGTTTATAATTTACTTAGTATTGACTATAATACACGCATACGTATATTAACAGGTGTAGATGAAATCACTCCAATTTGTTCGGTAGTCAGTATATTTCCATCGGCCGGCTGGTGGGAACGAGAAACTTGGGATATGTTTGGTGTGTATTTCTCCAATCATCCTGATTTACGACGTATATTA…
M_Tripsacum_dactyloides	ATGGATAACCAATCCATTTTCAAATATAGTTGGGAGATTTTACCCAAGAAATGGGTACATAAAATGAAAAGATCGGAACATGGGAATAGATCTTATACCAATACTGACTACCCATTTCCATTGTTGTGCTTTCTAAAATGGCATACCTATACAAGGGTTCAAGTTTCGATCGATATTTGCGGAGTGGATCATCCCTCTCGAAAACGAAGATTTGAAGTTGTCCATAATTTACTGAGTACTCGGTATAACTCACGCATTCGTGTACAAACAAGTGCGGACGAAGTAACACGAATATCTCCGGTAGTCAGTCCATTTCCATCAGCCGGCCGGTGGGAGCGAGAAGTATGGGATATGTCTGGTGTTTCTTCCATCAATCATCCGGATTTACGCCGTATATCA…
M_Triticum_aestivum	ATGGATAACCAATCCATTTTCCAATATAGTTGGGAGATTTTACCCAAGAAATGGGTACATAAAATGAAAAGATCGGAACATGGGAATAGATCTTATACCAATACTGACTACCCATTTCCATTGTTGTGCTTTCTAAAATGGCATACCTATACAAGGGTTCAAGTTTCGATCGATATTTGCGGAGTGGATCATCCCTCTCGAAAACGAAGATTTGAAGTTGTCCATAATTTACTGAGTACTCGGTATAACTCACGCATTCGTGTACAAACAAGTGCAGACGAAGTAACACGAATATCTCCGGTAGTCAGTCTATTTCCATCAGCCGGCCGGTGGGAGCGAGAAGTATGGGATATGTCTGGTGTTTCTTCCATCAATCATCCGGATTTACGCCGTATATCA…
M_Triticum_timopheevii	ATGGATAACCAATCCATTTTCCAATATAGTTGGGAGATTTTACCCAAGAAATGGGTACATAAAATGAAAAGATCGGAACATGGGAATAGATCTTATACCAATACTGACTACCCATTTCCATTGTTGTGCTTTCTAAAATGGCATACCTATACAAGGGTTCAAGTTTCGATCGATATTTGCGGAGTGGATCATCCCTCTCGAAAACGAAGATTTGAAGTTGTCCATAATTTACTGAGTACTCGGTATAACTCACGCATTCGTGTACAAACAAGTGCAGACGAAGTAACACGAATATCTCCGGTAGTCAGTCTATTTCCATCAGCCGGCCGGTGGGAGCGAGAAGTATGGGATATGTCTGGTGTTTCTTCCATCAATCATCCGGATTTACGCCGTATATCA…
B_Ulota_hutchinsiae	GTGGATAACCAATCGTTTTTCAAATCTCTGATAGCTACTTTACCA---AAATGGATACATCAATTTCAAAAATCAAAACATGAAAATATATTCTATACCAATCCTGATTACCTATTTCAATTATTATGGTTTTTGAAATATCATACCAATACACGTTTTCAGGTCTTAATTGATATTTGTGGAGTTGATTATCCTTCTCGAAAACAAAGATTTGAAGTAGTTTATAATTTACTAAGTATTCAATATAACTCACGCATTCGTATACAAACAAGTGTGGACGAAATAACTCCAATTTGTTCGGCAGTCAATATATTTCCGTCAGCCGGCTGGTGGGAGCGAGAAGTTTGGGATATGTTTGGTGTTTATTTTTCTAATCATCCTGATTTACGCCGTATATTA…
E_Vaccinium_macrocarpon	ATGGATAACCAATTCATTTTCAAATATAGTTGGGAAACTTTACCCAAGAAATGGGTAAAAAAAATGGAAAGATCGGAACATGGGAATAGATCTTATACCAATACGGACTATCTATTTCAATTGTTGTGCTTTCTGAAATTGCATACCTATACAAGGGTTCAAGTTTCGATCGATATTTGCGGAGTTGATCATCCCTCTCGAAAACGAAGATTTGAAGTGGTCTATAATTTACTGAGTACTCGGTATAACTCCCGCATTCGTGTACAAACCAGTGCAGACGAAGTAACACGAATATCTCCGGTAGTCAGTCTATTTCCATCAGCCGGCCGGTGGGAGCGAGAAGTTTGGGATATGTTTGGTGTTTCTTCCATCAATCATCCGGATCTACGCCGTATATCA…
E_Vigna_angularis	ATGGATAACCAATCCATTTTCAAATATAGTTGGGAGACTTTACCCAAGAAATGGGTTAAAAAAATGGAAAGATCGGAACATGGGAATAGATCTGATACCAAAACGGACTACCTATTTCAATTGTTGTGCTTTCTTCAATTGCATACCTATACAAGGGTTCAAGTTTCGATCGATATTTGCGGAGTTGATTATCCCTCTCGAAAACGAAGATTTGAAGTGGTCTATAATTTACTGAGTACTCGGTATAACTCACGCATTCGTGTACAAACCAGTGCAGACGAAGTAACACGAATATCTCCGGTAGTCAGTCTATTTCCATCAGCCGGCCGGTGGGAGCGAGAAGTTTGGGATATGTTTGGTGTTTCTTCCATCAATCATCCGGATCTACGCCGTATATCA…
E_Vigna_radiata	ATGGATAACCAATCCATTTTCAAATATAGTTGGGAGACTTTACCCAAGAAATGGGTTAAAAAAATGGAAAGATCGGAACATGGGAATAGATCTGATACCAAAACGGACTACCTATTTCAATTGTTGTGCTTTCTTAAATTGCATACCTATACAAGGGTTCAAGTTTCGATCGATATTTGCGGAGTTGATTATCCCTCTCGAAAACGAAGATTTGAAGTGGTCTATAATTTACTGAGTACTCGGTATAACTCACGCATTCGTGTACAAACCAGTGCAGACGAAGTAACACGAATATCTCCGGTAGTCAGTCTATTTCCATCAGCCGGCCGGTGGGAGCGAGAAGTTTGGGATATGTTTGGTGTTTCTTCCATCAATCATCCGGATCTACGCCGTATATCA…
E_Vitis_vinifera	ATGGATAACCAATCCATTTTCAAATATAGTTGGGAGACTTTCCCCAAGAAATGGGTAAGAAAAATGGAAAGATCGGAACATGGGAATAGATCTGATACCAATACGGACTACCCATTTCAATTGTTGTGCTTTCTTAAATTGCATACCTATACAAGGGTTCAAGTTTCGATCGATATTTGCGGAGTTGATCATCCCTCTCGAAAACGAAGATTTGAAGTGGTCTATAATTTACTGAGTACTCGGTATAACTCACGCATTCGTGTACAAACCAGTGCAGACGAAGTAACACGAATATCTCCGGTAGTAAGTCCATTTCCATCAGCCGGCCGGTGGGAGCGAGAAGTTTGGGATATGTTTGGTGTTTCTTCCATCAATCATCCGGATCTACGCCGTATATCA…
M_Zea_luxurians	TTGGATAACCAATCCATTTTCAAATATAGTTGGGAGATTTTACCCAAGAAATGGGTACATAAAATGAAAAGATCGGAACATGGGAATAGATCTTATACCAATACTGACTACCCATTTCCATTGTTGTGCTTTCTAAAATGGCATACCTATACAAGGGTTCAAGTTTCGATCGATATTTGCGGAGTGGATCATCCCTCTCGAAAACGCAGATTTGAAGTTGTCCATAATTTACTGAGTACTCGGTATAACTCACGCATTCGTGTACAAACAAGTGCGGACGAAGTAACACGAATATCTCCGGTAGTCAGTCCATTTCCATCAGCCGGCCGGTGGGAGCGAGAAGTATGGGATATGTCTGGTGTTTCTTCCATCAATCATCCGGATTTACGCCGTATATCA…
M_Zea_mays_subsp_mays	ATGGATAACCAATCCATTTTCAAATATAGTTGGGAGATTTTACCCAAGAAATGGGTACATAAAATGAAAAGATCGGAACATGGGAATAGATCTTATACCAATACTGACTACCCATTTCCATTGTTGTGCTTTCTAAAATGGCATACCTATACAAGGGTTCAAGTTTCGATCGATATTTGCGGAGTGGATCATCCCTCTCGAAAACGCAGATTTGAAGTTGTCCATAATTTACTGAGTACTCGGTATAACTCACGCATTCGTGTACAAACAAGTGCGGACGAAGTAACACGAATATCTCCGGTAGTCAGTCCATTTCCATCAGCCGGCCGGTGGGAGCGAGAAGTATGGGATATGTCTGGTGTTTCTTCCATCAATCATCCGGATTTACGCCGTATATCA…
M_Zea_mays_subsp_parviglumis	ATGGATAACCAATCCATTTTCAAATATAGTTGGGAGATTTTACCCAAGAAATGGGTACATAAAATGAAAAGATCGGAACATGGGAATAGATCTTATACCAATACTGACTACCCATTTCCATTGTTGTGCTTTCTAAAATGGCATACCTATACAAGGGTTCAAGTTTCGATCGATATTTGCGGAGTGGATCATCCCTCTCGAAAACGCAGATTTGAAGTTGTCCATAATTTACTGAGTACTCGGTATAACTCACGCATTCGTGTACAAACAAGTGCGGACGAAGTAACACGAATATCTCCGGTAGTCAGTCCATTTCCATCAGCCGGCCGGTGGGAGCGAGAAGTATGGGATATGTCTGGTGTTTCTTCCATCAATCATCCGGATTTACGCCGTATATCA…
M_Zea_perennis	ATGGATAACCAATCCATTTTCAAATATAGTTGGGAGATTTTACCCAAGAAATGGGTACATAAAATGAAAAGATCGGAACATGGGAATAGATCTTATACCAATACTGACTACCCATTTCCATTGTTGTGCTTTCTAAAATGGCATACCTATACAAGGGTTCAAGTTTCGATCGATATTTGCGGAGTGGATCATCCCTCTCGAAAACGCAGATTTGAAGTTGTCCATAATTTACTGAGTACTCGGTATAACTCACGCATTCGTGTACAAACAAGTGCGGACGAAGTAACACGAATATCTCCGGTAGTCAGTCCATTTCCATCAGCCGGCCGGTGGGAGCGAGAAGTATGGGATATGTCTGGTGTTTCTTCCATCAATCATCCGGATTTACGCCGTATATCA…
M_Sorghum_bicolor	ATGGATAACCAATCCATTTTCAAATATAGTTGGGAGATTTTACCCAAGAAATGGGTACATAAAATGAAAAGATCGGAACATGGGAATAGATCTTATACCAATACTGACTACCCATTTCCATTGTTGTGCTTTCTAAAATGGCATACCTATACAAGGGTTCAAGTTTCGATCGATATTTGCGGAGTGGATCATCCCTCTCGAAAACGCAGATTTGAAGTTGTCCATAATTTACTGAGTACTCGGTATAACTCACGCATTCGTGTACAAACAAGTGCGGACGAAGTAACACGAATATCTCCGGTAGTCAGTCCATTTCCATCAGCCGGCCGGTGGGAGCGAGAAGTATGGGATATGTCTGGTGTTTCTTCCATCAATCATCCGGATTTACGCCGTATATCA…
E_Mimulus_guttatus	ATGGATAACCAATTCATTTTCAAATATAGTTGGGAGATTTTACCCAAGAAATGGGTCAAAAAAATGGAAAGATCGGAACATGGGAATAGATCTGATACCAATACGGACTACCCATTTCAATTGTTGTGCTTTCTGAAATTGCATACCTATACAAGGGTTCAAGTTTCGATCGATATTTGCGGAGTTGATTATCCCTCTCGAAAACGAAGATTTGAAGTGGTCTATAATTTACTGAGTACTCGGTATAACTCACGCATTCGTGTACAAACCAGTGCAGACGAAGTAACACGAATATCTCCGGTAGTCAGTCCATTTCCATCAGCCGGCCGGTGGGAGCGAGAAGTTTGGGATATGTTTGGTGTTTCTTCCATCAATCATCCGGATCTACGCCGTATATCA…
N_Amborella_trichopoda	ATGGATAACCAATCCATTTTCCAATATAGTTTGGAGACTTCCCCCAAGAAATGGGTACATTTAATGGAAAGATCGGAACATGGGAATAGATCTGATACCAATACGGACTACCCATTTAAATTGTTGTACTTTCTGAAATTTCATACCTATACACGGGTTCAAGTTTCGATCGATATTTGCGGAGTTGATCATCCCTCTCGAAAACGAAGATTTGAAGTGGTCCATAATTTACTGAGTACTCGGTATAACTCACGCATTCGTGTACAAACCAGTGCAGACGAAGTCACACGAATATCTTCGGTAGTCAGTCCATTTCCATCAGCCGGCCGGTGGGAGCGAGAAGTATGGGATATGTCCGGTGTTTCTCCCATCAATCATCCGGATCTACGCCGTATATCA…
N_Liriodendron_tulipifera	ATGGATAACCAATCCATTTTCAAATATAGTTGGGAGACTTTCCCCAAGAAATGGGTACATAAAATGGAAAGATCGGAACATGGGAATAGATCTGATACCAATACGGACTACCCATTTCAATTGTTGTGCTTTCTGAAATTTCATACCTATACACGGGTTCAAGTTTCGATCGATATTTGCGGAGTTGATCATCCCTCTCGAAAACGAAGATTTGAAGTGGTCCATAATTTACTGAGTACTCGGTATAACTCACGCATTCGTGTACAAACCAGTGCAGACGAAGTCACACGAATATCTCCGGTAGTCAGTCCATTTCCATCAGCCGGCTGGTGGGAGCGAGAAGTATGGGATATGTCTGGTGTTTCTTCCATCAATCATCCGGATCTACGCCGTATATCA…
E_Nelumbo_nucifera	ATGGATAACCAATCCATTTTCAAATATAGTTGGGAGACTTTCCCCAAGAAATGGGTACATAAAAAGGAAAGATCGGAACATGGGAATAGATCTGATACCAATACGGACTACCCATTTCAATTGTTGTGCTTTCTTAAATTGCATACCTATACAAGGGTTCAAGTTTCGATCGATATTTGCGGAGTTGATCATCCCTCTCGAAAACGAAGATTTGAAGTGGTCCATAATTTACTGAGTACTCGGTATAACTCACGCATTCGTGTACAAACCAGTGCAGACGAAGTAACACGAATATCTCCGGTAGTCAGTCCATTTCCATCAGCCGGCCGGTCGGAGCGAGAAGTATGGGATATGTCTGGTGTTTCTTCCATCAATCATCCGGATCTACGCCGTATATCA…
