# Supplementary material for: The mitochondrial genome map of Nelumbo nucifera reveals ancient evolutionary features
Source: Sci Rep. 2016 Jul 22;6:30158. doi: 10.1038/srep30158 (PMC4957087; doi:10.1038/srep30158)
Supplement: Supplementary Data S1 [file srep30158-s2.zip › Alignment/rpl10.phy]

29 471
B_Anomodon_rugelii	ATGCTAATAAAACAAATTGTTATACGGAAAAAAGCCCAAGAGATTAAAAAATCTCCATATATTCTTTTATTTCATTGTAGTGGCTTGACAAGTCGACAATGGCGACAACTCAAAAATCTATTGTGTGCCTTTCGAGGTTTATTTCGACCA---CTACCACGTAGAAACAAGCAAGGTGGTTTTATTGAGCAGCTTGCTTCTAGCGCAGGTCCCACTTGTATCTTGTACTTAACTAAAGAAGCACCAGATTGGTCACAGTTATTACCTTTGGCCTCATACAACCAAAATCTAGTTTTATTATACGGACAACTTCAATCTACTTTAATCAATCATATGGATATAGAAAAAGCGGCTAATTTAGAAATAACATCAGTATTTCAACAACTTTTTGAGCTCATT…
E_Asclepias_syriaca	ATGCCATTCGGAAGAAGTCTTCTACAGAAGAAAAGTGGAGAAGAAAGATCTCCAGAGATTCTTATCTCATTCCATTCCAGTGGCTCAACCAGTAACCAATGGCGAAAACTCAAAAATCCATGGTTTCCCGGTAGAACCCTATTTCGCCCAAGTTGTTTCGGAACCGGAAAAAAAAAGCGGTTTTTCGCACAGCTTGCTCATAGCGCAGGTCCCACTTGTATATCGTATTTGGCCGAAAAAGCATCAGACAGGTTGGAGTTCTTACCTTCTGACTCCATGGACCAAGATCTGCTTTTATTATATGGTCAATACCGATCAACTTTAGTAGATCATATGGATGTAGAAAAGGCTTCTAATTTGGATGAATTGGAAACTTATTTTTTCCATTTCTATTTACCC…
B_Atrichum_angustatum	ATGCTAATAAAACAAATTGTTATACGGAAAAAAGCCCAAGAGATTAAAAAATCTCCATATATTCTTTTATTCCATTGTAGTGGCTTGACAAGTCGGCAATGGCGACAACTCAAAAATATATTGTGTGCCTTTCGAGGTTTATTTCAACCA---CTACCACATAAAAACAAGCAAGGTGGTTTTATTGAGCAGCTCGCTTCTAGTGCAGGTCCCACTTGTATCTTGTACTTAATCGAAGAAGCACCAAATTGGTCACAATTGTTACCTTCAGCCTTCTACAACCAAAATCTAGTTTTATTATACGGACAACTTCAATCTACTTCGGTCAATCATATGGATATAAAAAAAGCTGCTAATTTAGAAACAACATCAGTATTTCAACAACTTTTTGAGCTCATT…
B_Bartramia_pomiformis	ATGCTAATAAAACAAATTGTTATACAGAAAAAAGCCCAAGAGATTAAAAAATCTCCATATATTCTTTTATTTCATTGTAGTGGCTTAACAAGTCGACAATGGCGACAACTCAAAAATCTATTGTGTGCCTTTCAAGGTTTATTTCAACCA---CTACCACATAAAAACAAGCAAGATGGTTTTATTGAGCAGCTTGCTTATAGTGCAGGTCCCACTTGTATCTTGTACTTAACTAAAGAAGCACCAGATTGGTCACAGTTATTACCTTCGGCCTCATACAACCAAAATCTAGTTTTATTATACGGACAACTTCAATCTACTTTAATCAATCATATGGATATAAAAAAAGCGGCTAATTTAGAAATAACATCAGTATTTCAACAACTTTTTGAGCTCCTT…
E_Batis_maritima	ATGCCATTCGGAAGAAGTCTTCTACGTGAGGAAAGTGGAGAGGATAGATCTCCAGAGATTCTTATCTTATTCCATTCCAGTGGCTCGACCAGTAACCAATGGCGAAAACTAAAAAATCCATGGTTTCCCGGTAGAACCCTATTTCGCCCAAGTTGTTGCGGAACCGGAAAAAAGAAGCGGTTTTTCGCACAGCTTGCTCATAGTGCAGGTCCCACTTGTATATCGTATTTGGCCGAAGAAGCATCGGACAGGTTGGAGTTCTTGCCTTCTGACTCCATGGACCAAGATCTGCTTTCATTATATGGGCAATACCGATCTACTTTAGTAGATCATATGGATGTAGAAAAAGCTTCTGATTTTGATGAATTGGAAACATCTCTTTTCCATTTCTATTTACCT…
B_Buxbaumia_aphylla	ATGCTAATAAAACAAATCGTTATACGAAAAAAAGCCCAAGAGATTAAAAAATCTCCATATATTCTTTTATTTCATTGTAGTGGCTTGACAAGTCGACAATGGCGACAACTCAAAAATCTATTGTGTGCCCTTCGAGGTTTATTTCAACCA---CTACCACATAAGAACAAGCAAGCTGGTTTTATTGAGCAGCTTGCTCTCAGCGCAGGTCCCACTTGTATCTTGTACTTAACTGAAGAAGCACCGGATTGGTCACAATTGTTACCTTCGGCCTTTTACAACCAAAATCTAGTTTTATTATACGGACAACTTCAATCTACTCTAGTTAATCATATGGATATGAAAGAAGCTGCTAATTTAGAAACAACAGCAGTATTTCAACAACTTTTTGAGCTCATC…
B_Climacium_americanum	ATGCTAATAAAACAAATTGTTATACGGAAAAAAGCCCAAGAGATTAAAAAATCTCCATATATTCTTTTATTTCATTGTAGTGGCTTGACAAGTCGACAATGGCGACAACTCAAAAATCTATTGTGTGCCTTTCGAGGTTTATTTCGACCA---CTACCACATAAAAACAAGCAAGGTGGTTTTATTGAGCAGCTTGCTTCTAGCGCAGGTCCCACTTGTATCTTGTACTTGACCAAAGAAGCACCAGATTGGTCACAGTTATTACCTTTGGCCTCATACAACCAAAATCTAGTTTTATTATACGGACAACTTCAATCTACTTTAGTCAATCATATGGATATAAAAAAAGCGGCTAATTTAGAAATAACATCAGTATTTCAACAACTTTTTGAGCTCATT…
E_Cucumis_sativus	ATGCCATTCGGAATCAGTCTTCTACGGAGGGAAAGTGGAGAGGAAAGATCTCCAGAGATTCTTATCTCATTCCATTCCAGTGGCTCGACCAGTAAGCAATGGCGAAAACTCAAAAATCCATGGTTTCCCGGTAGAACTCCATTTCGCCCAAGTTCTTGCTCAACCGGAAAAAAGAAGGGGTTTTTCGCACAGCTTGCTCATAGTGCGGGTCCCACTTGTATATTGTATTTGTCCGAAGAAGGATCGGACAGGTTGGAGTTCTTACCTTCTGACTCTATGGACCAAGATCTGCTTTCATTATATGGGCAATACCGATCGACTTTAGTAGATCATATGGATGTAGAAAAAGCTTCGGATTTGAATGAATGTTCAAGATCTCTTTTCCATTTCTATTTACCC…
E_Daucus_carota_subsp_sativus	ATGCCATTCGGAAAAAGTATTCTACAGAGGGAAAGTGGAGAGGAAAGATCTCCAGAGATTCTTATCTCATTCCATTCCAGTGGCTCAACCAGTAACCAATGGCGAAAACTCAAAAATCCATGGTTTCCCGGTAGAACCCTATTTCGCCCAAGTTGTTTCGGAACCGGAAAAAAGAAGCGGTTTTTCGCACAGCTTGCTCATAGTGCAGGTCCCACTTGTATATCGTATTTGGCCGAAGAAGCATCGGACAGGTTGGAGTTCTTACCTTCTGACTCCATGGACCAAGATCTGCTTTTATTATATGGGCAATACCGATCTACTTTAGTAGATCATATGGATGTAGAAAAAACTTATCATTTTGATGAATTGGAAACATCTCTTTTCAATTTCTATTTACCT…
B_Funaria_hygrometrica	ATGCTAATAAAACAAATTGTTATACGGAAAAAAGCCCAAGAGATTAAAAAATCTCCATATATTCTTTTATTTCATTGTAGTGGCTTGACAAGTCGACAATGGCGACAACTCAAAAATCTATTGTGTGCCTTTCGAGGTTTATTTCAACCA---CTACCACATAAAAACAAGCAAGGTGGTTTTATTGAGCAGCTTGCTTATAGCGCAGGTCCCACTTGTATCTTGTACTTAACTAAAGAAGCACCAGATTGGTCACAGTTATTACCTTCGGCCTCATACAACCAAAATCTAGTTTTATTATACGGACAACTTCAATCTACTTTAGTCAATCATATGGATATAAAAAAAGCGGCTAATTTAGAAATAACATCAGTATTTCAACAACTTTTTGAGCTCATT…
E_Helianthus_annuus	ATGCCATTCGGAAGAAGTCTTCTACAGAGGGAAAGTGGAGAGGAAAGATCTCCAGAGATTCTTATCTCATTCCATTCCAGTGGCTCAACCAGTAACCAATGGCGAAAACTAAAAAATCCATGGTTTCCCGGTAGAACCCTATTTCGCCCAAGTTGTTTCAGAACCGGAAAAAAGAAGCGGTTTTTCGCACAGCTTGCGCATAGTGCAGGTCCCACTTGTATATCGTATTTGGCCGAAGAAGCATCGGACAGGTTGGAGTTCTTACCTTCTGATTCCATGGACCAAGATCTGCTTTTATTATATGGGCAATACCGATCTACTTTAGTAGATCATATGGATGTAGAAAAAGCTTCTCATTTTGATGAATTGGAAACATCTCTTTTCCATTTCTATTTACCC…
P_Huperzia_squarrosa	CTGCAAGTCAGAAGATCTCCTATACAGAAAAAAGCCCAAGATATTAAAGAATCTTCATATATTTTTTTATTTCATTGTAGTGGTTTGACAAGTAAACAATGGCGACATCCCAAAAATATATTGTGCACCTTTCAGGGTTTATTCCAACCG---CTGCCACATAAGACCGAACAAGGTGGTTTTTTTGCACAGCTTGCTTCTAGCGCTGGTCCCACTTGTTTCTTTTATTTGACCAAAGAAGCACCAGACTGGTCACAATTGCTACCTCCGGCCTACCATAACCAAAATCTAGTTCTATTATACGGACAACACCGATATACCTTGGTAAATCATATGGATATACAAAAAGCTGCTGATTCAAAAGCAACATCAGTATTTCCTCCATTTTTTTTGCTTATG…
B_Hypnum_imponens	ATGCTAATAAAACAAATTGTTATACGGAAAAAAGCCCAAGAGATTAAAAAATCTCCATATATTCTTTTATTTCATTGTAGTGGCTTGACAAGTCGACAATGGCGACAACTCAAAAATCTATTGTGTGCCTTTCGAGGTTTATTTCGACCA---CTACCACATAGAAACAAGCAAGGTGGTTTTATTGAGCAGCTTGCTTCTAGCGCAGGTCCCACTTGTATCTTGTACTTAACTAAAGAAGCACCAGATTGGTCACAGTTATTACCTTTGGCCTCATACAACCAAAATCTAGTTTTATTATACGGACAACTTCAATCTACTTTAGTCAATCATATGGATATAAAAAAAGCGGCTAATTTAGAAATAACATCAGTATTTCAACAACTTTTTGAGCTCATT…
N_Liriodendron_tulipifera	ATGCCATTCGGAAGAAGTCTTCTACAGAGGGAAAGCGGAGAGGAAAGATCTCCAGAGATTCCTATCTCATTCCATTCCAGTGGCTCGACCAGTAACCAATGGCGAAAACTCAAAAATCCATGGTTTCCCGGTAGAACCCCATTTCGACCAAGTTGC---GGAACCGGAAAAAAGAAGCGGTTTTTCGCACAGCTTGCTCATAGTGCAGGTCCCACTTGTATATCGTATTTGGCCGAAGAAGCATCGGACAGGTCGGAGTTCCTACCTTCTGACTCCATGGACCAAGATCTGCTTTCATTATATGGGCAATACCGATCTACTTTAGTAGATCATATGGATGTAGAAAAAGCTTCTGATTTGGAGGAA------ACATCTCTTTTCCATTTCCATTTACCC…
E_Mimulus_guttatus	ATGCCATTCGGAAGAAGTATTCTACAGAAGAAAAGTGGAGAAGAAAGATCTACAGAGATTCTTATCTCATTCCATTCCAGTGGCTCAACCAGTAACCAATGGCGAAAACTCAAAAATCCATGGTTTCCCGGTAGAACCCTATTTCGCCCAAGTTGTTTCGGAACCGGAAAAAAGAAGCGGTTTTTCGCACAGCTTGCTCATAGTGCAGGTCCCACTTGTATATTGTATTTGGCCGAAGAAGCATCAGACAGGTTGGAGTTCTTACCTTCTGACTCCATGGACCAAGATCTTCTTTTATTATATGGTCAATACCGATCCACTTTAGCAGATCATATGGATGTAGAAAAAGCTTCACATTTTAATGAATTGGAAACATCTCTTTTCCATTTCTATTTACCC…
E_Nelumbo_nucifera	ATGCCATTCGGAAGAAGTCTTCTACAGAGGGAAAGTGGAGAGGAAAGATCTCCAGAGATTCCTATCTCATTCCATTCCAGTGGCTCGACCAGTAACCAATGGCGAAAACTAAAAAATCCATGGTTTCCCGGTAGAACCCCATTTCGCCCAAGTTGTTGCGGAACCGGAAAAAAGAAGCGGTTTTTCGCACAGCTTGCTCATAGTGCAGGTCCCACTTGTATATCGTATTTGGCCGAAGAAGCATCGGACAGATTGGAGTTCCTACCTTCTGACTCCATGGACCAAGATCTGCTTTCATTATATGGGCAATACCGATCTACTTTAGTAGATCATATGGATGTAGAAAAAGCTTATGATTTTGATGAATTGGAAACATCTCTTTTCCATTTCCATTTACCC…
B_Orthotrichum_stellatum	ATGCTAATAAAACAAATTGTTATACGGAAAAAAGCCCAAGAGATCAAAGAATCTCCATATATTCTTTTGTTTCATTGTAGTGGCTTGACAAGTCGACAATGGCGACAACTCAAAAATTTATTGTGTGCCTTTCGAGGTTTATTTCGACCA---CTACCACATAAAAACAAGCAAGGTGGTTTTATTGAGCAGCTTGCTTATAGCGCAGGCCCCACTTGTATCTTGTACTTAACTAAAGAAGCACCAGATTGGTCACAGTTATTACCTTCGGCCTCATACAACCAAAATCTAGTTTTATTATACGGACAACTTCAATCTACTTTAGTCAATCATATGGATATAAAAAAAGCGGCTAATTTGGAAATAACATCAGTATTTCAACAACTTTTTGAGCTCATT…
E_Rhazya_stricta	ATGCCATTCGGAAGAAGTCTTCTACAGAAGAAAAGTGGAGAAGAAAGATATCCAGAGATTCTTATCTCATTCCATTCCAGTGGCTCAACCAGTAACCAATGGCGAAAACTCAAAAATCCATGGTTTCCCGGTAGAACCCTATTTCGCCCAAGTTGTTTCGGAACCGGAAAAAAGAAGCGGTTTTTCGCACAGCTTGCTCATAGCGCAGGTCCCACTTGTATATCGTATTTGGCCGAAAAAGCATCAGACAGGTTGGAGTTCTTACCTTCTGACTCCATGGACCAAGATCTGCTTTTATTATATGGTCAATACCGATCTACTTTAGTAGATCATATGGATGTAGAAAAGGCTTATAATTTGGATGAATTGGAAACATCTTTTTTCCATTTCTATTTACCC…
E_Ricinus_communis	ATGCCATTCGGAAGAAGTCTTCTACAGAGGGAAAGTGGAGAGGAAAGATCTCCAGAGATTCTTATCTCATTCCATTCCAGTGGCTCGACCAGTAACCAATGGCGAAAACTAAAAAATCCATGGTTTCCCGGTAGAACCCCATTTCGCCCAAGTTGTTTCGGAACCGGAAAAAAGAAGCGGTTTTTCGCACAGCTTGCTCATAGTGCAGGTCCCACTTGTATATTGTATTTGGCCGAAGAAGCATCGGACAGGTTGGAGTTCTTACCTTCTGACTCCATGGACCAAGATCTGCTTTCATTATATGGGCAATACCGATCTACTTTAGTAGATCATATGGATGTAGAAAAAGCTTCTGATTTTGATGAATTGGAAACATCTCTTTTCCATTTCTATTTACCT…
A_Roya_obtusa	ATGAAAATTCGCAAACTTATTTTAAAAGCAAAATTAGCCCAAATTAATGATTCAGAATATATATTTTTTTTTCATTGTAGTGGTTTATCAAATGGTCAAAAAAAATATTTGAAAAATTTATTTTATAAAACTTCAAATTTAATAAAAAGTTTTTTAAATGAAAAAAAAGAACAACAAAGTCTGACAAATTCTCTAAAACCAACCTCAGGCCCTTTTTGCATTATTTATTCTGCAAAAAAAATAACTAATAACATGGCTTTAATTTCTTGTTTCGGGTATAGTACTAATTTTCTTTTATTTTATGCCAAAATGAAATCTTTAAAAATGAATCATATTGATGTGAAATATGCTCTTCAATTAAACAGTTGTTCGGTATATGAAGATTTTTTTCAGAAATTA…
E_Salvia_miltiorrhiza	ATGCCATTCGGAAGAAGTATTCTACAGAAGAAAAGTGGAGAAGAAAGATCTACAGAGATTCTTATCTCATTCCATTCCAGTGGCTCAACCAGTAACCAATGGCGAAAACTCAAAAATCCATGGTTTCCCGGTAGAACCCTCTTTCACCCAAGTTGTTTCGGAACCGGAAAAAAGAAGTGGTTTTTCGCACAGCTTGCTCATAGTGCAGGTCCCACTTGTATATTGTATTTGGCCGAAGAAGCATCAGACAGGTTGGAGTTCTTACCTTCTGACTCCATGGACCAAGATCTTCTTTTATTATATGGTCAATACCGATCCACTTTAGCAGATCATATGGATGTAGAAAAAGCTTCACATTTTGATGAATTGGAAACATCTCTTTTCCATTTCTATTTACCC…
B_Sphagnum_palustre	ATGCTAATAAAACAAATTATTATACGGAAAAAAGCCCAAGAGATTAAAAAATCTCCATATATTCTTTTATTTCATTGTAGTGGCTTGACAAGTCGACAATGGCGACAACTCAAAAATATATTGTGTACTTTTCAAGGTTTGTTTCAACCG---CTACCATATAAAAAAAAGCAAGGTGGTTTTATTGCACAGTTTGCTTTTAGCGCAGGTCCCACTTGTATCTTGTACTTAATTAGAAAAACACCAGACTGGTCACAATTGTTACCTCCAGCCTTCTACAAGCAAAATCTAGTTTTATTATACGGACAACTCCAATCTACTTTAGTCAATCATATGGATATAAAAAGAGCTGTTGATTTAGAAACAGTATCAGTATTTCAACAACTTTTTGAGCTTATC…
M_Spirodela_polyrhiza	ACCCCAAAAGGAAGAAGTATTCTACAGAGGGAAAGCGGAGAGGAAAGATCTCCAGAGATTCCTATCTCATTCCATTCCAGTGGCTCGACCAGTAACCAATGGCGAAAACTAAAAAATCCATGGTTTCCCGGC------TCATTTCGACCA---------AGAACCGGAAAAAAGAAGCGGTTTTTCGCACAGCTTGCTCATAGTGCGGGTCCCACTTGTATCTCGTATTTGGCCGAAGAAGCATCGGACAGGTCGGAGTTCCTACCTTCTGACTCCATGGACCAAGATCTACTTTCATTATATGGGCAATACCGATCTACTTTAGTAGATCATATGGATGTAGAAAAAGCTTCTTCTTTTGAGGAATTGGAAACATCTCTTTTCAATTTCCATTTACCC…
B_Tetraphis_pellucida	ATGCTAATAAAACAAATTGTTATACGGAAAAAAGCCCAAGAGATTAAAAAATCTCCATATATTCTTTTATTTCATTGTAGTGGCTTGACAAGTCGACAATGGCGACAACTCAAAAATATATTGTGTGCCTTTCGAGGTTTATTTCGACCA---CTACCACATAAAAACAAGCAAGGTGTTTTTATTGAGCAGCTTGCTTCTAGCGCAGGTCCCACTTGTATCTTGTACTTAACCGAAAAAGCACCAGATTGGTCACAATTGTTACCTTCGGCCTTCTACAACCAAAATCTAGTTTTATTATACGGACAACTTCAATCTACTTTAGTCAATCATATGGATATAAAAAAAGCTGCTAATTTAGAAACAACATCAGTATTTCAACAACTTTTTGAGCTCATC…
B_Treubia_lacunosa	AAATTTCTACGAGACAAAGCCCTCTCCTTAAAGGCCAAAGAGATCAAACAATATCCATATATTCTTTTATTTCATTGTAGTGGCTTGACAAGTCGACAATGGCGACAAATAAAGAATATATTGTGTACCATTAAAGGTTTATTTAAACCGAAAAATATTCTGACAAACAATCAGGGCCATTGGATTGCACAGCTTGCTTATAGCGCAGGTCCTACTTGTATCTCGTACTTGACTGGAGAAGCACCAAACTGGTCACAATTGCTACCTTCAGCCTCCTACAGCCAAAATCTAGTTTTATTATACGGACAAGACAGATCCACTGTTTTCAATCATATGGATATAAAAAAAGCGACTACTTTAGAAACAAAATCGGTATTTCAACAACTTTTTGGTTTTATG…
B_Ulota_hutchinsiae	ATGCTAATAAAACAAATTGTTATACGGAAAAAAGCCCAAGAGATCAAAGAATCTCCATATATTCTTTTGTTTCATTGTAGTGGCTTGACAAGTCGACAATGGCGACAACTCAAAAATTTATTGTGTGCCTTTCGAGGTTTATTTCGACCA---CTACCACATAAAAACAAGCAAGGTGGTTTTATTGAGCAGCTTGCTTATAGCGCAGGCCCCACTTGTATCTTGTACTTAACTAAAGAAGCACCAGATTGGTCACAGTTATTACCTTCGGCCTCATACAACCAAAATCTAGTTTTATTATACGGACAACTTCAATCTACTTTAGTCAATCATATGGATATAAAAAAAGCGGCTAATTTGGAAATAACATCAGTATTTCAACAACTTTTTGAGCTCATT…
E_Vaccinium_macrocarpon	ATGCCATTCGGAAGAAGTCTTCTACAGAGGGAAAGTGGAGAAGAGAGATCTCCAGAGATTCTTATCTCATTCCATTCCAGCGGCTCGACCAGTAACCAATGGCGAAAACTCAAAAATCCATGGTTTCCCGGTAGAACTCTATTTCGCCCAAGTTGTTGCGGAACCGGAAAAAAGAAGCGGTTTTTCGCGCAGCTTGCTCATAGTGCAGGTCCCACTTGTATATCGTATTTGGCCGAAGAAGCATCGGACAGGTTGGAGTTATTACCTTCTGACTCCATAGACCAAGATCTGCTTTCATTATATGGGCAATACCGATCTACTTTAGTAGATCATATGGATCTAGAAAAAGCTTCACATTTTGATGAATTGGAAACATCTCTTTTCCATTTCTATTTACCC…
E_Vitis_vinifera	ATGCCATTCGGAAGAAGTCTTCTACAGAGGGAAAGTGGAGAGGAAGGATCCCCAGAGATTCTTATCTCATTCCATTCTAGTGGCTCGACCAGTAACCAATGGCGAAAACTCAAAAATCCATGGTTTCCCGGTAGAACCCCATTTCGCCCAAGTTGTTGCGGAACCGGAAAAAAGAAGCGGTTTTTCGCACAGCTTGCTCATAGTGCAGGTCCCACTTGTATTTCGTATTTGGCCGAAGAAGCATCGGACAGGTTGGAGTTCCTACGTTCTGACTCCATGGACCAAGATCTGCTTTCATTATATGGGCAATACCGATCTACTTTAGTAGATCATATGGATGTAGAAAAAGCTTTTCATTTTGATGAATTGGAAACATCTCTTTTCCATTTTGATTTACCC…
E_Nicotiana_tabacum	ATGCCATTCGGAAGAAGTCTTCTACAGAAGAAAAGTGGAGAGGAAAGATCTCCAGGGATTCTTATCTCATTCCATTCCAGTGGCTCAACCAGTAACCAATGGCGAAAACTCAAAAATCCATGGTTTCCCGGTAGAACCCTATTTCGCCCAAGTTGTTTCGGAACCGGAAAAAAGAAGCGGTTTTTCGCACAGCTTGCTCATAGTGCAGGTCCCACTTGTATATCGTATTTGGCCGAAGAAGCATCGGACAGGTTGGAGTTCTTACCTTCTGACTCCATGGACCAAGATCTGCTTTTATTATATGGTCAATACCGATCTACTTTAGTAGATCATATGGATGTAGAAAAAGCTTCTAATTTGGATGAAATAGAAACATCTCTTTTCCATTTCTATTTACCC…
