# Supplementary material for: The mitochondrial genome map of Nelumbo nucifera reveals ancient evolutionary features
Source: Sci Rep. 2016 Jul 22;6:30158. doi: 10.1038/srep30158 (PMC4957087; doi:10.1038/srep30158)
Supplement: Supplementary Data S1 [file srep30158-s2.zip › Alignment/rpl16.phy]

65 405
M_Aegilops_speltoides	GTGCTATATCCGAAACGTACGAAATATAGTAAATATTTTAAATGCAGAAGTAGGGGTCGCGAACCGGATGGTACACAACTTGGTTTTGGAAGATATGGCACCAAAAGTTGTAGAGCTGGTCGTCTTTCATATCGAGCCATTGAAGCAGCGCGTCGGGCTATGAGCGGACAATTCCGAAGAAATTGTAAGATATGGGTAAGAGTTCTCGCAGATCTTCCTATTACGGGGAAACCCGCAGAAGTTCGAATGGGAAGAGGAAAAGGAAATCCGACGGGTTGGATTGCTCGTGTGTCCACGGGACAAATCCCATTTGAAATGGATGGTGTGAGTTTGTCAAATGCTCGACAAGCCGCTAGATTAGCGGCGCATAAACCATGTTCGTCAACCAAGTTTGTTCAG…
B_Anomodon_rugelii	GTGCTATATCCAAAACGTACAAAATTTCGTAAATATCAAAAAGGCAGATTTAAGGGTTGCAAAGCAGACGGTACACAACTTTGTTTCGGAAAATATGGCATGAAAAGTTGTGAAGCTGGTCGTATCTCATATCAAGCAATTGAAGCAGCGCGTCGTGCTATAAGCAGAGAATTTCGAAGAAATGGTCAAATATGGGTAAGAGTTTTCGCAGATATTCCTATTACTAGTAAACCCACCGAAGTCAGAATGGGAAAAGGAAAAGGGAATTCTACAGGTTGGATTGCTCGTGTGGTAGAAGGACAAATCTTATTTGAAATGGATGGTGTGAGTTTGTCAAATGCGCAACAAGCTGCCACATTAGCGGCGCATAAACTATGTTTGTCAACCAAGTTTGTTCAA…
E_Arabidopsis_thaliana	GTGCTATATCCGAAACGTACGAAATATAGTAAATATCGTAAAGGCAGAAGTAGGGGTTGCAAACCGGATGGTACAAAACTGGGTTTTGGAAGATATGGCACTAAAAGTTGTAAAGCTGGTCGTCTTTCATATCGAGCCATTGAAGCAGCGCGTCGGGCTATGAGCGGACAATTCCGAAGAAATGGTAAGATATGGGTAAGAGTTTTCGCGGATCTCCCTATTACCGGGAAACCCACAGAAGTAAGAATGGGAAGAGGAAAAGGAAATCCTACGGGTTGGATTGCTCGTGTGTCCACGGGACAAATCCCATTTGAAATGGATGGTGTGAGTTTGGCAAATGCTCGACAAGCCGCTACATTAGCGGCTCATAAACCATGTTCGTCAACCAAGTTTGTTCAG…
B_Atrichum_angustatum	GTGCTATATCCAAAACGTACAAAATTTCGTAAATATCAAAAAGGCAGATTTAAGGGTTGCAAAGCAGACGGTACACAACTTTGTTTCGGAAAATATGGCATGAAAAGTTGTGAAGCTGGTCGTATCTCATATCAAGCAATTGAAGCAGCGCGTCGTGCTATAAGCAGAGAATTTCGGAGAAATGGTCAAATATGGGTAAGAGTTTTCGCGGATATTCCTATTACTAGTAAACCTACTGAAGTTAGAATGGGAAAAGGAAAAGGGAATTCTACAGGTTGGATTGCTCGTGTGGTAGAAGGACAAATCTTATTTGAAATGGATGGTGTGAGTTTGTCGGATGCGCAACAAGCTGCCACATTAGCAGCGCATAAACTATGTTTGTCAACCAAGTTTGTTCAG…
B_Bartramia_pomiformis	GTGCTATATCCAAAACGTACAAAATTTCATAAATATCAAAAAGGCAGATTTAAGGGTTGCAAAGCAGACGGTACACAACTTTGTTTCGGAAAATATGGCATGAAAAGTTGTGAAGCTGGTCGTATCTCATATCAAGCAATTGAAGCAGCGCGTCGTGCTATAAGCAGAGAATTTCGAAGAAATGGTCAAATATGGGTAAGAGTTTTCGCAGATATTCCTATTACTAGTAAACCCACCGAAGTCAGAATGGGAAAAGGAAAAGGGAATTCTACAGGTTGGATTGCTCGTGTGGTAGAGGGACAAATCTTATTTGAAATGGATGGTGTGAGTTTGTCAAATGCGCAACAAGCTGCCACATTAGCAGCGCATAAACTATGTTTGTCAACCAAGTTTGTTCAA…
E_Batis_maritima	GTGCTATATCCGAAACGTACGAAATATAGTAAATATCGTAAAGGCAGAAGTAGGGGTTGCAAACCGGATGGTACAAAACTTGGTTTTGGAAGATATGGCACTAAAAGTTGTAAAGCTGGTCGTCTTTCATATCGAGCCATTGAAGCAGCGCGTCGGGCTATGAGCGGACAATTCCGAAGAAATGGTAAGATATGGGTAAGAGTTTTCGCGGATCTCCCTATTACCGGGAAACCAACAGAAGTAAGAATGGGAAGAGGAAAAGGAAATCCTACGGGTTGGATTGCTCGTGTGTCCACGGGACAAATCCTATTTGAAATGGATGGTGTGAGTTTGTCAAATGCTCGACAAGCCGCTACATTAGCGGCGCATAAACCATGTTCGTCAACCAAGTTTGTTCAG…
E_Brassica_carinata	GTGCTATATCCGAAACGTACGAAATATAGTAAATATCGTAAAGGCAGAAGTAGGGGTTGCAAACCGGATGGTACAAAACTGGGTTTTGGAAGATATGGCACTAAAAGTTGTAAAGCTGGTCGTCTTTCATATCGAGCCATTGAAGCAGCGCGTCGGGCTATGAGCGGACAATTCCGAAGAAATGGTAAGATATGGGTAAGAGTTTTCGCGGATCTCCCTATTACCGGGAAACCTACAGAAGTAAGAATGGGAAGAGGAAAAGGAAATCCTACGGGTTGGATTGCTCGTGTGTCCACGGGACAAATCCCATTTGAAATGGATGGTGTGAGTTTGGCAAATGCTCGACAAGCCGCTACATTAGCGGCTCATAAACCATGTTCGTCAACCAAGTTTGTTCAG…
E_Brassica_juncea	GTGCTATATCCGAAACGTACGAAATATAGTAAATATCGTAAAGGCAGAAGTAGGGGTTGCAAACCGGATGGTACAAAACTGGGTTTTGGAAGATATGGCACTAAAAGTTGTAAAGCTGGTCGTCTTTCATATCGAGCCATTGAAGCAGCGCGTCGGGCTATGAGCGGACAATTCCGAAGAAATGGTAAGATATGGGTAAGAGTTTTCGCGGATCTCCCTATTACCGGGAAACCTACAGAAGTAAGAATGGGAAGAGGAAAAGGAAATCCTACGGGTTGGATTGCTCGTGTGTCCACGGGACAAATCCCATTTGAAATGGATGGTGTGAGTTTGGCAAATGCTCGACAAGCCGCTACATTAGCGGCTCATAAACCATGTTCGTCAACCAAGTTTGTTCAG…
E_Brassica_oleracea	GTGCTATATCCGAAACGTACGAAATATAGTAAATATCGTAAAGGCAGAAGTAGGGGTTGCAAACCGGATGGTACAAAACTGGGTTTTGGAAGATATGGCACTAAAAGTTGTAAAGCTGGTCGTCTTTCATATCGAGCCATTGAAGCAGCGCGTCGGGCTATGAGCGGACAATTCCGAAGAAATGGTAAGATATGGGTAAGAGTTTTCGCGGATCTCCCTATTACCGGGAAACCTACAGAAGTAAGAATGGGAAGAGGAAAAGGAAATCCTACGGGTTGGATTGCTCGTGTGTCCACGGGACAAATCCCATTTGAAATGGATGGTGTGAGTTTGGCAAATGCTCGACAAGCCGCTACATTAGCGGCTCATAAACCATGTTCGTCAACCAAGTTTGTTCAG…
E_Brassica_rapa_subsp_campestris	GTGCTATATCCGAAACGTACGAAATATAGTAAATATCGTAAAGGCAGAAGTAGGGGTTGCAAACCGGATGGTACAAAACTGGGTTTTGGAAGATATGGCACTAAAAGTTGTAAAGCTGGTCGTCTTTCATATCGAGCCATTGAAGCAGCGCGTCGGGCTATGAGCGGACAATTCCGAAGAAATGGTAAGATATGGGTAAGAGTTTTCGCGGATCTCCCTATTACCGGGAAACCTACAGAAGTAAGAATGGGAAGAGGAAAAGGAAATCCTACGGGTTGGATTGCTCGTGTGTCCACGGGACAAATCCCATTTGAAATGGATGGTGTGAGTTTGGCAAATGCTCGACAAGCCGCTACATTAGCGGCTCATAAACCATGTTCGTCAACCAAGTTTGTTCAG…
B_Buxbaumia_aphylla	GTGCTATATCCAAAACGTACAAAATTTCGTAAATATCAAAAAGGCAGATTTAAGGGTTGCAAAGCAGACGGTACGCAACTTTGTTTCGGACAATATGGCATGAAAAGTTGTGAAGCTGGCTGTATCTCATATCAAGCAATTGAAGCAGCGCGTCGTGCTATAAGCAGAGAATTCCGAAGAAATGGTCAAATATGGGTAAGAGTTTTCGCAGATATTCCTATTACTAGTAAACCCACCGAAGTTAGAATGGGGAAAGGAAAAGGGAATTCTACAGGTTGGATTGCTCGTGTGGTAGAAGGACAAATCTTATTTGAAATGGATGGTGTGAGTTTGTCAAATGCGCAACAAGCTGCCGCATTAGCAGCGCATAAACTATGTTTGTCAACCAAGTTTGTTCAG…
E_Carica_papaya	GTGCTATATCCGAAACGTACGAAATATAGTAAATATCGTAAAGGCAGAAGTAGGGGTTGCAAACCGGACGGTACAAAACTTGGTTTTGGAAGATATGGCACTCAAAGTTGTAAAGCTGGTCGTCTTTCATATCGAGCCATTGAAGCAGCGCGTCGGGCTATGAGCGGACAATTCCGAAGAAATGGTAAGATATGGGTAAGAGTTCTCGCAGATCTCCCTATTACCGGGAAACCTACAGAAGTCAGAATGGGAAGAGGAAAAGGAAATCCTACGGGTTGGATTGCTCGTGTGTCCACGGGACAAATCCCATTTGAAATGGATGGTGTGAGTTTGTCAAATGCTCGACAAGCCGCTACATTAGCGGCGCATAAATCATGTTCGTCAACCAAGTTTGTTCAA…
A_Chaetosphaeridium_globosum	---------ATGATACGTACAAAATATCGTAAATATCAAAAAGGGAAACGTCAAAACATTTATAAC------TGTAGTTTACACTTTGGACGTTATGCAATCCAAAGTTGTGAAACGGGTATCGTTCGTGCACAAACTATAGAAGCAACTCGTCGGGTTCTTAGTCGAAAATTTCGTTTAAGTGGTCAAATTTGGATAAGAATTTGTGCCAATGTACCCATAACTCGTAAACCAACAGAAGTACGTATGGGTAAAGGTAAAGGAAATCCCGCGGGATGGGTTGCACGTGTATCAAAAGGACAAATTCTTTTTGAAATGGATGGCGTTACTTTGTCGAATGCTCAATCAGCGGCTCGATACGCTTCGCATAAACTTAATGTAGCTACAAAATTTGTTCAA…
A_Chara_vulgaris	ATGCTATATCCAAAACGTACAAAATTTCGTAAATATCAGAAAGGAAGAAGCAAAGGCTCCCACGCG---GCGGCACAACTTTGTTTTGGAAAATATGGTATTCAAAGTTGTGAAGCAGGTCGCATATCATATCAAGGAATTGAAGCGGCGCGTCGTGCCATCACCAGGAAATTTCGGAGAAATGGTCAAATATGGGTGAGAGTTTTTTCAGATATTCCTATTACCAGCAAACCTACAGAAGTAAGGATGGGAAAAGGAAAAGGAAACCCTACAGGTTGGATTGCTCGTGTTTCCCAAGGACAAATTCTTTTTGAAATGGATGGTGTTAGTTTGTCAAATGCTCAAGCAGCTGCTACTTTAGCTTCACATAAATTGTGTTTGTCCACCAAGTTTGTTCAA…
A_Chlorokybus_atmophyticus	ATGCTAAGTCCAAAGCGTACAAAATTTCGTAAATATCAAAAAGGTAGGTGTTCCGGTTCACTTGGAGTAACAGGGGAACTTTGTTTCGGAAAATTTGGTTTAAAGTGTGTAGAATCTGGCCGTCTTTCTTCAAGAGTAATAGAAGCGACCCGACGTGCAATTACCCGCAAATTAAAACGAAAAGGACAGGTTTGGGTTCGTATATTTCCGGATATTCCAGTTAGTGGGAAACCTGCCGAAGTTCGTATGGGTAAAGGAAAGGGGAACCCAGCGTATTGGGTATCTCGTGTACAAAAAGGACAGGTTTTATTTGAACTCGATCGGGTTCCTGAAGTTTTAGCGAAACAAGCAGTTCTCAAAGGTTCTCACAAATTGCCCTTAAAAAGTAAATTTTTATTT…
E_Citrullus_lanatus	GTGTTATATCCGAAACGTACGAAATATAGTAAATATCGTAAAGGCAGAAGTAGGGGTTGCAAACCGGACGGTACACAACTTGGTTTTGGAAGATATGGCACTCAAAGTTGTAGAGCTGGTCGTCTTTCATATCGAGCCATTGAAGCAGCGCGTCGG------------CAATTCCGAAGAAATGGTAAAATATGGGTAAGAGTTCTCGCAGATCTCCCTATTACCGGGAAACCTACAGAAGTCAGAATGGGAAGAGGAAAAGGAAATCCTACGGGTTGGATTGCTCGTGTGTCCACGGGACAAATCCCATTTGAAATGGATGGTGTGAGTTTGTCAAATGCTCGACAAGCCGCTACATTAGCGGCGCATAAACCATGTTCGTCAACCAAGTTTGTTCAG…
B_Climacium_americanum	GTGCTATATCCAAAACGTACAAAATTTCGTAAATATCAAAAAGGCAGATTTAAGGGTTGCAAAGCAGACGGTACACAACTTTGTTTCGGAAAATATGGCATGAAAAGTTGTGAAGCTGGTCGTATCTCATATCAAGCAATTGAAGCAGCGCGTCGTGCTATAAGCAGAGAATTTCGAAGAAATGGTCAAATATGGGTAAGAGTTTTCGCAGATATTCCTATTACTAGTAAACCCACCGAAGTCAGAATGGGAAAAGGAAAAGGGAATTCTACAGGTTGGATTGCTCGTGTGGTAGAAGGACAAATCTTATTTGAAATGGATGGTGTGAGTTTGTCAAATGCGCAACAAGCTGCCACATTAGCGGCGCATAAACTATGTTTGTCAACCAAGTTTGTTCAA…
E_Cucumis_sativus	GTGTTATATCCGAAACGTACGAAATATAGTAAATATCGTAAAGGCAGAAGTAGGGGTTGCAAACCGGACGGTACACAACTTGGTTTTGGAAGATATGGCACTCAAAGTTGTAGAGCTGGTCGTCTTTCATATCGAGCCATTGAAGCAGCGCGTCGGGCTATGAGCGGACAATTCCGAAGAAATGGTCAAATATGGGTAAGAGTTCTCGCAGATCTCCCTATTACCGGGAAACCTACAGAAGTCAGAATGGGAAGAGGAAAAGGAAATCCTACGGGTTGGATTGCTCGTGTGTCCACGGGACAAATCCCATTTGAAATGGATGGTGTGAGTTTGTCAAATGCTCGACAAGCCGCTACATTAGCGGCGCATAAACCATGTTCGTCAACCAAGTTTGTTCAG…
E_Cucurbita_pepo	GTGTTATATCCGAAACGTACGAAATATAGTAAATCTCGTAAAGGCAGAAGTAGGGGTTGCAAACCAGACGGTACACAACTTGGTTTTGGAAGATATGGCACTCAAAGTTGTAGAGCTGGTCGTCTTTCATATCGAGCCATTGAAGCAGCGCGTAGGGCTATGAGCGGACAATCCCGAAGAAATGGTCAAATATGGGTCAGAGTTCTAGCAGATCTCCCCATTACCGGGAAACCTACAGAAGTCAGAATGGGAAGAGGAAAAGGAAATCCTACGGGTTGGGTTGCTCGTGTGTCCACGGGACAAATCCCATTTGAAATAGATGGTGTGAGTTTGTCAAATGCTCGACAAGCCACTACATTAGCGGCGCATAAACCATGTTCGTCAACCAAGTTTGTTCAG…
G_Cycas_taitungensis	GTGCCATATCCGAAACGTACAAGATATCGTAAATATCGGAAAGGCATAAGTAGGGGTTGCGAAACGGACGGTACACAACTTGGTTTTGGAAGATACGGCATCAAAAGCTGTGGAGCTGGTCGTATTTCATATCGAGCCATTGAAGCAGCGCGTCGTGCTATAAGCGGACAATTTCGAAGAAATGGTCAAATACGGGTAAGAGTTTTCGCAGATCCCCCTATTACCGGTAAACCTACAGAAGTGAGAACGGGAAAAGGAAAAGGGAATCCTACGGGTTGGATTGCTCGTGCGTCCACGGGACAAATCCCATTTGAAATGGATGGTGTGAGTTTGTCAAATGCTCGACAAGCTGCTACATTAGCGGCGCATAAACCATGTTCGTCAACCAAGTTTGTTCAG…
E_Daucus_carota_subsp_sativus	---------------------------------------ATGGGTAAGTCTCGC---AGATCTCCC------------------------TATTAC------------------------CGGGAAACCTACAGAAGT---------------------------------------CAGAAT------------------------------------------------------------------GGAAGAGGAAAAGGAAATCCTACGGGTTGGATTGCTCGTGTGTCCACGGGACAAATCCTATTTGAAATGGATGGTGTGAGTTTGTCAAATGCTCGACAAGCCGCTACATTAGCGGCGCATAAACCATGTTCGTCAACCAAGTTTGTTCAG…
A_Entransia_fimbriata	ATGTTGTATCCAAAACGTACAAAATTTCGTAAATATCAAAAGGGCTTT---GGTGCTAAGTTATGTGATGGGGCCTTACTATCTCGAGGAAAATACGGAATAAAGAGCTTGGAAGCGGGCCGTCTTTCGTCTAAAGTGATAGAAGCCACACGTCGTTCGATCAGTCATAGTTTTCGTCGGAAAGCTAAGATTTGGGTTCGGATTTTTGCAGACATTCCAGTCACTAAAAAACCAGCAGAAGTTAGAATGGGTAAAGGTAAAGGTTCCGTAGACCATTGGATTGCCCGTATTGTAGAAGGGCAAATACTTTTTGAATTTGATGGAGTTCGGGCTCAGGTTGCGAAACAAGCAGCTATTTTGGCATCTCATAAATTAGGGCTTTCCACAAAATTTATAGAT…
B_Funaria_hygrometrica	GTGCTATATCCAAAACGTACAAAATTTCGTAAATATCAAAAAGGCAGATTTAAGGGTTGCAAAGCAGACGGTACACAACTTTGTTTCGGAAAATATGGCATGAAAAGTTGTGAAGCTGGTCGTATCTCATATCAAGCAATTGAAGCGGCGCGTCGTGCTATAAGCAGAGAATTTCGAAGAAATGGTCAAATATGGGTAAGAGTTTTCGCAGATATTCCTATTACCAGTAAGCCCACCGAAGTCAGAATGGGAAAAGGAAAAGGGAATTCTACAGGTTGGATTGCTCGTGTGGTAGAGGGACAAATCTTATTTGAAATGGATGGTGTGAGTTTGTCAAATGCGCAACAAGCTGCCACATTAGCAGCGCATAAACTATGTTTGTCAACCAAGTTTGTTCAA…
E_Glycine_max	GTGCTATATCCGAAACGTACGAAATTTAGTAAATATCGTAAAGGCAGAAGTAGGGGTTGCAAACCAGACGGAACAAAACTTGGTTTTGGAAGATATGGCACTCAAAGTTGTAGAGCTGGGCGTCTTTCATATCGAGCCATTGAAGCAGCGCGTCGGGCTATGAGCGGACAATTCCGAAAAAATGGTAAGATATGGGTAAGAGTTTTCGCAGATATCCCTATTACCGGGAAACCTACAGAAGTCAGAATGGGAAGAGGAAAAGGAAATCCTACGGGTTGGATTGCTCGTGTGTCCACGGGACAAGTCCTATTTGAAATGGATGGTGTGAGTTTGTCAAATGCTCGACAAGCCGCTACATTAGCGGCGCATAAACCATGTTCGTCAACCAAGTTTGTTCAG…
E_Helianthus_annuus	GTGCTATATCCGAAACGTACGAAATCTAGTAAATATCGTAAAGGCAGAAGTAGGGGTTGCAAACCGGACGGTACACGACTTGGTTTTGGAAGATATGGCACTAAAAGTTGTAGAGCTGGTCATCTTTCATATCGAGCCATTGAAGCAGCGCGTCGAACTATGAGCGGACAATTCCGAATAAATGGTAAGATATGGGTAAGAGTTCTCGCAGATCTCCCTATTACCGGGAAACCTACAGAAGTCAGAATGGGAAGAGGAAAAGGAAATCCTACGGGTTGGATTGCTCGTGTGTCCACAGGACAAATCCCATTTGAAATGGATGATGTGAGTTTGTCAAATGCTCGACAAGCCGCTACATTAGCGGCGCATAAACTATGTTCGTCAACCAAGTTTGTTCAG…
P_Huperzia_squarrosa	GTGCTATATCCGAAACGTACAAAATTTCGTAAATATCAAAAAGGCAGATGTAAAGGTTGCAGAGCAGACGGTACACAACTTGGTTTTGGAAAATATGGCATTAAAAGTTGTGAAGCTGGTCGTATTTCATATCAAGCCATTGAAGCAGCGCGTCGTGCTATAAGCAGAAAATTTCGAAGAAATGGTCAAGTATGGGTAAGAGTTTTGGCAGATATTCCTATTACCAGTAAACCTACAGAAGTTAGAATGGGAAAAGGAAAGGGAAATCCTACTGGTTGGATTGCTCGTGTAGTGGAGGGACAAATTTCATTCGAAATGGATGGTGTGAGTTTGTCAAATGCTCAACAAGCTGCTACATTAGCAGCGCATAAACTATGTTTGTCAACCAAGTTTGTTCAG…
B_Hypnum_imponens	GTGCTATATCCAAAACGTACAAAATTTCGTAAATATCAAAAAGGCAGATTTAAGGGTTGCAAAGCAGACGGTACACAACTTTGTTTCGGAAAATATGGCATGAAAAGTTGTGAAGCTGGTCGTATCTCATATCAAGCAATTGAAGCAGCGCGTCGTGCTATAAGCAGAGAATTTCGAAGAAATGGTCAAATATGGGTAAGAGTTTTCGCAGATATTCCTATTACTAGTAAACCCACCGAAGTCAGAATGGGAAAAGGAAAAGGGAATTCTACAGGTTGGATTGCTCGTGTGGTAGAAGGACAAATCTTATTTGAAATGGATGGTGTGAGTCTGTCAAATGCGCAACAAGCTGCCACATTAGCGGCGCATAAATTATGTTTGTCAACCAAGTTTGTTCAA…
E_Lotus_japonicus	GTGCTATATCCGAAACGTACGAAATTTAGTAAATATCGTAAAGGCAGAAGTAGGGGTTGCAAACCAGACGGAACAAAACTTGGTTTTGGAAGATATGGCACTCAAAGTTGTAGAGCTGGTCGTCTTTCATATCGAGCCATTGAAGCAGCGCGTCGGGCTATGAGCGGACAATTCCGAAAAAATGGTAAGATATGGGTCAGAGTTTTCGCAGATATCCCTATTACCGGGAAACCTACAGAAGTAAGAATGGGAAGAGGAAAAGGAAATCCTACGGGTTGGATTGCTCGTGTGTCCACGGGACAAGTCCTATTTGAAATGGATGGTGTGAGTTTGTCAAATGCTCGACAAGCCGCTACATTAGCGGCGCATAAACCATGTTCGTCAACCAAGTTTGTTCAG…
B_Marchantia_polymorpha	GTGCTATATCCAAAACGTACAAAATTTCGTAAATATCAAAAAGGCAGATGTAAAGGTTGCAAAGCAGACGGTACACAACTTTGTTTTGGAAAATATGGCATTAAAAGTTGTGAAGCTGGCCGTATTTCATATCAAGCAATTGAAGCAGCGCGTCGTGCTATAAGCAGAAAATTTCGAAGAAATTCTAAAATATGGGTAAGAGTTTTCGCAGATATTCCTATTACTAGTAAACCGGCTGAAGTGCGAATGGGAAAGGGCAAGGGAAATACTAAAGGTTGGATTGCTCGTGTGTTGAAGGGACAAATCTTATTTGAAATGGATTGTGTTAGTTTGTCAAATGCTCAACAAGCTGCTACATTAGCCGCGCATAAACTGGGTTTGTCGATAAAGTTTTTTAAG…
A_Mesostigma_viride	------------ATGAAAACAAAATATAGAAAATATCAAAAAGCTTTATCAAAAGGTTTCTCAGGTGTTACAACAAAATGTTCTTTTGGATCTTTTGGTCTTAAAAGTTTAGAAGCTGTTCGTCTTCCTGCTCAAGCGTTAGAGGCTGGTCGACGTGCAATGACTCGTTTTTTAAAACGACAAGGTCGAATTTGGGTACGCCCTTGCCCCGACCTTCCTGTTACTACTAAACCT---TTAGTACGTATGGGAAAAGGAAAAGGATCCGTTGATTTTTGGGTGGCACGAATAAAAGTAGGAGATTTAATATACGAAATTGAGGGAGTCACAAAAACTAAAGCAGAAGAAGCTTTTGCTTTAGCTTCTAGAAAACTTCCAATGTCATGTTCTTATATATAC…
E_Millettia_pinnata	GTGCTATATCCGAAACGTACGAAATTTAGTAAATATCGTAAAGGCAGAAGTAGGGGTTGCAAACCAGACGGAACAAAACTTGGTTTTGGAAGATATGGCACTCAAAGTTGTAGAGCTGGTCGTCTTTCATATCGAGCCATTGAAGCAGCGCGTCGGGCTATGAGCGGACAATTCCGAAAAAATGGTAAGATATGGGTAAGAGTTTTCGCAGATATCCCTATTACCGGGAAACCTACAGAAGTAAGAATGGGAAGAGGAAAAGGAAATCCTACGGGTTGGATTGCTCGTGTGTCCACGGGACAAGTCCTATTTGAAATGGATGGTGTGAGTTTGTCAAATGCTCGACAAGCCGCTACATTAGCGGCGCATAAACCATGTTCGTCAACCAAGTTTGTTCAG…
E_Nicotiana_tabacum	GTGCTATATCCGAAACGTACGAAATATAGTAAATATCGTAAAGGCAGAAGTAGGGGTTGCAAACCGGACGGTACACAACTTGGTTTTGGAAGATATGGCACTAAAAGTTGTAGAGCTGGTCGTCTTTCATATCGAGCCATTGAAGCAGCGCGTCGTGCTATGAGCGGACAATTCCGAAGAAATGGTAAGATATGGGTAAGAGTTCTCGCAGATATCCCTATTACCGGGAAACCTACAGAAGTAAGAATGGGAAGAGGAAAGGGAAATCCTACGGGTTGGATTGCTCGTGTGTCCAGGGGACAAATCCTATTTGAAATGGATGGTGTGAGTTTGTCAAATGCTCGACAAGCCGCTACATTAGCGGCGCATAAACTATGTTCGTCAACCAAGTTTGTTCAG…
B_Nitella_hyalina	ATGCTATATCCAAAACGTACAAAATTTCGTAAATATCAGAAAGGAAGAAGCAAAGGCTCCCACGCG---GCGGCACAACTCTGTTTTGGAAAATATGGTATTAAAAGTTGTGAAGCAGGTCGCATATCATATCAAGGAATTGAAGCGGCGCGTCGTGCCATCACCAGGAAATTTCGGAGAAATGGTCAAATATGGGTGAGAGTTTTTTCAGATATTCCTATTACCAGCAAACCTACAGAAGTAAGGATGGGAAAAGGAAAAGGAAACCCTACAGGTTGGATTGCTCGTGTTTCCCAAGGACAAATTCTTTTTGAAATGGATGGTGTTAGTTTGTCAAATGCTCAAGCAGCTGCTACTTTAGCTTCACATAAATTGTGTTTGTCCACCAAGTTTGTTCAA…
B_Orthotrichum_stellatum	GTGCTATATCCAAAACGTACAAAATTTCATAAATATCAAAAAGGCAGATTTAAGGGTTGCAAAGCAGACGGTACACAACTTTGTTTTGGAAAATATGGCATGAAAAGTTGTGAAGCTGGTCGTATCTCATATCAAGCAATTGAAGCAGCGCGTCGTGCTATAAGCAGAGAATTTCGAAGAAATGGTCAAATATGGGTAAGAGTTTTCGCAGATATTCCTATTAGCAGTAAACCCACCGAAGTCAGAATGGGAAAAGGAAAAGGGAATTCTACAGGTTGGATTGCTCGTGTGGTAGAGGGACAAATCTTATTTGAAATGGATGGTGTGAGTTTGTCAAATGCGCAACAAGCTGCCACATTAGCAGCGCATAAACTATGTTTGTCAACCAAGTTTGTTCAA…
M_Oryza_sativa_Indica_Group	GTGCTATATCCGAAACGTACGAAATATAGTAAATATAGTAAATGCAGAAGTAGGGGTTGCGAACCGGATGGTACACAACTTGGTTTTGGAAGATATGGCACCAAAAGTTGTAGAGCTGGTCGTCTTTCATATCGAGCCATTGAAGCAGCGCGTCGGGCTATGAGCGGACAATTCCGAAGAAATTGTAAGATATGGGTAAGAGTTCTCGCAGATCTTCCTATTACGGGGAAACCCGCAGAAGTTCGAATGGGAAGAGGAAAAGGAAATCCTACGGGTTGGATTGCTCGTGTGTCCACGGGACAAATCCCATTTGAAATGGATGGTGTGAGTTTGTCAAATGCTCGACAAGCCGCTAGATTAGCGGCGCATAAACCATGTTCGTCAACCAAGTTTGTTCAG…
M_Phoenix_dactylifera	GTGCTATATCCGAAACGTACGAAATTTTTCAAATATAGTAAAGGCAGATGTAGGGGTCGCGAACCGGACGGTACACAACTTGGTTTTGGAAGATATGGCACCAAAAGTTGTAGAGCTGGTCGTCTTTCATATCGAGCCATTGAAGCAGCGCGTCGGGCTATGAGCGGACAATTCCGAAGAAATGGTAAGATATGGGTAAGAGTTCTCGCAGATCTTCCTATTACGGGGAAACCTACAGAAGTGAGAATGGGAAGAGGAAAAGGAAATCCTACGGGTTGGATTGCTCGTGTGTCCACGGGACAAATCCCATTTGAAATGGATGGTGTGAGTTTGTCAAATGCTCGACAAGCCGCTACATTAGCGGCGCATAAACCATGTTCGTCAACCAAGTTTGTTCTG…
B_Physcomitrella_patens	GTGCTATATCCAAAACGTACAAAATTTCGTAAATATCAAAAAGGCAGATTTAAGGGTTGCAAAGCAGACGGTACACAACTTTGTTTCGGAAAATATGGCATGAAAAGTTGTGAAGCTGGTCGTATCTCATATCAAGCAATTGAAGCGGCGCGTCGTGCTATAAGCAGAGAATTTCGAAGAAATGGTCAAATATGGGTAAGAGTTTTCGCAGATATTCCTATTACCAGTAAACCCACCGAAGTCAGAATGGGAAAAGGAAAAGGGAATTCTACAGGTTGGATTGCTCGTGTGGTAGAGGGACAAATCTTATTTGAAATGGATGGTGTGAGTTTGTCAAATGCGCAACAAGCTGCCACATTAGCAGCGCATAAACTATGTTTGTCAACCAAGTTTGTTCAA…
B_Pleurozia_purpurea	GTGCTATATCCAAAACGTACAAAATTTCGTAAATATCGAAAAGGCAGATGTGAAGGTTGCAAAGCAGACGGTACAGAACTTTGTTTTGGAAAATACGGCATCAAAAGTTGTGAAGCTGGCCGTATTTCGTATCAAGCAATTGAAGCAGCGCGTCGCGCTATAAGCAGAAAATTTCGAAGAAATTCTAAAATATGGGTAAGAGTTTTCGCAGATATTCCTATTACCAGTAAACCGGCAGAAGTGCGAATGGGAAAGGGCAAGGGAAATACTAAAGGTTGGATTGCTCGTGTGTTGAAGGGACAAATCTTATTTGAAATGGATTGCGTCAGTCCGTCAAATGCTCAACAAGCTGCTACATTAGCCGCGCATAAACTAGGTTTGTCGATAAAGTTTTTTAAG…
B_Ptychomnion_cygnisetum	GTGCTATATCCAAAACGTACAAAATTTCGTAAATATCAAAAAGGCAGATTTAAGGGTTGCAAAGCAGACGGTACACAACTTTGTTTCGGAAAATATGGCATGAAAAGTTGTGAAGCTGGTCGTATCTCATATCAAGCAATTGAAGCAGCGCGTCGTGCTATAAGCAGAGAATTTCGGAGAAATGGTCAAATATGGGTAAGAGTTTTCGCAGATATTCCTATTACTAGTAAACCCACCGAAGTCAGAATGGGAAAAGGAAAAGGGAATTCTACAGGTTGGATTGCTCGTGTGGTAGAGGGACAAATCTTATTTGAAATGGATGGTGTGAGTTCGTCAAATGCGCAACAAGCTGCCACATTAGCGGCGCATAAACTATGTTTGTCAACCAAGTTTGTTCAA…
E_Raphanus_sativus	GTGCTATATCCGAAACGTACGAAATATAGTAAATATCGTAAAGGCAGAAGTAGGGGTTGCAAACCGGATGGTACAAAACTGGGTTTTGGAAGATATGGCACTAAAAGTTGTAAAGCTGGTCGTCTTTCATATCGAGCCATTGAAGCAGCGCGTCGGGCTATGAGCGGACAATTCCGAAGAAATGGTAAGATATGGGTAAGAGTTTTCGCGGATCTCCCTATTACCGGGAAACCTACAGAAGTAAGAATGGGAAGAGGAAAAGGAAATCCTACGGGTTGGATTGCTCGTGTGTCCACGGGACAAATCCCATTTGAAATGGATGGTGTGAGTTTGGCAAATGCTCGACAAGCCGCTACATTAGCGGCTCATAAACTATGTTCGTCAACCAAGTTTGTTCAG…
E_Rhazya_stricta	GTGCTATATCCGAAACGTACGAAATATAGTAAATATCGTAAAGGCAGAAGTAGGCGTTGCAAACCGGACGGTACACAACTTGGTTTTGGAAGATATGGTACTAAAAGTTGTAGAGCTGGTCGTCTTTCATATCGAGCCATTGAAGCAGCGCGTCGGGCTATGAGCGGACAATTCCGAAGAAATGGTAAGATATGGGTAAGAGTTCTCGCGGATTTCCCTATTACTGGGAAACCTACAGAAGTAAGAATGGGAAGAGGAAAAGGAAATCCTACGGGTTGGGTTGCTCGTGTGTCCACGGGACAAATCCTATTTGAAATGGATGGTGTGAGTTTGTCAAATGCTCGACAAGCCGCTACATTAGCGGCGCATAAACCATCTTCGTCAACCAAGTTTGTTCAG…
E_Ricinus_communis	ATGCTATATCCGAAACGTACGAAATATAGTAAATATCGTAAAGGCAGAAGTAGGGGTTGCAAACTGGACGGTACACAACTTGGTTTTGGAAGATATGGCACTAAAAGTTGTAAAGCTGGTCGTCTTTCATATCGAGCCATTGAAGCAGCGCGTCGGGCTATGAGCGGACAATTCCGAAGAAATGGTAAGATATGGGTAAGAGTTCTCGCAGATCTCCCTATTACCGGGAAACCTACAGAAGTAAGAATGGGAAGAGGAAAAGGAAATCCTACGGGTTGGATTGCTCGTGTGTCCACGGGACAAATCCCATTTGAAATGGATGGTGTGAGTTTGTCAAATGCTCGACAAGCCGCTACATTAGCGGCGCATAAACCATGTTCGTCAACCAAGTTTGTTCAA…
A_Roya_obtusa	ATGTTATATCCAAAACGTACAAAATTTCGAAAATATCATAAAAATATTAAAAAAAAACCTTTAGTATCAGCAACCTTGCTTTCTTTAGGAAAGTACGGAATACAGGCTTGTGAAACAAGTCGTATTTCTTATCAAACTATAGAAGCAGCCAGACGGGCTATCAGTAGAAAATTAAAAAGAAGTGGTCAAATATGGGTGAAAATTTTTGCTGATATTCCTATTACAAAAAAACCTGCCGAAGTAAGAATGGGGAAAGGAAAAGGAAATCCAGTTGGATGGATCGCGAATATAGCCGAAGGTCAAATTTTATTTGAAATTGATGGAGTAACTCATTCAAATGCAAAACAGGCTTTTTTATTGGCCGCTCAAAAATTAAATTGTAAAAGTAGATTTGTACAA…
E_Salvia_miltiorrhiza	GTGCTATATCCAAAACGTACGAAATATACTAAATATCGTAAAGGCAGAAGTAGGGGTTGCAAAGCGGACGGTACACAACTTGGTTTTGGAAGATATGGCACTAAAAGTTGTAGAGCAGGTCGTCTTTCATATCGAGCCATTGAAGCAGCGCGTCGGGCTATGAGCGGACAATTCCGAAGAAATGGTAAGATATGGGTAAGAGTTTTCGCGGATATCCCTATTACCGGAAAACCTACAGAAGTAAGAATGGGAAGAGGAAAAGGAAATCCTACGGGTTGGATTGCTCGTGTGTCCACGGGACAAATCCTATTTGAAATGGATGGTGTGAGTTTGTCAAATGCTCGACAAGCCGCTACATTAGCGGCGCATAAACTATGTTCGTCAACCAAGTTTGTTCAG…
B_Sphagnum_palustre	GTGCTATATCCAAAACGTACAAGATTTCGTAAATATCAAAAAGGCAGATTTAAAGGTTGCAAAGCAGACGGTACACAACTTTGTTTTGGAAAATATGGCATGAAAAGTTGTAAAGCTGGTCGTATTTCATATCAAGCAATTGAAGCAGCGCGTCGTATTATAAGCAGAGAATTTCGAAGAAATGGTCAAATATGGGTAAGAGTTTTCGCAGATATTCCTATTACCAGTAAACCCACTGAAGTTAGAATGGGAAAAGGAAAAGGAAATTCTACAGGTTGGATTGCTCGTGTGGTAGAGGGTCAAATCTTATTTGAAATGGATGGTGTGAGTTTGTCAAATGCTCAAAAAGCTGCCGCATTAGCAGCGCATAAACTATGTTTGTCAACTAAGTTTGTC---…
M_Spirodela_polyrhiza	GTGCTATATCCGAAACGTACGAAATTTCGTAAATATCGTAAAGGCAGAAGTAGGGGTCGCGAACCGGACGGTACACAACTTGGTTTTGGAAGATATGGCATCAAAAGTTGTAGAGCTGGTCGTCTTTCATATCGAGCCATTGAAGCAGCGCGTCGGGCTATGAGCGGACAATTACAAAGAAATGGTAAGATATGGGTAAGAGTTCTCGCAGATCTTCCTATTACGGGGAAACCTACAGAAGTGAGAATGGGAAGAGGAAAAGGAAATCCTACGGGTTGGATTGCTCGTGTGTCCACGGGACAAATCCCATTTGAAATGGATGGTGTGAGTTTGTCAAATGCTCGACAAGCCGCTACATTAGCGGCGCATAAACCATGTTCGTCAACCAAGTTTGTTCGG…
B_Tetraphis_pellucida	GTGCTATATCCAAAACGTACAAAATTTCGTAAATATCAAAAAGGCAGATTTAAGGGTTGCAAAGCAGACGGTACACAACTTTGTTTCGGAAAATATGGCATGAAAAGTTGTGAAGCTGGTCGTATCTCATATCAAGCAATTGAAGCAGCGCGTCGTGCTATAAGCAGAGAATTTCGGAGAAATGGTCAAATATGGGTAAGAGTTTTCGCGGATATTCCTATTACCAGTAAACCTACCGAAGTTAGAATGGGAAAAGGAAAAGGGAATTCTACAGGTTGGATTGCTCGTGTGGTAGAGGGACAAATCTTATTCGAAATGGATGGTGTGAATTTGTCAAATGCGCAACAAGCTGCCGCATTAGCAGCGCATAAACTATGTTTGTCAACCAAGTTCGTTCAA…
B_Treubia_lacunosa	GTGCTATATCCAAAACGTACAAAATTTCGTAAATATCAAAAAGGCAGATGTAAAGCTTGCGAAGCAGACGGTACACAACTTTGTTTTGGAAAATATGGCATTAAAAGTTGTGAAGCTGGCCGTATTTCATATCAAGCAATTGAAGCAGCGCGTCGTGCTATAAGCAGAAAATTTCGAAGAAATTCTAAAATATGGGTAAGAATTTTCGCAGATATTCCTATTACCAGTAAACCGGCAGAAGTGCGAATGGGAAAGGGCAAGGGAAATACTAAAGGTTGGATTGCTCGTGTGTTGAAGGGGCAAATCTTATTTGAAATGGATTGCGTGGGTTTGTCAAATGCTCAACAAGCTGCTATATTAGCCGCGCATAAACTGGGTTTGTCGATCAAGTTTTTTAAG…
M_Tripsacum_dactyloides	GTGCTATATCCGAAACGTACGAAATATAGTAAATATAGTAAATGCAGAAGTAGGGGTCGCGAACCGGATGGTACACAACTTGGTTTTGGAAGATATGGCACCAAAAGTAGTAGAGCTGGTCGTCTTTCATATCGAGCCATTGAAGCAGCGCGTCGGGCTATGAGCGGACAATTCCGAAGAAATTGTAAGATATGGGTAAGAGTTCTCGCAGATCTTCCTATTACGGGGAAACCCGCAGAAGTTCGAATGGGAAGAGGAAAAGGAAATCCTACGGGTTGGATTGCTCGTGTGTCCACGGGACAAATCCCATTTGAAATGGATGGTGTGAGTTTGTCAAATGCTCGACAAGCCGCTAGATTAGCGGCGCATAAACCATGTTCGTCAACCAAGTTTGTTCAG…
M_Triticum_aestivum	GTGCTATATCCGAAACGTACGAAATATAGTAAATATTTTAAATGCAGAAGTAGGGGTCGCGAACCGGATGGTACACAACTTGGTTTTGGAAGATATGGCACCAAAAGTTGTAGAGCTGGTCGTCTTTCATATCGAGCCATTGAAGCAGCGCGTCGGGCTATGAGCGGACAATTCCGAAGAAATTGTAAGATATGGGTAAGAGTTCTCGCAGATCTTCCTATTACGGGGAAACCCGCAGAAGTTCGAATGGGAAGAGGAAAAGGAAATCCGACGGGTTGGATTGCTCGTGTGTCCACGGGACAAATCCCATTTGAAATGGATGGTGTGAGTTTGTCAAATGCTCGACAAGCCGCTAGATTAGCGGCGCATAAACCATGTTCGTCAACCAAGTTTGTTCAG…
M_Triticum_timopheevii	GTGCTATATCCGAAACGTACGAAATATAGTAAATATTTTAAATGCAGAAGTAGGGGTCGCGAACCGGATGGTACACAACTTGGTTTTGGAAGATATGGCACCAAAAGTTGTAGAGCTGGTCGTCTTTCATATCGAGCCATTGAAGCAGCGCGTCGGGCTATGAGCGGACAATTCCGAAGAAATTGTAAGATATGGGTAAGAGTTCTCGCAGATCTTCCTATTACGGGGAAACCCGCAGAAGTTCGAATGGGAAGAGGAAAAGGAAATCCGACGGGTTGGATTGCTCGTGTGTCCACGGGACAAATCCCATTTGAAATGGATGGTGTGAGTTTGTCAAATGCTCGACAAGCCGCTAGATTAGCGGCGCATAAACCATGTTCGTCAACCAAGTTTGTTCAG…
B_Ulota_hutchinsiae	GTGCTATATCCAAAACGTACAAAATTTCATAAATATCAAAAAGGCAGATTTAAGGGTTGCAAAGCAGACGGTACACAACTTTGTTTTGGAAAATATGGCATGAAAAGTTGTGAAGCTGGTCGTATCTCATATCAAGCAATTGAAGCAGCGCGTCGTGCTATAAGCAGAGAATTTCGAAGAAATGGTCAAATATGGGTAAGAGTTTTCGCAGATATTCCTATTAGCAGTAAACCCACCGAAGTCAGAATGGGAAAAGGAAAAGGGAATTCTACAGGTTGGATTGCTCGTGTGGTAGAGGGACAAATCTTATTTGAAATGGATGGTGTGAGTTTGTCAAATGCGCAACAAGCTGCCACATTAGCAGCGCATAAACTATGTTTGTCAACCAAGTTTGTTCAA…
E_Vaccinium_macrocarpon	---------------------------------------------------------------------------------------------------------------------------------------------------------------ATGAGCGGACAATTCCGAAGAAATGGTAAGATATGGGTAAGAGTTTTCGCGGATCTCCCTATTACCGGGAAACCTACAGAAGTCAGAATGGGAAGAGGAAAAGGAAATCCTACGGGTTGGATTGCTCGTGTGTCCACGGGACAAATTCTATTTGAAATGGATGGTGTGAGTTTGTCAAATGCTCGACAAGCCGCTACATTAGCGGCGCATAAACTATGTTTGTCAACCAAGTTTGTTCAG…
E_Vigna_angularis	GTGCTATATCCGAAACGTACGAAATTTAGTAAATATCGTAAAGGCAGAAGTAGGGGTTGCAAACCAGACGGAACAAAACTTGGTTTTGGAAGATATGGCACTCAAAGTTGTAGAGCTGGGCGTCTTTCATATCGAGCCATTGAAGCAGCGCGTCGGGCTATGAGCGGACAATCCCGAAAAAATGGTAAGATATGGGTCAGAGTTTTCGCAGATATCCCTATTACCGGGAAACCTACAGAAGTAAGAATGGGAAGAGGAAAAGGAAATCCTACGGGTTGGATTGCTCGTGTGTCCACGGGACAAGTCCTATTTGAAATGGATGGTGTGAGTTTGTCAAATGCTCGACAAGCCGCTACATTAGCGGCGCATAAACCATGTTCGTCAACCAAGTTTGTTCAG…
E_Vigna_radiata	GTGCTATATCCGAAACGTACGAAATTTAGTAAATATCGTAAAGGCATAAGTAGGGGTTGCAAACCAGACGGAACAAAACTTGGTTTTGGAAGATATGGCACTCAAAGTTGTAGAGCTGGGCGTCTTTCATATCGAGCCATTGAAGCAGCGCGTCGGGCTATGAGCGGACAATCCCGAAAAAATGGTAAGATATGGGTAAGAGTTTTCGCAGATATCCCTATTACCGGGAAACCTACAGAAGTCAGAATGGGAAGAGGAAAAGGAAATCCTACGGGTTGGATTGCTCGTGTGTCCACGGGACAAGTCCTATTTGAAATGGATGGTGTGAGTTTGTCAAATGCTCGACAAGCCGCTACATTAGCGGCGCATAAACCATGTTCGTCAACCAAGTTTGTTCAG…
E_Vitis_vinifera	GTGCTATATCCGAAACGTACGAAATATAGTAAATATCGTAAAGGCAGAAGTAGGGGTCGCGAACCGGACGGTACACAACTTGGTTTTGGAAGATATGGCACTCAAAGTTGTAGAGCTGGTCGTCTTTCATATCGAGCCATTGAAGCAGCGCGTCGGGCTATGAGCGGACAATTCCGAAGAAATGGTAAGATATGGGTCAGAGTTCTCGCGGATCTCCCTATTACCGGGAAACCCACAGAAGTCAGAATGGGAAGAGGAAAAGGAAATCCTACGGGTTGGATTGCTCGTGTGTCCACGGGACAAATCCCATTTGAAATGGATGGTGTGAGTTTGTCAAATGCTCGACAAGCCGCTACATTAGCGGCGCATAAACCATGTTCGTCAACCAAGTTTGTTCAG…
M_Zea_luxurians	GTGCTATATCCGAAACGTACGAAATATAGTAAATATAGTAAATGCAGAAGTAGGGGTCGCGAACCGGATGGTACACAACTTGGTTTTGGAAGATATGGCACCAAAAGTAGTAGAGCTGGTCGTCTTTCATATCGAGCCATTGAAGCAGCGCGTCGGGCTATGAGCGGACAATTCCGAAGAAATTGTAAGATATGGGTAAGAGTTCTCGCAGATCTTCCTATTACGGGGAAACCCGCAGAAGTTCGAATGGGAAGAGGAAAAGGAAATCCTACGGGTTGGATTGCTCGTGTGTCCACGGGACAAATCCCATTTGAAATGGATGGTGTGAGTTTGTCAAATGCTCGACAAGCCGCTAGATTAGCGGCGCATAAACCATGTTCGTCAACCAAGTTTGTTCAG…
M_Zea_mays_subsp_mays	GTGCTATATCCGAAACGTACGAAATATAGTAAATATAGTAAATGCAGAAGTAGGGGTCGCGAACCGGATGGTACACAACTTGGTTTTGGAAGATATGGCACCAAAAGTAGTAGAGCTGGTCGTCTTTCATATCGAGCCATTGAAGCAGCGCGTCGGGCTATGAGCGGACAATTCCGAAGAAATTGTAAGATATGGGTAAGAGTTCTCGCAGATCTTCCTATTACGGGGAAACCCGCAGAAGTTCGAATGGGAAGAGGAAAAGGAAATCCTACGGGTTGGATTGCTCGTGTGTCCACGGGACAAATCCCATTTGAAATGGATGGTGTGAGTTTGTCAAATGCTCGACAAGCCGCTAGATTAGCGGCGCATAAACCATGTTCGTCAACCAAGTTTGTTCAG…
M_Zea_mays_subsp_parviglumis	GTGCTATATCCGAAACGTACGAAATATAGTAAATATAGTAAATGCAGAAGTAGGGGTCGCGAACCGGATGGTACACAACTTGGTTTTGGAAGATATGGCACCAAAAGTAGTAGAGCTGGTCGTCTTTCATATCGAGCCATTGAAGCAGCGCGTCGGGCTATGAGCGGACAATTCCGAAGAAATTGTAAGATATGGGTAAGAGTTCTCGCAGATCTTCCTATTACGGGGAAACCCGCAGAAGTTCGAATGGGAAGAGGAAAAGGAAATCCTACGGGTTGGATTGCTCGTGTGTCCACGGGACAAATCCCATTTGAAATGGATGGTGTGAGTTTGTCAAATGCTCGACAAGCCGCTAGATTAGCGGCGCATAAACCATGTTCGTCAACCAAGTTTGTTCAG…
M_Zea_perennis	GTGCTATATCCGAAACGTACGAAATATAGTAAATATAGTAAATGCAGAAGTAGGGGTCGCGAACCGGATGGTACACAACTTGGTTTTGGAAGATATGGCACCAAAAGTAGTAGAGCTGGTCGTCTTTCATATCGAGCCATTGAAGCAGCGCGTCGGGCTATGAGCGGACAATTCCGAAGAAATTGTAAGATATGGGTAAGAGTTCTCGCAGATCTTCCTATTACGGGGAAACCCGCAGAAGTTCGAATGGGAAGAGGAAAAGGAAATCCTACGGGTTGGATTGCTCGTGTGTCCACGGGACAAATCCCATTTGAAATGGATGGTGTGAGTTTGTCAAATGCTCGACAAGCCGCTAGATTAGCGGCGCATAAACCATGTTCGTCAACCAAGTTTGTTCAG…
M_Sorghum_bicolor	GTGCTATATCCGAAACGTACGAAATATAGTAAATATAGTAAATGCAGAAGTAGGGGTCGCGAACCGGATGGTACACAACTTGGTTTTGGAAGATATGGCACCAAAAGTAGTAGAGCTGGTCGTCTTTCATATCGAGCCATTGAAGCAGCGCGTCGGGCTATGAGCGGACAATTCCGAAGAAATTGTAAGATATGGGTAAGAGTTCTCGCAGATCTTCCTATTACGGGGAAACCCGCAGAAGTTCGAATGGGAAGAGGAAAAGGAAATCCTACGGGTTGGATTGCTCGTGTGTCCACGGGACAAATCCCATTTGAAATGGATGGTGTGAGTTTGTCAAATGCTCGACAAGCCGCTAGATTAGCGGCGCATAAACCATGTTCGTCAACCAAGTTTGTTCAG…
E_Mimulus_guttatus	GTGCTATATCCAAAACGTACGAAATATAGTAAATATCGTAAAGGCAGAAGTAGGGGTTGCAAACCGGACGGTACACAACTTGGTTTTGGAAGATATGGCACTAAAAGTTGTAGAGCAGGTCGTCTTTCATATCGAGCCATTGAAGCAGCGCGTCGGGCTATGAGCGGACAATTCCGAAGAAATGGTAAGATATGGGTAAGAGTTCTCGCGGATATCCCTATTACCGGAAAACCTACAGAAGTCAGAATGGGAAGAGGAAAAGGAAATCCTACGGGTTGGATTGCTCGTGTGTCCACGGGACAAATCCTATTTGAAATGGATGGTGTGAGTTTGTCAAATGCTCAACAGGCCGCTACATTAGCTGCGCATAAACTATGTTCGTCAACCAAGTTTGTTCAG…
N_Amborella_trichopoda	GTGCTATTTCCGAAACGTACGAAATATAGTAAATATCGTAAAGGCAGAAGTAGGGGTCGCGAACCGGACGGTACAAAACTTGGTTTTGGAAGATATGGCACAAAAAGTTGTGGAGCTGGTCGTCTTTCATATCGAGCCATTGAAGCAGCGCGTCGTGCTATGAGCGGACAATTCCGAAGAAATGGTAAGATATGGGTAAGAGTTCTCGCGGATCTCCCTATTACCAGTAAACCTACAGAAGTTAGAATGGGAAGAGGAAAAGGGAATCCTACGGGTTGGATTGCTCGTGTGTCTACGGGACAAATCCCATTTGAAATGGATGGTGTGAGTTTGTCAAATGCTCGACAAGCCGCTACATTAGCGGCGCATAAACTATGTTCGTCAACCAAGTTTGTTCAG…
N_Liriodendron_tulipifera	GTGCTATATCCGAAACGTACGAAATATAGTCAATATCGTAAAGGCAGAAGTAGGGGTCGCGAACCGGACGGTACACAACTTGGTTTTGGAAGATATGGCACCAAAAGTTGTAGAGCTGGTCGTCTTTCATATCGAGCCATTGAAGCAGCGCGTCGGGCTATGAGCGGACAATTCCGAAGAAATGGTAAGATATGGGTAAGAGTTCTCGCAGATCTCCCTATTACCGGGAAACCTACAGAAGTGAGAATGGGAAGAGGAAAAGGAAATCCTACGGGTTGGATTGCTCGTGTGTCCACGGGACAAATCCCATTTGAAATGGATGGTGTGAGTTTGTCAAATGCTCGACAAGCCGCTACATTAGCGGCGCATAAACCATGTTCGTCAACCAAGTTTGTTCAG…
E_Nelumbo_nucifera	GTGCTATATCCGAAACGTACGAAATTTAGTAAATATCGTAAAGGCAGAAGTAGGGGTCGCAAACCGGACGGTACACAACTGGGTTTTGGAAGATATGGCACTAAAAGTTGTAGAGCTGGTCGTCTTTCATATCGAGCCATTGAAGCAGCGCGTCGGGCTATGAGCGGACAATTCCGAAGAAATGGTAAAATATGGGTAAGAGTTCTCGCAGATCTCCCTATTACCGGGAAACCTACAGAAGTGAGAATGGGAAGAGGAAAAGGAAATCCTACGGGTTGGATTGCTCGTGTGTCCACGGGACAAATCCCATTTGAAATGGATGGTGTGAGTTTGTCAAATGCTCGACAAGCCGCTACATTAGCGGCGCATAAACCATGTTCGTCAACCAAGTTTGTTCAG…
