# Supplementary material for: The mitochondrial genome map of Nelumbo nucifera reveals ancient evolutionary features
Source: Sci Rep. 2016 Jul 22;6:30158. doi: 10.1038/srep30158 (PMC4957087; doi:10.1038/srep30158)
Supplement: Supplementary Data S1 [file srep30158-s2.zip › Alignment/rpl2.phy]

50 975
E_Ajuga_reptans	ACACGCAATGGAACCGTATCCAATCCACGAAATAATTTGATCTATGGACAGCATCATTGTGGTAAAGGTCGTAATGCCAGAGGAATCATTACCGCAAGGCATAGAGGGGGAGGTCATAAGCGTCTATACCGTAAAATCGATTTTCGACGGAATGAAAAAATATATGGTAGAATCGTAACCATAGAATACGACCCTAATCGAAATGCATACATTTGTCTCATACACTATGGGGATGGTGAGAAG---------------------------------------------------AGATATATTTTACATCCCAGAGGGGCTATAATTGGAGATACCATTGTTTCTGGT------------------------ACAGAAGTTCCT---------------…
B_Anomodon_rugelii	---------------------ATGACACTAAAACAATTAACTTTTCGTTTAAAAAAAAAGTCTGCTGGCAGAAATTCATCAGGGCGTTTACTGTTTTTCATCGAGGAGGTGGATAGCGATTGCATCGGAAAATGGATTTTCAACGGAGCATCGACTATGCCTCTTGGATTGCTT---TACGATGGCTCGGAGCAATGGGACAAGCGGAGGCAGCCAATAGTCAAACAGAAGAAAACGCCAAGC---GTTTTCTTGGTCGGAGAGAAAAAAATCTTTTTTTTTTCGGCCTCTTATTTTCGTCTTCCTTCTTGTTCAGGAAAGCCCAGAGAAGAAATTACGTTTTTTTCTCTGCCCTTTTCTCTCCAGAGACAAAGAGAGAGGCTGCAATTT---GGCCTT…
E_Arabidopsis_thaliana	ATGAGACCAGGGAGA---GCAAGAGCACTTAGACAATTCACTTTGAGT---ACAGGAAAGTCTGCTGGTAGGAATTCCTCAGGGCGTATTACGGTTTTTCACCGAGGGGGTGGCTCGAAGCGATTGCTGCGAAGAATTGATCTGAAACGAAGCACTTCCTCTATGGGCATTGTAGAGAGTATAGAATATGACCCTAATCGTTCTTCTCAGATCGCTCCAGTACGATGGATCAAA---------GGGGGCTGCCAGAAAAAAATGAACACGATCGAGAAGTTCGCTCCGCCGCGCAAGATCCTCGAACCTACCACGAACACCATCAGCGGCCTCTTTTCGTTCTCTTTCCTGCCCGGGAAGGTGGATAAAAGAAAGGTAGCTTGCTTCTCTCCTGGACTG…
E_Asclepias_syriaca	ATGAGACAA---------AGGAGAGCACTTAGACAATTCACAAAGAGT---ACAGGGAAGTCTACTGGTAGGAATTCCTCAGGGCGTATTACGGTTTTTCACCGAGGGGGTGGATCGAAGCGATTGCAGCGAAGAATTGATCTGAAACGAAGCACTTCGTCTATGGGCATTGTAGAAAGGATAGAATATGACCCTAATCGTTCTTCTCGAATCGCTCTAGTACGATGGAAAGAGGGGGTC---------CGCCAGAGG------AAGACGATAGAAGAGTTCGCTCCGCCGCGTAAGATTCTCGAATCTACCACGACCACCATCCGCGGTCCATTTTCCTTTTCTTCCCTGCCCGGGAAGGTGGATCAAAGAAAGGTAGCTTGCTTCTCTCCTGGACAG…
B_Atrichum_angustatum	ATGATAAATAGTTGCTGGGAAAAAGCACTAAAACAATTAACTTTTGGTTTAAGAAAGAGGTCTGCTGGGAGAAATTCATCAGGGCGTATTACCGTTTTTCATCGAGGAGGTGGATCAAAGCGATTGCATCGAAGAATTGATTTTCAACGGAGCACTTCGTCTATGGGCGTTGTAGAAAGAATCGAATATGATCCGAATCGTTCTTCTTGGATTGCTTTAATACGATGGGTCGAAGGGGTGCTAAGCAAAGAAGAACCGAGAGTTAAAGCGGGCAAAGTAGATCGTGCACCTTTCACTTATATATTAGCTAGTGATCACTCAGAAGCTGGCAAGACAGTGATGAATTGTGATTGGTCTAAACCTTCGACTTCGTTCAACCGACATAAATCTTCCCATAAT…
B_Bartramia_pomiformis	---------------------ATGACACTAAAACAATTAACTTTTCGTTTAAAAAAAAAGTCTGCTGGCAGAAATTCATCAGGGCGTATTACCGTTTTTCATCGAGGAGGTGGATCAAAGCGATTGCATCGAAAAATTGATTTTCAACGGAGCACTTCGTCTATTGGCCTTGTACAAAGAATTGATTATGATCCTAATCGTTCTTCTTGGATTGCTTTAGTACGATGGCTTAAAACAATGAAAAGCAAGAAAAGACCAATAGTTAAAGCGGGCAAAGTAGATCGTGCACCTTTCACTTATATATTAGCTAGTGATCAGTTAGAAGCTGGCAAGACGGTAATGAATTGTGATTGGTCTAAACCTTCGACTTCGTTCGACCAACATCAATCTTCCCATAAT…
E_Batis_maritima	ATGAGACAAAGCAAAGAGGGGAGAGCACTTAGACAATTCACTTTGAGT---ACAGGAAAGTCTGCTGGTAGGAATTCCTCAGGACGTATTACGGTTTTTCACCGGGGGGGTGGATCGAAGCGATTGCAGCGAAGAATTGATCTGAAACGAAGCACTTCGTCTATGGGCATTGTAGAAAGGATAGAATATGACCCTAATCGTTCTTCTTGGATCGCTCCAGTACGATGGATCAAGGGGGTGGAGGGCTGCTGCCAGAGGAAATTGAACACGATTGAGGAGTTCGCTCCGCCGCGCAAGATCCTCGAACCTACCACGACCACCATCCGCGGCCTATTTTCGTTCTCTTTCCTGCCCGGGAAGGTGGATCAAAGAAAGGTAGCTTGCTTCTCTCCTGGACGG…
E_Brassica_carinata	ATGAGACCAGGGAGA---GCAAGAGCACTTAGACAATTCACTTTGAGT---ACAGGAAAGTCTGCTGGTAGGAATTCCTCAGGGCGTATTACGGTTTTTCACCAAGGGGGTGGCTCGAAGCGATTGCTGCGAAGAATTGATCTGAAACGAAGCACTTCCTCTATGGGCATTGTAGAGAGTATAGAATATGACCCTAATCGTTCTTCTCAGATCGCTCCAGTACGATGGATCAAG---------GGGGGCTGCCAGAAAAAAATGAACACGATCGAGGAGTTAGCTCCGCCGCGCAAGATCCTCGAACCTACCACGAACACCATCAGCGGCCTCTTTTCGTTCTCTTTCCTGCCCGGGAAGGTGGATCAAAGAAAGGTAGCTTGCTTCTCTCCTGGACTG…
E_Brassica_juncea	ATGAGACCAGGGAGA---GCAAGAGCACTTAGACAATTCACTTTGAGT---ACAGGAAAGTCTGCTGGTAGGAATTCCTCAGGGCGTATTACGGTTTTTCACCGAGGGGGTGGCTCGAAGCGATTGCTGCGAAGAATTGATCTGAAACGAAGCACTTCCTCTATGGGCATTGTAGAGAGTATAGAATATGACCCTAATCGTTCTTCTCAGATCGCTCCAGTACGATGGATCAAG---------GGGGGCTGCCAGAAAAAAATGAACACGATCGAGGAGTTAGCTCCGCCGCGCAAGATCCTCGAACCTACCACGAACACCATCAGCGGCCTCTTTTCGTTCTCTTTCCTGCCCGGGAAGGTGGATCAAAGAAAGGTAGCTTGCTTCTCTCCTGGACTG…
E_Brassica_napus	ATGAGACCAGGGAGA---GCAAGAGCACTTAGACAATTCACTTTGAGT---ACAGGAAAGTCTGCTGGTAGGAATTCCTCAGGGCGTATTACGGTTTTTCACCGAGGGGGTGGCTCGAAGCGATTGCTGCGAAGAATTGATCTGAAACGAAGCACTTCCTCTATGGGCATTGTAGAGAGTATAGAATATGACCCTAATCGTTCTTCTCAGATCGCTCCAGTACGATGGATCAAG---------GGGGGCTGCCAGAAAAAAATGAACACGATCGAGGAGTTAGCTCCGCCGCGCAAGATCCTCGAACCTACCACGAACACCATCAGCGGCCTCTTTTCGTTCTCTTTCCTGCCCGGGAAGGTGGATCAAAGAAAGGTAGCTTGCTTCTCTCCTGGACTG…
E_Brassica_oleracea	ATGAGACCAGGGAGA---GCAAGAGCACTTAGACAATTCACTTTGAGT---ACAGGAAAGTCTGCTGGTAGGAATTCCTCAGGGCGTATTACGGTTTTTCACCGAGGGGGTGGCTCGAAGCGATTGCTGCGAAGAATTGATCTGAAACGAAGCACTTCCTCTATGGGCATTGTAGAGAGTATAGAATATGACCCTAATCGTTCTTCTCAGATCGCTCCAGTACGATGGATCAAG---------GGGGGCTGCCAGAAAAAAATGAACACGATCGAGGAGTTAGCTCCGCCGCGCAAGATCCTCGAACCTACCACGAACACCATCAGCGGCCTCTTTTCGTTCTCTTTCCTGCCCGGGAAGGTGGATCAAAGAAAGGTAGCTTGCTTCTCTCCTGGACTG…
E_Brassica_rapa_subsp_campestris	ATGAGACCAGGGAGA---GCAAGAGCACTTAGACAATTCACTTTGAGT---ACAGGAAAGTCTGCTGGTAGGAATTCCTCAGGGCGTATTACGGTTTTTCACCGAGGGGGTGGCTCGAAGCGATTGCTGCGAAGAATTGATCTGAAACGAAGCACTTCCTCTATGGGCATTGTAGAGAGTATAGAATATGACCCTAATCGTTCTTCTCAGATCGCTCCAGTACGATGGATCAAG---------GGGGGCTGCCAGAAAAAAATGAACACGATCGAGGAGTTAGCTCCGCCGCGCAAGATCCTCGAACCTACCACGAACACCATCAGCGGCCTCTTTTCGTTCTCTTTCCTGCCCGGGAAGGTGGATCAAAGAAAGGTAGCTTGCTTCTCTCCTGGACTG…
B_Buxbaumia_aphylla	ATAAATAATAGTTGCTGGAAAAAAGCACTAAAACAATTAACTTTTGGTTTAAAAAGGAAGTCTGCTGGGAGAAATTCATCAGGGCGTATTACTGTTTTTCATCGAGGAGGTGGATCGAAGCGATTGCATCGAAGAATTGATTTTCAACGCAGCACTTCGTCTATGGGCGTTGTAGAAAGAATCGAATATGATCCGAATCGTTCTTCTCAGATTGCTTTAGTACGATGGATCGAAGGGGTGCTAGGCAACGAAGGACTGGGGATTAACGCGGTCAAAGTGGATCGTGCACCCTTCACTTATATATTGGCTAGTGATCACTTAGAAGCTGGCAAAACGGTGATGAATTGTGATTGGTTTAAT------------------------AAATCTTCCCATAAT…
E_Carica_papaya	ATGAGACAAAGCCAAGAGGGGAGAGCACTTAGACAATTCACTTTGAGT---ACAGGAAAGTCTGCTGGTAGGAATTCCTCAGGGCGTATTACGGTTTTTCACCGAGGGGGTGGATCGAAGCGATTGCAGCGAAGAATTGATCTGAAACGAAGCACTTCGTCTATGGGCATTGTAGAAAGGATAGAATATGACCCTAATCGTTCTTCTCGGATCGCTCCAGTACGATGGATCGAGGGG---GTGCTACGCCGCCAGAGGAAATTGAAGACGATAGAGGAGTTCGCTCCGCCGCGCAAGATCCTCGAATCTACCACGACCACCATCCGCGGCCTATTTTCGTTCTCTTCCCTGCCCGGGAAGGTGGATCAAAGAAAGGTAGCTTGCTTCTCTCCTGGACTG…
A_Chaetosphaeridium_globosum	---------------------------ATGAAAAACTTGATTTTCAATTGGAAAAAAAAAACAGCAGGTCGTAATTCTTCAGGTTCTATTACAGCTTTTCATAGAGGTGGCTCTTTAAGACGAAATTTTAGAAAAATTGATATGAAAAGAAGTGATACATCAGGCGGTATCATTGAAACTATTGAATACGATCCTAATCGTTCTGCAAATATTGCACGTATTCGATGGGTAACTTGTTACACT---------------------------AAGGAGGAGACAAGTTACCGTTTCAGTTATATTATAGCTTTTGAAGGTGCAAAAAAAGGATATAAAATAAACAATAAC---------------------------AATACAACA---------------…
A_Chara_vulgaris	ATGAAAAACAGTTGCTGGGGAAAACCACTCAAACAATTAACTTTTAGTTTCAAAAAGGCGTCTGCTGGACGAAATTCCACAGGTCGTATCACCCTTTTCCATAGAGGCTCCCACGCAAAACGATTGCAGCGAAGAATTGACTTTCAACGTAACACTTCGTTGACGGGTAAGGTAGAAAGAATCGAATATGATCCAAATCGTTCCTCTTGGATTGCCCTAGTACGCTGGTACTCTGGATCTACC------------------------------------------------TTTACTTATATATTAGCTTGTGATAAATTCAAAACAGGTAGCCCAGTCATGAAT------------------------------AATGTGCATAGC------------…
A_Chlorokybus_atmophyticus	GTATATAATGATATGTCTGGAAAACCAAAAAAAGGATTAACTTTTGGAATAAAGAAAAAA---GCTGGGCGTAATAATCAAGGAAAAATAACGATTCGGCATAGAGGAGGAGGCCATAAAAGGTTACTGCGAATTATTGATTTTAAAAGAAACGATAAAAAGTCAGGTATTGTAGAAAGAATTGAATATGACCCGAATCGTTCTAGCTGGATTGCATTAATTGGTCATCTTAATAAAGAAAAA------------ACAGTATCACCAATTAAAGAGCAGTCTGTCCAGTCTATGTCTTATATCTTAGCTTCTCATCAATTGAAAGCAGGGGATTTTGTAAGTTCTGGC------------------------CCTAATGTAGAA---------------…
E_Citrullus_lanatus	ATGAGACAAAGCCAAGAGGGGAGAGCACTTAGACAATTCACTTTGAGT---ACAGGGAAGTCCGCTGGTAGGAATTCCTCAGGGCGTATTACGGTTTTTCACCGAGGGGGTGGATCGAAGCGATTGCAGCGAAGAATTGATCTGAAACGAAGCACTTCGTCTATGGGCATTGTGGAAAGAATAGAATATGACCCTAATCGTTCTTCTCGGATCGCTCCAGTACGATGGATCGAGGGGGTC---------CGCCAGAGGAAATGCAAGACGATAGAGGAGTTCGCTCCGCCGCGTAAGATCCTCGAACCTACCACGACCACCATCCGCGGCCTATTTTCGTTCTCTTCCCCGCCCGGGAAGGTGGATCAAAGAAAGGTAGCTTGCTTCTCTCCTGGACGG…
B_Climacium_americanum	---------------------ATGACACTAAAACAATTAACTTTTCGTTTAAAAAAAAAGTCTGCTGGCAGAAATTCATCAGGGCGTATTACTGTTTTTCATCGAGGAGGTGGATCGAAGCGATTGCATCGGAAAATGGATTTTCAACGGAGCACTTCGTCTATTGGCCTTGTACAAAGAATCGACTATGATCCTAATCGTTCTTCTTGGATTGCTTTAGTACGATGGCTCGGAGCAATGGGAAGCGGAAAAGGACCAATGGTTGAGGCGGGCAAAGTAGATCGTGCACCTTTCACTTATATATTAGCTAGTGATCAGTTAGAAGCTGGCAAGACGGTAATGAATTGTGATTGGTCTAAACCTTCGACTTCGTTCGATCAACATAAATCTTCCCATAAT…
E_Cucumis_sativus	AAGAGACAAAGCCAAGAGGGGAGAGCACTTAGACAATTCACTTTGAGT---ACAGGGAAGTCCGCTGGTAGGAATTCCTCAGGGCGTATTACGGTTTTTCACCTCGGGGGTGGATCGAAGCGATTGCAGCGAAGAATTGATCTGAAACGAAGCACTTCGTCTATGGGCATTGTGGAAAGAATCGAATATGACCCTAATCGTTCTTCTCGGATCCATCCAGTACGATGGATCGAGGGGGTC---------CGCCAGAGGAAATGCAAGACTCAAGAGGAGTTCGCTCCTAAGCCTCAGATCCTCGAACCTACCACGACCACCATCCGCGGCCTATTTTCGTTCTCTTCCCCGCCCGGGAAGGTGGATCAAAGAAAGGTAGCTTCCTTCTCTCCTGGACGG…
E_Cucurbita_pepo	ATGAGACAAAGCCAAGAGGGGAGAGCACTTAGACAATTCACTTTGAGT---ACAGGGAAGTCTGCTGGTAGGAATTCCTCAGGGCGTATTACGGTTTTTCACCGAGGGGGTGGATCGAAGCGATTGCAGCGAAGAATTGATCTGAAACGAAGCACTTCGTCTATGGGCATTGTAGAAAGAATAGAATATGACCCTAATCGTTCTTCTCGGATCGCTCCAGTACGATGGATCGAGGGGGTC---------CGCCAGAGGAAATGCAAGACGATAGAGGAGTTCGCTCCGCCGCGTAAGATCCTCGAACCTACCACGACCACCATCCGCGGCCTATTTTCGTTCTCTTCCACGCCCGGGAAGGTGGATCAAAGAAAGGTAGCTTGCTTCTCTCCTGGACAG…
G_Cycas_taitungensis	ATGAGAAAGAGTTGCCTATCTAAAGCACTTAGACAATTCACTTTTGGT---ACAGAGAAGTCCGCTGGGAGAAATCCATCGGGGCGTACTACGGTTTTTCACCGAGGGGGTGGATCGAAGCGATTGCAGCGAAGAATTGATTCGAAACGAAGCACTTCGTCTATGGGCATTGTAGAAAGGATCGAATATGACCCAAATCGTTCCTCTCGGATTGCTCTAGTACGATGGATCGAAGGGGTGCTGCGCCAGAGGAGGACTTGCTGCAACACGAGAGAAGAGTTCGCTCCGCCGCGTGAGATCCTCGAACCTACTACGGCCACCATCGGCGGCCTATTCTCGTTCTCCTCCCTGCCCGGGAAAGTGGATGAGATAAAG------------------------…
E_Daucus_carota_subsp_sativus	ACACGCAATCGAACCGTATCCAATCCACGAAATAATTTGATCTATGGACAGCATCGTTGTGGGAAAGGTCGTAATGCCAGAGGAATCATTACCGCAGGGCATAGAGGGGGAGGTCATAAGCGTCTATACCGTAAAATAGATTTTCGACGGAATGAAAAAATATATGGTAGAATCGTAACCATAGAATACGACCCTAATCGAAATGCATACATCTGTCTCATACACTATGGGGATGGTGAGAAG---------------------------------------------------AGATATATTTTACATCCCAGAGGGGCTATAATTGGAGATACCATTGTTTCTGGT------------------------ACAGAAGTTCCT---------------…
B_Funaria_hygrometrica	---------------------ATGACACTAAAACAATTAACTTTTCGTTTAAAAAAAAAGTCTGCTGGCAGAAATTCATCAGGGCGTATTACCGTTTTTCATCGAGGAGGTGGATCAAAGCGATTGCATCGAAAAATTGATTTTCAACGGAACACTTCGTCTATTGGCCTTGTACAAAGAATCGACTATGATCCTAATCGTTCTTCTTGGATTGCTTTAGTACGATGGCTTGAAGCAATGAAAAGCGAAGAAGGACCGATGGTTGAAGCGGGCAAAGTAGATCGTGCACCTTTCACTTATATATTAGCTAGTGATCAGTTAGAAGCTGGCAAGACGGTAATGAATTGTGATTGGTCTAAACCTTCAACTTCGTTCGACCAACATAAATCTTCCCAGAAT…
P_Huperzia_squarrosa	ATGATAAATAGTGGCTGGGGAAAAGCACTGAAACAATCAACTTTTAGTTTTAAAAAGAGGTCTGCCGGGAGAAATTCATCAGGACGTATTACGGTTTTTCATCGAGGAGGTGGATCGAAGCGATTGCAGCGAGAAATTGATTTTAAACGAAACACTTCGTCTATGGGCATTGTAGAAAGAATCGAATATGACCCAAATCGTTCTTCCTGGATTGCTTTAGTACGTTGGATCGAAGGGGTGCTAGTTCAAAGTACGCAGGATGAAGCGTGCAAAGTATATCATCGTGTACCTTTCACTTATATATTAGCTAGTGATCAATTGGAAGCAGGCAAGACGGTGCTGAATTGTGATTGGTCTAACCCTTTGACCTCATTCAACTACCATCAACCTGACCATAAT…
B_Hypnum_imponens	---------------------ATGACACTAAAACAATTAACTTTTCGTTTAAAAAAAAAGTCTGCTGGCAGAAATTCATCAGGGCGTATTACTGTTTTTCATCGAGGAGGTGGATCGAAGCGATTGCATCGGAAAATGGATTTTCAACGGAGCACTTCGTCTATTGGCCTTGTACAAAGAATCGACTATGATCCTAATCGTTCCTCTTGGATTGCTTTAGTACGATGGCTCGGAGCAACGAGAAGCGAAAAAGGACCGATGGTTGAGGCGGGCAAAGTAGATCGTGCACCTTTCACTTATATATTAGCTAGTGATCAGTTAGAAGCTGGCAAGACGGTAATGAATTGTGATTGGTCTAAACCTTCGACTTCGTTCGATCAACATAAATCTTCCCAGAAT…
B_Marchantia_polymorpha	ATGAGAAATAGTTGCTGGGGAAAAGCACTAAAACAATTAACTTTTCATTTAAAACGGAATTCTGCTGGAAGAAATTCATCAGGGCGTATTACGGTTTTTCACCGAGGAGGTGGATCGAAGCGATTGCAGCGAAAAATTGATTTTAAACGAAGCACTTCGTCTATGGGCATTGTAGAAAGAATCGAATATGACCCAAATCGTTCGTCTTGGATTGCTTTAGTACGATGGATCGAAGGGGTTCTAGCCGTCGGGCCTTCGGGTTCGGGTCGAGTGCTACGCACCTCCGAGCCTTTCACTTATATATTAGCCAGTGAAAATTTGGAAGTAGGCAATACGGTTATGAATTTTCATGGGTCTAAACCTTCGACCCTGTTAAACTACCATCAACCTTCCCAGAAA…
E_Nicotiana_tabacum	ATGAGACAA---------AGGAGAGCACTTAGACAATTCACTTTGAGT---ACAGGGAAGTCTGCTGGTAGGAATTCCTCAGGGCGTATTACGGTTTTTCACCGAGGGGGTGGATCGAAGCGATTGCAGCGAAGAATTGATCTGAAACGAAGCACTTCGTCTATAGGCATTGTAGAAAGGATAGAATATGAGCCTAATCGTTCTTCTCGAATCGCTCCAGTACGATGGACCGGGGGGGGG------GTCCGCCAGAGAAAATGCAAGACGATAGAAGAGTTCGCTCCGCCGCGTAAGATCCTCGAATCAACCACGACTACCATCTGCGGTCCATTTTCGTTCTCTTCCCTGCCCGGGAAGGGGGATCAAAGAAAGGTAGCTTGCTTCTCTCCTGGACGG…
B_Nitella_hyalina	ATGAAAAACAGTTGCTGGGGAAAACCACTCAAACAATTAACTTTTAGTTTCAAAAAGGCGTCTGCTGGACGAAATTCCACAGGTCGTATCACCGTTTTCCATAGAGGCTCCCACGCAAAACGATTGCAGCGAAGAATTGACTTTCAACGTAACACTTCGTTGACGGGTAAGGTAGAAAGAATCGAATATGATCCAAATCGTTCCTCTTGGATTGCCCTAGTACGCTGGTACTCTGGATCTACC------------------------------------------------TTTACTTATATATTAGCTTGTGATAAATTAAAAACAGGTAGCCCAGTCATGAAT------------------------------AATGTGCATAGC------------…
B_Orthotrichum_stellatum	---------------------ATGACACTAAAACAATTAACTTTTCGTTTAAAAAAAAAGTCTGCTGGCAGAAATTCATCAGGGCGTATTACTGTTTTTCATCGAGGAGGTGGATCGAAGCGATTGCATCGGAAAATTGATTTTCAACGGAGCACTTCGTCTATTGGCCTTGTACAAAGAATCGACTATGATCCTAATCGTTCTTCTTGGATTGCTTTAGTACGATGGCTTGAAGCAATGAAAAGCGAAAAAGGACCAATGGTTGAGGCGGGCAAAGTAGATCGTGCACCTTTCACTTATATATTAGCTAGTGATCAGTTAGAAGCTGGCAAGACGATAATGAATTGTGATTGGTCTAAACCTTTGACTTCGTTCGATCAACATCAATCTTCCCAAAAT…
M_Oryza_rufipogon	ATGAGACAAAGCATAAAGGGGAGAGCGCTTAGACATTTCACTTTGAGT---ACGGGGAAGTCCGCAGGGAGGAATTCTTCCGGGCGTATTACTGTTTTTCACCGAGGGGGTGGATCGAAGCGATTGCAGCGAAAAATTGACCTTAAACGAAGCACTTCGTCTATTGGCATTGTGGAAAGGATCGAATATGACCCTAATCGTTCTTCTCGGATCGCTCTAGTACGATGGATCGAAGGGGTGCTGCCCGGCCGCCAGAGGAAATTCAAGACGATAGAAGAGTTCGCTCTGCCGCGTAAGATCCTCGAATCCACCACGGCCACTATCTTTTGCCTTTTTTCGTTCTCT------------------------------------------------------…
M_Oryza_sativa_Indica_Group	ATGAGACAAAGCATAAAGGGGAGAGCGCTTAGACATTTCACTTTGAGT---ACGGGGAAGTCCGCAGGGAGGAATTCTTCCGGGCGTATTACTGTTTTTCACCGAGGGGGTGGATCGAAGCGATTGCAGCGAAAAATTGACCTTAAACGAAGCACTTCGTCTATTGGCATTGTGGAAAGGATCGAATATGACCCTAATCGTTCTTCTCGGATCGCTCTAGTACGATGGATCGAAGGGGTGCTGCCCGGCCGCCAGAGGAAATTCAAGACGATAGAAGAGTTCGCTCTGCCGCGTAAGATCCTCGAATCCACCACGGCCACTATCTTTTGCCTTTTTTCGTTCTCT------------------------------------------------------…
M_Oryza_sativa_Japonica_Group	ATGAGACAAAGCATAAAGGGGAGAGCGCTTAGACATTTCACTTTGAGT---ACGGGGAAGTCCGCAGGGAGGAATTCTTCCGGGCGTATTACTGTTTTTCACCGAGGGGGTGGATCGAAGCGATTGCAGCGAAAAATTGACCTTAAACGAAGCACTTCGTCTATTGGCATTGTGGAAAGGATCGAATATGACCCTAATCGTTCTTCTCGGATCGCTCTAGTACGATGGATCGAAGGGGTGCTGCCCGGCCGCCAGAGGAAATTCAAGACGATAGAAGAGTTCGCTCTGCCGCGTAAGATCCTCGAATCCACCACGGCCACTATCTTTTGCCTTTTTTCGTTCTCTTCCCTGTCC---------------------------------------------…
M_Phoenix_dactylifera	ATGAGACAAAGCCTAAAGGGGAGAGCACTTAGACATTTCACTTTGAAT---ACGGGGAAGTCCGCAGGGAGGAATTCCTCCGGGCGTATTACTGTTTTTCACCGAGGGGGTGGATCGAAGCGATTGCAGCGAAAAATTGACCTGAAACGAAGCACTTCGTCTATTGGCATTGTAGAAAGGATCGAATATGACCCTAATCGTTCTTCTCGGATCGCTCTAGTACGATGGATCGAGGGGGTGCTGCTACGCCGCCAGAGGAAATGCAACACGATAGAAGAGTTCGCTCCGCCGCGTAAGATCCTCGAACCTACCACGGCCACCATCTTTTGCCTTTTTTCGTTCTCTTCCCTGCCCGGGAAAGTGGATCAAAGAAAGGTAGCTTGCTCCCAAGGCAAGTGC…
B_Physcomitrella_patens	---------------------ATGACACTAAAACAATTAACTTTTCGTTTAAAAAAAAAGTCTGCTGGCAGAAATTCATCAGGGCGTATTACCGTTTTTCATCGAGGAGGTGGATCAAAGCGATTGCATCGAAAAATTGATTTTCAACGGAACACTTCGTCTATTGGCCTTGTACAAAGAATCGACTATGATCCTAATCGTTCTTCTTGGATTGCTTTAGTACGATGGCTTGAAGCAATGAAAAGCGAAGAAGGACCGATGGTTGGAGCGGGCAAAGTAGATCGTGCACCTTTCACTTATATATTAGCTAGTGATCAGTTAGAAGCTGGCAAGACGGTAATGAATTGTGATTGGTCTAAACCTTCGACTTCGTTCGACCAACATCAATCTTCCCATAAT…
B_Pleurozia_purpurea	ATGAGAAATAGTTGCTGGGGAAAAGCACTAAAACAATTGACTTTTCATTTGAAACGGAGTTCTGCTGGAAGAAATTCATCAGGGCGTATTACGGTTTTTCACCGAGGGGGTGGATCGAAGCGATTGCAGCGAAAAATTGATTTCAAACGAAGCACTTCGTCTATGGGCATTGTGGAAAGAATCGAATATGACCCAAATCGTTCGTCTTGGATTGCTTTAGTACGATGGATCGAGGGGGTTCTAGCCGTCGGGCCTTCGGGT------CGAGTGCTACGCACCTCCGAGCCTTTCACTTATATATTAGCCAGTGAAAAATTGGAAGCAGGCAAGACGGTGATGAATTTTAATTGGTCTAAACCTTCGACCCCGTTAAACTACCATCAACCTTCCCAGAAA…
B_Ptychomnion_cygnisetum	---------------------ATGACACTAAAACAATTAACTTTTCATTTAAAAAAAAGGTCTGCTGGCAGAAATTCATCAGGGCGTATTACTGTTTTCCATCGAGGAGGTGGATCGAAGCGATTGCATCGGAAAATGGATTTTCAACGGAGCACTCCGTCTATTGGCCTTGTACAGAGAATCGACTATGATCCTAACCGTTCCTCTTGGATTGCTTTAGTACGATGGCTCGGAGCAATAGGAAACGAGAAGGGACCAATGGTTGAGGCGGGCAAAGTAGATCGTGCACCTTTCACTTATATATCAGCTAGTGATCAGTTAAAAGCTGGCAAGACGGTAATGAATTGTGATGGGTCCAAACTTTTGACCTCGTTCGATCAACATAAATCTTCCCCTAAT…
E_Raphanus_sativus	ATGAGACCAGGGAGA---GCAAGAGCACTTAGACAATTCACTTTGAGT---ACAGGAAAGTCTGCTGGTAGGAATTCCTCAGGGCGTATTACGGTTTTTCACCGAGGGGGTGGCTCGAAGCGATTGCTGCGAAGAATTGATCTGAAACGAAGCACTTCCTCTATGGGCATTGTAGAGAGTATAGAATATGACCCTAATCGTTCTTCTCAGATCGCTCCAGTACGATGGATCAAG---------GGGGGCTGCCAGAAAAAAATGAACACGATCGAGGAGTTAGCTCCGCCGCGCAAGATCCTCGAACCTACCACGAACACCATCAGCGGCCTCTTTTCGTTCTCTTTCCTGCCCGGGAAGGTGGATCAAAGAAAGGTAGCTTGCTTCTCTCCTGGACTG…
E_Rhazya_stricta	ATGAGACAA---------AGGAGAGCACTTAGACAATTCACTTTGAGT---ACAGGGAAGTCTGCTGGTAGGAATTCCTCAGGGCGTATTACGGTTTTTCACCGAGGGGGTGGATCGAAGCGATTGCAGCGAAGAATTGATCTGAAACGAAGCACTTCGTCTATGGGCATTGTAGAAAGGATAGAATATGACCCTAATCGTTCTTCTCGAATCGCTCTAGTACGATGGAAAGAGGGGGTC---------CGCCAGAGAAAATGCAACACGATAGAAGAGTTCGCTCCGCCGCGTAAGATTCTCGAATCTACCACGACCACCATCCGCGGTCCATTTTCGTTCTCTTCCCTGCCCGGGAAGGTGGATCAAAGAAAGGTAGCTTGCTTCTCTCCTGGACTG…
A_Roya_obtusa	TTAAAAAAATGTTCTATTACATTCCTTTTAAAAAAATTAAGTTTTGGAAAAAGAAAAAAAACATCTGGTCGAAATTCTACAGGATCTATTACTATATTTCATCGAGGAGGGGGTTCTAAAAGATTACATAGAAAAATTGATTTTATTCGGAATTGTTTTTATAAAGGAATTATCGAAAGGATTGAGTATGATCCCAATCGTTCTTGTAAAATCGCTTTAGTTCGTTGGCAACATTCCATTTCT------------GACTTATCTACCATAACTAAAAAATCATCTTTATTTTTTAGTTATATTTTAGCAAGTGATGAAATAAAATCAGGAGATATTATATTAAATTTAGATAATAGTAAA---------TTTCCAAAAGTTCAATCGATATTCCAAAAA…
E_Salvia_miltiorrhiza	ACACGCAATGGAACCGTATCCAATCCACGAAATAATTTGATCTATGGACAGCATCATTGTGGTAAAGGTCGTAATGCCAGAGGAATCATTACCGCAAGGCATAGAGGGGGAGGTCATAAGCGTCTATACCGTAAAATCGATTTTCGACGGAATGAAAAAATATATGGTAGAATCGTAACCATAGAATACGACCCTAATCGAAATGCATACATTTGTCTCATACACTATGGGGATGGTGAGAAG---------------------------------------------------AGATATATTTTACATCCCAGAGGGGCTATAATTGGAGATACCATTGTTTCTGGT------------------------ACAGAAGTTCCT---------------…
B_Sphagnum_palustre	ATGATAAATAGTTGCTGGGGAAAAGCACTGAAAAAATTGACTTTTAGTTTAAAAAGGAGGTCTGCCGGGAGAAATTCATCAGGGCGTATTACCGTTTTTCATCGAGGAGGTGGATCAAAGCGATTGCATCGAAGAATTGATCTTAAACGGAGCACTTCGTCTATGGGCATTGTAGAAAGAATCGAATATGATCCAAATCGTTCTTCTTGGATTGCTTTAGTACGATGGATCGAAGGGGTGCTAAGCAAAGAAAGACCGAAGGTTGAAGCGGACAAAGTAGATTATGCGCCTTTTACTTATATATTAGCTAGTGATCAATTGGAAGCTGGCAAGACGGTGATAAATTGTGATTGGTCTAAACCTTCAACCTCGTCCAACCACCATCAATCTTCCCATAAT…
B_Tetraphis_pellucida	ATGAAAAATAGTCGCTGGGAAAAAGCACTAAAACAATTAACTTTTGGTCTAAAAGGGAGGTCTGCCGGGAGAAATTCATCAGGGCGTATTACCGTTTTTCATCGAGGAGGTGGATCAAAGCGATTGCATCGAAGAATTGATTTTCAACGCAGCACTTCGTCTATGGGCGTTGTAGAAAGAATCGAATATGATCCGAATCGTTCTTCTTGGATTGCTTTAGTACGATGGATCGAAGGGGTGCTAAGCGAAGAAGGACCGAGGGTTGAAGTGGGCAAAGTAGATCGTGCACCTTTCACTTATATATTAGCTAGCGATCACTTAGAAGCTGGCAAGACGGTTATGAATTGTGATTGGTCTAAACCTTCGACTTCGTTCGACCAACATCGATCTTCCCATAAT…
B_Treubia_lacunosa	ATGAGAAATAGTTGCTGGGGAAAAGCACTAAAACAATTAACTTTTCATTTAAAACGGAGTTCTGCTGGAAGAAATTCATCAGGACGTATTACGGTTTTTCACCGAGGAGGTGGATCAAAGCGATTGCAGCGCAAAATTGATTTTAAAAGAAGCACTTCGTCTATGGGCATTGTAGAAAGAATCGAATATGACCCAAATCGTTCGTCTTGGATTGCTTTAGTACGATGGATCGAAGGGGTTCTAGCCGTCGGGCCTTCGGGTTCGGGTCGAGTGCTACGCACCTCCGAGCCTTTCACTTATATATTAGCCAGTGAAAAATTGGAAGTAGGTAAGACGGTGATTAATTTTCATCGGTCTAAACTTTCGACCCCGTTAAACAACCATCAACCTTCCCAGAAA…
B_Ulota_hutchinsiae	---------------------ATGACACTAAAACAATTAACTTTTCGTTTAAAAAAAAAGTCTGCTGGCAGAAATTCATCAGGGCGTATTACTGTTTTTCATCGAGGAGGTGGATCGAAGCGATTGCATCGGAAAATTGATTTTCAACGGAGCACTTCGTCTATTGGCCTTGTACAAAGAATCGACTATGATCCTAATCGTTCTTCTTGGATTGCTTTAGTACGATGGCTTGAAGCAATGAAAAGCGAAAAAGGACCAATGGTTGAGGCGGGCAAAGTAGATCGTGCACCTTTCACTTATATATTAGCTAGTGATCAGTTAGAAGCTGGCAAGACGATAATGAATTGTGATTGGTCTAAACCTTTGACTTCGTTCGATCAACATCAATCTTCCCAAAAT…
E_Vaccinium_macrocarpon	ATGAGACAAAGCCAAGAGGGGAGAGCACTTAGACAATTCACTTTGAGT---ACAGGGAAGTCTGCTGGTAGGAATTCCTCAGGGCGTATTACGGTTTTTCACCGAGGGGGTGGATCGAAGCGATTGCAGCGAAGAATTGATCTGAAACGAAGCACTTCGTCTATGGGCATTGTAGAAAGGATAGAATATGACCCTAATCGTTCTTCTCGAATCGCTCCAGTACGATGGATCGAGGGGGTGCAGCTAGGCCGCCAGAGGAAATGCAACACGATAGAAGAGTTCGCTCCACCGCGTAAGATCCTCGAACCTACCACGACCACCATCCGCGGTCCATTTTCGTTCTCTTCCCTGCCCGGGAAGGTAGATCAAAGAAAGGTAGCTTCCTTCTCTCCTGGACTG…
E_Vitis_vinifera	ATGAGACAAAGCCAAGAGGGGAGAGCACTTAGACAATTCACTTTGAGT---ACAGGGAAGTCTGCTGGTAGGAATTCCTCAGGGCGTATTACGGTTTTTCACCGAGGGGGTGGATCGAAGCGATTGCAGCGAAGAATTGATCTGAAACGAAGCACTTCGTCTATGGGCATTGTAGAATGGATAGAATATGACCCTAATCGTTCTTCTCGGATCGCTCCAGTACGATGGATCGAGGGGGTGCAGCTACGCCGCCAGAGGAAATGCAACACGATAGAGGAGTTCGCTCCGCCGCGTAAGATCCTCGAACCTACCACGACCACCATCCGCGGCCTATTTTCGTTCTCTTCCCTGCCCGGGAAGGTGGATCAAAGAAAGGTAGCTTGCTTCTCTCCTGGACCG…
N_Amborella_trichopoda	---------GTGCTTTTGGGGAGAGCACTTAGACAATTCACTTTGAGT---ACAGGGAAGTCAGCTGGGAGGAATTCCTCTGGGCGTATTACGGTTTTTCACCGAGGGGGTGGATCGAAGCGATTGCAGCGAAGAATTGATCTGAAACGAAGCACTTCGTCTATGGGCATTGTAGAAAGGATCGAATATGACCCAAATCGTTCTTCTCGGATCGCTCTAGTACGATGGATCGAGGGGGTGCTGCTACGCCGCCAGAGGAGATGCAACGCGATAGAAGAGTTCGCTCCGCCGCGTCAAATCCTCGAACCTACCACGGCCACCATCGGCGGCCTATTTTCGTTCTCTTCCCTGCCCGGGAAAGTGGATCAAAGAAAGGTAGCTTGCTTCTCTCCTGGACTG…
E_Nelumbo_nucifera	ATGAGACAAAGCCTACAGGGGAGAGCACTTAGACAATTAACTTTGAGT---ACAGGGAAGTCTGCTGGGAGGAATTCCTCCGGGCGTATTACGGTTTTTCACCGAGGGGGTGGATCGAAGCGATTGCAGCGAAGAATTGATCTGAAACGAAGCACTTCGTCTATGGGCATTGTAGAAAGGATAGAATATGACCCTAATCGTTCTTCTCGGATCGCTCCAGTACGATGGATCGAGGGGGTGCAGCTACGCCGCCAGAGGAAATGCAACACGATAGAAGAGTTCGCTCCGCCGCGTAAGATCCTCGAACCTACCACGACCACCATCCGCGGCCTATTTTCGTTCTCTTCCCTGCCCGGGAAGGTGGATCAAAGAAAGGTAGCTTGCTTCTCTCCTGGACTG…
N_Liriodendron_tulipifera	ATGAGAGAACTACAG---GGGAGAGCACTTAGACAATTCACTTTGAGT---ACAGGGAAGTCCGCTGGGAGGAATTCCTCAGGGCGTATTACGGTTTTTCACCGAGGGGGTGGATCGAAGCGATTGCAGCGAAGAATGGATCTGAAACGAAGCACTTCGTCTATGGGCATTGTAGAAAGGATCGAATATGACCCTAATCGTTCTTCTCGGATTGCTCCAGTACGATGGATCGAGGGGGTGCTGCTACGCCGCCAGAGGAAATGCAACACGATAGAAGAGTTCGCTCCGCCGCGTAAGATCCTCGAACCTACCACGGCCACCATCTGCGGCCTATTTTCGTTCTCTTCCCTGCCCGGGAAAGTGGATCAAAGAAAGGTAGCTTGCTTCTCTCCTGGACTG…
