# Supplementary material for: The mitochondrial genome map of Nelumbo nucifera reveals ancient evolutionary features
Source: Sci Rep. 2016 Jul 22;6:30158. doi: 10.1038/srep30158 (PMC4957087; doi:10.1038/srep30158)
Supplement: Supplementary Data S1 [file srep30158-s2.zip › Alignment/rpl5.phy]

66 558
M_Aegilops_speltoides	ATGTTTCCACTCCATTTTCATTACGAAGATGTATTACGTCAGGATCTGTTGCTCAAACTGAATCACGCCAATGTTATGGAAGTTCCTGGATTGTTTGAAATAAGATTAGTACCAAAAGCTGCCTCT---GATTTCAGAATCCAATTTGGAAAATTGGCTATGGAGATTTTGTGCGGTCAGAGATTCATACAGACACAAAGGGGCCAAGCAGGAAAGTCGTTTCGATCCAATCCATTCTTGGGGTCCGAAAAAGACACTGGATATGTCAGTGACTTTGCACGACAAAGCGTTCTCCGAGGGCATGGAATGTACCATTTTTTGGTCAGAATCTTTACAGTAATGTCTATGTTGGATTCTCCGGTCGAAATACGGGAAAACTCCATCAAATTCTTTATGGAA…
B_Anomodon_rugelii	TTCACTCCACTCCGTTTTCATTACGAAAATTTATTACGTCAAGATTTGTTGTTAAAATTGAATTATGGCAACATTATGGAAGTTCCTAGATTGTGTAAAATAATAATAGTTCCAAAGGCACCCTCTAAT------TTGATAAAAAATGTAAAATTAGCTATGGAGATTGTTTGTGGTCAAAAATTCATACGGACACGAAGCAGATCGGCAGGAAAGTCGTTTCGATTTAATAAATTTCTATTGAATCGAAAAGACACAGGATATGTCACT---TACCTAGCACAGAGCACTCTACGGGGGCATACCATGTATAATTTCTTGGAAAAACTTATTACGATAATATCTTTTTACGATTACCCAGTTAAAGTACAAAAAAGCTCCATTCGATTATCAATGCCA…
E_Arabidopsis_thaliana	ATGTTTCCACTCAATTTTCATTACGAAGATGTATCACGTCAAGATCCGTTGCTCAAACCGAATCACGCCAACGTTATGGAAGTTCCTGGATCGTGTGAAATAAGAGTAGTACCAAAGGCACCCTATAAT---TTCATAATAAAAAATGGAAAATTGGCTATGGAGATTCCGCGCGGTCAGAAATTCATACAGACACAAAGGGGTTCGACAGGAAAGTCCTTTCGATCTAATCCATTCTTGGGGTCAAATAAAGACAAAGGATATGTAAGTGACCTAGCACGACAAAGCACTCTCCGAGGGCATGGAATGTCTAATTTTTCGGTCAGAATCTCGACAGTAATGTCTCTATTAGATTTTCCGGTCGAAATACGGAAAAACTCCATTCAATTCTCGATGGAA…
E_Asclepias_syriaca	ATGTTTCCACTCTATTTTCATTACGAAGATGTATCACGTCAGGATCCGTTGCTCAAACCGAATCACGCCAACGTTATGGAAGTTCCTGGATCGTGTAAAATAAGAGTAGTACCAAAGGCTTCT---------------ATCAAAAATGGAAAATTGGCTATGGAGATTCCGCGCGGTCAGAAAGTAATACAGACACAA------TCGGCAGGAAAGTCGTTTCGATCCAAT------CTGGGGTCAAATAAAGATCAAGGATATGTCAGTGACCTAGCACGACAAAGCACTCTCCGAGGGCATTCCATGTCTAATTTTTTGGTCAGAATCTCCACAGTAATGTCTCTGTTAGATTCTCCGGTCGAAATACGGGAAAACTCCATTCAATTCTCAATGGAA…
B_Atrichum_angustatum	TTCACTCCACTCCGTTTTCATTACGAAAATTTATTACGTCAAGATTTGTTGTTAAAATTCAATTATGCCAACATTATGGAAGTTCCTAGATTGTGTAAAATAATAGTAGTTCCAAAGGCACCCTCTAAT------TTAATAGAAAATGTAAAATTAGCTATGGAGATTGTTTGTGGTCAAAAATTCATACAGACACGAAGCAGATCGACAGGAAAGTCGTTTCGATTCAATAAATTTATATTGAATCGAAAAGACACAGGATATGTCACT---TACCTAGCACGAAGCACTCTACGAGGACATACCATGTATAATTTCTTAGAAAAACTTATTACGATAATATCTTTTTACGATTACTCAGTAAAAATACAAAAAAACTCCATTCAATTATCAATGGCA…
B_Bartramia_pomiformis	TTCACTCCACTCCGTTTTCATTATGAAAATTTATTACGTCAAGATTTGTTGTTAAAATTGAATTATGGCAACATTATGGAAGTTCCTAGATTGTGTAAAATAATAATAGTTCCAAAGGCACCCTCTAAT------TTGATAAAAAATGTAAAATTAGCTATGGAGATTGTTTGTGGTCAAAAATTCATACGAACACGAAGCAGATCGGCAGGAAAGTCGTTTCGATTTAATAAATTTATATTGAATCGAAAAGACACAGGATATGTCACT---TACCTAGCACAAAGCACTCTACGAGGGCATACCATGTATAATTTCTTGGAAAAACTTATTACGATAATATCTTTTTACGATTACCCAGTTAAAGTACAAAAAAGCTCCATTCAATTATCAATGCCA…
E_Batis_maritima	ATGTTTCCACTCCATTTTCATTACGAAGATGTATCACGTCAAGATCCGTTGCTCAAACCGAATCACGCCAACGTTATGGAAGTTCCTGGATCGTGTGAAATAAGAGTAGTACCAAAGGCACCCTATCAT---TTCATAATCAAAAATGGAAAATTGGCTATGGAGATTCCGCGCGGTCAGAAATTCATACAGACACAAAGGAGTTCGACGGGAAAGTCGTTTCGATCTAATCCATTCTTGGGGTCAAATAAAGACAAAGGATATGTCAGTGACCTAGCACGACAAAGCACTCTCCGAGGGCATGGAATGTCTAATTTTTCGGTAAGAATCTCGACAGTAATGTCTCTGTTAGATTCTCCGGTCGAAATACGGAAAAACTCCATTCAATTCTCAATGGAA…
E_Beta_macrocarpa	ATGTTTCCCCTCCATTTTCATTACGAAGATGTTTCACGTCAAGATCCGTTGCTCAAACCGAATCACGCCAACGTTATGGACGTTCCTGGATTGTGTGAAATAAGAGTAGTACCAAAGGCAGCACCTTCTGATTTCATAATCCAAAATGGAAAATTGGCTATGGAGATTCCGTGCGGTCAGAAATTTATACGGACACGCAGGGGTTCGATAGGAAAGTCGTTTCAATCCAATCCATTCTTGGGGTCAAATAAAGACAAAGGATATGTCAATGACCTAGCACGACAAAGCACTCTCCGAGGGCATGGAATGTTTCATTTTTTGGTCAGAATCTCGACAGTAATGTCTCTCTTAGATTCTCTGGTGGAAATACGGGAAAACTCCATTCAATTCTCGATGGAA…
E_Beta_vulgaris_subsp_maritima	ATGTTTCCCCTCCATTTTCATTACGAAGATGTTTCACGTCAAGATCCGTTGCTCAAACCGAATCACGCCAACGTTATGGACGTTCCTGGATTGTGTGAAATAAGAGTAGTACCAAAGGCAGCACCTTCTGATTTCATAATCCAAAATGGAAAATTGGCTATGGAGATTCCGTGCGGTCAGAAATTTATACGGACACGCAGGGGTTCGATAGGAAAGTCGTTTCAATCCAATCCATTCTTGGGGTCAAATAAAGACAAAGGATATGTCAATGACCTAGCACGACAAAGCACTCTCCGAGGGCATGGAATGTTTCATTTTTTGGTCAGAATCTCGACAGTAATGTCTCTCTTAGATTCTCTGGTGGAAATACGGGAAAACTCCATTCAATTCTCGATGGAA…
E_Beta_vulgaris_subsp_vulgaris	ATGTTTCCCCTCCATTTTCATTACGAAGATGTTTCACGTCAAGATCCGTTGCTCAAACCGAATCACGCCAACGTTATGGACGTTCCTGGATTGTGTGAAATAAGAGTAGTACCAAAGGCAGCACCTTCTGATTTCATAATCCAAAATGGAAAATTGGCTATGGAGATTCCGTGCGGTCAGAAATTTATACGGACACGCAGGGGTTCGATAGGAAAGTCGTTTCAATCCAATCCATTCTTGGGGTCAAATAAAGACAAAGGATATGTCAATGACCTAGCACGACAAAGCACTCTCCGAGGGCATGGAATGTTTCATTTTTTGGTCAGAATCTCGACAGTAATGTCTCTCTTAGATTCTCTGGTGGAAATACGGGAAAACTCCATTCAATTCTCGATGGAA…
E_Brassica_carinata	ATGTTTCCACTCAATTTTCATTACGAAGATGTATCACGTCAAGATCCGTTGCTCAAACCGAATCACGCCAACGTTATGGAAGTTCCTGGATCGTGTGAAATAAGAGTAGTACCAAAGGCACCCTATAAT---TTCATAATAAAAAATGGAAAATTGGCTATGGAGATTCCGCGCGGTCAGAAATTCATACAGACACAAAGGGGTTCGACAGGAAAGTCCTTTCGATCTAATCCATTCTTGGGGTCAAATAAAGACAAAGGATATGTAAGTGACCTAGCACGACAAAGCACTCTCCGAGGGCATGGAATGTCTAATTTTTCGGTCAGAATCTCGACAGTAATGTCTCTGTTAGATTTTCCGGTCGAAATACGGAAAAACTCCATTCAATTCTCGATGGAA…
E_Brassica_juncea	ATGTTTCCACTCAATTTTCATTACGAAGATGTATCACGTCAAGATCCGTTGCTCAAACCGAATCACGCCAACGTTATGGAAGTTCCTGGATCGTGTGAAATAAGAGTAGTACCAAAGGCACCCTATAAT---TTCATAATAAAAAATGGAAAATTGGCTATGGAGATTCCGCGCGGTCAGAAATTCATACAGACACAAAGGGGTTCGACAGGAAAGTCCTTTCGATCTAATCCATTCTTGGGGTCAAATAAAGACAAAGGATATGTAAGTGACCTAGCACGACAAAGCACTCTCCGAGGGCATGGAATGTCTAATTTTTCGGTCAGAATCTCGACAGTAATGTCTCTGTTAGATTTTCCGGTCGAAATACGGAAAAACTCCATTCAATTCTCGATGGAA…
E_Brassica_napus	ATGTTTCCACTCAATTTTCATTACGAAGATGTATCACGTCAAGATCCGTTGCTCAAACCGAATCACGCCAACGTTATGGAAGTTCCTGGATCGTGTGAAATAAGAGTAGTACCAAAGGCACCCTATAAT---TTCATAATAAAAAATGGAAAATTGGCTATGGAGATTCCGCGCGGTCAGAAATTCATACAGACACAAAGGGGTTCGACAGGAAAGTCCTTTCGATCTAATCCATTCTTGGGGTCAAATAAAGACAAAGGATATGTAAGTGACCTAGCACGACAAAGCACTCTCCGAGGGCATGGAATGTCTAATTTTTCGGTCAGAATCTCGACAGTAATGTCTCTGTTAGATTTTCCGGTCGAAATACGGAAAAACTCCATTCAATTCTCGATGGAA…
E_Brassica_oleracea	ATGTTTCCACTCAATTTTCATTACGAAGATGTATCACGTCAAGATCCGTTGCTCAAACCGAATCACGCCAACGTTATGGAAGTTCCTGGATCGTGTGAAATAAGAGTAGTACCAAAGGCACCCTATAAT---TTCATAATAAAAAATGGAAAATTGGCTATGGAGATTCCGCGCGGTCAGAAATTCATACAGACACAAAGGGGTTCGACAGGAAAGTCCTTTCGATCTAATCCATTCTTGGGGTCAAATAAAGACAAAGGATATGTAAGTGACCTAGCACGACAAAGCACTCTCCGAGGGCATGGAATGTCTAATTTTTCGGTCAGAATCTCGACAGTAATGTCTCTGTTAGATTTTCCGGTCGAAATACGGAAAAACTCCATTCAATTCTCGATGGAA…
E_Brassica_rapa_subsp_campestris	ATGTTTCCACTCAATTTTCATTACGAAGATGTATCACGTCAAGATCCGTTGCTCAAACCGAATCACGCCAACGTTATGGAAGTTCCTGGATCGTGTGAAATAAGAGTAGTACCAAAGGCACCCTATAAT---TTCATAATAAAAAATGGAAAATTGGCTATGGAGATTCCGCGCGGTCAGAAATTCATACAGACACAAAGGGGTTCGACAGGAAAGTCCTTTCGATCTAATCCATTCTTGGGGTCAAATAAAGACAAAGGATATGTAAGTGACCTAGCACGACAAAGCACTCTCCGAGGGCATGGAATGTCTAATTTTTCGGTCAGAATCTCGACAGTAATGTCTCTGTTAGATTTTCCGGTCGAAATACGGAAAAACTCCATTCAATTCTCGATGGAA…
B_Buxbaumia_aphylla	TTCACTCCACTTCGTTTTCATTACGAAAATTTATTACGTCAAGATTTGTTGTTAAAATTGAATTATGCCAACATTATGGAAGTTCCTAGATTATGTAAAATAATAGTAGTTATAAAGGCACCCTCTGAT------TTAATGAAAGATGTAAAATTAGCTATGGAAATTGTTTGTGGTCAAAAATTAACACAAACACAAAGCAGATCGGCAGGAAAGTCGTTTCGATTCAATAAATTTATATCGGATCGAAAAGACACAGGATATGTCACT---TACCTAGCACGAAGCACTTTACGAGGGTATACCATGTATAATTTTTTGGAAAAACTTATTACGATAATATCTTTTTACGATTACCCAGTTAAAATACAAAAAAACTCCATTCAATTATCAATGGCA…
E_Carica_papaya	ATGTTTCCACTCCATTTTCATTACGAAGATGTATCACGTCAAGATCCGTTGCTCAAACCGAATTACGCCAACGTTATGGAAGTTCCTGGATCGTGTGAAATAAGAGTAGTATCAAAGGCACCCTCTAAT---TTCATAATCAAAAATGGAAAATTGGCTATGGAGATTCCGCGCGGTCAGAAATTCATACAGACACAAAGGGGTTCGACAGGAAAGTCGTTTCGATCAAATCCATTCTTGGGGTCAAATAAAGACAAAGGATATGTCAGTGACCTAGCACGACAAAGCACTCTCCGAGGGCATGGAATGTCTCATTTTTCGGTCAGAATCTCGACAGTAATGTCTCTGTTAGATTCTCCGGTCGAAATACGAGAAAACTCCATTCAATTCTCGATGGAA…
A_Chaetosphaeridium_globosum	ATGGAAATGCTTTATTATCATTATTTAAAAAGTTTAAGACAGGATTTATTACTTAAATTTAATTATCAGAATTGTTATGACGTTACTCAATTACAACGTATTCATGTTACA---------------------------------TCACTTGAT---GCCGCTGAATTATTAAGCGGT---------------------------------------------------------------------------------------------------TTGCGTACTAGTACATTAAGAGGTTGGCGTGCTTATAATTTTTTAGAAAAAATAGTAACT------ATTCTACCAAAACAGCCTGTAAAAATTACTGAGAATTGTATTTATATAACCATGTCT…
A_Chara_vulgaris	ATGCAAAATCTCCGTTTTCATTATGAAAATGTGTTACGTCAAGATTTGTTATTAAAACTTCATTATACAACAGCCTGGCGGCTGCCTCGATTATGTAAAATCATAGTAGTTCCTTTCGGTTTCGGA---------------AAAAATGGAATGGTAGCGGCTTCGCTCCTTTGTGGTCAAAAATCTCTAAACACACGCAGCCAG---------GCACGATTTCAAAGGCGCGAAGCACTGCAAAAAGGT---------------------------------CAAAGCACCCTACGAGGACGTAGCATGTACAATTTTTTGGAAAAACTTGTCACAGTGATCTCTTTTCATAACTACCCTGTCAAAATACACAAAAATTCTATTCATTTAACCATTAAA…
A_Chlorokybus_atmophyticus	---------TTAAAGTATCATTATGAAAATGTAATTCGACAAGATCTACTTTATAAGTGTAATTATAATAATATTATGGAAGTTCCAAAGATTGTAAAGATTATTGTTAACGGAAGTATAAAAAACGAAGTAAAAAGAATGGTTTTATCCTTTGTTGCTTTAGAGTTGATATCAGGCCAAAAATTAACTGCACGAGCAAAAAAAATTGCAGCTTTTAAATTACGTACAAATGATCCTATTGGTTGTAAA------------------------------------GTAACTTTGCGAGGAAAACCGGTTTATAATCTTCTTGATAAGCTAATTACCTGGCCTCGTCTTAGAGATTTTCAACCAACTTTTGACAGTTCGGGGGTTAATTATAATATTGGT…
E_Citrullus_lanatus	ATGTTTTCACTCGATTTTCATTACGAAGATGTATCACGTCAGGATCCGTTGCTCAAACTGAATCACGCCAACGTTATGGAAGTTCCTGGATCGTGTGAAATAAGAGTCGTACCAAAGGCACCCTATGAT---TTCATAATCAAAAATGGAAAATTGGCTATGGAGATTCCGCGCGGTCAGAAATTTATACAGACACAAAGGGGTTCGACAGGAAAGTCGTTTCGATCCAATCCATTCTTGGAGTCAAATAAAGACAAAGGATATGTCAGTGACCTAGCACGACAAAGCACTCTCCGAGGGCATGGAATGTCGAATTTTTCGGTCAGAATCTCGACAGTAATGTCTCTCTTAGATTCTCCGGTCGAAATACGGGAAAACTCCATTCAATTCTCGATGGAA…
B_Climacium_americanum	TTCACTCCACTCCGTTTTCATTACGAAAATTTATTACGTCAAGATTTGTTGTTAAAATTGAATTATGGCAACATTATGGAAGTTCCTAGATTGTGTAAAATAATAATAGTTCCAAAGGCACCCTCTAAT------TTGATAAAAAATGTAAAATTAGCTATGGAGATTGTTTGTGGTCAAAAATTCATACGGACACGAAGCAGATCGGCAGGAAAGTCGTTTCGATTTAATAAATTTCTATTGAATCGAAAAGACACAGGATATGTCACT---TACCTAGCACAGAGCACTCTACGGGGGCATACCATGTATAATTTCTTGGAAAAACTTATTACGATAATATCTTTTTACGATTACCCAGTTAAAGTACAAAAAAGCTCCATTCGATTATCAATGCCA…
E_Cucumis_sativus	AGCCTACAACTCCAGTTTCATTACGAAGATATATCACGTCAGGAGCCGTTGCTCAAACTGAATTACACCAACGTTATGGAAGTTCCTGGATCGTCTGAAATAAGAGTCGTGCCAAAGGAACCCTATGAT---TTCAGAAGCAAAAATGGAAAATTGGCTATGGAGATTCTGCGCGGTCAGAAATTGATACAGACAAGGGGTTCG---ACAGGAAAGTCCTTTCGATCCAATCCATTCTTGGAGTCAAATAAAGACAAAGGATATGTCAGTGACCTAGCACGAGAAAGCACTCTCCGAGGGCATTCAATGTTTCATTTTTTTTTCAAAATAATTATAGTACTGTCTTTCTTAAATTCTCCGGGCGAAATACGGAAAAACTCCATTCAATTCCCGATGGAA…
E_Cucurbita_pepo	ATGTTTTCACTCGATTTTCATTACGAAGATGTATCACGTCAGGATCCGTTGCTCAAACTGAATCACGCCAACGTTATGGAAGTTCCTGGATCGTGTGAAATAAGAGTCGTACCAAAGGCACCCTATGAT---TTCATAATCAAAAATGGAAAATTGGCTATGGAGATTCCGCGCGGTCAGAAATTGATACAGACACAAAGGGGTTCGACAGGAAAGTCCTTTCGATCCAATCCATTCTTGGAGTCAAATAAAGACAAAGGATATGTCAGTGACCTAGCCCGACAAAGCACTCTCCGAGGGCATGGAATGTCGAATTTTGCGGTCAGAATCTCCACAGTAATGTCTCTCTTAGATTCTCCGGTCGAAATACGGGAAAACTCCATGCAATTCTCGATGGAA…
G_Cycas_taitungensis	ATCGCACCACTCCATTTTCATTACGAAAATGTATCACGTCAAGATCCGTTGCCAAAACCGAATCACGCCAACATTACGGAAGTTCCTAGATCGTGCGAAATAATAGTAGTTCCAAAGGCACCCCCAAATTCATCAATAGTAGCAAATGGAAAATTGGCTATGGAGATTCCGCGCGGA------TTCGTACAAGCACAAAGAGGTTCGACAGGAAAGTCGTTTCGATCCAATCAATCTTTTCCCGATCAGAAAGACACGGGATATGTCAGTAACCTAGCACGACGAAGCACTCTCCGGGGGCATATAATGTATAATCTTTCGGAAAAGATTTCGGCAATAATGTCTCTTTGCAATTCCCCGGTCGAGATACAGAGAAACTCCATTCAATTCTCGATGGAA…
E_Daucus_carota_subsp_sativus	ATGTTTCCACTCCATTTGAATTACGAAGATGTATCACGTCAGGATCTGCTGCTCAAACCGAATCACGCCAACGTTATGGAAGTTCCTGGATCGTGTAAAATAAGAGTAGTACCAAAGGCGGCACCTTCAGATTTCATAATAAAAAATGGAAAATTTGCTATGGAGATTCCGTGCGGTCAAAAATTAATACAGAAAATAAGGGCTTCGACAGGAAAGTCGTTTCGATCCAATCCATTCTTGGGCTCAAATAAG------GGGTCTGTCAGTGACCTAGCACGACAAAGCGCTCTCCGAGGGCATGGAATGTCTCATTTTTTGTTCAGAATCTCCACAGTAATGTCTCTGTTAGATTCTCCGGTCGAAATACGGGAAAACTCCATTCAATTCTCGATGGAA…
A_Entransia_fimbriata	ATGAATACATTTTTATACCATTATAAAAACGTATTGCGTGAGGATTTACTTATTAAAGCAAATTATAAAAATATCATGGAAATTCCTTGTTTTTTTTCAATTCAAATAAGGAGCCCTTTCAATAAGATGATGGTTTCAGGTCAAGTAGTCAAGGGAGCCTCCACATTACATAGCACCCAAATGATGCAGTTAGCTTCTATTTTA---CCTGAATTAGATTTTCAAATCAAACCTATTATGGAAGCAAAC---------------------------------------------CTAGGATGCGCAGCATTTGGGCCACTTTTACAAATAACCATAGTAGACTCTTTTTTTGATTTCCCCACTTTGATTCATTGGGAACTTTTTGAGGCCTCCTTCCAG…
B_Funaria_hygrometrica	TTCACTCCACTCCGTTTTCATTACGAAAATTTATTACGTCAAGATTTGTTGTTAAAATTGAATTATGCCAACATTATGGAAGTTCCTAGATTGTGTAAAATAATAATAGTTCCAAAGGCACCCTCTAGT------TTAATAAAAAATGTAAAATTAGCTATGGAGATTGTTTGTGGTCAAAAATTCATACAGACACGAAGCAGATCGGCAGGAAAGTCGTTTCGATTTAATAAATTTATATTGAATCGAAAAGACACAGGATATGTCACT---TACCTAGCACAAAGCACTCTACGAGGGCATACCATGTATAATTTCTTGGAAAAACTTATTACGATAATATCTTTTTACGATTACCCAGTTAAAGTACAAAAAAGCTCCATTCAATTATCAATGCCA…
E_Glycine_max	ATGTTTCCACTCCATTTTCATTACGAAGATGTATCACGTCAGGATCCGTTGCTCAAACTGAATCACGCCAACGTTATGGAAGTTCCTGGATCGTGTGAAATAAGAGTAGTACCAAAGGCACCCTATGAT---TTCATAATAAAAAATGGAAAATTGGCTATGGAGATTCCGCGCGGTCAGAAATTCATACAGACACAAAGGGGTTCGACAGGAAAGTCGTTTCGATCCAATCCATTCTTGGGGTCAAATAAAGACAAAGGATATGTCAGTGACCTAGCACGACAAAGCACTCTCCGAGGGCATGGAATGTCTAATTTTTCGGTCAGAATCTCGACAGTAATGTCTCTGTTAGATTCTCCGGTCGAAATACGGGAAAACTCCATTCAATTCTCGATGGAA…
E_Helianthus_annuus	ATGTTTACACTCCATTTTCATTACGAAGATGTATCACGTCAGGATCCGTTGCTCAAACCGAATCACGCCAACGTTATGGAAGTTCCTGGATCGTGTAAAATAAGAGTAGTACCAAAGGCAGCACCTTCTGATTTCATAATCAAAAATGGAAAATTGGCTATGGAGATTCCGTGCGGGCAGAAATTAATACAGACACAAAGGGCTTCGACAGGAAAGTCGTTTCGATCCAATCCATTCTTGGGGTCAAATAAAGAAAAAGGATATGTCAGTGACCTAGCACGGCAAAGCACTCTCCGAGGTCATGGAATGTCTCATTTTTTGGTAAAAATCTCCGCAGTAATGTCTCTGTTAGATTTTCCGGTCGAAATACGGGAAAAGTCCATTCAATTCTTGATGGAA…
P_Huperzia_squarrosa	TTCACTCCACTCCGTTTTCATTACGAAAATGTATTACGTCAAGATTCGTTGTTAAAACTTAATCATGCTAACATTATGGAAGTTCCTAGATCATGTGAAATAATAGTAATTCCAAAGGCACCCTCCGAT------CTCATAAAAAATGTCAAATTAGCTATGGAGATTGTTTGTGGTCAAGAATTCATACAGACACGAAGCAGATCGACAGGAAAGTCGTTTCGATTCAATAAATTTGTCTTAAGTCCAAGAGACACAGGATATGTCACT---TACCTAGCACGAAGCACTCTACGAGGACATATCATGTATATTTTCTTGGAAAAACCTGTTACGATAATGTCTTTTTACAATTATCCAGTCAAAATACAAAAAAACTCCATTCAATTATCAATATCA…
B_Hypnum_imponens	TTCACTCCACTCCGTTTTCATTACGAAAATTTATTACGTCAAGATTTGTTGTTAAAATTGAATTATGGCAACATTATGGAAGTTCCTAGATTGTGTAAAATAATAATAGTTCCAAAGGCACCCTCTAAT------TTGATAAAAAATGTAAAATTAGCTATGGAGATTGTTTGTGGTCAAAAATTCATACGGACACGAAGCAGATCGGCAGGAAAGTCGTTTCGATTTAATAAATTTCTATTGAATCGAAAAGACACAGGATATGTCACT---TACCTAGCACAGAGCACTCTACGGGGGCATACCATGTATAATTTCTTGGAAAAACTTATTACGATAATATCTTTTTACGATTACCCAGTTAAAGTACAAAAAAGCTCCATTCGATTATCAATGCCA…
E_Lotus_japonicus	ATGTTTCCACTCAATTTTCATTACGAAGATGTATCACGTCAGGATCCGTTGCTCAAACTGAATCACGCCAACGTTATGGAAGTTCCTGGATCGTGTGAAATAAGAGTAGTACCAAAGGCACCCTATGAT---TTCATAATGAAAAATGGAAAATTGGCTATGGAGATTCCGCGCGGTCAGAAATTCATACAGACACAAAGGGGTTCGACAGGAAAGTCGTTTCGATCCAATCCATTCTTGGGGTCAAATAAAGACAAAGGATATGTCAGTGACCTAGCACGACAAAGCACTCTCCGAGGGCATGGAATGTCTAATTTTTCGGTCAGAATCTCGACAGTAATGTCTCTGTTAGATTCTCTGGTCGAAATACGGGAAAACTCCATTCAATTCTCGATGGAA…
E_Malus_x_domestica	ATGTTTCCACTCAATTTTCATTACGAAGATGTATTACGTCAGGATCCGTTGCTCAAACTGAATCACGCTAACGTTATGGAAGTTCCTGGATCGTGTGAAATAAGAGTTTTACCAAAGGCACCCTATGAT---TTCATAATAAAAAATGGAAAATTGGCTATGGAGATTCCGCGCGGTCAGAAATTCATACAGACAAAAAGGGGTTCGACAGGAAAGTCGTTTCGATCCAATCCATTCTTGGGGTCAAATAAAGACAAAGGATATGCCAGTGACCTAGCACGACAAAGCACTCTCCGAGGGCATGGAATGTCTAATTTTTCGGTCAGAATCTCGACAGTAATGTCTCTGTTAGATTCCCCGGTCGAAATACGGGAAAACTTCATTCAATTCTCGATGGAA…
B_Marchantia_polymorpha	TTCTCTCCACTTGAGTTTCATTACAATCAGGTAATACGTCCAGATTTATTGCTAAAAATTAATTATGAAAACATAATGGAAGTTCCCAGATTGTGTAAAATAATAGTAGTTCCAAAGGCACCCTCAAAT------TTCATAAAGAATGTTAAATTAGCTATGGAAATTGTTTGTGGTCAAAAATTCATACAGACACGAAGTAGATCGACAGGAAAGTCGTTTCGATTCAATAAATTTGTATTAAATCAGAGAGACACAGGATATGTAACT---TACCTAGCACGAAGCACTCTACGAGGGCATATCATGTATAATTTCTTGGAAAAACTTGTTACGATAATATCTTTTTACGATTATCCAGTCAAAATACAAAAAAATTCCATTCAATTATCAATGGCA…
A_Mesostigma_viride	---------TACACTTTTCTTTATGCTTCTTTA---------GACACTGCTTTTAAACAAAACAGTAAAAATATAGAAAGAAACTCATCATTAGAAAAATTAATAATTCGGTTTCCTTTTAATACTATGAAAGAAAGAGATTTTCTTCTTCACACCGCATTAGGAATTATTTCAGGTCAAAAACCTAAAGTTTTTTCTACAACAGATGCAAAAGAAAAAATTAAAAAAGGTGATCCT------------------------------------CTTTTTTGTTTTGTTACATTAAGAAACTCAAAAATGATAGAATTTTTAAATAAATTTTATCATGTCTTCCCTATTTTAAATATGGAAAAAGAAGAAACAAAACAATTTTTTGGTTATTCTTTCTTT…
E_Millettia_pinnata	ATGTTTCCACTCCATTTTCATTACGAAGATGTATCACGTCAGGATCCGTTGCTCAAACTGAATCACGCCAACGTTATGGAAGTTCCTGGATCGTGTGAAATAAGAGTAGTACCAAAGACACCCTATGAT---TTCATAATAAAAAATGGAAAATTGGCTATGGAGATTCCGCGCGGTCAGAAATTCATACAGACACAAAGGGGTTCGACAGGAAAGTCGTTTCGATCCAATCCATTCTTGGGGTCAAATAAAGACAAAGGATATGTCAGTGACCTAGCACGACAAAGCACTCTCCGAGGGCATGGAATGTCTAATTTTTCGGTCAGAATCTCGACAGTAATGTCTCTGTTAGATTCTCCGGTCGAAATACGGGAAAACTCCATTCAATTCTCGATGGAA…
E_Mimulus_guttatus	ATGTTTCCACTCTATTTTCATTACGAAGATGTATCACGTCAGGATCCGTTGCTCAAACTGAATCACGCCAACGTTATGGAAGTTCCTGGATTATGTAAAATAAGAGTAGTACCAAAGGCAGCACCTTCT---------ATCAAAAATGGAAAATTGGCTATGGAGATTCCGTGCGGTCAGAAATTAATACAGACACAAAGGTCTTCGACAGGAAAGTCGTTTCGATCCAATCCATTCTTGGGGTCAAATAAAGACAAAGGATATGTCAGTGACCTAGCACGACAAAGCACTCTCCGAGGGCATGGAATGTCTAATTTTTTGGTCAGAATCTCCACAGTAATGTCTCTATTAGATTCTCCGGTCGAAATACGGGAAAACTCTATTCAATTCTCGATGGAA…
E_Nicotiana_tabacum	ATGTTTCCACTCTATTTTCATTACGAAAATCTCTCACGTCAGGATCTGTTGCTCAAACCGAATCACGCCAACGTTATGGAAGTTCCTGGATCGTGTAAAATAATAGTAGTACCAAAGACAGCACCTTCT---------ATCAAAAATGGAAAATTGGCTATGGAGATTCCGTGCGGTCAGAAATTAATACAGACACAAAGGGCTTCAACAGGAAAGTCGTTTCGATCCAATCCATTCTTGGGGTCAAATAAAGACAAAGGATATGTCAGTGACCTAGCACGACAAAGCACTCTCCGAGGGCATGGAATGTCTAATTTTTTGGTCAGAATATCCACAGTAATGTCTCTGTTAGATTCTCCGGTCGAAATAAGGGAAAGGTCAATTCTATTCTCGATGGAA…
B_Nitella_hyalina	ATGCAAAATCTCCGTTTTCATTATGAAAATGTGTTACGTCAAGATTTGTTATTAAAACTTCATTATACAACAGCCTGGCGGCTGCCTCGATTATGTAAAATCATAGTAGTTCCTTTCGGTTTCGGA---------------AAAAATGGAATGGTAGCGGCTTCGCTCCTTTGTGGTCAAAAATATCTAAACACACGCAGCCAG---------GCACGATTTAAAAGGCGCGAAGCACTGCAAAAAGGT---------------------------------CAAAGCACCCTACGAGGACGTAGCATGTACAATTTTTTGGAAAAACTTGTCACAGTGATCTCTTTTCATAACTACCCTGTCAAAATACAAAAAAATTCTATTCATTTAACCATGAAA…
B_Orthotrichum_stellatum	TTCACTCCACTCCGTTTTCATTACGAAAATTTATTACGTCAAGATTTGTTGTTAAAATTGAATTATGGCAACATTATGGAAGTTCCGAGATTGTGTAAAATAATAATAGTTCCAAAGGCACCCTCTAAT------TTGATAAAAAATGTAAAATTAGCTATGGAGATTGTTTGTGGTCAAAAATTCATACGGACACGAAGCAGATCGGCAGGAAAGTCGTTTCGATTTAATAAATTTATATTGAATCGAAAAGACACAGGATATGTCACT---TACCTAGCACAAAGCACTCTACGAGGGCATACCATGTATAATTTCTTGGAAAAACTTATTACGATAATATCTTTTTACGATTACTCAGTTAAAGTACAAAAAAGCTCCATTCAATTATCAATGCCA…
M_Oryza_rufipogon	ATGTTTCCACTCCATTTTCATTACGAAGATGTATTACGTCAGGATCTGTTGCTCAAACTGAATCACGCCAATGTTATGGAAGTTCCTGGATTGTTTGAAATCAGATTAGTACCAAAAGCTGCCTCT---GATTTTAAAATCCAATTTGGAAAATTGGCTATGGAGATTTTGTGCGGTCAGAGATTCATACAGACACAAAGGGGCAAAGCAGGAAAGTCGTTTCGATCCAATCCATTCTTGGGGTCCGAAAAAGACACTGGATATGTCAGTGACTTTGCACGACAAAGCGTTCTCCGAGGGCATGGAATGTACCATTTTTTGGTCAGAATCTTGACAGTAATGTCTATGTTAGATTCTCCGGTCGAAATATGGGAAAACTCCATCAAATTCTTTATGGAA…
M_Oryza_sativa_Indica_Group	ATGTTTCCACTCCATTTTCATTACGAAGATGTATTACGTCAGGATCTGTTGCTCAAACTGAATCACGCCAATGTTATGGAAGTTCCTGGATTGTTTGAAATCAGATTAGTACCAAAAGCTGCCTCT---GATTTTAAAATCCAATTTGGAAAATTGGCTATGGAGATTTTGTGCGGTCAGAGATTCATACAGACACAAAGGGGCAAAGCAGGAAAGTCGTTTCGATCCAATCCATTCTTGGGGTCCGAAAAAGACACTGGATATGTCAGTGACTTTGCACGACAAAGCGTTCTCCGAGGGCATGGAATGTACCATTTTTTGGTCAGAATCTTGACAGTAATGTCTATGTTAGATTCTCCGGTCGAAATATGGGAAAACTCCATCAAATTCTTTATGGAA…
M_Oryza_sativa_Japonica_Group	ATGTTTCCACTCCATTTTCATTACGAAGATGTATTACGTCAGGATCTGTTGCTCAAACTGAATCACGCCAATGTTATGGAAGTTCCTGGATTGTTTGAAATCAGATTAGTACCAAAAGCTGCCTCT---GATTTTAAAATCCAATTTGGAAAATTGGCTATGGAGATTTTGTGCGGTCAGAGATTCATACAGACACAAAGGGGCAAAGCAGGAAAGTCGTTTCGATCCAATCCATTCTTGGGGTCCGAAAAAGACACTGGATATGTCAGTGACTTTGCACGACAAAGCGTTCTCCGAGGGCATGGAATGTACCATTTTTTGGTCAGAATCTTGACAGTAATGTCTATGTTAGATTCTCCGGTCGAAATATGGGAAAACTCCATCAAATTCTTTATGGAA…
M_Phoenix_dactylifera	ATGTTTCCACTCCATTTTCATTACGAAGATGTATCACGTCAGGATCCGTTGCTCAAACCGAATCACGCCAACGTTATGGAAGTTCCTGGATCGTTTGAAATAAGATTAGTACCAAAAGCAGCCTCT---GATTTCAGAATCAAATATGGAAAATTGGCTATGGAGATTCCGCGCGGTCAGAGATTCATACAGACAGAAAGGGGCCAAGCAGGAAAGTCGTTTCGATCCAATCCATTCTTGGGGTCCGAAAAAGACACAGGATATGTCAGTGACTTTGCACGACAAAGCGCTCTCCGAGGGTATGGAATGTCTAATTTTTTGGTCAGAATCTCGACAGTAATGTCTATGTTAGATTCTCCGGTCGAAATACGGGAAAACCCCATGAAATTTTCGATGGAA…
B_Physcomitrella_patens	TTCACTCCACTCCGTTTTCATTACGAAAATTTATTACGTCAAGATTTGTTGTTAAAATTGAATTATGCCAACATTATGGAAGTTCCTAGATTGTGTAAAATAATAATAGTTCCAAAGGCACCCTCTAAT------TTAATAAAAAATGTAAAATTAGCTATGGAGATTGTTTGTGGTCAAAAATTCATACAGACACGAAGCAGATCGGCAGGAAAGTCGTTTCGATTTAATAAATTTATATTGAATCGAAAAGACACAGGATATGTCACT---TACCTAGCACAAAGCACTCTACGAGGGCATACCATGTATAATTTCTTGGAAAAACTTATTACGATAATATCTTTTTACGATTACCCAGTTAAAGTACAAAAAAGCTCCATTCAATTATCAATGCCA…
B_Pleurozia_purpurea	TTCTCTCCACTCGAGTTTCATTACGATCAGGTAATACGTCCAGATTTATTGCTAAAAATGAATTACGAAAACATAATGGAAGTTCCCAGATTGTGTAAAATAATAGTAGTTCCAAAGGCACCCTCAAAT------TTCATAAAGAATGTTAAATTAGCCATGGAAATTGTTTGTGGTCAAAAATTCATACAGACACGAAGTAGATCGACGGGAAAGTCGTTTCGATTCAATAAATTCGTATTAAATCAGAGAGACACAGGATATGTCACT---TACCTAGCACGAAGCACTCTACGAGGGCATATCATGTATAATTTCTTGGAAAAACTTGTTACGATAATATCTTTTTACGATTATCCAGTCAAAATACGAAAAAACTCCATTCAATTATCAATGTCA…
B_Ptychomnion_cygnisetum	TTCACTCCACTCCGTTTTCATTACGAAAATTTATTACGTCAAGATTTGTTCTTAAAATTGAATTATGGCAACATTATGGAAGTTCCTAGATTGTGTAAAATAATAATAGTTCCAAAGGCACCCTCTAAT------TTGATAGAAAATGTAAAATTAGCTATGGAGATTGTTTGTGGTCAGAAATTCATACGAACACGAAGCAGATCGGCGGTAAAGTCGTTTCAATTTAATAAATTTCTATTGAATCGAAAAGACACAGGATATGTCACT---TACCTAGCACAAAGCACTCTACGAGGGCATACCATGTATAATTTTGTGGAAAAACTTATTACGATAATATCTTTCTACGATTACCCAGTTAAGGTACAAAAAAGCTCCATTCAATTGTCAATGCCA…
E_Raphanus_sativus	ATGTTTCCACTCAATTTTCATTACGAAGATGTATCACGTCAAGATCCGTTGCTCAAACCGAATCACGCCAACGTTATGGAAGTTCCTGGATCGTGTGAAATAAGAGTAGTACCAAAGGCACCCTATAAT---TTCATAATAAAAAATGGAAAATTGGCTATGGAGATTCCGCGCGGTCAGAAATTCATACAGACACAAAGGGGTTCGACAGGAAAGTCCTTTCGATCTAATCCATTCTTGGGGTCAAATAAAGACAAAGGATATGTAAGTGACCTAGCACGACAAAGCACTCTCCGAGGGCATGGAATGTCTAATTTTTCGGTCAGAATCTCGACAGTAATGTCTCTGTTAGATTTTCCGGTCGAAATACGGAAAAACTCCATTCAATTCTCGATGGAA…
E_Rhazya_stricta	ATGTTTCCACTCTATTTTCATTACGAAGATGTATCACGTCAGGATCCGTTGCTCAAACTGAATCACGCCAACGTTATGGAAGTTCCTGGATCGTGTAAAATAAGAGTAGTACCAAAGGCAGCACCTTCT---------ATCAAAAATGGAAAATTGGCTATGGAGATTCCGCGCGGTCAGAAATTAATACAGACACAAAGAGTTTCGACAGGAAAGTCGTTTCGATCCAATCCATTTTTGGGGTCAAATAAAGATAAAGGATATGTCAGTGACCTAGCACGACAAAGCACTCTACGAGGGCATGGAATGTCTAATTTTTTGGTCAGAATCTCCACAGTAATGTCTCTGTTAGATTCTCCGGTCGAAATACGGGAAAACTCCATTCAATTCTCAATGGAA…
E_Ricinus_communis	ATGTTTCCACTCTATTTTCATTACGAAGATGTATCACGTCAGGATCCGTTGCTCAAACCGAATCACGCCAACGTTATGGAAGTTCCTGGATTGTGTGAAATAAGAGTAGTACCAAAGGCACCTTATGAT---TTCATAATCAAAAATGGAAAATTGGCTATGGAGATTCCGTGCGGTCAGAAATTCATACAGACACAAAGGGGTTCGACAGGAAAGTCGTTTCGATCCAATCCATTCTTGGGGTCAAACAAA---AAAGGATATGTCAGTGACCTAGCACGACAAAGCACTCTCCGAGGGCATGGAATGTCTAATTTTTCGGTCAGAATCTCGACAGTAATGTCTCTCTTAGATTCTCCGGTCGAAATACGGGAAAACTCCATTCAATTCTCGATGGAA…
A_Roya_obtusa	ATGCATAGTTTATCTCATTATTATGATTCAATACTTCGTCCAAGTCTATTATTAAAATTAAATTATAATAATATTGAAGAAATCCCAAAATTGTGCGAAATACGCGTTTTAGCTTCTTGTTCAAACTCATCT---TCTTTACTTAATACTAAATTAGCTTTAGAGTTAATTTGTGGGCAAAAATTTGTCAAAACAGAAACTTCTGTTGCTCAAAAAACTTTAGGGTCGCAGAGTTTAAAACTTAAGAATAAAAGAATTACTTCAATAAATGGATATAGCGTTCAATCTAATTTACGTGCTCAACAAATGTATAATTTTTTAGATAAATTCTTGATTTTCACATCGTTTCATAATCCAAAATTTCAAATACAAAACAATACAATCCAAATAGCTTTAAAT…
E_Salvia_miltiorrhiza	ATGTTTCCACTCTATTTTCATTACGAAGATGTATCACGTCAGGATCCGTTGCTCAAACTGAATCACGCCAACGTTATGGAAGTTCCTGGATTATGTAAAATAAGAGTAGTACCAAAGGCAGCACCTTCT---------ATCAAAAATGGAAAATTGGCTATGGAGATTCCGTGCGGTCAGAAATGTTTACAGACACAGAGGTCTTCGACAGGAAGGGAGTTTCGATCCAATCCATTCTTGGGGTCAAATAAAGACAAAGGATATGTCAGTGACCTAGCACGACAAAGCACTCTCCGAGGGCATGGAATGTCTAATTTTTTAGTCAGAATCTCCACAGTAATGTCTCTATTAGATTCTCCGGTCGAAATACGGGAAAACTCTATTCAATTCTCGATGGAA…
E_Silene_latifolia	ATGTTTCCACTCCATTTTCATTACGAAGATGTTTCACGTCAAGATCCGTTGCTCAAACTGAATCACGCCAACGTTATGGAAGTTCCTGGATTGTGTGAAATAAGAGTAGTACCAAAGGCAGCACCTTCTGATTTCATAATAAAAAATGGAAAATTGGCTATGGAGATTCCGTGCGGTCAGAAATTAATAGAGACACGCAGGGGTTCGATAGTAAAGTCGTTTCGATCCAATCCATTCTTGGGGTCAAATAAAGACAACGGATATGTCAATGACCTAGCACGACAAAGCACTCTCCGAGGGCATGGAATGTCTCATTTTTTGGTAAGAATCTCGACAGTAATGTCTCTCTTAGATTCTCTGGTCGAAATACGGGAAAACTCCATTCAATTCTCGATGGAA…
B_Sphagnum_palustre	TTCACTCCACTCCGTTTTCATTACGAAAATTTATTACGTCAAGATTTGTTGTTAAAACTTAATTATGCCAACATTATGGAAGTTCCTAGATTGTGTAAAATAATAGTAGTTCCAAAGGCACCCTCTAAT------TTAATAAGAAATGTAAAATTAGCTATGGAGATTATTTGTAGTCAAAAGTTCACACAGACACAAAGCAGATCGACAGGAAGGTCGTTTCGATTTAATAAGTTTGTATTAAATCGAAAAAACACAGAATATGTCACT---TACCTGGCACGAAGCACTCTACGGGGTCATACCATGTATAATTTCTTGGAAAAACTTGTTACGATAATATCTTTCTACGATTACCCAGTCAAAATACAAAGAAATTCCATTCAATTATCAATGGCA…
M_Spirodela_polyrhiza	ATGTTTCCACTCCATTTTCATTACGAAGATGTATCACGTCAAGATCTGTTGCTCAAACCGAATCACGCCAACGTTATGGAAGTTCCAGGATTGTGTGAAATAAGATTAGTACCAAACTCTTCT---------TTCAGAATAAAAAATGGAAAATTGGCTATGGAGATTCCGTGCGGTCAGAGATTCATACAGCCAAGAAGGGGTAAAGCGGGAAAGTCGTTTCGATCCCAT------TTTGGGGCCGAAAAAGACACTGGATATGTCAGTGACTTTGCACGACAAAGCACTCTCCGAGGGCATGGAATGTCACATTTTTTGGTCAGAATCTCGACAGTAATGTCTCTGTTAGATTCTCCGGTCGAAATACGGGAAAACCCCATTCAATTCTCGATGGAA…
B_Treubia_lacunosa	TTCTCTCCACTCGAGTTTCATTACAATCAGGTAATACGTCCAGATTTATTGCTAAAAATGAATTATGAAAACGTAATGGAAGTTCCCAGATTGTGTAAAATAATAGTAGTTCCAAAGGCACCCTCAAAT------TTCATAAAAAATGTTAAATTAGCTATGGAAATTGTGTGTGGTCAAAAATTTATACAGACACGAAGTAGATCGACAGGAAAGTCGTTTCGATTCAATCAATTTGTATTAAATAAGAGAGACACAGGATATGTAACT---TACCCAGCACAAAGCAATCTACGAGGGCATATCATGTATAATTTCTTGGAAAAACTTGTTACGATAATATCTTTTTACGATTATCCAGTCAAAATACAAAAAAACTCCATTCAATTATCAATGGCA…
M_Triticum_aestivum	ATGTTTCCACTCCATTTTCATTACGAAGATGTATTACGTCAGGATCTGTTGCTCAAACTGAATCACGCCAATGTTATGGAAGTTCCTGGATTGTTTGAAATAAGATTAGTACCAAAAGCTGCCTCT---GATTTCAGAATCCAATTTGGAAAATTGGCTATGGAGATTTTGTGCGGTCAGAGATTCATACAGACACAAAGGGGCCAAGCAGGAAAGTCGTTTCGATCCAATCCATTCTTGGGGTCCGAAAAAGACACTGGATATGTCAGTGACTTTGCACGACAAAGCGTTCTCCGAGGGCATGGAATGTACCATTTTTTGGTCAGAATCTTTACAGTAATGTCTATGTTGGATTCTCCGGTCGAAATACGGGAAAACTCCATCAAATTCTTTATGGAA…
M_Triticum_timopheevii	ATGTTTCCACTCCATTTTCATTACGAAGATGTATTACGTCAGGATCTGTTGCTCAAACTGAATCACGCCAATGTTATGGAAGTTCCTGGATTGTTTGAAATAAGATTAGTACCAAAAGCTGCCTCT---GATTTCAGAATCCAATTTGGAAAATTGGCTATGGAGATTTTGTGCGGTCAGAGATTCATACAGACACAAAGGGGCCAAGCAGGAAAGTCGTTTCGATCCAATCCATTCTTGGGGTCCGAAAAAGACACTGGATATGTCAGTGACTTTGCACGACAAAGCGTTCTCCGAGGGCATGGAATGTACCATTTTTTGGTCAGAATCTTTACAGTAATGTCTATGTTGGATTCTCCGGTCGAAATACGGGAAAACTCCATCAAATTCTTTATGGAA…
B_Ulota_hutchinsiae	TTCACTCCACTCCGTTTTCATTACGAAAATTTATTACGTCAAGATTTGTTGTTAAAATTGAATTATGGCAACATTATGGAAGTTCCGAGATTGTGTAAAATAATAATAGTTCCAAAGGCACCCTCTAAT------TTGATAAAAAATGTAAAATTAGCTATGGAGATTGTTTGTGGTCAAAAATTCATACGGACACGAAGCAGATCGGCAGGAAAGTCGTTTCGATTTAATAAATTTATATTGAATCGAAAAGACACAGGATATGTCACT---TACCTAGCACAAAGCACTCTACGAGGGCATACCATGTATAATTTCTTGGAAAAACTTATTACGATAATATCTTTTTACGATTACTCAGTTAAAGTACAAAAAAGCTCCATTCAATTATCAATGCCA…
E_Vigna_angularis	ATGTTTCCACTCCATTTTCATTACGAAGATGTATCACGTCAGGATCCGTTGCTCAAACTGAATCACGCCAACGTTATGGAAGTTCCTGGATCGTGTGAAATAAGAGTAGTACCAAAGGCACCCTATGAT---TTCATAATCAAAAATGGAAAATTGGCTATGGAGATTCCGCGCGGTCAGAAATTCATACAGACACAAAGGGGTTCGACAGGAAAGTCGTTTCGATCCAATCCATTCTTGGGGTCAAATAAAGAAAAAGGATATGTCAGTGACCTAGCACGACAAAGCACTCTCCGAGGGCATGGAATGTCTAATTTTTCGGTCAGAATCTCGACAGTAATGTCTCTGTTAGATTCTCCGGTCGAAATACGGGAAAACTCCATTCAATTCTCGATGGAA…
E_Vigna_radiata	ATGTTTCCACTCCATTTTCATTACGAAGATGTATCACGTCAGGATCCGTTGCTCAAACTGAATCACGCCAACGTTATGGAAGTTCCTGGATCGTGTGAAATAAGAGTAGTACCAAAGGCACCCTATGAT---TTCATAATCAAAAATGGAAAATTGGCTATGGAGATTCCGCGCGGTCAGAAATTCATACAGACACAAAGGGGTTCGACAGGAAAGTCGTTTCGATCCAATCCATTCTTGGGGTCAAAGAAAGACAAAGGATATGTCAGTGACCTAGCACGACAAAGCACTCTCCGAGGGCATGGAATGTCTCATTTTTCGGTCAGAATCTCGACAGTAATGTCTCTGTTAGATTCTCCGGTCGAAATACGGGAAAACTCCATTCAATTCTCGATGGAA…
E_Vitis_vinifera	ATGTTTCCACTCCATTTTCATTACGAAGATGTATCACGTCAGGATCCGTTGCTCAAACCGAATCACGCCAACGTTATGGAAGTTCCTGGATCGTGTGAAATAAGAGTAATACCAAAAAGACCCTCGTCT---TTCATAATCCAAAATGGAAAATTGGCTATGGAGATTCCGCGCGGTCAGAGATTCATACAGACACAAAGGGGTTCGACAGGAAAGTCGTTTCGATCCAATCAATTCTTGGGGTCAAATAAAGACAAAGGATATGTCAGTGACCTAGCACGACAAAGCACTCTCCGAGGGCATGGAATGTCTAATTTTTCGGTCAGAATCTCGATAGTAATGTCTCTGTTAGATTCTCCGGTCGAAATACGGGAAAACTCCATTCAATTCTCGATGGAA…
N_Amborella_trichopoda	ATGTTTCCACTCCATTTTCATTACGAAGATGTATCACGTCAGGATCCGTTGCTAAAACCGAATCACGCCAACGTTATGGAAGTTCCTGGATCGTGTGAAATTAGAGTAATTCCAAAGGCACCCTCTGAT---TTCAGAATCTTTAATGGAAAATTGGCTATGGAGATTCCGCGCGGTCAGAGATTCGTACAGACACAAAGGGGTTCGACAGGAAAGTCGTTTCGATCCAATCAATTCTTGGGGTCCGAAAAAGATACTGGATATGTCAGTGACCTAGCACGACAAAGCACTCTCCGAGGGCATGGAATGTCTAATTTTTCGGTCAGAATCTCGACTGTAATGTCTCTGTTAGATTCTCCGGTCGAAATACGGGAAAACCCCATTCAATTCTCGATGGAA…
N_Liriodendron_tulipifera	ATGTTTCCACTCCATTTTCATTACGAAGATGTATCACGTCAGGATCCGTTGCTCAAACCGAATCACGCCAACGTTATGGAAGTTCCTGGATCGTGTGAAATAAGAGTAGTACCAAAGGCACCCTCTGAT---TTCAGAATAAAAAATGGAAAATTGGCTATGGAGATTCCGCGCGGTCAGAGATTCATACAGACACAAAGGGGTTCGACAGGAAAGTCGTTTCGATCCAATCAATTCTTGGGGTCCGATAAAGACAAAGGATATGTCAGTGACCTAGCACGACAAAGCACTCTCCGAGGGCATGGAATGTCTAATTTTTCGGTCAGAATCTCGACAGTAATGTCTCTGTTAGATTCTCCGGTCGAAATACGGGAAAACCCCATTCAATTCTCGATGGAA…
E_Nelumbo_nucifera	ATGTTTCCACTCCATTTTCATTACGAAGATGTATCACGTCAGGATCCGTTGCTCAAACCGAATCACGCCAACGTTATGGAAGTTCCTGGATCGTGTGAAATAAGAGTAGTACCAAAGGCACCCTCTGAT---TTCAGAATCAAAAATGGAAAATTGGCTATGGAGATTCCGCGCGGTCAGAGATTCATACAGACACAAAGGGGTTCGACAGGAAAGTCGTTTCGATCCAATCAATTCTTGGGGTCCGATAAAGACAAAGGATATGTCAGTGACCTAGCACGACAAAGCACTCTCCGAGGGCATGGAATGTCTAATTTTTCGGTCAGAATCTCGACAGTAATGTCTCTGTTAGATTCTCCGGTCGAAATACGGGAAAACTCCATTCAATTCTCGATGGAA…
