# Supplementary material for: The mitochondrial genome map of Nelumbo nucifera reveals ancient evolutionary features
Source: Sci Rep. 2016 Jul 22;6:30158. doi: 10.1038/srep30158 (PMC4957087; doi:10.1038/srep30158)
Supplement: Supplementary Data S1 [file srep30158-s2.zip › Alignment/rps14.phy]

49 300
B_Anomodon_rugelii	ATGTCAAATCAA---ATTATACGAGATCATACACGTAGATTACTTGTGGCTAAATATGAATTGGAGCGAATGCAATGTAAAGCTATTTCTCGACACAAAAACCTCCCTAATCAAATACGTTATGAATATTTTTTAAAGTCGTCTAAGTTGCCAAGAAATAGTTCCAGAACACGAGTAAGAAACCGATGTATTTTCACAGGTCGCCCCCGTTCCGTATATAAGTTATTTCGCGTTTCTCGTATAGTCTCTCGTGAATTAGCATCTAAAGGTTCTTTAATAGGCATAAACAAATCGTGTTGG
B_Atrichum_angustatum	ATGTCAAATCAA---ATTATACGAGATAACACACGTAGATTGCTTGTGGCTAAATATGAATTAGGGCGACTGCAATGTAAAGCCATTTCTCGACATAAAAACCTTCCTAATCAAATACGTTATGAATATTTCTTAAAGTCGTCTAAGTTGCCGAGGAATAGTTCCAGAACACGAGTAAGAAACCGATGTATTTTTACGGGTCGCCCTCGTTCCGTATATAAGTTATTTCGCGTTTCTCGTATAGTTTCTCGTGAATTAGCATCTAAAGGTTCTTTAATAGGCATAAACAAATCGTGTTGG
B_Bartramia_pomiformis	ATGTCAAATCAA---ATTATACGAGATCATACACGTAGATTACTTGTGGCTAAATATGAATTAGAGCGAATGCAATGTAAAGCTATTTCTCGACATAAAAACCTTCCTAATCAAATACGTTATGAATATTTTTTAAAGTCGTCTAAGTTGCCAAGAAATAGTTCCAGAACACGAGTAAGAAACCGATGTATTTTCACAGGTCGCCCTCGTTCTGTATATAAGTTATTTCGCGTTTCTCGTATAGTTTCTCGTGAATTAGCATCTAAAGGTTCTTTAATAGGCATAAACAAATCGTGTTGG
E_Batis_maritima	ATGTCGGAGAAGCGAAATATACGAGATCACAAACGTAGATTGCTCGCGGCTAAATTTGAATTGAGACGAAAGCTTTATAAAGCCTTTTGTAAAGATCCCGATCTTCCTAGTGAGATGCGGGACAAACATCGTTATAAGTTGTCCAAGTTGCCAAGAAATAGTTCCTTTGCACGAGTAAGAAACCGATGTATTTCCACGGGTCGCCCTCGTTCCGTATATGAGTTCTTTCGAATTTCTCGTATCGTTTTTCGTGGATTAGCATCTCGAGGTTCTTTGATGGGCATAAAGAAATCGTCTTGG
E_Brassica_carinata	ATGTCGGAGAAGCAAAATAGTAGAGATCACAAACGTAGATTGCTCGCGGCTAAATTTGAATTGAGACGAAAGCTTTATAAAGCCTTTTGTAAAGATCCCGATCTTCCTAGTGATATGCGGGACAAACATCGTTATAAGTTGTCCAAGTTGCCAAGAAATAGTTCCTTTGCACGAGTAAGAAACCGATGTATTTCCACGGGTCGCCCTCGTTCTGTATCTGAGTTCTTTCGAATTTATCGTATCGTTTTTCGTGGATTAGCATCTCGAGGTTCTTTGATGGGCATAAAGAAATCATCTTGG
E_Brassica_juncea	ATGTCGGAGAAGCAAAATAGTAGAGATCACAAACGTAGATTGCTCGCGGCTAAATTTGAATTGAGACGAAAGCTTTATAAAGCCTTTTGTAAAGATCCCGATCTTCCTAGTGATATGCGGGACAAACATCGTTATAAGTTGTCCAAGTTGCCAAGAAATAGTTCCTTTGCACGAGTAAGAAACCGATGTATTTCCACGGGTCGCCCTCGTTCTGTATCTGAGTTCTTTCGAATTTATCGTATCGTTTTTCGTGGATTAGCATCTCGAGGTTCTTTGATGGGCATAAAGAAATCGTCTTGG
E_Brassica_napus	ATGTCGGAGAAGCAAAATAGTAGAGATCACAAACGTAGATTGCTCGCGGCTAAATTTGAATTGAGACGAAAGCTTTATAAAGCCTTTTGTAAAGATCCCGATCTTCCTAGTGATATGCGGGACAAACATCGTTATAAGTTGTCCAAGTTGCCAAGAAATAGTTCCTTTGCACGAGTAAGAAACCGATGTATTTCCACGGGTCGCCCTCGTTCTGTATCTGAGTTCTTTCGAATTTATCGTATCGTTTTTCGTGGATTAGCATCTCGAGGTTCTTTGATGGGCATAAAGAAATCGTCTTGG
E_Brassica_oleracea	ATGTCGGAGAAGCAAAATAGTAGAGATCACAAACGTAGATTGCTCGCGGCTAAATTTGAATTGAGACGAAAGCTTTATAAAGCCTTTTGTAAAGATCCCGATCTTCCTAGTGATATGCGGGACAAACATCGTTATAAGTTGTCCAAGTTGCCAAGAAATAGTTCCTTTGCACGAGTAAGAAACCGATGTATTTCCACGGGTCGCCCTCGTTCTGTATCTGAGTTCTTTCGAATTTATCGTATCGTTTTTCGTGGATTAGCATCTCGAGGTTCTTTGATGGGCATAAAGAAATCGTCTTGG
E_Brassica_rapa_subsp_campestris	ATGTCGGAGAAGCAAAATAGTAGAGATCACAAACGTAGATTGCTCGCGGCTAAATTTGAATTGAGACGAAAGCTTTATAAAGCCTTTTGTAAAGATCCCGATCTTCCTAGTGATATGCGGGACAAACATCGTTATAAGTTGTCCAAGTTGCCAAGAAATAGTTCCTTTGCACGAGTAAGAAACCGATGTATTTCCACGGGTCGCCCTCGTTCTGTATCTGAGTTCTTTCGAATTTATCGTATCGTTTTTCGTGGATTAGCATCTCGAGGTTCTTTGATGGGCATAAAGAAATCGTCTTGG
B_Buxbaumia_aphylla	ATGTCAAATCAA---ATTATACGAGATCACACACGTAGATTGCTTGTGGCCAAATATGAATCAGAGCGAATGCAATATAAAGCCATTTCTCGATATAAAAATCTTACTAATCAAATACGTTATGAATATTTTTTAAAGTTGTCTAAGTTGTCAAGAAATAGTTCTAGAACGAGAGTAAGAAATCGATGTATTTTTACGGGTCGCCCTCGTTCCGTATATAAGTTATTTCGCGTTTCTCGTATAGTTTCTCGTGAATTAGCATCTAAAGGTTATTTAATAGGCATAAACAAATCGTGTTGG
E_Carica_papaya	ATGTCGGAGAAGCGAAATATACGAGATCACAAACGTAGATTGCTCGCGGCTAAATATGAATTGAGACGAAAGCTTTATAAAGCCTTTTGTAAAGATCCCGATCTTCCTAGTGATATGCGAGACAAACATCGTTATAAGTTGTCCAAGTTGCCAAGAAAGAGTTCCTTTGCACGAGTAAGAAACCGATGTATTTCCACGGGTCGCCCTCGTTCCGTATATGAGTTCTTTCGAATTTCTCGTATCGTTTTTCGTGGATTAGCATCTCGAGGTCCTTTGATGGGCATAAAGAAATCGTCTTGG
A_Chaetosphaeridium_globosum	ATGAAAATAGAA---------CGAGACAAAAAGCGTAGATCGCAAGTACTTAAATATGAATTAAAGCGTAAAATATATAAGGCTATTTGGAAAGATCAAAATGTTCCATCTAATGTACGATATGCTTTTTTTGAAAAATTAAATAAATTACCTCGAAATAGTTCATCAGTACGAGTACGAAATCGTTGCATTTTCACTGGTCGAGCACGATCAGTTTATAGCACATATCGTATGTCACGTATTGTTTTTCGTAATTTGGCATCAAAAGGTTTATTAATAGGTATAAAAAAATACAGTTGG
A_Chara_vulgaris	ATGTCAAATCAA---GTCATTAGAGATCAAAAACGTAGATTGCTCGTAGCTAAATATGAATTAAAACGCATGCAATATAAAGCGATTTGTCAAGATAGAGCTCTTCCTAACCAAATACGTTATGAATATACTCTCAAATTAGCCAAATTACCAAGAAATAGTTCCAAGACACGAGTGAGAAATCGATGTATTTTGACAGGACGATCTCGTTCCGTATATAAATTATTTCGTGTTTCTCGTATAGTTTTCCGTGAATTAGCATCCAGAGGTGCTTTATATGGCATAAATAAGTCTAGTTGG
A_Chlorokybus_atmophyticus	ATGTCCAATTCT---ATATCACGAGATAATAAGCGTCGAACTCTTGTAGCTCAATATGAGTATAAACGTATACAGTATAAAGCTATCTTAAACGACCTTTCAATTCCTAATGATTTAAGATATAAATACGCTTTAAAATTAGCAAAACTCCCTAGAAATAGTTCGAAAACGCGAATAAAAAATCGATGTATTTTAACTGGCCGACCAAAGGCTGTTTACAAAAAATTTAGACTTTCACGTATAGTGTTTCGTGAGTTAGCTTCCAAGGGATTACTTGTAGGTGTTACTAAGTCAAGTTGG
B_Climacium_americanum	ATGTCAAATCAA---ATTATACGAGATCATACACGTAGATTACTTGTGGCTAAATATGAATTAGAGCGAATGCAATGTAAAGCTATTTCTCGACACAAAAACCTCCCTAATCAAATACGTTATGAATATTTTTTAAAGTCGTCTAAGTTGCCAAGGAATAGTTCCAGAACACGAGTAAGAAACCGATGTATTTTCACAGGTCGCCCCCGTTCCGTATATAAGTTATTTCGCGTTTCTCGTATAGTCTCTCGTGAATTAGCATCTAAAGGTTCTTTAATAGGCATGAACAAATCGTGTTGG
G_Cycas_taitungensis	ATGTCAAAGAAGCGGAATATACGAGATCACAAACGTAGATTGCTTGCGGCTAAATATGAATTAAGACGAAAGCCTCATAAAGCCTCTTGTAAAGATCCCAATCCTCCCAGTGATATGCGGGACAAACATCGTTATAAGTTGCCTAAGTTGCCAAGAAATAGTTCCTTTGCACGAGCAAGAAACCGATGTATTTTCACTGGTCGCTCTCGTTCCGTATATAAGTTATTTCGCATTCCCCGTATCGTTTCTCGTGGATTAGCATCTCGAGGTTCTCTGATGGGCATAAAGAAATCGTCTCGG
A_Entransia_fimbriata	ATGTCACTTTCAAGAAGAATAAAAGATAAAAAACGTCGAGGAAACTTGAAAAAGTTCGAACAAAAAAGGCGAGTTCTAAAAGCAATCATAAAAAATCAAAATTTATCCACTCAAATTAGAGATGAGTGTACTTTACTTTTAGCTCGTTTGCCTCGTGATAGTTCCTCTACACGAATAAAAAACCGATGCATTTTTACTGGACGACCACGTTCAACTTTAAGATTTTTTAAAATTTCTCGTATTACTTTCAAAGAGCTTGTAGCTTTTGGGCATATTTTGGGAGTCAAAAAATCTAGTTGG
B_Funaria_hygrometrica	ATGTCAAATCAA---ATTATACGAGATCATACACGTAGATTACTTGTGGCTAAATATGAATTAGAGCGAATGCAATGTAAAGCTATTTCTCGACATAAAAACCTCCCTAATCAAATACGTTATGAATATTTTTTAAAGTTGTCTAAGTTGCCAAGAAATAGTTCCAGAACACGAGTAAGAAACCGATGTATTTTCACGGGTCGCCCTCGTTCGGTATATAAGTTATTTCGCGTTTCTCGTATAGTTTTTCGTGAATTAGCATCTAAAGGTTCTTTAATAGGCATAAACAAATCGTGTTGG
E_Glycine_max	ATGTCGGATCAGCGAAATATACGAGATCACAAACGCAGATTGCTCGCGGCTAAATATGAATTGAGACGAAAGCTTTATAAAGCCTTTTGTAAAGATTCCGATCTTCCTAGTGATATGCGGGACAAACTTCGTTATAAGTTGTCCAAGTTGCCAAGAAATAGTTCCTTTGCACGAGTAAGAAACCGATGTATTTCCACGGGTCGCCCTCGTTCCGTATATGAGTTCTTTCGAATTTCTCGTATCGTTTTTCGTGGATTAGCATCTCGAGGTCCTTTGATGGGCATAAAGAAATCGTCTTGG
P_Huperzia_squarrosa	ATGTCAAATCAA---ATTAATAGAGATCACAACCGTAGATTGCTTGTGGCTAAATATGAATTGAAACGAATGCATTATAAAGCCATTTGTCAAGATAGAACTCTTCCTGATCAGATACGTGAAAATTTTTTTTTTAAGTTGTCTAAGTTGCCAAGAAATAGTTCCAAAACACGAGTAAGAAACCGATGTATTTTCACAGGTCGCCCCCGTTCTGTATATAAGTTATTTCGCATTTCTCGTCTAGTTTTTCGTGAATTAGCATCTAAAGGTTCTTTAATAGGCATAAACAAAGCATGTTGG
B_Hypnum_imponens	ATGTCAAATCAA---ATTATACGAGATCATACACGTAGATTACTTGTGGCTAAATATGAATTGGAGCGAATGCAATGTAAAGCTATTTCTCGACACAAAAACCTCCCTAATCAAATACGTTATGAATATTTTTTAAAGTCGTCTAAGTTGCCAAGAAATAGTTCCAGAACACGAGTAAGAAACCGATGTATTTTCACAGGTCGCCCCCGTTCCGTATATAAGTTATTTCGCGTTTCTCGTATAGTCTCTCGTGAATTAGCATCTAAAGGTTCTTTAATAGGCATGAACAAATCGTGTTGG
E_Lotus_japonicus	ATGTCGGAGAAGCGAAATATACGAGATCACAAACGCAGATTGCTCGCGGCTAAATATGAATTGAGACGAAAGCTTTATAAAGCCTTTTGTAAAGATTCCGATCTTCCTAGTGATATGCGGGACAAACTTCGTTATAAGTTGTCCAAGTTGCCAAGAAATAGTTCCTTTGCACGAGTAAGAAACCGATGTATTTCCACGGGTCGCCCTCGTTCCGTATATGAGTTCTTTCGAATTTCTCGTATCGTTTTTCGTGGATTAGCATCTCGAGGTCCTTTGATGGGCATAAAGAAATCGTCTTGG
E_Malus_x_domestica	ATGTCGGAGAAGCGAAATATACGAGATCACAAACGTCGATTTCTCGCGGCTAAATATGAATTGAGACGAAAGCTTTTTAAAGCCTTTTGT------AAAGAT---------------------------------------------------------------TTCCTAGTGATATGCGGGACAAACATCGTTATAAGCCGCCCTCGTTCCGTATATGAGTTCTTTCAAATTTATCGTATCGTTTTTCGC------ATCTCG------------ATGGGCATAAAGAAATCGTCTTGG
B_Marchantia_polymorpha	ATGTCAAATCAA---ATTATACGAGATCACAAACGTAGATTGCTTGTGGCTAAATATGAATTAAAACGAATGCATTATAAAGCCATTTGTCAAGATAGAAATCTTCCTAATAAGATACGTTATGAATATTTTTTCAAGTTGTCTAAGTTGCCAAGAAATAGTTCCAAAACACGAGTAAGAAACCGGTGTATTTTCACAGGGCGCCCTCGTTCCGTATATAAGTTATTTCGCATTTCTCGTATAGTTTTTCGTGAATTAGCTTCTAAAGGTTCTTTAATAGGCATAAACAAATCGTGTTGG
A_Mesostigma_viride	---------ATGAAATTAATAAAAGATAAAGAAAAAAGAATTAGTTTTCAAGAATACGAGTTAAGAAAAATTTCCTATAAAGCA---CTTTTTCGGGAAAAAATATCATCAGAAAAAAAAAAAGAAATCTTAAAATTATTAACTAAATTGCCACGTCGTAGTTCCATTACTCAAATAAAAAATAGATGTATTCTTACAGGTCGAGCACATGGTATACTGAAACGTTTTAAAATATCTCGTATTAAATTTCGTGAACTAGCTGCCTGTGGACTTATTCCAGGTGTAACAAAAGCGAGTTGG
E_Millettia_pinnata	ATGTCGGAGAAGCGAAATATACGAGATCACAAACGCAGATTGCTCGCGGCTAAATATGAATTGAGACGAAAGCTTTATAAAGCCTTTTGTAAAGATTCCGATCTTCCTAGTGATATGCGGGACAAACTTCGTTATAAGTTGTCCAAGTTGCCAAGAAAGAGTTCCTTTGCACGAGTAAGAAACCGATGTATTTCCACGGGTCGCCCTCGTTCCGTATATGAGTTATTTCGAATTTCTCGTATCGTTTTTCGTGGATTAGCATCTCGAGGTCCTTTGATGGGCATAAAGAAATCGTCTTGG
E_Mimulus_guttatus	ATGTCGGAGAAGCGAAATATACGAGATCACAAACGTAGATTGCTCGCGGCTAAATATGAATTGAGACGAAAGCTTTATAAAGCCTTTTGTAAAGATCCCGATCTTCCTAGTGATATGCGGGACAAACATCGTTATAAGTTGTCCAAGTTGCCAAGAAATAGTTCCTTTGCACGAGTAAGAAACCGATGTATTTCCACGGGTCGCCCTCGTTCCGTATATAAGTTCTTTAGAATTTCTCGTATCGTTTTTCGTGGATTAGCATCTCGAGGTCCTTTGATGGGCATAAAGAAATCGTCTTGG
E_Nicotiana_tabacum	ATGTCGGAGAAGCGAAATATACGAGATCACAAACGTAGATTGCTCGCGGCTAAATATGAATTGAGACGAAAGCTTTATAAAGCCCTTTGTAAAGATCCCGATCTTCCTAGTGATATGCGGGACAAACATCGTTATAAGTTGTCCAAGTTGCCAAGAAAGAGTTCCTTTGCACGAGTAAGAAACCGATGTATTTACACGGGTCGCCCTCGTTCTGTATATGAGAAAATTAGCATCTCGAGGTTGGTAGCAACCACCAAACCAATAGAACAAGGGTTAGCTCCGCAGCAGGTCTACAAGCAA
B_Nitella_hyalina	ATGTCAAATCAA---GTCATTAGAGATCAAAAACGTAGATTGCTCGTAGCTAAATATGAATTAAAACGCATGCAATATAAAGCGATTTGTCAAGATAGAGCTCTTCCTAACCAAATACGTTATGAATATACTCTCAAATTAGCCAAATTACCAAGAAATAGTTCCAAGACACGAGTGAGAAATCGATGTATTTTGACAGGACGATCTCGTTCCGTATATCAATTATTTCGTCTTTCTCGTATAGTTTTCCGTGAATTAGCATCCAGAGGTGCTTTATATGGCATAAATAAGTCTAGTTGG
B_Orthotrichum_stellatum	ATGTCAAATCAA---ATGAAACGAGATCATAGATGTAGATTACTTGTGGCTAAATATGAATTAGAGCGAATGCAATGGAAAGCTATTTCTCGACAGAAAAACCTCCCTAATGAAATACGTTATGAATCTTTTTTCAAATCGTCTAAGTTGCCAAGAAATAGTTCCAGAACACGAGTAAGAAACCGATGTATTTTCACAGGTCGCCCTCGTTCCGTTTCTAAGTTATTTCGCGTTTCTCGTCTAGTTTCTCGTGAATTAGCATCTAAAGGTTCTTTACTAGGCGTAAACAAATCGTGTTGG
M_Phoenix_dactylifera	ATGTCGGAGAAGCGAAATATACGAGATCACAAACGTAGATTGCTCGCGGCTAAATATGAATTGAGACGAAAGCTTTATAAAGCCTTTTGTAAAGATCCCGATCTTCCGTCTGATATGCGGGACAAACATCGTTATAAGTTGTCCAAGTTGCCAAGAAATAGTTCCTTTGCACGAGTAAGAAACCGATGTATTTCCACGGGTCGCCCTCGTTCCGTAGTTGAGTTCTTTCGCATTTCTCGTATCGTTTTTCGTGGATTAGCATCTCGAGGTCCTTTGATGGGCATAAAGAAATCGTCTTGG
B_Physcomitrella_patens	ATGTCAAATCAA---ATTATACGAGATCATACACGTAGATTACTTGTGGCTAAATATGAATTAGAGCGAATGCAATGTAAAGCAATTTCTCGACATAAAAACCTCCCTAATCAAATACGTTATGAATATTTTTTAAAGTCGTCTAAGTTGCCAAGAAATAGTTCCAGAACACGAGTAAGAAACCGATGTATTTTCACGGGTCGCCCTCGTTCGGTATATAAGTTATTTCGCGTTTCTCGTATAGTTTTTCGTGAATTAGCATCTAAAGGTTCTTTAATAGGCATAAACAAATCGTGTTGG
B_Pleurozia_purpurea	ATGTCAAATCAA---ATTATGCGAGATCACAAACGTAGATTGCTTGTGGCTAAATATGAATTGAAACGAATGTATTATAAAGCCATTTGTCAAGATAGAAATCTTCCTAATAAGATACGTTATGAATATTTTTTTAAGTTGTCTAAGTTGCCAAGAAATAGTTCCAAAACACGAGTAAGAAACCGGTGTATTTTCACAGGGCGCCCTCGTTCCGTATATAAGTTATTTCGCATTTCTCGTATAGTTTTTCGTGAATTAGCTTCTAAAGGTTCTTTAATAGGCATAAACAAATCGTGTTGG
B_Ptychomnion_cygnisetum	ATGTCAAATCAA---ATTATGCGAGATCATACACGTAGATTACTTGTGGCTAAATATGAATTAGAGCGAATGCAATGTAAAGCTATTTCTCGACACAAGAACCTCCCTAATCCAATACGTTATGAATATTTTTTAAAGTCGTCTAAGTTGCCGAGAAATAGTTCCAGAACACGAGTAAGAAACCGATGTATTTTCACAGGTCGCCCTCGTTCCGTATATAAGTTATTTCGCGTTTCTCGTATAGTTTCTCGCGAATTAGCATCTAAAGGTTCTTTGATAGGCATAAACAAATCGTGTTGG
E_Raphanus_sativus	ATGTCGGAGAAGCAAAATAGTAGAGATCACAAACGTAGATTGCTCGCGGCTAAATTTGAATTGAGACGAAAGCTTTATAAAGCCTTTTGTAAAGATCCCGATCTTCCTAGTGATATGCGGGACAAACATCGTTATAAGTTGTCCAAGTTGCCAAGAAATAGTTCCTTTGCACGAGTAAGAAACCGATGTATTTCCACGGGTCGCCCTCGTTCTGTATCTGAGTTCTTTCGAATTTATCGTATCGTTTTTCGTGGATTAGCATCTCGAGGTTCTTTGATGGGCATAAAGAAATCGTCTTGG
E_Rhazya_stricta	ATGTCGGAGAAGCGAAATATACGAGATCACAAACGTAGATTGCTCGCGGCTCAATATGAATTGAGACGAAAGCTTTATAAAGCCTTTTGTAAAGATCCCTATCTTCCTAGTGATATGCGGGACAAACATCGTTATAAGTTGTCCAAGTTTCCAAGAAATAGTTCCTTTGCACGAGTAAGAAACCGATGTATTTTCACGGGTCGCCCTCGTTCCGTATATGAGTTCTTTCGCATCTCGAGA------------------------------------------------------------
A_Roya_obtusa	ATGTCAAATCAA---CTTATTCGCGATAAATTAAAACGAAGAATTATGTTAAAACATGAATTAAAGCGAATAGAATACAAATCTATTTGTGAAGATAGAAATATACCTATATCTACACGTTATCAGTCTTTTTTAAAATTATCTAAGTTACCTCGAAATAGCTCTAAAACGCGAATACGGAATCGTTGTATCATTTCTGGACGTTCTCGTTCTGTATATAAAGTATTCCGAATGTCTCGAATAGTGTTTCGTGATTTAGCTTCTAAAGGAAGCATTTTAGGTATTTCTAAAGCAAGTTGG
E_Salvia_miltiorrhiza	ATGTCGGAGAAGCGAAATATACGAGATCACAAACGTAGATTGCTCGCGGCTAAATATGAATTGAGACGAAAGCTTTATAAAGCCTTTTGTTTTTGTAAAGATCCC---GATCTTCCGCGGGACAAACATCGTTATAAGTTGTCCAAGTTGCCAAGAAATAGTTCCTTTGCACGAGTAAGAAACCGATGTATTTCCACGGGTCGCCCCCGTTCCGTATATAAGTTCTTTAGAATTTCTCGTATCGTTTTTCGC------ATCTCGAGG---------TCCGGCATAAAGAAATCGTCTTGG
E_Silene_latifolia	ATGTCGGAAAAGCTAAATATACGAGATCACGTAGATTGCCAGCTAAAAGTAAAAGACGAAAGC------TTGCTTTCTAAAGCCTTTTGTAAAGATCCCGATCTTCCTAGTAATATGCGGGACAAACATCGTTTTAAGTTGTCCAAGTTGCCAAGAATGAGTTCCTTTGCACGAGTAAGAAACCGATGTATTTTCACGGGTCGCCCTCGTTCCGTATATGAGTTCTTTCAAATTTCTCGTCTCGTTTTTCGT------------------GGATTAGCATCTCGAGGTCCTTTCATAATA
B_Sphagnum_palustre	ATGTCAAATCAA---ATTGTACGAGATCACACACGTAGATTGCTTGTGGCTAGATATGAATTAGAGCGAATGCAATGTAAAGCCATTTCTCGACATCAAAACCTTCCTAATCAGATACGTTATGAATATTTTTTAAAGTCGTCTAAGTTGCCAAGAAATAGTTCCAAAACACGAATAAGAAACCGATGTATTTTCACGGGTCGCCCTCGCTCCGTATATAAGTTATTTCGCGTTTCTCGCATAGTTTTTCGTGAATTAGCATCTAAAGGTTCTTTAATAGGCATAAACAAATCATGTTGG
B_Tetraphis_pellucida	ATGTCAAATCAA---ATTATACGAGATCACACACGTAGATTGCTTGTGGCCAAATATGAATTAGAGCGAATGCAATGTAAAGCGATTTCTCGACATAAAAACCTTCCTAATCAAATACGTTATGAATATTTTTTAAAGTCGTCTAAGTTGCCAAGAAATAGTTCCAGAACACGAGTAAGAAACCGATGTATTTTCACGGGTCGCCCTCGTTCCGTATATAAGTTATTTCGCGTTTCTCGTATAGTTTCTCGTGAATTAGCATCTAAAGGTTCTTTGATAGGCATAAACAAATCGTGTTGG
B_Treubia_lacunosa	ATGTCAAATCAA---ATTATACGAGATCACAAACGTAGATTGCTTGTGGCTAAATATGAATTAAAACGAATGCATTATAAAGCCATTTGTCGAGATAGAAATCTTCCTAATAAGATACGTTATGAATATTTCTTCAAGTTGTCCAAGTTGCCAAGAAATAGCTCTAAAACACGAGTAAGAAACCGGTGTATTTTCACAGGGCGCCCCCGTTCCGTATATAAGTTATTTCGTATTTCTCGTATAGTTTTTCGTGAATTAGCTTCTAAAGGTTCTTTAATAGGCATACACAAATCGTGTTGG
B_Ulota_hutchinsiae	ATGTCAAATCAA---ATGAAACGAGATCATAGATGTAGATTACTTGTGGCTAAATATGAATTAGAGCGAATGCAATGGAAAGCTATTTCTCGACAGAAAAACCTCCCTAATGAAATACGTTATGAATCTTTTTTCAAATCGTCTAAGTTGCCAAGAAATAGTTCCAGAACACGAGTAAGAAACCGATGTATTTTCACAGGTCGCCCTCGTTCCGTTTCTAAGTTATTTCGCGTTTCTCGTCTAGTTTCTCGTGAATTAGCATCTAAAGGTTCTTTACTAGGCATAAACAAATCGTGTTGG
E_Vigna_angularis	ATGTCGGAGAAGCGAAATATACGAGATAACAAACGCAGATTGCTCGCGGCTAAATATGAATTGAGACGAAAGCTTTATAAAGCCTTTTGTAAAGATTCCGATCTTCCTAGTGATATGCGGGACAAACTTCGTTATAAGTTGTCCAAGTTGCCAAGAAATAGTTCCTTTGCACGAGTAAGAAACCGATGTATTTCCACGGGTCGCCCTCGTTCCGTATATGAGTTCTTTCGAATTTCTCGTATCGTTTTTCGTGGATTAGCATCTCGAGGTCCTTTGATGGGCATAAAGAAATCGTCTTGG
E_Vigna_radiata	ATGTCGGAGAAGCGAAATATACGAGATAACAAACGCAGATTGCTCGCGGCTAAATATGAATTGAGACGAAAGCTTTATAAAGCCTTTTGTAAAGATTCCGATCTTCCTAGTGATATGCGGGACAAACTTCGTTATAAGTTGTCCAAGTTGCCAAGAAATAGTTCCTTTGCACGAGTAAGAAACCGATGTATTTCCACGGGTCGCCCTCGTTCCGTATATGAGTTCTTTCGAATTTCTCGTATCGTTTTTCGTGGATTAGCATCTCGAGGTCCTTTGATGGGCATAAAGAAATCGTCTTGG
E_Vitis_vinifera	ATGTCGGAGAAGCTAAATATACGAGATCACAAACGTAGATTGCTCGCGGCTAAATATGAATTGAGACGAAAGCTTTATAAAGCCTTTTGTAAAGATCCCGATCTTCCTAGTGATATGCGGGACAAACATCGTTATAAGTTGTCCAAGTTGCCAAGAAATAGTTCCTTTGCACGAGTAAGAAACCGATGTATTTCCACGGGTCGCCCTCGTTCCGTATATGAGTTCTTTCGAATTTCTCGTATCGTTTTTCGTGGATTAGCATCTCGAGGTCCTTTGATGGGCATAAAGAAATCGTCTTGG
N_Amborella_trichopoda	ATGTCGGAGAAGCGAAATATACGAGATCACAAACGTAGATTGCTCGCGGCTAAATATGAATTGAGACGAAAGCTTTATAAAGCCTTTTGTAAAGATCCCGATCTTCCTAGTGATATGCGGGACAAACATCGTTATAAGTTGTCCAAGTTGCCAAGAAATAGTTCATTTGCACGAGTAAGAAACCGATGTATTTCCACAGGTCGCCCTCGTTCCGTATATGAGTTCTTTCGCATTTCTCGTATCGTTTTTCGTGGATTAGCATCTCGAGGTCCTTTGATGGGCATAAAGAAATCGTCTTGG
N_Liriodendron_tulipifera	ATGTCGGAGAAGCGAAATATACGAGATCACAAACGTAGATTGCTCGCGGCTAAATATGAATTGAGACGAAAGCTTTATAAAGCCTTTTGTAAAGATCCCGATCTTCCCAGTGATATGCGGGACAAACATCGTTATAAGTTGTCCAAGTTGCCAAGAAATAGTTCCTTTGCACGAGTCAGAAACCGATGTATTTCCACTGGTCGCCCTCGTTCCGTATATGAGTTCTTTCGCATTTCTCGTATCGTTTTTCGTGGATTAGCATCTCGAGGTCCTTTGATGGGCATAAAGAAATCGTCTTGG
E_Nelumbo_nucifera	ATGTCGGAGAAGCGAAATATACGAGATCACAAACGTAGATTGCTCGCGGCTAAATATGAATTGAGACGAAAGCTTTATAAAGCCTTTTGTAAAGATCCCGATCTTCCTAGTGATATGCGGGACAAACATCGTTATAAGTTGTCCAAGTTGCCAAGAAATAGTTCCTTTGCACGAGTAAGAAACCGATGTATTTCCACTGGTCGCCCTCGTTCCGTATATGAGTTCTTTCGAATTTCTCGTATCGTTTTTCGTGGATTAGCATCTCGAGGTCCTTTGATGGGCATAAAGAAATCGTCTTGG
