# Supplementary material for: The mitochondrial genome map of Nelumbo nucifera reveals ancient evolutionary features
Source: Sci Rep. 2016 Jul 22;6:30158. doi: 10.1038/srep30158 (PMC4957087; doi:10.1038/srep30158)
Supplement: Supplementary Data S1 [file srep30158-s2.zip › Alignment/rps2.phy]

42 729
M_Aegilops_speltoides	ATGACA---ATGCTTTCGATAGTCTGTACTAAATTACTTTGTACGAATGCACATCTCGGCCGTCGGGTAGCTGATCACCATTTCAAAGTCTATATCCGTGGTTCAAGAAATGGAATTGCTATTCTCGATTCAGACAAGACACTGATTTGTTTACGAAACGCTCTTCATTTTATAGGATCTCCCAGTCGTCAAAAAGGCCGTTCCTTCTTTTTAAAGACCAATCATTTATTTATTTATGAGATAACGGAAGAAATGGCGAGCTATTTAAGACATTGTTTCGATGATTCTCAATGGATCGGGGCGTTTTTGACCAATTCT------------------------------------------------------------------------TTTGCAAAT…
B_Anomodon_rugelii	ATGTACAATTCTAGTTTGTTGGTTATTCAAAAATTATTAAGTACAAATGCATATCTGGGCCATCGAATACCTACTTCCGATTTTCAAGGATATTTATACGGATTTAGAAATGAAATGGCTATTATTAATTTAGAAAAAACACTTATTTGTTTACGAAGGGCTTGTAATTTGATTGAATCTATTATTCGTGCAAAAGGCCATTTTTTATTAGTGAATACCGAT---CCAGAATATAATAAAATAGTTCGACAAATGGCAAAAAGAACCAATCAGAGCTATATCAATCATAAATGGATTGGAGGATTTTTGACCAATCGCAAACATATGAAAAATGTACAAAAACACTTTCAGAATTTTTCTGCGCATTCCAAATTTAAAGACGCCTCTATATCGTCGCCC…
B_Atrichum_angustatum	ATGTACAATTCTAGTTTGTTAATTATTCAAAAATTACTAAGTACAAATGCATATCTGGGCCATCGAATACCTACTTCCGATTTTCAAGGATATTTATACGGATTTAGAAATGAAATGGCTATTATTAATTTAGAAAAAACACTTATTTGTTTACGAAGAGCTTGTAATTTGATTGAATTTATTATTCGTGCAAAAGGCCATTTCTTATTGGTAAATACCAAT---CCAGAATATAATAAAATAATTAAACAAATGGCGAAAAAAACCAATCAGAGCTATATCAATCATAAATGGATTGGAGGTTTTTTGACCAATCGGAAACATATGAAAAATGTACAAAAACACTTTCAGAATTTCTCTGCGCATTCCAAATTTAAAGACGCCTCTACATCGTCGCCC…
B_Bartramia_pomiformis	ATGTACAATTCTAGTTTGTTGGTTATTCAAAAATTATTAAGTACAAATGCATATCTGGGCCATCGAATACCTACTTCCGATTTTCAAGGATATTTATACGGATTTAGAAATAAAATGGCTATTATTAATTTAGAAAAAACACTTATTTGTTTACGAAGGGCTTGTAATTTGATTGAATCTATTATTCGTGCAAAAGGCCATTTTTTATTAGTAAATACCGAT---CCAGAATATAATAAAATAGTTCAACAAATGGCGAAAAAAACCAATCAGAGCTATATTAATCATAAATGGATTGGAGGATTTTTGACCAATCGCAAACATATGAAAAATGTACAAAAACACTTTCAGAATTTCTCTGCGCATTCCAAATTTAAAGACGCCTCTACATCGTCGCCC…
B_Buxbaumia_aphylla	ATGTATAATTCTAGTTCGTTGGTTCTTCAAAAATTACTAAGTATAAATGCATATCTGGGCCATCGAATACCTACTTCTGATTTTCAAGGATATTTATACGGATTTAGAAATGAAATGGCTATTATTAATTTGGAAAAAACACTTATTTGTTTACGAAGGGCTTGTAATTTGATCGAATCTATTATTCGTGCAAAAGGCCATTTTTTATTGGTAAATACTGAT---CCAGAATATAATAAAATAATTCAACAAATGGCGAAGAAGACCAATCAGAGCTATATCAATCATAAATGGATTGGAGGGTTTTTAACCAATCGAAAACATATGAAAAATGTACAAAAACACTTTCAGAATTTTTATGCGCATTCCAAATTTAAAGATGCCTCTACATCGTCGCCC…
A_Chaetosphaeridium_globosum	ATGATTCAATCGAATAGTTTAGTTATATCAAAACTTTTAAAAATTAATGCCCATCTTGGACCCAAATTGCGTACTTCTCATGTATCCCGATATTTGTATGGATTGCGAAACACTCGCGCTATTTTTGATCTTGAAAAAACACTTACTTGTATCCGAAGAGCTTGCCATTTTCTTGAATCAATACTTGATAAACAAGGCATTTTATTCGTATCAGAAGGACCTAACTCACCTTATAACGCTATTATTAAAGAGACTGCTTTAAAAACAAATCAAAGTTTTATTACTACTAAATGGATTGGTGGATTGTTAACAAATTGG---------------------------------------------------------------------------------…
A_Chara_vulgaris	ATGTTCAAT---TCAGAAAAGGTAATTCAAAGATTACTAAGTACAAAGGCACATTTTGGTAATCGTACACCTACTTCAGACTTTCAGCCATATCTGTACGGATTACGAAATGAAATCGCTATTATTGATTTAGAAAGAACACTTCTTTATTTACGAAGAGCTTGTAATTTCATTGAGTATATAATTCGTTCAAATGGTCATATATTATTTGTAAATACTAAT---CCACAAAACAATCAAATAATTCAGAAGATGGCAAAAGAAACATGTCAAAGTTATATAAATCATAAATGGATTGGAGGTTTTTTAACCAATTGGAAGCACATTTTTCATGTACAAGCGCATTTTCAACACTTTGAAAACTTATCA---CTCAAAGCTTTAGATACAGCACAACAT…
A_Chlorokybus_atmophyticus	TTACAATCTACCACTTGTGGAAATAGTAAGCAATTATTTAATGAGAATGCCCATCTTGGACATCAACTTTGGAACTATGGAACATCTTCTTTTATAGTCGGCCGCAAAAATAATACATCTATTATAAATTTAGAAGAAACAAAAGTTGCATTAAAAAGAAGCTTAAAAGTAGTAAACTATCTTTTTAAAACTAAAAAACATATTTTATTTTTTAATACTAAT---CCAGAGTATAATAAAATTGTTAGATTAGCCGCTAAATTAACTGATCAAAGCTATCTAAACAATAAGTGGCTAGGTGGTTTACTAACAAATTGGAAAGAAATAAAT---------CTATCTTTAGGGTTATTTCAAAAATTCGAAGATTTATATAAATCTTTTCTTATCAGAAAG…
B_Climacium_americanum	ATGTACAATTCTAGTTTGTTGGTTATTCAAAAATTATTAAGTACAAATGCATATCTGGGCCATCGAATACCTACTTCCGATTTTCAAGGATATTTATACGGATTTAGAAATGAAATGGCTATTATTAATTTAGAAAAAACACTTATTTGTTTACGAAGGGCTTGTAATTTGATTGAATCTATTATTCGTGCAAAAGGCCATTTTTTATTAGTGAATACCGAT---CCAGAATATAATAAAATAGTTCGACAAATGGCAAAAAGAACCAATCAGAGCTATATCAATCATAAATGGATTGGAGGATTTTTGACCAATCGCAAACATATGAAAAATGTACAAAAACACTTTCAGAATTTTTCTGCGCATTCCAAATTTAAAGACGCCTCTATATCGTCGCCC…
G_Cycas_taitungensis	TATTCTAGTGTCCTTCAGAAATCACTGAGT------------ACGAACGCACATCTAGGCCGTCGGGTAGCTGCTCACCATTCCAAAGTATATATATACGGTTTCGGAAACGAAATTGCTATTCTCGATCCAGACAAGACACTGATTTGTTCACGAAACGCTTGTCATTCTATAGGATCTCCCATTCGTAAAAAGGGCCGTTCATTACCCGTAAATACCAATTCGTTATTCGAT---GAGATAATAGAACAGATGGCACTATCCTTA---AGCTGTATCAATGATTATCAATGGATCGGGGGTTTTTTGACCGATTATTCAAGTATGCAT---------------------------------------------------------TTATTTCCGAAA…
A_Entransia_fimbriata	AAGGGCGAAACGCGAGTTAGTACTATTACTAAAATTTTTATAAAAAAAGCTCATTTGGGGCATTATCCAGCAACTAATGGAATGTATCGTTATCTGGATGGTTTTAAAAAGAATTGTAGCATTTTTGATCCTTTAAAAACTTTTTGTGTTTTAAAAATTTATTTTATTTTTAATCACAAAAAGTCTAGTAGTGTAAAAAAATCTTTTTTAATTGTTAATGGAATCCGAAAGCATAATGAATTAGTACGTCAATTTGCATTAAAAATGGGGTATCCTTATGTTAATCAACATTGGATAGGAGGTACGGGAAGCAACTGGGTTCACTTAAAAAAA---CAGTATTTTCTTACTATTTTCCTGGTATGGAAAATTTTCCAAAAAAATTTTTGGCATTTACTT…
B_Funaria_hygrometrica	ATGTACAATTCTAGTTTGTTGGTTATTCAAAAATTATTAAGTACAAATGCATATCTGGGCCATCGAATACCTACTTCCGATTTTCAAGGATATTTATACGGATTTAGAAATGAAATGGCTATTATTAATTTAGAAAAAACACTTATTTGTTTACGAAGGGCTTGTAATTTGATTGAATCTATTATTCGTGCAAAAGGCCATTTTTTATTAGTAAATACCGAT---CCAGAATATAATAAAATAGTTCAACAAATGGCGAAAAGAACCAATCAGAGCTATATCAATCATAAATGGATTGGAGGATTTTTGACCAATCGCAAACATATGAAAAATGTACAAAAACACTTTCAGAATTTCTCTGCGCATTCCAAATTGAAAGACGCCTCTACATCGTCGCCC…
P_Huperzia_squarrosa	ATGTACAATCATTCCAGTTTGGTTCTTCAAAAATTACTGAGTACAAACGCATATCTGGGCCATCGGATACCTACTTCCGATTTTCAAGGATATTTATACGGATTTAGAAATGAAATGGCTATTATTGATTTAGAAAAAACACTTATTTGTTTACAAAAGGCTTGTAAATTGGTGGCATCTATCATTCGTTCAAAAGAACATTTATTATTGGTAAATATCAATAATCCGGTATATAATAAGATTATTCAACAAACGGCGAAAAGAACCAATCAAAGCTATATTAATGATAAATGGATTGGGGGGGTTTTGACCAATTGGGAACATATGGAGGATGTACAGCAACACTTTCAAGATCTCTCTGAGGATCCCGAATTTAAAGACGCCTTTACATCTTCGCCC…
B_Hypnum_imponens	ATGTACAATTCTAGTTTGTTGGTTATTCAAAAATTATTAAGTACAAATGCATATCTGGGCCATCGAATACCTACTTCCGATTTTCAAGGATATTTATACGGATTTAGAAATGAAATGGCTATTATTAATTTAGAAAAAACACTTATTTGTTTACGAAGGGCTTGTAATTTGATCGAATCTATTATTCGTGCAAAAGGCCATTTTTTATTAGTGAATACCGAT---CCAGAATATAATAAAATAGTTCGACAAATGGCAAAAAGAACCAATCAGAGCTATATCAATCATAAATGGATTGGAGGATTTTTGACCAATCGCAAACATATGAAAAATGTACAAAAACACTTTCAGAATTTTTCTGCGCATTCCAAATTTAAAGACGCCTCTATATCGTCGCCC…
B_Marchantia_polymorpha	ATGTACAATTCTAATTTGTTGGTTATTCAAAAATTACTGAGTACAAACGCATATCTGGGCCATCGGATACCAACTTCTGATTTTCAAGGATATTTATATGGATTTAGAAATGAAATGGCTATTATTGATTTAGAAAAAACACTTATTTGTTTACGAAGGACTTGTAATTTGATTGGATCTATCATTAGTGCAAAAGGCCATTTATTATTGGTAAATACCAAT---CCGGAATATAATAAAATAATTCAACAAATGGCAAAAAAAACCAATCAAAGCTATATCAATCATAAATGGATTGGGGGTTTTTTGACCAATTGGAAACATATGAAAAAAGTAAAAAAACACTTTCAAGATTTCTCTGCACATCCTAATTTGAAAGACGCTTTTACATCTTCGCCT…
A_Mesostigma_viride	------------------------------------------------------------------ATGGAAGTAAATTATATGAACAAGGATTTTTGGCGAAAAAGG---------GCAACCCCCATGACTAGCGAAAGCTTCTTAAGAATGCGACAAGCTTGCAATATAGTATATTCTATAGTAAAAAAAGGAGGTTCCGTTCTTTTTGTAAGTTCTGGT---TCTGCACCTTCAAAAAAAATAGAAGAAATATCAAAGCGTTGTAATCAAAGTTTTGTAACTGAACGTTGGATAGGAGGTATTTTAACAAATTCAGCTCAAATCAGTAAAAATATTATTCGATTAAAAAGTACAAAA------------------------------AAAGAAGAT…
B_Nitella_hyalina	ATGTTCAAT---TCAGAAAAGGTAATTCAAAGATTACTAAGTACAAAGGCACATTTTGGTAATCGTACACCTACTTCAGACTTTCAGCCATATCTGTACGGATTACGAAATGAAATCGCTATTATTGATTTAGAAAGAACACTTCTTTATTTACGAAGAGCTTGTAATTTAATTGAGTATATAATTCGTTCAAATGGTCATATATTATTTGTAAATACTAAT---CCACAAAACAATCAAATAATTAAGAAAATGGCAAAAGAAACATGTCAAAGTTATATAAATCATAAATGGATTGGAGGTTTTTTAACCAATTGGAAGCACATTTTTCATGTACAAGCGCATTTTAAACACTTTGAAAACTTATCA---CTCAAAGCTTTAGATACAGCACAACAT…
B_Orthotrichum_stellatum	ATGTACAATTCTAGTTTGTTGGTTATTCAAAAATTATTAAGTACAAATGCATATCTGGGCCATCGAATACCTACTTCTGATTTTCAAGGATATTTATACGGATTTAGAAATGAAATGGCTATTATTAATTTAGAAAAAACACTTATTTGTTTACGAAGGGCTTGTAATTTTATTGAATCTATTATTCGTGCAAAAGGCCATTTTTTATTAGTAAATACCGAT---CCAGAATATAATAAAATAGTTCAACAAATGGCAAAAACAACCAATCAGAGCTATATCAATCATAAATGGATTGGAGGATTTTTGACCAATCGCAAACATATGAAAAATGTACAAAAACACTTTCAGAATTTCTCTGCGCATTCCAAATTTAAAGACGCCTCTATATCGTCGCCC…
M_Oryza_rufipogon	ATGCCTGCATTACTTACCACCAGTATCTCGAAATTACTTTGTACGAATGCACATCTCGGCCGTCGGGTAGATGCTCACCATTTCAATGTCTATATCTGTGGTTCCAGAAGTGGAATTGCTATTCTCGATTCAGACAAGACACTGATTTGTTTACGAACCGCTCTTCATTTTATAGGATCTCCCATTCGTAAAAAATGCCGTTCCTTCCTTTTAAAGACCAATCATTTATTTCGATGTGAGATATTGGAAAAAATGGCG------------AGCTGTATCAATGATTCTCAATGGATCGGGACTTTTTTTAGCAATTAT------------------------------------------------------------------------TTGGCTAAA…
M_Oryza_sativa_Indica_Group	ATGCCTGCATTACTTACCACCAGTATCTCGAAATTACTTTGTACGAATGCACATCTCGGCCGTCGGGTAGATGCTCACCATTTCAATGTCTATATCTGTGGTTCCAGAAGTGGAATTGCTATTCTCGATTCAGACAAGACACTGATTTGTTTACGAACCGCTCTTCATTTTATAGGATCTCCCATTCGTAAAAAATGCCGTTCCTTCCTTTTAAAGACCAATCATTTATTTCGATGTGAGATATTGGAAAAAATGGCG------------AGCTGTATCAATGATTCTCAATGGATCGGGACTTTTTTTAGCAATTAT------------------------------------------------------------------------TTGGCTAAA…
M_Oryza_sativa_Japonica_Group	ATGCCTGCATTACTTACCACCAGTATCTCGAAATTACTTTGTACGAATGCACATCTCGGCCGTCGGGTAGATGCTCACCATTTCAATGTCTATATCTGTGGTTCCAGAAGTGGAATTGCTATTCTCGATTCAGACAAGACACTGATTTGTTTACGAACCGCTCTTCATTTTATAGGATCTCCCATTCGTAAAAAATGCCGTTCCTTCCTTTTAAAGACCAATCATTTATTTCGATGTGAGATATTGGAAAAAATGGCG------------AGCTGTATCAATGATTCTCAATGGATCGGGACTTTTTTTAGCAATTAT------------------------------------------------------------------------TTGGCTAAA…
M_Phoenix_dactylifera	ATGACA---ATCCATTCTATAGTTTGTACTAAATTACTTAGTACGAACGCACATCTCGGCCGTCGGGTAGCTGCTCACCATTTCAAAGTCTATATCTGTGGTTCCAGAAATGGAATTGCTATTCTCGATTCAGACAAGACACTGATTTGTTTACGAAACGCTTTTCATTTTATAGGATCTCCCATTCGTCAAAAAGGCCGTTCCTTCTTTTTAAAGACCGAGACATTTATTATATATGAGATAATGGAAGAAATGGCGAGC------------TGTATCAATGATTCTCAATGGATCGGGGCTTTTTTGACCAATTCT------------------------------------------------------------------------TGTTCAAGT…
B_Physcomitrella_patens	ATGTACAATTCTAGTTTGTTGGTTATTCAAAAATTATTAAGTACAAATGCATATCTGGGCCATCGAATACCTACTTCCGATTTTCAAGGATATTTATACGGATTTAGAAATGAAATGGCTATTATTAATTTAGAAAAAACACTTATTTGTTTACGAAGGGCTTGTAATTTGATTGAATCTATTATTCGTGCAAAAGGCCATTTTTTATTAGTAAATACCGAT---CCAGAATATAATAAAATAGTTCAACAAATGGCGAAAAAAACCAATCAGAGCTATATCAATCATAAATGGATTGGAGGATTTTTGACCAATCGCAAACATATGAAAAATGTACAAAAACACTTTCAGAATTTCTCTGCGCATTCCAAATTGAAAGACGCCTCTACATCGTCGCCC…
B_Pleurozia_purpurea	ATGTGCAATTCTAATTTGTTGGTTATTCAAAAATTACTGAGTACAAACGCATATCTGGGCCATCGGATACCAACTTCTGATTTTCAGGGATATTTATATGGATTTAGAAATGAAATGGCTATTATTGATTTAGAAAAAACACTTATTTGTTTACGAAGGGCTTGTAATTTTATTGGATCTATCATTGGTGCAAAAGGCCATTTATTATTGGTAAATACCAAT---CCGGAATATAATAGAATAATTCAACGAATGGCAAAAAGAACCAATCAGAGCTATATCAATCATAAATGGATTGGGGGGTTTTTGACCAATTGGAAACATATGAGAAGAGTACAAAAACACTTTCAAGATTTCTCTGCACATCCCAATTTGAAAGACGCTTTTACATCTTCGCCT…
B_Ptychomnion_cygnisetum	ATGTACAATTCTAGTTTGTTGGTTATTCAAAAATTGTTAAGTACAAATGCATATCTGGGCCATCGAATACCTACTTCCGATTTTCGAGGATATTTATACGGATTTAGAAATGAAATGGCTATTATTGATTTAGAAAAAACACTTATTTGTTTACGAAGGGCTTGTAATTTGATTGAATCTATTATTCGTGCAAAAGGTCATTTCTTATTAGTGAATACCGAT---CCAGAGTATAATAAAATAGTTCGACAAATGGCAAAAAGAACCGATCAGAGCTATATCAATCATAAATGGATTGGAGGATTTTTGACCAATCGCAAACATATGAGAAATGTACAAAAACACTTTCAGAATTTCTCTGCGCATTCCAAATTTAAAGACGCCTCTATATCGTCGCCC…
A_Roya_obtusa	ATGTTTCGATATAAATTATTAATTTTTCAAAAATTATTAAACTCAAAAGCACATTTAGGTTCAAAAAACCCTTGTTCAAATACACAATATTTTATTTATGGTTTTCGTAATACTATTCCTATTATTAATTTAGAAGAAACCTTAATTTGTTTACGAAGAGCTTGTAATATAATTGATTTAATTATTCAGTCAAAAGGTCACTTATTATTTGTTTCTTCAAGCGCACCGGAGTACAGTAAAATTATAAAAGAAACAGCTTTCAAAACAAATCAAAGTTTTTTATTAAATAAATGGACTGGAGGTTTTTTAACTAATTGGAAACATATGCACAAT------------------------------------------------------GTATATGAACAT…
B_Sphagnum_palustre	ATGTACAATTCTAGTTTGTTGGTTATTCAAAAATTACTAAGTACAAACGCATATCTGGGCCATCGGATACCTACTTCCGATTTTCAAGGATATTTATACGGATTTAGAAATGAAATGGCTATTATTAATTTAGAAAAAACACTTATTTGTTTACGAAGGGCTTGTAATTTGATTGAATTTATTATTCGTGCAAAAGGCCATTTCTTATTGGTAAATACTAAT---CTAGAATATAATAAAATAATTCAACAAATGGCAAAAAAAACCAATCAAAGCTATATCAATCATAAATGGATTGGGGGTTTTTTAACTAATTGGAAACATATGAAAAATGTACAAAAACACTTTCAGGATTTCTCCGCGCATTCCAATTTAAAGGACGCCTCCACATCTTCGCCT…
M_Spirodela_polyrhiza	ATGACA---ATCCATTCTATTGTTATTCAAAAATTACTGAGTACGAACGCACATCTAGGCCGTCGGGTAGCTGCTCATCATTTCAAAGTCTATATCTGTGGTTCAAGAAATGGAATTGCTATTCTCGATTCAGACAAGACACTGATTTGTTTACGAAACGCTTGTCATTTTATAGGATCTCCCATTCGTCAAAAAGGCCGTTCCTTCTTTTTAAAGACCCATCATTTATTTAAAGATGAGATAATGGAACAAATGGCGACG---------AACTGTATCAATGATTCTCAATGGATCGGGAGTTTTTTGACCAAT---------------------------------------------------------------------------TGTTCAAGT…
B_Tetraphis_pellucida	ATGTACAATTCTAGTTTGTTGGTTATTCAAAAATTACTAAGTACAAATGCATATCTGGGCCATCGAATACCTACTTCCGATTTTCAAGGATATTTATACGGATTTAGAAATGAAATGGCTATTATTAATTTAGAAAAAACACTTATTTGTTTACGAAGGGCTTGTAATTTGATTGAATCTATCATTCGTGCAAAAGGCCATTTCTTATTGGTAAATACCGAT---CCAGGATATAATAAAATAATTCAACAAATGGCGAAGAAAACCAATCAAAGCTATATCAATCATAAATGGATTGGAGGGTTTTTGACCAATCGGAAACATATGAAAAATGTACAAAAACACTTTCAGAATTTCTCTGCGCATTCCAAATTTAAAGATGCCTCTACATCGTCGCCC…
B_Treubia_lacunosa	ATGTACAATTCTAATTTGTTGGTTATTCAAAAATTACTGAGTACAAACGCATATCTGGGCCATCGGATACCAACTTCTGATTTTCAAGGATATTTATATGGATTTAGAAATGAAATGGCTATTATTGATTTAGAACAAACACTTATTTGTTTACGAAGGGCTTGTAATTTGATTGGATCTATCATTAGTGCAAAAGGCCATTTGTTATTGGTAAATACCAAT---CCGGAATATAATAAAATAATTCAACAAATGGCAAACAGAACCAATCAAAGCTATATAAATCATAAATGGATTGGGGGTTTTTTGACCAATTGGAAACATATGAAAGAAGTACAAAAACACTTTCGAGATTTCTCTGCACATTCTAATTCGAAAGACGCTTTTACATCTTCGCCT…
M_Tripsacum_dactyloides	ATGACA---ATCCTTTCAACTGTCTGTACTAAATTACTTTGTACGAATGCACATCTCGGCCGTCGGGTAGCTGCTCACCATTTGAAAGTCTATATCCGTTGTTTCAGAAATGGAATTGCTATTCTCGATTCAGACAAGACACTGATTTGTTTACGAAACGCTCTTAATTTTTTAGGATATCTCATTTGTCAAAAAAGCCGTTCCTTCTTTTTAAAGACGAAGAATTTATTTATATATTCGATAATGGCAAAAATGTGGAGC------------TGTATCAATGATTCTCAATGGATCGGGGCTTTTTTGACCAATTCT------------------------------------------------------------------------TATGCTAAT…
M_Triticum_aestivum	ATGACA---ATGCTTTCGATAGTCTGTACTAAATTACTTTGTACGAATGCACATCTCGGCCGTCGGGTAGCTGATCACCATTTCAAAGTCTATATCCGTGGTTCAAGAAATGGAATTGCTATTCTCGATTCAGACAAGACACTGATTTGTTTACGAAACGCTCTTCATTTTATAGGATCTCCCAGTCGTCAAAAAGGCCGTTCCTTCTTTTTAAAGACCAATCATTTATTTATTTATGAGATAACGGAAGAAATGGCGAGCTATTTAAGACATTGTTTCGATGATTCTCAATGGATCGGGGCGTTTTTGACCAATTCT------------------------------------------------------------------------TTTGCAAAT…
M_Triticum_timopheevii	ATGACA---ATGCTTTCGATAGTCTGTACTAAATTACTTTGTACGAATGCACATCTCGGCCGTCGGGTAGCTGATCACCATTTCAAAGTCTATATCCGTGGTTCAAGAAATGGAATTGCTATTCTCGATTCAGACAAGACACTGATTTGTTTACGAAACGCTCTTCATTTTATAGGATCTCCCAGTCGTCAAAAAGGCCGTTCCTTCTTTTTAAAGACCAATCATTTATTTATTTATGAGATAACGGAAGAAATGGCGAGCTATTTAAGACATTGTTTCGATGATTCTCAATGGATCGGGGCGTTTTTGACCAATTCT------------------------------------------------------------------------TTTGCAAAT…
B_Ulota_hutchinsiae	ATGTACAATTCTAGTTTGTTGGTTATTCAAAAATTATTAAGTACAAATGCATATCTGGGCCATCGAATACCTACTTCTGATTTTCAAGGATATTTATACGGATTTAGAAATGAAATGGCTATTATTAATTTAGAAAAAACACTTATTTGTTTACGAAGGGCTTGTAATTTTATTGAATCTATTATTCGTGCAAAAGGCCATTTTTTAGTAGTAAATACCGAT---CCAGAATATAATAAAATAGTTCAACAAATGGCAAAAACAACCAATCAGAGCTATATCAATCATAAATGGATTGGAGGATTTTTGACCAATCGCAAACATATGAAAAATGTACAAAAACACTTTCAGAATTTCTCTGCGCATTCCAAATTTAAAGACGCCTCTATATCGTCGCCC…
M_Zea_luxurians	ATGACA---ATCCTTTCAACTGTCTGTACTAAATTACTTTGTACGAATGCACATCTCGGCCGTCGGGTAGCTGCTCACCATTTCAAAGTCTATATCCGTTGTTTCAGAAATGGAATTGCTATTCTCGATTCAGACAAGACACTGATTTGTTTACGAAACGCTCTTGATTTTGTAGGATATCTCATTTGTCAAAAAAGCCGTTCCTTCTTTTTAAAGACGAAGAATTTATTTATATATTCGATAATGGCAAAAATGTGGAGC------------TGTATCAATGATTCTCAATGGATCGGGGCTTTTTTGACCAATTCT------------------------------------------------------------------------TATGCTAAT…
M_Zea_mays_subsp_mays	ATGACA---ATCCTTTCAACTGTCTGTACTAAATTACTTTGTACGAATGCACATCTCGGCCGTCGGGTAGCTGCTCACCATTTAAAAGTATATATCCGTTGTTTCAGAAATGGAATTGCTATTCTCGATTCAGACAAGACACTGATTTGTTTACGAAACGCTCTTGATTTTGTAGGATATCTCATTTGTCAAAAAAGCCGTTCCTTCTTTTTAAAGACGAAGAATTTATTTATATATTCGATAATGGCAAAAATGTGGAGC------------TGTATCAATGATTCTCAATGGATCGGGGCTTTTTTTACCAATTCT------------------------------------------------------------------------TATGCTAAT…
M_Zea_mays_subsp_parviglumis	ATGACA---ATCCTTTCAACTGTCTGTACTAAATTACTTTGTACGAATGCACATCTCGGCCGTCGGGTAGCTGCTCACCATTTAAAAGTATATATCCGTTGTTTCAGAAATGGAATTGCTATTCTCGATTCAGACAAGACACTGATTTGTTTACGAAACGCTCTTGATTTTGTAGGATATCTCATTTGTCAAAAAAGCCGTTCCTTCTTTTTAAAGACGAAGAATTTATTTATATATTCGATAATGGCAAAAATGTGGAGC------------TGTATCAATGATTCTCAATGGATCGGGGCTTTTTTTACCAATTCT------------------------------------------------------------------------TATGCTAAT…
M_Zea_perennis	ATGACA---ATCCTTTCAACTGTCTGTACTAAATTACTTTGTACGAATGCACATCTCGGCCGTCGGGTAGCTGCTCACCATTTCAAAGTCTATATCCGTTGTTTCAGAAATGGAATTGCTATTCTCGATTCAGACAAGACACTGATTTGTTTACGAAACGCTCTTGATTTTGTAGGATATCTCATTTGTCAAAAAAGCCGTTCCTTCTTTTTAAAGACGAAGAATTTATTTATATATTCGATAATGGCAAAAATGTGGAGC------------TGTATCAATGATTCTCAATGGATCGGGGCTTTTTTGACCAATTCT------------------------------------------------------------------------TATGCTAAT…
M_Sorghum_bicolor	ATGACA---ATCCTTTCAACTGTCTGTACTAAATTACTTTGTACGAATGCACATCTCGGCCGTCGGGTAGCAGCTACCCATTTGAAAGTCTATATCCGTGGTTTTAGAAATGGAATTGCTATTCTCGATTCAGACAAGACACTGATTTGTTTACGAAACGCTATTCATTTTATAGGATCTCTCATTCGTAAAAAAGGCCGTTCCTTCTTTTTAAAGACTAATCATTTCTTTATATATTCGATAATGGAAAAAATGTGGAGC------------TGTATCAATGATTCTCAATGGATCGGGGCTTTTTTGACCAATTCT------------------------------------------------------------------------TATGCTAAT…
N_Amborella_trichopoda	ATGACA---ATCAATTCTCTGGTTATTCAAAAATCACTGAGTACGAACGCACATCTAGGCCGTCGGGTAGCTGCTCACCATTTCCAAGTCTATATATGTGGTTCCAGAAATGGAATTACTATTCTCGATTCAGACAAGACACTGATTTGTTTACGAAACGCTTGTCATTTTATAGGATCTCCCATTCGTCAAAAAGGCCGTTCCTTCTTTGTAAATACCAATTCGTTATTC---GATGAGATAATGGAACAAATGGCGACGAAAATC---GGCTGTATAAAATATAAGAAATGGATCGGGGCTTTTTTGACCAAT---------------------------------------------------------------------------TGTTCAAGT…
N_Liriodendron_tulipifera	ATGACA---ATCCATTCTATTGTTATTCAAAAATTACTGAGTACGAACGCACATCTAGGCCGTCGGGTAGCTGCTCACCATTTCAAAGTCTATATCTGTGGTTCCAGAAATGGAATTGCTATTCTCGATTCAGACAAAACACTGATTTGTTTACGAAACGCTTGTCATTTTATAGGATCTCCCATTCGTCAAAAAGGCCGTTCCTTCTTTGTAAATACCAATTCGTTATTC---GATGAGATAATGGAACAAATGGCGACGAGAATC---GGCTGTATCAATGATTCTCAATGGATCGGGGGTTTTTTGACCAAT---------------------------------------------------------------------------TGTTCAAGT…
E_Nelumbo_nucifera	ATGACA---ATCCATTCTATTGTTATTCAAAAATTACTGAGTACGAACGCACATCTAGGCCGTCGGGTAGCTGCTCACCATTTCAAAGTCTATATCTGTGGTTCCAGAAATGGAATTGCTATTCTCGATTCAGACAAGACACTGATTTGTTTACGAAACGCTTGTCATTTTATAGGATCTCCCATTCGTCAAAAAGGCCGTTCCTTCTTTGTAAATACCAATTCGTTATTG---GATGAGATAATGGAACAAATGGCGACGAGAATC---GGCTGTATCAATGATTCTCAATGGATCGGGGGTTTTTTGACCAAT---------------------------------------------------------------------------TGTTCAAGT…
