# Supplementary material for: The mitochondrial genome map of Nelumbo nucifera reveals ancient evolutionary features
Source: Sci Rep. 2016 Jul 22;6:30158. doi: 10.1038/srep30158 (PMC4957087; doi:10.1038/srep30158)
Supplement: Supplementary Data S1 [file srep30158-s2.zip › Alignment/atp1.phy]

79 1533
M_Aegilops_speltoides	ATGGAATTCTCGCCCAGAGCTGCGGAACTCACGACTCTATTAGAAAGTAGAATGACCAACTTTTACACGAATTTTCAAGTGGATGAGATCGGTCGAGTGGTCTCAGTTGGAGATGGGATTGCACGTGTTTATGGATTGAACGAGATTCAAGCAGGAGAAATGGTGGAATTTGCCAGCGGTGTGAAAGGAATCGCCTTAAATCTTGAGAATGAGAATGTAGGTATTGTTGTCTTTGGTAGTGATACCGCTATTAAAGAAGGAGATCTTGTCAAGCGCACTGGATCTATTGTGGATGTTCCTGCGGGAAAGGCCATGTTAGGCCGTGTGGTCGACGCCTTGGGAGTACCTATTGATGGAAAAGGGGCTCTAAGCGATCACGAACGAAGACGTGTCGAAGTG…
E_Ajuga_reptans	ATGACACTCTCTCCCAAAGCAGCGGAACTAACGACTCTATTAGAAAGTCGAATTAGTCACTTTTACACGAATTTTCAAGTGGATGAGATCGGTCGAGTGGTCTCCGTTGGAGATGGTATTGCGCGTGTTTATGGATTGAACGAGATTCAAGCTGGGGAAATGGTTGAATTCTCCAGCGGTGTGAAAGGAATAGCCTTAAATCTTGAGAACGAAAATGTAGGGATTGTTGTCTTTGGTAGTGATACTGCTATTAAAGAAGGAGATCTTGTCAAGCGCACTGGATCTATCGTGGATGTTCCCGCGGGAAAGGCTATGCTGGGCCGTGTGGTCGACGCCTTGGGACTACCTATTGATGGAAGAGGGGCTCTAAGCGCTCACGAGCGACGACGTGTCGAAGTG…
B_Anomodon_rugelii	GGAAATAAGTTGGCTGGA---GCAGAACTATCTACATTATTAGAACAAAGAATTACCAATTACTACACCAAATTGCAAGTGGATGAGATCGGTCGAGTGGTATCAGTTGGAGATGGAATTGCACGTGTTTATGGATTAAACAAGATTCAAGCTGGAGAAATGGTTGAATTTGCCAGCAGTGTGAAAGGAATGGCTTTGAATCTAGAAAATGAGAATGTAGGAATTGTTATATTTGGTAGTGATACTGCTATTAAAGAAGGAGACATTGTCAAGCGCACTGGATCTATTGTTGATGTTCCTGTAGGAAAGGCCTTGTTAGGTCGTGTGGTTGATGCCTTAGGAGTACCTATTGATGGAAAAGGTGCTTTAAGCACTGCAGAACGAAAGCGTGTAGAAGTT…
E_Arabidopsis_thaliana	ATGGAATTATCTCCTAGAGCTGCGGAACTAACGAATCTATTCGAAAGTCGAATTAGGAACTTTTACGCGAATTTTCAAGTGGATGAGATCGGTCGAGTGGTCTCAGTTGGAGATGGGATTGCACAAGTTTATGGATTGAACGAGATTCAAGCTGGGGAAATGGTTCTTTTTGCCAACGGTGTGAAAGGAATGGCCTTGAATCTTGAGAATGAGAATGTCGGGATTGTTGTCTTTGGTGGTGATACCGCTATAAAAGAAGGAGATCTTGTCAAGCGCACTGGATCTATTGTGGATGTTCCCGCGGGAAAGGCTATGCTAGGGCGTGTGGTCGACGCGATGGGAGTACCTATTGATGGAAAAGGGGCTCTAAGCGATCACGAGCAAAGACGTGTCGAAGTG…
E_Asclepias_syriaca	ATGGAACTCTCTCCTCGAGCTGCGGAACTAACGACTCTATTAGAAAGTAGAATTAGCAACTTTTACACGAATTTGAAAGTGGATGAGATCGGTCGAGTGGTCTCAGTTGGAGATGGGATTGCACGTGTTTATGGATTGAACGAGATTCAAGCTGGTGAAATGGTTGAATTTGCCAGCGGTGTGAAAGGAATAGCCTTGAATCTTGAGAATGAGAATGTAGGGATTGTTGTCTTTGGTAGTGATACTGCTATTAAAGAAGGAGATCTTGTCAAGCGCACTGGATCTATTGTGGATGTTCCCGCGGGAAAGGCTATGCTAGGGCGTGTGGTCGACGCGTTGGGAGTCCCTATTGATGGAAGAGGGGCTCTAAGCGATCACGAGCGAAGACGTGTCGAAGTG…
B_Atrichum_angustatum	GGAAATAAGTTGGCTGGA---GCGGAACTATCTACATTATTAGAACAAAGAATTACCAATTACTACACCAAATTGCAAGTGGATGAGATCGGTCGAGTGGTATCAGTTGGAGATGGAATTGCACGTGTTTATGGATTAAATAAGATTCAAGCTGGAGAAATGGTTGAATTTGCCAGCGGTGTGAAAGGAATGGCTTTGAATCTAGAAAATGAGAATGTAGGAATTGTTATATTTGGTAGCGATACTGCTATTAAAGAAGGAGACATTGTCAAACGCACTGGATCTATTGTGGATGTTCCTGTAGGAAAGGCTTTGTTAGGTCGTGTGGTTGATGCCTTAGGAGTACCTATCGATGGAAAAGGTGCTTTAGGCGCTGCAGAACGAAGACGTGTAGAAGTT…
B_Bartramia_pomiformis	GGAAATAAGTTGGCTGGA---GCAGAACTATCTACATTATTAGAACAAAGAATTACCAATTACTACACCAAATTGCAAGTGGATGAGATCGGTCGAGTGGTATCAGTTGGAGATGGAATTGCACGTGTTTATGGATTAAACAAGATTCAAGCTGGAGAAATGGTTGAATTTGCCAGCGGTGTGAAAGGAATGGCTTTGAATCTAGAAAATGAGAATGTAGGAATTGTTATATTTGGTAGTGATACTGCCATTAAAGAAGGAGACATTGTCAAGCGCACTGGATCTATTGTGGATGTTCCTGTAGGAAAGGCCTTGTTAGGTCGTGTGGTTGATGCCTTAGGAGTACCTATTGATGGAAAAGGTGCTTTAAGCGCTGCAGAACGAAAGCGTGTAGAAGTT…
E_Batis_maritima	ATGGAGTTCTCTCCCAGAGCTGCGGAACTAACGACTCTATTAGAAAGTCGAATTACCAACTTTTACACGAATTTGAAAGTGGATGAGATCGGTCGAGTGGTCTCAGTTGGAGATGGGATTGCACGTGTTTATGGGTTGAATGAGATTCAAGCTGGGGAAATGGTTGAATTTGCCAGCGGTGTGAAAGGAATAGCCTTGAATCTGGAGAATGAGAATGTCGGGATTGTTGTCTTTGGTAGTGATACTGCTATAAAAGAAGGAGATCTTGTCAAGCGCACAGGATCTATTGTGGATGTTCCTGCGGGAAAGGCTATGCTAGGGCGTGTGGTCGACGCGTTGGGAGTACCTATTGATGGAAGAGGGGCTCTAAGCGATCACGAGAGAAGACGTGTCGAAGTG…
E_Beta_macrocarpa	ATGGAATTCTCTCCCAGAGCTGCGGAACTAACGAATCTATTAGAAAGTAGAATTACCAACTTTTACACGAATTTTCAAGTGGATGAGATCGGTCGAGTGGTCTCAGTTGGAGATGGGATTGCACGTGTTTATGGATTGAACGAGATTCAAGCTGGGGAAATGGTGGAATTTGCCAGCGGTGTGAAAGGAATAGCCTTAAATCTTGAGAATGAGAATGTAGGGATTGTTGTCTTTGGTAGTGATACCGCTATTAAAGAGGGAGATCTTGTCAAGCGCACTGGATCTATTGTGGATGTTCCTGCGGGAAAGGCTATGCTAGGGCGTGTGGTCGACGCGTTGGGAGTACCTATTGATGGAAGAGGGGCTCTAAGCGATCACGAGCGTCGACGTGTCGAAGTG…
E_Beta_vulgaris_subsp_maritima	ATGGAATTCTCTCCCAGAGCTGCGGAACTAACGAATCTATTAGAAAGTAGAATTACCAACTTTTACACGAATTTTCAAGTGGATGAGATCGGTCGAGTGGTCTCAGTTGGAGATGGGATTGCACGTGTTTATGGATTGAACGAGATTCAAGCTGGGGAAATGGTGGAATTTGCCAGCGGTGTGAAAGGAATAGCCTTAAATCTTGAGAATGAGAATGTAGGGATTGTTGTCTTTGGTAGTGATACCGCTATTAAAGAGGGAGATCTTGTCAAGCGCACTGGATCTATTGTGGATGTTCCTGCGGGAAAGGCTATGCTAGGGCGTGTGGTCGACGCGTTGGGAGTACCTATTGATGGAAGAGGGGCTCTAAGCGATCACGAGCGTCGACGTGTCGAAGTG…
E_Beta_vulgaris_subsp_vulgaris	ATGGAATTCTCTCCCAGAGCTGCGGAACTAACGAATCTATTAGAAAGTAGAATTACCAACTTTTACACGAATTTTCAAGTGGATGAGATCGGTCGAGTGGTCTCAGTTGGAGATGGGATTGCACGTGTTTATGGATTGAACGAGATTCAAGCTGGGGAAATGGTGGAATTTGCCAGCGGTGTGAAAGGAATAGCCTTAAATCTTGAGAATGAGAATGTAGGGATTGTTGTCTTTGGTAGTGATACCGCTATTAAAGAGGGAGATCTTGTCAAGCGCACTGGATCTATTGTGGATGTTCCTGCGGGAAAGGCTATGCTAGGGCGTGTGGTCGACGCGTTGGGAGTACCTATTGATGGAAGAGGGGCTCTAAGCGATCACGAGCGTCGACGTGTCGAAGTG…
E_Boea_hygrometrica	ATGGAACTCTCTCCCCGAGCTGCAGAACTAACTACTCTATTAGAAAATCGAATTAGCAACTTTTACACGAATTTTAAAGTGGATGAGATCGGTCGAGTAGTCTCAGTTGGAGATGGTATTGCACGTGTTTATGGATTGAACGAGATTCAAGCTGGGGAAATGGTTGAATTTGCCAGCGGTGTGAAAGGAATAGCCTTAAATCTTGAGAATGAGAATGTAGGGATTGTTGTCTTTGGTAGTGATACTGCTATTAAAGAAGGAGATCTTGTCAAGCGCACTGGATCTATTGTGGATGTTCCTGCGGGAAAGGCTATGCTAGGGCGTGTGGTCGACGCCTTGGGAGTACCTATTGATGGAAGAGGGGCTCTAAGCGATCACGAGCGAAGACGTGTCGAAGTG…
E_Brassica_carinata	ATGGAATTATCTCCCAGAGCTGCGGAACTAACGAATCTATTCGAAAGTCGAATTAGGAACTTTTACGCGAATTTTCAAGTGGATGAGATCGGTCGAGTGGTCTCAGTTGGAGATGGGATTGCACAAGTTTATGGATTGAACGAGATTCAAGCTGGGGAAATGGTTCTTTTTGCCAACGGTGTGAAAGGAATGGCCTTGAATCTTGAGAATGAGAATGTCGGGATTGTTGTCTTTGGTGGTGATACCGCTATAAAAGAAGGAGATCTTGTCAAGCGCACTGGATCTATTGTGGATGTTCCCGCGGGAAAGGCTATGCTAGGGCGTGTGGTCGACGCGATGGGAGTACCTATTGATGGAAGAGGGGCTCTAAGCGATCACGAGCAAAGACGTGTCGAAGTG…
E_Brassica_juncea	ATGGAATTATCTCCCAGAGCTGCGGAACTAACGAATCTATTCGAAAGTCGAATTAGGAACTTTTACGCGAATTTTCAAGTGGATGAGATCGGTCGAGTGGTCTCAGTTGGAGATGGGATTGCACAAGTTTATGGATTGAACGAGATTCAAGCTGGGGAAATGGTTCTTTTTGCCAACGGTGTGAAAGGAATGGCCTTGAATCTTGAGAATGAGAATGTCGGGATTGTTGTCTTTGGTGGTGATACCGCTATAAAAGAAGGAGATCTTGTCAAGCGCACTGGATCTATTGTGGATGTTCCCGCGGGAAAGGCTATGCTAGGGCGTGTGGTCGACGCGATGGGAGTACCTATTGATGGAAGAGGGGCTCTAAGCGATCACGAGCAAAGACGTGTCGAAGTG…
E_Brassica_napus	ATGGAATTATCTCCCAGAGCTGCGGAACTAACGAATCTATTCGAAAGTCGAATTAGGAACTTTTACGCGAATTTTCAAGTGGATGAGATCGGTCGAGTGGTCTCAGTTGGAGATGGGATTGCACAAGTTTATGGATTGAACGAGATTCAAGCTGGGGAAATGGTTCTTTTTGCCAACGGTGTGAAAGGAATGGCCTTGAATCTTGAGAATGAGAATGTCGGGATTGTTGTCTTTGGTGGTGATACCGCTATAAAAGAAGGAGATCTTGTCAAGCGCACTGGATCTATTGTGGATGTTCCCGCGGGAAAGGCTATGCTAGGGCGTGTGGTCGACGCGATGGGAGTACCTATTGATGGAAGAGGGGCTCTAAGCGATCACGAGCAAAGACGTGTCGAAGTG…
E_Brassica_oleracea	ATGGAATTATCTCCCAGAGCTGCGGAACTAACGAATCTATTCGAAAGTCGAATTAGGAACTTTTACGCGAATTTTCAAGTGGATGAGATCGGTCGAGTGGTCTCAGTTGGAGATGGGATTGCACAAGTTTATGGATTGAACGAGATTCAAGCTGGGGAAATGGTTCTTTTTGCCAACGGTGTGAAAGGAATGGCCTTGAATCTTGAGAATGAGAATGTCGGGATTGTTGTCTTTGGTGGTGATACCGCTATAAAAGAAGGAGATCTTGTCAAGCGCACTGGATCTATTGTGGATGTTCCCGCGGGAAAGGCTATGCTAGGGCGTGTGGTCGACGCGATGGGAGTACCTATTGATGGAAGAGGGGCTCTAAGCGATCACGAGCAAAGACGTGTCGAAGTG…
E_Brassica_rapa_subsp_campestris	ATGGAATTATCTCCCAGAGCTGCGGAACTAACGAATCTATTCGAAAGTCGAATTAGGAACTTTTACGCGAATTTTCAAGTGGATGAGATCGGTCGAGTGGTCTCAGTTGGAGATGGGATTGCACAAGTTTATGGATTGAACGAGATTCAAGCTGGGGAAATGGTTCTTTTTGCCAACGGTGTGAAAGGAATGGCCTTGAATCTTGAGAATGAGAATGTCGGGATTGTTGTCTTTGGTGGTGATACCGCTATAAAAGAAGGAGATCTTGTCAAGCGCACTGGATCTATTGTGGATGTTCCCGCGGGAAAGGCTATGCTAGGGCGTGTGGTCGACGCGATGGGAGTACCTATTGATGGAAGAGGGGCTCTAAGCGATCACGAGCAAAGACGTGTCGAAGTG…
M_Butomus_umbellatus	---------------------------------------------------ATGTCTTCTTTTTCT------TTTTCCCTTGCTGAGATCGGTCGCGTGATCTCAGTTGGAGATGGGATTGCACGTGTTTATGGATTGAAGGAGATTCAAGCCGGGGAAATGGTAGAATTTTCCAGCGGTGTCAAAGGAATCGCTTTGAATCTTGAAAATGAGAATGTAGGTATTGTAGTCTTTGGTAGTGATACCGCTATTAAAGAAGGAGATCTTGTCAAGCGCACTGGGTCTATTGTGGATGTTCCTGCAGGAAAATCCTTGTTAGGCCGTGTGGTCGATGGTTTGGGAGTACCCATTGATGGCAGAGGTTCTCTAAGCGATCACGAACGAAGACGTGTCGAAGTG…
B_Buxbaumia_aphylla	GGAAATAAGTTGGCTGGA---GCAGAACTATCTACATTATTAGAACAAAGAATTACTAATTACTATACCAAATTGCAAGTGGATGAAATCGGTCGAGTGGTATCAGTTGGAGATGGAATTGCACGTGTTTATGGATTAAACAAGATTCAAGCTGGAGAAATGGTTGAATTTGCCAGCGGCGTGAAAGGAATGGCTTTGAATCTAGAAAATGAGAATGTGGGAATTGTTATATTTGGTAGTGATACTGCCATTAAAGAGGGAGACATTGTCAAGCGCACTGGATCTATTGTGGATGTTCCTGTAGGAAAGGCCTTGTTAGGTCGTGTGGTTGATGCCTTAGGAGTACCCATTGATGGAAAAGGTGCTTTAAGCGCTGCAGAACGCAGGCGTGTGGAAGTT…
E_Carica_papaya	ATGGAATTCTCTCCCAGAGCTTCGGAACTAACGACTCTATTAGAAAATAGACTGACCAACTTTTACACGAATTTTCAAGTGGATGAGATCGGTCGAGTGGTCTCAGTTGGAGATGGGATTGCACGTGTTTCTGGATTGAACGAGATTCAAGCTGGGGAAATGGTTGAATTTGCCAGCGGTGTGAAAGGAATAGCGTTGAATCTTGAGAATGAGAATGTAGGGATTGTTGTCTTTGGTAGTGATACCGCTATTAAAGAAGGAGATCTTGTCAAGCGCACTGGATCTATTGTGGATGTTCCTGCGGGAAAGGCTATGCTAGGGCGTGTGGTCGACGCGTTAGGAGTACCTATTGATGGAAGAGGGGCTCTCAGCGATCACGAGCGAAGACGTGTCGAAGTG…
A_Chaetosphaeridium_globosum	------------ATGAACGCAGCAGAATTATCGAGCTTATTAGAATCACGTATTACTAATTATTATACAAAATTCCAGGTTGATGAAGTTGGTCGAGTAGTCTCTGTTGGAGATGGAATTGCACGTGTTTATGGTTTAAATAAAATTCAAGCAGGTGAAATGGTTGAATTTGCTAGTGGAGTTAAAGGTATGGCACTTAACTTAGAAAATGAAAATGTTGGTATTGTTGTTTTTGGTAATGACACTGCTATAAAAGAAGGAGATATTGTTAAACGTACAGGTTCTATTGTTGACGTACCTGTTGGTAAAGAACTTTTAGGTCGTGTTGTTGATGCTTTAGGAGTTCCTATTGATGGAAAAGGACCATTAGGTCACTCTTCACGTATTCGTGTTGAAGTA…
A_Chara_vulgaris	ATGAACAAATTTGCTGGA---GCGGAACTATCTACTTTATTAGAACAAAGAATTACAAATTATTACACCAAATTACAAGTGGATGAAATCGGTCGAGTGGTTTCGGTAGGAGATGGAATTGCACGTGTTTATGGATTGAACAAGATTCAAGCTGGAGAAATGGTCGAATTTTCCAGTGGTGTTAAAGGAATGGCACTGAATCTAGAAAATGAGAGTGTAGGAATTGTGGTTTTTGGTAGTGATACTGCCATTAAAGAAGGAGATATTGTCAAACGTACTGGATCTATTGTAGATGTTCCTGTAGGAAGATCTATGTTGGGTCGTGTTGTTGATGCGTTAGGAGTACCTATTGATGGAAAAGGTGCTTTAGGCGCTGTAGAGCGAAGACGTGTAGAAGTC…
A_Chlorokybus_atmophyticus	ATGAGTCGTTTAAATCCA---GGCGAATTATCAACAATCTTAGAGGAAGAGATTACAAATTATTATAAGAGATTAAAGGTAGATGGAATAGGTCGAGTTATATCAGTTGGAGATGGTATTGCACGTGTCTACGGATTAAATAAAATCCAAGCCGGAGAGATGGTAGAATTTTCAAGTGGAGTAAAGGGAATGGCTCTAAACCTTGAAAATGATAACGTAGGTGTAGTTCTTTTCGGTAGTGATACTGGAATAAAAGAAGGAGACATTGTAAAACGAACCGGATCTATTGTGGATGTTCCAGTAGGAAAAGGAATGCTAGGCCGAGTGGTAGATGCTCTTGGTAACCCTATAGATGGAAAAGGTCGTTTAACAGATGTATCAAGAAGTCGAGTAGAAGTA…
E_Citrullus_lanatus	ATGGAATTCTCTCCCGGAGCTGCGGAACTAACGACTTTATTAGAAAGTCGAATTACCAACTTTTACACGAATTTTCAAGTGGATGAGATCGGTCGAGTGGTCTCAGTTGGAGATGGGATTGCACGTGTTTATGGATTGAAGGAGATTCAAGCTGGGGAAATGGTGGAATTTGCCAGCGGTGTAAAAGGAATAGCCTTAAATCTTGAGAATGAGAATGTAGGGATTGTTGTCTTTGGTAGTGATACCGCTATTAAAGAAGGAGATCTTGTCAAGCGCACTGGATCGATTGTGGATGTTCCCGCGGGAAAGGCTATGCTCGGGCGTGTGGTCGACGCGTTGGGAGTACCTATTGATGGAAGAGGGGCTCTAAGCGATCACGAGCGAAGACGTGTCGAAGTG…
B_Climacium_americanum	GGAAATAAGTTGGCTGGA---GCAGAACTATCTACATTATTAGAACAAAGAATTACCAATTACTACACCAAATTGCAAGTGGATGAGATCGGTCGAGTGGTATCAGTTGGAGATGGAATTGCACGTGTTTATGGATTAAACAAGATTCAAGCTGGAGAAATGGTTGAATTTGCCAGCGGTGTGAAAGGAATGGCTTTGAATCTAGAAAATGAGAATGTAGGAATTGTTATATTTGGTAGTGATACTGCTATTAAAGAGGGAGACATTGTCAAGCGCACTGGATCTATTGTTGATGTTCCTGTAGGAAAGGCCTTGTTAGGTCGTGTGGTTGATGCCTTAGGAGTACCTATCGATGGAAAAGGTGCTTTAAGCACTGCAGAACGAAAGCGTGTAGAAGTT…
E_Cucumis_sativus	GTGGAATTCTCTCCCGGAGCAGCGGAACTAACAACTTTCTTAGAAGGTAGAATTACGAACTTCAACACTTCTTTTCAAGTGGATGAGATGGGTCGAGTTTTTTCTGTAGGAGATGGGATTTCTCGAGTTTATGGATTGAAGGAGATTCAAGCTGGGGAAATGGTGGAATTTTCCAGCGGTGTCAAAGGAATAGCCTTAAATCTTGAGAATGAGAATGTAGGGATTGTTGTCTTTGGTAGTGATACCGCTATTAAAGAAGGAGATCTTGTCAAGCGCACTGGATCGATTGTGGATGTTCCTGCGGGAAAGGCTATGCTCGGGCGTGTGGTCGACGCCTTGGGAGTACCTATTGATGGAAGAGGGGCTCTAAGCGATCACGAGCGAAGACGTGTCGAAGTG…
E_Cucurbita_pepo	ATGAAATTCTCTCCCGGAGCTGCGGAACTAACGACTTTATTAGAAAGTAGAATTACGAACTTTTACACTCATTTGAAAGTGGATGAGATCGGTCGAGTGGTCTCAGTTGGAGATGGTATTGCACGTGTTTATGGATTGAAGGAGATTCAAGCTGGGGAAATGGTGGAATTTGCCAGCGGTGTCAAAGGAATAGCCTTAAATCTTGAGAATGAGAATGTAGGGATTGTTGTCTTTGGTAGTGATACCGCTATTAAAGAAGGAGATCTTGTCAAGCGCACTGGATCGATTGTGGATGTTCCTGCGGGAAAGGCTATGCTCGGGCGTGTGGTGGACGCGTTGGGAGTACCTATTGATGGAAGAGGGGCTCTAAGCGATCACGAGCGAAGACGTGTCGAAGTG…
G_Cycas_taitungensis	ACGAAATTATATCCTGGAGCTGCGGAACCCACTACTATATCGGGAAGAAGAATCACCAACTATTGCACCAATTTACAAGTTGATGGGATCGGTCGAGTGGTCCCAGTTGGGGATGGGATTGCACGTGTTTATGGATCAAACGAGATTCAAGCTGGGGAAATGGTTGAATTCGCCAGCGGTGTGAAAGGAATAGCGTTGAATCCTGAGAATGAGAATGTAGGTATTGTTGTATCTGGTAGTGATACCGCCATTAAAGAAGGAGATCTTGTCAAGCGCACTGGATCTATTGTGGATGTTCCTGTGGGAAAGGCCATGTTAGGTCGTGTGGTCGATGCGTTGGGAGTACCTATTGATGGAAAAGGGGCTTTAAGCGATCACGAACGAAGACGTGTCGAAGTG…
E_Daucus_carota_subsp_sativus	ATGAAAAACTCTCCAAGAGCTGCGGAACTAACGACTCTATTAGAAAGTAGAATTAGCCACTTTTACACGAATTTTCAAGTGGATGAGATCGGTCGAGTGGTCTCAGTTGGAGATGGGATTGCACGTGTTTATGGATTGAACGAGATTCAAGCTGGTGAAATGGTTGAATTTGCCAGCGGCGTCAAAGGAATAGCCTTGAATCTTGAGAATGAAAATGTCGGGATTGTTGTCTTTGGTAGTGATACTGCTATTAAAGAAGGAGATCTTGTCAAGCGCACTGGATCTATTGTGGATGTTCCTGCGGGAAAGGCTATGCTAGGGCGTGTGGTCGACGCGTTGGGAGTACCTATTGATGGAAGAGGGGCTCTAAGCGATCACGAGCGAAGACGTGTCGAAGTG…
A_Entransia_fimbriata	---ATGAAAACTGCATCT------GAATTTTCTAAATTATTAGAACAAAAAATTAATAATTATTATACTCCACTGCAAGTAGACGAAATTGGACGAGTTGTTTCTGTAGGGGATGGTATTGCTCGTGTTTTTGGCTTAAAAAAGATTCAAGCCGGAGAAATGGTAGAATTTTCAAGTGGTGTCAAAGGGATGGCACTTAACTTAGAAAATGAAAATGTTGGTATAGTTGTTTTTGGTAGTGATACTGGTATTAAAGAAGGGGATTTTGTAAAACGTACTGGATCTATTGTAGACGTACCCGTAGGAAAAGCAATTCTTGGTAGAGTTGTAAATGCTTTGGGTACACCTATAGATGGGAAAGGTCCTTTAGGTACCGGGGAAAGAAGACGTGTTGAAGTC…
B_Funaria_hygrometrica	GGAAATAAGTTGGCTGGA---GCAGAACTATCTACATTATTAGAACAAAGAATTACCAATTACTACACCAAATTGCAAGTGGATGAGATCGGTCGAGTGGTATCAGTTGGAGATGGAATTGCACGTGTTTATGGATTAAACAAGATTCAAGCTGGAGAAATGGTTGAATTTGCCAGCGGTGTGAAAGGAATGGCTTTGAATCTAGAAAATGAGAATGTAGGAATTGTTATCTTTGGTAGTGATACTGCCATTAAAGAAGGAGACATTGTCAAGCGCACTGGATCTATTGTGGATGTTCCTGTAGGAAAGGCCTTGTTAGGTCGTGTGGTTGATGCCTTAGGAGTACCTATTGATGGAAAAGGTGCTTTAAGCGCTGCAGAACGCAGGCGTGTAGAAGTT…
E_Glycine_max	ATGGAATTCTCTGTAAGAGCTGCGGAACTAACAACTCTATTAGAAAGTAGAATTACCAACTTTTACACTAATTTTCAAGTGGATGAGATCGGTCGAGTGGTCTCCGTTGGAGATGGGATTGCACGTGTTTATGGATTGAACGAGATTCAAGCTGGGGAAATGGTTGAATTTGCCAGCGGTGTGAAAGGAATAGCGTTGAATCTTGAGAATGAGAATGTCGGAATTGTTGTCTTTGGTAGTGATACCGCTATAAAAGAAGGAGATCTTGTCAAACGAACTGGATCTATTGTGGATGTTCCTGCGGGAAAGGCTATGCTAGGGCGTGTGGTCGACGCGTTGGGAGTACCTATTGATGGAAGAGGGGCTCTAAGCGATCACGAGCGAAGACGTGTCGAAGTG…
E_Helianthus_annuus	ATGGAATTCTCTCCGAGAGCTGCTGAACTAACGACTCTATTAGAAAGTAGAATTAGCAACTTTTACACGAATTTTCAAGTGGATGAGATTGGTCGAGTGGTCTCAGTTGGAGATGGGATTGCACGTGTTTATGGGTTGAACGAGATTCAAGCTGGGGAAATGGTTGAATTTGCCAGCGGTGTGAAAGGAATAGCCTTGAATCTTGAGAATGAGAATGTAGGGATTGTTGTCTTTGGTAGTGATACTGCTATTAAAGAAGGAGATCTTGTCAAGCGCACTGGCTCTATTGTGGATGTCCCTGCGGGAAAGGCTATGCTAGGGCGTGTGGTCGACGCCTTGGGAGTACCTATTGATGGAAGAGGGGCTCTAAGCGATCACGAGCGAAGACGTGTCGAAGTG…
P_Huperzia_squarrosa	ATGAACAGATTGGCAGAAATCGCAGAACTATCTACTTTATTAGAACGAAGAATTACCAACTTTCACACCAAATTGCCAGTGGATGAGATCGGTCGAGTGGTCTCAGTGGGAGATGGAATTGCACGTGTTTATGGATTGAACAAAATTCAAGCTGGGGAACTGGTTGAATTTGCCAGTGGTGTTAAAGGAATGGCTTTGAACCTAGAAAATGAAAATGTAGGAATCGTGATATTTGGTAGTGATACTGCCATTAAAGAAGGAGATATTGTCAAACGCACTGGATCTATTGTAGATGTTCCCGTAGGAAAGGCCATGTTAGGTCGTGTAGTTGATGCGTTGGGAATACCTATTGATGGAAAAGGTGCTTTAAACGCTGTAGAACGAAGACGTGTTGAAGTT…
B_Hypnum_imponens	GGAAATAAGTTGGCTGGA---GCAGAACTATCTACATTATTAGAACAAAGAATTACCAATTACTACACCAAATTGCAAGTGGATGAGATCGGTCGAGTGGTATCAGTTGGAGATGGAATTGCACGTGTTTATGGATTAAACAAGATTCAAGCTGGAGAAATGGTTGAATTTGCCAGCAGTGTGAAAGGAATGGCTTTGAATCCAGAAAATGAGAATGTAGGAATTGTTATATTTGGTAGTGATACCGCTATCAAAGAAGGAGACATTGTCAAGCGCACTGGATCTATTGTTGATGTTCCTGTAGGAAAGGCCTTGTTAGGTCGTGTGGTTGATGCCTTAGGAGTACCTATTGATGGAAAAGGTGCTTTAAGCACTGCAGAACGAAAGCGTGTAGAAGTT…
N_Liriodendron_tulipifera	ATGGAATTCTCTCCCAGAGCTGCGGAACTCACGACTCTTTTAGAAAGAAGAATGACAAACTTTTACACGAATTTTCAAGTGGATGAGATCGGTCGAGTGGTCTCAGTTGGAGATGGGATTGCACGTGTTTATGGATTGAACGAGATTCAAGCTGGGGAAATGGTGGAATTTGCCAGCGGTGTGAAAGGAATAGCGTTGAATCTTGAGAATGAGAATGTAGGGATTGTTGTCTTTGGTAGTGATACCGCCATTAAAGAAGGAGATCTTGTCAAGCGCACTGGATCTATTGTGGATGTTCCTGCGGGAAAGGCCATGTTAGGCCGTGTGGTCGACGCGTTGGGAGTACCTATTGATGGAAGAGGGGCTCTAAGCGATCACGAACGAAGACGTGTCGAAGTG…
N_Amborella_trichopoda	ATGGAATTCTCTCCC---------GAACTCACTACTCTATTAGAAAGAAGAATGAAAAACTTTTACACTATGTTTCAAGTTGATGAGATCGGTCGAGTGGTCTCAGTTGGAGATGGGATTGCACGTGTTTATGGATTGAACGAGATTCAAGCTGGGGAAATGGTTGAATTTGCCAGCGGTGTGAAAGGAATAGCGTTGAATCTTGAGAATGAGAATGTAGGTATTGTTGTCTTTGGTAGTGATACCGCTATTAAAGAAGGAGATCTTGTCAAGCGCACTGGATCTATTGTGGATGTTCCTGCGGGAAAGGCCATGTTAGGCCGTGTGGTCGACGCATTGGGAGTACCTATTGATGGAAGAGGGGCTCTAAGCGATCACGAACGAAGACGTGTCGAAGTG…
E_Nelumbo_nucifera	ATGGAATTATCTCCCAGAGCTGCGGAACTCACGACTCTATTAGAAAGTAGAATTACCAACTTTTACACAAATTTTCAAGTGGATGAGATCGGTCGAGTGGTCTCAGTTGGAGATGGGATTGCACGTGTTTATGGATTGAACGAGATTCAAGCTGGGGAAATGGTTGAATTTGCCAGCGGTGTGAAAGGAATAGCGTTGAATCTTGAGAATGAGAATGTAGGTATTGTTGTCTTTGGAAGTGATACCGCTATTAAAGAAGGAGATCTTGTCAAGCGCACTGGATCTATTGTGGATGTTCCTGCAGGAAAGGCAATGCTAGGCCGTGTGGTCGACGCGTTGGGAGTACCTATTGATGGAAGAGGGGCTCTAAGCGATCACGAACGAAGACGTGTCGAAGTG…
E_Lotus_japonicus	ATGGAATTCTCATTAAGAGCTGCGGAACTAACAACTCTATTAGAAAGTAGAATTACCAACTTTTACACAAATTTTCAAGTGGATGAGATCGGTCGAGTGGTCTCAGTTGGAGATGGGATTGCACGTGTTTATGGATTGAACGAGATTCAAGCTGGGGAAATGGTTGAATTTGCCAGCGGTGTGAAAGGAATAGCGTTGAATCTTGAGAATGAGAATGTCGGAATTGTTGTCTTTGGTAGTGATACCGCTATCAAAGAAGGAGATCTTGTCAAACGCACTGGATCTATTGTGGATGTTCCTGCGGGAAAGGCTATGCTAGGGCGTGTGGTCGACGCATTGGGAGTACCTATTGATGGAAGAGGGGCTCTAAGCGATCACGAGCGAAGACGTGTCGAAGTG…
E_Malus_x_domestica	ATGGAATTCTCTACCAGAGCTGCGGAACTAACGACTCTATTAGAAAGTAGAATTACCAACTTTTACACGAATTTTCAAGTGGATGAGATCGGTCGAGTGGTCTCCGTTGGAGATGGGATTGCGCGTGTTTATGGATTGAACCAGATTCAAGCTGGGGAAATGGTTGAATTTGCCGGCGGTGTGAAAGGAATAGCGTTGAATCTTGAGAATGAGAATGTAGGGATTGTTGTCTTTGGTAGTGATACCGCTATTAAAGAAGGAGATCTTGTCAAGCGCACTGGATCCATTGTGGATGTTCCTGCGGGAAAGGCTATGCTAGGGCGTGTGGTCGACGGGTTGGGAGTTCCTATTGATGGAAGAGGGGCTCTAAGCGATCACGAGCGAAGACGTGTCGAAGTG…
B_Marchantia_polymorpha	ATGAACAAATTGGCTGGA---GCTGAACTCTCCACTTTATTAGAACAAAGAATTACCAACTATTACACCAAATTGCAAGTGGATGAGATCGGTCGAGTGGTTTCAGTTGGAGATGGAATTGCACGTGTTTATGGATTGAACAAGATTCAAGCAGGGGAAATGGTTGAATTTGCCAGCGGTGTAAAAGGAATGGCTTTAAATCTAGAAAATGAAAATGTAGGAATTGTTATATTTGGTAGTGACACTGCCATTAAAGAAGGAGATATTGTAAAGCGCACTGGATCTATTGTGGATGTTCCTGTAGGAAAGGGCATGTTAGGTCGTGTGGTTGATGCGTTAGGAGTACCCATTGATGGAAAAGGTGCTTTAAGCGCTGTAGAACGAAGACGTGTAGAAGTG…
A_Mesostigma_viride	ATGTCTGCTGTAAAAAAAAAATTAAATAGTACAATTTTAAGCAAACTGACAAAAAAAAGAACAAAAAAAGGAACTAATCCAAAAACATATGGAAATGTGCTTTTTGTTAAAGATGGTATTGCTCAAATTTATGGTATTTTAAATTGCCGTATTGGTGAAAAAGTTCGATTCCTTACTTCGTTATTTGGATTAGCTTTAAATATTCGAGATGAAGTTACAGACGTTGTAATTTTAGGAAATCCTATTGCTGTTAAACAAGGAAGTATGGTTCTTACCATGGGTACTAGTTTACAGGTTGGTGTGGGACCTCATATGCTAGGACGTGTTGTTGATGCATTAGGAACACCTATTGATGGGTTAGGCGCACTAAGCGCAATGCCTGAATGGGACGTAGAATCT…
E_Millettia_pinnata	ATGGACTTTTCTGTAAGAGCTGCTGAACTCACTACTCTATTAGAAAGTAGAATTACCAACTTTTACACCAATTTTCAAGTGGATGAGATCGGTCGAGTGGTCTCAGTTGGAGATGGGATTGCACGTGTTTATGGATTGAACGAGATTCAAGCTGGGGAAATGGTTGAATTTGCCAGCGGTGTGAAAGGAGTAGCGTTGAATCTTGAGAATGAGAATGTCGGAATTATTGTCTTTGGTAGTGATACCGCTATAAAAGAAGGAGATCTTGTCAAACGCACTGGATCTATTGTGGATGTTCCTGCGGGAAAGGCTATGCTAGGGCGTGTGGTCGACGCGTTGGGAGTACCTATTGATGGAAGAGGGGCTCTAAGCGATCACGAGCGAAGACGTGTCGACGTG…
E_Mimulus_guttatus	ATGGAACTCTCTCCCAGAGCTGCAGAACTAACCACTCTATTAGAAAGTCGAATTAGCAACTTTTACACGAATTTTCAAGTGGATGAGATCGGTCGAGTGGTCTCAGTTGGAGATGGTATTGCACGTGTTTATGGATTGAACGAGATTCAAGCTGGGGAAATGGTTGAATTTTCCAGCGGTGTGAAAGGAATAGCCTTAAATCTTGAGAATGAGAATGTAGGGATTGTTGTCTTTGGTAGTGATACTGCTATTAAAGAAGGAGATCTTGTCAAGCGCACTGGATCTATTGTGGATGTTCCTGCGGGAAAGGCTATGCTAGGGCGTGTGGTCGACGCCTTGGGAGTACCTATTGATGGAAGAGGGGCTCTAAGCGCTCACGAGCGAAGACGTGTCGAAGTG…
E_Nicotiana_tabacum	ATGGAACTTTCTCCCCGAGCTGCGGAACTAACAAGTCTATTAGAAAGTCGAATTAGCAACTTTTACACCAATTTTCAAGTGGATGAGATCGGTCGAGTGGTCTCAGTTGGAGATGGGATTGCACGTGTTTATGGATTGAACGAGATTCAAGCTGGGGAAATGGTTGAATTTGCCAGCGGTGTGAAAGGAATAGCCTTGAATCTTGAGAATGAGAATGTAGGGATTGTTGTCTTTGGTAGTGATACTGCTATTAAAGAAGGAGATCTTGTCAAGCGCACTGGATCTATTGTGGATGTTCCTGCGGGAAAGGCTATGCTAGGGCGTGTGGTCGATGGCTTGGGAGTACCTATTGATGGAAGGGGGGCTCTAAGCGATCACGAGCGAAGACGTGTCGAAGTG…
B_Nitella_hyalina	ATGAACAAATTTGCTGGA---GCGGAACTATCTACTTTATTAGAACAAAGAATTACAAATTATTACACCAAATTACAAGTGGATGAAATCGGTCGAGTGGTTTCGGTAGGAGATGGAATTGCACGTGTTTATGGATTGAACAAGATTCAAGCTGGAGAAATGGTCGAATTTTCCAGTGGTGTTAAAGGAATGGCACTGAATCTAGAAAATGAGAGTGTAGGAATTGTGGTTTTTGGTAGTGATACTGCCATTAAAGAAGGAGATATTGTCAAACGTACTGGATCTATTGTAGATGTTCCTGTAGGAAGATCTATGTTGGGTCGTGTTGTTGATGCCTTAGGAGTACCTATTGATGGAAAAGGTGCTTTAGGCGCTGTAGAGCGAAGACGTGTAGAAGTC…
B_Orthotrichum_stellatum	GGAAATAAGTTGGCTGGA---GCAGAACTATCTACATTATTAGAACAAAGAATTACCAATTACTACACCAAATTGCAAGTGGATGAGATCGGTCGAGTGGTATCAGTTGGAGATGGAATTGCACGTGTTTATGGATTAAACAAGATTCAAGCTGGAGAAATGGTTGAATTTGCCAGCAGTGTGAAAGGAATGGCTTTGAATCTAGAAAATGAGAATGTAGGGATTGTTATATTTGGTAGTGATACTGCCATTAAAGAGGGAGACATTGTTAAGCGCACTGGATCTATTGTGGATGTTCCTGTAGGAAAAGCCTTGTTAGGTCGTGTGGTTGATGCCTTAGGAGTACCTATTGATGGAAAAGGTGCTTTAAGCGCTGCAGAACGAAAGCGTGTAGAAGTT…
M_Oryza_rufipogon	ATGGAATTCTCACCCAGAGCTGCGGAACTCACGACTCTATTAGAAAGTAGAATGACCAACTTTTACACGAATTTTCAAGTGGATGAGATCGGTCGAGTGGTCTCAGTTGGAGATGGGATTGCACGTGTTTATGGATTGAACGAGATTCAAGCTGGAGAAATGGTGGAATTTGCCAGCGGTGTGAAAGGAATAGCCTTGAATCTTGAGAATGAGAATGTAGGTATTGTTGTCTTTGGTAGTGATACCGCTATTAAAGAAGGAGATCTTGTCAAGCGCACTGGATCTATTGTGGATGTTCCTGCGGGAAAGGCCATGTTAGGCCGTGTGGTCGACGCCTTGGGAGTACCTATTGATGGAAAAGGGGCTCTAAGCGATCACGAACGAAGACGTGTCGAAGTG…
M_Oryza_sativa_Indica_Group	ATGGAATTCTCACCCAGAGCTGCGGAACTCACGACTCTATTAGAAAGTAGAATGACCAACTTTTACACGAATTTTCAAGTGGATGAGATCGGTCGAGTGGTCTCAGTTGGAGATGGGATTGCACGTGTTTATGGATTGAACGAGATTCAAGCTGGAGAAATGGTGGAATTTGCCAGCGGTGTGAAAGGAATAGCCTTGAATCTTGAGAATGAGAATGTAGGTATTGTTGTCTTTGGTAGTGATACCGCTATTAAAGAAGGAGATCTTGTCAAGCGCACTGGATCTATTGTGGATGTTCCTGCGGGAAAGGCCATGTTAGGCCGTGTGGTCGACGCCTTGGGAGTACCTATTGATGGAAAAGGGGCTCTAAGCGATCACGAACGAAGACGTGTCGAAGTG…
M_Oryza_sativa_Japonica_Group	ATGGAATTCTCACCCAGAGCTGCGGAACTCACGACTCTATTAGAAAGTAGAATGACCAACTTTTACACGAATTTTCAAGTGGATGAGATCGGTCGAGTGGTCTCAGTTGGAGATGGGATTGCACGTGTTTATGGATTGAACGAGATTCAAGCTGGAGAAATGGTGGAATTTGCCAGCGGTGTGAAAGGAATAGCCTTGAATCTTGAGAATGAGAATGTAGGTATTGTTGTCTTTGGTAGTGATACCGCTATTAAAGAAGGAGATCTTGTCAAGCGCACTGGATCTATTGTGGATGTTCCTGCGGGAAAGGCCATGTTAGGCCGTGTGGTCGACGCCTTGGGAGTACCTATTGATGGAAAAGGGGCTCTAAGCGATCACGAACGAAGACGTGTCGAAGTG…
B_Phaeoceros_laevis	ACGAACAAATTTGCTGGA---ACGGAACCATCTACGTTATTAGAACAAAGAATTACTAACTATTACACCAAATTGCAAGTGGATGAGATTGGTCGAGTGGTATCAGTTGGAGATGGAATTGCACGTGTTTATGGATTGAACAAGATT---GCAGGGGAAATGGTCGAATTTGCCAGCGGTGTGAAAGGAATGGCTTTGAATCTAGAAAAGGAAAATGTAGGAATTGTTGTATTTGGTAGTGATACCGCTATTAAAGAAGGAGATATTGTAAGGCGCACTGGATCTATTGTGGATGTTCCTGTAGGAAAGGCCATATTAGGTCGTGTAGTTGATGCCTTAGGAGTACCTATTGATGGAAAAGGTGCCTTAGGCGCTGTAGAA---AGACGTGTAGAAGTT…
M_Phoenix_dactylifera	ATGGAATTCTCTCCCAGAGCTGCGGAACTCACGACTCTATTAGAAAGTAGAATGACCAACTTTTACACGAATTTTCAAGTGGATGAGATCGGTCGAGTGGTCTCAGTTGGAGATGGGATTGCACGTGTTTATGGATTGAACGAGATTCAAGCTGGAGAAATGGTGGAATTTGCCAGCGGTGTGAAAGGAATAGCCTTGAATCTTGAGAATGAGAATGTAGGTATTGTTGTCTTTGGTAGTGATACCGCTATTAAAGAAGGAGATCTTGTCAAGCGCACTGGATCTATTGTGGATGTTCCTGCGGGAAAGGCCATGTTAGGCCGTGTGGTCGACGCCTTGGGAGTACCTATTGATGGAAGAGGGGCTCTAAGCGATCACGAACGAAGACGTGTCGAAGTG…
B_Physcomitrella_patens	GGAAATAAGTTGGCTGGA---GCAGAACTATCTACATTATTAGAACAAAGAATTACCAATTACTACACCAAATTGCAAGTGGATGAGATCGGTCGAGTGGTATCAGTTGGAGATGGAATTGCACGTGTTTATGGATTAAACAAGATTCAAGCTGGAGAAATGGTTGAATTTGCCAGCGGTGTGAAAGGAATGGCTTTGAATCTAGAAAATGAGAATGTAGGAATTGTTATCTTTGGTAGTGATACTGCTATTAAAGAAGGAGACATTGTCAAGCGCACTGGATCTATTGTGGATGTTCCTGTAGGAAAGGGCTTGTTAGGTCGTGTGGTTGATGCCTTAGGAGTACCTATTGATGGAAAAGGTGCTTTAAGCGCTGCAGAACGCAGGCGTGTAGAAGTT…
B_Pleurozia_purpurea	ATGAACAAATTGGCTGGA---GCTGAACTCTCCACTTTATTAGAACAAAGAATTACCAACTATTACACCAAATTGCAAGTGGACGAGATCGGTCGAGTGGTTTCAGTTGGAGATGGAATTGCACGTGTTTATGGATTGAACAAGATTCAAGCGGGGGAAATGGTTGAATTTGCCAGCGGTGTAAAAGGAATGGCTTTGAATCTAGAAAATGAAAATGTAGGAATTGTTATATTTGGTAGTGATACTGCCATCAAAGAAGGAGATATTGTAAAGCGCACTGGATCTATTGTGGATGTTCCGGTAGGAAAGGCCATGTTAGGTCGTGTGGTTGATGCGTTAGGAGTACCCATTGATGGAAAAGGTGCTTTAAGCGCTGTAGAACGAAGACGTGTAGAAGTG…
B_Ptychomnion_cygnisetum	GGAAATAAGTTGGCTGGA---GCAGAACTATCTACATTATTAGAACAAAGAATTACCAATTACTACACCAAATTGCAAGTAGATGAGATCGGTCGAGTGGTATCAGTTGGAGATGGAATTGCACGTGTTTATGGATTAAACAAGATTCAAGCTGGAGAAATGGTTGAATTTGCCAGCAGTGTGAAAGGAATGGCTTTGAATCCAGAAAATGAGAATGTAGGAATTGTTATATTTGGTAGTGATACTGCCATCAAAGAAGGAGACATTGTCAAGCGCACTGGATCTATTGTGGATGTTCCTGTAGGAAAGGCCTTGTTAGGTCGTGTGGTTGATGCCTTAGGAGTACCTATTGATGGAAAAGGTGCTTTAAGCACTGCGGAGCGCAAGCGTGTAGAAGTT…
E_Raphanus_sativus	ATGGAATTATCTCCCAGAGCTGCGGAACTAACGAATCTATTCGAAAGTCGAATTAGGAACTTTTACGCGAATTTTCAAGTGGATGAGATCGGTCGAGTGGTCTCAGTTGGAGATGGGATTGCACAAGTTTATGGATTGAACGAGATTCAAGCTGGGGAAATGGTTCTTTTTGCCAACGGTGTGAAAGGAATGGCCTTGAATCTTGAGAATGAGAATGTCGGGATTGTTGTCTTTGGTGGTGATACCGCTATAAAAGAAGGAGATCTTGTCAAGCGCACTGGATCTATTGTGGATGTTCCCGCGGGAAAGGCTATGCTAGGGCGTGTGGTCGACGCGATGGGAGTACCTATTGATGGAAGAGGGGCTCTAAGCGATCACGAGCAAAGACGTGTCGAAGTG…
E_Rhazya_stricta	ATGGAACTCTCTCCTCGAGCAGCGGAACTAACGACTCTATTAGAAAGTAGAATTAGCAACTTTTACACGAATTTTCAAGTGGATGAGATCGGTCGAGTGGTCTCAGTTGGAGATGGGATTGCACGTGTTTATGGATTGAACGAGATTCAAGCTGGGGAAATGGTTGAATTTGCCAGCGGTGTGAAAGGAATAGCCTTGAATCTTGAGAATGAGAATGTAGGGATTGTTGTCTTTGGTAGTGATACTGCTATTAAAGAAGGAGATCTTGTCAAGCGCACTGGATCTATTGTGGATGTTCCTGCGGGAAAGGCTATGCTAGGGCGTGTGGTCGACGCGTTGGGAGTCCCTATTGATGGAAGAGGGGCTCTAAGCGATCACGAGCGAAGACGTGTCGAAGTG…
E_Ricinus_communis	ATGGAATTTTCTCCCAGAGCTGCGGAACTAACAACTCTATTAGAAAGTAGAATTACCAACTATTACACAAATTTTCAAGTGGATGAGATCGGTCGAGTGGTCTCAGTTGGAGATGGGATTGCACGTGTTTATGGATTGAACGAGATTCAAGCTGGGGAAATGGTTGAATTTGCCAGCGGTGTGAAAGGAATAGCGTTGAATCTTGAGAATGAAAATGTAGGGATTGTTGTCTTTGGTAGTGATACCGCTATTAAAGAAGGAGATCTTGTCAAGCGCACTGGATCTATTGTGGATGTTCCAGCAGGAAAGGCTATGCTAGGACGTGTGGTCGACGCGTTGGGAGTACCTATTGATGGAAGAGGGGCTCTAAGCGATCACGAGCGAAGACGTGTCGAAGTT…
A_Roya_obtusa	ATGAACAAATTTGCTGGA---GCAGAGCTTTCATACTTATTAGAACAAAGAATTACGAATTATTACACTAAATTACAAGTTGATGAAATTGGACGAGTAATCTCAGTTGGAGATGGAATTGCACGCGTTTATGGACTAAATAAAATTCAAGCTGGAGAAATGGTAGAATTTTCTAATGGTGTCAAAGGTATGGCATTAAATTTAGAAAATGAAAACGTAGGTATAGTTGTTTTCGGAAATGACACTGCAATTAAAGAAGGAGATATTGTAAAACGTACAGGTTCAATCGTTGATGTTCCCGTAGGTAAATCAATGTTAGGACGTGTAGTCGACGCATTGGGAGTACCTATTGATGGAAAAGGCCCTTTAGCAGATGTTGAAAGAAAACGTGTTGAAGTA…
E_Salvia_miltiorrhiza	ATGGAACTCTCTCCCAGAGCTGCAGAACTAACGACTCTATTAGAAAGTCGAATTAGCAACTTTTACACGAATTTTCAAGTGGATGAGATCGGTCGAGTGGTCTCAGTTGGAGATGGTATTGCACGGGTTTATGGATTGAACGAGATTCAAGCTGGGGAAATGGTTGAATTTTCCAGCGGTGTGAAAGGAATAGCCTTAAATCTTGAGAATGAGAATGTAGGGATTGTTGTCTTTGGTAGTGATACTGCTATTAAAGAAGGAGATCTTGTCAAGCGCACTGGATCTATTGTGGATGTTCCTGCGGGAAAGGCTATGCTAGGGCGTGTGGTCGACGCCTTGGGAGTACCTATTGATGGAAGAGGGGCTCTAAGCGCTCACGAGCGAAGACGTGTCGAAGTG…
E_Silene_latifolia	ATGGAATTCTCTCCCAGAGCTGCGGAACTAACAACTCTATTAGAAAGTAGAATTAGCAACTTTTATACGAATTTTCAAGTGGATGAGATCGGTCGAGTGGTCTCAGTTGGAGATGGGATTGCACGTGTTTATGGATTGAACGAGATTCAAGCTGGAGAAATGGTGGAATTTGCCAGCGGTGTGAAAGGAATAGCCTTAAATCTTGAGAATGAAAATGTAGGGATTGTTGTCTTTGGTAGTGATACCGCTATTAAAGAGGGCGATCTTGTCAAGCGCACTGGATCTATTGTGGATGTTCCTGCGGGAAAAGCTATGCTAGGGCGTGTGGTCGACGCGTTGGGAGTACCTATTGATGGAAGAGGGGCTCTAAGCGATCACGAGCGTCGACGTGTCGAAGTG…
E_Silene_vulgaris	ATGGAATTCTCTCCCAGAGCTGCGGAACTAACTACTCTATTAGAAAGTAGAATTAGCAACTTTAATACGAATTTTCAAGTGGATGAGATCGGTCGAGTGGTCTCAGTTGGAGATGGGATTGCACGTGTTTATGGATTGAACGAGATTCAAGCTGGAGAAATGGTGGAATTTGCCAGCGGTGTGAAAGGAATAGCCTTAAATCTTGAGAATGAAAATGTAGGGATTGTTGTCTTTGGTAGTGATACCGCTATTAAAGAGGGCGATCTTGTCAAGCGCACTGGATCTATTGTGGATGTTCCTGCGGGAAAAGCTATGCTAGGGCGTGTGGTCGACGCGTTGGGAGTACCTATTGATGGAAGAGGGGCTCTAAGCGATCACGAGCGTCGACGTGTCGAAGTG…
B_Sphagnum_palustre	GGAAATAAATTGGCTGGA---GCGGAACTATCTACATTATTAGAACAAAAAATTACCAATTACTACACTAAATTGCAAGTAGATGAGATCGGTCGAGTGGTCTCAGTTGGAGATGGAATTGCACGTGTTTATGGATTAAACAAGATTCAAGCTGGGGAAATGGTTGAATTTGCTAGCGGTGTGAAAGGAATGGCTTTAAATTTAGAAAATGAGAATGTAGGAATTGTTATATTTGGTAGTGATACCGCCATCAAAGAAGGAGATATTGTCAAACGCACTGGATCTATTGTGGATGTTCCTGTAGGAAAGGCCTTGCTAGGTCGTGTGGTTGATGCGTTAGGAGTACCTATTGATGGAAAAGGTGCTTTAAGCGCTGCAGAACGAAGACGTGTAGAAGTT…
M_Spirodela_polyrhiza	ATGGAATTGTCTCCC------ACGGAACTAACTACTCTATTAGAAAGAAGAATAACTAACTTTTACACTCATTTTCAAGTGGATGAGATCGGTCGAGTGGTCTCAGTTGGAGATGGGATTGCACGTGTTTATGGATTGAACGAGATTCAAGCTGGGGAAATGGTGGAATTTGCCAGTGGTGTGAAAGGAATAGCGTTAAATCTTGAGAATGAGAATGTAGGTATTGTTGTCTTTGGTAGTGATACCGCTATTAAAGAAGGAGATCTTGTCAAGCGCACTGGATCTATTGTGGATGTCCCTGCGGGAAAGGCCATGTTAGGCCGTGTGGTCGACGCGTTGGGAGTACCTATTGATGGAAGAGGGGCTCTAAGCGATCACGAACGAAGACGTGTCGAAGTG…
B_Tetraphis_pellucida	GGAAATAAGTTGGCTGGA---GCGGAACTATCTACATTATTAGAACAAAGAATTACCAATTACTACACCAAATTGCAAGTGGATGAGATCGGTCGAGTGGTATCAGTTGGAGATGGAATTGCACGTGTTTATGGATTAAACAAGATTCAAGCTGGAGAAATGGTTGAATTTGCCAGCGGTGTGAAAGGAATGGCTTTGAATCTAGAAAATGAGAATGTAGGAATTGTTATATTTGGTAGTGATACTGCCATTAAAGAAGGAGACATTGTCAAACGCACTGGATCTATTGTGGATGTTCCTGTGGGAAAGGCCTTGTTAGGTCGTGTGGTTGATGCCTTAGGAGTACCTATTGATGGAAAAGGTGCTTTAAACGCTGCAGAACGAAGACGTGTAGAAGTT…
B_Treubia_lacunosa	ATGAACAAATTGGCTGGA---GCTGAACTCTCCACTTTATTAGAACAAAGAATTACCAACTATTACACCAAATTGCAAGTGGATGAGATCGGTCGAGTGGTTCCAGTTGGAGATGGAATTGCACGTGTTTATGGATTGAACAAGATTCAAGCAGGGGAAATGGTTGAATTTGCCAGCGGTGTGAAAGGAATGGCTTTAAATCTAGAAAATGAAAATGTAGGAATTGTTATATTTGGTAGTGATACTGCCATTAAAGAAGGAGATATTGTAAAGCGCACTGGATCTATTGTGGATGTTCCCGTAGGAAAGGCCATGTTAGGTCGTGTGGTTGATGCGTTAGGAGTACCCATTGATGGAAAAGGTGCTTTAAGCGCTGTAGAACGAAGACGTGTAGAAGTG…
M_Tripsacum_dactyloides	ATGGAATTCTCACCAAGAGCTGCGGAACTCACGACTCTATTAGAAAGTAGAATGATCAACTTTTACACGAATTTGAAAGTGGATGAGATCGGTCGAGTGGTCTCAGTTGGAGATGGGATTGCACGAGTTTACGGATTGAACGAGATTCAAGCAGGAGAAATGGTGGAATTTGCCAGCGGTGTGAAAGGAATAGCCTTGAATCTTGAGAATGAGAATGTAGGTATTGTTGTCTTTGGTAGTGATACCGCTATTAAAGAAGGAGATCTTGTCAAGCGCACTGGATCTATTGTGGATGTTCCTGCGGGAAAGGCCATGTTAGGCCGTGTGGTCGACGCCTTGGGAGTACCTATTGATGGAAAAGGGGCTCTAAGCGATCACGAACGAAGACGTGTCGAAGTG…
M_Triticum_aestivum	ATGGAATTCTCACCCAGAGCTGCGGAACTCACGACTCTATTAGAAAGTAGAATGACCAACTTTTACACGAATTTTCAAGTGGATGAGATCGGTCGAGTGGTCTCAGTTGGAGATGGGATTGCACGTGTTTATGGATTGAACGAGATTCAAGCAGGAGAAATGGTGGAATTTGCCAGCGGTGTGAAAGGAATCGCCTTAAATCTTGAGAATGAGAATGTAGGTATTGTTGTCTTTGGTAGTGATACCGCTATTAAAGAAGGAGATCTTGTCAAGCGCACTGGATCTATTGTGGATGTTCCTGCGGGAAAGGCCATGTTAGGCCGTGTGGTCGACGCCTTGGGAGTACCTATTGATGGAAAAGGGGCTCTAAGCGATCACGAACGAAGACGTGTCGAAGTG…
M_Triticum_timopheevii	ATGGAATTCTCACCCAGAGCTGCGGAACTCACGACTCTATTAGAAAGTAGAATGACCAACTTTTACACGAATTTTCAAGTGGATGAGATCGGTCGAGTGGTCTCAGTTGGAGATGGGATTGCACGTGTTTATGGATTGAACGAGATTCAAGCAGGAGAAATGGTGGAATTTGCCAGCGGTGTGAAAGGAATCGCCTTAAATCTTGAGAATGAGAATGTAGGTATTGTTGTCTTTGGTAGTGATACCGCTATTAAAGAAGGAGATCTTGTCAAGCGCACTGGATCTATTGTGGATGTTCCTGCGGGAAAGGCCATGTTAGGCCGTGTGGTCGACGCCTTGGGAGTACCTATTGATGGAAAAGGGGCTCTAAGCGATCACGAACGAAGACGTGTCGAAGTG…
B_Ulota_hutchinsiae	GGAAATAAGTTGGCTGGA---GCAGAACTATCTACATTATTAGAACAAAGAATTACCAATTATTACACCAAATTGCAAGTGGATGAGATCGGTCGAGTGGTATCAGTTGGAGATGGAATTGCACGTGTTTATGGATTAAACAAGATTCAAGCTGGAGAAATGGTTGAATTTGCCAGCAGTGTGAAAGGAATGGCTTTGAATCTAGAAAATGAGAATGTAGGGATTGTTATATTTGGTAGTGATACTGCCATTAAAGAGGGAGACATTGTCAAGCGCACTGGATCTATTGTGGATGTTCCTGTAGGAAAAGCCTTGTTAGGTCGTGTGGTTGATGCCTTAGGAGTACCTATTGATGGAAAAGGTGCTTTAAGCGCTGCAGAACGAAAGCGTGTAGAAGTT…
E_Vaccinium_macrocarpon	ATGGAAAAATCAACAAGAGCTGCAGAACTGACGACTCTATTAGAAAGTCGAATTACAAACTTTTACACTAATTTTCAAGTCGACGAGATCGGTCGAGTGGTCTCCGTTGGAGATGGAATTGCACGTGTTTATGGATTGAACGAGATTCAAGCCGGGGAAATGGTGGAATTTGCCAGCGGTGTGAAAGGAATAGCCTTGAACCTTGAGAATGAGAATGTTGGGATTGTTGTCTTTGGGAGTGATACTGCTATTAAAGAAGGAGATCTTGTCAAGCGCACTGGATCTATTGTGGATGTTCCCGCGGGAAAGGCTATGCTAGGTCGTGTGGTCGACGCGTTGGGAGTGCCTATTGATGGAAGAGGGTCTCTAAGCGATCACGAGCGTCGACGTGTCGAAGTG…
E_Vigna_angularis	ATGGAATTCTCTGTAAGAGCTGCGGAACTAACCACTCTATTAGAAAGTAGAATTACCAACTTTTACACAAATTTGAAAGTGGATGAGATCGGTCGAGTGGTCTCCGTTGGAGATGGGATTGCACGTGTTTATGGATTGAACGAGATTCAAGCTGGGGAAATGGTTGAATTTGCCAGCGGTGTGAAAGGAATAGCGTTGAATCTTGAGAATGAGAATGTCGGAATTGTGGTCTTTGGTAGTGATACCGCTATAAAAGAAGGAGATCTTGTCAAACGCACTGGATCTATTGTGGATGTTCCTGCGGGAAAGGCTATGCTAGGGCGTGTGGTCGACGCGTTGGGAGTACCTATTGATGGAAGAGGGGCTCTAAGCGATCACGAGCGAAGACGTGTCGAAGTG…
E_Vigna_radiata	ATGGAATTCTCTGTAAGAGCTGCGGAACTAACCACTCTATTAGAAAGTAGAATTACCAACTTTTACACAAATTTGAAAGTGGATGAGATCGGTCGAGTGGTCTCCGTTGGAGATGGGATTGCACGTGTTTATGGATTGAACGAGATTCAAGCTGGGGAAATGGTTGAATTTGCCAGCGGTGTGAAAGGAATAGCGTTGAATCTTGAGAATGAGAATGTCGGAATTGTGGTCTTTGGTAGTGATACCGCTATAAAAGAAGGAGATCTTGTCAAACGCACTGGATCTATTGTGGATGTTCCTGCGGGAAAGGCTATGCTAGGGCGTGTGGTCGACGCGTTGGGAGTACCTATTGATGGAAGAGGGGCTCTAAGCGATCACGAGCGAAGACGTGTCGAAGTG…
E_Vitis_vinifera	ATGGAATTCTCTCCCAGAGCTGCGGAACTCACGACTCTATTAGAAAGTAGGATTACCAACTTTTACACGAATTTGAAAGTGGATGAGATCGGTCGAGTGGTCTCAGTTGGAGATGGGATTGCACGTGTTTATGGATTGAACGAGATTCAAGCTGGGGAAATGGTTGAATTTGCCAGCGGTGTGAAAGGAATAGCCTTGAATCTTGAGAATGAGAATGTAGGGATTGTTGTCTTTGGTAGTGATACCGCTATTAAAGAAGGAGATCTTGTCAAGCGCACTGGATCTATTGTGGATGTTCCTGCGGGAAAGGCTATGCTAGGGCGTGTGGTCGACGCGTTGGGAGTACCTATTGATGGAAGAGGGGCTCTAAGCGATCACGAGCGAAGACGTGTCGAAGTG…
M_Zea_luxurians	ATGGAATTCTCACCAAGAGCTGCGGAACTCACGACTCTATTAGAAAGTAGAATGATCAACTTTTACACGAATTTGAAAGTGGATGAGATCGGTCGAGTGGTCTCAGTTGGAGATGGGATTGCACGAGTTTACGGATTGAACGAGATTCAAGCAGGAGAAATGGTGGAATTTGCCAGCGGTGTGAAAGGAATAGCCTTGAATCTTGAGAATGAGAATGTAGGTATTGTTGTCTTTGGTAGTGATACCGCTATTAAAGAAGGAGATCTTGTCAAGCGCACTGGATCTATTGTGGATGTTCCTGCGGGAAAGGCCATGTTAGGCCGTGTGGTCGACGCCTTGGGAGTACCTATTGATGGAAAAGGGGCTCTAAGCGATCACGAACGAAGACGTGTCGAAGTG…
M_Zea_mays_subsp_mays	ATGGAATTCTCACCAAGAGCTGCGGAACTCACGACTCTATTAGAAAGTAGAATGATCAACTTTTACACGAATTTGAAAGTGGATGAGATCGGTCGAGTGGTCTCAGTTGGAGATGGGATTGCACGAGTTTACGGATTGAACGAGATTCAAGCAGGAGAAATGGTGGAATTTGCCAGCGGTGTGAAAGGAATAGCCTTGAATCTTGAGAATGAGAATGTAGGTATTGTTGTCTTTGGTAGTGATACCGCTATTAAAGAAGGAGATCTTGTCAAGCGCACTGGATCTATTGTGGATGTTCCTGCGGGAAAGGCCATGTTAGGCCGTGTGGTCGACGCCTTGGGAGTACCTATTGATGGAAAAGGGGCTCTAAGCGATCACGAACGAAGACGTGTCGAAGTG…
M_Zea_mays_subsp_parviglumis	ATGGAATTCTCACCAAGAGCTGCGGAACTCACGACTCTATTAGAAAGTAGAATGATCAACTTTTACACGAATTTGAAAGTGGATGAGATCGGTCGAGTGGTCTCAGTTGGAGATGGGATTGCACGAGTTTACGGATTGAACGAGATTCAAGCAGGAGAAATGGTGGAATTTGCCAGCGGTGTGAAAGGAATAGCCTTGAATCTTGAGAATGAGAATGTAGGTATTGTTGTCTTTGGTAGTGATACCGCTATTAAAGAAGGAGATCTTGTCAAGCGCACTGGATCTATTGTGGATGTTCCTGCGGGAAAGGCCATGTTAGGCCGTGTGGTCGACGCCTTGGGAGTACCTATTGATGGAAAAGGGGCTCTAAGCGATCACGAACGAAGACGTGTCGAAGTG…
M_Zea_perennis	ATGGAATTCTCACCAAGAGCTGCGGAACTCACGACTCTATTAGAAAGTAGAATGATCAACTTTTACACGAATTTGAAAGTGGATGAGATCGGTCGAGTGGTCTCAGTTGGAGATGGGATTGCACGAGTTTACGGATTGAACGAGATTCAAGCAGGAGAAATGGTGGAATTTGCCAGCGGTGTGAAAGGAATAGCCTTGAATCTTGAGAATGAGAATGTAGGTATTGTTGTCTTTGGTAGTGATACCGCTATTAAAGAAGGAGATCTTGTCAAGCGCACTGGATCTATTGTGGATGTTCCTGCGGGAAAGGCCATGTTAGGCCGTGTGGTCGACGCCTTGGGAGTACCTATTGATGGAAAAGGGGCTCTAAGCGATCACGAACGAAGACGTGTCGAAGTG…
M_Sorghum_bicolor	ATGGAATTCTCACCAAGAGCTGCGGAACTCACGACTCTATTAGAAAGTAGAATGACTAACTTTTACACGAATTTTCAAGTGGATGAGATCGGTCGAGTGGTCTCAGTTGGAGATGGGATTGCACGAGTTTACGGATTGAACGAGATTCAAGCAGGAGAAATGGTGGAATTTGCCAGCGGTGTGAAAGGAATAGCCTTGAATCTTGAGAATGAGAATGTAGGTATTGTTGTCTTTGGTAGTGATACCGCTATTAAAGAAGGAGATCTTGTCAAGCGCACTGGATCTATTGTGGATGTTCCTGCGGGAAAGGCCATGTTAGGCCGTGTGGTCGACGCCTTGGGAGTACCTATTGATGGAAAAGGGGCTCTAAGCGATCACGAACGAAGACGTGTCGAAGTG…
