# Supplementary material for: The mitochondrial genome map of Nelumbo nucifera reveals ancient evolutionary features
Source: Sci Rep. 2016 Jul 22;6:30158. doi: 10.1038/srep30158 (PMC4957087; doi:10.1038/srep30158)
Supplement: Supplementary Data S1 [file srep30158-s2.zip › Alignment/atp4.phy]

68 588
M_Aegilops_speltoides	ATGAGATTTCTTTCTACGGATATGAAGGATAGAAATATGCTATTTGCTGCTATTCCATCTATTTGTGCATCAAGTCCGAAGAAGATCTCAATCTATAATGAAGAAATGATAGTAGCTCGTTGTTTTATAGGCTTTCTCATATTCAGTCGGAAGAGTTTAGGTAAGACTTTCAAAGAAACTCTCGACGGGAGAATCGAGTCTATTCAGGAAGAATTGCAGCAATTCTTCAATCCTAACGAAGTAATTCCGGAGGAATCCAATGAACAACAACGATTACTTAGGATCAGCTTGCGAATTTGCAGCACC------GTAGTAGAATCATTACCA------ACGGCACGCTGTGCGCCTAAGTGCGAAAAGACAGTGCAAGCTTTGTTATGCCGAAACCTAAAT…
E_Ajuga_reptans	ACAGATAGAGAAAGAATCGATATGATTAGTTCCAAGAAGGTCCTTGCTGCTATTCTATGCATTTGTGCTTTAAGTTCGAAGAAGGTCTCAATCTATAATGAGGAGATTATAGTAGCTTGCTGTTTCATAGGCTTTATCATCTTCAGTCGTAGGAGTTTAGGAAAGACCCTCCAAATGGCTCTCGACGGGAGAATCCAGGCTATTCAGGAGGAATCGCAGCAATTCCCCAATCCTAACGAAGTCGCTCCTCAGGAAGCCAATGAAGAACAACGACTGCTTAGGACCAGCTTACGGATTTGTGGCGCC------GTAATCGAATCATTACCA------ATGGCACGCTGTGCGCCTAGGTGCGAAAGGACGGTTCGGGCTCTCGTGTGCCGAAACCTAAAC…
B_Anomodon_rugelii	------------------------------CGTAAATTTATTATATTCGCTATTTTAATTTCTAGTGTTTTAAGTTCAAAACAAATCTTAATTTATAATGAAGAAATTATTGTAGCTTTAAGTTTTGTAGGTTTTGTTATATTTAGTCAAAAAACCTTTGGTGAAATTTTAAAAGCTACTTCTGATGCGCGAAGCGAAGCTCTTCTTTCAGAGCTACAGCAATTGATGAGTTCTCAAGAAGCTCTGTTGTCCGAGTTGAAGAAACAGCATGAATTACGTAGTATAAGTTTGCGTTCAAGTACGCAAATGATTGGAGAATCTTGTATAAATGATCTGCTTACGCGCTGCGCACCTAAGTGCAAACAGACAGTGCAAGCTGTGTTATGCCAACAAGTAGAG…
E_Asclepias_syriaca	ATGAGATTGAGTTCCACG------------------------ATTGCTGCTATTTTATCTATTTGTGCATCAAGTTCGAAGAAAATCTCAATCTATAATGAAGAAATGATAGTAGCTGCTTGTTTTATAGGCTTTATCATATTCAGTCAGAAGAGTTTAGGTAAGACTTTCAAAGTGACTCTCGAGGGGAGAATCCAGGCTATTCAGGAAGAATCGCAGCAATTCCTCAATCCTAACGAACCT------CCGGAATTCAATGAACAACAACGATTACTTAGGATCAGCTTGCGAATTTGTGGCACC------GTAGTAGAATCATTACCA------ATGGCACGCTGTGCGCCTAAGTGCGAAAAGACAGTGCAAGCTTTGTTATGCCGAAACCTAAAT…
B_Atrichum_angustatum	------------------------------CGTGAATTGGTTATATTTGCTATTTTAATTTTCAGTGTTTTAAGTTCAAAACAAATCTTAATTTATAATGAAGAAATTATTGTAGCTTTAAGTTTTGTAGGTTTTGTTATATTTAGTCAAAAAACCTTTGGTGAAACTTTAAAAGCTACTTCTGATGCGCGAAGCGAAGCTCTTCTTTCCGAGTTACAGCAATTGATGAGTTCTCAAGAAGCTCTGTTGTCTGAGTTGAAGAAACAGCATGAATTACGTAGTATTAGTTTGCGTTCAAGTACGCAAATGATTGGAGAATCTTGTATAAATGATATGCTTAGGCGCTGTGCACCTAAGTGCAAACAGACAGTGCAAGCTGTGTTATGCCAACAAGTAGAG…
B_Bartramia_pomiformis	------------------------------CGTGAATTTATTATATTTGCTATTCTAATTTTTAGTGTTTTAAGTTCAAAACAAATCTTAATTTATAATGAAGAAATTATTGTAGCTTTAAGTTTTGTAGGTTTTGTTATATTTAGTCAAAAAACCTTTGGTGAAACTTTAAAAGCTACTTCTGATGCGCGAAGCGAAGCTCTTCTTTCAGAGTTACAGCAATTGATGAGTTCTCAAGAAGCTCTGTTGTCCGAGTTGAAGAAACAGCATGAATTACGTAGTATAAGTTTGCGTTCAAGTACGCAAATGATTGGAGAATCTTGTATAAATGATCTGCTTACGCGCTGCGCACCTAAGTGCAAACAGACAGTGCAAGCTGTGTTATGCCAACAAGTAGAG…
E_Batis_maritima	CTGGATAAATTCACATCGAATATGGATGCTAGCAAGATGTTATTTGCAGCTATTCTATCTATTTGTGCATTAAGTTCGAAGAAGATCTCAATCTATAATGAAGAAATGATAGTAGCTCTATGTTTTATAGGCTTTATCATATTCAGTCGTAAGAGTTTAGGTACGACTTTCAAAGTGACTCTCGACGGGAGAATCCAGGCTATTCAGGAAGAATCGCAGCAATTCCCCAATCCTAACGAAGTAGTTCCTCCGGAATCCAATGAACAACAACGATTACTTAGAAGAAGCTTGCGAATTTGTGGCACC------GTAGTAGAATCATTACCA------ATGGCACGCTGTGCGCCTAAGTGCGAAAAGACAGTGCAAGCTTTGTTATGCCGAAACCTAAAT…
E_Beta_macrocarpa	ATGAGAAAGAGTTCCACGAAGATGCAGGCTAGAAAGATGCTATTTGCTGCTATTCTATCTATTTGTGCATCAAGTTCGAAGAAGATCTCAATCTATAATGAAGAAATGATAGTAGCTCGTTGTTTTATAGGCTTTATCATATTCAGTCGGAAGAGTTTAGGTAATACTTTCAAAGTGACTCTCGACGAGAGAATCCAGGCTATTCAGGAAGAATCGCAGCAATTCCCCAATCCTAACGAAGTAGTTCCTCCGGAATCCAATGAACAACAACGATTACTTAGGGTCAGCTTGCGAATTTGTGGAACC------GTAGTAGAATCATTACCA------ATGGCACGCTGTGCGCCTAAGTGCGAAAAAACAGTGCAAGCTTTGTTATGTCGAAACCTAAAT…
E_Boea_hygrometrica	ATGAGATTAAGTTCCACGAATATGCAGGCTAGAAAGATGCTATTTGCTGCTATTCTATCTATTTGTGCATCAAGTTCGAAGAAGATCTCAATCTATAATGAAGAAATTATAGTAGCTCGTTGTTTTATAGGCTTTATCATATTCAGTCGGAAGAGTTTAGGTAATACTTTCAAAGTGATTCTCGACGGGAGAATCCAGGCTATTCAGGAAGAATTGCAGCAATTCCTCAATCCTAACGAAGTAGTTCTTCTGGAATCCAATGAACAACAACGATTACTTAGGATCAGCTTGCGAATTTGTGGCACC------GTAGTAGAATCATTACCA------ATGGCACGCTGTGCGCCTAAGTGCGAAAAGACAGTGCAAGCTTTCTTATGCCGAAACCTAAAT…
E_Brassica_carinata	ATGAGATTGAGTTCGACGAATATGGATGCTAGAAAGATGTTATTTGCTGCTATTCTATCTATTTGTGCATTAAGTTCGAAGAAGATCTCAATCTATAATGAAGAAATGATAGTAGCTCTTTGTTTTATAGGCTTTATCATATTCAGTCGTAAGAGTTTAGGTACGACTTTCAAAGTGACTCTCGACGGGAGAATCCAGGCTATTCAGGAAGAATTGCAGCAATTCCCCAATCCTAACGAAGTAGTTCCTCCGGAATCCAATGAACAACAACGATTACTTAGGATCAGCTTGCGAATTTGTGGCACC------GTAGTAGAATCATTACCA------ATGGCACGCTGTGCGCCTAAGTGCGAAAAGACAGTGCAAGCTTTGTTATGCCGAAACCTAAAT…
E_Brassica_juncea	ATGAGATTGAGTTCGACGAATATGGATGCTAGAAAGATGTTATTTGCTGCTATTCTATCTATTTGTGCATTAAGTTCGAAGAAGATCTCAATCTATAATGAAGAAATGATAGTAGCTCTTTGTTTTATAGGCTTTATCATATTCAGTCGTAAGAGTTTAGGTACGACTTTCAAAGCGACTCTCGACGGGAGAATCCAGGCTATTCAGGAAGAATCGCAGCAATTCCCCAATCCTAACGAAGTAGTTCCTCCGGAATCCAATGAACAACAACGATTACTTAGGATCAGCTTGCGAATTTGTGGCACC------GTAGTAGAATCATTACCA------ATGGCACGCTGTGCGCCTAAGTGCGAAAAGACAGTGCAAGCTTTGTTATGCCGAAACCTAAAT…
E_Brassica_oleracea	ATGAGATTGAGTTCGACGAATATGGATGCTAGAAAGATGTTATTTGCTGCTATTCTATCTATTTGTGCATTAAGTTCGAAGAAGATCTCAATCTATAATGAAGAAATGATAGTAGCTCTTTGTTTTATAGGCTTTATCATATTCAGTCGTAAGAGTTTAGGTACGACTTTCAAAGCGACTCTCGACGGGAGAATCCAGGCTATTCAGGAAGAATCGCAGCAATTCCCCAATCCTAACGAAGTAGTTCCTCCGGAATCCAATGAACAACAACGATTACTTAGGATCAGCTTGCGAATTTGTGGCACC------GTAGTAGAATCATTACCA------ATGGCACGCTGTGCGCCTAAGTGCGAAAAGACAGTGCAAGCTTTGTTATGCCGAAACCTAAAT…
E_Brassica_rapa_subsp_campestris	ATGAGATTGAGTTCGACGAATATGGATGCTAGAAAGATGTTATTTGCTGCTATTCTATCTATTTGTGCATTAAGTTCGAAGAAGATCTCAATCTATAATGAAGAAATGATAGTAGCTCTTTGTTTTATAGGCTTTATCATATTCAGTCGTAAGAGTTTAGGTACGACTTTCAAAGCGACTCTCGACGGGAGAATCCAGGCTATTCAGGAAGAATCGCAGCAATTCCCCAATCCTAACGAAGTAGTTCCTCCGGAATCCAATGAACAACAACGATTACTTAGGATCAGCTTGCGAATTTGTGGCACC------GTAGTAGAATCATTACCA------ATGGCACGCTGTGCGCCTAAGTGCGAAAAGACAGTGCAAGCTTTGTTATGCCGAAACCTAAAT…
M_Butomus_umbellatus	ATGAGATTGAGTGAAACGGATATGCAATACCGAAAGATGCTATTTGCTGCTATTCCATCTATTTGTGCATCAAGTTCGAAGAAGATATCAATCTATAATGAAGAAATGATAGTAGCTGGTTGTTTTATAGGCTTTCTAATATTCAGTCGGAAGAGTTTAGGTCAGACTTTACAAGCCACTCTCGACGGGAGAATCGAGTCTATTCAGGAAGAATCGCAGCAATTCTCCAATCCTAACGAAGTCCTCCCTCCGGAATCAAATGAACAACAACGATTACTTAGGATCAGCTTGCGAATTTGTGGCACC------GTAGTAGAATCATTACCA------ACGGCACGCTGTGCGCCTAAGTGCGAAAAGACTGTGCAAGCTTTGTTATGCCGAAACCTCAAT…
B_Buxbaumia_aphylla	------------------------------CGTGAATTGGTCATATTTGCTATTTTAATTTTCAGTGTTTTAAGTTCAAAACAAATCTTAATTTATAATGAAGAAATTATTGTAGCTCTAAGTTTTGTAGGTTTTGTTATATTTAGTCAAAAAACCTTTGGTGAAACTTTAAAAGCTACTTTTGATGCGCGAAGCGAAGCTCTTCTTTCAGAATTACAGCAATTGATGAGTTCTCAAGAAGCTCTGTTATCCGAGTTAAAGAAACAACATGAATTACGTAGTACGAGTTTGCGTTCAAGTACGCAAATGATTGGAGAATCTTGTATAAATGATCTGCTCACGCGCTGTGCACCTAAGTGCAAACGGACAGTACAAGCTGTGTTATGCCAACAGGTGGAG…
A_Chlorokybus_atmophyticus	---------ATGAAAAATCTTTTAAATCGGGGTATTATGGTCATTGTTGGTCTCCTCCTTTTTAGTGTTTTAACTTCAAAAGGGATCATAATTTATAATGAAGAGATTTTAGTTGCGCTCAGTTTTTTTGGTTTTGTTATTTTTACTTACCAAACTTTTGGTAAAGAAATAGAAGAGTCTTTAAATGCAAGAAGTGAAGAAGCAAAAGAAGGGCTGCAAAATTTTATCAGTCTAAAAGAGGATTTCATTAAAAAGTCGATAGAAGAGTATAAAAAACAA---CTTTCTTTTAACGTAGTGATGAGT------AAATTAAAAGATCTTTCTTTAATTGAAATGACCAATATTGGAAAAGAGCGTGAAAAAGTATTGCAAATATTAAAACCACAATTAGTA…
E_Citrullus_lanatus	ATGAGATGGAGTTCCACGAATATGCACGCTAGAAAGATGCTATTTGCTGCTATTCTATCTATTTGTGCATTAAGTTCGAAGAAGATCTCAATCTATAATGAAGAAATGATAGTAGCTCGTTGTTTTATAGGCTTTATTATATTCAGTCGGAAGAGTTTAGGTAAGACTTTCAAAGCGACTCTCGACGGGAGAATCCAGGCTATTCAGGAAGAATCGCAGCAATTTCCCAATCCTAACGAAGTAGTTCCTCCGGAATCCAATGAACAACAACGATTACTTAGGATCAGTTTGCGAATTTGTGGCACC------GTAGTCGAATCATTACCA------ATGGCGCGCTATGCGCCTAAGTGCGAAAAGACAGTGCAAGCTTTGTTATGCCGAAACCTAAAT…
B_Climacium_americanum	------------------------------CGTGAATTTATTATATTCGCTATTTTAATTTTTAGTGTTTTAAGTTCAAAACAAATCTTAATTTATAATGAAGAAATTATTGTAGCTTTAAGTTTTGTAGGTTTTGTTATATTTAGTCAAAAAACCTTTGGTGAAATTTTAAAAGCTACTTCTGATGCGCGAAGCGAAGCTCTTCTTTCAGAGCTACAGCAATTGATGAGTTCTCAAGAAGCTCTGTTGTCCGAGTTGAAGAAACAGCATGAATTACGTAGTATAAGTTTGCGTTCAAGTACGCAAATGATTGGAGAATCTTGTATAAATGATCTGCTTACGCGCTGCGCACCTAAGTGCAAACAGACAGTGCAAGCTGTGTTATGCCAACAAGTGGAG…
E_Cucumis_sativus	ATGAGATGGAGTTCCACGAATATGCAGGCTAGAAAGATGCTATTTGCTGCTATTCTATCTATTTGTGCATTAAGTTCGAAGAAGATCTCAATCTATAATGAAGAAATGATAGTAGCGAGTTCTTTTATAGGCTTTATTATATTAAGTCGGAAGAGTTTAGGTAAGACTTTCAAAGCGACTCTCGACGGGAGAATCCAGGCTATTCAGGAAGAATCGCAGCAATTTCCCAATCCTAACGAAGTCGTTCCGGAGGAATCCAATGAAGAACAACGATTACTTAGGATCAGTTTGCGAATTTGTGGCACC------GTAGTCGAATCATTACCA------ATGGCGCGCTATGCGCCTAAGTGCGAAAAGACAGTGCAAGCTTTCTTATGCCGAAACCTAAAT…
E_Cucurbita_pepo	ATGAGATGGAGTTCCACGAATATGCGGGCTATAAAGATGCTATTTGCTGCTATTCTATCTATTGGTGCATTAAGTTCGAAGAAGATCTCAATCTATAATGAAGAAATGATAGTAGCTTGTTGTTTTATAGGCTTTATTATATTCAGTCGTCAGAGTTTAGGTAAGACTTTCAAAGCGACTCTCGACGGGAGAATCCAGGCTATTCAGGACGAATCGCAGCAATTTCCCAATCCTAACGAAGTAGTTCCTCCGGAATCCAATGAACAACAACGATTACTTAGGATCAGTTTGCGAATTTGTGGCACC------GTAATCGAATCATTACCA------ATGGCGCGCTATGCGCCTAAGTGCGAAAAGACAGTGCAAGCTTTGGTATGCCGAAACCTAAAT…
G_Cycas_taitungensis	ATGATATTTAGTTCCACGAATAGGAAGGAGAGAAATATGCTATTTGCTGCTATTCTATTTATTCGTGTATTAAGCTCGAAGAAGATCTCAATATATAATGAAGAAATGATAGTAGCTTGTCGTTTTATAGGCTTTATCATATCCAGTCAGAAGAGTTCGGGTAATACTCTCAAAGCGATTTTCGACGGGAGAATCGGAGCTATTCAGAAAGAATTGCAGCAATTCCCCAATCCCAACGAAGTTGTTTCTCCGGAATCCAATGAACAACAACAATTACTTAGGATCAGCTTGCGTTCAATTACGCCA---GAGATTGTAGAATCATTACCAAATGAGACGGCACGCTGTGCGCCTAAGTGCGAAAAGACAGTGCAAGCTGTGTTATGCCGAAACCTAAAT…
E_Daucus_carota_subsp_sativus	ATGAGATTGATTTCCACGAATATGCAGGCTAGAAAGATGCTATTTGCTGCTATTCCATCTATTTGTGCATCAAGTTCGAAGAAGATCTCAATCTATAATGAAGAAATGATAGTAGCTCGTTGTTTTATAGGCTTTATCATATTCAGTCGGAAGAGTTTAGGTAAGACTTTCAAAGTGACTCTCGACGGGAGAATCCAGGCTATTCAGGAAGAATCGCAGCAATTCCCCAATCCTAACGAAGTAGTTCCTCCGGAATCCAATGAACAACAACGATTACTTAGGATCAGCTTGCGAATTTGTGGCACC------GTAGTAGAATCATTACCA------ATGGCACGCTGTGCGCCTAAGTGCGAAAAGACAGTGCAAGCTTTGTTATGCCGAAACCTAAAT…
A_Entransia_fimbriata	---------------------------------ATGAAATTTTTTATAGCGATATTAATAATAACTGTTGTCATTTCTAAACAACTTTTAATTTTAAATGAAGAAATTTTAGTAGCCTTTAGTTTTTTTGGTTTCGTTTATTTCGTTCAAACTAGTTTTGGCAATACTTTTAAACAAGTTATTGATTCAAGAAGCACTGAAATTTTGTCTGTTTTAAAAGAACAAATGGATGCGCAGCATAATTTACTAACTGAATCAATACAACAATATACACTCATTAGTTCCACTTTATCTACATCTGAACTTGGTGACTGGTGTTCATCTTTTTTTGCTGCTGAAAATCAAAAAGAGGGTCAGGTTCATAGCGGTTTCAAATCATTATTAAATCAGCAGCTTCTA…
B_Funaria_hygrometrica	------------------------------CGTGAATTTATTATATTTACTATTTTAATTTTTAGTGTTTTAAGTTCAAAACAAATCTTAATTTATAATGAAGAAATTATTGTAGCTTTAAGTTTTGTAGGTTTTGTTATATTTAGTAAAAAAACCTTTGGTGAAACTTTAAAAGCTACTTCTGATGCGCGAAGCGAAGCTCTTCTTTCAGAGTTACAACAATTGATGAGTTCTCAAGAAGCTCTGTTGTCCGAGTTGAAGAAACAGCATGAATTACGTAGTATAAGTTTGCGTTCAAGTACGCAAATGATTGGAGAATCTTGTATAAATGATCTGCTTACGCGCTGCGCACCTAAGTGCAAACAGACAGTGCAAGCTGTGTTATGCCAACAAGTAGAG…
E_Glycine_max	ATGAGATTGAGTTCCACGCAAGCTAGA------AAGATGCTTTTTGCTGCTATTCCATCTATTTGTGCATTAAGTTCGAAGAAGATCTCAATCTATAATGAAGAAATGATAGTAGCTCGTTGTTTTATAGGCTTCATCATATTCAGTCGGAAGAGTTTAGGTAAGACTTTCAAAGTGACTCTCGACGGGAGAATCCAGGCTATTCAGGAAGAATCGCAGCAATTCCCCAATCCTAACGAAGTAGTTCCTCCGGAATCTAATGAACAACAACGATTACTTAGGATCAGTTTGCGAATTTGTGGCACC------GTAGTAGAATCATTACCA------ATGGCACGCTGTGCGCCTAAGTGCGAAAAGACAGTGCAAGCTTTGTTATGCCGAAACCTAAAT…
E_Helianthus_annuus	ATGAGATTGAGTTCCACGAATATGCAGGCTAGAAAGATGCTATTTGCTGCTATTCTATCTATTTGTGCATCAAGTTCGAAGAAGATCTCAATCTATAATGAAGAAATGATAGTAGCTCGTTGTTTTATAGGCTTTATCATATTCAGTCGGAAGAGTTTAGGTAAGACTTTCAAAGTGACTCTCGACGGGAGAATCCAGGCTATTCAGGAAGAATCACAGCAATTCCTCAATCCTAACGAAGTAGTTCCTCCGGAATCCAATGAACAACAACGATTACTTAGGATCAGCTTGCGAATTTGTGGCACC------GTAGTAGAATCATTACCA------ATGGCACGCAGTGCGCCTAAGTGCGAAAAGACAGTGCAAGCTTTGTTATGCCGAAACCTAAAT…
P_Huperzia_squarrosa	------------------------------CGTGAATTGGTTATATTTGCTATTTCAATTCTTAGTGTTTCGAGTCCAAAACAAATCTTAATTTATAATGAAGAAATTGTGGTAGCTTTAAGTTTTGTGCTTTTTGTTATATTTAGTCAAAAAACTTTTGGTGAAACTTTCAAAGCGACTTTGGAGGCGAGAAGCGAAGCTATTCTTTCAGAGTTACAGCATTTGATGAGTTCTCAAGAAGCTTTGTGGTCCGAATCAAAGAAACAGCACGAATTACGTAGTATCAGCTTGCGTTCAAGCACGCAAATGATTGGAGAATCATGTATAAATAATATGGTTACGCGCTGTGCACCTAAGTGCAAACAAACAGTGCAAGCTGCGTTAGGCCAGCAAATAGAG…
B_Hypnum_imponens	------------------------------CGTGAATTTATTATATTCGCTATTTTAATTTTTAGTGTTTTAAGTTCAAAACAAATCTTAATTTATAATGAAGAAATTATTGTAGCTTTAAGTTTTGTAGGTTTTGTTATATTCAGTCAAAAAACCTTTGGTGAAATTTTAAAAGCTACTTCTGATGCGCGAAGCGAAGCTCTTCTTTCAGAGCTACAGCAATTGATGAGTTCTCAAGAAGCTCTGTTGTCCGAGTTGAAGAAACAGCATGAATTACGTAGTATAAGTTTGCGTTCAAGTACGCAAATGATTGGAGAATCTTGTATAAATGATCTGCTTACGCGCTGCGCACCTAAGTGCAAACAGACAGTGCAAGCTGTGTTATGCCAACAAGTGGAG…
E_Lotus_japonicus	ATGAGATTGAGTTCCACGAATATGCAAGCTAGAAAGATGCTATTTGCTGCTATTCCATCTATTTGTGCATTAAGTTCGACGAAGATATCAATCTATAATGAAGAAATGATAGTAGCTCGTTGTTTTATAGGCTTCATCATATTCAGTCGGAAGAGTTTAGGTAAGACTTTCAAAGTGACTCTCGACGGGAGAATCCAGGCTATTCAGGAAGAATCGCAGCAATTCCCCAATCCTAACGAAGTAGTTCCTCCGGAATCTAATGAACAACAACGATTACTTAGGATCAGTTTGCGAATTTGTGGCACC------GTAGTAGAATCATTACCA------ATGGCACGCTGTGCGCCTAAGTGCGAAAAGACAGTGCAAGCTTTGTTATGCCGAAACCTAAAT…
E_Malus_x_domestica	ATGAGATTTACTTCCACGAATATGCATGCCAGAAAGATGCTATTTGCTGCTATTCCATCTATTTGTGCATTAAGTTCGAAGAATATTTCAATCTATAATGAAGAAATGATAGTAGCTCTTTGTTTTATAGGCTTTATCATATTGAGTCGTAAGAGTTTAGGTAATACTTTCAAAGTGACTCTCGACGGTAGAATCCAGGCTATTCAGGAAGAATCGCAGCAATTCCCCAACCCTAACGAAGTAGTACCTCCGGAATCCAATGAACAACAACGATTACTTAGGATCAGTTTGCGAATTTGTGGCACC------GTAGTAGAATCATTACCA------ATTGCACGCTGTGCGCCTAAGTGCGAAAAGACAGTGCAAGCTTTGTTATGCCGAAACCTAAAT…
B_Marchantia_polymorpha	------------------------------CGTGAAATATTAATATTTGCAATTTTAAGCTTTAGCGTTTTAAGTTCAAAAAAAATCTTAATATATAATGAAGAAGTTATTGTAGCTTTAAGTTTTGTGTGTTTTGTTATATTTAGTCAAAAAACATTTGGTGAAACTATAAAAGCTATTTTTGATGCGAGAAGCGAAGCTCTTCTTTCCGATTTACAGCAATGGATGAGTTATCAAGAAGCTATGTTGTCCGAATTAAAAAAACAGCATGAATTACGTAGTATAAGCTTGCGTTCAAGTACACAAATGATTGGAGAATCATGTATAAATGATATGGTTACGCGCTGTGCGCCAAAGTGCAAACAGACAGTAAAATCTGTGTTATGCCAACAAATAGAG…
E_Millettia_pinnata	ATGAGATTGAGTTCCACGAATATGCAAGCTAGAAAGATGCTATTTGCTGCTATTCCATCTATTTGTGCATTAAGTTCGAAGAAGATCTCAATCTATAATGAAGAAATGATAGTAGCTCGTTGTTTTATAGGCTTCATCATATTCAGTCGGAAGAGTTTAGGTAATACTTTCAAAGTGACTCTCGACGGGAGAATCCAGGCTATTCAGGAAGAATCGCAGCAATTCCCCAATCCTAACGAAGTAGTTCCTCCGGAATCTAATGAACAACAACGATTACTTAGGATCAGTTTGCGAATTTGTGGCACC------GTAGTAGAATCATTACCA------ATGGCACGCTGTGCGCCTAAGTGCGAAAAGACAGTGCAAGCTTTGTTATGCCGAAACCTAAAT…
E_Mimulus_guttatus	ATGAGA------TCCACGAATATGCAGGCTAGAAAGATGCTATTTGCTGCTATTCTATCTATTTGTGCATCAAGTTCGAAGAAGATCTCAATCTATAATGAAGAAATGATAGTAGCTCGTTGTTTTATAGGCTTTATCTTATTCAGTCGGAAGAGTTTAGGAAAGACTTTCAAAATGACTCTCGACGGGAGAATCCAGGCTATTCAGGAAGAATCGCAGCAATTCCCCAATCCTAACGAAGTAGTTCCTCCGGAATCCAATGAACAACAACGATTACTTAGGATCAGCTTGCAAATTTGTGGCACC------GTAGTAGAATCATTACCA------ATGGCACGCTGTGCGCCTAAGTGCGAAAAGACAGTGCAAGCTTTCTTATGCCGAAACCTAAAT…
B_Nitella_hyalina	------------------------------CGTGAATTCGTTCTATTTGGCATTTTACTATTCAGTGTGCTAAGTTCAAAACAAATTTTACTTTATAATGAAGAAATTATAGTAGCTTTTAGTTTTGTGGGTTTTGTTTTATTTAGTCAAAAAACTTTTGGCGAAACTTTCAAGGCTACTTTTGAAGCAAGAAGCGAATCTGTTGTTTCGGAATTACAACAACTCATGAGTTCTCAAGAGGCTCTGCTGTCAGAGTTCTTGAAACAACATGAATTACGTAGTATTAGTTTGCGTTCAAGTACGCAAATGATTGGAGAATCATGTATAAATGATATGATTACACGCTGCGCACCAAATTGCAAACAAACCGTGCAAGCAGTTTTATGTCAACAAATGGAA…
B_Orthotrichum_stellatum	------------------------------CGTGAATTTATTATATTTGCTATTTTAATTTTTAGTGTTTTAAGTTCAAAACAAATCTTAATTTATAATGAAGAAATTATTGTAGCTTTAAGTTTTGTAGGTTTTGTTATATTTAGTCAAAAAACCTTTGGTGAAACTTTAAAAGCTACTTCTGATGCGCGAAGCGAAGCTCTTCTTTCAGAATTACAGCAATTGATGAGTTCTCAAGAAGCTCTGTTGTCCGAGTTGAAGAAACAGCATGAATTACGTAGTATAAGTTTGCGTTCAAGTACGCAAATGATTGGAGAATCTTGTATAAATGATCTGCTTACGCGCTGCGCACCTAAGTGCAAACAGACAGTGCAAGCTGTGTTATGCCAACAAGTAGAG…
B_Phaeoceros_laevis	------------------------------CGTGAATTGATAATATTTGCTATTCTAATTTCTAGTGTTTTGAGTTCTAAA---ATCTTAATTTATAATGAAGAAGTTTTTGTAGCTTGTAGTTTTATTGGTTTTGTTATATTTAGTGAAAAAACTTTTGGTGAAACTTTTGAAGCTACTTCTAATGCGAGAAGCGAAGCAATTTTTTCAGAGTTACAGCAATTGATAAGTTCTAAAGAGGCTCTGTTGTCCGAGTTAAAGAAA---CATAAATTATGTAGTATAAGTTTGCGTTCAGGTACGCAAATGATTGGAGAATCATGCATAAATGATATGGTTACGCGCTGCGCGCCTAAGTGCAAACAGACAGTGCAAGCTGTATTGTGCCAACAAATGGAA…
M_Phoenix_dactylifera	ATGAGATTGAGTTCAACGGATATGCAGGATAGAAATATGCTATTTGCTGCTATTCCATCTATTTGTGCATCAAGTTCGAAGAAGATCTCAATCTATAATGAAGAAATGATAGTAGCTCGTTGTTTTATAGGCTTTCTCATATTCAGTCGGAAGAGTTTAGGTAAGACTTTCAAAGTCACTCTCGACGGGAGAATCGAGTCTATTCAGGAAGAATCGCAGCAATTCTCCAATCCTAACGAAGTCATTCCTCCGGAATCCAATGAACAACAACGATTACTTAGGATCAGCTTGCGAATTTGCGGCACC------GTAGTAGAATCATTACCA------ACGGCACGCTGTGCGCCTAAGTGCGAAAAGACAGTGCAAGCTTTGTTATGCCGAAACCTAAAT…
B_Physcomitrella_patens	------------------------------CGTGAATTTATTATATTTACTATTTTAATTTTTAGTGTTTTAAGTTCAAAACAAATCTTAATTTATAATGAAGAAATTATTGTAGCTTTAAGTTTTGTAGGTTTTGTTATATTTAGTAAAAAAACCTTTGGTGAAACTTTAAAAGCTACTTCTGATGCGCGAAGCGAAGCTCTTCTTTCAGAGTTACAGCAATTGATGAGTTCTCAAGAAGCTCTGTTGTCCGAGTTGAAGAAACAGCATGAATTACGTAGTATAAGTTTGCGTTCAAGTACGCAAATGATTGGAGAATCTTGTATAAATGATCTGCTTACGCGCTGCGCACCTAAGTGCAAACAGACAGTGCAAGCTGTGTTATGCCAACAAGTAGAG…
B_Pleurozia_purpurea	------------------------------CGTGAAATATTAATATTTGCAATTTTAAGCTTTAGCGTTTTGAGTTCGAAAAAAATCCTAATATATAATGAAGAAGTTATTGTAGCTTTAAGTTTTGTGTGTTTTGTTATATTTAGTCAAAAAACATTTGGTGAAACTCTAAAAGCTACTCTTGATGCGAGAAGCGAAGCTCTCCTTTCCGATTTACAGCAATGGATGAGTTATCAAGAAGCTATGTTGTCCGAATTGAAGAAACAGCATGAATTACGTAGTATAAGCTTGCGTTCAAGTACACAAATGATTGGAGAATCATGTATAAATGATATGGTTACGCGCTGTGCGCCAAAGTGCAAACAGACGGTGAAATCTGTGTTATGCCAACAAATAGAG…
B_Ptychomnion_cygnisetum	------------------------------CGTAAATTTATTATATTCGCTATCTTAATTTTTAGTGTCTTAAGTTCAAAACAAATCTTAATTTATAATGAAGAAATTATTGTAGCTTTAAGTTTTGTAGGTTTTGTCATATTTAGTCAAAAAACCTTTGGTGAAATTTTAAAAGCTACTTCTGATGCGCGAAGCGAAGCTCTTCTTTCAGAGTTACAGCAATTGATGAGTTCTCAAGAAGCTCTGTTGTCCGAGTTGAAGAAACAGCATGAATTACGTAGTATAAGTTTGCGTTCAAGTACGCAAATGATTGGAGAATCTTGTATAAATGATCTGCTTACGCGCTGCGCACCTAAGTGCAAACGGACAGTGCAAACTGTGTTATGCCAACAGGTAGAG…
E_Raphanus_sativus	ATGAGATTGAGTTCGACGAATATGGATGCTAGAAAGATGTTATTTGCTGCTATTCTATCTATTTGTGCATTAAGTTCGAAGAAGATCTCAATCTATAATGAAGAAATGATAGTAGCTCTTTGTTTTATAGGCTTTATCATATTCAGTCGTAAGAGTTTAGGTACGACTTTCAAAGTGACTCTCGACGGGAGAATCCAGGCTATTCAGGAAGAATCGCAGCAATTCCCCAATCCTAACGAAGTAGTTCCTCCGGAATCCAATGAACAACAACGATTACTTAGGATCAGCTTGCGAATTTGTGGCACC------GTAGTAGAATCATTACCA------ATGGCACGCTGTGCGCCTAAGTGCGAAAAGACAGTGCAAGCTTTGTTATGCCGAAACCTAAAT…
E_Rhazya_stricta	ATGAGATTGAGTTCCACGAATATGCAGGCTAGAAAGATGCTATTTGCTGCTATTTTATCTATTTGTGCATCAAGTTCGAAGAAAATCTCAATCTATAATGAAGAAATGATAGTAGCTGCTTGTTTTATAGGCTTTATCATATTCAGTCGGAAGAGTTTAGGTAATACTTTAAAAGTTACTCTCGACGGGAGAATCCAGGCTATTCAGGAAGAATCGCAGCAATTCCTCAATCCTAACGAAGTAGTTCTTCCGGAATCCAATGAACAACAACGATTACTTAGGATCAGCTTGCGAATTTGTGGCACC------GTAGTAGAATCATTACCA------ATGGCACGCTGTGCGCCTAAGTGCGAAAAGACAGTGCAAGCTTTGTTATGCCGAAACCTAAAT…
E_Ricinus_communis	ATGAGATTGAGTTCCACGAATATGCAGGCTAGAAAGATGTTATTTGCTGCTATTCTATCTATTTGTGCATTAAGTTCGAAGAAGATCTCAATCTATAATGAAGAAATGATAGTAGCTCGTTGTTTTATAGGCTTTATCATATTCAGTCGGAAGAGTTTAGGTAATACTTTCAAAGTGACTCTCGACGGGAGAATCCAGGCTATTCAGGAAGAATCGCAGCAATTCCTCAATCCTAACGAAGTAGTTCCTCCGGAATCCAATGAACAACAACGATTACTTAGGATCAGCTTGCGAATTTGTGGCACC------GTAGTAGAATCATTACCA------ATGGCACGCTGTGCGCCTAAGTGCGAAAAGACAGTGCAAGCTTTGTTATGCCGAAACCTAAAT…
A_Roya_obtusa	------------------------------CGCGAATTTATTATTATAGCTATATTAATCTTTAGTGTTTTTAGTTCAAAAAATATTATTATTTTTAATGAAGAAATTATCGTAGCTTTAAGTTTTATTGGATTTGTTTTATTTACTAAAAAAACTTTTGGTGATGCCATTAAAGCTAGTTTTGATGAAAGACAAGCTAATATATTATTAGATTTACAACAATATATAAGTTGTCAAGAGGATTTTTTCAATTCTTGCTTAAAACAACATGAATTACGTAGTACAAGTTTACGTTTGAGTACACAAATGATTGGAGAATCGTGTATTTACGATATGGTACAAAATTATGCACCTAGATCACAACAAACAGTTCAATCTACCCTTTTTAATTCTTTAGAA…
E_Salvia_miltiorrhiza	ATGAGATCTTGTTCCACGAATATGCAGGCTAGAAAGATGCTATTTGCTGCTATTCTATCTATTTGTGCATCAAGTTCGAAGAAGATCTCAATCTATAATGAAGAAATGATAGTAGCTCGTTGTTTTATAGGCTTTATCATATTCAGTCGGAAGAGTTTAGGAAAGACTTTCAAAATGACTCTCGACGGGAGAATCCAGGCTATTCAGGAAGAATCGCAGCAATTCCCCAATCCTAACGAAGTAGTTCCTCCGGAATCCAATGAACAACAACGATTACTTAGGATCAGCTTGCGAATTTGTGGCACC------GTAGTAGAATCATTACCA------ATGGCACGCTGTGCGCCTAAGTGCGAAAAGACAGTGCAAGCTTTCTTATGCCGAAACCTAAAT…
E_Silene_latifolia	ATGAGAAAGAGTTTCACGAAGATGCAGGCTAGAAAGATGCTATTTGCTGCTATTCTATCTATTTGTGCATCAAGTTCGAAGAAGATCTCAATCTATAATGAAGAAATGATAGTAGCTCGTTGTTTTATAGGCTTTATCATATTCAGTCGGAAGAGTTTAGGTAAGACTTTCAAAGTGACTCTCGACGAGAGAATCCAGGCTATTCAGGAAGAATCGCAGCAATTCCCCAATCCTAACGAAGTAGTTCCTCCGGAATCCAATGAACAACAACGATTACTTAGGATCAGCTTGCGAATTTGTGGCACC------GTAGTAGAATCATTACCA------ATGGCACGCTGTGCGCCTAAGTGCGAAAAGACAGTGCAAGCTTTGTTATGTCGAAACCTAAAT…
E_Silene_vulgaris	ATGAGAAAGAGTTCCACGAAGATGCAGGCTAGAAAGATGCTATTTGCTGCTATTCTCTCTATTTGTGCATCAAGTTCGAAGAAGATCTCAATCTATAATGAAGAAATGATAGTAGCTCGTTGTTTTATAGGCTTTATCATATTCAGTCGGAAGAGTTTAGGTAAGACTTTCAAAGTGACTCTCGACGAGAGAATCCAGGCTATTCAGGAAGAATCGCAGCAATTCCCCAATCCTAACGAAGTAGTTCCTCCGGAATCCAATGAACAACAACGATTACTTAGGATCAGCTTGCGAATTTGTGGCACC------GTAGTAGAATCATTACCA------ATGGCACGCTGTGCGCCTAAGTGCGAAAAGACAGTGCAAGCTTTGTTATGTCGAAACCTAAAT…
B_Sphagnum_palustre	------------------------------CGTGAATTGCTCATATTTGCTACTTTAATTTTTAGTGTTTTGAGTTCAAAACAAATCTTAATTTATAATGAAGAAGTTATTGTAGTTTTAAGTTTTGTAGGTTTTATCATATTTACTCAAAAAACCTTTGGTGAAACTTTAAAAGCTACTTTTGATGCGCGAAGCGAAGCTCTTCTTTTAGAGTTACAGCAATTGATGAGTTCTCGGGAAGCTCTATTGTCCGAGTTAAAAAAACAGCACGAATTACATAGTACCAGTTTGCATTCAAGTATGCAAGTAATCGGAGAATCATGTATAAATGATATAATTACGCGCTGTGCACCTAAGTGCAAACAGACAGTGCAAGCTGTGTTGCGCCAACAAATAGAG…
M_Spirodela_polyrhiza	ATGAAATTTAGTTCAACGGATATAAAAGATAGAAAGATGCTATTTGCTGCTATTCCATCTATTTGTGCATCAAGTCCGAAGAAGATCTCAATCTATAATGAAGAAATGATAGTAGCTCGTTGTTTTATAGGCTTTTTCATATTCAGTCGGAAGAGTTTAGGTAAGACTTTTAAAGTCACTCTCGACGAGAGAATGGAGTCTATTCAGGAAGAATCGCAGCAATTCTCCAATCCTAACGAAGTCGTTCCTCCGGAATCCAATGAACAACAACGATTACTTAGGATCAGCTTGCGAATTTGTGGCACC------GTAGTAGAATCATTACCA------ACGGCACGCTGTACGCCTAAGTGCGAAAAGACAGTGCAAGCTTTGTTATGCCGAAACCTAAAT…
B_Tetraphis_pellucida	------------------------------CGTGAATTGGTTATATTTGCTATTTTAATTTTCAGTGTTTTAAGTTCAAAACAAATCTTAATTTATAATGAAGAAATTATTGTAGCTTTAAGTTTTGTAGGTTTTGTTATATTTAGTCAAAAAACCTTTGGTGAAACTTTAAAAGCTACTTCTGATGCGCGAAGCGAAGCTCTTCTTTCAGAGTTACAGCAATTGATGAGTTCTCAAGAAGCTCTGTTGTCCGAGTTGAAGAAACAGCATGAATTACGTAGTATCAATTTGCGTTCAAGTACGCAAATGATTGGAGAATCTTGTATAAATGATATGCTTACGCGCTGTGCACCTAAGTGCAAACAGACAGTGCAAGCTGTGTTATGCCAACAAGTAGAG…
B_Treubia_lacunosa	------------------------------CGTGAAATATTAATATTTGTCATTTTAAGCTTTAGCGTTTTAAGTTCGAAAAAAGTATTAATATATAATGAAGAAGTTATTGTAGCTTTAAGTTTTGTGTGTTTCGTTATATTTAGTAAAAAAACATTTGGTGAAACTATAAAAGCGACTTTTGATGCGAGAAGCGAAGCTCTTCTTTCCGATTTACAGCAATGGATGAGTTATCAAGAAGCTATGTTGTCCGAATCGAAGAAACAGCATGAATTACGTAGTATAAGCTTGCGTTCAAGTACACAAATGATTGGAGAATCATGTATAAATGATATGGTTACGCGCTGCGCGCCAAAGTGCAAACAGACAGTGAAATCTGTGTTATGCCAACAAATGGAG…
M_Tripsacum_dactyloides	ATGATGATGACTAGATTTAGTTCAACGGATATAAATATGCTATTTGCTGCTATTCCATCTATTTGTGCATCAAGTCCGAAGAAGATCTCAATCTATAATGAAGAAATGATAGTAGCTCGTTGTTTTATAGGCTTTCTCATATTAAGTCGGAAGAGTTTAGGTAAGACTTTCAAAGAAACTCTCGACGGGAGAATCGAGTCTATTCAGGAATCATTGCAGCAATTCTTCAATCCTAACGAAGTCATTCCGGAGGAACCCAATGAACAACAACGGTTACTTCGGGTCAGCTTGCGAATTTGCAGCACCGTAAAAGTAGTAGAATCATTACCA------ACGGCACGCTGTGCGCCTAAGTGCGAAAAGACAGTGCAAGCTTTGTTATGCCGAAACCTAAAT…
M_Triticum_aestivum	ATGAGATTTCTTTCTACGGATATGAAGGATAGAAATATGCTATTTGCTGCTATTCCATCTATTTGTGCATCAAGTCCGAAGAAGATCTCAATCTATAATGAAGAAATGATAGTAGCTCGTTGTTTTATAGGCTTTCTCATATTCAGTCGGAAGAGTTTAGGTAAGACTTTCAAAGAAACTCTCGACGGGAGAATCGAGTCTATTCAGGAAGAATTGCTGCAATTCTTCAATCCTAACGAAGTAATTCCGGAGGAATCCAATGAACAACAACGATTACTTAGGATCAGCTTGCGAATTTGCAGCACC------GTAGTAGAATCATTACCA------ACGGCACGCTGTGCGCCTAAGTGCGAAAAGACAGTGCAAGCTTTGTTATGCCGAAACCTAAAT…
M_Triticum_timopheevii	ATGAGATTTCTTTCTACGGATATGAAGGATAGAAATATGCTATTTGCTGCTATTCCATCTATTTGTGCATCAAGTCCGAAGAAGATCTCAATCTATAATGAAGAAATGATAGTAGCTCGTTGTTTTATAGGCTTTCTCATATTCAGTCGGAAGAGTTTAGGTAAGACTTTCAAAGAAACTCTCGACGGGAGAATCGAGTCTATTCAGGAAGAATTGCTGCAATTCTTCAATCCTAACGAAGTAATTCCGGAGGAATCCAATGAACAACAACGATTACTTAGGATCAGCTTGCGAATTTGCAGCACC------GTAGTAGAATCATTACCA------ACGGCACGCTGTGCGCCTAAGTGCGAAAAGACAGTGCAAGCTTTGTTATGCCGAAACCTAAAT…
B_Ulota_hutchinsiae	------------------------------CGTAAATTTATTATATTTGCTATTTTAATTTTTAGTGTTTTAAGTTCAAAACAAATCTTAATTTATAATGAAGAAATTATTGTAGCTTTAAGTTTTGTAGGTTTTGTTATATTTAGTCAAAAAACCTTTGGTGAAACTCTAAAAGCTACTTCTGATGCGCGAAGCAAAGCTCTTCTTTCAGAATTACAGCAATTGATGAGTTCTCAAGAAGCTCTGTTGTCCGAGTTGAAGAAACAGCATGAATTACGTAGTATAAGTTTGCGTTCAAGTACGCAAATGATTGGAGAATCTTGTATAAATGATCTGCTTACGCGCTGCGCACCTAAGTGCAAACAGACAGTGCAAGCTGTGTTATGCCAACAAGTAGAG…
E_Vaccinium_macrocarpon	ATGATATTGAGTTCCACGAATATGCAGGCTAGAAAGATGCTATTTGCTGCTATTCTATCTATTTGTGCATCAAGTTCGAAGAAGATCTCAATCTATAATGAAGAAATGATAGTAGCTCGTTGTTTTATAGGTTTTATCATATTTAGTCGGAAGAGTTTAGGTAAGACTTTCAAAGTGACTCTCGACGGGAGAATCCAGGCTATTCAGGAAGAATCGAAGCAATTCCTCAATCCTAACGAAGTAGTTCCTCCGGAATCCAATGAACAACAACGATTACTTAGGATCAGCTTGCGAATTTGTGGCGCC------GTAGTAGAATCATTACCA------ATGGCACGCTGTGCGCCTAAGTGCGAAAAGACAGTGCAAGCTTTGTTATGCCGAAACCTAAAT…
E_Vigna_angularis	ATGAGATTGAGTTCCACGAATATGCCT---AGAAAGATGCTATTTGCTGCTATTCCATCTATTTGTGCATTAAGTTCGAAGAAGATCTCAATCTATAATGAAGAAATGATAGTAGCTCGTTGTTTTATAGGCTTCATCATATTCAGTCGGAAGAGTTTAGGTAATACTTTCAAAGTTACTCTCGACGGGAGAATCCAGGCTATTCAGGAAGAATCGCAGCAATTCCCCAATCCTAACGAAGTAGTTCCTCCGGAATCTAATGAACAACAACGATTACTTAGGATCAGTTTGCGAATTTGTGGCACC------GTAGTAGAATCATTACCA------ATGGCACGCTGTGCGCCTAAGTGCGAAAAGACAGTGCAAGCTTTGTTATGCCGAAACCTAAAT…
E_Vigna_radiata	ATGAGATTGAGTTCCACGAATATGCCT---AGAAAGATGCTATTTGCTGCTATTCCATCTATTTGTGCATTAAGTTCGAAGAAGATCTCAATCTATAATGAAGAAATGATAGTAGCTCGTTGTTTTATAGGCTTCATCATATTCAGTCGGAAGAGTTTAGGTAATACTTTCAAAGTTACTCTCGACGGGAGAATCCAGGCTATTCAGGAAGAATCGCAGCAATTCCCCAATCCTAACGAAGTAGTTCCTCCGGAATCTAATGAACAACAACGATTACTTAGGATCAGTTTGCGAATTTGTGGCACC------GTAGTAGAATCATTACCA------ATGGCACGCTGTGCGCCTAAGTGCGAAAAGACAGTGCAAGCTTTGTTATGCCGAAACCTAAAT…
E_Vitis_vinifera	ATGAGATTGAGTTCCACGAATATGCAGGCTAGAAAGATGCTATTTGCTGCTATTCCATCTATTTGTGCATCAAGTTCGAAGAAGATCTCAATCTATAATGAAGAAATGATAGTAGCTCGTTGTTTTATAGGCTTTATCATATTAAGTCGGAAGAGTTTAGGTAAGACTTTAAAAGTGACTCTCGACGGGAGAATCCAGGCTATTCAGGAAGAATCGCAGCAATTCCCCAATCCTAACGAAGTAGTTCCTCCGGAATCCAATGAACAACAACGATTACTTAGGATCAGCTTGCGAATTTGTGGCACC------GTAGTAGAATCATTACCA------ATGGCACGCTGTGCGCCTAAGTGCGAAAAGACAGTGCAAGCTTTGTTATGCCGAAACCTAAAT…
M_Zea_luxurians	ATGAGATTTAGTGGAATGGATATGAAGGGTATAAATATGCTATTTGCTGCTATTCCATCTATTTGTGCATCAAGTCCGAAGAAGATCTCAATCTATAATGAAGAAATGATAGTAGCTCGTTGTTTTATAGGCTTTCTCATATTAAGTCGGAAGAGTTTAGGTAAGACTTTCAAAGAAACTCTCGACGGGAGAATCGAGTCTATTCAGGAATCATTGCAGCAATTCTTCAATCCTAACGAAGTCATTCTGGAGGAATCCAATGAACAACAACGATTACTTCGGATCAGCTTGCGAATTTGCAGCACCGTAAAAGTAGTAGAATCATTACCA------GCGGCACGCTGTGCGCCTAAGTGCGAAAAGACAGTGCAAGCTTTGTTATGCCGAAACCTAAAT…
M_Zea_mays_subsp_mays	ATGAGATTTAGTGGAATGGATATGAAGGGTATAAATATGCTATTTGCTGCTATTCCATCTATTTGTGCATCAAGTCCGAAGAAGATCTCAATCTATAATGAAGAAATGATAGTAGCTCGTTGTTTTATAGGCTTTCTCATATTAAGTCGGAAGAGTTTAGGTAAGACTTTCAAAGAAACTCTCGACGGGAGAATCGAGTCTATTCAGGAATCATTGCAGCAATTCTTCAATCCTAACGAAGTCATTCTGGAGGAATCCAATGAACAACAACGATTACTTCGGATCAGCTTGCGAATTTGCAGCACCGTAAAAGTAGTAGAATCATTACCA------GCGGCACGCTGTGCGCCTAAGTGCGAAAAGACAGTGCAAGCTTTGTTATGCCGAAACCTAAAT…
M_Zea_mays_subsp_parviglumis	ATGAGATTTAGTGGAATGGATATGAAGGGTATAAATATGCTATTTGCTGCTATTCCATCTATTTGTGCATCAAGTCCGAAGAAGATCTCAATCTATAATGAAGAAATGATAGTAGCTCGTTGTTTTATAGGCTTTCTCATATTAAGTCGGAAGAGTTTAGGTAAGACTTTCAAAGAAACTCTCGACGGGAGAATCGAGTCTATTCAGGAATCATTGCAGCAATTCTTCAATCCTAACGAAGTCATTCTGGAGGAATCCAATGAACAACAACGATTACTTCGGATCAGCTTGCGAATTTGCAGCACCGTAAAAGTAGTAGAATCATTACCA------GCGGCACGCTGTGCGCCTAAGTGCGAAAAGACAGTGCAAGCTTTGTTATGCCGAAACCTAAAT…
M_Zea_perennis	ATGAGATTTAGTGGAATGGATATGAAGGGTATAAATATGCTATTTGCTGCTATTCCATCTATTTGTGCATCAAGTCCGAAGAAGATCTCAATCTATAATGAAGAAATGATAGTAGCTCGTTGTTTTATAGGCTTTCTCATATTAAGTCGGAAGAGTTTAGGTAAGACTTTCAAAGAAACTCTCGACGGGAGAATCGAGTCTATTCAGGAATCATTGCAGCAATTCTTCAATCCTAACGAAGTCATTCTGGAGGAATCCAATGAACAACAACGATTACTTCGGATCAGCTTGCGAATTTGCAGCACCGTAAAAGTAGTAGAATCATTACCA------GCGGCACGCTGTGCGCCTAAGTGCGAAAAGACAGTGCAAGCTTTGTTATGCCGAAACCTAAAT…
M_Sorghum_bicolor	ACTAGATTGAGTTCAACGGATATGAAGGATATAAATATGCTATTTGCTGCTATTCCATCTATTTGTGCATCAAGTCCGAAGAAGATCTCAATCTATAATGAAGAAATGATAGTAGCTCGTTGTTTTATAGGCTTTCTCATATTCAGTCGGAAGAGTTTAGGTAAGACTTTCAAAGAAACTCTCGACGGGAGAATCGAGTCTATTCAGGAAGAATTGCAGCAATTCTTCAATCCTAACGAAGTCATTCCGGAGGAATCCAATGAACAACAACGGTTACTTAGGGTCAGCTTGCGAATTTGCAGCACCGTA------GTAGAATCATTACCA------ACGGCACGCTGTGCGCCTAAGTGCGAAAAGACAGTGCAAGCTTTGTTATGCCGAAACCTAAAT…
N_Amborella_trichopoda	ATGAGATTGAGTTCCACGGATATGCAGGATAGAAAGATGCTATTTGCTGCTATTCCATCTATTTGTGCATCAAGTCCGAAGAAGATCTCAATCTATAATGAAGAAATGATAGTAGCTCGTCGTTTTATTGGCTTTATCATATTCAGTCGGAAGAGTTCGGGTAAGACTTTCAAAGTGACTCTCGACGGGAGAATCGAGGCTATTCAGGAAGAATCGCAGCAATTCCCCAATCCTAACGAAGTAGTTCCTCCGGAATCCAATGAACAACAACGATTACTTAGGATCAGCTTGCGAATTTGTGGCACC------GTAGTAGAATCATTACCA------ACGGCACGCTGTGCGCCTAAGTGCGAAAAGACAGTGCAAGCTTTGTTATGCCGAAACCTAAAT…
E_Carica_papaya	ATGAGATTGAGTTCGACGAATATGGATGCTAGCAAGATGTTATTTGCTGCTATTCTATCTATTTGTGCATTAAGTTCGAAGAAGATCTCAATCTATAATGAAGAAATGATAGTAGCTCTTTGTTTTATAGGCTTTCTCATATTCAGTCGTCAGAGTTTAGGTAAGACTTTCAAAGTGACTCTCGACGGGAGAATCCAGGCTATTCAGGAAGAATCGCAGCAATTCCCCAATCCTAACGAAGTAGTTCCTCCGGAATCCAATGAACAACAACGATTACTTAGGATCCGCTTGCGAATTTGTGGCACC------GTAGTAGAATCATTACCA------ATGGCACGCTGTGCGCCTAAGTGCGAAAAGACAGTGCAAGCTTTGTTATGCCGAAACCTAAAT…
E_Nelumbo_nucifera	ATGAGATTGAGTTCCACGGATATGCAGGATAGAAAGATGCTATTTGCTGCTATTCCATCTATTTGTGCATCAAGTTCGAAGAAGATCTCAATCTATAATGAAGAAATGATAGTAGCTCGTCGTTTTATAGGCTTTATCATATTCAGTCGGAAGAGTTTAGGTAAGACTTTCAAAGTGACTCTCGACGGGAGAATCCAGGCTATTCAGGAAGAATCGCAGCAATTCCCCAATCCTAACGAAGTAGTTCCTCCGGAATCCAATGAACAACAACGATTACTTAGGATCAGCTTGCGAATTTGTGGCACC------GTAGTAGAATCATTACCA------ACGGCACGCTGTGCGCCTAAGTGCGAAAAGACAGTGCAAGCTTTGTTATGCCGAAACCTAAAT…
N_Liriodendron_tulipifera	ATGAGATTTAGTTCACGGGATATGCAGGATAGAAAGATGCTATTTGCTGCTATTCCATCTATTTGTGCATCAAGTCCGAAGAAGATCTCAATCTATAATGAAGAAATGATAGTAGCTCGTCGTTTTATAGGCTTTATCATATTCAGTCGGAAGAGTTTAGGTAAGACTTTCAAAGTGACTCTCGACGGGAGAATCGAGGCTATTCAGGAAGAATCGCAGCAATTCCCCAATCCTAACGAAGTAGTTCCTCCGGAATCCAATGAACAACAACGATTACTTAGGATCAGCTTGCGAATTTGTGGCACC------GTAGTAGAATCATTACCA------ACGGCACGCTGTGCGCCTAAGTGCGAAAAGACAGTGCAAGCTTTGTTATGCCGAAACCTAAAT…
