# Supplementary material for: The mitochondrial genome map of Nelumbo nucifera reveals ancient evolutionary features
Source: Sci Rep. 2016 Jul 22;6:30158. doi: 10.1038/srep30158 (PMC4957087; doi:10.1038/srep30158)
Supplement: Supplementary Data S1 [file srep30158-s2.zip › Alignment/atp6.phy]

77 759
M_Aegilops_speltoides	ACCCCATTGGATCAATTTGCCATTATCCCAATAATTGATCTTCATGTGGGCAACTTTTATTTTACATTTACAAATGCAGTCTTGTATATGCTGCTCACTGTCGTTTTGGTCGTTTTTCTTTTTTTTGTTGTTACGAAAAAGGGAGGTGGAAAGTCAGTGCCAAATGCATGGCAATCCTTGGTCGAGCTTATTTATGATTTCGTGCTGAACCTGGTAAACGAACAAATAGGTGGTCTTTCCGGAAATGTGAAACAAAAGTTTTTCCCTCGCATCTCGGTCACTTTTACTTTTTCGTTATTTCGTAATCCCCAGGGTATGATACCCTTTAGCTTCACAGTGACAAGTCATTTTCTCATTACTTTGGCTCTTTCATTTTCCATTTTTATAGGCATTACGATC…
E_Ajuga_reptans	AGCCCGCTGGATCAATTCTCTATTCTCCCATTGATGGATATTCAAATCGGAAAGCTCTACTTCTCATTCACAAATCCATCCCTCTTCATGCTACTCACTCTCAGTTTTGTCCTACTTTTCTTTTCTTTTGTGACTAAAAAGGGCGGAGGAAAGTCAGTACCAAATGCCTGGCAATCCCTGGTAGAGCTTCTTTATTCATTTGTACTAAACCTGGTAAAGGAACAGATAGGCGGTCAGTCCGGC------AAACAAGAGTTTTTCCCTTGCATCTCGGTGACTTTGACTTTCTTGTTATTTTGCAACCTTCAGGGTATGATACCGTACAGCTTCACGGTGACAAGCCACTTTCTCATTACCTTGGGCCTGTCATTCTCCCTCTTTATTGGCATTACCATA…
B_Anomodon_rugelii	AGTCCGCTAGAACAATTTGCAATTATTCCATTGATTCCTATTCATATAGGAAATTTCTATCTTTCATTTACCAATTCATCTTTGTTTATGCTATTAACTATCAGTCTAGTATTGCTTCTAGTTCATTTCGTTACTTTAAATGGAGGA---CACTTAGTACCAAATGCTTGGCAATCCTTTGTTGAAATTATTTATGATTTTGTGCTTAACTTGGTAAATGAACAAATAAGCGGTCCTTCTTCG---ATAAAACAACGCTTTTTTCCTCTAATTTTTGTCACTTTTACTTTCTTATTATTTAGTAATCTTATTGGTATGATACCTTATAGTTTTACAGTAACAAGTCATTTTATAATTACCCTGGGTCTTTCATTATCTCTTTTTATCGGAATCACTATA…
E_Arabidopsis_thaliana	TCCCCACTGGACCAATTTGAGATTGTCCCATTGATTCCTATGCATATCGGAAACTTCTATTTCTCATTCACAAATCCATCTTTGTTCATGCTGCTAACTCTGAGTTTTTTCCTACTTCTGATTCATTTTGTTACTAAAAAGGGAGGAGGAAACTTAGTCCCAAATGCTTGGCAATCCTTGGTAGAGCTTCTTTATGATTTCGTGCTGAACCTGGTAAAGGAACAAATAGGTGGTCTTTCCGGGAATGTGAAACAAATGTTTTTCCCTTGCATCTTGGTCACTTTTCTTTTTTTGTTATTTTGTAATCTTCAGGGTATGATACCTTATAGCTTCACAGTGACAAGTCATTTTCTCATTACTTTGGCTCTCTCATTTTCGATTTTTATTGGCATTACTATA…
B_Atrichum_angustatum	AGTCCATTAGAACAATTTGCAATTATTCCATTGATTCCTATTCATATAGGAAATTTGTATCTTTCATTTACCAATTCATCTTTGTTCATGCTATTAACTATCAGTTTAGTATTGCTTTTAGTTCATTTCGTCACTTTAAATGGAGGA---CACTTAGTACCAAATGCTTGGCAATCCTTTGTGGAAATTATTTATGATTTTGTGCTTAACTTGGTGAATGAACAAATAAGTGGTCCTTCTTCG---ATGAAACAACGATTTTTTCCCCTAATTTTTGTCACTTTTACTTTTCTATTATTTTGTAATCTCATTGGTATGATACCTTATAGTTTTACAGTAACAAGTCATTTCATAATTACTCTGGGTCTTTCATTATCTCTCTTTATCGGAATCACTATA…
B_Bartramia_pomiformis	AGTCCGCTAGAACAATTTGCAATTATTCCATTGATTCCTATTCATATAGGAAATTTCTATCTTTCATTTACCAATTCATCTTTGTTTATGCTATTAACTATCAGTCTAGTATTGCTTCTAGTTCATTTCGTTACTTTAAATGGAGGA---CACTTAGTACCAAATGCTTGGCAATCCTTTGTTGAAATTATTTATGATTTTGTGCCTAACTTGGTAAATGAACAAATAAGCGGTCCTTCTTCG---ATGAAACAACGCTTTTTTCCTCTAATTTTTGTTACTTTTACTTTTCTATTATTTAGTAATCTTATTGGTATGATACCCTATAGTTTTACAGTAACAAGTCATTTTATAATTACCCTGGGTCTTTCATTATCTCTTTTTATCGGAATCACTATA…
E_Batis_maritima	AGCCCACTTGAGCAATTTGCCATTCTCCCATTGATTCCTATGAAGATAGGAAACTTGTATTTCTCATTCACAAATCCATCTTTGTTTATGCTGCTAACTCTCAGTTTGGTCCTACTTCTGATTCATTTTGTTACTAAAAACGGAGGAGGAAAGTCAGTACCAAATGCTTGGCAATCCTTGGTGGAGCTTATTTATGATTTCGTGCCGAACCCGGTAAACGAACAAATAGGTGGTCTTTCCGGAAATGTGAAACAAAAGTTTTTCCCTCGCATCTCGGTCACTTTTACTTTTTCGTTATTTCGTAATCTCCAGGGTATGATACCTTATAGCTTCACAGTTACAAGTCATTTTCTCATTACTTTGGGTCTCTCATTTTCCATTTTTATTGGCATTACTATA…
E_Beta_macrocarpa	AGCCCACTTGAGCAATTTTCCATTCTCCCATTGATTCCTATGAAAATAGGAAACTTGTATTTCTCATTCACAAATCCATCTTTGTTTATGCTGCTAACTCTCAGTTTGGTCCTACTTCTGCTTCATTTTGTTACTAAAAAGGGAGGAGGAAACTCAGTACCAAATGTTTGGCAATCCTTGGTAGAGCTTATTTATGATTTCGTGCTGAACCTGGTAAACGAACAAATAGGTGGTCTTTCCGGAAATGTTAAACAAAAGTTTTTCCCTTGCATCTTGGTCACTTTTACTTTTTTGTTATTTCGTAATCTCCAGGGTATGATACCCTATAGCTTTACAGTTACAAGTCATTTTCTCATTACTTTGGGTCTTTCATTTTCCATTTTTATTGGCATTACTATA…
E_Beta_vulgaris_subsp_maritima	AGCCCACTTGAGCAATTTTCCATTCTCCCATTGATTCCTATGAAAATAGGAAACTTGTATTTCTCATTCACAAATCCATCTTTGTTTATGCTGCTAACTCTCAGTTTGGTCCTACTTCTGCTTCATTTTGTTACTAAAAAGGGAGGAGGAAACTCAGTACCAAATGTTTGGCAATCCTTGGTAGAGCTTATTTATGATTTCGTGCTGAACCTGGTAAACGAACAAATAGGTGGTCTTTCCGGAAATGTTAAACAAAAGTTTTTCCCTTGCATCTTGGTCACTTTTACTTTTTTGTTATTTCGTAATCTCCAGGGTATGATACCCTATAGCTTTACAGTTACAAGTCATTTTCTCATTACTTTGGGTCTTTCATTTTCCATTTTTATTGGCATTACTATA…
E_Beta_vulgaris_subsp_vulgaris	AGCCCACTTGAGCAATTTTCCATTCTCCCATTGATTCCTATGAAAATAGGAAACTTGTATTTCTCATTCACAAATCCATCTTTGTTTATGCTGCTAACTCTCAGTTTGGTCCTACTTCTGCTTCATTTTGTTACTAAAAAGGGAGGAGGAAACTCAGTACCAAATGTTTGGCAATCCTTGGTAGAGCTTATTTATGATTTCGTGCTGAACCTGGTAAACGAACAAATAGGTGGTCTTTCCGGAAATGTTAAACAAAAGTTTTTCCCTTGCATCTTGGTCACTTTTACTTTTTTGTTATTTCGTAATCTCCAGGGTATGATACCCTATAGCTTTACAGTTACAAGTCATTTTCTCATTACTTTGGGTCTTTCATTTTCCATTTTTATTGGCATTACTATA…
E_Boea_hygrometrica	AGTCCACTTGATCAATTTGAAATTATCTCATGGATTCCTATTGAGATAGGGGACTTGTATTTCTCATTCACAAATTCATCTTTGTTTATGCTACTCACTCTCAGTTTGGTCCTACTTTTGTTTTATTTTGTTACAAAAAAGGGAGGAGGAAAGTTAGTCCCAAATGCTTGGCAATCCTTGGTAGAGATTCTTTATGATTTCGTGCTGAACCTGGTAAACGAACAAATAGGTGGTCTTTCCGGAAATGTGAAACAAAAGTATTTCCCTTGCATCTCGGTTACTTTTACTTTTTCGTTATTTCGTAATCTCCAGGGTATGATACCTTATAGCTTCACAGTTACAAGTCATTTTCTCATTACTTTGGGTCTCTCATTTTCTCTTTTTATTGGCATTACTATA…
E_Brassica_carinata	TCCCCACTTGACCAATTTGAGATTGTCCCATTGATTCCTATGAATATCGGAAACTTCTATTTCTCATTCACAAATCCATCTTTGTTCATGCTGCTAACTCTGAGTTTTTTCCTACTTCTGATTCATTTTATTACTAAAAAGGGAGGAGGAAACTTAGTCCCAAATGCTTGGCAATCCTTGGTAGAGCTTCTTTATGATTTCGTGCTGAACCTGGTAAAGGAACAAATAGGTGGTCTTTCCGGAAATGTGAAACAAATGTTTTTCCCTTGCATCTTGGTCACTTTTCTTTTTTTGTTATTTTGTAATCTTCAGGGTATGATACCTTATAGCTTCACAGTGACAAGTCATTTTCTCATTACTTTGGCTCTCTCATTTTCTATTTTTATTGGCATTACTATA…
E_Brassica_juncea	TCCCCACTTGACCAATTTGAGATTGTCCCATTGATTCCTATGAATATCGGAAACTTCTATTTCTCATTCACAAATCCATCTTTGTTCATGCTGCTAACTCTGAGTTTTTTCCTACTTCTGATTCATTTTATTACTAAAAAGGGAGGAGGAAACTTAGTCCCAAATGCTTGGCAATCCTTGGTAGAGCTTCTTTATGATTTCGTGCTGAACCTGGTAAAGGAACAAATAGGTGGTCTTTCCGGAAATGTGAAACAAATGTTTTTCCCTTGCATCTTGGTCACTTTTCTTTTTTTGTTATTTTGTAATCTTCAGGGTATGATACCTTATAGCTTCACAGTGACAAGTCATTTTCTCATTACTTTGGCTCTCTCATTTTCTATTTTTATTGGCATTACTATA…
E_Brassica_napus	TCCCCACTTGACCAATTTGAGATTGTCCCATTGATTCCTATGAATATCGGAAACTTCTATTTCTCATTCACAAATCCATCTTTGTTCATGCTGCTAACTCTGAGTTTTTTCCTACTTCTGATTCATTTTATTACTAAAAAGGGAGGAGGAAACTTAGTCCCAAATGCTTGGCAATCCTTGGTAGAGCTTCTTTATGATTTCGTGCTGAACCTGGTAAAGGAACAAATAGGTGGTCTTTCCGGAAATGTGAAACAAATGTTTTTCCCTTGCATCTTGGTCACTTTTCTTTTTTTGTTATTTTGTAATCTTCAGGGTATGATACCTTATAGCTTCACAGTGACAAGTCATTTTCTCATTACTTTGGCTCTCTCATTTTCTATTTTTATTGGCATTACTATA…
E_Brassica_oleracea	TCCCCACTTGACCAATTTGAGATTGTCCCATTGATTCCTATGAATATCGGAAACTTCTATTTCTCATTCACAAATCCATCTTTGTTCATGCTGCTAACTCTGAGTTTTTTCCTACTTCTGATTCATTTTATTACTAAAAAGGGAGGAGGAAACTTAGTCCCAAATGCTTGGCAATCCTTGGTAGAGCTTCTTTATGATTTCGTGCTGAACCTGGTAAAGGAACAAATAGGTGGTCTTTCCGGAAATGTGAAACAAATGTTTTTCCCTTGCATCTTGGTCACTTTTCTTTTTTTGTTATTTTGTAATCTTCAGGGTATGATACCTTATAGCTTCACAGTGACAAGTCATTTTCTCATTACTTTGGCTCTCTCATTTTCTATTTTTATTGGCATTACTATA…
E_Brassica_rapa_subsp_campestris	TCCCCACTTGACCAATTTGAGATTGTCCCATTGATTCCTATGAATATCGGAAACTTCTATTTCTCATTCACAAATCCATCTTTGTTCATGCTGCTAACTCTGAGTTTTTTCCTACTTCTGATTCATTTTATTACTAAAAAGGGAGGAGGAAACTTAGTCCCAAATGCTTGGCAATCCTTGGTAGAGCTTCTTTATGATTTCGTGCTGAACCTGGTAAAGGAACAAATAGGTGGTCTTTCCGGAAATGTGAAACAAATGTTTTTCCCTTGCATCTTGGTCACTTTTCTTTTTTTGTTATTTTGTAATCTTCAGGGTATGATACCTTATAGCTTCACAGTGACAAGTCATTTTCTCATTACTTTGGCTCTCTCATTTTCTATTTTTATTGGCATTACTATA…
M_Butomus_umbellatus	---CCACTTGACCAATTTGCCATTAACCCATTGATTCTGATGAAGGTGGGAAAGATCTATTTCTCATTCACAAATCCATCCTTGTCTATGCTGCTCACTCTCAGTTTGGTCTTACTGATGCTTTATTTTGTTACGAAAAAGGGAGGGGGAAAGTCAGTGCCAAATGCTTGGCAATCCTTGGTAGAGCTTATTCATGATTTCGTGCTGAACCCGGTAAACGAACAAATAGGTGGTCTTTCAGGAAATGTTAAACAAAAGTTTTCCCCTCGCATCTCGGTCACTTTGACTTTTTCGTTATTTCGTAATCCCCAGGGTATGATACCCTATAGCTTCACAGTGACAAGTCATTTTCTCATTACTTTGGCTCTCTCATTTTCTATTTTTATAGGCATTACGATA…
B_Buxbaumia_aphylla	AGTCCACTAGAACAATTTGCAATTATTCCATTAATTCCTATTCCTATAGGAAATTTGTATCTTTCATTTACCAATTCATCTTTGTTTATGCTATTAACCATCAGTCTAGTATTGCTCTTAGTTCATTTCGTCACTTTAAATGGAGGA---CACTTAGTACCAAATGCTTGGCAATCCTTTGTGGAAATTATTTATGATTTTGTGCTTAACTTGGTGAATGAGCAAATAAGCGGTCCTTCTTCG---ATGAAACAACGATTTTTTCCCCTAATCTTTGTCACTTTTACTTTCTTATTATTTTGTAATCTTATTGGTATGATACCCTATAGTTTTACAGTAACAAGTCATTTTCTAATTACTCTGGGTCTTTCATTATCTCTTTTCATCGGAATCACTATA…
A_Chaetosphaeridium_globosum	AGTCCACTAGAACAATTTGCAATAATTCCGTTAATTCCTATATCTATTTCAAATATTTTTTTATCATTTACTAATTCTTCTCTTTTTATGTTATTAACAATAAGTTTAGTGTTGTTACTATTCCATTTAGTTACTTTAAATGGTGGA---TATTTAATACCTAACGCTTGGCAATCTCTTGTAGAAATGATCTATGAATTTGTTTTGAATCTAGTAAATGAACAAATAAGTGGACCTGCTAAT---AAGACACATCGCTTTTTCCCGTTAGTTTTTGTTACATTTACTTTTTTATTATTCTGTAATTTAATAGGTATGATTCCTTACAGTTTTACAGTAACTAGTCATTTTGTAGTTACTCTTGGATTATCTCTTTCTTTATTTATAGGTGTAACAATT…
A_Chara_vulgaris	AGTCCACTAGAACAATTTGCTATTATTCCATTGATTCCTTTTCATATAGGAAACTTGTATCTTTCTTTTACTAATTCATCTTTGTTTATGCTACTCACTATTAGTTTAGTTTTGCTTTTATTTCATTTTGTCACCATGAATGGAGGT---CATTTAGTACCCAATGCTTGGCAATCTTTTGTTGAAATGATTTATGAATTCGTTCTAAACTTAGTCAATGAACAAATAAGTGGTGTACCAGCA---GTTAAACAACGATTTTTTCCTTTCATCTTTGTCACTTTTACTTTTTTGTTATTTTGTAATCTTATTGGCATGATTCCTTATAGTTTTACAGTGACAAGTCATTTTGTGGTCACCTTTGGTCTTTCATTATCTCTTTTTATTGGGGTTACTATA…
A_Chlorokybus_atmophyticus	AGCCCGTTGGAACAATTTACAATAATCTCTTTAATTCCTATTCGTATAGGTAATCTTTTTTTCTCATTCACCAATTCTTCTCTTTTTATGCTATTAACCACATCCTTAGTGATTTTTCTGTTTTATTTAACAACTATAAAAGGAGGA---AAGATAGTTCCAAATCGTTGGCAATCAATAGTAGAAATGATATACGAATTCGTATTAAATTTAGTAGATGAGCAAATAAGTGGAAATAGAGGA---------TTAAAATTCTTTCCTTTAATATTTGTAACTTTTACTTTTTTACTTTTCTGTAACTTGATTGGAATGATACCTTATAGTTTTACCGTTACTAGTCACTTTGTGATAACTTCCGGTTTAGCCTTATCCTTATTTATAGGAGTTACTATT…
E_Citrullus_lanatus	AGCCCACTTGAGCAATTTGCCATTCTCCCATTGATTCCTATGAATATAGGAAACTTTTATTTCTCATTCACAAATCCATCTTTGTTTATGCTGCTAACTCTCAGTTTGGTCCTACTTCTGGTTCATTTTGTTACTAAAAACGGAGGAGGAAACTCAGTACCAAATGCTTGGCAATCCTTGGTAGAGCTTATTTATGATTTCGTGCCGAACCTGGTAAACGAACAAATAGGTGGTCTTTCCGGAAATGTTAAACAAAAGTTTTTCCCTCGCATCTCGGTCACTTTTACTTTTTCGTTATTTCGTAATCCCCAGGGTATGATACCTTATAGCTTCACAGTTACAAGTCATTTTCTCATTACTTTGGGTCTCTCATTTTCTCTTTTTATTGGTATTACTATA…
B_Climacium_americanum	AGTCCGCTAGAACAATTTGCAATTATTCCATTGATTCCTATTCATATAGGAAATTTCTATCTTTCATTTACCAATTCATCTTTGTCTATGCTATTAACTATCAGTCCAGTATTGCTTCTAGTTCATTTCGTTACTTTAAATGGAGGA---CACTTAGTACCAAATGCTTGGCAATCCTTTGTTGAAATTATTTATGATTTTGTGCTTAACTTGGTAAATGAACAAATAAGCGGTCCTTCTTCG---ATAAAACAACGCTTTTTTCCTCTAATTTTTGTCACTTTTACTTTCTTATTATTTAGTAATCTTATTGGTATGATACCTTATAGTTTTACAGTAACAAGTCATTTTATAATTACCCTGGGTCTTTCATTATCTCTTTTTATTGGAATCACTATA…
E_Cucumis_sativus	AGCCCACTTGAGCAATTTGCCATTCTCCCATTGATTCCTATGCATATAGGAAACTATTATTTCTCATTCACAAATCCATCTTTGTTTATGCTGCTAACTCTCAGTTTGGTCCTACTTCTGCTTCATTTTGTTACTAAAAACGGAGGAGGAAACTCAGTACCAAATGCTTGGCAATCCTTGGTAGAGCTTATTTATGATTTCGTCCCGAACCTGGTAAACGAACAAATAGGTGGTCTTTCCGGAAATGTGAAACAAAAGTTTTTCCCTCGCATCTTGGTCACTTTGACTTTTTCGTTATTTCGTAATCCCCAGGGTATGATACCTTATAGCTTCACAGTTACAAGTCATTTTCTCATTACTTTGGGTCTCTCATTTTCTCTTTTTATTGGTATTACTATA…
E_Cucurbita_pepo	AGCCCACTTGAGCAATTTGCCATTCTCCCATTGATTCCTATGAATATAGGAAACTTTTATTTCTCATTCACAAATCCCTCTTTCTTTATGCTGCTAACTCTCAGTTTGGTCCTACTTCTGGTTTATTTTGTTACTAAAAACGGAGGAGGAAACTCAGTACCAAATGCTTGGCAATCCTTGGTAGAGCTTATTTATGATTTCGTGTCGAACCTGGTAAACGAACAAATAGGCGGTCTTTCCGGAAATGTGAAACAAAAGTTTTTCCCTCGCATCTCGGTCACTTTGACTTTTTCGTTATTTCGTAATCCCCAGGGTATGATACCTTATAGCTTCACAGTTACAAGTCATTTTCTCATTACTTTGGGTCTCTCATTTTCTCTTTTTATTGGTATTACTATA…
G_Cycas_taitungensis	AGCCCACTTGAGCAATTTGCCATTATCCCATTGATTCCTATGGATATAGGAAACTTGTATTTCTCATTCACAAATCCATCTTTGTCCATGCCGCTAACTATCAGTTCAGTCCTGCTTTTAGTCCATCTTGTTACTAAGAACGGAGGGGGAAACTCAGTACCAAATGCTTGGCAATCCCTGGTAGAGCTTATTTATGATTTCGTGCCGAACCCGGTGAACGAACAAATAGGTGGTCTTTCCGGAAATGTTAAACAAAAGTTTCCCCCTCGCATCTCGGTCACTTTTACTTCTTCGTTATTTCGTAATCCCCAGGGTATGATACCATATAGCTCCACAGTTACAAGTCATTTCATCATTACTTTGGGTCCCCCATTTCCGATTTCTATTGGAATTACTATA…
E_Daucus_carota_subsp_sativus	AGCCCACTTGAGCAATTTGCCATTCTCCCATTGATTCCTATGAATATAGGACACTTGTATTTCTCATTCACAAATCCCTCTTTGTTTATGCTACTCACTCTCAGTTTGGTCCTACTTTTGGTTCATTTTGTTACTAAAAACGGAGGAGGAAACTCAGTACCAAATGCTTGGCAATCCTTGGTAGAGCTTATTTATGATTTCGTGCCGAACCCGGTAAACGAACAAATAGGTGGTCTTTCCGGAAATGTTAAACAAAAGTTTTCCCCTCGCATCTCGGTCACTTTTACTTTTTCGTTCTTTCGTAATCCACAGGGTATGATACCTTATAGCTTCACAGTTACAAGTCATTTTCTCATTACTTTGGGCCTCTCATTTTCCATTTTTATTGGCATTACTCTC…
A_Entransia_fimbriata	AGTCCACTTGAACAATTTTCAATAATATCTTTTATTCCTATAAATTTAGGAGCTCTCTCTTTTTCTTTTACAAATTCTTCTTTTTTTATGTTACTAACAATAAGTTTTGTACTTTTACTATTTCATTTGGTAACAAAAAAAGGAGGA---AACCTTGTTCCTAACCGCTGGCAATCAATAGTTGAGATGATCTATGAGTTAGCGCTTAGTTTGGTTAATGAACAAATAAGCGGAGTGCGTTCA------AAACATAAGTTTTTTCCTTTAATTTTTGCAATTTTTACCTTTCTCCTTTTTTCCAACCTCATAGGAATGATACCTTATTCTTTTACAGTAACAAGTCATTTTATAGTAACTTTTGGGTTGGCTCTTTCTATATTTATAGGAATTACAATC…
B_Funaria_hygrometrica	AGTCCGCTAGAACAATTTGCAATTATTCCATTGATTCCTATTCATATAGGAAATTTCTATCTTTCATTTACCAATTCATCTTTGTTTATGCTATTAACTATCAGTCTAGTATTGCTTCTAGTTCATTTCGTCACTTTAAATGGAGGA---CACTTAGTACCAAATGCTTGGCAATCCTTTGTGGAAATTATTTATGATTTTGTGCTTAACTTGGTAAATGAACAAATAAGCGGTCCTTCTTCG---ATCAAACAACGCTTTTTTCCCCTAATCTTTGTCACTTTTACTTTTTTATTATTTTGTAATCTCATTGGTATGATACCCTATAGTTTTACAGTAACAAGTCATTTTATAATTACCCTGGGTCTTTCATTTTCTCTCTTTATCGGAATCACTATA…
E_Glycine_max	---------------------------------------ATGAAGATAGGTGACTTGTATTTCTCATTCACAAATCCCTCTTTGTTTATGCTGCTCACTCTCAGTTTGGTCTTACTGCTGTTTCATTTTGTTACTAAAAATGGAGGAGGAAAGTTAGTACCCAATGCTTGGCAATCCTTGGTAGAGCTTATTTATGATTTCGTGCCGAACCTGGTAAACGAACAAATAGCC---------GGAAATGTGAAACAAAGGTTTTTCCCTTGCATCTCGGTCACTTTTACTTTTTCGTTATTTTGTAATCCCCAGGGTATGATACCTTATAGCTTCACAGTTACAAGTCATTTTCTCATTACTTTGGGTCTCTCATTTTCTATTTTTATTGGCATTACTATA…
E_Helianthus_annuus	AGCCCGCTTGAGCAATTTTCCATTCTCCCATTGATTCCTATGAATATAGGAAACTTGTATTTCTCATTCACAAATTCATCTTTGTTTATGCTGCTAACTCTCAGTTTGGTCCTACTTCTGATTCATTTTGTTACTAAAAAAGGAGGAGGAAACTTAGTACCAAATGCTTGGCAATCCTTGGTAGAGCTTATTTATGATTTCGTGCTGAACCTGGTAAACGAACAAATAGGGGGTCTTTCAGGAAATGTTAAACAAAAGTTTTTCCCTTGCATCTTGGTCACTTTTACTTTTTTGTTATTTTGTAATCTTCAGGGTATGATACCTTATAGCTTCACAGTTACAAGTCATTTTCTCATTACTTTAGGTCTCTCATTTTCTATTTTTATTGGCATTACTATA…
P_Huperzia_squarrosa	AGTCCACTAGAACAATTTGCCATTATTTCATTGATTCCTATTCATATAGGAAACTTGTATCTTTCATTTACCAATTCATCTTTGTTTATGCCACTAACTATCAATTTAGTATTGCTTTTAGTCAATTTTGTCACCCGAAATGGAGGA---CACTTAGTACCAAATGCATGGCAATCCTTGGTGGAAATGATTTATGATTTTGTGCTTAACTTGGTGAACGAACAAATAAGTGGTGCTTCTTCG---GTGAAACAACGGTTTTTTCCTCTGATCTTTGTCACTTTTACTTTTTTATTATTTTGTAATCTTATCGGTATGATACCATATAGTTTTACAGTAACAAGTCATTTTATAATTACTTTGGGTCTTTCATTATCTCTCTTTATTGGAATAACTATA…
B_Hypnum_imponens	AGTCCGCTAGAACAATTTGCAATTATTCCATTGATTCCTATTCATATAGGAAATTTTTATCTTTCATTTACCAATTCATCTTTGTTTATGCTATTAACTATCAGTCTAGTATTGCTTCTAGTTCATTTCATTACTTTAAATGGAGGA---CACTTAGTACCAAATGCTTGGCAATCCTTTGTTGAAATTATTTATGATTTTGTGCTTAACTTGGTAAATGAACAAATAAGCGGTCCTTCTTCG---ATAAAACAACGCTTTTTTCCTCTAATTTTTGTCACTTTTACTTTCTTATTATTTAGTAATCTTATTGGTATGATACCTTATAGTTTTACAGTAACAAGTCATTTTATAATTACCCTGGGTCTTTCATTATCTCTTTTTATTGGAATCACTATA…
E_Lotus_japonicus	---------------------------------------ATGAAGATAGGTGACTTGTATTTCTCATTCACAAATCCCTCTTTGTTTATGCTGCTCACTCTCAGTTTGGTCTTACTGCTGGTTCATTTTGTTACTAAAAATGGAGGAGGAAAGTCAGTACCCAATGCTTGGCAATCCTCGGTAGAGCTTATTTATGATTTCGTGCCGAACCTGGTAAACGAACAAATAGGTGGTCTTTCCGGAAATGTGAAACAAAAGTTTTTCCCTTGCATCTCGGTCACTTTTACTTTTTCGTTATTTTGTAATCCCCAGGGTATGATACCTTATAGCTTCACAGTTACAAGTCATTTTCTCATTACTTTGGGTCTCTCATTTTCTATTTTTATTGGCATTACTATA…
E_Malus_x_domestica	AGCCCACTTGAGCAATTTGCCATTCTCCCATTGATTCCTATGAATATAGGAAACTTGTATTTCTCATTCACAAATCCTTCTTTGTTTATGCTGCTAACTCTCAGTTTGGTCCTACTTCTGGTTCATTTTGTTACTAAAAACGGAGGAGGAAACTCAGTACCAAATGCTTGGCAATCCTCGGTAGAGCTTATTTATGATTTCGTGCTGAACCTGGTAAACGAACAAATGGGTGGTCTTTCCGGAAATGTTAAACAAAAGTTTTTCCCTCGCATCTCGGTCACTTTTACTTTTTTGTTATTTCGTAATCCCCAGGGTATGATACCTTATAGCTTCACAGTTACAAGTCATTTTCTCATTACTTTGGGTCTCTCATTTTCTATTTTTATTGGCATTACTATA…
B_Marchantia_polymorpha	AGTCCGCTAGAACAATTTGCAATTATTCAATTGATTCCTATTCATATAGGAAACTTGTATTTTTCATTTACCAACTCCTCTTTGTTTATGCTACTAACTATCAGTTTAGTATTGCTTTTAGTTCATTTTGTCACCCTGAATGGAGGA---AACTTAGTACCAAATGCTTGGCAATCCTTTGTGGAAATGATTTATGATTTTGTGCTTAACTTGGTGAACGAACAAATAAGTGGTGCTTCTTCG---GTGAAACAACGGTTTTTCCCCTTAATCTATGTCACCTTTACTTTTTTATTATTTTGTAATCTTATTGGTATGATACCATATAGTTTTACAGTAACAAGTCATTTTATAATTACCCTAGGTCTTTCATTCTCTCTTTTTATTGGAATAACTATA…
A_Mesostigma_viride	AGTCCTCTGGAACAATTTGCTATTTTTTATGTAATCCCTATATCTATAGGTACTTGGAATATTTCGATAACAAACTCAGCTTTGTTTTTGTTTACTGCCTTAGCATTAGGTTCTCTATGGTTTTCTTTTGCAACACAAAAAGGAGGC---CAACTTATAGGAAATGCTTGGCAAACCATAGTTGAAATGATTTATGAATTTGTTTTTCAATTACTTTTTAACCAAATTGCTCGT---AAAGGA---------TTAATATATTTTCCTTTAATATTTACTTTATTCACATTTTTAATTCTTTGTAATTTATTAGGAATGATTCCTTATAGTTTTACAGTTACTAGCCATCTAATTGTAACTTTAAGTTTATCTTTCTCTTTATTTATTGGTGTTACCATT…
E_Millettia_pinnata	---------------------------------------ATGAAGATAGGTGACTTGTATTTCTCATTCACAAATCCCTCTTTGTTTATGCTGCTCACTCTCAGTTTGGTCTTACTGCTGGTTCATTTTGTTACTAAAAATGGAGGAGGAAAGTCAGTACCCAATGCTTGGCAATCCTTGGTAGAGCTTATTTATGATTTCGTGCCGAACCTGGTAAACGAACAAATAGGT---------GGTCATGTTAAACAAAAGTTTTTCCCTTGCATCTCGGTCACTTTTACTTTTTCGTTATTTTGTAATCCCCAGGGTATGATACCTTATAGCTTCACAGTTACAAGTCATTTTCTCATTACTTTGGGTCTCTCATTTTCTATTTTTATTGGCATTACTATA…
E_Mimulus_guttatus	AGCCCACTTGAGCAATTTTCCATTCTCCCATTGATTCCTATGAAAATAGGAAACTTGTATTTCTCATTCACAAATCCATCTTTGTTTATGCTACTCACTCTCAGTTTGGTCCTACTTTTTGTTCATTTTGTTACTAAAAAGGGAGGAGGAAACTCAGTACCAAATGCTTGGCAATCCTTGGTAGAGCTTATTTATGATTTCGTGCCGAACCTGGTAAACGAACAAATAGGTGGTCTTTCCGGAAATGTGAAACAAAAGTTTTTCCCTTGCATCTCGGTTACTTTTACTTTTTCGTTATTTCGTAATCTTCAGGGTATGATACCTTATAGCTTCACAGTTACAAGTCATTTTCTCATTACTTTGGGTCTCTCATTTTCTCTTTTTATTGGCATTACTATA…
E_Nicotiana_tabacum	AGCCCACTTGAACAATTTGAAATAATCTCATTGATTCCTATGAAAATAGGAAACTTATATTTCTCATTCACAAATCCATCTTTGTTTATGCTACTAACTCTCAGTTTGGTCCTACTTTTGGTTTATTTTGTTACTAAAAAGGGAGGAGGAAACTCAGTACCAAATGCTTGGCAATCCTTGGTAGAGCTTATTTATGATTTCGTGCTGAACCCGGTAAACGAACAAATAGGTGGTCTTTCCGGAAATGTTAAACAAAAGTTTTCCCCTCGCATCTCGGTCACTTTTACTTTTTCGTTATTTTGTAATCCCCAGGGTATGATACCTTATAGCTTCACAGTTACAAGTCATTTTCTCATTACTTTGGGTCTCTCATTTTCTATTTTTATTGGCATTACTATA…
B_Nitella_hyalina	AGTCCACTAGAACAATTTGCTATTATTCCATTGATTCCTTTTCATATAGGAAACTTGTATCTTTCTTTTACTAATTCATCTTTGTTTATGCTACTCACTATTAGTTTAGTTTTGCTTTTCTTTCATTTTGTCACCATGAATGGAGGT---CATTTAGTACCCAATGCTTGGCAATCTTTTGTTGAAATGATTTATGAATTCGTTCTAAACTTAGTCAATGAACAAATAAGTGGTGTACCAGCA---GTTAAACAACGATTTTTTCCTTTCATCTTTGTAACTTTTACTTTTTTGTTATTTTGTAATCTTATTGGCATGATTCCTTATAGTTTTACAGTGACAAGTCATTTTGTGGTCACCTTTGGTCTTTCATTATCTCTTTTTATTGGGGTTACTATA…
B_Orthotrichum_stellatum	AGTCCGCTAGAACAATTTGCAATTATTCCATTGATTCCTATTCATATAGGAAATTTCTATCTTTCATTTACCAATTCATCTTTGTTTATGCTATTAACTATCAGTCTAGTATTGCTTCTAGTTCATTTCGTTACTTTAAATGGAGGA---CACTTAGTACCAAATGCTTGGCAATCCTTTGTTGAAATTATTTATGATTTTGTGCTTAACTTGGTAAATGAACAAATAAGCGGTCCTTCTTCG---ATGAAACAACGCTTTTTTCCTCTAATTTTTGTCACTTTTCTTTTTTTATTATTCAGTAATCTTATTGGTATGATACCTTATAGTTTTACAGTAACAAGTCATTTTCTAATTACCCTGGGTCTTTCATTATCTCTTTTTATCGGAATCACTATA…
M_Oryza_rufipogon	AGCCCCTTGGATCAATTTTTCATTGATCCATTATTTGGTCTTGATATGGGTAACTTTTATTTATCATTCACAAATGAATCCTTGTCTATGGCGGTAACTGTCGTTTTGGTGCCATCTTTATTTGGAGTTGTTACGAAAAAGGGCGGGGGAAAGTCAGTGCCAAATGCATGGCAATCCTTGGTAGAGCTTATTTATGATTTCGTGCTGAACCTGGTAAACGAACAAATAGGT---------GGAAATGTTAAACAAAAGTTTTTCCCTCGCATCTCGGTCACTTTTACTTTTTCGTTATTTCGTAATCCCCAGGGTATGATACCCTTTAGCTTCACAGTGACAAGTCATTTTCTCATTACTTTGGCTCTTTCATTTTCCATTTTTATAGGCATTACGATC…
M_Oryza_sativa_Indica_Group	AGCCCCTTGGATCAATTTTTCATTGATCCATTATTTGGTCTTGATATGGGTAACTTTTATTTATCATTCACAAATGAATCCTTGTCTATGGCGGTAACTGTCGTTTTGGTGCCATCTTTATTTGGAGTTGTTACGAAAAAGGGCGGGGGAAAGTCAGTGCCAAATGCATGGCAATCCTTGGTAGAGCTTATTTATGATTTCGTGCTGAACCTGGTAAACGAACAAATAGGT---------GGAAATGTTAAACAAAAGTTTTTCCCTCGCATCTCGGTCACTTTTACTTTTTCGTTATTTCGTAATCCCCAGGGTATGATACCCTTTAGCTTCACAGTGACAAGTCATTTTCTCATTACTTTGGCTCTTTCATTTTCCATTTTTATAGGCATTACGATC…
M_Oryza_sativa_Japonica_Group	AGCCCCTTGGATCAATTTTTCATTGATCCATTATTTGGTCTTGATATGGGTAACTTTTATTTATCATTCACAAATGAATCCTTGTCTATGGCGGTAACTGTCGTTTTGGTGCCATCTTTATTTGGAGTTGTTACGAAAAAGGGCGGGGGAAAGTCAGTGCCAAATGCATGGCAATCCTTGGTAGAGCTTATTTATGATTTCGTGCTGAACCTGGTAAACGAACAAATAGGT---------GGAAATGTTAAACAAAAGTTTTTCCCTCGCATCTCGGTCACTTTTACTTTTTCGTTATTTCGTAATCCCCAGGGTATGATACCCTTTAGCTTCACAGTGACAAGTCATTTTCTCATTACTTTGGCTCTTTCATTTTCCATTTTTATAGGCATTACGATC…
B_Phaeoceros_laevis	AGTCCACCAGAACAATTTGCAATTATTCCATTGATTCCTATTCATATAGGAAACTTGTATTCTCTATCTATCAATTCATTTTTGTTCATGCCACTAACTATCAGTCTAGTATTGCTTCTAGTTTATTTTGTCACCCCGAATGGAGGA---CACTTAGTATTAAATGCTTGGCAATTCTTCGTGGAAATGATTTATGATTTTGTGTTTAACTTGGTGAACGAA---ATAAGTGGTCCTTCTTTA---GTGAAA---CGGTTCTTTTCGTTGATATTTGTCACTTTCACTTGTCTATTATTTCGTAATTTTATCGGTATGATATTTTATAGTTTTACAGTAATAAGTTATTTTTTATTTACCTTGGGTCTTCTATTCTCTCCTTCTCCTGGAATGACTTTA…
M_Phoenix_dactylifera	AGCCCACTTGAGCAATTTTCCATTCACCCATTAATTCTTATGAAGATAGGCAACTTTTATTTCTCATTCACAAATCCATCCTTGTCTATGCTGCTAACTCTCGGTTTGGTCCTACTTCTTCTTTTTTTTGTTACGAAAAAGGGAGGGGGAAAGTCAGTGCCAAATGCTTGGCAATCCTTGGTAGAGCTTATTCATGATTTCGTGCCGAACCCGGTAAACGAACAAATAGGTGGTCTTTCCGGAAATGTGAAACAAAAGTTTTCCCCTCGCATCTCGGTCACTTTTACTTTTTCGTTATTTCGTAATCCCCAGGGTATGATACCCTTTAGCTTCACAGTGACAAGTCATTTTCTCATTACTTTGGCTCTCTCATTTTCGATTTTTATAGGCATTACGATC…
B_Physcomitrella_patens	AGTCCGCTAGAACAATTTGCAATTATTCCATTGATTCCTATTCATATAGGAAATTTCTATCTTTCATTTACCAATTCATCTTTGTTTATGCTATTAACTATCAGTCTAGTATTGCTTCTAGTTCATTTCGTCACTTTAAATGGAGGA---CACTTAGTACCAAATGCTTGGCAATCCTTTGTGGAAATTATTTATGATTTTGTGCTTAACTTGGTAAATGAACAAATAAGCGGTCCTTCTTCG---ATGAAACAACGCTTTTTTCCCCTAATCTTTGTCACTTTTACTTTTTTATTATTTTGTAATCTCATTGGTATGATACCCTATAGTTTTACAGTAACAAGTCATTTTATAATTACCCTGGGTCTTTCATTATCTCTCTTTATCGGAATCACTATA…
B_Pleurozia_purpurea	AGCCCGCTAGAACAATTTGCAATTATTCAATTGATTCCTATTCATATAGGAAACTTGCATTTCCCATTTACCAACTCCTCCTTGTTCATGCTACTAACTATCGGTTTAGTATTGCTTTTGGTTCATTTCGTCACCCTGAATGGAGGA---CGCTTAGTACCAAATGCTTGGCAATCCTTTGTGGAAATGATTTATGATTTTGTGCTTAACTCGGTGAACGAACAAATAAGTGGTGCTTCTTCG---GTGAAACAACGGTTTTTCCCCTTAATCTATGTCACCTTTACTTTTTTATTATTTTGTAATCTTATCGGTATGATACCATATAGTTTTACAGTAACGAGTCATTTTATAATTACCCTAGGTCTTTCATTCTCTCTTTTTATTGGAATAACTATA…
B_Ptychomnion_cygnisetum	AGTCCGCTAGAACAATTTGCAATTATTCCATTGATTCCTATTCATATAGGAAATTTCTATCTTTCATTTACCAATTCATCTTTGTTCATGCCATCAACTATCAGTCCAGTATTGCTTCTAGTTCATTCCGTTACTTTAAATGGAGGA---CACTTAGTCCCAAATGCTTGGCAATCCTTTGTTGAAATTATCTATGATTTTGTGCTTAACTTGATAAATGAACAAATAAGCGGTCCTTCTTCG---ATGAAACAACGCTTTTTTCCTCTAATTTTTGTCACTTTCACTTTCTTATTATTTAGTAATCTTATTGGTATGATACCTTATAGTTTTACAGTAACAAGTCATTTTATAATTACCCTGGGTCTTTCATTATCTCTCTTTATCGGAATCACTATA…
E_Raphanus_sativus	TCCCCACTTGACCAATTTGAGATTGTCCCATTGATTCCTATGAATATCGGAAACTTCTATTTCTCATTCACAAATCCATCTTTGTTCATGCTGCTAACTCTGAGTTTTTTCCTACTTCTGATTCATTTTATTACTAAAAAGGGAGGAGGAAACTTAGTCCCAAATGCTTGGCAATCCTTGGTAGAGCTTCTTTATGATTTCGTGCTGAACCTGGTAAAGGAACAAATAGGTGGTCTTTCCGGAAATGTGAAACAAATGTTTTTCCCTTGCATCTTGGTCACTTTTCTTTTTTTGTTATTTTGTAATCTTCAGGGTATGATACCTTATAGCTTCACAGTGACAAGTCATTTTCTCATTACTTTGGCTCTCTCATTTTCTATTTTTATTGGCATTACTATA…
E_Rhazya_stricta	AGCCCACTTGAGCAATTTACCATCCTCCCATTGATTCCTATGAAAATAGGAAACTTGTATTTCTCATTCACAAATCCATCTTTGTTTATGCTACTCACTCTCAGTTTGGTCCTACTTTTGCTTCATTTTGTTACTAAAAATGGAGGAGGAAACTCAGTACCAAATGCTTGGCAATCCTTGGTAGAGCTTATTTATGATTTCGTGCTGAACCCGGTAAACGAACAAATAGGTGGTCTTTCCGGAAATGTTAAACAAAAGTTTTCCCCTCGCATCTCGGTCACTTTTACTTTTTTGTTATTTCGTAATCCCCAGGGTATGATACCTTATAGCTTCACAGTTACAAGTCATTTTCTCATTACTTTGGGTCTCTCATTTTCCATTTTTATTGGCATTACTATA…
E_Ricinus_communis	AGCCCACTTGAGCAATTTGCCATTCTCCCATTGATTCCTATGAAGATAGGAAACTTGTATTTCTCATTCACAAATTCATCTTTGTTTATGCTGCTAACTCTCAGTTTGGTCCTACTTCTGGTTCATTTTGTTACTAAAAAGGGAGGAGGAAACTTAGTACCAAATGCTTGTCAATCCTTGGTAGAGCTTATTTATGATTTCGTGCTGAACCTGGTAAACGAACAAATAGGGGGTCTTTCCGGAAATGTTAAACAAAAGTTTTTCCCTTGCATCTTGGTCACTTTTACTTTTTTGTTATTTTGTAATCTTCAGGGTATGATACCTTATAGCTTCACAGTTACAAGTCATTTTCTCATTACTTTGGGTCTCTCATTTTCTATTTTTATTGGCATTACTATA…
A_Roya_obtusa	AGTCCATTAGAACAATTTGCTATTATTTCTTTAATACCTATTCATATAGGTAACTTTTATCTTTCATTTACAAATTCTTCATTATTTATGTTATTAACCATCAGTTTTGTTTTTCTTTTATTTTATTTTGTAACATTAAATGGAGGT---TATTTAGTACCAAATGCTTGGCAATCTTTTGTTGAAATTCTTTATGATTTTGTGCTTAATTTAGTAAATGAACAAATAAGTGGTCCTATTAAA---ATAAAACAACGTTTTTTTCCTTTAATTTTTGTTACATTTAGTTTTTTATTATTTTGTAATCTTATTGGTATGATACCATATAGTTTTACAGTAACAAGTCATTTTATTATAACTTTAGGTTTATCTTTTTCTCTTTTTATAGGAGTAACTATA…
E_Salvia_miltiorrhiza	AGCCCCCTTGATCAATTTGCCATTGTACCCTTTTATCCTCTTCAAATTGGAAAGTTGTATTTCTCATTCACAAATGCATCTTTCTTTCTTCTATTAATTCTCTCATTTGTCCTATTTCTTTTTCATTTAGTGACTCAAAAGGGAGGAGGAAAGTTAGTAGGAAATGCTTGTCAATCCGTGTTAGAGCTTATTTATGATTTTGTGCCGAACCTGGTAAACGAACAAATAGGTGGTCTTTCTGGC---GTGAAACAAAAGTATTTCCCTTGCATCTCGGTTACTTTTACTTTTTCGTTATTTCGTAATCTGCAGGGTATGATACCTTATAGCTTCACAGTAACAAGTCATTTTCTCGTTACTTTGGGTCTCTCATTTTCTCTTTTTATTGGCATTACTATA…
E_Silene_latifolia	AGCCCACTTGACCAATTTGCCATTCTCCCATTGATTCCTATGAAACTAGGAAACTTGTATTTCTCATTCACAAATCCATCTTTGTTTATGCTGCTAACTCTCAGTTTGGTCCTACTTCTGCTTCATTTTGTGACTAAAAAGGGAGGAGGAAACTCAGTACCAAATGTTTGGCAATCCTTGGTAGAGCTTATTTATGATTTCGTGCTGAACCTGGTAAACGAACAAATAGGGGGTCTTTCCGGAAATGTTAAACAAAAGTTTTTCCCTTGCATCTTGGTCACTTTTACTTTTTTGTTATTTCGTAATCTCCAGGGTATGATACCTTATAGCTTTACAGTTACAAGTCATTTTCTCATTACTTTGGGCCTTTCATTTTCAATTTTTATTGGCATTACTATA…
E_Silene_vulgaris	AGCCCACTTGACCAATTTGCCATTCTCCCATTGATTCCTATGAAACTAGGAAACTTGTATTTCTCATTCACAAATCCATCTTTGTTTATGCTGCTAACTCTCAGTTTGGTCCTACTTCTGCTTCATTTTGTGACTAAAAAGGGAGGAGGAAACTCAGTACCAAATGTTTGGCAATCCTTGGTAGAGCTTATTTATGATTTCGTGCTGAACCTGGTAAACGAACAAATAGGGGGTCTTTCCGGAAATGTTAAACAAAAGTTTTTCCCTTGCATCTTGGTCACTTTTACTTTTTTGTTATTTCGTAATCTCCAGGGTATGATACCTTATAGCTTTACAGTTACAAGTCATTTTCTCATTACTTTGGGTCTTTCATTTTCCATTTTTATTGGCATTACTATA…
B_Sphagnum_palustre	AGTCCACTAGAACAATTTGCAATTATTCCATTGATTCCTATTCATATAGGAAATTTGTATCTTTCATTTACCAATTCATCTTTGTTTATGCTACTAACTATCAGTTTAGTATTGCTTTTAGTTTATTTTGTCACCTTGAATGGAGGA---CACCCAGTACCAAATGCTTGGCAATCTTTTGTGGAAATTATTTATGATTTTGTGCTTAACTTGGTAAACGAACAAATAAGCGGTGCTTCTTCG---ATGAAACAACGATTTTTTCCTTTAATTTTTGTCACTTTTACTTTTTTATTATTTTGTAATCTTATTGGTATGATACCCTACAGTTTTACAGTAACAAGTCATTTTATAATTACCCTGGGTCTTTCATTATCTCTTTTTATCGGAATCACTATA…
M_Spirodela_polyrhiza	---------------------------------------ATGAAGGTGGGAAACTTATATTTCTCATTCACAAATCCATCCTTGTCTATGCTGCTAACTCTAAGTTTGGTCTTACTTCTGCTTTATTTTGTTACGAAAAAGGGAGGGGGAAAGTCAGTGCCAAATGCTTGGCAATCCTTGGTAGAGCTTATTCATGATTTCGTGCTGAACCCGGTAAACGAACAAATAGGTGGTCTTTCAGGAAATGTTAAACAAAAGTTTTTCCCTCGCATCTCGGTCACTTTTACTTTTTCGTTATTTCGTAATCCCCAGGGTATGATACCCTATAGCTTCACAGTGACAAGTCATTTTCTCATTACTTTGGCTCTCTCATTTTCTATTTTCATAGGCATTACTATA…
B_Tetraphis_pellucida	AGTCCACTAGAACAATTTGCAATTATTCCATTGATTCCTATTCATATAGGAAATTTGTATCTTTCATTTACCAATTCATCTTTGTTCATGCCATTAACTATCAGTTCAGTATTGCTTTTAGTTCATTTTGTCACTTTAAATGGAGGA---CGCTTAGTACCAAATGCTTGGCAATCCTTTGTGGAAATTATTTATGATTTTGTCCTTAACTTGGTCAATGAACAAATAAGTGGTGCTTCTTCG---ATAAAACAACGATTTTTTCCCCTAATTTTTGTGACTTTTACTTTTTTATTATTCTGTAATCTGATTGGTATGATACCCTATAGTTTTACAGTAACAAGTCATTTTATAATTACTCTGGGGCTTTCATTATCTCTCTTTATCGGAATAACGATA…
B_Treubia_lacunosa	AGTCCGCTAGAACAATTTGCAATTATTCAATTGATTCCTATTCATATAGGAAACTTGTATTTTTCATTTACCAACTCCTCTTTGTTTATGCTACTAACTATCGGTTTAGTACTGCTTTTAGTTCATTTTGTCACCCTGAATGGAGGA---CACTTAGTACCAAATGCTTGGCAATCCTTTGTGGAAATGATTTATGATTTTGTGCTTAACTTGGTGAACGAACAAATAAGTGGTGCTTTTTCG---GTGAAACAACGGTTTTTCCCTTTGATCTATGTCACCTTTACTTTCTTATTATTTTGTAATCTTATCGGTATGATACCATATAGTTTTACAGTAACAAGTCATTTCATAATTACCCTAGGTCTTTCATTTTCTCTTTTTATTGGAATAACTATA…
M_Tripsacum_dactyloides	AGCCCATTGGATCAATTTGGAATTCACCCAATTCTGGATCTGAATATTGGCAAGTACTATGTCTCATTCACAAATCTATCCTTGTCTATGCTACTCACTCTCGGTTTGGTCCTACTTCTGGTTTTTGTTGTTACGAAAAAAGGAGGGGGAAAGTCAGTGCCAAATGCATGGCAATCCTTGGTGGAGCTTATTTATGATTTCGTGCCGAACCTGGTAAACGAACAAATAGGTGGTCTTTCCGGAAATGTGAAACACAAGTTTTTCCCTTGCATCTCGGTCACTTTTACTTTTTCGTTATTTCGTAATCCCCAGGGTATGATACCCTTTAGCTTCACAGTGACAAGTCATTTTCTCATTACTTTGGCTCTTTCATTTTCCATTTTTATAGGCATTACGATC…
M_Triticum_aestivum	ACCCCATTGGATCAATTTGCCATTATCCCAATAATTGATCTTCATGTGGGCAACTTTTATTTATCATTTACAAATGAAGTCTTGTATATGCTGCTCACTGTCGTTTTGGTCGTTTTTCTTTTTTTTGTTGTTACGAAAAAGGGAGGTGGAAAGTCAGTGCCAAATGCATGGCAATCCTTGGTCGAGCTTATTTATGATTTCGTGCTGAACCTGGTAAACGAACAAATAGGTGGTCTTTCCGGAAATGTGAAACAAAAGTTTTTCCCTCGCATCTCGGTCACTTTTACTTTTTCGTTATTTCGTAATCCCCAGGGTATGATACCCTTTAGCTTCACAGTGACAAGTCATTTTCTCATTACTTTGGCTCTTTCATTTTCCATTTTTATAGGCATTACGATC…
M_Triticum_timopheevii	ACCCCATTGGATCAATTTGCCATTATCCCAATAATTGATCTTCATGTGGGCAACTTTTATTTATCATTTACAAATGAAGTCTTGTATATGCTGCTCACTGTCGTTTTGGTCGTTTTTCTTTTTTTTGTTGTTACGAAAAAGGGAGGTGGAAAGTCAGTGCCAAATGCATGGCAATCCTTGGTCGAGCTTATTTATGATTTCGTGCTGAACCTGGTAAACGAACAAATAGGTGGTCTTTCCGGAAATGTGAAACAAAAGTTTTTCCCTCGCATCTCGGTCACTTTTACTTTTTCGTTATTTCGTAATCCCCAGGGTATGATACCCTTTAGCTTCACAGTGACAAGTCATTTTCTCATTACTTTGGCTCTTTCATTTTCCATTTTTATAGGCATTACGATC…
B_Ulota_hutchinsiae	AGTCCGCTAGAACAATTTGCAATTATTCCATTGATTCCTATTCATATAGGAAATTTCTATCTTTCATTTACCAATTCATCTTTGTTTATGCTATTAACTATCAGTCTAGTATTGCTTCTAGTTCATTTCGTTACTTTAAATGGAGGA---CACTTAGTACCAAATGCTTGGCAATCCTTTGTTGAAATTATTTATGATTTTGTGCTTAACTTGGTAAATGAACAAATAAGCGGTCCTTCTTCG---ATGAAACAACGCTTTTTTCCTCTAATTTTTGTCACTTTTCTTTTTTTATTATTCAGTAATCTTATTGGTATGATACCTTATAGTTTTACAGTAACAAGTCATTTTATAATTACCCTGGGTCTTTCATTATCTCTTTTTATCGGAATCACTATA…
E_Vigna_angularis	---------------------------------ATGGATATGAAGATAGGTGACTTGTATTTCTCATTCACAAATCCCTCATTGTTTATGCTGCTCACTCTCAGTTTGGTCTTACTGCTGTTTCATTTTGTTACTAAAAATGGAGGAGGAAAGTCAGTACCCAATGCTTGGCAATCCTTGGTAGAGCTTATTTATGATTTCGTGCCGAACCTGGTAAACGAACAAATAGCC---------GGAAATGTGAAACAAAAGTTTTTCCCTTGCATCTTGGTCACTTTTACTTTTTCGTTATTTTGTAATCCCCAGGGTATGATACCTTATAGCTTCACAGTTACAAGTCATTTTCTCATTACTTTGGGTCTCTCATTTTCTATTTTTATTGGCATTACTATA…
E_Vigna_radiata	---------------------------------ATGGATATGAAGATAGGTGACTTGTATTTCTCATTCACAAATCCCTCATTGTTTATGCTGCTCACTCTCAGTTTGGTCTTACTGCTGTTTCATTTTGTTACTAAAAATGGAGGAGGAAAGTCAGTACCCAATGCTTGGCAATCCTTGGTAGAGCTTATTTATGATTTCGTGCCGAACCTGGTAAACGAACAAATAGCC---------GGAAATGTGAAACAAAAGTTTTTCCCTTGCATCTTGGTCACTTTTACTTTTTCGTTATTTTGTAATCCCCAGGGTATGATACCTTATAGCTTCACAGTTACAAGTCATTTTCTCATTACTTTGGGTCTCTCATTTTCTATTTTTATTGGCATTACTATA…
E_Vitis_vinifera	AGCCCCCTTGAGCAATTTTCCATTCTCCCATTGATTCCTATGAATATAGGAAACTTGTATTTCTCATTCACAAATCCATCTTTGTTTATGCTGCTAACTCTCAGTTTGGTCCTACTTCTGGTTCATTTTGTTACTAAAAACGGAGGAGGAAACCCAGTACCAAATGCTTGGCAATCCTTGGTAGAGTTTATTCATGATTTCGTGCCGAACCCGGTAAACGAACAAATTGGTGGTCTTTCCGGAAATGTTAAACAAAAGTTTTTCCCTCGCATCTCGGTCACTTTTACTTTTTCGTTATTTCGTAATCCCCAGGGTATGATACCTTATAGCTTCACAGTTACAAGTCATTTTCTCATTACTCTTGGTCTCTCATTTTCTATTTTTATTGGCATTACTATA…
M_Zea_luxurians	AGCCCATTGGATCAATTTTCCATTCACCCAATTCTGGATCTGAATATTGGCAAGTACTATGTCTCATTCACAAATCTATCCTTGTCTATGCTACTCACTCTCGGTTTGGTCCTACTTCTGGTTTTTGTTGTTACGAAAAAAGGAGGGGGAAAGTCAGTGCCAAATGCATTTCAATCCTTGGTGGAGCTTATTTATGATTTCGTGCCGAACCTGGTAAACGAACAAATAGGTGGTCTTTCCGGAAATGTGAAACACAAGTTTTTCCCTTGCATCTCGGTCACTTTTACTTTTTCGTTATTTCGTAATCCCCAGGGTATGATACCCTTTAGCTTCACAGTGACAAGTCATTTTCTCATTACTTTGGCTCTTTCATTTTCCATTTTTATAGGCATTACGATC…
M_Zea_mays_subsp_mays	AGCCCATTGGATCAATTTGGAATTCACCCAATTCTGGATCTGAATATTGGCAAGTACTATGTCTCATTCACAAATCTATCCTTGTCTATGCTACTCACTCTCGGTTTGGTCCTACTTCTGGTTTTTGTTGTTACGAAAAAAGGAGGGGGAAAGTCAGTGCCAAATGCATTTCAATCCTTGGTGGAGCTTATTTATGATTTCGTGCCGAACCTGGTAAACGAACAAATAGGTGGTCTTTCCGGAAATGTGAAACACAAGTTTTTCCCTTGCATCTCGGTCACTTTTACTTTTTCGTTATTTCGTAATCCCCAGGGTATGATACCCTTTAGCTTCACAGTGACAAGTCATTTTCTCATTACTTTGGCTCTTTCATTTTCCATTTTTATAGGCATTACGATC…
M_Zea_mays_subsp_parviglumis	AGCCCATTGGATCAATTTGGAATTCACCCAATTCTGGATCTGAATATTGGCAAGTACTATGTCTCATTCACAAATCTATCCTTGTCTATGCTACTCACTCTCGGTTTGGTCCTACTTCTGGTTTTTGTTGTTACGAAAAAAGGAGGGGGAAAGTCAGTGCCAAATGCATTTCAATCCTTGGTGGAGCTTATTTATGATTTCGTGCCGAACCTGGTAAACGAACAAATAGGTGGTCTTTCCGGAAATGTGAAACACAAGTTTTTCCCTTGCATCTCGGTCACTTTTACTTTTTCGTTATTTCGTAATCCCCAGGGTATGATACCCTTTAGCTTCACAGTGACAAGTCATTTTCTCATTACTTTGGCTCTTTCATTTTCCATTTTTATAGGCATTACGATC…
M_Zea_perennis	AGCCCATTGGATCAATTTTCCATTCACCCAATTCTGGATCTGAATATTGGCAAGTACTATGTCTCATTCACAAATCTATCCTTGTCTATGCTACTCACTCTCGGTTTGGTCCTACTTCTGGTTTTTGTTGTTACGAAAAAAGGAGGGGGAAAGTCAGTGCCAAATGCATTTCAATCCTTGGTGGAGCTTATTTATGATTTCGTGCCGAACCTGGTAAACGAACAAATAGGTGGTCTTTCCGGAAATGTGAAACACAAGTTTTTCCCTTGCATCTCGGTCACTTTTACTTTTTCGTTATTTCGTAATCCCCAGGGTATGATACCCTTTAGCTTCACAGTGACAAGTCATTTTCTCATTACTTTGGCTCTTTCATTTTCCATTTTTATAGGCATTACGATC…
M_Sorghum_bicolor	AGCCCCTTGGATCAATTTGGAATTCACCCAATTCTTGATCTGAATATAGGCAACTTTTATTTATCATTCACAAATCTATCCTTGTCTATGCTACTCACTCTCGGTTTGGTCCTACTTCTGGTTTTTGTTGTTACGAAAAAAGGAGGGGGAAAGTCAGTGCCAAATGCATGGCAATCCTTGGTGGAGCTTATTTATGATTTCGTGCCGAACCTGGTAAACGAACAAATAGGTGGTCTTTCCGGAAATGTGAAACAAAAGTTTTTCCCTTGCATCTCGGTCACTTTTACTTTTTCGTTATTTCGTAATCCCCAGGGTATGATACCCTTTAGCTTCACAGTGACAAGTCATTTTCTCATTACTTTGGCTCTTTCATTTTCCATTTTTATAGGCATTACGATC…
N_Amborella_trichopoda	AGCCCACTTGAGCAATTTGCCATTCTCCCATTGATTCCGATGAATATAGGAAACTTGTATTTCTCATTCACAAATCCATCTTTGTCCATGCTGCTAACTATCTGTTTTGTCCTGCTTCTGGTTCATGAAGTTACAAAAAACGGAGGGGGAAACTCAGTACCAAATGCTTGGCAATCCTTGGTAGAGCTTATTCATGATTTCGTGCCGAACCCGGTAAACGAACAAATAGGTGGTCTTTCCGGAAATGTTAAACAAAAGTTTTTCCCTCGCATCTCGGTCACTTCTACTTTTTCGTTATTTCGTAATCCCCAGGGTATGATACCATATAGCTTCACAGTGACAAGTCATTTTCTCATTACTTTGGGTCCCTCATTTCCTATTTTTATTGGCATTACTATT…
E_Carica_papaya	AGCCCACTTGAGCAATTTGCCATTCTCCCATTGATTCCTATGAATATAGGAAACTTTTCTTTCTCATTCACAAATCCATCTTTGTTTATGCTGATAACTCTCAGTTTGGTCCTACTTCTGGTTCATTTTGTTACTAAAAACGGAGGAGGAAACTCAGTACCAAATGCTTGGCAATCCTTGGTAGAGCTTATTTATGATTTCGTGCCGAACCCGGTAAACGAACAAATAGGTGGTCTTTCCGGAAATGTGAAACAAAAGTTTTTCCCTCGCATCTCGGTCACTTTTACTTTTTCGTTATTTCGTAATCTCCAGGGTATGATACCTTATAGCTTCACAGTTACAAGTCATTTTCTCATTACTTTGGGTCTCTCATTTTCTCTTTTTATTGGCATTACTATA…
E_Nelumbo_nucifera	AGCCCACTTGAGCAATTTGCCATTATCCCATTGATTCCTATGAATATAGGAAACTTGTATTTCTCATTCACAAATCCATCTTTGTCTATGCTGCTAACTCTCAGTTTGGTCCTACTTCTGGTTCATTTTGTTACTAAAAACGGAGGGGGAAACTCAGTACCAAATGCTTGGCAATCTTTGGTAGAGCTTATTCATGATTTCGTGCCGAACCCGGTAAACGAACAAATAGGTGGTCTTTCCGGAAATGTTAAACAAAAGTTTTCCCCTTGCATCTCGGTCACTTTTACTTTTTCGTTATTTCGTAATCCCCAGGGTATGATACCTTATAGCTTCACAGTTACAAGTCATTTTCTCATTACTTTGGGTCTATCATTTTCGATTTTTATTGGCATTACTATA…
N_Liriodendron_tulipifera	AGCCCACTTGAGCAATTTGCCATTCTCCCATTGATTCCTATGAATATTGGAAAAATTTATTTCTCATTCACAAATCCATCTTTGTCTATGCTGCTAACTCTCAGTTTGGTCCTACTTCTGGTTCATTTTGTTACTAAAAACGGAGGGGGAAACTCAGTACCAAATGCTTGGCAATCCTTGGTAGAGCTTATTCATGATTTCGTGCCGAACCCGGTAAACGAACAAATAGGTGGTCTTTCCGGAAATGTTCAACAAAAGTTTTCCCCTCGCATCTCGGTCACTTCTACTTTTTCGTTATTTCGTAATCCCCAGGGTATGATACCTTATAGCTTCACAGTCACAAGTCATTTTCTCATTACTTTGGGTCTCTCATTTCCGATTTTTATTGGCATTACTATA…
