# Supplementary material for: The mitochondrial genome map of Nelumbo nucifera reveals ancient evolutionary features
Source: Sci Rep. 2016 Jul 22;6:30158. doi: 10.1038/srep30158 (PMC4957087; doi:10.1038/srep30158)
Supplement: Supplementary Data S1 [file srep30158-s2.zip › Alignment/atp8.phy]

72 462
M_Aegilops_speltoides	ATGCCTCAACTTGATAAATTAACTTATTTCTCACAATTCTTCTGGTTATGTCTTCTCCTCTTTACTTTTTATATTCTCTTATTTAATAATGGAATACTTGGAATTAGTAGAATTCTCAAACTACGGAACCAACTGCTTTCGCACCGGGGGGGCGAGATCCGGAGCAAGGACCCTGATATCTCGAGAAAAGGTTTTAGCACCGGTCTCTCATATATGTACTCCAGTTTATCCGAAGTATCCCAATGGTGTAAGACCGTCGACTATTTGGGAAAAAGGAGGAAAATCACTCTGATCTCTGATTTCGGAGAAATAAGTGGCTCACGAGGAATGGAGAGACAGATTCTCTATTTGATCTCGAAGTCCTCATATAACACTTCT---------TCCAGTCGGATC…
E_Ajuga_reptans	GTGCCTCAATTAGATAAATTCACCTATTTCACACAATTCTTCTGGTTATGCCTTTTCCTCTTTACTTTCTATATTGCTATATGCAATGATGGACTCATCGGGATCGGCAGAATTCTCAAACTACGGAACCAGCTGGGTTCACGCCGGGAGGCCAACGTCCGGAGCAAGGACTCCGAGATCTTGACTAAGGGCTTGAGCACTGGTGTATCCTATATGCACACCAGTTTACTCGAAGTCTCCCGATGGTGTAACACTGTCGGCTCCTTAGGAAGGGGGAAGAAGATCTCCACGCTCTCCTCTTTCGGAGAACTCAGTGCCGCGAGAGGAATGGAAAGAAGGATACTCGATTGGATTTCGAAGTCC------TCAACCAAC------------TTCGGCAAG…
B_Anomodon_rugelii	ATGCCTCAACTAGATCAATTTACCTATTTGACGCAATTTGTTTGGTTATGTGTCTTTTATATGGCCTTTTATGTATTATTATATAATGATGGATTACCCAAAATAAGTCGCATTCTCAAATTACGAAAACAGCTGATTTCACATGAGCCG---AGCGATTACAGTGTTGAACAGGTTGTTTTCAAAGAATGCTTTGATACCAGTATATCCTATCTGTACTCGGGTGTATCTGGAGCATCCAAGTGGTGTAACATGGTAAAAAGCTTAAATGCTAATCAATTAAAATCTTATGTATGTTCCTTAGGAGAAATTAGTGTCTCACAAGTGATAAAAAAAAACGCACTTTCAATTATGAGTCCCTCTTATCATATAACTTCTACCACAGCTCTTAACAAAATC…
E_Asclepias_syriaca	ATGCCTCAACTGGATCAATTCACTTATTTCACACAATTCTTCTGGTTATGCTTTTTCTTCTTTACTTTCTATATTGCCATATGCAATGATGGAGTACTTGGGATCAGCAGAATTCTAAAACTACGAAACCAACTGCTTTCACACCGGGAGACAAAGATCCGGAGC---------GATATCTTGAGAAAAGGGTTTAGCACCGGTCTATCCTATATGTACTCCAGTTTATTGGAAGTATCCCAATGGTGTAACGCCGTCGACTTATTGGGAAAAAGGAGGAAGATGACTTTGATCTCTTGTTTCGGAGAAATAAGTGGCTCGCGAGGAATGGAAAGAAACATATTCTATTTTATCTCGAAGTCCTCATATAGCACTTCTTCAAATCCTGGATGGGGGATC…
B_Atrichum_angustatum	ATGCCTCAACTAGATCAATTTACGTATTTGACGCAATTTGTTTGGTTATGTGTGTTCTATATGACCTTTTATGTATTATTATATAATGATGGATTACCTAAAATAAGTCGCATTCTTAAATTACGAAAACAGCTTATTTCGCATGAGCTG---GGCGATTACAGTGTTGAACAGGCTGTTTTCAAAGAATGCTTTGACACCAGTATATCCTATCTGTACTCAGGTTTATCTGGAGCATCCAAGTGGTGTAATATGGTAAAAAGCTTAAATGCTAATCAATTAAATTCTTATGTATGTTCCTTAGGAGAGATTAGTGTCTCACAAGTAATAAAAAAAAACGCACTCTCAATTATTAGTCCCTCTTATCATATCAGTTTTACCACCGCTCTTAACAAAATC…
B_Bartramia_pomiformis	ATGCCTCAACTAGATCAATTTACCTATTTGACGCAATTTGTTTGGTTATGTGTTTTTTATATGGCCTTTTATGTATTATTATATAATGATGGATTACCCAAAATAAGTCGCATTCTCAAATTACGAAAACAGCTGATTTCGCATGAGCCG---AGCGATTACAGTGTTGAACAGGTTGTTTTCAAAGAATGCTTTGATACCAGTATATCCTATCTGTACTCAGGTGTATCTGGAGCATCCAAGTGGTGTAACATGGTAAAAAGCTTAAATGCTAATCAATTAAAATCTTATGTATGTTCCTTGGGAGAAATTAGTGTCTCACAAGTAATAAAAAAAAACGCACTTTCAATTATGAGTCCCTCTTATCATATAACTTCTACCACAGCTCTTAACAAAATC…
E_Batis_maritima	ATGCCTCAACTGGATAAATTCACATATTTTTCACAATTCTTCTGGTCATGCCTTTTCCTCTTTACTTTCTATATTCCCATATGCAATGATGGAGTACTTGGGATCAGCAGAATTCTAAAACTACGGAACCAACTGGTTTCACACCGGGGGAAGACCATCCGGAGCAACGACCCCGATATCTTGAGAAAAGGTTTTAGCACTGGTGTATCCTATATGTACTCTAGTTTATTCGAAGTATCCCAATGGTGTAAGGCCGTCGACTTATTTGGAAAAAGGAGGAAAATCTCTTTGATCTCTTGTTTCGGAGAAATAAGTGGCTCACGAGGAATCGAAAGAAACATATTTTATTTCATCTCGAAGTCCTCACATAGCACTTCTTACAATACTGGATGGGTGATC…
E_Beta_macrocarpa	ATGCCTCAACTGGATCAATTTACTTATTTCACACAATTCTTCTGGTCATGCCTTTTCTTCTTGACTTTCTATATTCTAATATGCAATGATGGAGTACTTGGGATCAGCAGAATTCTAAAACTACGAAATCAACTGCTTTCACACCGGGGGAACAACATCCAAAGCAAGGACCCAGATATCTTGAGAAAGGGTTTTAACACAGGTGTATCCTATATGTACTCTAGTTTATTCGAAGTATCCCAATGGTGTAAGGCCGTCGACTTATTTGGAAAAAGGAAGAAAATCACTTTGATCTCTTGTTTCGGAGAAATAAGTGGCTCACGAGGAATGGAAAGAAACATATTCTATTTGATCTCGAAGTCTTCATATAGCACTTCTTCCAATCCTGGATGGGTGATC…
E_Beta_vulgaris_subsp_maritima	ATGCCTCAACTGGATCAATTTACTTATTTCACACAATTCTTCTGGTCATGCCTTTTCTTCTTGACTTTCTATATTCTAATATGCAATGATGGAGTACTTGGGATCAGCAGAATTCTAAAACTACGAAATCAACTGCTTTCACACCGGGGGAACAACATCCAAAGCAAGGACCCAGATATCTTGAGAAAGGGTTTTAACACAGGTGTATCCTATATGTACTCTAGTTTATTCGAAGTATCCCAATGGTGTAAGGCCGTCGACTTATTTGGAAAAAGGAAGAAAATCACTTTGATCTCTTGTTTCGGAGAAATAAGTGGCTCACGAGGAATGGAAAGAAACATATTCTATTTGATCTCGAAGTCTTCATATAGCACTTCTTCCAATCCTGGATGGGTGATC…
E_Beta_vulgaris_subsp_vulgaris	ATGCCTCAACTGGATCAATTTACTTATTTCACACAATTCTTCTGGTCATGCCTTTTCTTCTTGACTTTCTATATTCTAATATGCAATGATGGAGTACTTGGGATCAGCAGAATTCTAAAACTACGAAATCAACTGCTTTCACACCGGGGGAACAACATCCAAAGCAAGGACCCAGATATCTTGAGAAAGGGTTTTAACACAGGTGTATCCTATATGTACTCTAGTTTATTCGAAGTATCCCAATGGTGTAAGGCCGTCGACTTATTTGGAAAAAGGAAGAAAATCACTTTGATCTCTTGTTTCGGAGAAATAAGTGGCTCACGAGGAATGGAAAGAAACATATTCTATTTGATCTCGAAGTCTTCATATAGCACTTCTTCCAATCCTGGATGGGTGATC…
E_Boea_hygrometrica	ATGCCTCAACTAGATAAATTCACTTATTTCACACAATTCTTCTGGTCATGCCTTTTCCTCTTTACTTTCTATATTGCCATATGCAATGATGGAGTACTTGGGATCAGCAGAATTCTAAAACTACGGAACCAACTGGTTTCACACCGGGAGAACAACATCCGGAGGAACGACCCCGATATCTTGAGAAAAGGTTTTAGCACCGGTGTTTCCTATATGTACTCCAGTTTATTCGAAGTATCCCAATGGTGTAACGCCGTCGACTTATTGGGAAAAAGCAAGAAGATCACTTTAATCTCTTGTTTCGGAGAACTAAGTGGCTCACGAGGAATGGAAAGAAATATATTCTATTTGATTTCGAAGTCCTCATATAGCACTTCTTCCAATCCTGGATGGGGGATC…
E_Brassica_carinata	ATGCCTCAACTGGATAAATTCACTTATTTTTCACAATTCTTCTGGTTATGCCTTTTCTTCTTTACTTTCTATATTTTCATATGCAATGATGGAGTACTTGGGATCAGCAGAATTCTAAAACTACGGAACCAACTGCTTTCACACCGGGGGAAGACCATCCAGAGCAAGGACCCCGATCTCTTGAGAAAAGGTTTTAGCACTGGTGTATCCTATATGTATGCTAGTTTATTCGAAGTATCCCAATGGTGTAAGGCCGTCGACTTATTGGGAAAAAGGAGGAAAATCACTTTGATCTCTTGTTTCGGAGAAATAAGTGGCTCACGAGGAATGGAAAGAAACATATTATATAATATATCGAAGTCCTCTCCTTCAAATACTGGAAGGTGGATCACTTGTAGG…
E_Brassica_juncea	ATGCCTCAACTGGATAAATTCACTTATTTTTCACAATTCTTCTGGTTATGCCTTTTCTTCTTTACTTTCTATATTTTCATATGCAATGATGGAGTACTTGGGATCAGCAGAATTCTAAAACTACGGAACCAACTGCTTTCACACCGGGGGAAGACCATCCAGAGCAAGGACCCCGATCTCTTGAGAAAAGGTTTTAGCACTGGTGTATCCTATATGTATGCTAGTTTATTCGAAGTATCCCAATGGTGTAAGGCCGTCGACTTATTGGGAAAAAGGAGGAAAATCACTTTGATCTCTTGTTTCGGAGAAATAAGTGGCTCACGAGGAATGGAAAGAAACATATTATATAATATATCGAAGTCCTCTCCTTCAAATACTGGAAGGTGGATCACTTGTAGG…
E_Brassica_oleracea	ATGCCTCAACTGGATAAATTCACTTATTTTTCACAATTCTTCTGGTTATGCCTTTTCTTCTTTACTTTCTATATTTTCATATGCAATGATGGAGTACTTGGGATCAGCAGAATTCTAAAACTACGGAACCAACTGCTTTCACACCGGGGGAAGACCATCCAGAGCAAGGACCCCGATCTCTTGAGAAAAGGTTTTAGCACTGGTGTATCCTATATGTATGCTAGTTTATTCGAAGTATCCCAATGGTGTAAGGCCGTCGACTTATTGGGAAAAAGGAGGAAAATCACTTTGATCTCTTGTTTCGGAGAAATAAGTGGCTCACGAGGAATGGAAAGAAACATATTATATAATATATCGAAGTCCTCTCCTTCAAATACTGGAAGGTGGATCACTTGTAGG…
E_Brassica_rapa_subsp_campestris	ATGCCTCAACTGGATAAATTCACTTATTTTTCACAATTCTTCTGGTTATGCCTTTTCTTCTTTACTTTCTATATTTTCATATGCAATGATGGAGTACTTGGGATCAGCAGAATTCTAAAACTACGGAACCAACTGCTTTCACACCGGGGGAAGACCATCCAGAGCAAGGACCCCGATCTCTTGAGAAAAGGTTTTAGCACTGGTGTATCCTATATGTATGCTAGTTTATTCGAAGTATCCCAATGGTGTAAGGCCGTCGACTTATTGGGAAAAAGGAGGAAAATCACTTTGATCTCTTGTTTCGGAGAAATAAGTGGCTCACGAGGAATGGAAAGAAACATATTATATAATATATCGAAGTCCTCTCCTTCAAATACTGGAAGGTGGATCACTTGTAGG…
M_Butomus_umbellatus	ATGCCTCAACTGGATAAATTCACTTATTTCACACAATTCTTCTGGTCATGCCTGATACTCTTTACTTATTATATTCCTATATGCAATGATGGAGTACTTGGGATCGGCAGAATTCTCAAACTCAGGAACCAACTGCTTTCACACCAGGGGAACAAGATCCGGAGCAACGACCTTGAGGTATCGATCAAAGGTTTGAGCACCGGTGTCTCCTATATGTCCTCAACTTTATTCGAAGTATCCCAATGGTGTCAGGCCGTCGACTTCTTGGGAAAAAAGAGGAAAATCACTTTGATCTCTTCTTTCGGAGAAATCAGTGGCTCACGAGGAATGGAAAGAAACATTCTCTATTTGATCTCGAAGTCCTCAGAGGGCACTTCT---------TCCAGTCTTTTG…
B_Buxbaumia_aphylla	ATGCCTCAACTAGATCAATTTACGTATTTGACGCAATTTGTTTGGTTATGTGTGTTTTATATGGCCTTTTATGTATTATTATATAATGATGGATTACCCAAAATAAGTCGCATTCTCAAATTACGGAAACAGCTGATTTCGCATGAGCAGCTGAGCGATTACAGTGTTGAACAAGTTGTTTTCAAAGAATGCTCTGATACCAGTATATCCTATCTGTACTCAGGTGTATCTGGAGCATCCAAGTGGTGTAACATGGTAAAAAGCTTTAATGCTAATCAACTAAAATCTTATGTATGTTCCTTAGGAGAGATTAGTGTCTCACAAGTAATCAAAAAAAACGCACTTTCAATTATAAGTCCCTCTTATCATATCACTTCTACCACTGCTCTTAATAAAATT…
E_Carica_papaya	ATGCCTCAACTGGATAAATTCACTTATTTTTCACAATTCTTCTGGTCATGCCTTTTCCTCTTTACTTTCTATATTCCCATATGCAATGATGGAGTACTTGGGATCAGCAGAATTCTCAAACTACGGAACCAACTGCTTTCACACCGGGGGAACAACATCCGGAGCAACGACCCCGATATCTTGAGAAAAGGTTTTAGCACCGGTGTATCCTATATGTACTCTAGTTTATTCGAAGTATCCCAATGGTGTAACGCCGTCGACTTATTGGAAAAAAGGAGGAAAATCACTTTGATCTCTTGTTTCGGAGAAATAAGTGGCTCACGAGAAATGGAAAGAAACATATTCTATTTGATCTCGAAGTCCTCATATAGCACTTCTTCCAATCCTGAATGGGGGATC…
A_Chaetosphaeridium_globosum	ATGCCTCAATTAGATCAATTTACGTATTTAACACAATATTTTTGGTTGTGTTTAAGTTTTTTTAGTTTTTATGTACTGTTATGCAGTAGTGGATTGCCTAAGATTAGTCGAATTTTAAAATTACGATCA---------------TCAGTTACTGTTTTAGGCACACCGCCATCAAGTCTTGTTTCTAAAAGTTTAGCATCAGGAGCTAATTATCTTCAATCAAGTATTTCTAGTGCATCAAAATGGTGTAATTGTGTGCATAATTTAAATGAAACTCAGTTACGTAACTTCTTGTCATCTATAGGAGAAATTGGAGTATCACAAGTAATGAAGAAAAACACATATGAACAATTGGCACACTCAGCATTATCA---------------------------…
A_Chara_vulgaris	ATGCCTCAATTAGATCAATTTACATATTTCACGCAATTCCTTTGGTTATGTGTATTTTATTTGAGTTTTTATGTGTTATTATGTAATGATGGATTACCGAAAATAAGTCGAATTCTCAAATTACGAAAACAATTCAAAACTCAAGCTAAATACGATGCGGACCCTGTTTTTGCCGTGGTTATTAAAGAATGTTTAAACACAAGTATAGTTTATTTGTGTTCAAGTGTGTCTGGAGCATCAAAATGGTGTGATATGATAAATAGTTTGAATGCTAATCAATTGCAAAATTACGTACGTTCAATGGGAGAAATGAGTGTATCCCAAGTGATCAAAAGAAAGGCACTAGAAAACAACACTCCATCATTTCGAAGTGATCGCAAA---------CCCAAGATT…
A_Chlorokybus_atmophyticus	ATGCCTCAGTTAGATCAAGTAACATTCTTATCACAATTTTTCTGGTTATCTATTTTTTTTTTTGGTTATTATATCATTGTAGTAAAAAACTTTTTACCTAAAATTAGTCGAATCTTAAAATTAAGAAATAAAAAGATAAAGGGTGAAATTGGATCTACAGAAGGCTCAAATTACATTTTATTGGCAAATGGGTTTAAACAATCTAGAAGTGCCCTTACCGAAACTTTTCAAAAGACCTCTACCCGCGTTAATATCATAACCGATATTAATAAAACGCAATTGTTAACCTATTTGACATCTATTGGTGAAATAACCCTTTCACAAGCTCTTGTAAAAAATGATTTAAAGATGTGCGCCCACCCCTCACTTGCTAACGGTTTTTTAAATACTAAGGCTGAT…
E_Citrullus_lanatus	ATGCCTCAACTGGATAAATTGACTTATTTCACACAATTCTTCTGGTCATGCCTTTTCTTCTTGACTTTCTATATTCCCATATGCAATGATGGAGTACTTGGGATCAGTAGAATTCTAAAACTACGGAACCAACTGGTTTCACACCGGGGGAACAACATACGGAGCAACGACCCCGATATCTTGAGAAAAGGTTTGAGCACCGGTGTATCCTATATGTACTCTAGTTTATTCGAAGTATCCCAATGGTGTAACGCCGTCGACTTATTGGGAAAAAGGAGGAAAATCACTTTGATCTCTTGTTTCGGAGAAATAAGTGGCTCACGAGGTCTCGAAAGAAATATATTCTATTTGATCTCGAAGTCCTCATATAGCACTTCTTCCAATCCTGGATGGGGGATC…
B_Climacium_americanum	ATGCCTCAACTAGATCAATTTACCTATTTGACGCAATTTGTTTGGTTATGTGTCTTTTATATGGCCTTTTATGTATTATTATATAATGATGGATTACCCAAAATAAGTCGCATTCTCAAATTACGAAAACAGCTGATTTCACATGAGCCG---AGCGATTACAGTGTTGAACAGGTTGTTTTCAAAGAATGCTTTGATACCAGTATATCCTATCTGTACTCGGGTGTATCTGGAGCATCCAAGTGGTGTAACATGGTAAAAAGCTTAAATGCTAATCAATTAAAATCTTATGTATGTTCCTTAGGAGAAATTAGTGTCTCACAAGTGATAAAAAAAAACGCACTTTCAATTATGAGTCCCTCTTATCATATAACTTCTACCACAGCTCTTAACAAAATC…
E_Cucumis_sativus	ATGCCTCAACTGGATAAATTGACTTATTTCACACAATTCTTCTGGTCATGCCTTTTCTTCTTGACTTTCTATATTCCCATATGCAATGATGGAGTACTTGGGATCAGTAGAATTCTCAAACTACGGAACCAACTGCTTTCACACCGGGGGAAGAACATACGGAGCAAGGACCCCGATCTTTTGAGAAAAGGTTTTAGCACCGGTGTATCCTATATGTACTCTAGTTTCAAAGAAGTATCCCAATGGTGTAAGGCCGTCGACTTATTGGGAAAAAGGAGGAAAATCACTTTTCTCTCTTGTTTCGGAGAAATAAGTGGCTCACGAGGTCTCGAAAGAAATATATTCTATTTGATCTCGAAGTCCTCATATAGCACTTCTTCCAATCCTGGATGGGGGATC…
E_Cucurbita_pepo	ATGCCTCAACTGGATAAATTGACTTATTTCACACAATTCTTCTGGTCATGCCTTTTCTTCTTTACTTTCTATATTCCCATATGCAATGATGGAGTACTTGGGATCAGTAGAATTCTCAAACTCCGGAACCAACTGGTTTCACACCGGGGGAACAAGATACGGAGCAACGACCCCGATATCTTGAGAAAAGGTTTTAGCACCGGTGTATCCTATATGTACTCTAGTTTATTCGAAGTATCCCAATGGTGTAACGCCGTCGACTTATTGGGAAAAAGGAGGAAGATCACTTTTCTCTCTTGTTTCGGAGAAATAAGTGGCTCACGAGGTCTCGAAAGAAATATATTCTATTTGATCTCGAAGTCCTCATATAGCACTTCTTCCAATCCTGGATGGGGGATC…
G_Cycas_taitungensis	ATTCCTCAACCGGATAAATTCACTTATTCCACACAATTCTTCCGGTTATGCCTGATCTTCTTCACTTCTTATATTCCCCCATGCAATGATGGAGTACTTAGGATCAGCAGAATTCCCAAACCACGGAACCAACTGGTTCCGCACAGGGGGAACAACATCCGGAGCAACGACCCCGAGATTTCGAGAAAAGGTTTTAGCACCGGTGTATCCCATATGTACTCTAGTTCATTCGAAGTATCCCAATGGTGTAACGCCGTCGACTTATTGGGGAAAAGGAAGAGAATCACTTATATATCCTGTTTCGGAGAAATAAGTGGCTCACGAGGAATGGAAAGGAACATTCTATATCTGATTTCGAAGTATAGCACTTATTCCAATCCTATATCTGGATGGAGGATT…
E_Daucus_carota_subsp_sativus	ATGCCTCAACTGGATAAATTCACTTATTTCACACAATTCTTCTGGTCATGCCTTTTCCTCTTTACTTTCTATATTGCCATATGCAATGATGGACTACTTGGGATCAGCAGAATTCTAAAACTGCGGAACCAACTTCTTTCACACCAGGAGAACAACATCCGGAGCAAGGACCCCGATATCTTGAGAAAAGGTTTTAGCACCGGTGTATCCTATATGTACTCCAGTTTATTCGAAGTATCCCAATGGTGTAACGCCGTCGACTTATTGGGAAAAAGGAGGAGGATCCCTTTGATCTCTTGTTTCGGAGAAATAAGTGGCTCACGAGGAATGGAAAGAAACATATTCTATTTGATCTCGAAGTCCTCATATAGCACTTCTTCCAATCCTGGATGGGGGATC…
A_Entransia_fimbriata	ATGCCACAATTAGATAGTACAACCTTTTTCACACAATTTTTTTGGCTGTGTGTTTTGTTTTTTACGTATTACATCTTAATTATTAATAAACCGCTTCCTTACATTAGTAGAATTTTAAAAGTACGGGCAAAATTAATTGAAAAGCACGGGGATCCAAAAGGGGAGCGAAGCCCCAATTTATTGAAAGCATCGGCACAACAAAGTGTCGCCGGTCCGCACCCTGTTGTTTTGGATACACTTAGTCAGTGCCAATTTTTATTACGAGCTCGTACAAACAAGGCCAATCAACAGGTAATTCAATGGAATAAAATAGCGAGTACTGAAACAATACACCTTAATATTTGGCAAACTTTAATAAAAAATCGCCAAGCTCAAATAGGGTCTTACGTTCCTCCTTCA…
B_Funaria_hygrometrica	ATGCCTCAACTAGATCAATTTACGTATTTGACGCAATTTGTTTGGTTATGTGTTTTTTATATGGCCTTTTATGTATTATTATATAATGATGGATTACCCAAAATAAGCCGCATTCTCAAATTACGAAAACAGCTGATTTCGCATGAGCCG---AGCGATTACAGTGTTGAACAGGTTGTTTTCAAAGAATGCTTTGATACCAGTATATCCTATCTGTACTCAGGTGTATCTGGAGCATCCAAGTGGTGTAACATGGTAAAAAGCTTAAATGCTAATCAATTAAAATCTTATGTATGTTCCTTGGGAGAAATTAGTGTCTCACAAGTAATAAAAAAAAACGCACTTTCAATTATGAGTCCCTCTTATCATATCACTTCTACCACAGCTCTTAACAAAATC…
E_Glycine_max	ATGCCTCAACTGGATAAATTCACTTATTTCACACAATTTTTCTGGTCATGCCTTTTCCTCTTTACTTTTTATATTCCCATATGCAATGATGGAGTACTTGGGATCAGCAGAATTCTAAAACTACGCAACCAACTGGTTTCAAACCGGGGGAACAAAATCAGGAGCAACGACCCCGATATCTTTAGAAAAGGTTTTAGCACCGGTGTATCCTATTTGTACTCTAGTTTATTCGAAGTATCAAAATGGTGTAACGCCGTCGACTTATTGGGAAAAAGGAGGAAAATCACTTTTCTCTCTTGTTTCGGAGAAATAAGTGGCTCACGAGGAATGGAAAGAAACATCTTATATTTGATCTCGAAGTCCTCATATGGCGCTTCTTCAAATCCTGGATGGGTGATC…
E_Helianthus_annuus	ATGCCTCAACTGGATAAATTCACTTATTTCACACAATTCTTCTGGTCATGCCTTTTCCTCTTTACTTTCTATATTGCCATATGCAATGATGGACTACTTGGGATCAGCAGAATTCTAAAACTACGTAACCAACTGCTTTCACACCGTACGAACAACATCCGGAGCAAGGACCCCGATATCTTGAGAAAAGGTTTTAGCACCGGTCTATCCTATATGTACTCCAGTTTATTCGAAGTCTCCCAATGGTGTAAGGCCGTCGACTTATTGGGAAAAAGGAGGAAGATCACTTTGATCTCTTGTTTCGGAGAAATCAGTGGCTCACGAGGAATGGAAAGGAACATATTCTATTTGATCTCGAAGTCCTCATATAGCACTTCTTCCAATCCTGGATGGGGGATC…
P_Huperzia_squarrosa	ATGCCTCAACTAGATCAATTTACGTATTTGACGCAATTTGTTTGGTTATGTGTGTTTTATATGAGTTTTTATGTTTTATTATATAACGAGGGATTACCCAAAATAAGTCGAATTCTAAAACCACGAAAACAACTGGTTTTGCCTGAGCAA---AGCATTTACAGTTTGGAACTTGTTATTTTCAAAGAATGCTTTAACACCAGTGTATCCTACCCGTACTCAAGTGTATCTGGAGCATCCAAGTGGTGTAATATGACAAAAAGCTTGAATGCTAATCAATGGAAATCTCATGTGTGTTCCTTGGGAGAGATTAGTATCTCACCAGTGATAAAAAAAAACACACTCTCCACCATGGGTCCTTCGTATCAAACCGCTTATACCAGTGCTCCGAACAACATC…
B_Hypnum_imponens	ATGCCTCAACTAGATCAATTTACCTATTTGACGCAATTTGTTTGGTTATGTGTCTTTTATATGGCCTTTTATGTATTATTATATAATGATGGATTACCCAAAATAAGTCGCATTCTCAAATTACGAAAACAGCTGATTTCACATGAGCCG---AGCGATTACAGTGTTGAACAGGTTGTTTTCAAAGAATGCTTTGATACCAGTATATCCTATCTGTACTCGGGTGTATCTGGAGCATCCAAGTGGTGTAACATGGTAAAAGGCTTAAATGCTAATCAATTAAAATCTTATGTATGTTCCTTAGGAGAAATTAGTGTCTCACAAGTGATAAAAAAAAACGCACTTTCAATTATGAGTCCCTCTTATCATATAACTTCTACCACAGCTCTTAACAAAATC…
E_Lotus_japonicus	ATGCCTCAACTGGATAAATTCACTTATTTCACACAATTTTTCTGGTCATGCCTTTTCCTCTTTACTTTCTATATTCCCATATGCAATGATGGAGTACTTGGGATCAGCAGAATTCTAAAACTACGGAACCAACTGGTTTCAAACCGGGGGAACAAAATCCGGAGCAACGACCCCGATATCTTTAGAAAAGGTTTTAGCACCGGTGTATCCTATATGTACTCTAGTTTATTCGAAGTATCCCAATGGTGTAACGCCGTCGACTTATTGGGAAAAAGGAGGAAAATAACTTTTCTCTCTTGTTTCGGAGAAATAAGTGGCTCACGAGGAATGGAAAGAAACATCTTATATTTTATCTCGAAGTCCTCATATGGCGCTTCTTCAAATCCTGGATGGGTGATC…
E_Malus_x_domestica	ATGCCTCAACTGGATAAATTCACTTATTTCACACAATTCTTCTGGTCATGCCTTTTCCTCTTTACTTTCTATATTCCCATATGCAATGATGGAGTACTTGGGATCAGCAGAATTCTAAAACTACGGAACCAACTGGTTTCACACCGGGGGAACAACATCCGGAGCAACGACCCCGATATCTTGAGAAAAGGTTTTAGCACCGGTGTATCCTATATGTACTCTAGTTTATTCGAAGTATCCCAATGGTGTAACGCCGTCGACTTATTGGGAAAAAGGAGGAAAATAACTTTGATCTCTTGTTTCGGAGAAATAAGTGGCTCGCGAGGAATGGAAAGAAACATATTAGATTTGATCTCGAAGTCCTCATATAGCACTTCTTCCAATCCTGGATGGGTGATC…
B_Marchantia_polymorpha	ATGCCTCAACTAGATCAATTTACGTATTTGACACAATTCGTTTGGTTATGCGTGTTTTATATGACTTTTTATGTATTATTATATAATGATGGATTACCCAAAATAAGTCGAATTATCAAACTAAGAAAACGACTGGTATCGCAGGAGCAG---AGCAATGACCGTGTAGAACAGGTGGTTTTCAAAGAATGTTTTCAAGCCAGTGCAAACTATCTGTACTCAAGTGTATCCGGAGCATCCAAGTGGTGTAAAATGGTCCAACTCGCAAATGCTCATAAATTGAAAGATTATGTATGTTCTTTGGGAGAGATTAGTGTATCACAAGTGATCAAAAAGAACGCACTTTCAACCTTGAGTCCCTCTTATCAAACCACTTCTACCACCGCTCTTAACAAAATC…
A_Mesostigma_viride	ATGCCTCAATTAGATTGGATAACATTTCTTCCTCAATTTTTCTGGGTTGCTGTAGGATTTATTAGTTTTTATATAGTATGTCTACGCTTTTTTTTACCACGTTTAGCAAGAATTTTTAAAGTACGTAATGCAAAAGCATATAGTTCTAAAAGAACTAAAAATAAATTAGAACCGTCACTTCTTTGTAATAGTTTGGAAGTTTCCACAGGATGGATTCAAGAAAGTAGAGAAGAAGCTTCCAATTGGGAAAAAAATTATCAATGGCGTACTAATAAGAAAAGTAAATCTTCTTTTCAAATGTTAGCTGAAAATTCTCACCGTCGCTTTCTTTTTTCGGAAGATCTTAATTTTTTAAAAGGTTCA------------------------------AAAAGT…
E_Millettia_pinnata	ATGCCTCAACTGGATAAATTCACTTATTTCACACAATTTTTCTGGTCATGCCTTTTCCTCTTTACTTTTTATATTCCCATATGCAATGATGGAGTACTTGGGATCAGCAGAATTCTAAAACTACGGAACCAACTGGTTTCAAACCGGGGGAACAAAATCCGGAGCAACGACCCCGATATCTTTAGAAAAGGTTTTAGCACCGGTGTATCCTATATGTACTCTAGTTTATTCGAAGTATCCCAATGGTGTAACGCCGTCGACTTATTGGGAAAAAGGAGGATAATCACTTTTCTCTCTTGTTTCGGAGAAATAAGTGGCTCACGAGGAATGGAAAGAAACATCTTATATTTGATCTCGAAGTCCTCATATGGCGCTTCTTCAAATCCTGGGTGGGTGATC…
E_Mimulus_guttatus	ATGCCTCAACTAGATAAATTCACTTATTTCACACAATTCTTCTGGTCATGCCTTTTCCTCTTTACTTTCTATATTGCCATATGCAATGATGGAGTACTTGGGATCAGCAGAATTCTAAAACTACGGAACCAACTGGTTTCACACCGGGAGACCGACATCCGGAGCAACGACCCCGATATCTTGAGAAAAGGTTTTAGCACCGGTGTATCCTATATGTACTCCAGTTTATTCGAAGTATCCCAATGGTGTAACGCCGTCGACTTATTGGGAAAAAGGAAGAAGATCACTTTGATCTCTTGTTTCGGAGAACTAAGTGGCTCACGAGGAATGGAAAGAAATATATTCTATTTGATTTCGAAGTCCTCATATAGCACTTCTTTCAATCCTGGATGGGGGATC…
B_Nitella_hyalina	ATGCCTCAATTAGATCAATTTACATATTTCACGCAATTCCTTTGGTTATGTGTATTTTATTTGAGTTTTTATGTGTTATTATGTAATGATGGATTACCGAAAATAAGTCGAATTCTCAAATTACGAAAACAATTCAAAACTCAAGCTAAATACGATGCGGACCCTGTTTTTGCCGTGGTTATTAAAGAATGTTTAAACACAAGTATAGTTTATTTGTGTTCAAGTGTGTCTGGAGCATCAAAATGGTGTGATATGATAAATAGTTTGAATGCTAATCAATTGCAAAATTACGTACGTTCAATGGGAGAAATGAGTGTATCCCAAGTGATCAAAAGAAAGGCACTAGAGAACAACACTCCATCATTTCGAAGTGATCGCAAATTGCAACAACCCAAGATT…
B_Orthotrichum_stellatum	ATGCCTCAACTAGATCAATTTACCTATTTAACACAATTTGTTTGGTTATGTGTTTTTTATATGGCCTTTTATGTATTATTATATAATGATGGATTACCCAAAATAAGTCGCATTCTCAAATTACGAAAACAGCTGATTTCGCATGAGCCG---AGCGATTACAGTGTTGAACAGGTTGTTTTCAAAGAATGCTTTGATACCAGTATATCCTATCTGTACTCAGGTGTATCTGGAGCATCCAAGTGGTGTAACATGGTAAAAAGCTTAAATGCTAATCAATTAAAATCTTATGTATGTTCCTTGGGAGAAATTAGTGTCTCACAAGTAATAAAAAAAAACGCACTTTCAATTATGAGTCCCTCTTATCATATAACTTCTACCGCAGCTCTTAACAAAATC…
M_Phoenix_dactylifera	ATGCCTCAACTTGATAAATTCACATATTTTACACAATTATTCTGGTCATGCCTTATCCTCTTTACTTTTTATATTCCTATATGCAATGATGGAGTACTTGGAATCAGCAGAATTCTCAAACTACGGAACCAACTGCTTTCGCACCGAGGGAACAAGATCGGGAGCAACGATCCTGATATCTCGAGAAAAGGTTTTCGCACCGGTGTTTCCTATATGTACTCCAGTTTATTCGAAGTATCCCAATGGTGTAAGACCGTCGACTATTTGGGAAAAAGGAGGAAAATCACTTTGATCTCTTGTTTCGGAGAAATAAGTGGCTCACGAGGAATGGAAAGAAACATTCTCTATTTGATCTCGAAGTCCTCATATAACACTTCT---------TCCAGTCGGATC…
B_Physcomitrella_patens	ATGCCTCAACTAGATCAATTTACGTATTTGACGCAATTTGTTTGGTTATGTGTTTTTTATATGGCCTTTTATGTATTATTATATAATGATGGATTACCCAAAATAAGCCGCATTCTCAAATTACGAAAACAGCTGATTTCGCATGAGCCG---AGCGATTACAGTGTTGAACAGGTTGTTTTCAAAGAATGCTTTGATACCAGTATATCCTATCTGTACTCAGGTGTATCTGGAGCATCCAAGTGGTGTAACATGGTAAAAAGCTTAAATGCTAATCAATTAAAATCTTATGTATGTTCCTTGGGAGAAATTAGTGTCTCACAAGTAATAAAAAAAAACGCACTTTCAATTATGAGTCCCTCTTATCATATCACTTCTACCACAGCTCTTAACAAAATC…
B_Pleurozia_purpurea	ATGCCTCAACTAGATCAATTTACGTATTTGACACAATTCGTTTGGTTATGCGTGTTTTATATGACTTTTTATGTATTATTATATAATGATGGATTACCCAAAATAAGTCGAATTATCAAACTAAGAAAACGACTGGTATCGCAGAAGCAA---AGCAATGACCGTGTAGAACAGGTGGTTTTCAAAGAATGTTTTCAAGCCAGTGCAAACTATCTGTACTCAAGTGTATCCGGAGCATCCAAGTGGTGTAAAATGGTCCAGCTCGCAAATGCTAATAAATTGAAAGATTATGTATGTTCTTTGGGAGAGATTAGTGTATCACAAGTGATCAAAAAGAACGCACTTTCGACCTTGAGTCCTTCTTATCAAACAACTTCTACCACCGCTCTTAACAAAATC…
B_Ptychomnion_cygnisetum	ATGCCTCAACTAGATCAATTTACCTATTTGACGCAATTTGTTTGGTTATGTGTCTTTTATATGGCCTTTTATGTATTATTATATAATGATGGGTTACCCAAAATAAGTCGCATTCTTAAATTACGGAAACAGCTGATTTCACATGAGCCG---AGCGATTACAGTGTTGAACAGGTTGTTTTCAAAGAATGCTTTGATACCAGTATATCCTATCTGTACTCGGGTGTATCTGGAGCATCCAAGTGGTGTAACATGGTAAAAAGCTTAAATGCTAATCAATTAAAATCTTATGTATGTTCCTTGGGAGAAATTAGTGTCTCACAAGTGATAAAAAAAAACGCACTTTCAATTATGAGTCCCTCTTATCATATAACTTCTACCACAGCTCTTAACAAAATC…
E_Raphanus_sativus	ATGCCTCAACTGGATAAATTCACTTATTTTTCACAATTCTTCTGGTTATGCCTTTTCTTCTTTACTTTCTATATTTTCATATGCAATGATGGAGTACTTGGGATCAGCAGAATTCTAAAACTACGGAACCAACTGCTTTCACACCGGGGGAAGACCATCCAGAGCAAGGACCCCGATCTCTTGAGAAAAGGTTTTAGCACTGGTGTATCCTATATGTATGCTAGTTTATTCGAAGTATCCCAATGGTGTAAGGCCGTCGACTTATTGGGAAAAAGGAGGAAAATCACTTTGATCTCTTGTTTCGGAGAAATAAGTGGCTCACGAGGAATGGAAAGAAACATATTATATAATCTATCGAAGTCCTCTCCTTCAAATACTGGAAGGTGGATCACTTGTAGG…
E_Rhazya_stricta	ATGCCTCAACTGGATAAATTCACTTATTTCACACAATTCTTCTGGTCATGCCTTTTCTTCTTTACTTTCTATATTGCCATATGCAATGATGGAGTCCTTGGGATCAGCAGAATTCTAAAACTACGAAACCAACTGGTTTCACACCGGGAGAACAAGATCCGGAGCAAGGACCCCGATATCTTGAGAAAAGGTTTTAGCACCGGTGTATCCTATATGTACTCCAGTTTATTCGAAGTATCCCAATGGTGTAACGCCGTCGACTTAAAA------AGGAGGAAGATAACTTTGATCTCTTGTTTCGGAGAAATAAGTGGCTCACGAGGAATGGAAAGAAACATATTCTATTTGATCTCGAAGTCCTCATATAGCACTTCTTCCAATCCTGGATGGGGGATC…
E_Ricinus_communis	ATGCCTCAACTGGATAAATTCACTTATTTTACACAATTCTTCTGGTCATGCCTTTTCCTCTTTACTTTCTATATTCCCATATGCAATGATGGAGTACTTGGGATCAGCAGAATTCTAAAACTACGGAACCAACTGGTTTCACACCGGGGGAACAACATCCGGAGCAACGACCCCGATATCTTGAGAAAAGGTTTGAGCACCGGTGTATCCTATATGTACTCTAGTTTATTCGAAGTATCCCAATGGTGTAACGCTGTCGACTTATTGGGAAAAAGGAGGAAAATCACTTTGATCTCTTGTTTCGGAGAAATAAGTGGCTCACGAGGAATGGAAAGAAACATATTCTATTTGATCTCGAAGTCCTCATATAGCATTTCTTCTAATCCTGGATGGGGGATC…
A_Roya_obtusa	ATGCCTCAATTAGATCAATTTACTTATCTTACACAGTTTGTGTGGTTATGTGTTTTTTATATGACATTTTACATATTATTATATAATGATGGACTTCCTAAAGTTAGTAGAATTCTGAAATTAAGAGCATACTTGACTTCTTCTTCAAAAATCTCTTCTGATAAACAAAGTGTAGATGTACTGAAAGAATGTTTTCATAATAGTATTTCTTATTTATATTCAAGTAGTTCTTCTGCATCAAAATGGTGTCACATAATTTCTAACTTAAATATATCTCAATTAAAATCTTATGTTCGCTCTCTTGGAGAAATAACTATTTCTCAAATTATAAAATATTATGCATTAAATAATATAAGTCCTTTAAATAGAAATATAGTAAACTTAAATATTAACCAAATT…
E_Salvia_miltiorrhiza	GTGCCTCAATTAGATAAATTCACTTATTTCACACAATTCTTCTGGTCATGCCTTTTCCTCTTTACTTTCTATATTGCCATATGCAATGATGGAGTACTTGGGATCAGCAGAATTCTAAAACTACGGAACCAACTGGTTTCACACCGGGAGACCAACATCCGGAGCAACGACCCCGATATCTTGAGAAAAGGTTTTAGCACCGGTGTATCCTATATGTACTCCAGTTTATTCGAAGTATCCCAATGGTGTAACGCCGTCGACTTATTGGGAAAAAGGAAGAAGATCACTTTGATCTCTTGTTTCGGAGAACTAAGTGGCTCACGAGGAATGGAAAGAAATATATTCTATTTGATTTCGAAGTCCTCATATAGCACTTCTTCCAATCCTGGATGGGGGATC…
E_Silene_latifolia	ATGCCTCAACTGGATAAATTTACTTATTTCACACAATTCTTCTGGTCATGCCTTTTTTTCTTTACTTTCTATATTCTAATATGCAATGATGGAGTACTTGGGATCAGCAGAATTCTAAAACTACGAAATCAACTGCTTTCACACCGGGGGAACGACATCCAAAGCAAGGACCCCGATATCTTGAGAAAAGGTTTTAACACAGGTGTATCCTATATGTACTCTAGTTTATTCGAAGTATCCCAATGGTGTAAGGCCGTCGACTTATTTGGAAAAAGGAAGAAAATAACTTTGATCTCTTGTTTCGGAGAAATAATTGGCTCAGGAGGAATAGAAGGAAACATATTCTATTTGATCTTGGAGTCTTCATATAGCACTTCGTCAAGGACGGGATGGGGGATC…
E_Silene_vulgaris	ATGCCTCAACTGGATAAATTGACTTATTTCACACAATTCTTCTGGTCATGCCTTTTTTTCTTTACTTTCTATATTCTAATATGCAATGATGGAGTACTTGGGATCAGCAGAATTCTAAAACTACGAAATCAACTGCTTTCACACCGGGGGAACGACATCCAAAGCAAGGACCCCGATATCTTGAGAAAAGGTTTTAACACAGGTGTATCCTATATGTACTCTAGTTTATTCGAAGTATCCCAATGGTGTAAGGCCGTCGACTTATTTGGAAAAAGGAAGAAAATCACTTTGATCTCTTGTTTCGGAGAAATAATTGGCTCAGGAGGAATAGAAGGAAACATATTCTATTTGATCTTGGAGTCTTCATATAGCACTTCGTCAAGGACGGGATGGGGGATC…
B_Sphagnum_palustre	ATGCCTCAACTAGATCAATTTACGTATTTGACGCAATTTGTTTGGTTATGTGTGTTTTATACGACTCTTTACGTACTATTATATAATGACGGATTACCCAAAATAAGTCGCATTCTCAAACTACGAGAGCAGCTGATTTCACATGAGCTG---AGCAATTACAGTGTTGAACAGGTGCTTTTCCAAGAATGCTTCGACACCAGTATATCCTATCTGTATTCGAGTGTATCTGGAGCATCTAAGTGGTGTAACATGGTAAAAAGCTTAAATGCTAATCAATTGAAATCTTATGTATGTTTCTTGGGAGAAATTAGTGTCTCACAAATAATCAAAAAAAACGCACTCTCAACCATGAGTCCCTCTTATCATCACACTTTTAGCACCGCTCTCAACAAAATA…
M_Spirodela_polyrhiza	ATGCCTCAACTGGATAAATTTACTTATTTCACACAATTCTTCTGGTCATGCCTTCTCCTCTTTACTTTTTATATTGCCATATGCAATGATGGAGTACTTGGGATTAGCAGAATTCTCAAACTACGGAACCAACTGGTTTCACACCGGGGGAACAACATCCGGAGCAACGACCCTGATATCCCGATAAAAGGTTTTAGCACAGGTGTCTCCTATATGTACTCAAGTTTATTCGAAGTATCCCAATGGTGTAAGGCCGTCGACTTATTGGGAAAAAGGAGGAAAATCACTTTGATCTCTTGTTTCGGAGAAATAAGTGGCTCACGAGGAATGGAAAGAAACATTCTATATTTGATCTCGAAGTCCTCATATAGCACTTCTTCCAGT---------CGGATC…
B_Tetraphis_pellucida	ATGCCTCAACTAGATCAATTTACGTATTTGACGCAATTTGTTCGGTTATGTGTGTTTTATATGACCTTTTATGTATTATTATATAATGATGGATTACCCAAAATAAGTCGCATTCTCAAATTACGAAAACAGTTGATTTCACATGAGCTG---AGCGATTACAGTGTTGAACAGGTTGTTTTCAAAGAATGCTTTGATACCAGTATATCCTATTTGTACTCAGGCGTATCTGGAGCATCCAAGTGGTGTAATATGGTAAAAGGCTTAAATGCTAATCAATTAAAATCGTATGTATGTTCCTTGGGAGAGATTAGTGTCTCACAAGTGATCAAAAAGAACGCACTCTCAATTATGAGTCCTTCTTATCATATCACTTCTACCACCGCTCTTAACAAAATC…
B_Treubia_lacunosa	ATGCCTCAACTAGATCAATTTACGTATTTGACACAATTCGTTTGGTTATGTGTGTTTTATATGACTTTTTATGTATTATTATATAGTGATGGATTACCCAAAATGAGTCGAATTATCAAACTAAGGAAACGACTAGTATCGCAGGAGCAG---AGCAATGACCGTGTAGAACAGGTGGTTTTCAAAGAATGTTTTCAAGTAAGTGCAAACTATCTGTACTCAAGTGTCTCCGGAGCATCCAAGTGGTGTAAAATGGTCCAACTCGCAAATGCTAATAAATTGAAATATTATGTATGTTGTTTAGGAGAGATTTGTGTATCACAAGTGATCAGGAAAAACGCACTTTCAACCTTGAGTCCTTCTTATCAAACTACTTATACCAGCGCTCTTAACAAAATC…
M_Tripsacum_dactyloides	ATGCCTCAACTTGATAAATTGACTTATTTCTCACAATTCTTCTGGTTATGCCTTCTCCTCTTTACTTTTTATATTCTATTTTTTAATAATGGAATACTTGGAATTAGCAGAATTCTCAAACTACGGAACCAACTGCTTTCGCACCGGGGGAACAAGATCCGGAGCAAGGACCCTGATATCTCGAGAAAAGGTTTTAGCACCGGTCTCTCATATATGTACTCCAGTTTATCCGAAGTATCCCAATGG------ACCGTCGACTATTTGGGAAAAAGGAGGAAAATCACTCTGATCTCAGATTTCGGAGAAATAAGTGGCTCACGAGGAATGGAGAGACAGATTCTCTATTTGATCTCGAAGTCCTCATATAACACTTCT---------TCCAGTCGGATC…
M_Triticum_aestivum	ATGCCTCAACTTGATAAATTAACTTATTTCTCACAATTCTTCTGGTTATGTCTTCTCCTCTTTACTTTTTATATTCTCTTATTTAATAATGGAATACTTGGAATTAGTAGAATTCTCAAACTACGGAACCAACTGCTTTCGCACCGGGGGGGCGAGATCCGGAGCAAGGACCCTGATATCTCGAGAAAAGGTTTTAGCACCGGTCTCTCATATATGTACTCCAGTTTATCCGAAGTATCCCAATGGTGTAAGACCGTCGACTATTTGGGAAAAAGGAGGAAAATCACTCTGATCTCTGATTTCGGAGAAATAAGTGGCTCACGAGGAATGGAGAGACAGATTCTCTATTTGATCTCGAAGTCCTCATATAACACTTCT---------TCCAGTCGGATC…
M_Triticum_timopheevii	ATGCCTCAACTTGATAAATTAACTTATTTCTCACAATTCTTCTGGTTATGTCTTCTCCTCTTTACTTTTTATATTCTCTTATTTAATAATGGAATACTTGGAATTAGTAGAATTCTCAAACTACGGAACCAACTGCTTTCGCACCGGGGGGGCGAGATCCGGAGCAAGGACCCTGATATCTCGAGAAAAGGTTTTAGCACCGGTCTCTCATATATGTACTCCAGTTTATCCGAAGTATCCCAATGGTGTAAGACCGTCGACTATTTGGGAAAAAGGAGGAAAATCACTCTGATCTCTGATTTCGGAGAAATAAGTGGCTCACGAGGAATGGAGAGACAGATTCTCTATTTGATCTCGAAGTCCTCATATAACACTTCT---------TCCAGTCGGATC…
B_Ulota_hutchinsiae	ATGCCTCAACTAGATCAATTTACCTATTTAACGCAATTTGTTTGGTTATGTGTTTTTTATATGGCCTTTTATGTATTATTATATAATGATGGATTACCCAAAATAAGTCGCATTCTCAAATTACGAAAACAGCTGATTTCGCATGAGCCG---AGCGATTACAGTGTTGAACAGGTTGTTTTCAAAGAATGCTTTGATACCAGTATATCCTATCTGTACTCAGGTGTATCTGGAGCATCCAAGTGGTGTAACATGGTAAAAAGCTTAAATGCTAATCAATTAAAATCTTATGTATGTTCCTTGGGAGAAATTAGTGTCTCACAAGTAATAAAAAAAAACGCACTTTCAATTATGAGTCCCTCTTATCATATAACTTCTACCGCAGCTCTTAACAAAATC…
E_Vaccinium_macrocarpon	ATGCCTCAACTGGATAAATTCACTTATTTCACACAATTCTTCTGGTCATGCCTTTTCCTCTTTACTTTCTATATTCCCATATGCAATGATGGAGTACTTGGGATCAGCAGAATTCTAAAACTACGGAACCAACTGGTTTCACACCGGGAGAACAACATGCGGAGCAACGACCCCAATATCTTGAAAAAAGGTTTTAGCACCGGTGTATCCTATATGTACTCCAGTTTATTCGAAGTATCCCAATGGTGTAACGCCGTCGACTTATTGGGAAAAAAGAGGAAAATCACTTTGATCTCTTGTTTCGGAGAAATAAGTGGCTCACGAGGAATGGAAAGAAACATATTCTATTTGATCTCGAAGTCCTCATATAGCACTTCTTCTAATCCTGAATGGGGGATC…
E_Vigna_angularis	ATGCCTCAACTGGATAAATTCACTTATTTCACACAATTCTTCTGGTCATGCCTTTTCCTCTTTACTTTTTATATTCCCATATGCAATGATGGAGTACTTGGGATCAGCAGAATTCTAAAACTACGCAACCAACTGGTTTCAAACCGGGGGAACAAAATCCGGAGCAACGACCCCGATATCTTTAGAAAAGGTTTGAGCACCGGTGTATCCTATATGTACTCTAGTTTATTCGAAGTATCCCAATGGTGTAACGCCGTCGACTTATTGGGAAAAAGGAGGAAAATCACTTTTCTCTCTTGTTTCGGAGAAATAAGTGGCTCGCGAGGAATGGAAAGAAACATCTTATATTTGATCTCGAAGTCCTCATATGGCGCTTCTTCAAATCCTGGATGGGTGATC…
E_Vigna_radiata	ATGCCTCAACTGGATAAATTCACTTATTTCACACAATTCTTCTGGTCATGCCTTTTCCTCTTTACTTTTTATATTCCCATATGCAATGATGGAGTACTTGGGATCAGCAGAATTCTAAAACTACGCAACCAACTGGTTTCAAACCGGGGGAACAAAATAAGGAGCAACGACCCCGATATCTTTAGAAAAGGTTTGAGCACCGGTGTATCCTATATGTACTCTAGTTTATTCGAAGTATCCCAATGGTGTAACGCCGTCGACTTATTGGGAAAAAGGAGGAAAATCACTTTTCTCTCTTGTTTCGGAGAAATAAGTGGCTCGCGAGGAATGGAAAGAAACATCTTATATTTGATCTCGAAGTCCTCATATGGCGCTTCTTCAAATCCTGGATGGGTGATC…
E_Vitis_vinifera	ATGCCTCAACTGGATAAATTCACTTATTTCACACAATTCTTCTGGTCATGCCTTTTCCTCTTTACTTTCTATATTCCCATATGCAATGATGGAGTACTTGGGATCAGCAGAATTCTAAAACTACGGAACCAACTGGTTTCACACCGGGGGAACAACATCCGGAGCAACGACCCCGATATCTTGAGAAAAGGTTTTAGCACCGGTGTATCCTATATGTACTCTAGTTTATTCGAAGTATCCCAATGGTGTAACGCCGTCGACTTATTGGGAAAAAGGAGTCAAATAACTTTGATCTCTTGTTTCGGAGAAATAAGTGGCTCACGAGGAATGGAAAGAAACATATTCTATTTGATCTCGAAGTCCTCATATAGCACTTCTTCCAATCCTGGATGGGGGATC…
M_Zea_luxurians	ATGCCTCAACTTGATAAATTGACTTATTTCTCACAATTCTTCTGGTTATGCCTTCTCCTCTTTACTTTTTATATTCTCTTTTATAATAATGGAATACTTGGAATTAGCAGAATTCTCAAACTACGGAACCAACTGCTTTCGCACCGGGGGAACAAGATCCGGAGCAAGGACCCTGATATCTCGAGAAAAGGTTTTAGCACCGGTCTCTCATATATGTACTCCAGTTTATCCGAAGTATCCCAATGG------ACCGTCGACTATTTGGGAAAAAGGAGGAAAATCACTCTGATCTCAGATTTCGGAGAAATAAGTGGCTCACGAGGAATGGAGAGACAGATTCTCTATTTGATCTCGAAGTCCTCATATAACACTTCT---------TCCAGTCGGATC…
M_Zea_mays_subsp_mays	ATGCCTCAACTTGATAAATTGACTTATTTCTCACAATTCTTCTGGTTATGCCTTCTCCTCTTTACTTTTTATATTCTCTTTTATAATAATGGAATACTTGGAATTAGCAGAATTCTCAAACTACGGAACCAACTGCTTTCGCACCGGGGGAACAAGATCCGGAGCAAGGACCCTGATATCTCGAGAAAAGGTTTTAGCACCGGTCTCTCATATATGTACTCCAGTTTATCCGAAGTATCCCAATGG------ACCGTCGACTATTTGGGAAAAAGGAGGAAAATCACTCTGATCTCAGATTTCGGAGAAATAAGTGGCTCACGAGGAATGGAGAGACAGATTCTCTATTTGATCTCGAAGTCCTCATATAACACTTCT---------TCCAGTCGGATC…
M_Zea_mays_subsp_parviglumis	ATGCCTCAACTTGATAAATTGACTTATTTCTCACAATTCTTCTGGTTATGCCTTCTCCTCTTTACTTTTTATATTCTCTTTTATAATAATGGAATACTTGGAATTAGCAGAATTCTCAAACTACGGAACCAACTGCTTTCGCACCGGGGGAACAAGATCCGGAGCAAGGACCCTGATATCTCGAGAAAAGGTTTTAGCACCGGTCTCTCATATATGTACTCCAGTTTATCCGAAGTATCCCAATGG------ACCGTCGACTATTTGGGAAAAAGGAGGAAAATCACTCTGATCTCAGATTTCGGAGAAATAAGTGGCTCACGAGGAATGGAGAGACAGATTCTCTATTTGATCTCGAAGTCCTCATATAACACTTCT---------TCCAGTCGGATC…
M_Zea_perennis	ATGCCTCAACTTGATAAATTGACTTATTTCTCACAATTCTTCTGGTTATGCCTTCTCCTCTTTACTTTTTATATTCTCTTTTATAATAATGGAATACTTGGAATTAGCAGAATTCTCAAACTACGGAACCAACTGCTTTCGCACCGGGGGAACAAGATCCGGAGCAAGGACCCTGATATCTCGAGAAAAGGTTTTAGCACCGGTCTCTCATATATGTACTCCAGTTTATCCGAAGTATCCCAATGG------ACCGTCGACTATTTGGGAAAAAGGAGGAAAATCACTCTGATCTCAGATTTCGGAGAAATAAGTGGCTCACGAGGAATGGAGAGACAGATTCTCTATTTGATCTCGAAGTCCTCATATAACACTTCT---------TCCAGTCGGATC…
M_Sorghum_bicolor	ATGCCTCAACTTGATAAATTGACTTATTTCTCACAATTCTTCTGGTTATGCCTTCTCCTCTTTACTTTTTATATTCTCTTTTTTAATAATGGAATACTTGGAATTAGCAGAATTCTCAAACTACGGAACCAACTGCTTTCGCACCGGGGGAACAAGATCCGGAGCAAGGACCCTGATATCTCGAGAAAAGGTTTTAGCACCGGTCTCTCATATATGTACTCCAGTTTATCCGAAGTATCCCAATGGTGTAAGACCGTCGACTATTTGGGAAAAAGGAGGAAAATCACTCTGATCTCAGATTTCGGAGAAATAAGTGGCTCACGAGGAATGGAGAGACAGATTCTCTATTTGATCTCGAAGTCCTCATATAACACTTCT---------TCCAGTCGGATC…
N_Amborella_trichopoda	ATGCCTCAACTGGATAAATTCACTTATTTCACACAATTCTTCTGGTCATGCCTTATCCTCTTTACTTTTTATATTCCCCTATGCAATGATGGAGTACTTGGGATCAGCAGAATTCTCAAACTACGGAACCAACTGGTTTCACACAGGGGGAACAAAATCCGGAGCAACGACCCCGATATCTCGAGAAAAGGTTTTAGCACCGGTGTATCCTATATGTACTCTAGTTTATTCGAAGTATCCCAATGGTGTAACGCCGTCGACTTATTGGTAAAATGGAGGAAAATCACTTTGATCTCTTGTTTCGGAGAAATAAGTGGCTCACGAGGAATGGAAAGAAACATTCTATATCTGATCTCGAAGTCCTCATATAGCACTTCTTCAAGTCCTGGATGGGGGATC…
N_Liriodendron_tulipifera	ATGCCTCAACTGGATAAATTCACTTATTTCACACAATTCTTCTGGTCATGCCTTCTCCTCTTTACTTTTTATATTCCCATATGCAATGATGGAGTACTTGGGATCAGCAGAATTCTCAAACTACGGAACCAACTGGTTTCACACCGGGGGAACAACATCCGGAGCAACGACCCCGATATCTCGAGAAAAGGTTTTAGCACCGGTGTATCCTATATGTACTCAAGTTTATTCGAAGTATCCCAATGGTGTAACGCCGTCGACTTATTGGGAAAAAGGAGGAAAATCGCTTTGATCTCTTGTTTCGGAGAAATAAGTGGCTCACGAGGAATGGAAAGAAACATTCTATATTTGATCTCGAAGTCCTCATATAGCACTTCTTCCAGTCCTGGATGGGGGATC…
E_Nelumbo_nucifera	ATGCCTCAACTGGATAAATTCACTTATTTCACACAATTCTTCTGGTCATGCCTTCTCCTCTTTACTTTCTATATTCCCATATGCAATGATGGAGTACTTGGGATCAGCAGAATTCTAAAACTACGGAACCAACTGGTTTCACACCGGGGGAACAACATCCGGAGCAACGACCCCGATATCTCGAGAAAAGGTTTTAGCACCGGTGTATCCTATATGTACTCAAGTTTATTCGAAGTATCCCAATGGTGTAACGCCGTCGACTTATTGGGAAAAAGGAGGAAAATAACTTTGATCTCTTGTTTCGGAGAAATAAGTGGCTCACGAGGAATGGAAAGAAACATATTCTATTTGATCTCGAAGTCCTCATATAGCACTTCTTCCAATCCTGGATGGGGGATC…
