# Supplementary material for: The mitochondrial genome map of Nelumbo nucifera reveals ancient evolutionary features
Source: Sci Rep. 2016 Jul 22;6:30158. doi: 10.1038/srep30158 (PMC4957087; doi:10.1038/srep30158)
Supplement: Supplementary Data S1 [file srep30158-s2.zip › Alignment/atp9.phy]

79 225
M_Aegilops_speltoides	ATGTTAGAAGGTGCTAAATCAATAGGTGCCGGAGCTGCTACAATTGCTTTAGCCGGAGCTGCTGTCGGTATTGGAAACGTCCTCAGTTCTTTGATTCATTCCGTGGCGCGAAATCCATCATTGGCTAAACAATCATTTGGTTATGCCATTTTGGGCTTTGCTCTCACCGAAGCTATTGCATTGTTTGCCCCAATGATGGCCTTTCTGATCTCATTCGTTTTCCGA
E_Ajuga_reptans	ATGTTAGAAGGAGCTAAATTAATAGGGGCTGGAGCAGCTACAATCGCTTTAGCAGGAGCAGCTATTGGTATTGGGAATGTTTTTAGCTCATTGATCCATTCTGTTGCACGCAATCCATCCTTGGCAAAACAATTATTTGGCTATGCTATTCTAGGCTTTGCATTGACTGAAGCCATCGCACTCTTTGCTCTAATGATGGCCTTCTTGATCTTATTCGTATTC---
B_Anomodon_rugelii	ATGCTAGAAGGTGCAAAATTAATCGGAGCAGGAGCAGCTACCATTGCTTTAGCGGGAGCTGCTATAGGTATTGGAAACGTATTTAGTTCTTCGATTCATTCTGTTGCGCGAAATCCATCATTGGCTAAGCAATTATTTGGTTATGCCATTTTAGGTTTCGCTTTAACAGAAGCTATTGCTTTGTTTGCCTTAATGATGGCCTTTTTGATCTTATTTGTTTTT---
E_Arabidopsis_thaliana	ATGTTAGAAGGTGCAAAATCAATAGGTGCCGGAGCTGCTACAATTGCTTCAGCGGGAGCTGCTATCGGTATTGGAAACGTATTCAGTTCTTTGATTCATTCTGTGGCGCGAAATCCATCATTGGCTAAACAATCATTTGGTTATGCCATTTTGGGCTTTGCTCTAACCGAAGCTATTGCATTGTTTGCCCCAATGATGGCCTTTTTGATCTTATTCGTATTC---
E_Asclepias_syriaca	ATGTTAGAGGGTGCAAAATCAATTGGTGCCGGAGCTGCTACAATAGCTTTAGCGGGAGCTGCTGTCGGTATTGGAAACGTCCTTAGTTCCTCGATTAATTCCGTGGCGCGAAATCCATCATTGGCTAAACAATTATTTGGTTATGCCATTTTGGGCTTTGCTCTAACCGAAGCTATTGCATCGTTTGCCCTAATGATGGCATTTTTGATCTCATCCGTATTCCGA
B_Atrichum_angustatum	ATGCTAGAAGGTGCAAAATTAATTGGAGCAGGAGCAGCTACCATTGCTTTAGCGGGAGCTGCTGTAGGTATTGGAAACGTATTTAGTTCTTCGATTCATTCTGTTGCGCGAAATCCATCATTGGCTAAGCAATTATTTGGTTATGCCATTTTAGGTTTCGCTTTAACAGAAGCTATTGCTTTGTTTGCCTTAATGATGGCGTTTTTAATATTATTTGTCTTTCAA
B_Bartramia_pomiformis	ATGCTAGAAGGTGCAAAATTAATTGGAGCAGGAGCAGCTACCATTGCTTTAGCGGGAGCTGCTGTAGGTATTGGAAACGTATTTAGTTCTTCGATTCATTCTGTTGCGCGAAATCCATCATTGGCTAAGCAATTATTTGGTTATGCCATTTTAGGTTTCGCTTTAACAGAAGCTATTGCTTTGTTTGCCTTAATGATGGCCTTTTTGATCTTATTTGTCTTT---
E_Batis_maritima	ATGTTAGAAGGTGCAAAATCAATGGGTGCCGGAGCTGCTACAATTGCTTCAGCGGGAGCTGCTGTCGGTATTGGAAACGTCTTCAGTTCTTTGATCCATTCCGTGGCGCGAAATCCATCATTGGCTAAACAATCATTTGGTTATGCCATTTTGGGCTTTGCTCTAACCGAAGCTATTGCATTGTTTGCCCCAATGATGGCCTTTTTGATCTCATCCGTATTCCGA
E_Beta_macrocarpa	ATGTTAGAAGGCGCAAAATCAATAGGTGCCGGAGCCGCTACAATTGCTTCAGCGGGAGCTGCTATCGGTATTGGAAACGTTTTTAGTTCCTTGATCCATTCCGTGGCGCGAAATCCGTCATTGGCGAAACAATTATTTGGTTATGCTATTTTGGGCTTTGCTCTAACCGAAGCTATCGCATTGTTTGCCCTAATGATGGCCTTTTTGATTTCATTCGTATTCCGA
E_Beta_vulgaris_subsp_maritima	ATGTTAGAAGGCGCAAAATCAATAGGTGCCGGAGCCGCTACAATTGCTTCAGCGGGAGCTGCTATCGGTATTGGAAACGTTTTTAGTTCCTTGATCCATTCCGTGGCGCGAAATCCGTCATTGGCGAAACAATTATTTGGTTATGCTATTTTGGGCTTTGCTCTAACCGAAGCTATCGCATTGTTTGCCCTAATGATGGCCTTTTTGATTTCATTCGTATTCCGA
E_Beta_vulgaris_subsp_vulgaris	ATGTTAGAAGGCGCAAAATCAATAGGTGCCGGAGCCGCTACAATTGCTTCAGCGGGAGCTGCTATCGGTATTGGAAACGTTTTTAGTTCCTTGATCCATTCCGTGGCGCGAAATCCGTCATTGGCGAAACAATTATTTGGTTATGCTATTTTGGGCTTTGCTCTAACCGAAGCTATCGCATTGTTTGCCCTAATGATGGCCTTTTTGATTTCATTCGTATTCCGA
E_Boea_hygrometrica	ATGTTAGAAGGTGCAAAATCAATGGGTGCCGGAGCTGCTACAATTGCTTTAGCGGGAGCTGCTGTCGGTATTGGAAACGTCTTCAGTTCTTTGATCCATTCCGTGGCGCGCAATCCATCATTGGCTAAACAATTATTTGGTTATGCCATTTTGGGCTTTGCCCTAACCGAGGCAATTGCCTTGTTCGCATTAATGATGGCCTTTTTGATCTCATTCGTATTC---
E_Brassica_carinata	ATGTTAGAAGGTGCAAAATCAATAGGTGCCGGAGCTGCTACAATTGCTTCAGCGGGAGCTGCTATCGGTATTGGAAACGTCTTCAGTTCTTTGATCCATTCTGTGGCGCGAAATCCATCATTGGCTAAACAATCATTTGGTTATGCCATTTTGGGCTTTGCTCTAACCGAAGCTATTGCATTGTTTGCCCCAATGATGGCCTTTTTGATCTTATTCGTATTC---
E_Brassica_juncea	ATGTTAGAAGGTGCAAAATCAATAGGTGCCGGAGCTGCTACAATTGCTTCAGCGGGAGCTGCTATCGGTATTGGAAACGTCTTCAGTTCTTTGATCCATTCTGTGGCGCGAAATCCATCATTGGCTAAACAATCATTTGGTTATGCCATTTTGGGCTTTGCTCTAACCGAAGCTATTGCATTGTTTGCCCCAATGATGGCCTTTTTGATCTTATTCGTATTC---
E_Brassica_napus	ATGTTAGAAGGTGCAAAATCAATAGGTGCCGGAGCTGCTACAATTGCTTCAGCGGGAGCTGCTATCGGTATTGGAAACGTCTTCAGTTCTTTGATCCATTCTGTGGCGCGAAATCCATCATTGGCTAAACAATCATTTGGTTATGCCATTTTGGGCTTTGCTCTAACCGAAGCTATTGCATTGTTTGCCCCAATGATGGCCTTTTTGATCTTATTCGTATTC---
E_Brassica_oleracea	ATGTTAGAAGGTGCAAAATCAATAGGTGCCGGAGCTGCTACAATTGCTTCAGCGGGAGCTGCTATCGGTATTGGAAACGTCTTCAGTTCTTTGATCCATTCTGTGGCGCGAAATCCATCATTGGCTAAACAATCATTTGGTTATGCCATTTTGGGCTTTGCTCTAACCGAAGCTATTGCATTGTTTGCCCCAATGATGGCCTTTTTGATCTTATTCGTATTC---
E_Brassica_rapa_subsp_campestris	ATGTTAGAAGGTGCAAAATCAATAGGTGCCGGAGCTGCTACAATTGCTTCAGCGGGAGCTGCTATCGGTATTGGAAACGTCTTCAGTTCTTTGATCCATTCTGTGGCGCGAAATCCATCATTGGCTAAACAATCATTTGGTTATGCCATTTTGGGCTTTGCTCTAACCGAAGCTATTGCATTGTTTGCCCCAATGATGGCCTTTTTGATCTTATTCGTATTC---
M_Butomus_umbellatus	ATGTTAGAGGGGTCAAAATTAATAGGAGCCGGAGCTGCTACCATTGCTTTAGCAGGTGCTGCCGTCGGAATTGGGAATGTCTTCAGCTCATTGATTAATTCCGTAGCAAGAAATCCTTCCTTAGCTAAACAATTATTTGGGTATGCAATTTTGGGCTTTGCTCTCACCGAAGCCATTGCTTTGTTTGCCCCAATGATGGCATTTTTAATCTCATTCGTCTTC---
B_Buxbaumia_aphylla	ATGCTAGAAGGTGCAAAATTAATTGGAGCAGGAGCAGCTACCATTGCTTTAGCGGGAGCTGCTATAGGTATTGGAAACGTATTTAGTTCTTCGATTCATTCTGTTGCACGAAATCCATCATTGGCTAAGCAATTATTTGGTTATGCCATTTTAGGTTTCGCTTTAACAGAAGCTATTGCTTTGTTCGCCCTAATGATGGCGTTTTTAATCTTATTTGTCTTT---
E_Carica_papaya	ATGTTAGAAGGTGCAAAATCAATGGGTGCCGGAGCTGCTACAATTGCGTTGGCGGGAGCTGCTGTCGGTATTGGAAACGTCTTCAGTTCTTTGATCCATTCCGTGGCGCGAAATCCATCATTGGCTAAACAATCATTTGGTTATGCCATTTTGGGCTTTGCTCTAACCGAAGCTATTGCATTGTTTGCCCCAATGATGGCCTTTTTGATCTCATCCGTATTCCGA
A_Chaetosphaeridium_globosum	ATGTTAGAAGGTGCAAAATTAATCGGTGCAGGAGCTGCTACAATAGCTTTAGCTGGTGCAGCTATAGGTATTGGTAATGTTTTTAGTTCGTTAATTCAAGCTGTAGCACGTAATCCATCTTTAGCTAAACAATTATTTGGTTATGCTATTTTAGGTTTCGCGTTAACAGAAGCTATTGCTTTATTTGCTTTAATGATGGGTTTTCTTATCCTTTTCGTATTC---
A_Chara_vulgaris	ATGTTAGAAGGTGCAAAATTAATTGGAGCGGGCTGTGCAACAATCGCATTAGCTGGAGCCGCTGTAGGTATTGGAAACGTGTTTAGTTCTTTGATTCATTCTGTTGCACGAAATCCTTCATTGGCGAAGCAACTATTTGGTTATGCCATTTTAGGTTTTGCTTTAACTGAAGCTATTGCTTTATTCGCCTTAATGATGGCTTTCTTAATTTTATTCGTGTTT---
A_Chlorokybus_atmophyticus	---ATGGAAGGTGCAAAATTAATTGGTGCTGGTTGTGCAACAATCGCTTTAGCAGGCGCTGCTATTGGAATTGGTAACGTTTTTAGTTCTTTAATAAAATCAGTAGCTGACAACCCATTTCAAGCAAAAAAATTATTTGGTTATGCAATTTTAGGATTTGCTTTAACTGAGGCTATTGCTCTATTTGCCTTAATGATGGCTTTCTTAATCTTATTCGTATTT---
E_Citrullus_lanatus	ATGTTAGAAGGTGCAAAATCAATGGGTGCCGGAGCTGCTACAATTGCTTCAGCGGGAGCTGCTGTCGGTATTGGAAACGTCTTCAGTTCTTTGATCCATTCCGTGGCGCGAAATCCATCATTGGCTAAACAATCATTTGGTTATGCCATTTTGGGCTTTGCTCTAACCGAAGCTATTGCATTGTTTGCTCCAATGATGGCCTTTTTGATCTCATTCGTATTCCGA
B_Climacium_americanum	ATGCTAGAAGGTGCAAAATTAATCGGAGCAGGAGCAGCTACCATTGCTTTAGCGGGAGCTGCTATAGGTATTGGAAACGTATTTAGTTCTTCGATTCATTCTGTTGCGCGAAATCCATCATTGGCTAAGCAATTATTTGGTTATGCCATTTTAGGTTTCGCTTTAACAGAAGCTATTGCTTTGTTTGCCTTAATGATGGCCTTTTTGATCTTATTTGTTTTT---
E_Cucumis_sativus	ATGTTAGAAGGTGCAAAATCAATGGGTGCCGGAGCTGCTACAATTGCTTCAGCGGGAGCTGCTGTCGGTATTGGAAACGTCTTCAGTTCTTTGATCCATTCCGTGGCGCGAAATCCATCATTGGCTAAACAATCATTTGGTTATGCCATTTTGGGCTTTGCTCTAACCGAAGCTATTGCATTGTTTGCTCTAATGATGGCCTTTTTGATCTCATTCGTATTCCGA
E_Cucurbita_pepo	ATGTTAGAAGGTGCAAAATCAATGGGTGCCGGAGCTGCTACAATTGCTTCAGCGGGAGCTGCTGTCGGTATTGGAAACGTGTTCAGTTCTTTGATCCATTCCGTGGCGCGAAATCCCTCATTGGCTAAACAATCATTTGGTTATGCCATTTTGGGCTTTGCTCTAACCGAAGCTATTGCATTGTTTGCTCCAATGATGGCCTTTTTGATCTCATTCGTATTCCGA
G_Cycas_taitungensis	ATGTCGGAAGGTGCAAAATTAATAGGTGCCGGAGCAGCTACAATTGCTTCAGCGGGAGCTGCTGTCGGTATTGGAAACGTCCTTAGTTCCTCGATCCATCCCGTGGCGCGAAATCCATCATTGGCTAAACAATCATTTGGTCATGCCATTTCGGGGTTTGCTTTAACCGAAGCTATTGCATTGTTTGCCTCAATGATGGCGTTTTTGATCTCATCCGTATTCCGA
E_Daucus_carota_subsp_sativus	ATGTTAGAAGGTGCAAAATCAATAGGTGCCGGAGCTGCTACAATTGCTTTGGCGGGAGCTGCTATTGGAATTGGAAACGTTTTCAGTTCTTTGATTCATTCTGTAGCACGCAATCCATCATTGGCAAAACAATTATTTGGTTATGCCATTTTAGGCTTTGCGCTGACAGAGGCTATTGCATTGTTTGCTCTAATGATGGCTTTTCTGATCTTATCTGTATTCCAA
A_Entransia_fimbriata	AACTTAGAATCTGCTAAACTTGTAGGAGCTGGTTTTGCTACAATAGCACTAGCTGGAGCTGCTATTGGAATAGGAAATGTATTCAGTTCTCTAATTCAATCAGTAGCAAGAAACCCCTCATTAACAAAACAATTATTTGCTTATGCAATTTTAGGCTTTGCTTTAACTGAAGCAATTGCACTTTTTGCTTTAATGATGGGATTTTTAATTTTATATTCT------
B_Funaria_hygrometrica	ATGCTAGAAGGTGCAAAATTAATTGGAGCAGGAGCAGCTACCATTGCTTTAGCGGGAGCTGCTATAGGTATTGGAAACGTATTTAGTTCTTCGATTCATTCTGTTGCGCGAAATCCATCATTGGCTAAGCAATTATTTGGTTATGCCATTTTAGGTTTCGCTTTAACAGAAGCTATTGCTTTGTTTGCCTTAATGATGGCGTTTTTAATCTTATTTGTCTTT---
E_Glycine_max	ATGTTAGAAGGTGCAAAATCAATAGGTGCCGGAGCTGCTACAATTGCTTCAGCGGGAGCTGCTGTAGGTATTGGAAACGTATTCAGTTCATTAATTCATTCCGTGGCAAGAAATCCATCATTGGCAAAACAGTTATTCGGATATGCAATCCTGGGCTTTGCTCTAACCGAGGCTATTGCCTTGTTCGCATTAATGATGGCCTTTTTGATTCTCTTTGTTTTC---
E_Helianthus_annuus	ATGTTAGAAGGTGCAAAACTAATAGGGGCCGGAGCTGCTACAATTGCTTCAGCGGGAGCTGCTATCGGTATTGGAAACGTCCTTAGTTCCTCGATTCATTCCGTGGCTCGGAATCCATCATTGGCTAAACAATCATTTGGTTATGCCATTTTGGGCTTTGCTCTAACCGAAGCTATTGCATCGTTTGCCCCAATGATGGCCTTTCTGATCTCATCCGTATTCCGA
P_Huperzia_squarrosa	ATGCTAGAAGGTGCAAAATTAATTGGAGCAGGAGCCGCTACCATTGCTTCAGCGGGGGCTGCTGTAGGTATTGGAAACGTTTTTAGTTCTTCGACTCATTCTGTTGCGCGAAATCCATCATTAGCTAAGCAATTATTTGGTTATGCTATTCTAGGTTTTGCTTCAACTGAAGCTACTGCTTTGTCTGCCTTAATGATGGCGTTTTCAATATTATTTGTGTTTCAA
B_Hypnum_imponens	ATGCTAGAAGGTGCAAAATTAATCGGAGCAGGAGCAGCTACCATTGCTTTAGCGGGAGCTGCTATAGGTATTGGAAACGTATTTAGTTCTTCGATTCATTCTGTTGCGCGAAATCCATCATTGGCTAAGCAATTATTTGGTTATGCCATTTTAGGTTTCGCTTTAACAGAAGCTATTGCTTTGTTTGCCTCAATGATGGCCTTTTTGATCTCATTTGTTTTT---
E_Lotus_japonicus	ATGTTAGAAGGTGCAAAATTAATAGGTGCCGGAGCTGCTACAATTGCTTCAGCGGGAGCTGCTGTAGGTATTGGAAACGTATTCAGTTCATTAATTCATTCCGTGGCAAGAAATCCATCATTGGCAAAGCAGTTATTCGGATATGCAATCCTGGGCTTTGCTCTAACCGAGGCTATTGCCTTGTTCGCATTAATGATGGCCTTTTTGATTCTCTTTGTTTTC---
E_Malus_x_domestica	ATGTTAGAAGGTGCAAAATCAATAGGTGCCGGAGCTGCTACAATTGCTTCAGCGGGAGCTGCTATCGGTATTGGAAACGTGTTCAGTTCTTTGATCCATTCCGTGGCCCGAAATCCATCATTGGCTAAACAATCATTTGGTTATGCCATTTTGGGCTTTGCTCTAACCGAAGCTATTGCATCGTTTGCCCCAATGATGGCCTTTTTGATCTCATCCGTATTCCGA
B_Marchantia_polymorpha	ATGCTAGAAGGTGCAAAATTAATTGGAGCAGGAGCAGCTACCATTGCTTTAGCGGGAGCTGCTGTAGGTATTGGAAACGTTTTTAGTTCTTTGATTAATTCTGTTGCGCGAAATCCATCATTGGCTAAGCAATTATTTGGTTATGCCATTTTAGGTTTTGCTTTAACTGAAGCTATTGCTTTGTTTGCCTTAATGATGGCATTTTTAATATTATTCGTCTTT---
A_Mesostigma_viride	---ATGGAAGGAGCTAAATTAATTGGAGCAGGCTGCGCTACTATCGCATTAGCAGGAGCAGCTGTAGGTATTGGTAATGTTTTTAGTTCTTTGATTAGTGCAGTAGCACAAAATCCTTTTCAAGCTAATAAATTATTTGGTTATGCTATTTTAGGATTCGCTTTAACCGAGGCAATCGCGTTATTTGCTCTTATGATGGCATTCCTTATTTTATTCGTATTC---
E_Millettia_pinnata	ATGTTAGAAGGTGCAAAATCAATGGGTGCCGGAGCTGCTACAATTGCTTCAGCGGGAGCTGCTGTAGGTATTGGAAACGTATTCAGTTCATTAATTCATTCCGTGGCAAGAAATCCATCATTGGCAAAACAGTTATTCGGATATGCAATCCTGGGCTTTGCTCTAACCGAGGCTATTGCCTTGTTCGCATTAATGATGGCCTTTTTGATTCTATTTGTTTTC---
E_Mimulus_guttatus	ATGTTAGAAGGTGCAAAATTAATAGGTGCGGGAGCTGCTACAATTGCTTTAGCGGGAGCTGCGGTCGGTATTGGAAACGTCTTCAGTTCTTTGATCCATTCCGTGGCGCGCAATCCATCATTGGCTAAACAATTATTTGGTTATGCCATTTTGGGCTTTGCTCTTACCGAGGCAATTGCTTTGTTCGCATTAATGATGGCCTTTTTGATCTCATTTGTATTC---
E_Nicotiana_tabacum	ATGTTAGAAGGTGCAAAATCAATGGGTGCAGGAGCTGCTACAATTGCTTCAGCGGGAGCTGCTATCGGTATTGGAAACGTCCTTAGTTCCTCGATTCATTCCGTGGCGCGAAATCCATCATTGGCAAAACAATTATTTGGTTATGCCATTTTGGGCTTTGCTCTAACCGAAGCTATTGCATCGTTTGCCCCAATGATGGCCTTTTTGATCTCATTCGTATTCCAA
B_Nitella_hyalina	ATGTTAGAAGGTGCAAAATTAATTGGAGCGGGCTGTGCAACAATCGCATTAGCTGGAGCCGCTGTAGGTATTGGAAACGTGTTTAGTTCTTTGATTCATTCTGTTGCACGAAATCCTTCATTGGCGAAGCAACTATTTGGTTATGCCATTTTAGGTTTTGCTTTAACTGAAGCTATTGCTTTATTCGCCTTAATGATGGCTTTCTTAATTTTATTCGTGTTT---
B_Orthotrichum_stellatum	ATGCTAGAAGGTGCAAAATTAATTGGAGCAGGAGCAGCTACCATTGCTTTAGCGGGAGCTGCTATAGGTATTGGAAACGTATTTAGTTCTTCGATTCATTCTGTTGCGCGAAATCCATCATTGGCTAAGCAATTATTTGGTTATGCCATCTTAGGTTTCGCTTTAACAGAAGCTATTGCTTTGTTTGCCTTAATGATGGCCTTTTTGATCTTATTTGTTTTT---
M_Oryza_rufipogon	ATGTTAGAAGGAGCTAAATCAATAGGTGCCGGAGCTGCTACAATTGCTTTAGCGGGAGCTGCTGTCGGTATTGGAAACGTCCTCAGTTCTTCGATTCATTCCGTGGCGCGAAATCCTTCATTGGCTAAACAATTATTTGGTTATGCCATTTTGGGCTTTGCTCTCACCGAAGCTATTGCATTGTTTGCCCCAATGATGGCCTTTCTGATTTCATTCGTTTTCCGA
M_Oryza_sativa_Indica_Group	ATGTTAGAAGGAGCTAAATCAATAGGTGCCGGAGCTGCTACAATTGCTTTAGCGGGAGCTGCTGTCGGTATTGGAAACGTCCTCAGTTCTTCGATTCATTCCGTGGCGCGAAATCCTTCATTGGCTAAACAATTATTTGGTTATGCCATTTTGGGCTTTGCTCTCACCGAAGCTATTGCATTGTTTGCCCCAATGATGGCCTTTCTGATTTCATTCGTTTTCCGA
M_Oryza_sativa_Japonica_Group	ATGTTAGAAGGAGCTAAATCAATAGGTGCCGGAGCTGCTACAATTGCTTTAGCGGGAGCTGCTGTCGGTATTGGAAACGTCCTCAGTTCTTCGATTCATTCCGTGGCGCGAAATCCTTCATTGGCTAAACAATTATTTGGTTATGCCATTTTGGGCTTTGCTCTCACCGAAGCTATTGCATTGTTTGCCCCAATGATGGCCTTTCTGATTTCATTCGTTTTCCGA
B_Phaeoceros_laevis	ATGCTAGAAGGTGCAAAATTAATTGGAGCAGGAGCAGCTATCATAGCTTCAGCGGGAGCTGCCACAGGTATTGGAAACGTATTTAGTTCTTCGATTCATTCTGTTGCGCGAAATTTATTCTTGGCTAAG---TTATTTGGTTATGTTACCTTAGGTTCTGCGTTAACTGAAGTTATTGCTTTGTTTGCCTCAACGACGGCGTCTTCAATATCATTTGCCTTT---
M_Phoenix_dactylifera	ATGTTAGAAGGTGCAAAATCAATAGGTGCCGGAGCTGCTACAATTGCTTCAGCCGGAGCTGCTGTCGGTATTGGAAACGTCCTCAGTTCCTCGATTCATTCCGTGGCGCGAAATCCATCATTGGCTAAACAATCATTTGGTTATGCCATTTTGGGCTTTGCTCTCACCGAAGCTATTGCATCGTTTGCCCCAATGATGGCGTCTCTGATCTCATTCGTATTCCGA
B_Physcomitrella_patens	ATGCTAGAAGGTGCAAAATTAATTGGAGCAGGAGCAGCTACCATTGCTTTAGCGGGAGCTGCTATAGGTATTGGAAACGTATTTAGTTCTTCGATTCATTCTGTTGCGCGAAATCCATCATTGGCTAAGCAATTATTTGGTTATGCCATTTTAGGTTTCGCTTTAACAGAAGCTATTGCTTTGTTTGCCTTAATGATGGCGTTTTTAATCTTATTTGTCTTT---
B_Pleurozia_purpurea	ATGCTAGAAGGTGCAAAATTAATTGGAGCAGGAGCAGCGACCATTGCTTTAGCGGGGGCTGCTGTAGGTATTGGAAACGTTTTTAGTTCTTTGATTCATTCTGTTGCGCGAAATCCATCATTGGCTAAGCAATCATTTGGTTATGCTATTTTAGGTTTTGCTCTAACTGAAGCTATTGCTTCGTTTGCCTTAATGATGGCATTTTCAATATCATTCGTCTTTCAA
B_Ptychomnion_cygnisetum	ATGCTAGAAGGTGCAAAATTAATTGGAGCAGGAGCAGCTACCATTGCTTTAGCGGGAGCTGCTGTAGGTATTGGAAACGTATTTAGTTCTTCGATTCATTCTGTTGCGCGAAATCCATCATTGGCTAAGCAATTATTTGGTTATGCCATTCTAGGTTTCGCTCTAACAGAAGCTATTGCTTTGTTCGCCTCAATGATGGCCTTTTCGATCTCATTTGTTCTTCAA
E_Raphanus_sativus	ATGTTAGAAGGTGCAAAATCAATAGGTGCCGGAGCTGCTACAATTGCTTCAGCGGGAGCTGCTGTCGGTATTGGAAACGTCTTCAGTTCTTTGATCCATTCTGTGGCGCGAAATCCATCATTGGCTAAACAATCATTTGGTTATGCCATTTTGGGCTTTGCTCTAACCGAAGCTATTGCATTGTTTGCCCCAATGATGGCCTTTTTGATCTTATTCGTATTC---
E_Rhazya_stricta	ATGTTAGAGGGTGCAAAATCAATTGGTGCCGGAGCTGCTACAATTGCTTTAGCGGGAGCTGCTGTCGGTATTGGAAACGTCCTTAGTTCCTCGATTCATTCCGTGGCGCGAAATCCATCATTGGCTAAACAATTATTTGGTTATGCCATTTTGGGCTTTGCTCTAACCGAAGCTATTGCATCGTTTGCCCCAATGATGGCCTTTCTGATCTCATCCGTATTCCGA
E_Ricinus_communis	ATGTTAGAAGGTGCTAAATCAATCGGTGCGGGAGCTGCTACAATAGCTTTGGCGGGAGCTGCTGTCGGTATTGGAAATGTCTTCAGTTCTTTGATCCATTCCGTGGCGCGAAATCCATCCTTAGCTAAACAATTATTTGGTTATGCCATTTTGGGATTTGCTCTAACCGAAGCTATTGCATCGTTTGCCTTAATGATGGCCTTTCTGATCTTATTTGTATTCCGA
A_Roya_obtusa	---ATGTTAGGAGCAAAATTAATTGGAGCAGGTGCTGCTACTATAGCTTTGGCAGGAGCTGCTATCGGAATTGGTAACGTTTTTAGTTCTTTAATTAATTCAGTTGCACGCAATCCTTCATTAGCTAAACAATTATTTGGGTATGCTATTTTAGGTTTCGCTCTTACTGAAGCAATTGCTTTATTTGCTTTAATGATGGCTTTTTTAATCTTATTTGTATTC---
E_Salvia_miltiorrhiza	ATGTTAGAAGGAGCTAAGTTAATAGGTGCGGGAGCTGCAACAATCGCTTTAGCTGGAGCTGCAGTCGGAATTGGAAACGTATTCAGTTCTTTGATTCATTCGGTAGCTCGAAATCCATCATTAGCGAAACAGTTATTTGGTTATGCCATCTTGGGCTTTGCTCTTACCGAAGCAATTGCCTTGTTCGCATTAATGATGGCTTTCTTGATTTCATTCGTATTT---
E_Silene_latifolia	ATGTTAGAAGGAGCTAAATCAATAGGTGCCGGAGCTGCTACAATTGCTTCAGCGGGAGCTGCTGTCGGTATTGGAAACGTCTTTAGTTCTTTGATTCATTCCGTGGCTAGAAATCCATCATTGGCTAAACAACTATTCGGTTATGCTATTTTAGGCTTTGCTTTAACCGAGGCTATTGCCTTATTCGCCCTAATGATGGCCTTTTTAATCTCATTCGTCTTC---
E_Silene_vulgaris	ATGTTAGAAGGAGCCAAATTAATAGGTGCCGGTGCTGCTACAATTGCTTCAGCGGGAGCTGCTATCGGTATTGGAAACGTTTTCAGTTCGTTGATTCATTCCGTGGCTAGAAACCCGTCCTTGGCTAAACAACTCTTTGGTTATGCGATTTTGGGCTTTGCTTTAACTGAGGCTATTGCCTTATTCGCCCTAATGATGGCCTTTTTAATCTCATTCGTCTTC---
B_Sphagnum_palustre	ATGCTAGAAGGTGCAAAATTAATTGGAGCAGGAGCAGCTACCATTGCTTTAGCGGGAGCTGCTGTAGGTATTGGAAACGTATTTAGTTCTTCGATTCATTCTGTTGCACGAAATCCATCGTTGGCTAAGCAATTATTTGGTTATGCCATTTTAGGTTTTGCTTTAACAGAAGCTATTGCTTTGTTTGCCCTAATGATGGCGTTTTTAATATTATTTGTTTTT---
M_Spirodela_polyrhiza	ATGTTAGAAGGTGCAAAATCAATAGGTGCTGGAGCTGCTACAATTGCTTTAGCGGGAGCTGCTGTCGGTATTGGAAACGTCCTCAGTTCTTCGATTCATTCCGTGGCGCGAAATCCATCATTGGCTAAACAATCATTTGGTTATGCCATTTTGGGCTTTGCTCTAACCGAAGCTATTGCATCGTTTGCCCCCATGATGGCGTTTCTGATCTCATTCGTCTTC---
B_Tetraphis_pellucida	ATGCTAGAAGGTGCAAAATTAATTGGAGCAGGAGCAGCTACCATTGCTTTAGCGGGAGCTGCTGTAGGTATTGGAAACGTATTTAGTTCTTCGATTCATTCTGTTGCGCGAAATCCATCATCGGCTAAGCAATTATTTGGTTATGCCATTTTAGGTTTCGCTTTAACAGAAGCTATTGCTTTGTTTGCCTTAATGATGGCGTTTTTAATATTATTTGTCTTTCGA
B_Treubia_lacunosa	ATGCTAGAAGGTGCAAAATTAATTGGAGCAGGAGCAGCTACCATTGCTTTAGCGGGAGCTGCTGTAGGTATTGGAAACGTATTTAGTTCTTTGATTCATTCCGTTGCGCGAAATCCATCATTGGCTAAGCAATTATTTGGTTATGCCATTCTAGGTTTTGCATTAACTGAAGCTATTGCTTTGTTTGCCTTAATGATGGCTTTTTTAATATCATTCGTCTTT---
M_Tripsacum_dactyloides	ATGTTAGAAGGAGCTAAATCAATAGGTGCTGGAGCTGCTACAATTGCTTTAGCGGGAGCTGCTGTCGGTATTGGAAACGTTCTCAGTTCTTCGATTCATTCCGTGGCGCGAAATCCTTCATTGGCTAAACAATCATTCGGTTATGCCATTTTGGGCTTTGCTCTCACCGAAGCTATTGCATCGTTTGCCCCAATGATGGCCTTTCTGATCTCATTCGTCTTCCGA
M_Triticum_aestivum	ATGTTAGAAGGTGCTAAATCAATAGGTGCCGGAGCTGCTACAATTGCTTTAGCCGGAGCTGCTGTCGGTATTGGAAACGTCCTCAGTTCTTTGATTCATTCCGTGGCGCGAAATCCATCATTGGCTAAACAATCATTTGGTTATGCCATTTTGGGCTTTGCTCTCACCGAAGCTATTGCATTGTTTGCCCCAATGATGGCCTTTCTGATCTCATTCGTTTTCCGA
M_Triticum_timopheevii	ATGTTAGAAGGTGCTAAATCAATAGGTGCCGGAGCTGCTACAATTGCTTTAGCCGGAGCTGCTGTCGGTATTGGAAACGTCCTCAGTTCTTTGATTCATTCCGTGGCGCGAAATCCATCATTGGCTAAACAATCATTTGGTTATGCCATTTTGGGCTTTGCTCTCACCGAAGCTATTGCATTGTTTGCCCCAATGATGGCCTTTCTGATCTCATTCGTTTTCCGA
B_Ulota_hutchinsiae	ATGCTAGAAGGTGCAAAATTAATTGGAGCAGGAGCAGCTACCATTGCTTTAGCGGGAGCTGCTATAGGTATTGGAAACGTATTTAGTTCTTCGATTCATTCTGTTGCGCGAAATCCATCATTGGCTAAGCAATTATTTGGTTATGCCATCTTAGGTTTCGCTTTAACAGAAGCTATTGCTTTGTTTGCCTTAATGATGGCCTTTTTGATCTTATTTGTTTTT---
E_Vaccinium_macrocarpon	ATGTTAGAAGGTGCAAAATCAATAGGTGCCGGAGCTGCTACAATTGCTTCAGCGGGCGCTGCTGTCGGTATTGGAAACGTCCTTAGTTCCTCGATTCATTCCGTGGCGCGAAATCCATCATTGGCGAAACAATCATTTGGTTATGCCATTTTGGGCTTTGCTCTAACCGAAGCTATTGCATCGTTTGCCCCAATGATGGCCTTTTTGATCTCATCCGTATTCCGA
E_Vigna_angularis	ATGTTAGAAGGTGCAAAATCAATGGGTGCCGGAGCTGCTACAATTGCTTCAGCGGGAGCTGCTGTAGGTATTGGAAACGTATTCAGTTCATTAATTCATTCCGTGGCAAGAAATCCATCATTGGCAAAACAGTTATTCGGATATGCAATCCTGGGCTTTGCTCTAACCGAGGCTATTGCCTTGTTCGCATTAATGATGGCCTTTTTGATTCTCTTTGTTTTC---
E_Vigna_radiata	ATGTTAGAAGGTGCAAAATCAATGGGTGCCGGAGCTGCTACAATTGCTTCAGCGGGAGCTGCTGTAGGTATTGGAAACGTATTCAGTTCATTAATTCATTCCGTGGCAAGAAATCCATCATTGGCAAAACAGTTATTCGGATATGCAATCCTGGGCTTTGCTCTAACCGAGGCTATTGCCTTGTTCGCATTAATGATGGCCTTTTTGATTCTCTTTGTTTTC---
E_Vitis_vinifera	ATGTTAGAAGGTGCAAAATCAATGGGTGCCGGAGCTGCTACAATTGCTTCAGCGGGAGCTGCAATCGGTATTGGAAACGTGTTCAGTTCTTTGATCCATTCCGTGGCGCGAAATCCATCATTGGCTAAACAATCATTTGGTTATGCCATTTTGGGCTTTGCTCTAACCGAAGCTATTGCATCGTTTGCCCCAATGATGGCCTTTCTGATCTCATCCGTATTC---
M_Zea_luxurians	ATGTTAGAAGGAGCTAAATCAATAGGTGCTGGAGCTGCTACAATTGCTTTAGCGGGAGCTGCTGTCGGTATTGGAAACGTTCTCAGTTCTTCGATTCATTCCGTGGCGCGAAATCCTTCATTGGCTAAACAATCATTCGGTTATGCCATTTTGGGCTTTGCTCTCACCGAAGCTATTGCATCGTTTGCCCCAATGATGGCCTTTCTGATCTCATTCGTTTTC---
M_Zea_mays_subsp_mays	ATGTTAGAAGGAGCTAAATCAATAGGTGCTGGAGCTGCTACAATTGCTTTAGCGGGAGCTGCTGTCGGTATTGGAAACGTTCTCAGTTCTTCGATTCATTCCGTGGCGCGAAATCCTTCATTGGCTAAACAATCATTCGGTTATGCCATTTTGGGCTTTGCTCTCACCGAAGCTATTGCATCGTTTGCCCCAATGATGGCCTTTCTGATCTCATTCGTTTTC---
M_Zea_mays_subsp_parviglumis	ATGTTAGAAGGAGCTAAATCAATAGGTGCTGGAGCTGCTACAATTGCTTTAGCGGGAGCTGCTGTCGGTATTGGAAACGTTCTCAGTTCTTCGATTCATTCCGTGGCGCGAAATCCTTCATTGGCTAAACAATCATTCGGTTATGCCATTTTGGGCTTTGCTCTCACCGAAGCTATTGCATCGTTTGCCCCAATGATGGCCTTTCTGATCTCATTCGTTTTC---
M_Zea_perennis	ATGTTAGAAGGAGCTAAATCAATAGGTGCTGGAGCTGCTACAATTGCTTTAGCGGGAGCTGCTGTCGGTATTGGAAACGTTCTCAGTTCTTCGATTCATTCCGTGGCGCGAAATCCTTCATTGGCTAAACAATCATTCGGTTATGCCATTTTGGGCTTTGCTCTCACCGAAGCTATTGCATCGTTTGCCCCAATGATGGCCTTTCTGATCTCATTCGTTTTC---
M_Sorghum_bicolor	ATGTTAGAAGGAGCTAAATCAATAGGTGCTGGAGCTGCTACAATTGCTTTAGCGGGAGCTGCTGTCGGGATTGGAAACGTTCTCAGTTCTTCGATTCATTCTGTGGCGCGAAATCCTTCATTGGCTAAACAATCATTCGGTTATGCCATTTTGGGCTTTGCTCTCACCGAAGCTATTGCATTGTTTGCCCCAATGATGGCCTTTCTGATCTCATTCGTTTTCCGA
N_Amborella_trichopoda	ATGTTAGAAGGTGCAAAATCAATAGGTGCCGGAGCAGCTACAATTGCATCAGCGGGAGCTGCTGTCGGTATTGGAAACGTCCTTAGTTCCTCGATCCATTCCGTGGCGCGAAATCCATCATTGGCTAAACAATCATTTGGTTATGCCATTTTGGGCTTTGCTCTAACCGAAGCTATTGCATCGTTTGCCCCAATGATGGCGTCTCTGATCTCATCCGTATTCTGA
N_Liriodendron_tulipifera	ATGTTAGAAGGTGCAAAATCAATAGGTGCCGGAGCAGCTACAATTGCTTCAGCGGGAGCTGCTGTCGGTATTGGAAACGTCCTTAGTTCCTCGATCCATTCCGTGGCGCGAAATCCATCATTGGCTAAACAATCATTTGGTTATGCCATTTTGGGCTTTGCTCTAACCGAAGCTATTGCATCGTTTGCCCCAATGATGGCGTCTCTGATCTCATCCGTATTCCGA
E_Nelumbo_nucifera	ATGTTAGAAGGTGCAAAATCAATAGGTGCCGGAGCTGCTACAATTGCTTCAGCGGGAGCTGCTGTCGGTATTGGAAACGTCCCTAGTTCCTCGATCCATTCCGTGGCGCGAAATCCATCATTGGCTAAACAATCATTTGGTTATGCTATTTTGGGCTTTGCTCTAACCGAAGCTATTGCATCGTTTGCCCCAATGATGGCGTCTCTGATCTCATCCGTATTCCGA
