# Supplementary material for: The mitochondrial genome map of Nelumbo nucifera reveals ancient evolutionary features
Source: Sci Rep. 2016 Jul 22;6:30158. doi: 10.1038/srep30158 (PMC4957087; doi:10.1038/srep30158)
Supplement: Supplementary Data S1 [file srep30158-s2.zip › Alignment/ccmFN.phy]

67 1737
M_Aegilops_speltoides	ATGTCTATAAATGAATTTTCTCATTATTCGTTATTTCCGGGTCTTTTCGTTGCATTCACTTACAACAAGAAACAACCACCAGCGTTTGGTGCAGCACTTGCATTTTGGTGCATTCTTCTTCCTTTCCTTGGTCTTTCGTTCCGTCATATTCCAAATAACTTATCTAATTACAACGTATTAACCGCTAATGCACCTTTTTTTTATCAAATCTCAGGGACATGGTCTAATCATGAGGGTAGTATTTTATCATGGTGTTGGATCCCCAGTTTTTATGGATTCCTTTTTTGTTAC---GGTCGACCCCAAAGCCATAATGTCTCAAAACGAAGAGGCTATAGAGAAACTTTGATTTTTTCCTTTGTCTCGAACTTCGTGAAGAACTCCATTCTATCTCTCCAA…
E_Ajuga_reptans	ATGTCAATATATGAATTCTTTCATTATTCATTATTTCCGGGTCTTTTCGTTGCATTC------AACAAGAAAGAACCGCCAGTGTTTGGTGCAGCACCTGCATTTTGGTGTATTCTTCTTTCTTTCCTTGGTCTTTCGTTCCGTCATATTCCTAATAACTTATCCAATTACAACGTATTAACCGCTAATGCACCTTTCTTTTATCAAATCTCAGGGACATGGTCTAATCATGAGGGTAGTATTTTATCATGGTGTCGGATCCTAAGTTTTTATGGATTCCTTCTTTGTTACCGGGGTCGACCCAAAAGCCATAATGTCTCAAAACGAGGAGGCCATAGAGAAAGTCTTTTTTATTCCTTTCTTTCGAACTTCGTGAATAACTCCATTCTATCTCTCCCT…
B_Anomodon_rugelii	ATGTATAAT---GAATTGGGCCATTATTTTTTAGTACTGAGTATTTTTGTTGCATTAACTTACAACAAAAGACCT---------GCGGCTATTTCACTTTATTTTCTCTTCTTTACTATTTCTTTTTTCGGTATTTTGTTTTGCTATATTTCCTCTGATTTTTTCAATTACAATGTATTTACCGCTAATGCGCCTTTATTTTATAAAATATCAGGAACATGGTCTAATCATGAGGGCAGTTTGTTATTATGGTGTTGGATCTTAAGTTTCTATGGATTTTTTTTGGGTCAT------CGGGTTCGACCTTGCAATGTTTCAAAACGAGGGCGCAGCAAAAATCTATTTTTTTTCCGCAGACCGCTCGTGGCTTTTCGCTCTGCTTCCTTCATGAAAAAA…
E_Asclepias_syriaca	ATGTCAATATATGAATTGTTTCATTATTCGTTATTTCCGGGTCTTTTCGTTGCATTCACTTACAACAAGAAAGAACCACCAGTGTTTGGTGCAGCACTTGCATTTTGGTGTATTCTTCTTTCTTTCCTTGGTCTTTCGTTCCGTCATATTCCTAATAACTTATCCAATTACAACGTATTAACCGCTAATGCACCTTTCTTTTATCAAATCTCAGGGACATGGTCTAATCATGAGGGTAGTATTTTATCATGGTGTCGGATCCTAAGTTTTTATGGATTCCTTCTTTGTTACCGAGGTCGACCCCAAAGCCATAATGTCTCAAAACGAGGAGGCCATAGATCAAGTCTTTTTTATTCCTTTGTTTCGAACTTCATGAGGAACTCCATTCTATCTCTCCCT…
B_Atrichum_angustatum	ATGTATAAT---GAATTAGGCCATTATTTTTTAGTACTGAGTATTTTCGTTGCATTGACTTACAACAAAAGACCT---------GCGGCTGTTTCACTTTATTTTTTCTTTTTTACCATTTCTTTTTTTGGTATTTCGTTTTGCTACATTTCTTCTGACTTTTCTAATTACAATGTATTTACCGCTAATGCGCCTTTATTTTATAAAATATCAGGAACATGGTCTAATCACGAGGGCAGTTTGTTATTATGGTGTTGGATCTTAAGTTTTTATGGATTTTTTTTCGGTTAT------TGGGCTCGACCCTGCAATCTCTCAAAACGAGGGTGCAGTAAAAATATATTTTTTTTTCGCAGACCGCTAATGGCTTTTCGCTTCGCTTCCCTCATGAAAAAA…
B_Bartramia_pomiformis	ATGTATAAT---GAATTGGGCCATTATTTTTTAGTACTGAGTATTTTCGTTGCATTAACTTACAACAAAAGACCT---------GCGGCTATTTCACTTTATTTTTTTTTCTTTATTATTTCTTTCTTTGGTATTTTGTTTTGCTATATTTCTTCTGATTTTTCTAATTATAATGTATTTACCGCTAATGCGCCTTTATTTTATAAAATATCAGGAACATGGTCTAATCATGAGGGCAGTTTGTTATTATGGTGTTGGATCCTAAGTTTCTATGGATTTTTTTTGGGTTAT------CGGGTTCGACCTTGCAATGTTTCAAAACGAGGGCGCAGCAAAAATCTATTTTTTTTTCGCAGACCGCTTGTGGCTTTTTGCTCTGCTTTCTTTATAAAGAAA…
E_Batis_maritima	ATGTCAATATATGAATTGTTTCATTATTCGTTATTTCCGGGTCTTTTCGTTGCATTCACTTACAACAAGAAACAACCACCTGCGTTTGGTGCAGCACCCGCATTTTGGTGTATTCTTCTTGATTTCCTTGGTCTTTCGTTCCGTCATATTCCTAATAACTTATCCAATTACAACGTATTAACCGCTAATGCACCTTTCTTTTATCAAATCTCAGGAACATGGTCTAATCATGAGGGTAGTATTTTATTATGGTGTCGGATCCCAAATTTTTATGGATTTTTGCTTTGTTACCGGGGTCGATCCCTAAGCCATAATGTCTTAAAACAAGGAGGCCATAGAGAAACTTTTTTTTATTTTTTTGTCTCGAACTTCGTGAAGAACTCTATTTTATCTCTCCCT…
E_Beta_macrocarpa	ATGTCAATATATGAATTGTTTCATTATTCGTTATTTCCGGGCCTTTTCATTGCATTCACTTACAACAAGAAACAACCACCAGCGTTTGGTGCAGCACCTGCGTTTTGGTGTATTCTTCTTTCTTTCCTTGGTCTTTTGTTCTGTCATATTCCTAATAACTTATCCAATTACAACATATTAACCGCTAATGCACCTTTCTTTTATCAAATCTCAGGGACATGGTCTAATCATGAAGGTAGTATTTTATTATGGTGTCGGATCCCAAGTTTTTATGGATTCCTTCTTTGTTACCGGGGTCGATCCCAAAGCCATAATGTCTCAAAACGAGGAGGCCATAGAGAAAGTCTTCTTTTTTCCTTTGTCTTAAACTTCGTGAAGAACTCCATTCTATCTCTTCCT…
E_Beta_vulgaris_subsp_maritima	ATGTCAATATATGAATTGTTTCATTATTCGTTATTTCCGGGCCTTTTCATTGCATTCACTTACAACAAGAAACAACCACCAGCGTTTGGTGCAGCACCTGCGTTTTGGTGTATTCTTCTTTCTTTCCTTGGTCTTTTGTTCTGTCATATTCCTAATAACTTATCCAATTACAACATATTAACCGCTAATGCACCTTTCTTTTATCAAATCTCAGGGACATGGTCTAATCATGAAGGTAGTATTTTATTATGGTGTCGGATCCCAAGTTTTTATGGATTCCTTCTTTGTTACCGGGGTCGATCCCAAAGCCATAATGTCTCAAAACGAGGAGGCCATAGAGAAAGTCTTCTTTTTTCCTTTGTCTTAAACTTCGTGAAGAACTCCATTCTATCTCTTCCT…
E_Boea_hygrometrica	ATGTCAATATATGAATTGTTTCATTGTTCGTTATTTCCGGGTCTTTTCGTTGCATTCACTTACAACAAGAAACAACCACTAGTGTTTGGTGCAGCACCTGCATTTTGGTGTATTCTTCTTTCTTTCCTTGGTCTTTCGTTCCGTCATATTCCTAATAACTTATCCAATTACAACGTATTAACCGCTAATGCACCTTTCTTTTATCAAATCTCAGGGACATGGTCTAATCATGAGGGTAGTATTTTATCATGGTGTCGGATCCTAAGTTTTTATGGATTCCTTCTTTGTTACCGGGGTCGACCCAAAAGCCATAATGTCTCAAAACGAGGAGGCCATAGAGAAACTCTTTTTTCTTCCTTTGTTTCGAACTTCGTGAAGAACTCCATTCTATCTCTCCCT…
E_Brassica_carinata	ATGTCAATATATGAATTCTTTCATTATTCGTTATTTCCGGGTCTTTTCGTTGCATTCACTTACAACAAGAAACAACCACCAGCGTTTGGTGCAGCACCTGCATTTTGGTGCATTCTTCTTTCTTTCCTTGGTCTTTCGTTCTGTCATATTCCTAATAACTTATCCAATTACAACGTATTAACCGCTAATGCACCTTTCTTTTATCAAATCTCAGGAACATGGTCTAATCATGAGGGTAGTATTTTATTATGGTGTCGGATCCCAAATTTTTATGGATTTTTTCTTTGTTACCGGGGTCGACCCCAAAGCCATAATGTCTTAAAACAAGGAGGCCATAGGGAAAGTCTTTTTTTTTTTTTTTTCTCGAACTTCGTGAAGAACTCAATTTTATCTCTCCCT…
E_Brassica_juncea	ATGTCAATATATGAATTCTTTCATTATTCGTTATTTCCGGGTCTTTTCGTTGCATTCACTTACAACAAGAAACAACCACCAGCGTTTGGTGCAGCACCTGCATTTTGGTGCATTCTTCTTTCTTTCCTTGGTCTTTCGTTCTGTCATATTCCTAATAACTTATCCAATTACAACGTATTAACCGCTAATGCACCTTTCTTTTATCAAATCTCAGGAACATGGTCTAATCATGAGGGTAGTATTTTATTATGGTGTCGGATCCCAAATTTTTATGGATTTTTTCTTTGTTACCGGGGTCGACCCCAAAGCCATAATGTCTTAAAACAAGGAGGCCATAGGGAAAGTCTTTTTTTTTTTTTTTTCTCGAACTTCGTGAAGAACTCAATTTTATCTCTCCCT…
E_Brassica_napus	ATGTCAATATATGAATTCTTTCATTATTCGTTATTTCCGGGTCTTTTCGTTGCATTCACTTACAACAAGAAACAACCACCAGCGTTTGGTGCAGCACCTGCATTTTGGTGCATTCTTCTTTCTTTCCTTGGTCTTTCGTTCTGTCATATTCCTAATAACTTATCCAATTACAACGTATTAACCGCTAATGCACCTTTCTTTTATCAAATCTCAGGAACATGGTCTAATCATGAGGGTAGTATTTTATTATGGTGTCGGATCCCAAATTTTTATGGATTTTTTCTTTGTTACCGGGGTCGACCCCAAAGCCATAATGTCTTAAAACAAGGAGGCCATAGGGAAAGTCTTTTTTTTTTTTTTTTCTCGAACTTCGTGAAGAACTCAATTTTATCTCTCCCT…
E_Brassica_oleracea	ATGTCAATATATGAATTCTTTCATTATTCGTTATTTCCGGGTCTTTTCGTTGCATTCACTTACAACAAGAAACAACCACCAGCGTTTGGTGCAGCACCTGCATTTTGGTGCATTCTTCTTTCTTTCCTTGGTCTTTCGTTCTGTCATATTCCTAATAACTTATCCAATTACAACGTATTAACCGCTAATGCACCTTTCTTTTATCAAATCTCAGGAACATGGTCTAATCATGAGGGTAGTATTTTATTATGGTGTCGGATCCCAAATTTTTATGGATTTTTTCTTTGTTACCGGGGTCGACCCCAAAGCCATAATGTCTTAAAACAAGGAGGCCATAGGGAAAGTCTTTTTTTTTTTTTTTTCTCGAACTTCGTGAAGAACTCAATTTTATCTCTCCCT…
E_Brassica_rapa_subsp_campestris	ATGTCAATATATGAATTCTTTCATTATTCGTTATTTCCGGGTCTTTTCGTTGCATTCACTTACAACAAGAAACAACCACCAGCGTTTGGTGCAGCACCTGCATTTTGGTGCATTCTTCTTTCTTTCCTTGGTCTTTCGTTCTGTCATATTCCTAATAACTTATCCAATTACAACGTATTAACCGCTAATGCACCTTTCTTTTATCAAATCTCAGGAACATGGTCTAATCATGAGGGTAGTATTTTATTATGGTGTCGGATCCCAAATTTTTATGGATTTTTTCTTTGTTACCGGGGTCGACCCCAAAGCCATAATGTCTTAAAACAAGGAGGCCATAGGGAAAGTCTTTTTTTTTTTTTTTTCTCGAACTTCGTGAAGAACTCAATTTTATCTCTCCCT…
M_Butomus_umbellatus	ATGACATTTTTTGAATTGTCTCATTATTCGTTATTCCCGGGCCTTTTCGTTGCATTCACTTACAACAAGAAAGAACCACCAGCGTTTGGTGCAGCACCCGCATTTTGGTGCATTCTTCTTCCTTTCCTTGGTCTTTCGTTCCGTCATATTCCGGAGAACTTATCCCCTCCCAACGTCTCAACCGCGGAGGCACCTTTCTTTTATCAAATCTCAGGTACATGGTCTAATCATGAGGGTAGTATTTTATCATGGTGTCGGATCCCAAGTTTGTATGGATTCCTTCTTTGGGGT------CGACCTCAAAGCCATAATGTCTCAAAACGAAGAGGCCATAGAGAAAGAATTTCTTGTTCCTTTGTCTCGAACTTCGTGACCATTCGGTATCTCCAA------…
B_Buxbaumia_aphylla	ATGTATAAT---GAACTGGGCCATTATTTTTTAGTACTAAGTATTTTCGTTACATTAACTTATGACAAAAGACCT---------GCGGCTGTTTCACTTTATTTTCTTCTTTCTACTACTTCCTTCTTTGGTATTTTGTTCTGCTACATTTCCTCCGATTTCTCTAATTATAATGTATTTACCGCTAATGCGCCTTTATTTTATAAAATATCAGGAACATGGTCTAATCACGAAGGCAGTTTATTACTATGGTGTTGGATCCTAAGTTTATATGGATTCTTTTTGGGTTAT------CGGGTCCGACGCTGCAATGTTTCTAAACGAGGGCGCAGCAAAAATATATTTTTTTTTTGCAAACCACTAGTGGCTTTTTGCTTTGCTCCGCTCATGAAGAGA…
E_Carica_papaya	ATGTCAATATATGAATTCTTTCATTATTCGTTATTTCCGGGTCTTTTCGTTGCATTCACTTACAACAAGAAAGAACCACCAGCGTTTGGTGCAGCACCTGCATTTTGGTGCATTCTTCTTTCTTTCCTTGGTCTTTCGTTCCGTCATATTCCTAATAACTTATCCAATTACAACGTATTAACCGCTAATGCACCTTTCTTTTATCAAATCTCAGGGACATGGTCTAATCATGAGGGTAGTATTTTATTATGGTGTCGGATCCCAAATTTATATGGATTTCTTCTTTGTTACCGGGGTCGACCCCAAAGCCATAATGTCTTAAAACAAGGAGGCCATAGAGAAAGTGTTTTTTCTTTTTTTGTCTCGAACTTCGTGAAGAACTCCATTCTATCTCTCCCT…
E_Citrullus_lanatus	ATGTCAATATATGAATTGTTTCATTATTCGTTATTTCCCGGTCTTTTCGTTGCATTCACTTACAACAAGAAACAACCACCAGCGTTTGGTGCAGCACCTGCATTTTGGTGTATTCTTCTTTCTTTCTTTGGTCTTTCGTTCCGTCATATTCCTAATAACTTATCCAATTACAACGTATTAACCGCGAATGCACCTTTCTTTTATCAAATCTCAGGGACATGGTCTAATCATGAGGGTAGTATTTTATCATGGTGTCGGATCCCAAGTTTTTATGGATTCCTTCTTTGTTACCGGGGTCGACCCCAAAGCCATAATGTCTCAAAACGAGGAGGCCATAGAGAAACTCTTTTTTATTCCTTTCTTTCGAACTTCGTGAAGAACCCCATTCGAGATCTCCCT…
B_Climacium_americanum	ATGTATAAT---GAATTGGGCCATTATTTTTTAGTACTGAGTATTTTTGTTGCATTAACTTACGACAAAAGACCT---------GCGGCTATTTCACTTTATTTTCTTTTCTTTACTATTTCTTTTTTCGGTATTTCGTTTTGCTATATTTCCTCTGATTTCTTCAATTACAACGTATTTACCGCTAATGCGCCTTTATTTTATAAAATATCAGGAACATGGTCTAATCATGAGGGCAGTTTGTTATTATGGTGTTGGATCTTAAGTTTCTATGGATTTTTTTTGGGTCAT------CGGGTTCGACCCTGCAATGTTTCAAAACGAGGGCGCAGCAAAAATCTATTTTTTTTCCGCAGACCGCTCGTGGCTTTTCGCTCTGCTTCCTTCATAAAAAAA…
E_Cucumis_sativus	ACGACCATATATGAATTCTTTCATTATTCCTTATTTCCCGGTCTTTTCGTTGCATTCACTTACAAGAAGAAAGAACCACCAGCGTTTGGTGCAGCACCTGCATTTTGGTTTATTCTTCTTTCTTTCTTTGGTCTTTCGTTCCGTCATATTCCTAATAACTTATCCAATTACAACGTATTAACCGCGAATGCACCTTTCTTTTATCAAATCTCAGGGACATGGTCTAATCATGAGGGTAGTATTTTATCATGGTGTCGGATCCCAAGTTTTTATGGATTCCTTCTTTCTTACCGGGGTCGACCCCAAAGCCATAATGTCTCAAAACGAGGAGGCCATAGAGAAAGTCTTTTTTATTCCTTTCTTTCGAACTTCGTGAAGAACCCCATTCGAGATCTCCCT…
E_Cucurbita_pepo	ATGTCAATATATGAATTGTTTCATTATTCGTTATTTCCCGGTCTTTTCGTTGCATTCACTTACAACAAGAAAGAACCACCAGCGTTTGGTGCAGCACCTGCATTTTGGTGTATTCTTCTTTCTTTCTTTGGTCTTTCGTTCCGTCATATTCCTAATAACTTATCCAATTCCAACGTATTAACCGCGAATGCACCTTTCTTTTATCAAATCTCAGGGACATGGTCTAATCATGAGGGTAGTATTTTATCATGGTGTCGGATCCCAAGTGTTTATGGATTCCTTCTTTGTTACCGGGGTCGCCCCCAAAGCCATAATGTCTCAAAACGAGGAGGCCATAGAGAAACTCTTTTTTATTCCTTTCTTTCGAACTTCGTGAAGAACCCCATTCGAGATCTCCCT…
G_Cycas_taitungensis	ATGTCAATGAATGAATCGTGTCATTATCTGTTATTTCCGGGTCTTTTCGTTGCATTCACTTACAACAAGAAACAACCACCTGCGTTTGGTGCTTCACCTTACTTTTTGTGCACTCTTCTTTCTCCCCCTGGTCCTTCGTTCCGTCATATTCCTTCTAACTCTTCCAATTACAACGTATTCACCGCTAATGCACCTTTATTTTATCAAATCCCAGGGACATGGTCTAATCATGAGGGTAGTATTTCATCATGGTGTCGGATCCCAAGTTTTTATGGATTCCCTCTTTGTTATCGGGTCCAACCCCAAAGCCATAATGTATCAAAACGAGGAGGCCGTAGGGAAACTGTTTTTTGTTCCTTTGTCCCGAACTTCGTGAAGAACTCCATTCTATCTCTCCCT…
E_Daucus_carota_subsp_sativus	ATGTCAATATATGAATTGTTTCATTATTCGTTATTTCCGGGTCTTTTCGTTGCATTCACTTACAACAAGAAACAACCACCAGTGTTTGGTGCAGCACTTGCATTTTGGTGCATTCTTCTTTCTTTCCTTGGTCTTTCGTTCCGTCATATTCCTAATAACTTATCCAATTACAACGTATTAACCGCTAATGCACCTTTCTTTTATCAAATCTCAGGGACATGGTCTAATCATGAGGGTAGTATTTTATCATGGTGTCGGATCCTAAGTTTTTATGGATTCCTTCTTTGTTACCGGGGTCGACCCCAAAGCCATAATGTCTCAAAACGAGGAGGCCATAGAGAAACTCTTTTTTATTCCTTTGTCTCGAACTTCGTGAAGAACCCCATTCTATCTCTCCCC…
B_Funaria_hygrometrica	ATGTATAAT---GAATTGGGCCATTATTTTTTAGTACTAAGTATTTTCGTTGCATTAACTTACAACAAAAGACCT---------GCGGCTATTTCACTTTATTTTTTTTGTTTTACTATTTCTTTCTTTGGTATTTTGTTTTGCTACATTTCTTCTGATTTTTCTAATTACAATGTATTTACCGCTAATGCGCCTTTATTTTATAAAATATCAGGAACATGGTCTAATCATGAGGGTAGTTTGTTATTATGGTGTTGGATCCTAAGTTTCTATGGATTTTTTTTGGGTCAT------CGGGTTCGACCCTGCAATGTTTCAAAACGAGGGCGCAGCAAAAATATATTTTTTTTTCGCAGACCGCTTGTGGCTTTTCGCTTTGCTTGCTTCATAAAGAAA…
E_Glycine_max	TCAATAATTTATGAATTCTTTCATTTATCGTTATTTCCGGGTCTTTTCGTTGCATTCACTTACAACAAGAAACAACCACCAGCGTTTGGTGCAGCACCTGCATTTTGGTGCATTCTTCTTTCTTTCCTTGGTCTTTCGTTCCGTCATATTCCTAATAACTTATCCAATTACAACGTATTAACCGCTAATGCACCTTTCTTTTATCAAATCTCAGGGACATGGTCTAATCATGAGGGTAGTATTTTATCATGGTGTCGGATCCCACGTTTTTATGGATTCCTTCTTTGTTACCGGGGTCGACCCCAAAGCCATAATGTCTCAAAACGAGGAGGCCATAGAGAAGTTTTGTATTAC---TTTGTCTCGAACTTCGTGAAGAACTCCATTCTATCTCTCCCT…
E_Helianthus_annuus	ACGTCAATATATGAATTGTTTCATTATTCGTTATTTCCGGGTCTTTTCGTTGCATTCACTTACAACAAGAAAGAACCACCAGTGTTTGGTGCAGCACCTGCATTTTGGTGCATTCTTCTTTCTTTCCTTGGTCTTCCGTTCCGTCATATTCCTAATAACTTATCCAATGACAACGAATTAACCGCAAGTGCACCTTTCTTTTATCAAATCTCAGGGACATGGTCTAATCATGAGGGTAGTATTTTATCATGGTGTCGGATCCTAAGTTTTTATGGATTCCTTCTTTGTTACCGGGGTCGACCCCAAAGCCATAATGTCTCAAAACGAGGAGGCCATAGAGAAAGTCTTTTTTATTCCTTTGTCTCGAACTTCGTGAAGAACTCCATTCTATCTCTCCCC…
B_Hypnum_imponens	ATGTATAAT---GAATTGGGCCATTATTTTTTAGTACTGAGTATTTTTGTTGCATTAACTTACAACAAAAGACCT---------GCGGCTATTTCACTTTATTTTCTTTTCTTTACTATTTCTTTTTTCGGTATTTTGTTTTGCTATATTTCCTCTGATTTTTTCAATTACAATGTATTTACCGCTAATGCGCCTTTATTTTATAAAATATCAGGAACATGGTCTAATCATGAGGGCAGTTTGTTATTATGGTGTTGGATCTTAAGTTTCTATGGATTTTTTTTGGGTCAT------CGGGTTCGACCCTGCAATGTTTCAAAACGAGGGCGCAGCAAAAATCTATTTTTTTTCCGCAGACCGCTCGTGGCTTTTCGCTCTGCTTCCTTCATAAAAAAA…
E_Lotus_japonicus	TCAATAATATATGAATTCTTTCATTTATCGTTATTTCCGGGTCTTTTCGTTGCATTCACTTACAACAAGAAACAACCACCAGCGTTTGGTGCAGCACCTGCATTTTGGTGCATTCTTCTTTCTTTCCTTGGTCTTTCGTTCCGTCATATTCCTAATAACTTATCCAATTACAACGTATTAACCGCTAATGCACCTTTCTTTTATCAAATCTCAGGGACATGGTCTAATCATGAGGGTAGTATTTTATCATGGTGTCGGATCCCACGTTTTTATGGATTCCTTCTTTGTTACCGGGGTCGACCCCAAAGCCATAATGTCTCAAAACGAGGAGGCCATAGAGAAGTTTTGTATTAC---TTTGTCTCGAACTTCGTGAAGAACTCCATTCTATCTCTCCCT…
E_Malus_x_domestica	ATGTCAATATATGAATTGTTTCATTATTCGTTATTTCCGGGTCTTTTCATTGCATTCACTTACAACAAGAAACAACCACCAGCGTTTGGTGCAGCACCTGCATTTTGGTGCATTCTTCTTTCTTTCCTTGGTCTTTCGTTCCGTCATATTCCTAATAACTTATCCAATTACAACGTATTAACCGCTAATGCACCTTTCTTTTATCAAATCTCAGGGACATGGTCTAATCATGAGGGTAGTATTTTATCATGGTGTCGGATCCCAAGTTTATATGGATTCCTTCTTTGTTACCGGGGTCGACCCCAAAGCCATAATGTCTCAAAACGAGGAGGCCATAGAGAAACTCTTTTTTATTCCTTTGTCTCGAACTTCGTGAAGAACTCCATTCTATCTCTCCCT…
E_Millettia_pinnata	TCAATAATATATGAGTTATTTCATTTCTCGTTATTTCCGGGTCTTTTCGTTGCATTCACTTACAACAAGAAACAACCACCAGCGTTTGGTGCAGCACCTGCATTTTGGTGCATTCTTCTTTCTTTCCTTGGTCTTTCGTTCCGTCATATTCCTAATAACTTATCCAATTACAACGTATTAACCGCTAATGCACCTTTCTTTTATCAAATCTCAGGGACATGGTCTAATCATGAGGGTAGTATTTTATCATGGTGTCGGATCCCACGTTTTTATGGATTCCTTCTTTGTTACCGGGGTCGACCCCAAAGCCATAATGTCTCAAAACGAGGAGGCCATAGAGAAGTTTTGTATTAC---TTTGTCTCGAACTTCGTGAAGAACTCCATTCTATCTCTCCCT…
E_Mimulus_guttatus	ATGTCAATATATGAATTTTTTCATTATTCGTTATTTCCGGGTCTTTTCGTTGCATTCACTTACAACAAGAAAGAACCACCAGTGTTTGGTGCAGCACCTGCATTTTGGTGTATTCTTCTTTCTTTCCTTGGTCTTTCGTTCCGTCATATTCCTAATAACTTATCCAATTACAACGTATTAACCGCTAATGCACCTTTCTTTTATCAAATCTCAGGGACATGGTCTAATCATGAGGGTAGTATTTTATCATGGTGTCGGATCCTAAGTTTTTATGGATTCCTTCTTTGTTACCGGGGTCGACCCAAAAGCCATAATGTCTCAAAACGAGGAGGCCATAGAGAAACTCTTTTTTATTCCTTTCTTTCGAACTTCGTGAAGAACTCCATTCTATCTCTCCCT…
E_Nicotiana_tabacum	ATGTCAATATATGAATTGTTTCATTATTCGTTATTTACGGGTCTTTTCGTTGCATTCACTTACAACAAGAAACAACCACCAGTGTTTGGTGCAGCACTTGCATTTTGGTGTATTCTTCTTTCTTTCCTTGGTCTTTCGTTCCGTCATATTCCTAATAACTTATCCAATTACAACGTATTAACCGCTAATGCACCTTTCTTTTATCAAATCTCAGGGACATGGTCTAATCATGAGGGTAGTATTTTATCATGGTGTCGGATCCTAAGTTTTTATGGATTCCTTCTTTGTTACCGGGGTCGACCCCTAAGCCATAATGTCTCAAAACGAGGAGGCCATAGAGAAACTTTTTTTTATTCCTTTGTTTCGAACTTCGTGAAGAACTCCATTCTATCTCTCCCT…
B_Orthotrichum_stellatum	ATGTATAAT---GAATTGGGCCATTATTTTTTAGTACTGAGTATTTTTGTCGCATTAACTTACAACAAAAGACCT---------GCGGCTATTTCACTTTATTTTTTTCTCTTTACTATTTCTTTTTTTGGTATTTTGTCTTGCTATATTTCTTCTGATTTTTTCAATTACAATGTATTTACCGCTAATGCGCCTTTATTTTATAAAATATCAGGAACATGGTCTAATCATGAGGGCAGTTTGTTATTATGGTGTTGGATCCTAAGTTTCTATGGATTTTTTTTGGGTCAT------CGGGTTCGACCCTGCAATGTTTCAAAACGAGGGCGCAGCAAAAATCTCTTTTTTTTTCGCAGACCGCTTGTGGCTTTTCGCTCCGCTTCCTTCATAAAAAAA…
M_Oryza_rufipogon	ATGTCTATAAATGAATTTTCTCATTATTTGTTATTTCCGGGTCTTTTCGTTGCATTCACTTACAACAAGAAACAACCACCAGCGTTTGGTGCAGCACCTGCATTTTGGTGCATTCTTCTTCCTTTCCTTGGTCTTTCGTTCCGTCATATTCCAAATAACTTATCTAATTACAACGTATTAACCGCTAATGCATCTTTTTTTTATCAAATCTCAGGGGCATGGTCTAATCATGAGGGTAGTATTTTATCATGGTGTTGGATCCCAAGTTTTTATGGATTCCTTTTTTGTTAC---GGTCGACCCCAAAGCCATAATGTCTCAAAACGAAGAGGCTATAGAGAAACTTTTATTTTTTCCTTTGTCTCGAACTTCGTGAAGAACTCCATTCTATCTCTCCAA…
M_Oryza_sativa_Indica_Group	ATGTCTATAAATGAATTTTCTCATTATTTGTTATTTCCGGGTCTTTTCGTTGCATTCACTTACAACAAGAAACAACCACCAGCGTTTGGTGCAGCACCTGCATTTTGGTGCATTCTTCTTCCTTTCCTTGGTCTTTCGTTCCGTCATATTCCAAATAACTTATCTAATTACAACGTATTAACCGCTAATGCATCTTTTTTTTATCAAATCTCAGGGGCATGGTCTAATCATGAGGGTAGTATTTTATCATGGTGTTGGATCCCAAGTTTTTATGGATTCCTTTTTTGTTAC---GGTCGACCCCAAAGCCATAATGTCTCAAAACGAAGAGGCTATAGAGAAACTTTTATTTTTTCCTTTGTCTCGAACTTCGTGAAGAACTCCATTCTATCTCTCCAA…
M_Oryza_sativa_Japonica_Group	ATGTCTATAAATGAATTTTCTCATTATTTGTTATTTCCGGGTCTTTTCGTTGCATTCACTTACAACAAGAAACAACCACCAGCGTTTGGTGCAGCACCTGCATTTTGGTGCATTCTTCTTCCTTTCCTTGGTCTTTCGTTCCGTCATATTCCAAATAACTTATCTAATTACAACGTATTAACCGGTAATGCATCTTTTTTTTATCAAATCTCAGGGGCATGGTCTAATCATGAGGGTAGTATTTTATCATGGTGTTGGATCCCAAGTTTTTATGGATTCCTTTTTTGTTAC---GGTCGACCCCAAAGCCATAATGTCTCAAAACGAAGAGGCTATAGAGAAACTTTTATTTTTTCCTTTGTCTCGAACTTCGTGAAGAACTCCATTCTATCTCTCCAA…
M_Phoenix_dactylifera	ATGTCTATAAATGAATTCTCTCATTATTCGTTATTTCCGGGTCTTTTCGTTGCATTCACTTACAACAAGAAAGAACCACCAGCGTTTGGTGCAGCACCTGCATTTTGGTGCATTCTTATTCCTTTCCTTGGTCTTTCGTTCCGTCATATTCCTAATAACTTATCCAATTACAACGTATTAACCGCTAATGCACCTTTCTTTTATCAAATTTCAGGGACATGGTCTAATCATGAGGGTAGTATTTTATCATGGTGTTGGATCCCTTTTTTTTATGGATTCCTTCTTTGTTAC---GGTCGACCCCAAAGCCATAATGTCTCAAAACGAAGAGGCTATAGAGAAACTTTTCTTTTTTCCTTTGTCTCGAACTTCGTGAAGAACTCCATTCTATCTCTCCAA…
B_Physcomitrella_patens	ATGTATAAT---GAATTGGGCCATTATTTTTTAGTACTGAGTATTTTCGTTGCATTAACTTACAACAAAAGACCT---------GCGGCTATTTCACTTTATTTTTTTTGTTTTACTATTTCTTTCTTTGGTATTTTGTTTTGCTACATTTCTTCTGATTTTTCTAATTACAATGTATTTACCGCTAATGCGCCTTTATTTTATAAAATATCAGGAACATGGTCTAATCATGAGGGTAGTTTGTTATTATGGTGTTGGATCCTAAGTTTCTATGGATTTTTTTTGGGTCAT------CGGGTTCGACCCTGCAATGTTTCAAAACGAGGGCGCAGCAAAAATATATTTTTTTTTCGCAGACCGCTTGTGGCTTTTCGCTTTGCTTGCTTCATAAAGAAA…
B_Pleurozia_purpurea	GTTTATAATGTTGAATTGGGCCATTATTTTTTAGTACCGAGTATTTCCGTTGCGTTAACTAACAAGCTGCGCCCC---------GTGGTTGTTTCACTCTATTTTTTTCTGTTCACTATGTCTTTCTCTGGTATTTTGTTTCGCTATATTCCTTCCGACTTTTCCAATTACAACGTATTTACCGCTAATGCGCCTTTGTTTTATAAAATATCAGGAACCTGGTCCAATCATGAAGGTAGTCTGTTATTATGGTGTTGGATCCCAAGTTTTTACGGATTCCTTTTTTGTTAC------CCGGCTCGGCCCAGCAATGTATCGGAACAAGCAAAGGGC------------------------------------------------------GCAAAAAAA…
B_Ptychomnion_cygnisetum	ATGTATAAT---GAATTGGGCCATTATTTTTTAGTACTGAGTATTTTTGTTGCATTAACTTACAACAAAAGACCT---------GCGGCTATTTCACTTTATTTTTTTCCCTTTACTATTTCTTTCTTTCGTATTTCGTCCTGCTATATTTCCTCCGATTTTCTCAATTACAATGTATTTACCGCTAATGCGCCTTTATTTTATAGAATATCAGGAACATGGTCTAATCATGAGGGCAGTTTGTTATTATGGTGTTGGATCCTAAGTTTCTATGGATTTTTTTTAGGTCAT------CGGGTTCGACCTTGCAATGTTTCAAAACGAGGGCGCCGCAAAAATCTATTTTTTTTCCGCAGGCCGCTCGTGGCTTTTCGCTCCGCTCCCTTCATAAAAAAA…
E_Raphanus_sativus	ATGTCAATATATGAATTCTTTCATTATTCGTTATTTCCGGGTCTTTTCGTTGCATTCACTTACAACAAGAAACAACCACCAGCGTTTGGTGCAGCACCTGCATTTTGGTGCATTCTTCTTTCTTTCCTTGGTCTTTCGTTCTGTCATATTCCTAATAACTTATCCAATTACAACGTATTAACCGCTAATGCACCTTTCTTTTATCAAATCTCAGGAACATGGTCTAATCATGAGGGTAGTATTTTATTATGGTGTCGGATCCCAAATTTTTATGGATTTTTTCTTTGTTACCGGGGTCGACCCCAAAGCCATAATGTCTTAAAACAAGGAGGCCATAGGGAAAGTCTTTTTTTTTTTTTTTTCTCGAACTTCGTGAAGAACTCAATTTTATCTCTCCCT…
E_Rhazya_stricta	ATGTCAATATATGAATTGTTTCATTATTCGTTATTTCCGGGTCTTTTCGTTGCATTCACTTACAACAAGAAAGAACCACCAGTGTTTGGTGCAGCACTTGCATTTTGGTGTATTCTTCTTTCTTTCCTTGGTCTTTCGTTCCGTCATCTTCCTAATAACTTATCCAATTACAACGTATTAACCGCTAATGCACCTTTCTTTTATCAAATCTCAGGGACATGGTCTAATCATGAGGGTAGTATTTTATCATGGTGTCGGATCCTAAGTTTTTATGGATTCCTTCTTTGTTACCGAGGTCGACCCCAAAGCCATAATGTCTCAAAACGAGGAGGCCATAGAGAAAGTCTTTTTTATTCCTTTGTTTCGAACTTCATGAAGAACTCCATTCTATCTCTCCCT…
E_Ricinus_communis	ATGTCAATATATGAATTGTTTCATTATTCGTTATTTCCGGGTCTTTTCGTTGCATTCACTTATAACAAGAAACAACCACCAGCGTTTGGTGCAGCACCTGCATTTTGGTGTATTCTTCTTTCTTTCCTTGGTCTTTCGTTCCGTCATATTCCTAATAACTTATCCAATTACAACGTATTAACCGCTAATGCACCTTTCTTTTATCAAATCTCAGGGACATGGTCTAATCATGAGGGTAGTATTTTATCATGGTGTCGGATCCCAAGTTTTTATGGATTCCTTCTTTGTTACCGGGGTCGACCCCAAAGCCATAATGTCTCAAAACGAGGAGGCCATAGAGAAACTATTTTTTATTCCTTTGTCTCGAACTTCGTGAAGAACTCCATTCTATCTCTCTCT…
E_Salvia_miltiorrhiza	ATGTCAATATATGAATTCTTTCATTATTCGTTATTTCCGGGTCTTTTCGTTGCATTCACTTACAACAAGAAAGAACCACCAGTGTTTGGTGCAGCACCTGCATTTTGGTGTATTCTTCTTTCTTTCCTTGGTCTTTCGTTCCGTCATATTCCTAATAACTTATCCAATTACAACGTATTAACCGCTAATGCACCTTTCTTTTATCAAATCTCAGGGACATGGTCTAATCATGAGGGTAGTATTTTATCATGGTGTCGGATCCTAAGTTTTTATGGATTCCTTCTTTGTTATCGGGGTCGACCCAAAAGCCATAATGTCTCAAAACGAGGAGGCTATAGAGAAACTCTTTTTTATTCCTTTCTTTCGAACTTCGTGAAGAACTCCATTCTATCTCTCCCT…
E_Silene_latifolia	ATGTCAATATATGAATTGTTTCATTATTCGTTATTTCCGGGTCTTTTCATTGCATTCACTTACAACAAGAAACAACCACCAGCGTTTGGTGCAGCACCCGCATTTTGGTGTATTCTTTTTTCTTTCTTTGGTCTTTTGTTCTGTCATATTTCTAATAACTTATCCAATTACAACGTATTAACCGCTAATGCACCTTTCTTTTATCAAATCTCAGGGACATGGTCTAATCATGAAGGTAGTATTTTATTATGGTGTCGGATCCCAAGTTTTTATGGATTCCTTCTTTGTTACCGGGGTCGATCCCAAAGCCATAATGTCTCAAAACGAGGAGGCCATAGAGAAAGTCTTCTTTTTTCCTTTGTCTTAAACTTCGTGAAGAACTCCATTCTATCTCTTCCT…
E_Silene_vulgaris	ATGTCAATATATGAATTGTTTCATTATTCGTTATTTCCGGGTCTTTTCATTGCATTCACTTACAACAAGAAACAACCACCAGCGTTTGGTGCAGCACCCGCATTTTGGTGTATTCTTTTTTCTTTCTTTGGTCTTTTGTTCTGTCATATTTCTAATAACTTATCCAATTACAACGTATTAACCGCTAATGCACCTTTCTTTTATCAAATCTCAGGGACATGGTCTAATCATGAAGGTAGTATTTTATTATGGTGTCGGATCCCAAGTTTTTATGGATTCCTTCTTTGTTACCGGGGTCGATCCCAAAGCCATAATGTCTCAAAACGAGGAGGCCATAGAGAAAGTCTTCTTTTTTCCTTTGTCTTAAACTTCGTTCAGAACTCCATTCTATCTCTTCCT…
B_Sphagnum_palustre	ATGTATAAT---GAATTGGGCCACTATTTCTTAGTACTGGGTATTTCTGTTGTATTAACTTACAACAAAAGACCT---------GCGGCTGTTTCACTTTATTTCTTTTTTTCTACCATTTCCTTTTTTGGTATTTTGTTTTGCTATATTTCTTCTGACTTTTCTAATTACAATGTATTTACCGCTAATGCGCCTTTATTCCATAAAATCTCAGGAACATGGTCTAATCATGAGGGTAGTTTGTTATTATGGTGTTGGATTCTAAGTTTTTATGGATTTATTTTTGGTTAT------CGGGCTCGACCCTGCAATATTTCAAAACGAGGGTGCAGCAAAAATATATTTCTTTTTCGCAGACCGCTGGTGGCTTTTCGCTTTGCTTCTTTTATAAAGAAA…
M_Spirodela_polyrhiza	ATGTCAATAAATGCATTTTCTCATTATTCGTTCTTTCCGGGTCTTTTCGTTGCATTCACTTACAACAAGAAAGAACCACCAGCGTTTGGTGCAGCCCCTGCATTTTGGTGCATTCTTCTTTCTTTCCTTGGTCTTTCGTTCCGTCATATTCCTAATAACTTATCCAATTACAGCGTATTAACCGCTAATGCACCTTTCTTTTATCAAATCTCAGGGACATGGTCTAATCATGAGGGTAGTATTTTATCATGGTGTTGGATCCCAAGTTTTTATGGATTCCTTCTTTGTTAC---GGTCGACCCCAAAGCCATAATGTCTCA---AGAAGAGGCCATAGAGAAACTCTTTTTTGTTCCTTTGTCTCGAACTTCGTGAAGAACTCCATTCTATCTCTCCAA…
B_Tetraphis_pellucida	ATGTATAAT---GAATTGGGCCATTATTTTTTAGTACTGAGTATTTTCGTTGCATTGACTTACAACGAAAGACCT---------GCGGCTGTTTCACTTTATTTCTTCTTTTTCACCATCTCTCTCCTTGGTATTTTGTTTTGCTATATTTCTTCCGACTTTTCTAATTACAATGTATTTACTGCTAATGCGCCTTTATTTTATAAAATATCAGGAACATGGTCTAATCACGAGGGCAGTTTGTTATTATGGTGTTGGATCTCAAGTTTTTATGGATTCTTTTTTGGTCAT------CGGGCCCGACCCTGCAATGTTTCAAAACGAGGGTGCAGCAAAAATATATTTTTTTTTCGCAGACCGCTGGTGGCTTTTTGCTCCGCTTTCCCCATGAAGAGA…
M_Tripsacum_dactyloides	ATGTCTATAAATGAATTTTCTCATTATTTGTTATTTCCGGGTCTTTTCGTTGCATTCACTTACAACAAGAAACAACCACCAGCGTTTGGTGCAGCACCTGCATTTTGGTGCATTCTTCTTTCTTTCCTTGGTCTTTCGTTCCGTCATATTCCAAATAACTTATCTAATTACAACGTATTAACCGCTAATGCACCTTTTTTTTATCAAATCTCAGGGACATGGTCTAATCATGAGGGTAGTATTTTATCATGGTGTTGGATCCCAAGTTTTTATGGATTCCTTTTTTGTTAC---GGTCGACCCCAAAGCCATAATGTCTCAAAACGCAGAGGCTATAGAGAAACTTTTATTTTTTCCTTTGTCTCGAACTTCGTGAAGAACTCCATTCTATCTCTCCAA…
M_Triticum_aestivum	ATGTCTATAAATGAATTTTCTCATTATTCGTTATTTCCGGGTCTTTTCGTTGCATTCACTTACAACAAGAAACAACCACCAGCGTTTGGTGCAGCACTTGCATTTTGGTGCATTCTTCTTCCTTTCCTTGGTCTTTCGTTCCGTCATATTCCAAATAACTTATCTAATTACAACGTATTAACCGCTAATGCACCTTTTTTTTATCAAATCTCAGGGACATGGTCTAATCATGAGGGTAGTATTTTATCATGGTGTTGGATCCCCAGTTTTTATGGATTCCTTTTTTGTTAC---GGTCGACCCCAAAGCCATAATGTCTCAAAACGAAGAGGCTATAGAGAAACTTTGATTTTTTCCTTTGTCTCGAACTTCGTGAAGAACTCCATTCTATCTCTCCAA…
M_Triticum_timopheevii	ATGTCTATAAATGAATTTTCTCATTATTCGTTATTTCCGGGTCTTTTCGTTGCATTCACTTACAACAAGAAACAACCACCAGCGTTTGGTGCAGCACTTGCATTTTGGTGCATTCTTCTTCCTTTCCTTGGTCTTTCGTTCCGTCATATTCCAAATAACTTATCTAATTACAACGTATTAACCGCTAATGCACCTTTTTTTTATCAAATCTCAGGGACATGGTCTAATCATGAGGGTAGTATTTTATCATGGTGTTGGATCCCCAGTTTTTATGGATTCCTTTTTTGTTAC---GGTCGACCCCAAAGCCATAATGTCTCAAAACGAAGAGGCTATAGAGAAACTTTGATTTTTTCCTTTGTCTCGAACTTCGTGAAGAACTCCATTCTATCTCTCCAA…
B_Ulota_hutchinsiae	ATGTATAAT---GAATTGGGCCATTATTTTTTAGTACTGAGTATTTTTGTCGCATTAACTTACAACAAAAGACCT---------GCGGCTATTTCACTTTATTTTTTTCTCTTTACTATTTCTTTTTTTGGTATTTTGTCTTGCTATATTTCTTCTGATTTTTTCAATTACAATGTATTTACCGCTAATGCGCCTTTATTTTATAAAATATCAGGAACATGGTCTAATCATGAGGGCAGTTTGTTATTATGGTGTTGGATCCTAAGTTTCTATGGATTTTTTTTGGGTCAT------CGGGTTCGACCCTGCAATGTTTCAAAACGAGGGCGCAGCAAAAATCTCTTTTTTTTTCGCAGACCGCTTGTGGCTTTTCGCTCCGCTTCCTTCATAAAAAAA…
E_Vaccinium_macrocarpon	ACGTCAATATATGAATTGTTTCATTATTCGTTATTTCTGGGTCTTTTCGTTGCATTCACTTACAACAAGAAACAACCACCAGTGTTTGGTGCAGCACCTGCATTTTGTTTCATTCTTCTTTCTTTCCTTGGTCTTTCGTTCCGTCATATTCCTAATAACTTATCCAATTACAACGTATTAACTGCTAATGCACCTTTCTTTTATCAAATCTCAGGGACATGGTCTAATCATGAGGGTAGTATTTTATCATGGTGTCGGATCCTAAGTTTTTATGGATTTCTTCTTTGTTACCGGGGTCGACCGCAAAGCCATAATATCTCAAAACGAGGAGGCCATAGAGAAACTCTTTTTTATTCCTTGGTCTTGAACTTCGTGAAGAACTCCATTCTATCTCTCCCT…
E_Vigna_angularis	TCAATAATTTATGAATTATTTCATTTATCGTTATTTCCGGGTCTTTTCGTTGCATTCACTTACAACAAGAAACAACCACCAGCGTTTGGTGCAGCACCTGCATTTTGGTGCATTCTTCTTTCTTTCCTTGGTCTTTCGTTCCGTCATATTCCTAATAACTTATCCAATTACAACGTATTAACCGCGAATGCACCTTTCTTTTATCAAATCTCAGGGACATGGTCTAATCATGAGGGTAGTATTTTATCATGGTGTCGGATCCCACGTTTTTATGGATTCCTTCTTTGTTACCGGGGTCGACCCCAAAGCCATAATGTCTCAAAACGAGGAGGCCATAGAGAAGTTTTGTATTAC---TTTGTCTCGAACTTCGTGAAGAACTCCATTCTATCTCTCCCT…
E_Vigna_radiata	TCAATAATTTATGAATTCTTTCATTTATCGTTATTTCCGGGTCTTTTCGTTGCATTCACTTACAACAAGAAACAACCACCAGCGTTTGGTGCAGCACCTGCATTTTGGTGCATTCTTCTTTCTTTCCTTGGTCTTTCGTTCCGTCATATTCCTAATAACTTATCCAATTACAACGTATTAACCGCTAATGCACCTTTCTTTTATCAAATCTCAGGGACATGGTCTAATCATGAGGGTAGTATTTTATCATGGTGTCGGATCCCACGTTTTTATGGATTCCTTCTTTGTTACCGGGGTCGACCCCAAAGCCATAATGTCTCAAAACGAGGAGGCCATAGAGAAGTTTTGTATTAC---TTTGTCTCGAACTTCGTGAAGAACTCCATTCTATCTCTCCCT…
E_Vitis_vinifera	ATGTCAATATATGAATTGTTTCATTATTCGTTATTTCCGTGTCTTTTCGTTGCATTCACTTACAACACGAAACAACCACCAGCGTTTGGTGCAGCACCTGCATTTTGGTGCATTCTTCTTTCTTTCCTTGGTCTTTCGTTCCGTCATATTGATAATAACTTATCCAATTACAACGTATTAACCGCTAATGCACCTTTCTTTTATCAAATCACAGGGACATGGTCTAATCATGAGGGTAGTATTTTTTCATGGTGTCGGATCCCAAGTTTTTATGGATTCCTTCTTTGTTACCGGTGTCGACCCCAAAGCCATAATGTCTCAAAACGAGGAGGCCATAGAGAAACTCTTTTTTATTCCTTTGTCTCGAACTTCGTGAAGAACTCCATTCTATCTCTCCCT…
M_Zea_luxurians	ATGTCTATAAATGAATTTTCTCATTATTTGTTATTTCCGGGTCTTTTCGTTGCATTCACTTACAACAAGAAACAACCACCAGCGTTTGGTGCAGCACCTGCATTTTGGTGCATTCTTCTTTCTTTCCTTGGTCTTTCGTTCCGTCATATTCCAAATAACTTATCTAATTACAACGTATTAACCGCTAATGCACCTTTTTTTTATCAAATCTCAGGGACATGGTCTAATCATGAGGGTAGTATTTTCTCATGGTGTTGGATCCCTAGTTTTTATGGATTCCTTTTTTGTTAC---GGTCGACCCCAAAGCCATAATGTCTCAAAACGCAGAGGCTATAGAGAAACTTTTCTTTTTTCCTTTGTCTCGAACTTCGTGAAGAACTCCATTCTATCTCTCCAA…
M_Zea_mays_subsp_mays	ATGTCTATAAATGAATTTTCTCATTATTTGTTATTTCCGGGTCTTTTCGTTGCATTCACTTACAACAAGAAACAACCACCAGCGTTTGGTGCAGCACCTGCATTTTGGTGCATTCTTCTTTCTTTCCTTGGTCTTTCGTTCCGTCATATTCCAAATAACTTATCTAATTACAACGTATTAACCGCTAATGCACCTTTTTTTTATCAAATCTCAGGGACATGGTCTAATCATGAGGGTAGTATTTTCTCATGGTGTTGGATCCCAAGTTTTTATGGATTCCTTTTTTGTTACCGGGGTCGACCCCAAAGCCATAATGTCTCAAAACGCAGAGGCTATAGAGAAACTTTTATTTTTTCCTTTGTCTCGAACTTCGTGAAGAACTCCATTCTATCTCTCCAA…
M_Zea_mays_subsp_parviglumis	ATGTCTATAAATGAATTTTCTCATTATTTGTTATTTCCGGGTCTTTTCGTTGCATTCACTTACAACAAGAAACAACCACCAGCGTTTGGTGCAGCACCTGCATTTTGGTGCATTCTTCTTTCTTTCCTTGGTCTTTCGTTCCGTCATATTCCAAATAACTTATCTAATTACAACGTATTAACCGCTAATGCACCTTTTTTTTATCAAATCTCAGGGACATGGTCTAATCATGAGGGTAGTATTTTCTCATGGTGTTGGATCCCAAGTTTTTATGGATTCCTTTTTTGTTACCGGGGTCGACCCCAAAGCCATAATGTCTCAAAACGCAGAGGCTATAGAGAAACTTTTATTTTTTCCTTTGTCTCGAACTTCGTGAAGAACTCCATTCTATCTCTCCAA…
M_Zea_perennis	ATGTCTATAAATGAATTTTCTCATTATTTGTTATTTCCGGGTCTTTTCGTTGCATTCACTTACAACAAGAAACAACCACCAGCGTTTGGTGCAGCACCTGCATTTTGGTGCATTCTTCTTTCTTTCCTTGGTCTTTCGTTCCGTCATATTCCAAATAACTTATCTAATTACAACGTATTAACCGCTAATGCACCTTTTTTTTATCAAATCTCAGGGACATGGTCTAATCATGAGGGTAGTATTTTATCATGGTGTTGGATCCCTAGTTTTTATGGATTCCTTTTTTGTTAC---GGTCGACCCCAAAGCCATAATGTCTCAAAACGCAGAGGCTATAGAGAAACTTTTCTTTTTTCCTTTGTCTCGAACTTCGTGAAGAACTCCATTCTATCTCTCCAA…
M_Sorghum_bicolor	ATGTCTATAAATGAATTTTCTCATTATTTGTTATTTCCGGGTCTTTTCGTTGCATTCACTTACAACAAGAAACAACCACCAGCGTTTGGTGCAGCACCTGCATTTTGGTGCATTCTTCTTTCTTTCCTTGGTCTTTCGTTCCGTCATATTCCAAATAACTTATCTAATTACAACGTATTAACCGCTAATGCACCTTTTTTTTATCAAATCTCAGGGACATGGTCTAATCATGAGGGTAGTATTTTATCATGGTGTTGGATCCCAAGTTTTTATGGATTCCTTTTTTGTTACCGGGGTCGACCCCAAAGCCATAATGTCTCAAAACGCAGAGGCTATAGAGAAACTTTGATTTTTTCCTTTGTCTCGAACTTCGTGAAGAACTCCATTCTATCTCTCCAA…
E_Beta_vulgaris_subsp_vulgaris	ATGTCAATATATGAATTGTTTCATTATTCGTTATTTCCGGGCCTTTTCATTGCATTCACTTACAACAAGAAACAACCACCAGCGTTTGGTGCAGCACCTGCGTTTTGGTGTATTCTTCTTTCTTTCCTTGGTCTTTTGTTCTGTCATATTCCTAATAACTTATCCAATTACAACATATTAACCGCTAATGCACCTTTCTTTTATCAAATCTCAGGGACATGGTCTAATCATGAAGGTAGTATTTTATTATGGTGTCGGATCCCAAGTTTTTATGGATTCCTTCTTTGTTACCGGGGTCGATCCCAAAGCCATAATGTCTCAAAACGAGGAGGCCATAGAGAAAGTCTTCTTTTTTCCTTTGTCTTAAACTTCGTGAAGAACTCCATTCTATCTCTTCCT…
N_Amborella_trichopoda	ATGTCAATAAATGAATTGTCTCATTCTTTGTTATTTCCGGGTCTTTTCGTTGCATTCACTTACAACAAGAAACAAGCACCTGCGTTTGGTGCAGCACCTGCATTTTGGTGCATTCTTCTTCCTTTCCTTGGTCTTTCGTTCCGTCATATTCCAAAAAACTTATCCAATTACAACGTATTAACCGCTAATGCACCTTTCTTTTATCAAATCTCAGGGACATGGTCTAATCATGAGGGTAGTCTATTATCATGGTGTTGGATCCCAAGTTTTGATGGATTCCTTCTTTGTTACCGGGGTCGACCCCAAAGCCATAATGTCTCAAAACGAGGAGGCCGTAGGGAAACTCTTTTTTGTTCCTTTGTCTCGAACTTCGTGAAGAACTCCATTCTATCTCTCCCT…
N_Liriodendron_tulipifera	ATGTCAATAAATGAATTGTCTCATTATTCGTTATTTCCGGGTCTTTTCGTTGCATTCACTTACAACAAGAAAGAACCACCAGCGTTTGGTGCAGCACCCGCATTTTGGTGCATTCTTCTTCCTTTCCTTGGTCTTTCGTTCCGTCATATTCCTAATAACTTATCCAATTACAACGTATTAACCGCTAATGCACCTTTCTTTTATCAAATCTCAGGGACATGGTCTAATCATGAGGGTAGTATTTTATCATGGTGTCGGATCCCAAGTTTTTATGGATTCCTTCTTTGTTACCGGGGTCGACCCCAAAGCCATAATGTCTCAAAACGAGGAGGCCATAGAGAAACTTTTTTTTTTTCCTTTGTCTCGAACTTCGTGAAGAACTCCATTCTATCTCTCCCT…
E_Nelumbo_nucifera	ATGTCAATAAATGAATTGTCTCATTATTCGTTATTTCCGGGTCTTTTCGTTGCATTCACTTACAACAAGAAACAACCACCAGCGTTTGGTGCAGCACCTGCATTTTGGTGCATTCTTCTTCCTTTCCTTGGTCTTTCGTTCCGTCATATTCCTAATAACTTATCCAATTACAACGTATTAACCGCTAATGCACCTTTCTTTTATCAAATCTCAGGGACATGGTCTAATCATGAGGGTAGTATTTTATCATGGTGTCGGATCCCAAGTTTTTATGGATTCCTTCTTTGTTACCGGGGTCGACCCCAAAGCCATAATGTCTCAAAACGAGGAGGCCATAGAGAAACTATTTTTTGTTCCTTTGTCTCGAACTTCGTGAAGAACTCCATTCTATCTCTCCCT…
