# Supplementary material for: The mitochondrial genome map of Nelumbo nucifera reveals ancient evolutionary features
Source: Sci Rep. 2016 Jul 22;6:30158. doi: 10.1038/srep30158 (PMC4957087; doi:10.1038/srep30158)
Supplement: Supplementary Data S1 [file srep30158-s2.zip › Alignment/cob.phy]

79 1188
M_Aegilops_speltoides	ATGACTATAAGGAACCAACGATTCTCTCTTCTTAAACAACCAATATACGGAACACTTAACCAGCATTTGATAGATTATCCAACCCCGAGCAATCTTAGTTATTGGTGGGGGTTCGGTTCGTTAGCAGGTATTTGTTTAGTCATTCAGATAGTGACTGGCGTTTTTTTAGCTATGCATCACACACCTCATGTGGATCTAGCTTTCAACAGCGTAGAACACATTATGAGAGATGTTGAAGGGGGCTGGTTGCTCCGTTATATGCATGCTAATGGGGCAAGTATGTTTCTCATTGTGGTTCACCTTCATATTTTTCGTGGTCTATATCATGCGAGTTATAGCAGTCCTAGGGAATTTGTTCGGTGTCTCGGAGTTGTCATATTCCTATTAATGATTGTGACA…
E_Ajuga_reptans	ATGACTCTAAGGAACCAACGGCTCTCTCTTCTTAAACAACCTGTATTATCCACACTGAATCAGCATTTGATAGATTATCCAACCCCGAGCAATCTTAGTTATTGGTGGGGGTTTGGTTCGCTAGCCGGTATTTGTTTAGTCATTCAGATAGTGACTGGCATCTTCTTAGCTATGCATTACACGCCTCATGTGGATCTAGCCTTCAACAGCGTGGAGCACATTATGAGGGACGTTGAAGGGGGCTGGTTGCTCCGTTATATGCATGCTAATGGGGCAAGTATGTTTTTCATTGTGGTTCACCTTCATATTTTTCGTGGTCTATATCATGCGAGTTATAGCAGTCCTAGGGAATTTGTTCGGTGTCTCGGAGTGGTCATCTTCCTATTAATGATTGTGACC…
B_Anomodon_rugelii	---------ATGGCAAGACGACTATCGATTCTTAAACAACCTATATTTTCTACATTTAACAATCATTTAATAGATTATCCAACCCCAAGCAATATAAGTTATTGGTGGAGTTTCGGTTCGTTGGCTGGTCTTTGCTTGTTCATTCAGATAATTACAGGCGTTTTTTTAGCTATGCATTATACGCCTCATGTGGATTTAGCTTTTTTAAGCGTAGAACACATCATGAGAGATGTGAAAGGCGGCTGGTTGCTTCGTTATATGCATGCTAATGGGGCAAGTATGTTTTTTATTGTGGTTTATCTTCATATTTTTCGTGGTCTATATTATGGAAGCTATTCGAGTCCTAGGGAATTAGTTCGGTGTCTTGGAGTTGTCATTTTACTTTTAATGATTATAACA…
E_Arabidopsis_thaliana	ATGACTATAAGGAACCAACGATTCTCTCTTCTTAAACAACCTATATCCTCCACACTTAATCAGCATTTAGTAGATTATCCAACCCCGAGCAATCTTAGTTATTGGTGGGGGTTCGGTCCGTTAGCTGGTATTTGTTTAGTCATTCAGATAGTGACTGGCGTTTTTTTAGCTATGCATTACACACCTCATGTGGATTTAGCTTTCAACAGCGTAGAACACATTATGAGAGATGTTGAAGGGGGCTGGTTGCTCCGTTATATGCATGCTAATGGGGCAAGTATGTTTCTTATTGTGGTTTACCTTCATATTTTTCGTGGTCTATATCATGCGAGTTATAGCAGTCCTAGGGAATTTGTTTGGTGTCTTGGAGTTGTAATCTTCCTATTAATGATTGTGACA…
E_Asclepias_syriaca	ATGACTATAAGAAACCAACGATTTTCTCTTCTTAAACAACCTATATCCTCTACACTTAATCAACATTTGATAGATTATCCAACCCCGAGCAATCTTAGTTATTGGTGGGGGTTCGGTTCATTAGCTGGTATTTGTTTAGTCATTCAGATAGTGACTGGCGTTTTTTTAGCTATGCATTACACACCTCATGTGGATCTAGCTTTCAACAGCGTAGAACACATTATGAGAGATGTTGAAGGGGGCTGGTTGCTCCGTTATATGCATGCTAATGGGGCAAGTATGTTTCTCATTGTGGTTCACCTTCATATTTTTCGTGGTCTATATCATGCGAGTTATAGCAGTCCTAGGGAATTTGTTCGGTGTCTCGGAGTTGTAATCTTCCTATTAATGATTGTGACA…
B_Atrichum_angustatum	---------ATGGCAAGACGACTATCGATTCTCAAACAACCTATATTTTCTACATTCAACAATCATTTGATAGATTATCCAACCCCAAGCAATATAAGTTATTGGTGGAGTTTTGGTTCGTTGGCTGGTCTTTGCTTGTCCATTCAGATAATTACAGGCGTTTTCTTAGCTATGCATTATACGCCTCATGTGGATTTAGCTTTTCTAAGCGTAGAACACATCATGAGAGATGTGAAAGGTGGTTGGTTGCTTCGTTATATGCATGCTAATGGGGCAAGTATGTTTTTTATTGTGGTTTATCTTCATATTTTTCGTGGTTTATATTATGGAAGTTATGCGAGTCCTAGGGAATTAGTTTGGTGTCTTGGAGTTGTCATTTTATTTTTAATGATTATAACA…
B_Bartramia_pomiformis	---------ATGGCAAGACGACTATCGATTCTTAAACAACCTATATTTTCTACATTTAACAATCATTTGATAGATTATCCAACCCCAAGCAATATAAGTTATTGGTGGAGTTTTGGTTCGTTGGCTGGTCTTTGCTTGTTCATTCAGATAATTACAGGCGTTTTTTTAGCTATGCATTATACGCCTCATGTGGATTTAGCTTTCTTAAGCGTAGAACATATCATGAGAGATGTGAAAGGCGGCTGGTTGCTTCGTTATATGCATGCTAATGGGGCAAGTATGTTTTTTATTGTGGTTTATCTTCATATTTTTCGTGGTCTATATTATGGAAGTTATTCGAGTCCTAGGGAATTAGTTTGGTGTCTTGGAGTTGTCATTTTACTTTTAATGATTCTAACA…
E_Batis_maritima	ATGACTATAAGGAACCAACGATTCTCTCTTCTTAAACAACCTATATCCTCCACACTTAATCAGCATTTGATAGATTATCCAACCCCGAGCAATCTTAGTTATTGGTGGGGGTTCGGTCCGTTAGCTGGTATTTGTTTAGTCATTCAGATAGTTACTGGCGTTTTTTTAGCTATGCATTACACACCTCATGTGGATCTAGCTTTCAACAGCGTAGAACACATTATGAGAGATGTTGAAGGGGGCTGGTTGCTCCGTTATATGCATGCTAATGGGGCAAGTATGTTTCTCATTGTGGTTTACCTTCATATTTTTCGTGGTCTATATCATGCGAGTTATAGCAGTCCTAGGGAATTTGTTTGGTGTCTCGGAGTAGTAATCTTCCTATTAATGATTGTGACA…
E_Beta_macrocarpa	ATGAGTCTAAGAAACCAACGATTCTCTGTTCTTAAACAACCCATATTTTCCACACTTAATCAGCATTTGATAGATTATCCAACCCCGAGCAATATTAGTTATTGGTGGGGATTCGGTTCGTTAGCTGGGATTTGTTTAGTCATTCAGATAGTGACTGGCGTTTTTTTAGCTATGCATTATACACCTCATGTGGATCTAGCTTTCAACAGCGTAGAACACATTATGAGAGATGTTGAAGGGGGCTGGTTGCTCCGTTATATGCATGCTAATGGGGCAAGTATGTTTCTCATTGTGGTTCACCTTCATATTTTTCGTGGTCTATATCATGCGAGTTATAGCAGCCCTAGGGAATTTGTTCGGTGTCTCGGAGTTGTAATCTTCTTATTAATGATTGTGACA…
E_Beta_vulgaris_subsp_maritima	ATGAGTCTAAGAAACCAACGATTCTCTGTTCTTAAACAACCCATATTTTCCACACTTAATCAGCATTTGATAGATTATCCAACCCCGAGCAATATTAGTTATTGGTGGGGATTCGGTTCGTTAGCTGGGATTTGTTTAGTCATTCAGATAGTGACTGGCGTTTTTTTAGCTATGCATTATACACCTCATGTGGATCTAGCTTTCAACAGCGTAGAACACATTATGAGAGATGTTGAAGGGGGCTGGTTGCTCCGTTATATGCATGCTAATGGGGCAAGTATGTTTCTCATTGTGGTTCACCTTCATATTTTTCGTGGTCTATATCATGCGAGTTATAGCAGCCCTAGGGAATTTGTTCGGTGTCTCGGAGTTGTAATCTTCTTATTAATGATTGTGACA…
E_Beta_vulgaris_subsp_vulgaris	ATGAGTCTAAGAAACCAACGATTCTCTGTTCTTAAACAACCCATATTTTCCACACTTAATCAGCATTTGATAGATTATCCAACCCCGAGCAATATTAGTTATTGGTGGGGATTCGGTTCGTTAGCTGGGATTTGTTTAGTCATTCAGATAGTGACTGGCGTTTTTTTAGCTATGCATTATACACCTCATGTGGATCTAGCTTTCAACAGCGTAGAACACATTATGAGAGATGTTGAAGGGGGCTGGTTGCTCCGTTATATGCATGCTAATGGGGCAAGTATGTTTCTCATTGTGGTTCACCTTCATATTTTTCGTGGTCTATATCATGCGAGTTATAGCAGCCCTAGGGAATTTGTTCGGTGTCTCGGAGTTGTAATCTTCTTATTAATGATTGTGACA…
E_Boea_hygrometrica	ATGACTATAAGGAACCAACGATTCTCTCTTCTTAAACAACCTATATCCTCCACACTTAATCAGCATTTGATAGATTATCCAACCCCGAGCAATCTTAGTTATTGGTGGGGGTTCGGTTCGTTAGCTGGTATTTGTTTAGTCATTCAGATAGTGACTGGCGTTTTTTTAGCTATGCATTACACACCTCATGTGGATCTAGCTTTCAACAGCGTAGAACACATTATGAGAGATGTTGAAGGGGGCTGGTTGCTCCGTTATATGCATGCTAATGGGGCAAGTATGTTTTTCATTGTGGTTCACCTTCATATTTTTCGTGGTCTATATTATGCGAGTTATAGCAGTCCTAGGGAATTTGTTCGGTGTCTCGGAGTTGTAATCTTCCTATTAATGATTGTGACA…
E_Brassica_carinata	ATGACTATAAGGAACCAACGATTCTCTCTTCTTAAACAACCTATATCCTCCACACTTAATCAGCATTTAGTAGATTATCCAACCCCGAGCAATCTTAGTTATTGGTGGGGGTTCGGTTCGTTAGCTGGTATTTGTTTAGTCATTCAGATAGTGACTGGCGTTTTTTTAGCTATGCATTACACACCTCATGTGGATTTAGCTTTCAACAGCGTAGAACACATTATGAGAGATGTTGAAGGGGGCTGGTTGCTCCGTTATATGCATGCTAATGGGGCAAGTATGTTTTTTATTGTGGTTTACCTTCATATTTTTCGTGGTCTATATCATGCGAGTTATAGCAGTCCTAGGGAATTTGTTTGGTGTCTTGGAGTTGTAATCTTCCTATTAATGATTGTGACA…
E_Brassica_juncea	ATGACTATAAGGAACCAACGATTCTCTCTTCTTAAACAACCTATATCCTCCACACTTAATCAGCATTTAGTAGATTATCCAACCCCGAGCAATCTTAGTTATTGGTGGGGGTTCGGTCCGTTAGCTGGTATTTGTTTAGTCATTCAGATAGTGACTGGCGTTTTTTTAGCTATGCATTACACACCTCATGTGGATTTAGCTTTCAACAGCGTAGAACACATTATGAGAGATGTTGAAGGGGGCTGGTTGCTCCGTTATATGCATGCTAATGGGGCAAGTATGTTTCTTATTGTGGTTTACCTTCATATTTTTCGTGGTCTATATCATGCGAGTTATAGCAGTCCTAGGGAATTTGTTTGGTGTCTTGGAGTTGTAATCTTCCTATTAATGATTGTGACA…
E_Brassica_napus	ATGACTATAAGGAACCAACGATTCTCTCTTCTTAAACAACCTATATCCTCCACACTTAATCAGCATTTAGTAGATTATCCAACCCCGAGCAATCTTAGTTATTGGTGGGGGTTCGGTCCGTTAGCTGGTATTTGTTTAGTCATTCAGATAGTGACTGGCGTTTTTTTAGCTATGCATTACACACCTCATGTGGATTTAGCTTTCAACAGCGTAGAACACATTATGAGAGATGTTGAAGGGGGCTGGTTGCTCCGTTATATGCATGCTAATGGGGCAAGTATGTTTCTTATTGTGGTTTACCTTCATATTTTTCGTGGTCTATATCATGCGAGTTATAGCAGTCCTAGGGAATTTGTTTGGTGTCTTGGAGTTGTAATCTTCCTATTAATGATTGTGACA…
E_Brassica_oleracea	ATGACTATAAGGAACCAACGATTCTCTCTTCTTAAACAACCTATATCCTCCACACTTAATCAGCATTTAGTAGATTATCCAACCCCGAGCAATCTTAGTTATTGGTGGGGGTTCGGTCCGTTAGCTGGTATTTGTTTAGTCATTCAGATAGTGACTGGCGTTTTTTTAGCTATGCATTACACACCTCATGTGGATTTAGCTTTCAACAGCGTAGAACACATTATGAGAGATGTTGAAGGGGGCTGGTTGCTCCGTTATATGCATGCTAATGGGGCAAGTATGTTTCTTATTGTGGTTTACCTTCATATTTTTCGTGGTCTATATCATGCGAGTTATAGCAGTCCTAGGGAATTTGTTTGGTGTCTTGGAGTTGTAATCTTCCTATTAATGATTGTGACA…
E_Brassica_rapa_subsp_campestris	ATGACTATAAGGAACCAACGATTCTCTCTTCTTAAACAACCTATATCCTCCACACTTAATCAGCATTTAGTAGATTATCCAACCCCGAGCAATCTTAGTTATTGGTGGGGGTTCGGTCCGTTAGCTGGTATTTGTTTAGTCATTCAGATAGTGACTGGCGTTTTTTTAGCTATGCATTACACACCTCATGTGGATTTAGCTTTCAACAGCGTAGAACACATTATGAGAGATGTTGAAGGGGGCTGGTTGCTCCGTTATATGCATGCTAATGGGGCAAGTATGTTTCTTATTGTGGTTTACCTTCATATTTTTCGTGGTCTATATCATGCGAGTTATAGCAGTCCTAGGGAATTTGTTTGGTGTCTTGGAGTTGTAATCTTCCTATTAATGATTGTGACA…
M_Butomus_umbellatus	ATGACTATAAGAAACCAACGATTATCTCTTCTTAAACAACCTATATACTCCACACTGAACCAGCATTTGATAGATTATCCAACTCCAAGCAATCTGAGTTATTGGTGGGGCTTCGGTTCGTTAGCTGGTATTTGTTTAGTCATTCAGATAGTGACTGGCGTTTTTTTAGCTATGCATCACACACCTCATGTGGATCTAGCTTTCAACAGCGTAGAACACATTATGAGAGATGTGGAAGGGGGCTGGTTGCTCCGTTATATGCATGCTAATGGGGCAAGTATGTTTCTCATTGTGGTTTACCTTCATATTTTTCGTGGTCTATATTATGCGAGTTATAGCAGTCCTAGGGAATTTGTTCGGTGTCTCGGAGTTGTCATATTCCTCTTAATGATTGTGACA…
B_Buxbaumia_aphylla	---------ATGGCAAGACGACTATCGATTCTCAAACAACCTATATTTTCTACATTTAACAATCATTTGATAGATTATCCAACGCCAAGCAATATAAGTTATTGGTGGAGTTTTGGTTCGTTGGCTGGTCTTTGCTTATTTATTCAGATAATTACAGGCGTTTTTTTAGCTATGCATTATACGCCTCATGTGGATCTAGCTTTCTCAAGCGTAGAACACATCATGAGAGATGTGAAAGGCGGCTGGTTGCTTCGTTATATGCATGCTAATGGGGCAAGTATGTTTTTCATTGTGGTTTATCTTCATATCTTTCGTGGTTTATATTATGGAAGTTATTCCAGTCCTAGGGAATTAGTTTGGTGTCTTGGAGTTGTCATTTTATTGTTAATGATCGTAACA…
E_Carica_papaya	ATGACTATAAGGAACCAACGATTCTCTCTTCTTAAACAGCCTATATCCTCCACACTTAATCAGCATTTGATAGATTATCCAACCCCGAGCAATCTTAGTTATTGGTGGGGGTTCGGTCCGTTAGCTGGTCTTTGTTTAGTCATTCAAATAGTGACTGGCGTTTTTTTAGCTATGCATTACACACCTCATGTGGATCTAGCTTTCAACAGCGTAGAACACATTATGAGAGATGTTGAAGGGGGCTGGTTGCTCCGTTATATGCATGCTAATGGGGCAAGTATGTTTCTCATTGTGGTTTACCTTCATCTTTTTCGTGGTCTATATCATGCGAGTTATAGCAGTCCTAGGGAATTTGTTTGGTGTCTCGGAGTTGTTATCTTCCTATTAATGATTGTGACA…
A_Chaetosphaeridium_globosum	---------ATGACTCGACGATTATCAATTCTTAAACAACCAATTTTGTCTACATTTACAGATCATTTAGTAGATTATCCAAGCCCAAGTAATTTGAGTTACTGGTGGGGTTTTGGTTCTTTAGCAGGTATTTGTTTAATTATTCAGATTTTAACTGGTATTTTTTTAGCTATGCATTATACCCCACATGTTGATCTTGCTTTTTTAAGCGTAGAACATATTATGCGAGATGTTAAAGGTGGATGGTTACTTCGATATATGCATGCAAATGGTGCTAGTATGTTTTTTATTGTAGTTTACCTTCATATATTTCGAGGCCTTTATTACGGAAGTTATGCGAGTCCTCGTGAGTTTCTTTGGTGTATTGGAGTAGTCATTTTACTTTTAATGATTATAACC…
A_Chara_vulgaris	---------ATGGCAAGACGACTATCGATTCTTAAACAACCTATATTTTCTACATTCAACAATCATTTGGTAGATTATCCAAGTCCTAGCAATCTCAGCTATTGGTGGGGTTTTGGATCTCTTGCTGGTATTTGTTTGGTAATCCAGATAATTACAGGCATTTTTTTAGCAATGCATTATACGCCTCATGTAGATTTAGCTTTCTACAGTGTAGAACATATTATGAGAGATGTTCAAGGAGGCTGGCTACTTCGATATATGCACGCCAATGGAGCAAGTATGTTCTTTATTGTGGTTTATCTTCATATTTTTCGTGGTCTTTATTATGGGAGTTATGCCAGTCCACGAGAATTAGTGTGGTGTCTTGGAGTGGTCATTTTATTATTAATGATTGTAACA…
A_Chlorokybus_atmophyticus	------------ATGAGAAGATTATCAATTCTGAAACAACCGGGGTTATCGCTTGTAACCGATCATTTAATTGATTATCCAACACCTAGTAATTTAACATATTGGTGGGGATTTGGCTCTTTAGCTGGAATTTGTCTAATAATTCAAATATTAACCGGTGTATTTCTAGCTATGCATTATACACCCCATGTTGATCTTGCTTTTTTAAGCGTTGAACATATAATGAGAGACGTAGAAGGTGGCTGGTTACTTCGTTATATGCATGCAAATGGAGCAAGCATGTTTTTTATTGTTGTCTACTTACATATGTTTCGTGGATTGTACTACGGAAGCTATGTCTCTCCTAGAGAAACGGTTTGGATCGTAGGCGTTATCTTACTTCTTTTAATGATTATTACA…
E_Citrullus_lanatus	ATGACTAAAAGAAACCAACGATTCTCTCTTCTTAAACAACCTATATCCTCCACACTTAATCAGCATTTGATAGATTATCCAACCCCGAGCAATCTTAGTTATTGGTGGGGGTTCGGTCCGTTAGCAGGTCTTTGTTTAGTCATTCAGATAGTTACTGGCGTTTTTTTAGCTATGCATTACACACCTCATGTGGATCTAGCTTTCAACAGCGTAGAACACATTATGAGAGATGTTGAAGGGGGCTGGTTGCTCCGTTATATGCATGCTAATGGGGCAAGTATGTTTCTCATTGTGGTTCACCTTCATATTTTTCGTGGTCTATATCATGCGAGTTATAGCAGTCCTAGGGAATTTGTTCGGTGTCTCGGAGTTGTAATCTTCCTATTAATGATTGTGACA…
B_Climacium_americanum	---------ATGACAAGACGACTATCGATTCTTAAACAACCTATATTTTCTACATTTAACAATCATTTAATAGATTATCCAACCCCGAGCAATATAAGTTATTGGTGGAGTTTCGGTTCGTTGGCTGGTCTTTGCTTGTTCATTCAGATAATTACAGGCGTTTTTTTAGCTATGCATTATACGCCTCATGTGGATTTAGCTTTTTTAAGCGTAGAACACATCATGAGAGATGTGAAAGGCGGCTGGTTGCTTCGTTATATGCATGCTAATGGGGCAAGTATGTTTTTTATTGTGGTTTATCTTCATATTTTTCGTGGTCTATATTATGGAAGCTATTCGAGTCCTAGGGAATTAGTTTGGTGTCTTGGAGTTGTCATTTTACTTTTAATGATTATAACA…
E_Cucumis_sativus	ATGACTAAAAGAAAGCAACGATTCTCTCTTCTTAAACAACCTATATCCTCCACACTGAATCAGCATTTGATAGATTATCCAACCCCGAGCAATCTTAGTTATTGGTGGGGGTTCGGTCCGTTAGCAGGTCTTTGTTTAGTCATTCAGATAGTGACTGGCCTTTTTTTAGCTATGCATTACACACCTCATGTGGATCTAGCTTTCAACAGCGTAGAACACATTATGAGAGATGTTTCAGGGGGCTGGTTGCTCCGTTATATGCATGCTAATGGGGCAAGTATGTTTCTCATTGTGGTTCACCTTCATATTTTTCGTGGTCTATATCATGCGAGTTATAGCAGTCCTAGGGAATTTGTTCGGTGTCTCGGAGTTATCATCTTCCTATTAATGATTGTGACA…
E_Cucurbita_pepo	ATGACTAAAAGAAACCAACGATTCTCTCTTCTTAAACAACCTATATCCTCCACACTGAATCAGCATTTGATAGATTATCCAACCCCGAGTAATCTTAGTTATTGGTGGGGGTTCGGTCCGTTAGCAGGTCTTTGTTTAGTCATTCAGATAGTTACTGGCGTTTTTTTAGCTATGCATTACACCCCTCATGTGGATCTAGCTTTCAACAGCGTAGAACACGTTATGAGAGATGTTGAAGGGGGCTGGTTGCTCCGTTATATGCATGCGAATGGGGCTAGTATGTTTCTCATTGTGGTTCACCTTCATATTTTTCGTGGTCTATATCATGCGAGTTATAGCAGTCCTAGGGAATTTGTTCGGTGTCTCGGAGTTGTAATCTTCCTATTAATGATTGTGACA…
G_Cycas_taitungensis	ATGACTATAATAAAACAACGATTCCCTATTCCCGAACAACCCATATTACCCACACTTAACCAGCATTTGATAGATCATCCAACCCCGAGCAATATAAGTTATTGGTGGGGGTTTGGTTCGTTAGCTGGTATTCGTTCAGTCATTCAGATAGTGACCGGCGTTTCTCCAGCTATGCATTACGCACCTCATGTGGATCTAGCTTTCAACAGCGTGGAACACATCATGAGAGATGTTGAAGGGGGCCGGTTGCTTCGTTATATGCATGCTAATGGGGCAAGTATGTTTTTCATTGTGGTTTACCTCCATATTTCTCGTGGTTCATATCATGCGAGTCATAGCAGTCCTAGGGAATTCGTTCGGTGCCTCGGAGTTGTCATCTTCCTATTAATGATTGTGACA…
E_Daucus_carota_subsp_sativus	ATGACTATAAGGAACCAACGATTCTCTCTTCTTAAACAACCTATATTCTCCATACTTAATCAGCATTTGATAAATTATCCAACCCCGAGCAATCTTAATTATTGGGCGGGGTTCGGTCCGTTAGCTGGTATTTGTTTAGTCATTCAGATAGTGACTGGCGTTTTTTTAGCTATGCATTACACACCTCATGTGGATCTAGCTTTCAACAGCGTAGAACACATTATGAGAGATGTTGAAGGGGGCTGGTTTCTCCGTTATATGCATGCTAATGGGGCAAGTATGTTTCTCATTGTGGTTCACTTTCATATGTTTCGTAGTCTATATTATGGGAGTTATAGCAGTCCTAGGGAATTTGTTCGGTGTAGCGGAGTTGTAATCTTCCTATTAATGATTGTGACA…
A_Entransia_fimbriata	GCTACCAGAATGAAAAAAAATTTATCAATTTTAAAACAACCTATTCTTTCCGTATTAAATAATCATTTAATAGATTATCCAACACCAAGCAATATAAGTTATTGGTGGGGTTTCGGCTCATTAGCTGGTATTTTTTTAGTTGTACAAATTGCTACTGGAATTTTTTTAGCAATGCATTATACACCTCATGTAGATCTAGCTTTTTCTTCAGTAGAACATATAATGAGAGATGTTACTGGAGGCTGGTTACTTCGATATATGCATGCAAACGGGGCTAGTATGTTCTTTATTGTAGTTTACCTACATATAGGTCGAGGTCTTTATTACGGGAGCTATGCGAGCCCTAGAGAATTTGTATGGTGTATTGGAGTTGTTATCTTACTCCTAATGATTGTGACT…
B_Funaria_hygrometrica	---------ATGGCAAGACGACTATCGATTCTTAAACAACCTATATTTTCTACATTTAACAATCATTTGATAGATTATCCAACCCCGAGCAATATAAGTTATTGGTGGAGTTTTGGTTCGTTGGCTGGTCTTTGCTTGTTCATTCAGATAATTACAGGCGTTTTTTTAGCTATGCATTATACGCCTCATGTGGATTTAGCTTTCTTAAGCGTAGAACACATCATGAGAGATGTGAAAGGCGGCTGGTTGCTTCGTTATATGCATGCTAATGGGGCAAGTATGTTTTTTATTGTGGTTTATCTTCATATTTTTCGTGGTCTATATTATGGAAGTTATTCGAGTCCTAGGGAATTAGTTTGGTGTCTTGGAGTTGTCATTTTACTTTTAATGATTATAACA…
E_Glycine_max	------ATGAGGAACCAACGATTCTCTCTTCTTAAAGAACCTATATCCTCCACACTTAATCAACATTTGATAGATTATCCAACCCCGAGCAATCTTAGTTATTGGTGGGGCTTCGGTTCGTTAGCTGGTATTTGTTTAGTCATTCAGATAGTGACTGGCGTTTTTTTAGCTATGCATTACACACCTCATGTGGATCTAGCTTTCAACAGCGTAGAACACGTTATGAGAGATGTTGAGGGGGGCTGGTTGCTCCGTTATATGCATGCTAATGGGGCAAGTATGTTTCTCATTGTGGTTCACCTTCATATTTTTCGTGGTCTATATCATGCGAGTTATAGCAGTCCTAGGGAATTTGTTCGGTGTCTCGGAGTTGTAATCTTCCTATTAATGATTGTGACA…
E_Helianthus_annuus	GTGACTATAAGGAACCAACGATTCTCGATTCTTAAACAACCTATCTTCTCCACACTGAATCAGCATTTGATAGATTATCCAACCCCGAGCAATCTTAGTTATTGGTGGGGGTTCGGTCCGTTAGCTGGTATTTGTTTAGTCATTCAGATAGTGACTGGCGTTTTTTTAGCTATGCATTACACACCTCATGTGGATCTAGCTTTCAACAGCGTAGAACACATTATGAGAGATGTTGAAGGGGGCTGGTTGCTCCGTTATATGCATGCTAATGGGGCAAGTATGTTTCTCATTGTGGTTTACCTTCATCTTTTTCGTGGTCTATATCATGCGAGTTATAGCAGTCCTAGGGAATTTGTTCGGTGTATCGGAGTTGTAATCTTACTATTAATGATTGTAACA…
P_Huperzia_squarrosa	---------ATGGCCAGACGACTATCGATTCTTGAACAACCTATATTTTCTACACTTAACCATCATTTGATAGATTATCCAACCCCGAGCAATTTAAGTTATTGGTGGGGCTTTGGTTCGTTAGCAGGTATTTGTTTAGTTATT---ATAATTACAGGCGTTTTCTTAGCTATGCATTATACACCTCATGTGGATCTTGCTTTCTTAAGCGTAGAACACATAATGAGAGATGTGAAGGGAGGCTGGTGGCTTCGTTATATGCATGCTAATGGGGCCAGTATGTTTTTCATTGTGGTTTATCTTCATATTTTTCGTGGTTTATACTACGGGAGTTATGCGAGTCCTAGGGAATTAGTTTGGTGTATTGGAGTGATCATTTTGTTACTAATGATCGTCACA…
B_Hypnum_imponens	---------ATGGCAAGACGACTATCGATTCTTAAACAACCTATATTTTCTACATTTAACAATCATTTAATAGATTATCCAACCCCAAGCAATATAAGTTATTGGTGGAGTTTCGGTTCGTTGGCTGGTCTTTGCTTGTTCATTCAGATAATTACAGGCGTTTTTTTAGCTATGCATTATACGCCTCATGTGGATTTAGCTTTTTTAAGCGTAGAACACATCATGAGAGATGTGAAAGGCGGCTGGTTGCTTCGTTATATGCATGCTAATGGGGCAAGTATGTTTTTTATTGTGGTTTATCTTCATATTTTTCGTGGTCTATATTATGGAAGCTATTCGAGTCCTAGGGAATTAGTTTGGTGTCTTGGAGTTGTCATTTTACTTTTAATGATTATAACA…
E_Lotus_japonicus	ATGACTATAAGGAACCAACGACTCTCTATTCTAAAACAACCTATATCCTCCACACTTAATCAACATTTGATAGATTATCCAACCCCGAGCAATCTTAGTTATTGGTGGGGCTTCGGTTCGTTAGCTGGTATTTGTTTAGTCATTCAGATAGTGACTGGCGTTTTTTTAGCTATGCATTACACACCTCATGTGGATCTAGCTTTCAACAGCGTAGAACACGTTATGAGAGATGTTGAAGGGGGCTGGTTGCTCCGTTATATGCATGCTAATGGGGCAAGTATGTTTCTCATTGTGGTTCACCTTCATATTTTTCGTGGTCTATATCATGCGAGTTATAGCAGTCCTAGGGAATTTGTTCGGTGTCTCGGAGTTGTAATCTTCCTATTAATGATTGTGACA…
E_Malus_x_domestica	ATGACTATAAGGAACCAACGATTCTCTCTTCTTAAACAACCAATATCCTCCACACTTAATCAGCATTTGATAGATTATCCAACCCCGAGCAATCTTAGTTATTGGTGGGGGTTCGGTCCGTTAGCTGGTATTTGTTTAGTCATTCAGATAGTAACTGGCGTTTTTTTAGCTATGCATCACACACCTCATGTGGATCTAGCTTTCAACAGCGTAGAACACATTATGAGAGATGTTGAAGGGGGTTGGTTGCTCCGTTATATGCATGCTAATGGGGCAAGTATGTTTCTCATTGTGGTTCACCTTCATATTTTTCGCGGTCTATATCATGCGAGTTATAGCAGTCCTAGGGAATTTGTTCGGTGTCTCGGAGTTGTAATCTTCCTATTAATGATTGTGACA…
B_Marchantia_polymorpha	---------ATGGCAAGACGACTATCGATTCTTAAACAACCTATATTTTCTACATTTAACAATCATTTGATAGATTATCCAACTCCGAGCAATATAAGTTATTGGTGGGGTTTTGGTTCGTTGGCTGGTCTTTGTTTGGTTATCCAAATACTTACAGGTGTTTTCTTAGCTATGCATTATACACCTCATGTGGATTTAGCTTTCTTAAGCGTAGAACACATCATGAGAGATGTGAAAGGAGGCTGGTTGCTTCGTTATATGCATGCTAATGGAGCCAGTATGTTTTTTATTGTGGTTTATCTTCATTTTTTTCGTGGTTTATATTATGGAAGTTATGCGAGTCCTAGAGAATTAGTTTGGTGTCTTGGAGTGGTAATTTTATTATTAATGATTGTAACA…
A_Mesostigma_viride	GCTACA---TTAAAAAGACGTAATTCAATTTTACGAGAGCCTTTATTTAGTGTTGTTAATGATCATTTAATAGAATATCCAACACCAACAAATATTAGTTATTTTTGGGGGTTTGGTTCTTTAGCTGGAATTTGTTTAGTTATTCAAATTGCAACAGGAGTGTTCTTAGCAATGCATTATACTCCTCATGTAGATTTAGCATTTTTGAGTGTAGAACATATTATGCGTGATGTGTCTGGTGGATGGTTACTTCGCTATATGCATGCAAACGGAGCTAGTATGTTTTTTATTGTAGTTTATTTTCACCTTTTTCGAGCACTTTATTATGGAAGTTATGGAAGTCCACGTGAATTAACTTGGTCTCTTGGTGTAGCACTTCTTCTATTAATGATTATAACT…
E_Millettia_pinnata	ATGACTATAAGGAACCAACGATTCTCTCTTCTTAAACAACCTATATCCTCCACACTTAATCAACATTTGATAGATTATCCAACCCCGAGCAATCTTAGTTATTGGTGGGGCTTCGGTTCGTTAGCTGGTATTTGTTTAGTCATTCAGATAGTGACTGGCGTTTTTTTAGCTATGCATTACACACCTCATGTGGATCTAGCTTTCAACAGCGTAGAACACGTTATGAGAGATGTTGAAGGGGGCTGGTTGCTCCGTTATATGCATGCTAATGGGGCAAGTATGTTTCTCATTGTGGTTCACCTTCATATTTTTCGTGGTCTATATCATGCGAGTTATAGCAGTCCTAGGGAATTTGTTCGGTGTCTCGGAGTTGTAATCTTCCTATTAATGATTGTGACA…
E_Nicotiana_tabacum	ATGACTATAAGGAACCAACGACTCTCTCTTCTTAAACAACCTATATCCTCCACACTTAATCAGCATTTGATAGATTATCCAACCCCGAGCAATCTTAGTTATTGGTGGGGGTTCGGTTCGTTAGCTGGTATTTGTTTAGTCATTCAGATAGTGACTGGCGTTTTTTTAGCTATGCATTACACACCTCATGTGGATCTAGCTTTCAACAGCGTAGAACACATTATGAGAGATGTTGAAGGGGGCTGGTTGCTCCGTTATATGCATGCTAATGGGGCAAGTATGTTTTTCATTGTGGTTCACCTTCATATTTTTCGTGGTCTATATCATGCCAGTTATAGCAGTCCTAGGGAATTTGTTCGGTGTCTCGGAGTTGTAATCTTCCTATTAATGATTGTGACA…
B_Nitella_hyalina	---------ATGGCAAGACGACTATCGATTCTTAAACAACCTATATTTTCTACATTCAACAATCATTTGGTAGATTATCCAAGTCCTAGCAATCTCAGCTATTGGTGGGGTTTTGGATCTCTTGCTGGTATTTGTTTGGTAATCCAGATAATTACAGGCATTTTTTTAGCAATGCATTATACGCCTCATGTAGATTTAGCTTTCTACAGTGTAGAACATATTATGAGAGATGTTCAAGGAGGCTGGCTACTTCGATATATGCACGCCAATGGAGCAAGTATGTTCTTTATTGTGGTTTATCTTCATATTTTTCGTGGTCTTTATTATGGGAGTTATGCCAGTCCACGAGAATTAGTGTGGTGTCTTGGAGTGGTCATTTTATTATTAATGATTGTAACA…
B_Orthotrichum_stellatum	---------ATGGCAAGACGACTATCGATTCTTAAACAACCTATATTTTCTACATTTAACAATCATTTGATAGATTATCCAACCCCAAGCAATATAAGTTATTGGTGGAGTTTTGGTTCGTTGGCTGGTCTTTGCTTGTTCATTCAGATAATTACAGGCGTTTTTTTAGCTATGCATTATACGCCTCATGTGGATTTAGCTTTCTTAAGCGTAGAACACATCATGAGAGATGTGAAAGGCGGCTGGTTGCTTCGTTATATGCATGCTAATGGGGCAAGTATGTTTTTCATTGTGGTTTATCTTCATATTTTTCGTGGTCTATATTATGGAAGTTATTCGAGTCCTAGGGAATTAGTTTGGTGTCTTGGAGTTGTCATTTTACTTTTAATGATTATAACA…
M_Oryza_rufipogon	ATGACTATAAGGAACCAACGATTCTCTCTTCTTAAACAACCTATATACTCCACACTTAACCAGCATTTGATAGATTATCCAACTCCGAGCAATCTTAGTTATTGGTGGGGGTTCGGTTCGTTAGCAGGTATTTGTTTAGTCATTCAGATAGTGACTGGCGTTTTTTTAGCTATGCATCACACACCTCATGTGGATCTAGCTTTCAACAGCGTAGAACACATTATGAGAGATGTTGAAGGGGGCTGGTTGCTCCGTTATATGCATGCTAATGGGGCAAGTATGTTTCTCATTGTGGTTCACCTTCATATTTTTCGTGGTCTATATCATGCGAGTTATAGCAGTCCTAGGGAATTTGTTTGGTGTCTCGGAGTTGTCATATTCCTATTAATGATTGTGACA…
M_Oryza_sativa_Indica_Group	ATGACTATAAGGAACCAACGATTCTCTCTTCTTAAACAACCTATATACTCCACACTTAACCAGCATTTGATAGATTATCCAACTCCGAGCAATCTTAGTTATTGGTGGGGGTTCGGTTCGTTAGCAGGTATTTGTTTAGTCATTCAGATAGTGACTGGCGTTTTTTTAGCTATGCATCACACACCTCATGTGGATCTAGCTTTCAACAGCGTAGAACACATTATGAGAGATGTTGAAGGGGGCTGGTTGCTCCGTTATATGCATGCTAATGGGGCAAGTATGTTTCTCATTGTGGTTCACCTTCATATTTTTCGTGGTCTATATCATGCGAGTTATAGCAGTCCTAGGGAATTTGTTTGGTGTCTCGGAGTTGTCATATTCCTATTAATGATTGTGACA…
M_Oryza_sativa_Japonica_Group	ATGACTATAAGGAACCAACGATTCTCTCTTCTTAAACAACCTATATACTCCACACTTAACCAGCATTTGATAGATTATCCAACTCCGAGCAATCTTAGTTATTGGTGGGGGTTCGGTTCGTTAGCAGGTATTTGTTTAGTCATTCAGATAGTGACTGGCGTTTTTTTAGCTATGCATCACACACCTCATGTGGATCTAGCTTTCAACAGCGTAGAACACATTATGAGAGATGTTGAAGGGGGCTGGTTGCTCCGTTATATGCATGCTAATGGGGCAAGTATGTTTCTCATTGTGGTTCACCTTCATATTTTTCGTGGTCTATATCATGCGAGTTATAGCAGTCCTAGGGAATTTGTTTGGTGTCTCGGAGTTGTCATATTCCTATTAATGATTGTGACA…
B_Phaeoceros_laevis	---------ACGGCAAGACGACTTTCGATTCTTAAA---CTTATATTTTCTACAGTTAACAATTATTTGATAGACTATTTAATTTCAAGCAATTTAAGTTATTGGTGGGGTTTTGGTTTGTTGGCTGCTATTCGTTTGGTTATT---ATAATTACAGGTGTTTCCTCAGCTATGTATTATACACTTCATGTGGATCTAGCTTTCTTAAGTGTAGAACATATAATGAGAGATGTTAAAGGAGGCTGGTTACTTTGTTACATGTATGCTAATGGTGTAAGTATGTTCCTTATTATGGTTTATCTTTATATTTTTTGTGGTTTATATTATGGAAGTTATGCGAGTCCTAGGGAATTAGTTTGGTGTCTCGGAGTGGTCATTTTATTATCAATGATTATCACA…
M_Phoenix_dactylifera	ATGACTATAAGGAACCAACGATTCTCTCTTCTTAAACAACCGATATCCTCCACACTTAACCAGCATTTGATAGATTATCCAACCCCGAGCAATCTTAGTTATTGGTGGGGGTTCGGTCCGTTAGCTGGTATTTGTTTAGTCATTCAGATAGTGACTGGCGTTTTTTTAGCTATGCATCACACACCTCATGTGGATCTAGCTTTCAACAGCGTAGAACACGTTATGAGAGATGTTGAAGGGGGCTGGTTGCTCCGTTATATGCATGCTAATGGGGCAAGTATGTTTCTCATTGTGGTTCACCTTCATATTTTTCGTGGTCTATATCATGCGAGTTATAGCAGTCCTAGGGAATTTGTTCGGTGTCTCGGAGTTGTCATATTCCTATTAATGATTGTGACA…
B_Physcomitrella_patens	---------ATGGCAAGACGACTATCGATTCTTAAACAACCTATATTTTCTACATTTAACAATCATTTGATAGATTATCCAACCCCGAGCAATATAAGTTATTGGTGGAGTTTTGGTTCGTTGGCTGGTCTTTGCTTGTTCATTCAGATAATTACAGGCGTTTTTTTAGCTATGCATTATACGCCTCATGTGGATTTAGCTTTCTTAAGCGTAGAACACATCATGAGAGATGTGAAAGGCGGCTGGTTGCTTCGTTATATGCATGCTAATGGGGCAAGTATGTTTTTTATTGTGGTTTATCTTCATATTTTTCGTGGTCTATATTATGGAAGTTATTCGAGTCCTAGGGAATTAGTTTGGTGTCTTGGAGTTGTCATTTTACTTTTAATGATTATAACA…
B_Pleurozia_purpurea	---------ATGGCAAGACGACTATCGATTCTTAAACAACCTATATTTTCTACACTTAACAATCATTTGATAGATTATCCAACTCCTAGCAATATAAGTTATTGGTGGGGTTTTGGTTCGTTGGCTGGTCTTTGTTTGGTTATCCAAATACTTACAGGTGTTTTCTTAGCTATGCATTATACACCTCATGTGGATTTAGCTTTCTCAAGCGTAGAACACATCATGAGAGATGTGAAAGGAGGCTGGTTGCTTCGTTATATGCATGCTAATGGAGCCAGTATGTTTTTTATTGTCGTTTATCTCCATTTTTTTCGTGGTTTATATTATGGAAGTTATGCGAGTCCTAGAGAATTAGTTTGGTGCCTTGGAGTGGTAATTTTATTATCAATGATTATAACA…
B_Ptychomnion_cygnisetum	---------ATGGCAAGACGACTATCGATTCTTAAACAACCTATATTTTCTACATTTAACAATCATTTAATAGATTATCCAACCCCAAGCAATATAAGTTATTGGTGGAGTTTCGGTTCGTTGGCTGGTCTTCGCTTGTTCATTCAGATAATTACAGGCGTTTTTTTGGCTATGCATTATACGCCTCATGTGGATTTGGCTTTCTCAAGCGTAGAACACATTATGAGAGATGTGAAAGGCGGCTGGTTGCTTCGTTATATGCATGCTAATGGGGCAAGTATGTTCTTCATTGTGGTTTATCTTCATATTTTTCGTGGTCTATATTATGGAAGTTACTCGAGCCCTAGGGAATTAGTTTGGTGTCTTGGAGTTGTCATTTTACTTTTAATGATTATAACA…
E_Raphanus_sativus	ATGACTATAAGGAACCAACGATTCTCTCTTCTTAAACAACCTATATCCTCCACACTTAATCAGCATTTAGTAGATTATCCAACCCCGAGCAATCTTAGTTATTGGTGGGGGTTCGGTCCGTTAGCTGGTATTTGTTTAGTCATTCAGATAGTGACTGGCGTTTTTTTAGCTATGCATTACACACCTCATGTGGATTTAGCTTTCAACAGCGTAGAACACATTATGAGAGATGTTGAAGGGGGCTGGTTGCTCCGTTATATGCATGCTAATGGGGCAAGTATGTTTCTTATTGTGGTTTACCTTCATATTTTTCGTGGTCTATATCATGCGAGTTATAGCAGTCCTAGGGAATTTGTTTGGTGTCTTGGAGTTGTAATCTTCCTATTAATGATTGTGACA…
E_Rhazya_stricta	ATGACTATAAGAAACCAACGATTTTCTCTTCTTAAACAACCTATATCGTCTACACTTAATCAACATTTGATAGATTATCCAACCCCGAGCAATCTTAGTTATTGGTGGGGGTTCGGTTCGTTAGCTGGTCTTTGTTTAGTCATTCAGATAGTGACTGGCGTTTTTTTAGCTATGCATTACACACCTCATGTGGATCTAGCTTTCAACAGCGTAGAACACATTATGAGAGATGTTGAAGGGGGCTGGTTGCTCCGTTATATGCATGCTAATGGGGCAAGTATGTTTCTCATTGTGGTTCACCTTCATATTTTTCGTGGTCTATATCATGCGAGTTATAGCAGTCCTAGGGAATTTGTTCGGTGTCTCGGAGTTGTAATCTTCCTATTAATGATTGTGACA…
E_Ricinus_communis	ATGACTATAAGGAACCAACGATTCTCTCTTCTTAAACAACCTATATCCTCCACACTTAATCAGCATTTGATAGATTATCCAACCCCGAGCAATCTTAGTTATTGGTGGGGGTTCGGTCCGTTAGCTGGTATTTGTTTAGTCATTCAGATAGTGACTGGCGTTTTTTTAGCTATGCATCACACACCTCATGTGGATCTAGCTTTCAACAGCGTCGAACACATTATGAGAGATGTTGAAGGGGGCTGGTTGCTCCGTTATATGCATGCTAATGGGGCAAGTATGTTTCTCATTGTGGTTCACCTTCATATTTTTCGCGGTCTATATCATGCGAGTTATAGCAGTCCTAGGGAATTTGTTCGGTGTCTCGGAGTTGTAATCTTCCTATTAATGATTGTGACA…
A_Roya_obtusa	---------ATGACAAGACGACTTTCAATTTTAAAGCAACCTCTCTTTAAAACTTTAACTGATCATATAATTGATTACCCTACGCCTAGTAATTTAAGTTATTGGTGGGGTTTTGGTTCAACTGCAGGGCTTTGTTTAGTTATCCAAATAATTACTGGTATTTTTTTAGCAATGCATTATACACCTCATGTAGATTTAGCTTTTAATAGTGTAGAACATATAATGAGAGATGTGTGTGGAGGTTGGTTACTTCGTTATATGCATGCAAATGGTGCAAGTATGTTTTTTATAGTAGTTTATCTTCATATTTTTCGTGGGTTATATTATGGAAGTTATGCGAGCCCTAGAGAATTAGTTTGGTGTATGGGTGTTGTTATATTATTATTAATGATAGTGACT…
E_Salvia_miltiorrhiza	ATGACTCTAAGGAACCAACGATTCTCTCTTCTCAAACAACCTATTGCATCCACACTTAATCAGCATTTAATAGATTACCCAACCCCGAGCAATCTGAGTTATTGGTGGGGGTTCGGTTCATTAGCAGGTATTTGTTTAGTCATTCAGATAGTGACTGGAATCTTTTTAGCCATGCATTACACGCCTCATGTCGATCTAGCTTTCAACAGCGTAGAACACATTATGAGAGATGTTGAAGGGGGCTGGTTGCTCCGTTATATGCATGCTAATGGCGCTAGTATGTTTTTCATTGTGGTTCACCTTCATATTTTTCGTGGTCTATATCATGGTAGTTATAGCAGTCCTAGGGAATTTGTTCGGTGTCTCGGAGTTGTAATCTTCCTATTAATGATTGTGACA…
E_Silene_latifolia	ATGAGTATAAGGAACCAACGATTCTCTGTTCTTAAACAACCCATATTTTCCACACTTAATCAGCATTTGATAGATTATCCAACCCCGAGCAATATTAGTTATTGGTGGGGATTCGGTTCGTTAGCTGGGATTTGTTTAGTCATTCAGATAGTGACTGGCGTTTTTTTAGCTATGCATTATACACCTCATGTGGATCTAGCTTTCAACAGCGTAGAACACATTATGAGAGATGTTGAAGGGGGCTGGTTGCTCCGTTATATGCATGCTAATGGGGCAAGTATGTTTCTCATTGTGGTTCACCTTCATATTTTTCGTGGTCTATATCATGCGAGTTATAGCAGTCCTAGGGAATTTGTTCGGTGTCTCGGGGTTGTAATCTTCTTATTAATGATTGTGACA…
E_Silene_vulgaris	ATGAGTCTAAGGAACCAACGATTCTCTGTTCTTAAACAACCCATATTTTCCACACTTAATCAGCATTTGATAGATTATCCAACCCCGAGCAATATTAGTTATTGGTGGGGATTCGGTTCGTTAGCTGGGATTTGTTTAGTCATTCAGATAGTGACTGGCGTTTTTTTAGCTATGCATTATACACCTCATGTGGATCTAGCTTTCAACAGCGTAGAACACATTATGAGAGATGTTGAAGGGGGCTGGTTGCTCCGTTATATGCATGCTAATGGGGCAAGTATGTTTCTCATTGTGGTTCACCTTCATATTTTTCGTGGTCTATATCATGCGAGTTATAGCAGTCCTAGGGAATTTGTTCGGTGTCTCGGGGTTGTAATCTTCTTATTAATGATTGTGACA…
B_Sphagnum_palustre	---------ATGGTGAGACGATTATCGATTCTTAAACAACCCATATTTTCTACACTTAACAATCATTTGATAGATTATCCAACCCCGAGCAATTTAAGTTATTGGTGGAGTTTTGGTTCGTTGGCTGGTCTTTGTTTGGTCATTCAGATAATTACAGGCGTTTTTTTAGCTATGCATTATACACCTCATGTGGATTTAGCTTTTTTAAGCGTAGAACACATCATGAGAGATGTGAAAGGAGGTTGGTTACTTCGTTATATGCATGCTAATGGGGCAAGTATGTTTTTTATTGTGGTTTATCTTCATATTTTTCGTGGTTTGTATTATGGAAGTTATGCGAGTCCCAGGGAATTAGTTTGGTGTCTTGGAGTTGTCATTTTATTATTAATGATTGTAACA…
M_Spirodela_polyrhiza	ATGACTATAAGGAACCAACGATTCTCTCTTCTTAAACAACCTATAGCCTCTATACTTAACCAGCATTTGATAGATTATCCAACCCCGAGCAATCTTAGTTATTGGTGGGGGTTCGGTCCGTTAGCTGGTATTTGTTTAGTCATTCAGATAGTGACTGGCGTTTTTTTAGCTATGCATCACACACCTCATGTGGATCTAGCTTTCAACAGCGTAGAACACATTATGAGAGATGTTGAAGGGGGCTGGTTGCTCCGTTATATGCATGCTAATGGGGCAAGTATGTTTCTCATTGTGGTTTACCTTCATATTTTTCGTGGTCTATATTATGCGAGTTATAGCAGTCCTAGGGAATTTGTTCGGTGTCTCGGAGTTGTCATATTCCTATTAATGATTGTGACA…
B_Tetraphis_pellucida	---------ATGGCAAGACGACTATCGATTCTTAAACAACCTATATTTTCTACATTTAACAATCATTTAATAGATTATCCAACCCCGAGCAATATAAGTTATTGGTGGAGTTTTGGTTCGTTGGCCGGTCTTTGCTTGTTCATTCAGATAATTACAGGCGTTTTTTCAGCTATGCATTATACGCCTCATGTGGATTTAGCTTTCTCAAGCGTGGAACACATCATGAGAGATGTGAAAGGCGGTTGGTTGCTTCGTTATATGCATGCTAATGGGGCAAGTATGTTTTTTATTGTGGTTTATCTTCATATTTTTCGTGGTTTATATTATGGAAGTTATGCGAGTCCTAGGGAATTAGTTTGGTGTCTTGGAGTTGTCATTCTACTTTTAATGATTATAACA…
B_Treubia_lacunosa	---------ATGGCAAGACGACTATCGATTCTTAAACAACCTATATTTTCTACACTTAACAATCATTTAATAGATTATCCAACTCCGAGCAATATAAGTTATTGGTGGGGTTTTGGTTCGTTGGCTGGTCTTTGTTTGATTATCCAAATACTTACAGGTGTTTTCTTAGCTATGCATTATACACCTCATGTGGATCTAGCTTTTTCAAGCGTAGAACACATCATGAGAGATGTTAAAGGAGGCTGGCTGCTTCGTTATATGCATGCTAATGGAGCCAGTATGTTTTTTATTGTGGTTTATCTCCATTTTTTTCGTGGTTTATATTACGGAAGTTATGCGAGTCCCAGAGAATTAGTTTGGTGTCTTGGAGTGGTAATTTCATTATTAATGATTGTAACA…
M_Tripsacum_dactyloides	ATGACTATAAGGAACCAACGATTCTCTCTTCTTAAACAACCTATATACTCCACACTTAACCAGCATTTAATAGATTATCCAACCCCGAGCAATCTTAGTTATTGGTGGGGGTTCGGTTCGTTAGCTGGTATTTGTTTAGTCATTCAGATAGTGACTGGCGTTTTTTTAGCTATGCATTACACACCTCATGTGGATCTAGCTTTCAACAGCGTAGAACACATTATGAGAGATGTTGAAGGGGGCTGGTTGCTCCGTTATATGCATGCTAATGGGGCAAGTATGTTTCTCATTGTGGTTCACCTTCATATTTTTCGTGGTCTATATCATGCGAGTTATAGCAGTCCTAGGGAATTTGTTTGGTGTCTCGGAGTTGTCATATTCCTATTAATGATTGTTACA…
M_Triticum_aestivum	ATGACTATAAGGAACCAACGATTCTCTCTTCTTAAACAACCTATATACTCCACACTTAACCAGCATTTGATAGATTATCCAACCCCGAGCAATCTTAGTTATTGGTGGGGGTTCGGTTCGTTAGCAGGTATTTGTTTAGTCATTCAGATAGTGACTGGCGTTTTTTTAGCTATGCATCACACACCTCATGTGGATCTAGCTTTCAACAGCGTAGAACACATTATGAGAGATGTTGAAGGGGGCTGGTTGCTCCGTTATATGCATGCTAATGGGGCAAGTATGTTTCTCATTGTGGTTCACCTTCATATTTTTCGTGGTCTATATCATGCGAGTTATAGCAGTCCTAGGGAATTTGTTCGGTGTCTCGGAGTTGTCATATTCCTATTAATGATTGTGACA…
M_Triticum_timopheevii	ATGACTATAAGGAACCAACGATTCTCTCTTCTTAAACAACCTATATACTCCACACTTAACCAGCATTTGATAGATTATCCAACCCCGAGCAATCTTAGTTATTGGTGGGGGTTCGGTTCGTTAGCAGGTATTTGTTTAGTCATTCAGATAGTGACTGGCGTTTTTTTAGCTATGCATCACACACCTCATGTGGATCTAGCTTTCAACAGCGTAGAACACATTATGAGAGATGTTGAAGGGGGCTGGTTGCTCCGTTATATGCATGCTAATGGGGCAAGTATGTTTCTCATTGTGGTTCACCTTCATATTTTTCGTGGTCTATATCATGCGAGTTATAGCAGTCCTAGGGAATTTGTTCGGTGTCTCGGAGTTGTCATATTCCTATTAATGATTGTGACA…
B_Ulota_hutchinsiae	---------ATGGCAAGACGACTATCGATTCTTAAACAACCTATATTTTCTACATTTAACAATCATTTGATAGATTATCCAACCCCAAGCAATATAAGTTATTGGTGGAGTTTTGGTTCGTTGGCTGGTCTTTGCTTGTTCATTCAGATAATTACAGGCGTTTTTTTAGCTATGCATTATACGCCTCATGTGGATTTAGCTTTCTTAAGCGTAGAACACATCATGAGAGATGTGAAAGGCGGCTGGTTGCTTCGTTATATGCATGCTAATGGGGCAAGTATGTTTTTCATTGTGGTTTATCTTCATATTTTTCGTGGTCTATATTATGGAAGTTATTCGAGTCCTAGGGAATTAGTTTGGTGTCTTGGAGTTGTCATTTTACTTTTAATGATTATAACA…
E_Vaccinium_macrocarpon	ATGACTATAAGAAACCAACGATTCTCTCTTCTTAAACAACCTATAGCCTCCATACTTAATCAGCATTTGATAGATTATCCAACCCCGAGCAATCTTAGTTATTGGTGGGGGTTCGGTTCGTTAGCAGGTCTTTGTTTAGTCATTCAGATAGCGACTGGCGTTTTTTTAGCTATGCATTACACACCTCATGTGGATCTAGCTTTCAACAGCGTAGAACACATTATGAGAGATGTTGAAGGGGGCTGGTTGCTCCGTTATATGCATGCTAATGGGGCAAGTATGTTTTTCATTGTGGTTTACCTTCATATTTTGCGTGGTCTATATTATGCGAGTTATAGCAGTCCTAGGGAATTTGTTTGGTGTGTCGGAGTTGTAATCTTCCTATTAATGATTGTGACA…
E_Vigna_angularis	ATGACTATAAGGAACCAACGATTCTCTCTTCTTAAAGAACCTATATCCTCCACACTTAATCAACATTTGATAGATTATCCAACCCCGAGCAATCTTAGTTATTGGTGGGGCTTCGGTTCGTTAGCTGGTATTTGTTTAGTCATTCAGATAGTGACTGGCGTTTTTTTAGCTATGCATTACACACCTCATGTGGATCTAGCTTTCAACAGCGTAGAACACGTTATGAGAGATGTTGAAGGGGGCTGGTTGCTCCGTTATATGCATGCTAATGGGGCAAGTATGTTTCTCATTGTGGTTCACCTTCATATTTTTCGTGGTCTATATCATGCGAGTTATAGCAGTCCTAGGGAATTTGTTCGGTGTCTCGGGGTTGTAATCTTCCTATTAATGATTGTGACA…
E_Vigna_radiata	ATGACTATAAGGAACCAACGATTCTCTCTTCTTAAAGAACCTATATCCTCCACACTTAATCAACATTTGATAGATTATCCAACCCCGAGCAATCTTAGTTATTGGTGGGGCTTCGGTTCGTTAGCTGGTATTTGTTTAGTCATTCAGATAGTGACTGGCGTTTTTTTAGCTATGCATTACACACCTCATGTGGATCTAGCTTTCAACAGCGTAGAACACGTTATGAGAGATGTTGAAGGGGGCTGGTTGCTCCGTTATATGCATGCTAATGGGGCAAGTATGTTTCTCATTGTGGTTCACCTTCATATTTTTCGTGGTCTATATCATGCGAGTTATAGCAGTCCTAGGGAATTTGTTCGGTGTCTCGGGGTTGTAATCTTCCTATTAATGATTGTGACA…
E_Vitis_vinifera	ATGACTATAAGGAACCAACGATTCTCTCTTCTTAAACAACCTATATCCTCCACACTGAATCAGCATTTGATAGATTATCCAACCCCGAGCAATCTTAGTTATTGGTGGGGGTTCGGTTCGTTAGCTGGTATTTGTTTAGTCATTCAGATAGTCACTGGCGTTTTTTTAGCTATGCATCACACACCTCATGTGGATTTAGCTTTCAACAGCGTAGAACACGTTATGAGAGATGTTGAAGGGGGCTGGTTGCTCCGTTATATGCATGCTAATGGGGCAAGTATGTTTCTCATTGTGGTTCACCTTCATATTTTTCGTGGTCTATATCATGCGAGTTATAGCAGTCCTAGGGAATTTGTTCGGTGTCTCGGAGTTGTAATCTTCCTATTAATGATTGTGACA…
M_Zea_luxurians	ATGACTATAAGGAACCAACGATTCTCTCTTCTTAAACAACCTATATACTCCACACTTAACCAGCATTTAATAGATTATCCAACCCCGAGCAATCTTAGTTATTGGTGGGGGTTCGGTTCGTTAGCTGGTATTTGTTTAGTCATTCAGATAGTGACTGGCGTTTTTTTAGCTATGCATTACACACCTCATGTGGATCTAGCTTTCAACAGCGTAGAACACATTATGAGAGATGTTGAAGGGGGCTGGTTGCTCCGTTATATGCATGCTAATGGGGCAAGTATGTTTCTCATTGTGGTTCACCTTCATATTTTTCGTGGTCTATATCATGCGAGTTATAGCAGTCCTAGGGAATTTGTTTGGTGTCTCGGAGTTGTCATATTCCTATTAATGATTGTGACA…
M_Zea_mays_subsp_mays	ATGACTATAAGGAACCAACGATTCTCTCTTCTTAAACAACCTATATACTCCACACTTAACCAGCATTTAATAGATTATCCAACCCCGAGCAATCTTAGTTATTGGTGGGGGTTCGGTTCGTTAGCTGGTATTTGTTTAGTCATTCAGATAGTGACTGGCGTTTTTTTAGCTATGCATTACACACCTCATGTGGATCTAGCTTTCAACAGCGTAGAACACATTATGAGAGATGTTGAAGGGGGCTGGTTGCTCCGTTATATGCATGCTAATGGGGCAAGTATGTTTCTCATTGTGGTTCACCTTCATATTTTTCGTGGTCTATATCATGCGAGTTATAGCAGTCCTAGGGAATTTGTTTGGTGTCTCGGAGTTGTCATATTCCTATTAATGATTGTGACA…
M_Zea_mays_subsp_parviglumis	ATGACTATAAGGAACCAACGATTCTCTCTTCTTAAACAACCTATATACTCCACACTTAACCAGCATTTAATAGATTATCCAACCCCGAGCAATCTTAGTTATTGGTGGGGGTTCGGTTCGTTAGCTGGTATTTGTTTAGTCATTCAGATAGTGACTGGCGTTTTTTTAGCTATGCATTACACACCTCATGTGGATCTAGCTTTCAACAGCGTAGAACACATTATGAGAGATGTTGAAGGGGGCTGGTTGCTCCGTTATATGCATGCTAATGGGGCAAGTATGTTTCTCATTGTGGTTCACCTTCATATTTTTCGTGGTCTATATCATGCGAGTTATAGCAGTCCTAGGGAATTTGTTTGGTGTCTCGGAGTTGTCATATTCCTATTAATGATTGTGACA…
M_Zea_perennis	ATGACTATAAGGAACCAACGATTCTCTCTTCTTAAACAACCTATATACTCCACACTTAACCAGCATTTAATAGATTATCCAACCCCGAGCAATCTTAGTTATTGGTGGGGGTTCGGTTCGTTAGCTGGTATTTGTTTAGTCATTCAGATAGTGACTGGCGTTTTTTTAGCTATGCATTACACACCTCATGTGGATCTAGCTTTCAACAGCGTAGAACACATTATGAGAGATGTTGAAGGGGGCTGGTTGCTCCGTTATATGCATGCTAATGGGGCAAGTATGTTTCTCATTGTGGTTCACCTTCATATTTTTCGTGGTCTATATCATGCGAGTTATAGCAGTCCTAGGGAATTTGTTTGGTGTCTCGGAGTTGTCATATTCCTATTAATGATTGTGACA…
M_Sorghum_bicolor	ATGACTATAAGGAACCAACGATTCTCTCTTCTTAAACAACCTATATACTCCACACTTAACCAGCATTTAATAGATTATCCAACCCCGAGCAATCTTAGTTATTGGTGGGGGTTCGGTTCGTTAGCTGGTATTTGTTTAGTCATTCAGATAGTGACTGGCGTTTTTTTAGCTATGCATTACACACCTCATGTGGATCTAGCTTTCAACAGCGTAGAACACATTATGAGAGATGTTGAAGGGGGCTGGTTGCTCCGTTATATGCATGCTAATGGGGCAAGTATGTTTCTCATTGTGGTTCACCTTCATATTTTTCGTGGTCTATATCATGCGAGTTATAGCAGTCCTAGGGAATTTGTTTGGTGTCTCGGAGTTGTCATATTCCTATTAATGATTGTGACA…
E_Mimulus_guttatus	ATGACTCTAAGGAACCAACGATTCTCTCTTCTTAAACAACCTATATCCTCCACACTTAATCAGCATTTGATAGATTATCCAACCCCGAGCAATCTTAGTTATTGGTGGGGGTTCGGTTCGTTAGCTGGTATTTGTTTAGTCATTCAGATAGTGACTGGCGTTTTTTTAGCTATGCATTACACACCTCATGTGGATCTAGCTTTCAACAGCGTAGAACACATTATGAGAGATGTTGAAGGGGGCTGGTTGCTCCGTTATATGCATGCTAATGGAGCAAGTATGTTTTTCATTGTGGTTCACCTTCATATTTTTCGTGGTCTATATCATGCGAGTTATAGCAGTCCTAGGGAATTTGTTCGGTGTCTCGGAGTTGTAATCTTCCTATTAATGATTGTGACA…
N_Amborella_trichopoda	ATGACTATAAGGAACCAACGATTCTCTCTTCTGAAACAACCCATATCCTCCACACTTAACCAGCATTTGATAGATTATCCAAACCCGAGCAATCTAAGTTATTGGTGGGGCTTCGGTCCGTTAGCTGGTATTTGTTTAGTCATTCAGATAGTGACTGGCGTTTTTTTAGCTATGCATCACACACCTCATGTGGATCTAGCTTTCAACAGCGTAGAACACGTTATGAGAGATGTTGAAGGGGGCTGGTTGCTCCGTTATATGCATGCTAATGGGGCAAGTATGTTTCTCATTGTGGTTCACCTTCATCTTTTTCGTGGTCTATATCATGCGAGTTATAGCAGTCCTAGGGAATTTGTTCGGTGTCTCGGAGTTGTAATCCTCCTATTAATGATTGTGACA…
N_Liriodendron_tulipifera	ATGACTATAAGGAACCAACGATTCTCTCTTCTTAAACAACCTATATCCTCCACACTTAACCAGCATTTGATAGATCATCCAACCCCGAGCAATCTTAGTTATTGGTGGGGGTTCGGTCCGTTAGCTGGTATTAGTTTAGTCATTCAGATAGTGACTGGCGTTTTTTTAGCTATGCATCACACACCTCATGTGGATCTAGCTTTCAACAGCGTAGAACACGTTATGAGAGATGTTGAAGGGGGCTGGTTGCTCCGTTATATGCATGCTAATGGGGCAAGTATGTTTCTCATTGTGGTTCACCTTCATATTTTTCGTGGTCTATATCATTCGAGTTATAGCAGTCCTAGGGAATTTGTTCGGTGTCTCGGAGTTGTAATCTTCCTATTAATGATTGTGACA…
E_Nelumbo_nucifera	ATGACTATAAGGAACCAACGATTCTCTCTTCTTAAACAACCTATATCCTCCACACTTAATCAGCATTTGATAGATTATCCAACTCCGAGCAATCTTAGTTATTGGTGGGGGTTCGGTCCGTTAGCTGGTATTTGTTTAGTCATTCAGATAGTGACTGGCGTTTTTTTAGCTATGCATTACACACCTCATGTGGATCTAGCTTTCAACAGCGTAGAACACGTTATGAGAGATGTTGAAGGGGGCTGGTTGCTCCGTTATATGCATGCTAATGGGGCAAGTATGTTTCTCATTGTGGTTCACCTTCATATTTTTCGTGGTCTATATCATGCAAGTTATAGCAGTCCTAGGGAATTTGTTCGGTGTCTCGGAGTTGTAATCTTCCTATTAATGATTGTGACA…
