# Supplementary material for: The mitochondrial genome map of Nelumbo nucifera reveals ancient evolutionary features
Source: Sci Rep. 2016 Jul 22;6:30158. doi: 10.1038/srep30158 (PMC4957087; doi:10.1038/srep30158)
Supplement: Supplementary Data S1 [file srep30158-s2.zip › Alignment/cox3.phy]

78 795
M_Aegilops_speltoides	ATGATTTCATCTCAGAGGCATTCTTATCATTTGGTAGATCCAAGTCCATGGCCTATTTCGGGTTCACTCGGAGCTTTGGCAACCACCGTAGGAGGTGTGATGTACATGCACTCATTTCAAGGGGGTGCAACACTTCTCAGTTTGGGCCTAATATTTATCCTTTATACCATGTTCGTATGGTGGCGGGATGTTCTACGTGAATCCACGTTGGAAGGGCATCATACAAAAGCTGTACAATTAGGACCTCGATATGGTTCTATTCTCTTCATAGTCTCGGAGGTTATGTTCCTTTTTGCTTTTTTTTGGGCTTCTTCTCATTCTTCTTTGGCACCTACGGTAGAGATCGGAGGTATTTGGCCCCCAAAAGGGATTGGGGTTTTAGATCCTTGGGAAATCCCT…
E_Ajuga_reptans	ATGATTGGATCTCAGAGGCATTCTTATCATTTGGTAGATCCGAGTCCGTGGCCTATCTCGGGCTCACTCGGGGCTTTGGCAACAACCGTAGGGGGTGTGATGTACATGCACTCATTTCAAGGGGGCGCAAGGCTCCTCAGCCTGGGCCTTCTCTCTCTCCTATATACCATGTTCGTGTGGTGGCGCGATGTTCTACGCGAATCCACGTTGGAGGGGCATCATACCAAAGTCGTACAATTAGGACTTCGATACGGCTTTCTCCTCTTTATCGTATCGGAGGTGATGTTCTTTTTTGCTTTTTTTTGGGCTTCTTCTCATTCTTCTTTGGCACCTACGGTAGAGATCGGAGGTATTTGGCCCCCAAAAGGGATTTGGGTTTTAGATCCTTGGGAAATCCCT…
B_Anomodon_rugelii	ATGAGTGTCTCTCAAAAGCATCCTTATCATTTAGTAGATCCAAGTCCATGGCCTCTTTTGGGTTCATTGGGAGCTTTGGCAAGCACCATTGGTGGTGTTATGTATATGCACTCTTTTATGGGAGGTGGAACACTTCTTAGCTTAGGCTTGGGAATGATCCTATATACTATGTTTGTATGGTGGCGCGATGTTATACGTGAATCCACTTACGAAGGACATCATACATTTGTGGTCCAATTAGGACTTCGCTATGGTATGATTTTGTTCATCGTGTCTGAAGTCATGTTTTTTTTAGCTTTCTTTTGGGCCTTTTTTCATTCTTCTTTGGCACCCACGGTAGAAATTGGAGCTATTCGGCCCCCCAAAGGAATTGATGTGTTAAATCCTTGGGGAATTCCT…
E_Arabidopsis_thaliana	ATGATTGAATCTCAGAGGCATTCTTATCATTTGGTAGATCCAAGTCCATGGCCTATTTCGGGTTCACTCGGAGCTTTGGCAACCACCGTAGGAGGTGTGATGTACATGCACCCATTTCAAGGGGGTGCAAGACTTCTAAGTTTGGGCCTCATATTTATCCTATATACCATGTTCGTATGGTGGCGCGATGTTCTACGTGAATCCACGTTGGAAGGACATCATACCAAAGTCGTACAATTAGGACCTCGATATGGTTCTATTCTGTTCATCGTATCGGAGGTTATGTTCTTTTTTGCTTTTTTTTGGGCTTCTTCTCATTCTTCTTTGGCACCTGCGGTAGAGATCGGAGGTATTTGGCCCCCAAAAGGGATTGAGGTTTTAGATCCTTGGGAAATCCCT…
E_Asclepias_syriaca	ATGATTGAATCTCAGAGGCATTCTTATCATTTGGTAGATCCAAGTCCATGGCCTATTTCGGGTTCACTCGGAGCTTTGGCAACAACCGTAGGAGGTGTGATGTACATGCACTCATTTCAAGGGGGTGCAACACTTCTCAGTTTGGGCCTCATATTTATCCTATATACCATGTTTGTATGGTGGCGCGATGTTCTACGCGAATCCACGTTGGAAGGACATCATACCAAAATCGTACAATTAGGGCTTCGATATGGTTTTATTCTTTTTATCGTATCGGAGGTTATGTTCTTTTTTGCTCTTTTTTGGGCTTCTTCTCATTCTTCTTTGGCACCTACGGTAGAGATCGGAGGTATTTGGCCCCCAAAAGGGATTGAGGTTTTAGATCCTTGGGAAATCCCT…
B_Atrichum_angustatum	ATGAGTGTCTCTCAAAAGCATCCTTATCATTTAGTAGATCCAAGTCCATGGCCTCTTTTGGGTTCATTGGGAGCTTTGGCAAGCACCATTGGTGGTGTTATGTATATGCACTATTTTACGGGAGGTGGAACACTTCTCAGTTTAGGCTTGGGAATGATTTTATATACTATGTTTGTATGGTGGCGCGATGTTATACGTGAATCCACTTACGAAGGACATCATACATTTGTGGTCCAATTAGGACTTCGCTATGGTATGATTTTGTTTATTGTGTCTGAAGTCATGTTTTTTTTAGCTTTCTTTTGGGCTTTTTTTCATTCTTCTTTGGCACCTACGGTAGAAATTGGAGCTATTTGGCCCCCTAAAGGAATTGATGTGTTAAATCCTTGGGGAATTCCT…
B_Bartramia_pomiformis	ATGAGTGTCTCTCAAAAGCATCCTTATCATTTAGTAGATCCAAGTCCATGGCCTCTTTTGGGTTCATTGGGAGCTTTGGCAAGCACCATTGGTGGTGTTATGTACATGCACTCTTTTATGGGAGGTGGAACACTTCTTAGCTTAGGCTTGGGAATGATCCTATATACTATGTTTGTATGGTGGCGCGATGTTATACGTGAATCCACTTACGAAGGACATCATACATTTGTGGTCCAATTAGGACTTCGCTATGGTATGATTTTGTTCATCGTGTCTGAAGTCATGTTTTTTTTAGCTTTCTTTTGGGCTTTTTTTCATTCTTCTTTGGCACCTACGGTAGAAATTGGAGCTATTCGGCCCCCCAAAGGAATTGATGTGTTAAATCCTTGGGGAATTCCT…
E_Batis_maritima	ATGATTGAATCTCAGAGGCATTCTTATCATTTGGTAGATCCAAGTCCATGGCCTATTTCGGGTTCACTCGGCGCTTTGGCAACCACCGTAGGAGGTGTGATGTACATGCACCCATTTCAAGGGGGTGCAACACTTCTCAGTTTGGGCCTCATATTTCTCCTATATACCATGTTAGTATGGTGGCGCGATGTTCTACGTGAATCCACGTTGGAAGGACATCATACCAAAGTCGTACAATTAGGACTTCGATATGGTTTTATTCTGTTCATCGTATCGGAGGTTATGTTCTTTTTTGCTCTTTTTTGGGCTTCTTCTCATTCTTCTTTGGCACCTGCAGTAGAGATCGGAGGTATTTGGCCCCCAAAAGGGATTGGGGTTTTAGATCCTTGGGAAATCCCT…
E_Beta_macrocarpa	ATGATTGAATCTCAAAGGCATTCTTTTCATTTGGTAGATCCAAGTCCATGGCCTATTTCGGGTTCACTCGGAGCTTTGGCAACGACCGTAGGAGGTGTGATGTACATGCACTCATTTCAAGGGGGTGCAACACTTCTAAGTTTGGGCCTTATTTTTATCCTATATACCATGTTTGTATGGTGGCGTGATGTTCTACGCGAATCCACGTTAGAAGGACATCATACCAAAGTCGTACAATTAGGACTTCGATATGGTTTTATTTTGTTCATCGTATCGGAGGTTATGTTCTTTTTTGCTTTTTTTTGGGCTTTTTCTCATTCTTCTTTGGCACCTGCGGTAGAGATCGGAGGTATTTGGCCCCCAAAAGGGATTTGGGTTTTAGATCCTCGGGAAATCCCT…
E_Beta_vulgaris_subsp_maritima	ATGATTGAATCTCAAAGGCATTCTTTTCATTTGGTAGATCCAAGTCCATGGCCTATTTCGGGTTCACTCGGAGCTTTGGCAACGACCGTAGGAGGTGTGATGTACATGCACTCATTTCAAGGGGGTGCAACACTTCTAAGTTTGGGCCTTATTTTTATCCTATATACCATGTTTGTATGGTGGCGTGATGTTCTACGCGAATCCACGTTAGAAGGACATCATACCAAAGTCGTACAATTAGGACTTCGATATGGTTTTATTTTGTTCATCGTATCGGAGGTTATGTTCTTTTTTGCTTTTTTTTGGGCTTTTTCTCATTCTTCTTTGGCACCTGCGGTAGAGATCGGAGGTATTTGGCCCCCAAAAGGGATTTGGGTTTTAGATCCTCGGGAAATCCCT…
E_Beta_vulgaris_subsp_vulgaris	ATGATTGAATCTCAAAGGCATTCTTTTCATTTGGTAGATCCAAGTCCATGGCCTATTTCGGGTTCACTCGGAGCTTTGGCAACGACCGTAGGAGGTGTGATGTACATGCACTCATTTCAAGGGGGTGCAACACTTCTAAGTTTGGGCCTTATTTTTATCCTATATACCATGTTTGTATGGTGGCGTGATGTTCTACGCGAATCCACGTTAGAAGGACATCATACCAAAGTCGTACAATTAGGACTTCGATATGGTTTTATTTTGTTCATCGTATCGGAGGTTATGTTCTTTTTTGCTTTTTTTTGGGCTTTTTCTCATTCTTCTTTGGCACCTGCGGTAGAGATCGGAGGTATTTGGCCCCCAAAAGGGATTTGGGTTTTAGATCCTCGGGAAATCCCT…
E_Boea_hygrometrica	ATGATTGAATCTCAGAGGCATTCTTATCATTTGGTAGATCCAAGTCCATGGCCTATTTCGGGTTCACTCGGAGCTTTGGCAACAACCGTAGGAGGTGTGATGTACATGCACTCATTTCAAGGGGGTGCAACACTTCTCAGCTTGGGCCTCATATTTATTCTATATACCATGTTCGTATGGTGGCGCGATGTTCTACGTGAATCCACGTTGGAAGGACATCATACCAAAGTCGTACAATTAGGACCTCGATATGGTTTTATTCTTTTTATCGTATCGGAGGTTATGTTCTTTTTTGCTTTTTTTCGGGCTTCTTCTCATTCTTCTTTGGCACCTACGGTAGAGATCGGAGGTATTTGGCCACCAAAAGGGATTGGGGTTTTAGATCCTTGGGAAATCCCT…
E_Brassica_carinata	ATGATTGAATCTCAGAGGCATTCTTATCATTTGGTAGATCCAAGTCCATGGCCTATTTCGGGTTCACTCGGAGCTTTGGCAACCACCGTAGGAGGTGTGATGTACATGCACCCATTTCAAGGGGGTGCAAGACTTCTAAGTTTGGGCCTCATATTTCTCCTATATACCATGTTCGTATGGTGGCGCGATGTTCTACGTGAATCCACGTTGGAAGGACATCATACCAAAGTCGTACAATTAGGACCTCGATATGGTTCTATTCTGTTCATCGTATCGGAGGTTATGTTCTTTTTTGCTTTTTTTTGGGCTTCTTCTCATTCTTCTTTGGCACCTGCGGTAGAGATCGGAGGTATTTGGCCCCCAAAAGGGATTGGGGTTTTAGATCCTTGGGAAATCCCT…
E_Brassica_juncea	ATGATTGAATCTCAGAGGCATTCTTATCATTTGGTAGATCCAAGTCCATGGCCTATTTCGGGTTCACTCGGAGCTTTGGCAACCACCGTAGGAGGTGTGATGTACATGCACCCATTTCAAGGGGGTGCAAGACTTCTAAGTTTGGGCCTCATATTTCTCCTATATACCATGTTCGTATGGTGGCGCGATGTTCTACGTGAATCCACGTTGGAAGGACATCATACCAAAGTCGTACAATTAGGACCTCGATATGGTTCTATTCTGTTCATCGTATCGGAGGTTATGTTCTTTTTTGCTTTTTTTTGGGCTTCTTCTCATTCTTCTTTGGCACCTGCGGTAGAGATCGGAGGTATTTGGCCCCCAAAAGGGATTGGGGTTTTAGATCCTTGGGAAATCCCT…
E_Brassica_napus	ATGATTGAATCTCAGAGGCATTCTTATCATTTGGTAGATCCAAGTCCATGGCCTATTTCGGGTTCACTCGGAGCTTTGGCAACCACCGTAGGAGGTGTGATGTACATGCACCCATTTCAAGGGGGTGCAAGACTTCTAAGTTTGGGCCTCATATTTCTCCTATATACCATGTTCGTATGGTGGCGCGATGTTCTACGTGAATCCACGTTGGAAGGACATCATACCAAAGTCGTACAATTAGGACCTCGATATGGTTCTATTCTGTTCATCGTATCGGAGGTTATGTTCTTTTTTGCTTTTTTTTGGGCTTCTTCTCATTCTTCTTTGGCACCTGCGGTAGAGATCGGAGGTATTTGGCCCCCAAAAGGGATTGGGGTTTTAGATCCTTGGGAAATCCCT…
E_Brassica_oleracea	ATGATTGAATCTCAGAGGCATTCTTATCATTTGGTAGATCCAAGTCCATGGCCTATTTCGGGTTCACTCGGAGCTTTGGCAACCACCGTAGGAGGTGTGATGTACATGCACCCATTTCAAGGGGGTGCAAGACTTCTAAGTTTGGGCCTCATATTTCTCCTATATACCATGTTCGTATGGTGGCGCGATGTTCTACGTGAATCCACGTTGGAAGGACATCATACCAAAGTCGTACAATTAGGACCTCGATATGGTTCTATTCTGTTCATCGTATCGGAGGTTATGTTCTTTTTTGCTTTTTTTTGGGCTTCTTCTCATTCTTCTTTGGCACCTGCGGTAGAGATCGGAGGTATTTGGCCCCCAAAAGGGATTGGGGTTTTAGATCCTTGGGAAATCCCT…
E_Brassica_rapa_subsp_campestris	ATGATTGAATCTCAGAGGCATTCTTATCATTTGGTAGATCCAAGTCCATGGCCTATTTCGGGTTCACTCGGAGCTTTGGCAACCACCGTAGGAGGTGTGATGTACATGCACCCATTTCAAGGGGGTGCAAGACTTCTAAGTTTGGGCCTCATATTTCTCCTATATACCATGTTCGTATGGTGGCGCGATGTTCTACGTGAATCCACGTTGGAAGGACATCATACCAAAGTCGTACAATTAGGACCTCGATATGGTTCTATTCTGTTCATCGTATCGGAGGTTATGTTCTTTTTTGCTTTTTTTTGGGCTTCTTCTCATTCTTCTTTGGCACCTGCGGTAGAGATCGGAGGTATTTGGCCCCCAAAAGGGATTGGGGTTTTAGATCCTTGGGAAATCCCT…
M_Butomus_umbellatus	ATGATGGAATCTCAGAGGCATTCTTTTCATTTGGTAGATCCAAGTCCATGGCCTATTTCGGGTTCACTCGGAGCTTTGGCAATCACCGTTGGAGGTGTGATGTACATGCACTCATTTCAAGGGGGTGCAACACTTCTCAGTTTGGGCCTCATATTGATCCTATATACAATGTTCGTATGGTGGCGCGATGTTCTACGTGAATCCACGTTGGAAGGACATCATACAAAAGCTGTACAATTAGGACCTCGATATGGTTCTATTCTGTTCATAGTATCGGAGGTTATGTTCCTTTTTGCTCTTTTTCGGGCTTCTTCTCATTCTTCTTTGGCACCCACTGTAGAGATCGGAGGTATTTGGCCCCCAAAAGGGATTGGGGTTTTAGATCCTCGGGAAATCCCT…
B_Buxbaumia_aphylla	ATGAGTGTCTCTCAAAAGCATCCTTATCATTTAGTAGATCCAAGTCCGTGGCCTCTTCTGGGTTCAGTGGGAGCTCTGGCAAGCACCATTGGTGGTGTTATGTATATGCACTCTTTTACGGGAGGTGGAACACTTCTTCGCTTAGGCTTGGGAATTATTCTATATACTATGTTTGTATGGTGGCGCGATGTTATACGTGAATCCACTTACGAAGGACATCATACATTTGTGGTTCAATTAGGACTTCGCTATGGCATGATCTTGTTCATCGTGTCTGAAGTTATGTTTTTTTTAGCTTTCTTTCGGGCTTTTTTTCATTCTTCTTTGGCACCTACGGTAGAGATTGGAGCTATTCGGCCCCCCAAAGGAATTGATGTGTTAAACCCTTGGGGAATTCCT…
E_Carica_papaya	ATGATTGAATCTCAGAGGCATTCTTCTCATTTGGTAGATCCAAGTCCATGGCCTATTTCGGGTTCACTCGGAGCTTTGGCAACCACCGTAGGAGGTGTGATGTACATGCACTCATTTCAAGGGGGTGCAACACTTCTCAGTTTGGGCCTCATATTTCTCCTATATACCATGTTCGTATGGTGGCGCGATGTTCTACGTGAATCCACGTTGGAAGGACATCATACCAAAGTAGTACAATTAGGACTTCGATATGGTTTTATTCCGTTCATCGTATCGGAGGTTATGTTCTTTTTTGCTCTTTTTTGGGCTTCTTCTCATTCTTCTTTGGCACCTGCGGTAGAGATCGGAGGTATTTGGCCCCCAAAAGGGATTGGGGTTTTAGATCCTTGGGAAATCCCT…
A_Chaetosphaeridium_globosum	---ATGAATACTCAAAAACACGGTTATCATTTAGTAGATCCAAGTCCATGGCCTTTTTTTGGCTCTTTATCAGCATTAGCTACCGTATTAGGTGCTACACTATATATGCACAGTTTCGTCGGAGGAGCGGAACTATTATCATTAGGTCTTGTAAGTGTTATGTATACAATGTTTGTTTGGTGGCGTGATGTTGTACGCGAATCAACATATCAAGGACATCATACATCTGTGGTACAAATAGGACTTCGTTATGGTATGATTTTATTTATTGTGTCTGAAATTATGTTTTTTGTAGCATTTTTTTGGGCTTTTTTTCATTCGTCATTAGCACCTACTGTTGAAATAGGAGCTGTTTGGCCTCCTAAAGGAATTTCTGTATTAGATCCTTGGGCTATCCCT…
A_Chara_vulgaris	AGTATGAGTTCTCAAAAGCATCCTTATCATTTAGTTGATCCAAGTCCATGGCCTATTTTTGGTTCACTGGGAGCTTTGGCAAGTACCATTGGTGGTGTTATGTACATGCATTCTTATACAGGTGGTACGCTGTGCCTTAGTTTAGGTTTAGGAATGATTTTGTATACCATGTTTGTATGGTGGCGTGATGTAATACGTGAATCCACCTACGAAGGATATCATACATCAGTGGTTCAAGTGGGACTTCGTTATGGTATGATTTTGTTCATTGTGTCAGAAGTAATGTTTTTTGTAGCTTTTTTTTGGGCTTTCTTTCATTCAAGTCTGGCGCCTACCGTAGAAATTGGAGCTATTTGGCCTCCAAAAGGTATTGATGTGTTAGATCCTTGGGGAATCCCC…
A_Chlorokybus_atmophyticus	AGTGGTACTGTTCAAAAACACCCTTTTCATTTAGTTGATCCTAGCCCTTGGCCGATCTTTGCCTCATTAGGTGCATTCTTAGCCACTCTAGGTGGTGGTATGTACATGCATGCGTATACTGGAGGAGGGGTTGTCCTTTTAACCGGAATTACCTTGATATTGTACACTATGTTTGTATGGTGGAGAGATGTGGTTCGTGAATCCACTTTTGAAGGACACCATACATCTTTGGTTCAACTAGGGCTTCGTTATGGTATGATACTATTTATTGTTTCAGAAGTTATGTTCTTTTTTGCCTTCTTTTGGGCATTTTTTCATTCCAGTTTAGCACCTACTGTGGAAATTGGAGCAATTTGGCCACCTAAAGGGATTGAAGTCTTAAACCCATGGGGTGTACCC…
E_Citrullus_lanatus	ATGATTGAATCTAAGAGGCATTCTTATCATTTGGTAGATCCAAGTCCATGGCCCATTTCGGGTTCACTCGGAGCTTTGGCAACCACCGTAGGAGGTGTGATGTACATGCACTCATTTCAAGGGGGTGCAACACTTCTAAGTTTGGGCCTCATATTTATCCTATATACCATGTTCGTATGGTGGCGCGATGTTCTACGTGAATCCACGTTGGAAGGACATCATACCAAAGTCGTACAATTAGGACCTCGATATGGTTTTATTCTGTTTATCGTATCGGAGGTTATGTTCCTTTTTGCTTTTTTTCGGGCTTCTTCTCATTCTTCTTTGGCACCTACGGTAGAGATCGGAGGTATTTGGCCCCCAAAAGGGATTGGGGTTTTAGATCCTCGGGAAATCCCT…
B_Climacium_americanum	ATGAGTGTCTCTCAAAAGCATCCTTATCATTTAGTAGATCCAAGTCCATGGCCTCTTTTGGGTTCATTGGGAGCTTTGGCAAGCACCATTGGTGGTGTTATGTATATGCACTCTTTTATGGGAGGTGGAACACTTCTTAGCTTAGGCTTGGGAATGATCCTATATACTATGTTTGTATGGTGGCGCGATGTTATACGTGAATCCACTTACGAAGGACATCATACATTTGTGGTCCAATTAGGACTTCGCTATGGTATGATTTTGTTCATCGTGTCTGAAGTCATGTTTTTTTTAGCTTTCTTTTGGGCCTTTTTTCATTCTTCTTTGGCACCTACGGTAGAAATTGGAGCTATTCGGCCCCCCAAAGGAATTGATGTGTTAAATCCTTGGGGAATTCCT…
E_Cucumis_sativus	ATGATTGAATCTCAGAGGCATTCTTATCATTTGGTAGATCCAAGTCCATGGCCTATTTCGGGTTCACTCGGAGCTTTGGCAACCACCGTAGGAGGTGTGATGTACATGCACTCATTTCAAGGGGGTGCAAGACTTCTCAGTTTGGGCCTCATATTTCTCCTATATACCATGTTCGTATGGTGGCGCGATGTTCTACGTGAATCCACGTTGGAAGGACATCATACCAAAGTCGTACAATTAGGACTTCGATATGGTTTTATTCTCTTTATCGTATCGGAGGTTATGTTCCTTTTTGCTTTTTTTCGGGCTTCTTCTCATTCTTCTTTGGCACCTACGGTAGAGATCGGAGGTATTTGGCCCCCAAAAGGGATTGGGGTTTTAGATCCTCGGGAAATCCCT…
E_Cucurbita_pepo	ATGATTGAATCTCAGAGGCATTCTTTTCATTTGGTAGATCCAAGCCCATGGCCCATTTCGGGTTCACTCGGAGCTTTGGCAACCACCGTAGGAGGTGTGATGTACATGCACTCATTTCAAGGGGGTGCAACACTGATCAGTTTGGGCCTCATATTTATCCTATATACCATGTTCGTATGGTGGCGCGATGTTCTACGTGAATCCACGTTGGAAGGACATCATACCAAAGTCGTACAATTAGGACTTCGATATGGGTTTATTCTGTTTATCGTATCGGAGGTGATGTTCCTTTTAGCTTTTTTTCGGGCTTCTTCTCATTCTTCTTTGGCACCCACAGTAGAGATCGGAGGTATTTGGCCCCCAAAAGGGATTGGGGTTTTAGATCCTCGGGAAATCCCT…
G_Cycas_taitungensis	ATGATTTCATCTCAGAGGCATTCTTATCATTCGGTAGATCCAAGTCCATGGCCTATTTCGGGTTCACTCGGAGCTTTGGCAACCACCGTTGGAGGTGTTATGTACATGCACTCATTTACAGGGGGTGCAACACTTCTCGGTTTGGGCTTAATATTTATCCCATATACCATGTTCGTACGGTGGCGCGATGTTATACGTGAATCCACGTTGGAAGGACATCATACCAAGGTCGTACAATTAGGACTTCGATATGGTTTTATTCCGTCCATCGTATCGGAGGTCATGTTCCTTTCTGCTCTTTCTCGGGCTTCTTTTCATTCTCCTTCGGCACCTACGGTAGAGATCGGAGGTATTTGGCCCCCCAAAGGGATTGGGGTTTTAAATCCTTGGGAAATCCCT…
E_Daucus_carota_subsp_sativus	ATGATTGAATCTCAGAGGCATTCTTATCATTTGGTAGATCCAAGTCCATGGCCTATTTCGGGTTCCCTCGGAGCTTTGGCAACCACCGTAGGAGGTGTGATGTACATGCACCCATTTCAAGGGGGTGCAACACTTCTCAGTTTGGGCCTCATATTTCTCCTATATACTATGTTCGTATGGTGGCGCGATGTTCTACGTGAATCCACGTTGGAAGGACATCATACCAAAGTCGTACAATTAGGACCTCGATATGGTTTTATTCTGTTTATCGTATCGGAGGTTATGTTCCTTTTTGCTCTTTTTTGGGCTTCTTCTCATTCCTCTTTGGCACCTACGGTAGAGATCGGAGGTATTTGGCCCCCAAAGGGGATTGGGGTTTTAGATCCTCGGGAAATCCCT…
A_Entransia_fimbriata	AAAAAGAATATTCAAACACACGGATTTCATTTAGTGGACCCTAGTCCATGGCCTATTTTGGTAGCTTTTGGTGCTTTTACTACGACCCTAGGTGGAGTTATGTATATGCATTCTTACTCAGGAGGGGGCACCCTTTTAAGTTTAGGGTTTGGAATTATTTTATATACTTTGTTTGTATGGTGGCGAGATGTTATAAGAGAAGCTACTTTTGAAGGATACCATACCTCAATGGTTCAAAGAGGGCTTAGATACGGGATGATTTTATTTATCCTTTCTGAAGCAACTTTTTTTGTTGCTTTTTTTTGGGCCTTTTTTCACTCTAGTTTAGCTCCAACCATTGAGATAGGTGCAATTTGGCCTCCAAAAGGAATAGAAGTTTTAAATCCTTGGGGAGTCCCT…
B_Funaria_hygrometrica	ATGAGTGTCTCTCAAAAGCATCCTTATCATTTAGTAGATCCAAGTCCATGGCCTCTTTTGGGTTCATTGGGAGCTTTGGCAAGCACCATTGGTGGTGTTATGTACATGCACTCTTTTACGGGAGGTGGAACACTTCTTAGCTTAGGCTTGGGAATGATCCTATATACTATGTTTGTATGGTGGCGCGATGTTATACGTGAATCCACTTACGAAGGACATCATACATTTGTGGTCCAATTAGGACTTCGCTATGGTATGATTTTGTTCATCGTGTCTGAAGTCATGTTTTTTTTAGCTTTCTTTTGGGCTTTTTTTCATTCTTCTTTGGCACCTACGGTAGAAATTGGAGCTATTTGGCCCCCTAAAGGAATTGATGTGTTAAATCCTTGGGGAATTCCT…
E_Glycine_max	ATGATTGAATCTCAGAGGCATTCTTATCATTTGGTAGATCCAAGTCCATGGCCTATTTCGGGTTCACTCGGAGCTTTGGCAACCACCGTAGGAGGTGTGATGTACATGCACTCATTTCAAGGGGGTGCAACACTTCTCAGTTTGGGCCTAATATTTATCCTATATACCATGTTTGTATGGTGGCGCGATGTTCTACGTGAATCCACGTTGGAAGGACATCATACCAAAGTCGTACAATTAGGACCTCGATATGGTTCTATTCCGTTCATCGTATCGGAGGTTATGTTCCTTTTTGCTTTTTTTCGGGCTTCTTCTCATTCTTCTTTGGCACCTACGGTAGAGATCGGAGGTATTTGGCCCCCTTTAGGGATTTGGGTTTTAGATCCTCGGGAAATCCCT…
P_Huperzia_squarrosa	ATGAATGTCTCTCAAAAGCATCCTTATCATTTAGTAGATCCAAGTCCATGGCCTATTTTGGGTTCACTGGGAGCTTTGGCAAGCACTATGGGTGGCGTTATGTACATGCACTCTTTTGCGGGAGGTGGAACACTTCTTAGTTCAGGCTTGGGAATAATCTTATACACCATGTTTTTATGGTGGCGCGATGTTATACGTGAATCCACTTACGAAGGACATCATACATTTGTGGTACAATTAGGACTTCGCTACGGTTTTATTTTGTTCATTGTCTCAGAGGTTATGTCTTTTCTAGCTTTCTTTTGGGCTTTTTTCCATTCTTCTCTAGCACCTACAGTAGATATTGGAGCTATTTGGCCCCCCGAGGGAATTGAGGTGTTAGATCCTTGGGGGATTCCT…
B_Hypnum_imponens	ATGAGTGTCTCTCAAAAGCATCCTTATCATTTAGTAGATCCAAGTCCATGGCCTCTTTTGGGTTCATTGGGAGCTTTGGCAAGCACCATTGGTGGTGTTATGTATATGCACTCTTTTATGGGAGGTGGAACACTTCTTAGCTTAGGCTTGGGAATGATCCTATATACTATGTTTGTATGGTGGCGCGATGTTATACGTGAATCCACTTACGAAGGACATCATACATTTGTGGTCCAATTAGGACTTCGCTATGGTATGATTTTGTTCATCGTGTCTGAAGTCATGTTTTTTTTAGCTTTCTTTTGGGCCTTTTTCCATTCTTCTTTGGCACCTACGGTAGAAATTGGAGCTATTCGGCCCCCCAAAGGAATTGATGTGTTAAATCCTTGGGGAATTCCT…
E_Lotus_japonicus	ATGATTGAATCTCAGAGGCATTCTTATCATTTGGTAGATCCAAGTCCATGGCCTATTTCGGGTTCACTCGGAGCTTTGGCAACCACCGTAGGAGGTGTGATGTACATGCACTCATTTCAAGGGGGTGCAACACTTCTCAGTTTGGGCCTAATATTTCTCCTATATACCATGTTTGTATGGTGGCGCGATGTTCTACGTGAATCCACGTTGGAAGGACATCATACCAAAGTCGTACAATTAGGACCTCGATATGGTTCTATTCCGTTCATCGTATCGGAGGTTATGTTCCTTTTTGCTTTTTTTCGGGCTTCTTCTCATTCTTCTTTGGCACCTACGGTAGAGATCGGGGGTATTTGGCCCCCAAAAGGGATTGGGGTTTTAGATCCTCGGGAAATCCCA…
E_Malus_x_domestica	ATGATTGAATCTCAGAGGCATTCTTATCATTTGGTAGATCCAAGTCCATGGCCTATTTCGGGTTCACTCGGAGCTTTGGCAACCACCGTAGGAGGTGTGATGTACATGCACCCATTTCAAGGGGGTGCAACACTTCTCAGTTTGGGCCTCATATTTATCCTATATACCATGTTCGTATGGTGGCGCGATGTTCTACGTGAATCCACGTTGGAAGGACATCATACCAAAGTTGTACAATTAGGACTTCGATATGGTTTTATTCCGTTCATCGTATCGGAGGTTATGTTCCTTTTTGCTTTTTTTCGGGCTTCTTCTCATTCTTCTTTGGCACCTACGGTAGAGATCGGAGGTATTTGGCCCCCAAAAGGGATTGGGGTTTTAGATCCTCGGGAAATCCCT…
B_Marchantia_polymorpha	ATGAGTGTCTCTCAAAAACATCCTTTTCATTTAGTAGATCCCAGCCCATGGCCTCTTTTGGGTTCACTCGGAGCTTTGGCAAGCACTATTGGTGGTGTTATGTACATGCACTCTTTTACGGGAGGCGGAACACTTCTTTGTTTAGGCTTGGGAATGATCTTATATACCATGTTTGTATGGTGGCGCGATGTTATACGTGAATCCACCTACGAAGGACATCATACATTTGTGGTCCAATTAGGACTTCGCTATGGTATAATTCTTTTCATCGTTTCTGAAGTCATGTTTTTTTTAGCTTTCTTTTGGGCTTTTTTTCATTCTTCTTTGGCACCTACAGTTGAGATCGGAGCTATTTGGCCCCCAAAAGGGATTTCTGTTTTAGATCCTTGGGGAATTCCT…
A_Mesostigma_viride	AGTTTATCTGCAGCAAAACATCCTTATCATTTAGTAGATCCTAGTCCATGGCCATTAGTGGCCTCTTTAGGTGCCTTTACTACAACAGTTGGTGGAGTTATGTATATGCATGCATATTCTGGTGGAGGCTTAATGTTAAGCACAGGGTTTCTCCTTATTCTTTATACAATGTTTGTCTGGTGGCGTGATGTTTATCGTGAATCTACATTAGAAGGATATCATACAAGTTTGGTTCAATGGGGTCTTCGTTATGGAATGATTTTATTTATTGTATCAGAAATTATGTTTTTCTTAGCGTTTTTCTGGGCTTTCTTTCATTCTAGCTTGGCTCCTACCATTGAAATAGGTGCTGTGTGGCCTCCTAAAGGTTTACCTGTATTAAGCGCTTGGGAAGTTCCT…
E_Millettia_pinnata	ATGATTGAATCTCAGAGGCATTCTTATCATTTGGTAGATCCAAGTCCATGGCCTATTTCGGGTTCACTCGGAGCTTTGGCAACCACCGTAGGAGGTGTGATGTACATGCACTCATTTCAAGGGGGTGCAACACTTCTCAGTTTGGGCCTAATATTTATCCTATATACCATGTTTGTATGGTGGCGCGATGTTCTACGTGAATCCACGTTGGAAGGACATCATACCAAAGTCGTACAATTAGGACCTCGATATGGTTCTATTCTGTTCATCGTATCGGAGGTTATGTTCCTTTTTGCTTTTTTTCGGGCTTCTTCTCATTCTTCTTTGGCACCTACGGTAGAGATCGGAGGTATTTGGCCCCCTTTAGGGATTTGGGTTTTAGATCCTCGGGAAATCCCT…
E_Mimulus_guttatus	ATGATTGAATCTCAGAGGCATTCTTATCATTTGGTAGATCCAAGTCCATGGCCTATTTCGGGTTCACTCGGAGCTTTGGCAACAACCGTAGGAGGTGTGATGTACATGCACTCATTTCAAGGGGGTGCAACACTTCTCAGTTTGGGCCTCATATTTATCCTATATACCATGTTTGTATGGTGGCGCGATGTTCTACGTGAATCCACGTTGGAAGGACATCATACCAAAGTCGTACAATTAGGACCTCGATATGGTTTTATTCTTTTTATCGTATCGGAGGTTATGTTCTTTTTTGCTTTTTTTCGGGCTTCTTCTCATTCTTCTTTGGCACCTACGGTAGAGATCGGAGGTATTTGGCCCCCAAAAGGGATTGGGGTTTTAGATCCTTGGGAAATCCCT…
E_Nicotiana_tabacum	ATGATTGAATCTCAGAGGCATTCTTATCATTTGGTAGATCCAAGTCCATGGCCTATTTCGGGTTCACTCGGAGCTTTGGCAACAACCGTAGGAGGTGTGATGTACATGCACTCATTTCAAGGGGGTGCAACACTTCTCAGTTTGGGCCTCATATTTATCCTATATACCATGTTCGTATGGTGGCGCGATGTTCTACGTGAATCCACGTTCGAAGGACATCATACCAAAGTCGTACAATTAGGACCTCGATATGGTTTTATTCTGTTTATCGTATCGGAGGTTATGTTCTTTTTTGCTCTTTTTCGGGCTTCTTCTCATTCTTCTTTGGCACCTACGGTAGAGATCGGAGGTATTTGGCCCCCAAAGGGGATTGCGGTTTTAGATCCTTGGGAAATCCCT…
B_Nitella_hyalina	AGTATGAGTTCTCAAAAGCATCCTTATCATTTAGTTGATCCAAGTCCATGGCCTATTTTTGGTTCACTGGGAGCTTTGGCAAGTACCATTGGTGGTGTTATGTACATGCATTCTTATACAGGAGGTACGCTGTGCCTTAGTTTAGGTTTAGGAATGATTTTGTATACCATGTTTGTATGGTGGCGTGATGTAATACGTGAATCCACCTACGAAGGATATCATACATCAGTGGTTCAAGTGGGACTTCGTTATGGTATGATTTTGTTCATTGTGTCAGAAGTAATGTTTTTTGTAGCTTTTTTTTGGGCTTTCTTTCATTCAAGTCTGGCGCCTACCGTAGAAATTGGAGCTATTTGGCCTCCAAAAGGTATTGATGTGTTAGATCCTTGGGGAATCCCC…
B_Orthotrichum_stellatum	ATGAGTGTCTCTCAAAAGCATCCTTATCATTTAGTAGATCCAAGTCCATGGCCTCTTTTGGGTTCATTGGGAGCTTTGGCAAGCACCATTGGTGGTGTTATGTACATGCACTCTTTTATGGGAGGTGGAGCACTTCTTAGCTTAGGTTTGGGAATGATCCTATATACTATGTTTGTATGGTGGCGCGATGTTATACGTGAATCCACTTACGAAGGACATCATACATTTGTGGTCCAATTAGGACTTCGCTATGGTATGATTTTGTTCATTGTGTCTGAAGTCATGTTTTTTTTAGCTTTCTTTTGGGCTTTTTTTCATTCTTCTTTGGCACCTACGGTAGAAATTGGAGCTATTCGGCCCCCCAAAGGAATTGATGTGTTAAATCCTTGGGGAATTCCT…
M_Oryza_rufipogon	ATGATTGAATCTCAGAGGCATTCTTATCATTTGGTAGATCCAAGTCCATGGCCTATTTCGGGTTCACTCGGAGCTTTGGCAACCACCGTAGGAGGTGTGATGTACATGCACTCATTTCAAGGGGGTGCAACACTTCTCAGTTTGGGCCTAATATTTCTCCTTTATACCATGTTCGTATGGTGGCGGGATGTTCTACGTGAATCCACGTTGGAAGGGCATCATACAAAAGCTGTACAATTAGGACCTCGATATGGTTCTATTCTCTTCATAGTCTCGGAGGTTATGTTCCTTTTTGCTTTTTTTTGGGCTTCTTCTCATTCTTCTTTGGCACCTACGGTAGAGATCGGAGGTATTTGGCCCCCAAAAGGGATTGGGGTTTTAGATCCTTGGGAAATCCCT…
M_Oryza_sativa_Indica_Group	ATGATTGAATCTCAGAGGCATTCTTATCATTTGGTAGATCCAAGTCCATGGCCTATTTCGGGTTCACTCGGAGCTTTGGCAACCACCGTAGGAGGTGTGATGTACATGCACTCATTTCAAGGGGGTGCAACACTTCTCAGTTTGGGCCTAATATTTCTCCTTTATACCATGTTCGTATGGTGGCGGGATGTTCTACGTGAATCCACGTTGGAAGGGCATCATACAAAAGCTGTACAATTAGGACCTCGATATGGTTCTATTCTCTTCATAGTCTCGGAGGTTATGTTCCTTTTTGCTTTTTTTTGGGCTTCTTCTCATTCTTCTTTGGCACCTACGGTAGAGATCGGAGGTATTTGGCCCCCAAAAGGGATTGGGGTTTTAGATCCTTGGGAAATCCCT…
M_Oryza_sativa_Japonica_Group	ATGATTGAATCTCAGAGGCATTCTTATCATTTGGTAGATCCAAGTCCATGGCCTATTTCGGGTTCACTCGGAGCTTTGGCAACCACCGTAGGAGGTGTGATGTACATGCACTCATTTCAAGGGGGTGCAACACTTCTCAGTTTGGGCCTAATATTTCTCCTTTATACCATGTTCGTATGGTGGCGGGATGTTCTACGTGAATCCACGTTGGAAGGGCATCATACAAAAGCTGTACAATTAGGACCTCGATATGGTTCTATTCTCTTCATAGTCTCGGAGGTTATGTTCCTTTTTGCTTTTTTTTGGGCTTCTTCTCATTCTTCTTTGGCACCTACGGTAGAGATCGGAGGTATTTGGCCCCCAAAAGGGATTGGGGTTTTAGATCCTTGGGAAATCCCT…
B_Phaeoceros_laevis	ATGAGTGTCTCT---AAGCATCTTTATCATTTAGTAGATCCAAGTCCACGGCTAATTTTGGTTTTATTGGGAGCTTTGGCAAGCACCGTTGGTGGTGTTATGTACATGTATTCGTTTACGGGAGGTGGAACACTTCTTAGTTTAGGCTTAGGAATGATCCTATATACCATGATTGTATGGTGGCGCGACGTCATATGTGAATTCACTTACGAAGGACATCATACATTTATGGTCCAATTAGGACTTCGTTATGGTATGATTTTGTTTATTGTGTTTGAAGTCATGTTTTTTTTAGCTTTCTTTCGGGCTTTTTTTCATTCTTCTTTGGCACCTACGGTAGAGATTGGAGCTATTTGGCCTTCTAAGGGAATTGATGTGTTAGATCCTTGGGGAATTCCT…
M_Phoenix_dactylifera	ATGATTGAATCTCAGAGGCATTCTTATCATTTGGTAGATCCAAGTCCATGGCCTATTTCGGGTTCACTCGGAGCTTTGGCAACCACCGTAGGAGGTGTGATGTACATGCACCCATTTCAAGGGGGTGCAACACTTCTCAGTTTGGGCCTAATATTTATCCTATATACCATGTTCGTATGGTGGCGCGATGTTCTACGTGAATCCACGTTGGAAGGACATCATACAAAAGCTGTACAATTAGGACCTCGATATGGTTCTATTCTGTTCATAGTATCGGAGGTTATGTTCCTTTTTGCTTTTTTTTGGGCTTCTTCTCATTCTTCTTTGGCACCTACGGTAGAGATCGGAGGTATTTGGCCCCCAAAAGGGATTGGGGTTTTAGATCCTCGGGAAATCCCT…
B_Physcomitrella_patens	ATGAGTGTCTCTCAAAAGCATCCTTATCATTTAGTAGATCCAAGTCCATGGCCTCTTTTGGGTTCATTGGGAGCTTTGGCAAGCACCATTGGTGGTGTTATGTACATGCACTCTTTTACGGGAGGTGGAACACTTCTTAGCTTAGGCTTGGGAATGATCCTATATACTATGTTTGTATGGTGGCGCGATGTTATACGTGAATCCACTTACGAAGGACATCATACATTTGTGGTCCAATTAGGACTTCGCTATGGTATGATTTTGTTCATCGTGTCTGAAGTCATGTTTTTTTTAGCTTTCTTTTGGGCTTTTTTTCATTCTTCTTTGGCACCTACGGTAGAAATTGGAGCTATTTGGCCCCCTAAAGGAATTGATGTGTTAAATCCTTGGGGAATTCCT…
B_Pleurozia_purpurea	------ATGTCTCAAAAACATCCTTTTCATTTAGTAGATCCCAGCCCATGGCCTCTTTTGGGTTCACTCGGAGCCTTGGCAAGCACTATTGGTGGTGTTATGTACATGCACTCTTTCACGGGAGGCGGAACACTTCTTTGTTTAGGCTTGGGAATGATCTTATATACCATGTTTGTATGGTGGCGCGATGTCGTACGTGAATCCACCTACGAAGGACATCATACATTCGTGGTCCAATTAGGACTTCGCTATGGTATGATTCTTTTCATCGTTTCTGAAGTCATGTTTTTTTTAGCTTCCTTTCGGGCTTTTTCCCATTCTTCTTTGGCACCTACGGTTGAGATCGGAGCTATCTGGCCCCCAAAAGGTATTTCTGTTTTAGATCCTTGGGGAATTCCT…
B_Ptychomnion_cygnisetum	ATGAGTGTCTCTCAAAAGCATCCTTATCATTTAGTAGATCCAAGTCCATGGCCTCTTCTGGGTTCACTGGGAGCTTTGGCAAGCACCATTGGTGGTGTTATGTACATGCACTCTTTTATGGGAGGTGGAAAACTTCTCGGCTTAGGCCTGGGAATGATCCTATATACTATGTTTGTATGGTGGCGCGATGTTATACGTGAATCCACTTACGAAGGACATCATACATTTGTGGTTCAATCAGGACTTCGCTATGGTATGATTTTGTTCATCGTGTCTGAAGTCATGTTTTTTTTAGCTTTCTCTTGGGCTTCTTTCCATTCTTCTTTGGCACCTACGGTAGAAATTGGAGCTATTCGGCCCCCCAAAGGAATTGATGTGTTAAATCCTTGGGGAATTCCT…
E_Raphanus_sativus	ATGATTGAATCTCAGAGGCATTCTTATCATTTGGTAGATCCAAGTCCATGGCCTATTTCGGGTTCACTCGGAGCTTTGGCAACCACCGTAGGAGGTGTGATGTACATGCACCCATTTCAAGGGGGTGCAAGACTTCTAAGTTTGGGCCTCATATTTCTCCTATATACCATGTTCGTATGGTGGCGCGATGTTCTACGTGAATCCACGTTGGAAGGACATCATACCAAAGTCGTACAATTAGGACCTCGATATGGTTCTATTCTGTTCATCGTATCGGAGGTTATGTTCTTTTTTGCTTTTTTTTGGGCTTCTTCTCATTCTTCTTTGGCACCTGCGGTAGAGATCGGAGGTATTTGGCCCCCAAAAGGGATTGGGGTTTTAGATCCTTGGGAAATCCCT…
E_Rhazya_stricta	ATGATTGACTCTCAGAGACATTCTTATCATTTGGTAGATCCAAGTCCATGGCCTATTTCGGGTTCACTCGGAACTTTGGCAACAACCGTAGGAGGTGTGATGTACATGCACTCATTTCAAGGGGGTGCAACACTTCTCAGTTTGGGCCTCATATTTATCCTATATACCATGTTCGTATGGTGGCGCGATGTTCTACGCGAATCCACGTTGGAAGGACATCATACCAAAGTCGTACAATTAGGACTTCGATATGGTTTTATTCTTTTTATCGTATCGGAGGTTATGTTCTTTTTTGCTCTTTTTTGGGCTTCTTCTCATTCTTCTTTGGCACCTACGGTAGAGATCGGAGGTATTTGGCCCCCGAAAGGGATTGAGGTTTTAGATCCTTGGGAAATACCT…
E_Ricinus_communis	ATGATTGAATCTCAGAGGCATTCTTATCATTTGGTAGATCCAAGTCCATGGCCTATTTCGGGTTCACTCGGAACTTTGGCAACCACCGTAGGAGGTGTGATGTACATGCACTCATTTCAAGGGGGTGCAACACTTCTCAGTTTGGGCCTCATATTTATCCTATATACCATGTTTGTATGGTGGCGCGATGTTCTACGTGAGTCCACGTTGGAAGGACATCATACCAAAGTCGTACAATTAGGACCTCGATATGGTTTTATTCCGTTCATCGTATCGGAGGTTATGTTCCTTTTTGCTTTTTTTTGGGCTTCTTTTCATTCTTCTTTGGCACCTACGGTAGAGATCGGAGGTATTTGGCCCCCAAAAGGGATTGGGGTTTTAGATCCTTGGGAAATCCCT…
A_Roya_obtusa	ATGACTATTTCTCAAAAGCATCCTTTTCACTTAGTAGATCCAAGTCCATGGCCTTTAGTTGGGTCATTAGGAGCTTTGGCTAGCACCCTAGGAGGTGTTATGTACATGCATTCTTTTGTTGGAGGTGGCACACTTTTAAGTTTAGGTTTTTTTTTAATCTTATATACAATGTTTGCTTGGTGGCGTGATGTTATTCGTGAATCAACATATGAAGGTCACCATACTTCTTTAGTTCAAATAGGACTACGTTATGGAATGATATTATTTATCGTATCTGAGGTTATGTTTTTTTTAGCTTTTTTTTGGGCTTTTTTTCATTCTTCTCTTGCGCCCACTGTAGAAATTGGTGCTGTTTGGCCTCCTAAAGGTATTGAAGTTTTAAACCCTTGGGAAATTCCT…
E_Salvia_miltiorrhiza	ATGATTGAATCTCAGAGGCATTCTTATCATTTGGTAGATCCAAGTCCATGGCCTATTTCGGGTTCACTCGGAGCTTTGGCAACAACCGTAGGAGGTGTGATGTACATGCACTCATTTCAAGGGGGTGCAACACTTCTCAGTTTGGGCCTCATATTTATCCTATATACCATGTTCGTATGGTGGCGCGATGTTCTACGTGAATCCACGTTGGAAGGACATCATACCAAAGTCGTACAATTAGGACCTCGATATGGTTTTATTCTTTTTATCGTATCGGAGGTTATGTTCTTTTTTGCTTTTTTTCGGGCTTCTTCTCATTCTTCTTTGGCACCTACGGTAGAGATCGGAGGTATTTGGCCCCCAAAAGGGATTGGGGTTTTAGATCCTTGGGAAATCCCT…
E_Silene_latifolia	ATGATTGAATCTCAACGGCATTCTTTTCATTTGGTAGATCCAAGTCCATGGCCTATTTCGGGTTCACTCGGAGCTTTGGCAACCACCGTAGGAGGTGTGATGTACATGCACTCATTTCAAGGGGGTGCAACACTTCTCAGTTTGGGCCTTCTTTTTATCCTATATACCATGTTTGTGTGGTGGCGTGATGTTCTACGCGAATCCACGTTAGAAGGACATCATACCAAAGTCGTACAATTAGGACTTCGATATGGTTTTATTTTGTTCATCGTCTCGGAGGTTATGTTCTTTTTTGCTTTTTTTTGGGCTTTTTCTCATTCTTCTTTGGCACCTGCGGTAGAGATCGGAGGTATTTGGCCCCCAAAAGGGATTTGGGTTTTAGATCCTTGGGAAATCCCT…
B_Sphagnum_palustre	ATGAGTGTCTCTCAAAAGCATCCTTATCATTTAGTAGATCCAAGTCCATGGCCTCTTTTGGGTTCATTAGGAGCTCTGGCAAGCACCATTGGTGGTGTTATGTATATGCACTCTTTTGCGGAAGGTGGAACACTCCTTAGTTTAGGCTTGGGAATGATCTTATATACTATGTTTGTATGGTGGCGCGACGTTATACGTGAATCTACTTACGAAGGACATCATACATTTGTGGTCCAATTAGGACTTCGCTATGGTATGATTTTGTTTATTGTGTCTGAAGTCATGTCCTTTTTAGCTTTCTTTTGGGCTTTTTTCCATTCCTCTTTGGCACCTACGGTAGAGATTGGAGCTATTTGGCCTCCCAAAGGAATTGATGTGTTAAATCCTTGGGGAATTCCT…
M_Spirodela_polyrhiza	ATGATTGAATCTCAGAGGCATTCTTATCATTTGGTAGATCCAAGTCCATGGCCTATTTCGGGTTCACTCGGAGCTTTTGCAACCACCGTAGGAGGTGTGATGTACATGCACCCATTTCAAGGGGGTGCTACACTTCTCAGTTTGGGTCTCATATTTATCCTATATACCATGTTCGTATGGTGGCGCGATGTTCTACGTGAATCCACGTTGGAAGGACATCATACAAAAGCTGTACAATTAGGACCTCGATATGGTTCTATTCTTTTTATAGTATCGGAGGTTATGTTCCTTTTTGCTCTTTTTCGGGCTTCCTCTCATTCTTCTTTGGCACCTACGGTAGAGATCGGAGGTATTTGGCCCCCAAAAGGGATTGGGGTTTTAGATCCTCGGGAAATCCCT…
B_Tetraphis_pellucida	ATGAGTGTCTCCCAAAAGCATCCTTATCATTTAGTAGATCCAAGTCCATGGCCTCTTTTGGGTTCATTGGGAGCTTTGGCAAGCACCATTGGTGGTGTTATGTACATGCACTCTTTTACGGGAGGTGGAACACTTCTTAGTTTAGGCTTGGGAATGATCTTATATACTATGTTTGTATGGTGGCGCGATGTTATACGTGAATCCACTTACGAAGGACATCATACATTTGTGGTCCAATTAGGACTCCGCTATGGTATGATTTTGTTCATCGTGTCTGAAGTCATGTTTTTTTTAGCTTTCTTTTGGGGTTTTTTTCATTCTTCTTTGGCACCTACGGTAGAGATTGGAGCTATTCGGCCCCCCAAAGGAATTGATGTGTTAAATCCTTGGGGAATTCCT…
B_Treubia_lacunosa	ATGAGTGTCTCTCAAAAACATCCTTTTCATTTAGTAGATCCCAGCCCGTGGCCTTTTTTGGGTTCACTCGGAGCTTTGGCAAGCACTATTGGTGGTGTTATGTACATGCACTCTTTTACAGGAGGCGGAACACTTCTTTGTTTAGGCTTGGGAATGATCTTATATACCATGTTTGTCTGGTGGCGCGATGTTATACGTGAATCCACCTACGAAGGACATCATACATTTGTGGTCCAATTAGGACTTCGCTATGGTATGATTCTTTTCATCGTTTCTGAAGTCATGTTTTTTCTAGCTTTCTTTTGGGCTTTTTTTCATTCTTCTTTGGCACCTACGGTTGAGATCGGAGCTATCTGGCCCCCAAAAGGTATTTCTGTTTTAGATCCTTGGGGAATTCCT…
M_Tripsacum_dactyloides	ATGATTGAATCTCAGAGGCATTCTTATCATTTGGTAGATCCAAGTCCATGGCCTATTTCGGGTTCACTCGGAGCTTTGGCAACCACCGTAGGAGGTGTGATGTACATGCACTCATTTCAAGGGGGTGCAACACTTCTCAGTTTGGGCCTAATATTTCTCCTTTATACCATGTTCGTATGGTGGCGGGATGTTCTACGTGAATCCACGTTGGAAGGGCATCATACAAAAGCTGTACAATTAGGACCTCGATATGGTTCTATTCTCTTCATAGTCTCGGAGGTTATGTTCCTTTTTGCTTTTTTTTGGGCTTCTTCTCATTCTTCTTTGGCACCTACGGTAGAGATCGGAGGTATTTGGCCCCCAAAAGGGATTGGGGTTTTAGATCCTTGGGAAATCCCT…
M_Triticum_aestivum	ATGATTGAATCTCAGAGGCATTCTTATCATTTGGTAGATCCAAGTCCATGGCCTATTTCGGGTTCACTCGGAGCTTTGGCAACCACCGTAGGAGGTGTGATGTACATGCACTCATTTCAAGGGGGTGCAACACTTCTCAGTTTGGGCCTAATATTTATCCTTTATACCATGTTCGTATGGTGGCGGGATGTTCTACGTGAATCCACGTTGGAAGGGCATCATACAAAAGCTGTACAATTAGGACCTCGATATGGTTCTATTCTCTTCATAGTCTCGGAGGTTATGTTCCTTTTTGCTTTTTTTTGGGCTTCTTCTCATTCTTCTTTGGCACCTACGGTAGAGATCGGAGGTATTTGGCCCCCAAAAGGGATTGGGGTTTTAGATCCTTGGGAAATCCCT…
M_Triticum_timopheevii	ATGATTGAATCTCAGAGGCATTCTTATCATTTGGTAGATCCAAGTCCATGGCCTATTTCGGGTTCACTCGGAGCTTTGGCAACCACCGTAGGAGGTGTGATGTACATGCACTCATTTCAAGGGGGTGCAACACTTCTCAGTTTGGGCCTAATATTTATCCTTTATACCATGTTCGTATGGTGGCGGGATGTTCTACGTGAATCCACGTTGGAAGGGCATCATACAAAAGCTGTACAATTAGGACCTCGATATGGTTCTATTCTCTTCATAGTCTCGGAGGTTATGTTCCTTTTTGCTTTTTTTTGGGCTTCTTCTCATTCTTCTTTGGCACCTACGGTAGAGATCGGAGGTATTTGGCCCCCAAAAGGGATTGGGGTTTTAGATCCTTGGGAAATCCCT…
B_Ulota_hutchinsiae	ATGAGTGTCTCTCAAAAGCATCCTTATCATTTAGTAGATCCAAGTCCATGGCCTCTTTTGGGTTCATTGGGAGCTTTGGCAAGCACCATTGGTGGTGTTATGTACATGCACTCTTTTATGGGAGGTGGAACACTTCTTAGCTTAGGTTTGGGAATGATCCTATATACTATGTTTGTATGGTGGCGCGATGTTATACGTGAATCCACTTACGAAGGACATCATACATTTGTGGTCCAATTAGGACTTCGCTATGGTATGATTTTGTTCATTGTGTCTGAAGTCATGTCTTTTTTAGCTTTCTTTTGGGCTTTTTTTCATTCTTCTTTGGCACCTACGGTAGAAATTGGAGCTATTCGGCCCCCCAAAGGAATTGATGTGTTAAATCCTTGGGGAATTCCT…
E_Vaccinium_macrocarpon	ATGATTGAATCTCAGAGGCATTCTTATCATTTGGTAGATCCAAGTCCATGGCCTATTTCGGGTTCACTCGGAGCTTTGGCAACCACCGTAGGAGGTGTGATGTACATGCACTCATTTCAAGGGGGTGCAACACTTCTCAGTTTGGGCCTCATATTTATCCTATATACCATGTTTGTATGGTGGCGCGATGTTCTACGTGAATCCACGTTGGAAGGACATCATACCAAAGTCGTACAATTAGGACTTCGATATGGTTTTATTCTGTTTATCGTATCGGAGGTTATGTTCTTTTTTGCTTTTTTTTGGGCTTTTTTTCATTCTTCTTTGGCACCTACGGTAGAGATCGGAGGTATTTGGCCCCCAAAAGGGATTTGGGTTTTAGATCCTTGGGAAATCCCT…
E_Vigna_angularis	ATGATTGAATCTCAGAGGCATTCTTATCATTTGGTAGATCCAAGTCCATGGCCTATTTCGGGTTCACTCGGAGCTTTGGCAACCACCGTAGGAGGTGTGATGTACATGCACTCATTTCAAGGGGGTGCAACACTTCTCAGTTTGGGCCTAATATTTATCCTATATACCATGTTTGTATGGTGGCGCGATGTTCTACGTGAATCCACGTTGGAAGGACATCATACCAAAGTCGTACAATTAGGACCTCGATATGGTTCTATTCCGTTCATCGTATCGGAGGTTATGTTCCTTTTTGCTTTTTTTCGGGCTTCTTCTCATTCTTCTTTGGCACCTACGGTAGAGATCGGAGGTATTTGGCCCCCTTTAGGGATTTGGGTTTTAGATCCTTGGGAAATCCCT…
E_Vigna_radiata	ATGATTGAATCTCAGAGGCATTCTTATCATTTGGTAGATCCAAGTCCATGGCCTATTTCGGGTTCACTCGGAGCTTTGGCAACCACCGTAGGAGGTGTGATGTACATGCACTCATTTCAAGGGGGTGCAACACTTCTCAGTTTGGGCCTCATATTTATCCTATATACCATGTTTGTATGGTGGCGCGATGTTCTACGTGAATCCACGTTGGAAGGACATCATACCAAAGTCGTACAATTAGGACCTCGATATGGTTCTATTCCGTTCATCGTATCGGAGGTTATGTTCCTTTTTGCTTTTTTTCGGGCTTCTTCTCATTCTTCTTTGGCACCTACGGTAGAGATCGGAGGTATTTGGCCCCCTTTAGGGATTTGGGTTTTAGATCCTTGGGAAATCCCT…
E_Vitis_vinifera	ATGATTGAATCTCAGAGGCATTCTTTTCATTTGGTAGATCCAAGTCCATGGCCTATTTCGGGTTCACTCGGAGCTTTGGCAACCACCGTAGGAGGTGTGATGTACATGCACCCATTTCAAGGGGGTGCAACACTTCTCAGTTTGGGCATCATATTTATCCTATATACCATGTTCGTATGGTGGCGCGATGTTATACGTGAATCCACGTTGGAAGGACATCATACCAAAGTCGTACAATTAGGACCTCGATATGGTTCTATTCCGTTCATCGTATCGGAGGTTATGTTCCTTTTTGCTCTTTTTCGGGCTTCTTCTCATTCTTCTTTGGCACCTACGGTAGAGATCGGAGGTATTTGGCCCCCAAAAGGGATTGGGGTTTTAGATCCTCGGGAAATCCCT…
M_Zea_luxurians	ATGATTGAATCTCAGAGGCATTCTTATCATTTGGTAGATCCAAGTCCATGGCCTATTTCGGGTTCACTCGGAGCTTTGGCAACCACCGTAGGAGGTGTGATGTACATGCACTCATTTCAAGGGGGTGCAACACTTCTCAGTTTGGGCCTAATATTTCTCCTTTATACCATGTTCGTATGGTGGCGGGATGTTCTACGTGAATCCACGTTGGAAGGGCATCATACAAAAGCTGTACAATTAGGACCTCGATATGGTTCTATTCTCTTCATAGTCTCGGAGGTTATGTTCCTTTTTGCTTTTTTTTGGGCTTCTTCTCATTCTTCTTTGGCACCTACGGTAGAGATCGGAGGTATTTGGCCCCCAAAAGGGATTGGGGTTTTAGATCCTTGGGAAATCCCT…
M_Zea_mays_subsp_mays	ATGATTGAATCTCAGAGGCATTCTTATCATTTGGTAGATCCAAGTCCATGGCCTATTTCGGGTTCACTCGGAGCTTTGGCAACCACCGTAGGAGGTGTGATGTACATGCACTCATTTCAAGGGGGTGCAACACTTCTCAGTTTGGGCCTAATATTTCTCCTTTATACCATGTTCGTATGGTGGCGGGATGTTCTACGTGAATCCACGTTGGAAGGGCATCATACAAAAGCTGTACAATTAGGACCTCGATATGGTTCTATTCTCTTCATAGTCTCGGAGGTTATGTTCCTTTTTGCTTTTTTTTGGGCTTCTTCTCATTCTTCTTTGGCACCTACGGTAGAGATCGGAGGTATTTGGCCCCCAAAAGGGATTGGGGTTTTAGATCCTTGGGAAATCCCT…
M_Zea_mays_subsp_parviglumis	ATGATTGAATCTCAGAGGCATTCTTATCATTTGGTAGATCCAAGTCCATGGCCTATTTCGGGTTCACTCGGAGCTTTGGCAACCACCGTAGGAGGTGTGATGTACATGCACTCATTTCAAGGGGGTGCAACACTTCTCAGTTTGGGCCTAATATTTCTCCTTTATACCATGTTCGTATGGTGGCGGGATGTTCTACGTGAATCCACGTTGGAAGGGCATCATACAAAAGCTGTACAATTAGGACCTCGATATGGTTCTATTCTCTTCATAGTCTCGGAGGTTATGTTCCTTTTTGCTTTTTTTTGGGCTTCTTCTCATTCTTCTTTGGCACCTACGGTAGAGATCGGAGGTATTTGGCCCCCAAAAGGGATTGGGGTTTTAGATCCTTGGGAAATCCCT…
M_Zea_perennis	ATGATTGAATCTCAGAGGCATTCTTATCATTTGGTAGATCCAAGTCCATGGCCTATTTCGGGTTCACTCGGAGCTTTGGCAACCACCGTAGGAGGTGTGATGTACATGCACTCATTTCAAGGGGGTGCAACACTTCTCAGTTTGGGCCTAATATTTCTCCTTTATACCATGTTCGTATGGTGGCGGGATGTTCTACGTGAATCCACGTTGGAAGGGCATCATACAAAAGCTGTACAATTAGGACCTCGATATGGTTCTATTCTCTTCATAGTCTCGGAGGTTATGTTCCTTTTTGCTTTTTTTTGGGCTTCTTCTCATTCTTCTTTGGCACCTACGGTAGAGATCGGAGGTATTTGGCCCCCAAAAGGGATTGGGGTTTTAGATCCTTGGGAAATCCCT…
M_Sorghum_bicolor	ATGATTGAATCTCAGAGGCATTCTTATCATTTGGTAGATCCAAGTCCATGGCCTATTTCGGGTTCACTCGGAGCTTTGGCAACCACCGTAGGAGGTGTGATGTACATGCACTCATTTCAAGGGGGTGCAACACTTCTCAGTTTGGGCCTAATATTTCTCCTTTATACCATGTTCGTATGGTGGCGGGATGTTCTACGTGAATCCACGTTGGAAGGGCATCATACAAAAGCTGTACAATTAGGACCTCGATATGGTTCTATTCTCTTCATAGTCTCGGAGGTTATGTTCCTTTTTGCTTTTTTTTGGGCTTCTTCTCATTCTTCTTTGGCACCTACGGTAGAGATCGGAGGTATTTGGCCCCCAAAAGGGATTGGGGTTTTAGATCCTTGGGAAATCCCT…
E_Helianthus_annuus	ATGATTGAATCTCAGAGGCACTCTTATCATTTGGTAGATCCAAGTCCATGGCCTATTTCGGGTTCACTCGGAGCTTTGGCAACCACCGTAGGAGGTGTGATGTACATGCACTCATTTCAAGGGGGTGCAACACTTCTCAGTTTGGGCCTAATCTTTATCCTATATACCATGTTCGTATGGTGGCGCGATGTTCTACGTGAATCCACGTTGGAAGGACATCATACCAAAGTCGTACAATTAGGACCTCGATATGGGTTTATTCTGTTTATCGTTTCGGAGGTTATGTTCCTTTTTGCTCTTTTTCGGGCTTCTTCTCATTCTTCTTTGGCACCTACGGTAGAGATCGGAGGTATTTGGCCCCCAAAAGGGATTGCGGTTTTAGATCCTCGGGAAATCCCT…
N_Amborella_trichopoda	ATGATTGAATCTCAAAGGCATTCTTATCATTTGGTAGATCCAAGTCCATGGCCTATTTCGGGTTCACTCGGAGCTTTGGCAACCACCGTAGGAGGTGTGATGTACATGCACCCATTTCAAGGGGGTGCAACACTTCTCAGTTTTGGCCTTCTCTTTATCCTATATACCATGTTCGTATGGTGGCGCGATGTTCTACGTGAATCCACGTTGGAAGGACATCATACCTTCGTCGTACAATTAGGACCTCGATATGGTTCTATTCCGTTCATCGTATCGGAGGTCATGTTCCTTTTTGCTCTTTTTCGGGCTTCTTCTCATTCTTCTTTAGCACCTACGGTAGAGATCGGAGGTATTTGGCCCCCAAAAGGGATTGGGGTTTTAGATCCTCGGGAAATCCCT…
N_Liriodendron_tulipifera	ATGATTGAATCTCAGAGGCATTCTTATCATTTGGTAGATCCAAGTCCATGGCCTATTTCGGGTTCACTCGGAGCTTTGGCAACCACCGTAGGAGGTGTGATGTACATGCACCCATTTCAAGGGGGTGCAACACTTCTCAGTTTGGGCCTAATATTGATCCTATATACCATGTTCGTATGGTGGCGCGATGTTCTACGTGAATCCACGTTGGAAGGACATCATACCAAAGTCGTACAATTAGGACCTCGATATGGTTCTATTCCGTTCATCGTATCGGAGGTTATGTTCCTTTTTGCTCTTTTTCGGGCTTCTTCTCATTCTTCTTTGGCACCTACGGTAGAGATCGGAGGTATTTGGCCCCCAAAAGGGATTGGGGTTTTAGATCCTCGGGAAATCCCT…
E_Nelumbo_nucifera	ATGATTGAATCTCAGAGGCATTCTTATCATTTGGTAGATCCAAGTCCATGGCCTATTTCGGGTTCACTCGGAGCTTTGGCAACCACCGTAGGAGGTGTGATGTACATGCACCCATTTCAAGGGGGTGCAACACTTCTCAGTTTGGGCCTCATATTTATCCTATATACCATGTTCGTATGGTGGCGCGATGTTCTACGTGAATCCACGTTGGAAGGACATCATACCAAAGTCGTACAATTAGGACCTCGATATGGTTCTATTCCGTTCATCGTATCGGAGGTTATGTTCCTTTTTGCTCTTTTTCGGGCTTCTTCTCATTCTTCTTTGGCACCTACGGTAGAGATCGGAGGTATTTGGCCCCCAAAAGGGATTGGGGTTTTAGATCCTCGGGAAATCCCT…
