# Supplementary material for: The mitochondrial genome map of Nelumbo nucifera reveals ancient evolutionary features
Source: Sci Rep. 2016 Jul 22;6:30158. doi: 10.1038/srep30158 (PMC4957087; doi:10.1038/srep30158)
Supplement: Supplementary Data S1 [file srep30158-s2.zip › Alignment/mttB.phy]

38 699
M_Aegilops_speltoides	ACTTTTCTAGGAGAAGTTCGAATCCGTTCCGTTCGGATATTGATCGGTCTTGGTTTGACATGGTTTACGCGTTACTGGTTCCCGGAAGAGTCAATTTCTCCATTAGCTAAACCCTTTATTACCCTACCTTTGGACTCGTATTTTGTTTGTACACAATCAACGGAGGCCCCCCCGACATATGTTGCAACGTCTTCAATAGCATGCTCTTACTTCGTCTTTCCCTTAATAAGTCATCAAATTTGGTGCTTTTCGATCCCCAGTTGCTATGGGGAACAAAGGCAGAAATACAATAGAATCCTCCATTTAAGTGGTTCTCGCTTCTCCTTGTTCCTGCTCCTAACTCCTCCCCGGGTAGTTCCCAATGTTTGGCACTTTCCATACTTCGTGGGTGCAACATCA…
E_Ajuga_reptans	ACTCTTCTAGGAGAAGTTCGAATCCGTTCCGTTCGGATATTGATTGGTCTTGGTTTGACATGGTTTACGCGTTACTGGTTCCCGGAAGAGTTAATATATCCATTAGCTAAACCCTTTCTTACCCTGCCTTTTGACTCGTATTTTGTTCGTACACAATCAACGGAGGCCTTCCCGACATATGTTGCAACGTCTTCAATAGCATGCTCTTACTTCGTTTTTCCCTTAATAAGTCATCAAATTTGGTGCTTTTTTATCCCCAGTTGCTATGGGGAACAAAGGAGGAAATACAATCGATTCCTCCATTTAAGTGGTTCTCGCTTCTCCTTGTTACTCTTCCTAACTCTTCCCCGGGTAGTTCCCAATGTTTGGCACTTTCCATACTTCATGGGTGAAACATCA…
E_Asclepias_syriaca	ACGATTCTAGGAGAAGTTCGAATCCGTTCAGTTCGGATATTGGTTGCTCTTGCTTTGACATGGTTTACGTGCTACTTGCTCCCGGAAGAGTTAATATTTCTATTAGCCAAATCCTTTCTTAGCCTGCCTTTGGACTCGTATTTTGTTCGTACACAATCAACGGAAGCCTTCCCGACATATGTTGCAACGTCTCCAATAGCGTGTTCTTACTTCGTCTTTCCCTTAATAAGTCATCAATTTTGGTGTTTTTTAATTCCCATTTGCTATAGGGAACAAAGGCAAAAATACAATAGATTCCTCCATTTAAGTGTTTATTGCTTCTCCTTCTTTCTGTTCCTAACTCTTTTCTGGGTCGTTCCCAATGTTTGGCACTTTCTATACTTCATGAGTGCAACATCA…
M_Butomus_umbellatus	ACTCTTTTTGGAGAAGTTCGAATCCGTGGAGTTCGGATATTGATCGGTCTTGGTTTGACATGGTTTACGCGTTATTGGTTTCCGGAAGAGTCCATTTCTCTATTAGCTAAACCCTTTCTGACCTTGCCTTTGGACTCGTATTTTGTTCGTACCCAATCAACGGAGGCCTCCCCGACACATGTTGCAACGTCCCCAATAGCATGCTCTTACTTCATCTTTCCCTTAATAAGTCATCAAATTTGGTGCTTTTCGATTCCCAGTTGCTATGGGGAACAAAGGACGAAATACAAGAGATTCCTCCATTTAAGTGGTTTTCGCTTCTTCTTTTTCTTGTTCCTAACTCCCCCCCGGGTAGTTCCCAATGTTTGGCACTTTCCATACTTCGTGGGTGCAACATCC…
E_Carica_papaya	ACTATTCTAGGAGAAGTTCGAATCCGTTCCGTTCGGATATTGATCGGTCTTGGTTTGACATGGTTTACGCGTTACTGGTTCCCGGAAGAGTTAATTTCTCCATTAGCTAAACCCTTTCTTACCCTGCCTTTGGACTCGTATTTTGTTTGTACACAATCAACGGAAGCCTTCCCGACATATGTTGCAACGTCTTCAATAGCATGCTCTTACTTCGTCTTTCCTTTAATAAGTTATCAAATTTGGTGCTTTTTGATCCCCTGTAGCTATGGGGAACAAAGGACTAAATACAATCGATTCCTCCATTTAAGTGGTTCTCGCTTCTCCTTGTTCCTGTTCCTAACTCCTCCCCGGGTCGTTCCCAATGTTTGGCACTTTCCATACTTCGTGGGTGAAACATCA…
A_Chara_vulgaris	ATGATTATCGAGGAAGCTCGAATTCGTTTTTTGTGGATTTTTATTTGTTTTGTTTTCACTTTATTGACTTGTTATTGTTTCTCAGAAGAATTTGTTTTTTTATTAGCTAAACCTTTTCTTGTTCTACGCATAGAAAAATCATTTATTTGCACACAAATGACTGAAGCTTTGAAAACATATATGCAAATTTCCCTAAGCTTCGCCCTTTTTTTTTGTTTTCCTTTTTTCAGTTATCAAATTTGGTGTTTTGTTATTCCTAGTTGTTACAAAACACAAAGGGTCCAATGGACAAAATTGTTCTATTTGAGTGTAATTTCTTTCTTGTTGGTTTTTTTTCTTATTTATTATTGTGTAGTTCCCATTATTTGGAACTTTTTGTTTACCTTAAATACAACATCT…
A_Chlorokybus_atmophyticus	GTTCACTTTCTGGAGATTCGTACCAGAGTATTTTTTTTACTTATTTCTTTTTTTCTTACACTGCTCATTGGTTATTGTAATTCAGAGGATATCCTTTATCTTTTAGCACGTCCTTTTCTTTTTTTATCTTTAACAGAACATTTTATTTTTACAGAAATGGCTGAGGGATTGCAAACCTATATCTCTAGTTCATTGTTTATTACTCTTTATCTTTGGATTTCTTTACTAGTGTATCAAATCTGGTGTTTTTGGGTTCCAAGCTGCTATAATAATGAAAGAAAAAGATTTACAAAATATTGTCTATTCCTATTGCTACTTTTTTTACTTACTTCTTTTTTAACATATCTATGTGCCCTACCTATCATATGGAAATTCCTTCTTAGTTTTGAAACAAAT---…
E_Citrullus_lanatus	ACTATTCTAGGAGAAGTTCGAATCCGTTTCGTTCGGATATTGATCGGTCTTGGTTTGACATGGTTTACGCGTTACTGGTTCCCGGAAGAGTTAATATCTCCATTAGCTAAACCCTTTCTTACCCTGCCTTTGGACTCGTATTTTGTTTGTACACAATCAACGGAGGCCTTCCCGACATATGTTGCAATGTCTTCAATAGCATGCTCTTACTTCGTCTTTCCCTTAATAAGTCATCAAATTTGGTGCTTTTTGATCCCCAGTTGCTATGGAGAACAAAGGACGAAATACAATCGATTCCTCTATTTAAGTGGTTCTCGCTTCTCCTTATTCCTGTTCCTAACTCTTCCCCGGGTAGTTCCCAATGTTTGGCACTTTCCATACTTCGTGGGTGCAACATCA…
E_Cucumis_sativus	ACTATTATCGGAGAAGTTCGAATCCGTTTCGTTCGGATATTGATCGGTCTTGCTTTGACATGGTTTACGCGTTACTGGTTCCCGGAAGAGTTAATATCTCCATTAGCTAAACCCTTTCTTACCCTGCCTTTGGACTCGTATTTTGTTTGTACACAATCAACGGAGGCCTTCCCGACATATCTTGCAATGTCTTCAATAGCATGCTCTTACTTCGTCTTTCCCTTAATAAGTCATCAAATTTGGTGCTTTTTGATCCCCAGTTGCTATGGAGAACAAAGGACGAAATACAATCTCTTCCTCTATTTAAGTGGTTCTCGCTTCTCCTTATTCCTCTTCCTAAGTCTTCCCCGGGTAGTTCCCAATGTTTGGCACTTTCCATACTTCGTGGGTGCAACATCA…
E_Cucurbita_pepo	ACTATTCTAGGAGAAGTTCGAATCCGTTTCGTTCGGATATTGATCGGTCTTGGTTTGACATGGTTTACGCGTTACTGGTTCCCGGAAGAGTTAATATCTCCATTAGCAAAACCCTTTCTTACCCTGCCTTTGGACTCGTATTTAGTTTGTACACAATCAACGGAGGCCTTCCCTACATATCTTGCAATGTCTTCAATAGCATGCTCTTACTTCGTCTTTCCCTTAATAAGTCATCAAATTTGGTGCTTTTTGATCCCCAGTTGCTATGGAGAACAAAGGACGAAATACAATCGATTCCTCTATTTAAGTGGTTCTCGCTTCTCCTTATTCCTGTTCCTAACTCTTCCCCGGGTAGTTCCCAATGTTTGGCACTTTCCATACTCCGTGGGTGCAACATCA…
G_Cycas_taitungensis	ACTATTCCGGGAGAAGTTAGAATTCGTTCCGTTCGGATATTTATTGGTCCTAGTTCGACATGGTTTACGCGTCATTGGTTCCCGGAAGAGTCAATATTTCCATCAGCTAAACCCTCTCTGACCCTGCCTTTGGACCCGTATCCCGTTCGTACACAATCAACGGAGGCCTTTTCAACATATGTTACTACGTCTCCAATAGCATGCTCCTACTCCGTCTTTCCCTTCATGAGTTATCAAATTTGGTGCTCCTCGATCCCCAGTTGCTATGGAGGACGAAGGACGAAATACAATCAATTTTTCCACTTAAGTGGTTTTCGCTTCTTTTCGTTCTTGTTTCTAACTCTTTCCCGGGTAGTTCCCAATGTTTGGCACTTCCCATACTTTGTGGGTACAACATCA…
E_Daucus_carota_subsp_sativus	------------------------------------ATGTTGATCGGTTTTGGTTTGACATGGTTTACGCGTTACTGGTTCCCGGAAGAGTTAATATCTCCATTAGCTAAACCCTTTCTTACCCTGCCTTTGGACTCGTATTTTGTTCGTACACAATCAACGGAGGCCTCCCCGACATATGTTGCAACGTCTCCAATAGCATGCTCTTACTTCGTCTTTCCCTTAATAAGTCATCAAATTTGGTGCTTTTTGATCCCCAGTTGCTATGGGGAACAAAGGACGAAATACAATCGATTCCTCCATTTAAGTGGTTCTCGCTTCTCCTTGTTCCTGTTTCTAACTCTTCCCCGGGTAGTTCCCAATGTTTGGCACTTTCCATACTTCATGGGTGCAACATCA…
A_Entransia_fimbriata	TTTATAATAAAAGAATTAAAATGTCGATTTTTTTTGGTTTTTTGCAAGTTTCATTTGTACAACCGGTATTTGTTTTTTTTTAGTGACGAATTCTTTTATATTTTATCCTTCCCTATAAGGACCACTTTGGAAGCTTCGCCTTTACTTTGTACACAAGTAGGAGAAGCTTTTAATAGCTTACTTTTCTACGGGTTTTTTTTTTCTTGTTTGTTTTGTTTTCCTTTACTTTGCTACCAGTTTTGGTGTTTTTGGATCCCAAGTTGTTCTACCCTAGAAAGACGCGAAATAACCCTTTACATCTTATTTAGTAGTTTTGTTTTTTTTCAGTACAAAGCTTTGCCATTTTTTATCTCATTCCGAAAGGAGTCGTTTTTTATTTACAACCCCGGGGTCCGTTTT…
E_Glycine_max	ACGATTCTAGGAGAAGTTCGAATCCGTTCCGTTCGGATATTGATCGGTCTTGGTTTGACATGGTTTACGCGTTACTGGTTCCCGGAAGAGTTAATATCTCCATTAGCTAAACCCTTTCTTACCCTGTCTTTGGACTCGTATTTTGTTTGTACACAATCAACGGAGGCCTCCCCGACATATGTTGCAACGTCTTCAATAGCATGTTCTTACTTCGTCTTTCCCTTAATAAGTCATCAAATTTGGTGCTTTTTGATCCCCAGTTGCTATGGGGAACAAAGGAGGAAATACAATCGATTCCTCTATTTAAGTGGTTCTCGCTTCTCCTTGTTCCTGTTCCTAACTCTTCCCCGGGTAGTTCCCAATGTTTGGTACTTTCTATACTTCGTGGGTGCAACATCA…
E_Lotus_japonicus	ACTATTCTAGGAGAAGTTCGAATCCGTTCCGTTCGGATATTGATCGGTCTTGGTTTGACATGGTTTACGCGTTACTGGTTCCCGGAAGAGTTAATATCTCCATTAGCTAAACCCTTTCTTACCCTGTCTTTGGACTCGTATTTTGTTTGTACACAATCAACGGAGGCCTTCCCGACATATGTTGCAACGTCTTCAATAGCATGTTCTTACTTCGTCTTTCCCTTAATAAGTCATCAAATTTGGTGCTTTTTGATCCCCAGTTGCTATGGGGAACAAAGGAGGAAATACAATCGATTCCTCTATTTAAGTGGTTCTCGCTTCTCCTTGTTCCTGTTCCTAACTCTTCCCCGGGTAGTTCCCAATGTTTGGTACTTTCTATACTTCGTGGGTGCAACATCA…
E_Millettia_pinnata	ACTATTCTAGGAGAAGTTCGAATCCGTTCCGTTCGGATATTGATCGGTCTTGGTTTGACATGGTTTACGCGTTACTGGTTCCCGGAAGAGTTAATATCTCCATTAGCTAAACCCTTTCTTACCCTGTCTTTGGACTCGTATTTTGTTTGTACACAATCAACGGAGGCCTCCCCGACATATGTTGCAACGTCTTCAATAGCATGTTCTTACTTCGTCTTTCCCTTAATAAGTCATCAAATTTGGTGCTTTTTGATCCCCAGTTGCTATGGGGAACAAAGGAGGAAATACAATCGATTCCTCTATTTAAGTGGTTCTCGCTTCTCCTTGTTCCTGTTCCTAACTCTTCCCCGGGTAGTTCCCAATGTTTGGTACTTTCTATACTTCGTGGGTGCAACATCA…
E_Mimulus_guttatus	ACTATTCTAGGAGAAGTTCGAATCCGTTCCGTTCGGATATTGATTGGTCTTGGTTTGACATGGTTTACGCGTTACTGGTTCCCGGAAGAGTTAATATCTCCATTAGCTAAACCCTTTCTTACCCTGCCTTTTGACTCGTATTTTGTTCGTACACAATCAACGGAGGCCTTCCCGACATATGTTGCAACGTCTTCAATAGCATGCTCTTACTTCGTTTTTCCCTTAATAAGTCATCAAATTTGGTGCTTTTTGATCCCCAGTTGCTATGGGGAACAAAGGAGGAAATACAATCGATTCCTCCATTTAAGTGGTTCTCGCTTCTCCTTGTTCCTGTTCCTAACTCTTCCCCGGGTAGTTCCCAATGTTTGGCACTTTCCATACTTCATGGGTGAAACATCA…
B_Nitella_hyalina	---------------------------------------------------------------TTGACTTGTTATTGTTTCTCAGAAGAATTTGTTTTTTTATTAGCTAAACCTTTTCTTGTTCTACGCATAGAAAAATCATTTATTTGCACACAAATGACTGAAGCTTTGAAAACATATATGCAAATTTCCCTAAGCTTCGCCCTTTTTTTTTGTTTTCCTTTTTTAAGTTATCAAATTTGGTGTTTTGTTATTCCTAGTTGTTACAAAACACAAAGGGTCCAATGGACAAAATTGTTCTATTTGAGTGTAATTTGTTTCTTGTTGGTTTTTTTTCTTATTTATTATTGGGTAGTTCCCATTATTTGGAACTTTTTGTTTACCTTAAATACAACATCT…
M_Phoenix_dactylifera	ACTATTCTAGGAGAAGTTCGAATCCGTTCCGTTCGGATATTGATCGGTCTTGGTTTGACATGGTTTACGCGTTACTGGTTCCCGGAAGAGTCAATTTCTCCATTAGCTAAACCCTTTATTACCCTACCTTTGGACTCGTATTTTGTTCGTACACAATCAACGGAGGCCTCCCCGACATATGTTGCAACGTCTTCAATAGCATGCTCTTACTTCGTCTTTCCCTTAATAAGTTATCAAATTTGGTGCTTTTCGATCCCCAGTTGCTATGGGGAACAAAGGACGAAATACAATCGATTCCTCCATTTAAGTGGTTCTCGCTTCTCCTTGTTCCTGTTCCTAACTCCTCCCCGGGTAGTTCCCAATGTTTGGCACTTTCCATACTTCGTGGGTGCAACATCA…
E_Rhazya_stricta	ACTATTCTAGGAGAAGTTCGAATCCGTTCCGTTCGGATATTGATTGGTCTTGGTTTGACATGGTTTACGTGTTACTGGTTCCCGGAAGAGTTAATATCTCCATTAGCTAAACCCTTTCTTACCCTGCCTTTGGACTCGTATTTTGTTCGTACACAATCAACGGAGGCCTTCCCGACATATGTTGCAACGTCTCCAATAGCATGCTCTTACTTCGTCTTTCCCTTAATAAGTCATCAAATTTGGTGCTTTTTGATCCCCAGTTGCTATAGGGAACAAAGGACGAAATACAATCGATTCCTCCATTTAAGTGGTTCTCGCTTCTCCTTGTTCCTGTTCCTAACTCTTTCCCGGGTAGTTCCCAATGTTTGGCACTTTCTATACTTCATGGGTGCAACATCA…
E_Ricinus_communis	ACTATTCTAGGAGAAGTTCGAATCCGTTCCGTTCGGATATTGATCGGTCTTGGTTTGACATGGTTTACGCGTTACTGGTTTCCGGAAGAGTTAATATCTCCATTAGCGAAACCCTTTCTTACCCTGCCTTTGGACTCGTATTTTGTTTGTACACAATCAACGGAGGCCTCCCCGACATATGTTGCAACGTCTTCAATAGCATGCTCTTACTTCGTCTTTCCTTTAATAAGTCATCAAATTTGGTGCTTTTTTATCCCCAGTTGCTATGGGGAACAAAGGACGAAATACAATCGATTCCTCCATTTAAGTGGTTCTCGCTTCTCCTTGTTCCTGTTCCTAACTCCTCCCCGGGTAGTTCCCAATGTTTGGCACTTTCCATACTTCGTGGGTGCAACATCA…
A_Roya_obtusa	TATATTTTCAAAGAATTAAAAATTCGTTTTGTTTGGATATTCGTTACTTTTTTATTAACTTTTTTTGTTTGTTATCATTATTCAGAGTATTTACTATTTTTATTAATTAAGCCTTTTTTAGAAATATCAGGG------CTTTTTTTATGCACAAAATTGACTGAGTCTTTTAATACTTATTGTATAATTTCTTTTTTTATTACACTTTTTTTGTTTATTCCTTATTTTTGTTATCAGATGTGTTGTTTTTTAATACCAAGTATATATAAATACCAAAGAGCTATATTTTTGCAAATGGTGAAAGCTAGTGGATTTTTTTTCATAATAGTTTTTTTGTTGACTTTTTACTGGATAATGCCTTTTTTTTTGTATTTTTTTTATAAATTAAGTACAAATACC…
E_Salvia_miltiorrhiza	ACTATTCTAGGAGAAGTTCGAATCCGTTCCGTTCGGATATTGATTGGTCTTGGTTTGACATGGTTTACGCGTTACTGGTTCCCGGAAGAGTTAATATCTCCATTAGCTAAACCCTTTCTTACCCTGCCTTTTGACTCGTATTTTGTTCGTACACAATCAACGGAGGCCTTCCCGACATATGTTGCAACGTCTTCAATAGCATGCTCTTACTTCGTTTTTCCCTTAATAAGTCATCAAATTTGGTGCTTTTTGATCCCCAGTTGCTATGGGGAACAAAGGAGGAAATACAATCGATTCCTCCATTTAAGTGGTTCTCGCTTCTCCTTGTTACTCTTCCTAACTCTTCCCCGGGTAGTTCCCAATGTTTGGCACTTTCCATACTTCATGGGTGAAACATCA…
E_Silene_latifolia	ACTATTCTAGGAGAAGTTCGAATCCGTTTCGTTCGGATATTGATCGGTCTTGGTTTGACATGGTTTACGCGTTATTGGTTCCCGGAAGAGTTAATATTCCCATTAGCTAAACCCTTTCTGACCCTGCCTTTGGACTCGTATTTTGTTTGTACACAATTAACGGAGGCCTTCTCAACATATGTAGCAACGTCTTCAATAGCATGCTCTTACTTCGTCTTTCCTTTTGTAAGTCACCAAATTTGGTGCTTTTTGATCCCCAGTTGCTATGGGGAACAAAGGACGAAATACAATAGATTTTTCCATTTAAGTGGTTTTTGCTTCTTCTTGTTCCTGTTCTTAACTCTTTCCCGGGTAGTTCCCAATGTTTGGCACTTTCCATACTTCGTGGGTGCAACATCA…
E_Silene_vulgaris	ACTATTCTAGGAGAAGTTAGAATCCGTTTAGTTCGGATATTGATCGGTCTTGGTTTGACATGGTTTACGCGTTATTGGTTCCCGGAAGAGTTAATATTCCCATTAGCGAAACCCTTTCTGACCCTGCCTTTGGACTCGTATTTTGTTTGTACACAATTAACGGAGGCCTTCTCAACATATGTAGCAACCTCTTCAATAGCATGCTCTTACTTCGTCTTTCCTTTTGTAAGTCATCAAATTATGTGCTTTTTTATCCCCAGTTGCTATGGGGAACAAAGGAGGAAATATAATATCTTTATCCATTTAAGTGGTTTTTGCTTCTTCTTCTTCCTGTTCTTAACTCTTTCCCGGGTAGTTCCCAATGTTTGGCACTTTCCATACTTCGTGGGTGCAACATCA…
M_Spirodela_polyrhiza	ACTATTCTAGGAGAAGTTCGAATTCGTTCCGTTCGGATATTGATCGGTCTTGGTTTGACATGGTTTACGCGTTACTGGTTTCCGGAAGAGTCAATTTCTCCATTAGCTAAACCCTTTCTTACCCTGCCTTTGGACTCGTATTTTGTTCGTACACAATCAACGGAGGCCTCCCCGACATATGTTGCAACGTCTCCTATAGCATGCTCTTACTTCGTCTTTCCTTTAATAAGTCATCAAATTTGGTGCTTTTCGATCCCCAGTTGCTATGGGGAACAAAGGACGAAATACAATCGATTCCTCCATTTAAGTGGTTCTCGCTTCTCTTTGTTCCTGTTCCTAACTCCTCCCCGGGTAGTTCCCAATGTTTGGCACTTTCCATACTTCGTGGGTGCAACATCA…
M_Tripsacum_dactyloides	ACTTTTCTAGGAGAAGTTCGAATCCGTTCCGTTCGGATATTGATCGGTCTTGGTTTGACATGGTTTACGCGTTACTGGTTCCCGGAAGAGTCAATTTCTCCATTAGCTAAACCCTTTCTTACCCTACCTTTGGACTCGTATTTTGTTCGTACACAATCAACGGAGGCCCCCCCGACATATGTTGCAACGTCTTCAATAGCATGCTCTTACTTCGTCTTTCCCTTAATAAGTCATCAAATTTGGTGCTTTTCGATCCCCAGTTGCTATGGGGAACAAAGGCAGAAATACAATAGATTCCTCCATTTAAGTGGTTCTCGCTTCTCCTTGTTCCTGTTCCTAACTCCTCCCCGGGTAGTTCCCAATGTTTGGCACTTTCCATACTTCGTGGGTGCAACATCA…
M_Triticum_aestivum	ACTTTTCTAGGAGAAGTTCGAATCCGTTCCGTTCGGATATTGATCGGTCTTGGTTTGACATGGTTTACGCGTTACTGGTTCCCGGAAGAGTCAATTTCTCCATTAGCTAAACCCTTTATTACCCTACCTTTGGACTCGTATTTTGTTTGTACACAATCAACGGAGGCCCCCCCGACATATGTTGCAACGTCTTCAATAGCATGCTCTTACTTCGTCTTTCCCTTAATAAGTCATCAAATTTGGTGCTTTTCGATCCCCAGTTGCTATGGGGAACAAAGGCAGAAATACAATAGAATCCTCCATTTAAGTGGTTCTCGCTTCTCCTTGTTCCTGCTCCTAACTCCTCCCCGGGTAGTTCCCAATGTTTGGCACTTTCCATACTTCGTGGGTGCAACATCA…
M_Triticum_timopheevii	ACTTTTCTAGGAGAAGTTCGAATCCGTTCCGTTCGGATATTGATCGGTCTTGGTTTGACATGGTTTACGCGTTACTGGTTCCCGGAAGAGTCAATTTCTCCATTAGCTAAACCCTTTATTACCCTACCTTTGGACTCGTATTTTGTTTGTACACAATCAACGGAGGCCCCCCCGACATATGTTGCAACGTCTTCAATAGCATGCTCTTACTTCGTCTTTCCCTTAATAAGTCATCAAATTTGGTGCTTTTCGATCCCCAGTTGCTATGGGGAACAAAGGCAGAAATACAATAGAATCCTCCATTTAAGTGGTTCTCGCTTCTCCTTGTTCCTGCTCCTAACTCCTCCCCGGGTAGTTCCCAATGTTTGGCACTTTCCATACTTCGTGGGTGCAACATCA…
E_Vaccinium_macrocarpon	ACTATTCTAGGAGAAGTTCGAATCCGTTCGCTTCGGATATTGATCGGTCTTGGTTTGACATGGTTTACGCGTTACTGGTTCCCGGAAGAGTTAATATCTCCATTAGCTAAACCCTTTCTTACCCTGCCTTTGGACTCGTATTTTGTTCGTACACAATCAACGGAGGCCTCCCCGACATATGTTGCAACGTCTTCAATAGCATGCTCTTACTTCGTCTTTCCCTTAATAAGTCATCAAATTTGGTGCTTTTTGATCCCCAGTTGCTATGGGGAACAAAGGACGAAATACAATCGATTCCTCCATTTAAGTGGTTCTCGCTTCTCCTTGTTCCTGTTCCTAACTCTTTCCCGGGTAGTTCCCAATGTTTGGCACTTTCCATACTTCATGGGTGCAACATCA…
E_Vigna_radiata	ACGATTCTAGGAGAAGTTCGAATCCGTTCCGTTCGGATATTGATCGGTCTTGGTTTGACATGGTTTACGCGTTACTGGTTCCCGGAAGAGTTAATATCTCCATTAGCTAAACCCTTTCTTACCCTGTCTTTGGACTCGTATTTTGTTTGTACACAATCAACGGAGGCCTCCCCGACATATGTTGCAACGTCTTCAATAGCATGTTCTTACTTCGTCTTTCCCTTAATAAGTCATCAAATTTGGTGCTTTTTGATCCCCAGTTGCTATGGGGAACAAAGGAGGAAATACAATCGATTCCTCTATTTAAGTGGTTCTCGCTTCTCCTTGTTACTGTTCCTAACTCTTCCCCGGGTAGTTCCCAATGTTTGGTACTTTCTATACTTCGTGGGTGCAACATCA…
M_Zea_luxurians	ACTTTTCTAGGAGAAGTTCGAATCCGTTCCGTTCGGATATTGATCGGTCTTGGTTTGACATGGTTTACGCGTTACTGGTTCCCGGAAGAGTCAATTTCTCCATTAGCTAAACCCTTTCTTACCCTACCTTTGGACTCGTATTTTGTTCGTACACAATCAACGGAGGCCCCCCCGACATATGTTGCAACGTCTTCAATAGCATGCTCTTACTTCGTCTTTCCCTTAATAAGTCATCAAATTTGGTGCTTTTCGATCCCCAGTTGCTATGGGGAACAAAGGCAGAAATACAATAGATTCCTCCATTTAAGTGGTTCTCGCTTCTCCTTGTTCCTGTTCCTAACTCCTCCCCGGGTAGTTCCCAATGTTTGGCACTTTCCATACTTCGTGGGTGCAACATCA…
M_Zea_perennis	ACTTTTCTAGGAGAAGTTCGAATCCGTTCCGTTCGGATATTGATCGGTCTTGGTTTGACATGGTTTACGCGTTACTGGTTCCCGGAAGAGTCAATTTCTCCATTAGCTAAACCCTTTCTTACCCTACCTTTGGACTCGTATTTTGTTCGTACACAATCAACGGAGGCCCCCCCGACATATGTTGCAACGTCTTCAATAGCATGCTCTTACTTCGTCTTTCCCTTAATAAGTCATCAAATTTGGTGCTTTTCGATCCCCAGTTGCTATGGGGAACAAAGGCAGAAATACAATAGATTCCTCCATTTAAGTGGTTCTCGCTTCTCCTTGTTCCTGTTCCTAACTCCTCCCCGGGTAGTTCCCAATGTTTGGCACTTTCCATACTTCGTGGGTGCAACATCA…
M_Zea_mays_subsp_parviglumis	ACTTTTCTAGGAGAAGTTCGAATCCGTTCCGTTCGGATATTGATCGGTCTTGGTTTGACATGGTTTACGCGTTACTGGTTCCCGGAAGAGTCAATTTCTCCATTAGCTAAACCCTTTCTTACCCTACCTTTGGACTCGTATTTTGTTCGTACACAATCAACGGAGGCCCCCCCGACATATGTTGCAACGTCTTCAATAGCATGCTCTTACTTCGTCTTTCCCTTAATAAGTCATCAAATTTGGTGCTTTTCGATCCCCAGTTGCTATGGGGAACAAAGGCAGAAATACAATAGATTCCTCCATTTAAGTGGTTCTCGCTTCTCCTTGTTCCTGTTCCTAACTCCTCCCCGGGTAGTTCCCAATGTTTGGCACTTTCCATACTTCGTGGGTGCAACATCA…
M_Sorghum_bicolor	ACTTTTCTAGGAGAAGTTCGAATCCGTTCCGTTCGGATATTGATTGGTCTTGGTTTGACATGGTTTACGCGTTACTGGTTCCCGGAAGAGTCAATTTCTCCATTAGCTAAACCCTTTCTTACCCTACCTTTGGACTCGTATTTTGTTCGTACACAATCAACGGAGGCCCCCCCGACATATGTTGCAACGTCTTCAATAGCATGCTCTTACTTCGTCTTTCCCTTAATAAGTCATCAAATTTGGTGCTTTTCGATCCCCAGTTGCTATGGGGAACAAAGGCAGAAATACAATAGATTCCTCCATTTAAGTGGTTCTCGCTTCTCCTTGTTCCTGTTCCTAACTCCTCCCCGGGTAGTTCCCAATGTTTGGCACTTTCCATACTTCGTGGGTGCAACATCA…
N_Amborella_trichopoda	ACTCTTCTAGGAGAAGTTCGAATCCGTTCCGTTCGGATATTGATCGGTCTTGGTTTGACATGGTTTACGCGTTACTGGTTCCCGGAAGAGTCAATATCTCCATTAGCTAAACCCTTTCTGACCCTGCCTTTGGACTCGTATTTTGTTCGTACACAATCAACGGAGGCCTCCCCGACATATGTTGCAACGTCTCCAATAGCATGCTCTTACTTCGTCTTTCCCTTAATAAGTCATCAAATTTGGTGCTTTTCGATCCCCAGTTGCTATGGGGAAAAAAGGACGAAATACAATCGATTCCTCCATTTAAGTGGTTCTCGCTTCTCCTTGTTCCTGTTCCTAACTCCTCCCCGGGTAGTTCCCAATGTTTGGCACTTTCCATACTTCGTGGGTGCAACATCA…
N_Liriodendron_tulipifera	ACTCTTCTAGGAGAAGTTCGAATCCGTTCCGTTCGGATATTGATCGGTCTTGGTTTGACATGGTTTACGCGTTACTGGTTCCCGGAAGAGTCAATATCTCCATTAGCTAAACCCTTTCTGACCCTGCCTTTGGACTCGTATTTTGTTCGTACACAATCAACGGAGGCCTCCCCGACATATGTTGCAACGTCTTCAATAGCATGCTCTTACTTCGTCTTTCCCTTAATAAGTCATCAAATTTGGTGCTTTTCGATCCCCAGTTGCTATGGGGAACGAAGGACGAAATACAATCGATTCCTCCATTTAAGTGGTTCTCGCTTCTCCTTGTTCCTGTTCCTAACTCCTCCCCGGGTAGTTCCCAATGTTTGGCACTTTCCATACTTCGTGGGTGCAACATCA…
E_Nelumbo_nucifera	ACTATTCTAGGAGAAGTTCGAATCCGTTCCGTTCGGATATTGATCGGTCTTGGTTTGACATGGTTTACGCGTTACTGGTTCCCGGAAGAGTCAATATCTCCATTAGCTAAACCCTTTCTGACCCTGCCTTTGGACTCGTATTTTGTTCGTACACAATCAACGGAGGCCTCCCCGACATATGTTGCAACGTCTCCAATAGCATGCTCTTACTTCGTCTTTCCCTTAATAAGTCATCAAATTTGGTGCTTTTCGATCCCCAGTTGCTATGGGGAACAAAGGACGAAATACAATCGACTCCTCCATTTAAGTGGTTCTCGCTTCTCCTTGTTCCTGTTCCTAACTCCTCCCCGGGTAGTTCCCAATGTTTGGCACTTTCCATACTTCGTGGGTGCAACATCA…
