# Supplementary material for: The mitochondrial genome map of Nelumbo nucifera reveals ancient evolutionary features
Source: Sci Rep. 2016 Jul 22;6:30158. doi: 10.1038/srep30158 (PMC4957087; doi:10.1038/srep30158)
Supplement: Supplementary Data S1 [file srep30158-s2.zip › Alignment/nad1.phy]

73 978
M_Aegilops_speltoides	ACGTACATAGCTGTTCCAGCGGAAATACTTTGTTTAATTCTACCACTTCTACTAGGAGTAGCCTTTTTAGTGCTAGCTGAACGTAAAGTAATGGCTTTTGTGCAACGTCGAAAGGGTCCTGATGTAGTGGGATCGTTCGGATTGTTACAACCTCTAGCAGATGGTTTGAAATTGATTCTAAAAGAACCTATTTCACCAAGTAGTGCTAATTTCTCCCTTTTTAGAATGGCTCCAGTGGCTACATTTATGTTAAGTCTGGTCGCTTGGGCCGTTGTACCTTTTGATTATGGTATGGTATTGTCAGATCCGAACATAGGGCTACTTTATTTGTTTGCCATATCTTCGCTAGGTGTTTATGGAATAATTATAGCAGGTTGGTCTAGTAATTCGAAATATGCC…
E_Ajuga_reptans	ATGTACATAGCTCTTCCAGCTGAAATACTTGGAATAATTCTACCACTTCTACTAGGAGTAGCCTTTTTAGTGCTAGCTGAACGTAAAGTAATGGCTTTTGTGCAACGTCGAAAGGGTCCTGATGTAGTGGGATCGTTTGGATTGTTACAACCTCTAGCAGATGGTTTGAAATTGATTCTAAAAGAACCTATTTCACCAAGTAGTGCTAATTTCTCCCTTTTTAGAATGGCTCCAGTGGCTACATTTATGTTAAGTCTGGTCGCTCGGGCCGTTGTACCTTTTGACTATGGTATGGTATTGTCAGATCCGAACATAGGGCTACTTTATTTGTTTGCCATATCTTCGCTAGGTGTTTATGGAATTATTATAGCAGGTCGGTCTAGTAATTCGAAATATGCC…
B_Anomodon_rugelii	TATATCATTGGTATTTTAGCGAAAATACTTGGAATCATAATACCCCTTTTACTAGGAGTAGCCTTCTTAGTTCTAGCCGAACGTAAAATAATGGCTTCTATGCAACGTAGAAAGGGTCCTAATGTAGTGGGATTGTTTGGATTGTTACAACCTTTAGCAGATGGTTTGAAATTAATGATAAAAGAACCTATTTTACCAAGTAGTGCTAATTTATTTATTTTCCTAATGGCTCCAGTAATGACATTTATGTTAAGTTTGGTTGCTTGGGCTGTTATACCTTTTGATTATGGTATGGTATTGTCAGATTTAAATGTAGGTATACTTTATCTATTTGCTATATCTTCTCTAGGCGTGTATGGTATTATTACAGCAGGCTGGTCCAGTAATTCTAAATATGCT…
E_Arabidopsis_thaliana	ACGTACATAGCTGTTCCAGCTGAAATACTTGGAATAATTCTACCACTTCTACTAGGAGTAGCCTTTTTAGTGCTAGCTGAACGTAAAGTAATGGCTTTTGTGCAACGTAGAAAGGGTCCTGATGTAGTGGGATCGTTCGGATTGTTACAACCTCTAGCAGATGGTTCGAAATTGATTCTAAAAGAACCTATTTCACCAAGTAGTGCTAATTTTTTCCTTTTTAGAATGGCTCCAGTGGCTACATTTATGTTAAGTCTGGTCGCTCGGGCCGTTGTACCTTTTGATTATGGTATGGTATTGTCAGATCCGAACATAGGGCTACTTTATTTGTTTGCCATATCTTCGCTAGGTGTTTATGGAATTATTATAGCGGGTCGGTCTAGTAATTCGAAATATGCC…
E_Asclepias_syriaca	ATGTACATAGCAGTTCCAGCTTCAATACTTGGAATAATTCTACCACTTCTGCTAGGAGTAGCCTTTTTAGTGCTAGCTGAACGTAAAGTAATGGCTTTTGTGCAACGTCGAAAGGGTCCTGATGTAGTGGGATCGTTTGGATTGTTACAACCTATAGCAGATGGTTTGAAATTGATTCTAAAAGAACCTATTTCACCAAGTAGTGCTAATTTCTCCCTTTTTAGAATGGCTCCGGTTACTACATTTATGTTAAGTCTGGTCGCTTGGGCCGTTGTACCTTTTGATTATGGTATGGTATTGTCAGATCCGAACATAGGGCTACTTTATTTGTTTGCCATATCTTCACTAGGTGTTTATGGAATTATTATAGCAGGTTGGTCTAGTAATTCTAAATATGCC…
B_Atrichum_angustatum	TATATCATTGGTATTTTAGCGAGAATACTTGGAATAATAATACCTCTTTTATTAGGAGTAGCCTTTCTAGTTCTAGCTGAACGTAAAGTAATGGCCTCTATGCAACGTAGAAAGGGTCCTAATGTAGTGGGATTGTTCGGATTGTTACAACCTTTAGCAGATGGTTTGAAATTAATGATAAAAGAACCTATTTTACCAAGTAGTGCTAATTTATTTATTTCTATAATGGCTCCAGTAATTACATTTATGTCAAGTTTGGTTGCTTGGGCTGTTATACCTTTTGATTATGGTATGGTATTGTCGGATCTAAATGTAGGTATACTTTATCTATTTGCTATATCTTCTCTAGGTGTTTACGGGATTATTACAGCGGGCTGGTCTAGTAATTCTAAATATGCT…
B_Bartramia_pomiformis	TATATCATTGGTATTTTAGCGAAAATACTTGGAATAATAATACCCCTTTTACTAGGAGTAGCCTTCTTAGTTCTAGCTGAACGTAAAGTAATGGCTTCTATGCAACGTAGAAAGGGTCCTAATGTAGTGGGATTGTTTGGATTGTTACAACCTTTAGCAGATGGTTTGAAATTAATGATAAAAGAACCTATTTTACCAAGTAGTGCTAATTTATTTATTTCTATAATGGCTCCAGTAATTACATTTATGTTAAGTTTGGTTGCTTGGGCTGTTATACCTTTTGATTATGGTATGGTATTGTCAGATTTAAATGTAGGTATACTTTATCTATTTGCTATATCTTCTTTAGGCGTTTATGGTATTATTACAGCAGGCTGGTCCAGTAATTCTAAATATGCT…
E_Batis_maritima	ACGTACATAGCTGTTCCAGCTGAAATACTTGGAATCATTCTACCACTTCTACTAGGAGTAGCCTTTTTAGTGCTAGCTGAACGTAAAGTAATGGCTTTTGTGCAACGTCGAAAGGGTCCTGATGTAGTGGGATTGTTCGGATTGTTACAACCTCTAGCAGATGGTTCGAAATTGATTCTAAAAGAACCTATTTCACCAAGTAGTGCTAATTTCTTCCTTTTTAGAATGGCTCCTGTGGCTACATTTATGTTAAGTCTGGTCGCTCGGGCCGTTGTACCTTTTGATTATGGTATGGTATTGTCAGATCCGAACATAGGGCTACTTTATTTGTTTGCCATATCTTCGCTCGGTGTTTATGGAATTATTATAGCGGGTCGGTCTAGTAATTCGAAATATGCC…
E_Beta_macrocarpa	ACGTACATAGCTGTTCCAGCTGAAATACTTGGAATAATTCTACCACTTCTACTAGGAGTAGCCTTTTTAGTGCTAGCTGAACGTAAAGTAATGGCTTTTGTGCAACGTCGAAAGGGTCCTGATGTAGTGGGATCGTTCGGATTGTTACAACCTCTAGCAGATGGTTCGAAATTGATTCTAAAAGAACCTATTTCACCAAGTAGTGCTAATTTCTCCCTTTTTAGAATGGCTCCAGTCACTACATTTATGCTAAGTCTGGTTGCTCGGGCCGTTGTACCTTTTGATTATGGTATGGTATTGTCAGATCCGAACATAGGGCTACTTTATTTGTTTGCCATATCTTCGCTAGGTGTTTATGGAATTATTATAGCAGGTTGGTCTAGTAATTCGAAATATGCC…
E_Beta_vulgaris_subsp_vulgaris	ACGTACATAGCTGTTCCAGCTGAAATACTTGGAATAATTCTACCACTTCTACTAGGAGTAGCCTTTTTAGTGCTAGCTGAACGTAAAGTAATGGCTTTTGTGCAACGTCGAAAGGGTCCTGATGTAGTGGGATCGTTCGGATTGTTACAACCTCTAGCAGATGGTTCGAAATTGATTCTAAAAGAACCTATTTCACCAAGTAGTGCTAATTTCTCCCTTTTTAGAATGGCTCCAGTCACTACATTTATGCTAAGTCTGGTTGCTCGGGCCGTTGTACCTTTTGATTATGGTATGGTATTGTCAGATCCGAACATAGGGCTACTTTATTTGTTTGCCATATCTTCGCTAGGTGTTTATGGAATTATTATAGCAGGTTGGTCTAGTAATTCGAAATATGCC…
E_Boea_hygrometrica	ATGTACATAGCTGTTCCAGCTGAAATACTTGGAATAATTCTACCACTTCTACTAGGAGTAGCCTTTTTAGTGCTAGCTGAACGTAAAGTAATGGCTTTTGTGCAACGTCGAAAGGGTCCTGATGTAGTGGGATCGTTTGGATTATTACAACCTCTAGCAGATGGTTTGAAATTGATTCTAAAAGAACCTATTTCACCAAGTAGTGCTAATTTCTCCCTTTTTAGAATGGCTCCAGTGGCTACATTTATGTTAAGTCTGGTCGCTCGGGCCGTTGTACCTTTTGATTATGGTATGGTATTGTCAGATCCGAACATAGGGCTACTTTATTTGTTTGCCATATCTTCGCTAGGTGTTTATGGAATTATTATAGCAGGTCGGTCTAGTAATTCGAAATATGCC…
E_Brassica_carinata	ACGTACATAGCTGTTCCAGCTGAAATACTTGGAATAATTCTACCACTTCTACTAGGAGTAGCCTTTTTAGTGCTAGCTGAACGTAAAGTAATGGCTTTTGTGCAACGTAGAAAGGGTCCTGATGTAGTGGGATCGTTCGGATTGTTACAACCTCTAGCAGATGGTTTGAAATTGATTCTAAAAGAACCTATTTCACCAAGTAGTGCTAATTTTTTCCTTTTTAGAATGGCTCCAGTGGCTACATTTATGTTAAGTCTGGTCGCTCGGGCCGTTGTACCTTTTGATTATGGTATGGTATTGTCAGATCCGAACATAGGGCTACTTTATTTGTTTGCCATATCTTCGCTAGGTGTTTATGGAATTATTATAGCGGGTCGGTCTAGTAATTCGAAATATGCC…
E_Brassica_juncea	ACGTACATAGCTGTTCCAGCTGAAATACTTGGAATAATTCTACCACTTCTACTAGGAGTAGCCTTTTTAGTGCTAGCTGAACGTAAAGTAATGGCTTTTGTGCAACGTAGAAAGGGTCCTGATGTAGTGGGATCGTTCGGATTGTTACAACCTCTAGCAGATGGTTCGAAATTGATTCTAAAAGAACCTATTTCACCAAGTAGTGCTAATTTTTTCCTTTTTAGAATGGCTCCAGTGGCTACATTTATGTTAAGTCTGGTCGCTCGGGCCGTTGTACCTTTTGATTATGGTATGGTATTGTCAGATCCGAACATAGGGCTACTTTATTTGTTTGCCATATCTTCGCTAGGTGTTTATGGAATTATTATAGCGGGTCGGTCTAGTAATTCGAAATATGCC…
E_Brassica_napus	ACGTACATAGCTGTTCCAGCTGAAATACTTGGAATAATTCTACCACTTCTACTAGGAGTAGCCTTTTTAGTGCTAGCTGAACGTAAAGTAATGGCTTTTGTGCAACGTAGAAAGGGTCCTGATGTAGTGGGATCGTTCGGATTGTTACAACCTCTAGCAGATGGTTCGAAATTGATTCTAAAAGAACCTATTTCACCAAGTAGTGCTAATTTTTTCCTTTTTAGAATGGCTCCAGTGGCTACATTTATGTTAAGTCTGGTCGCTCGGGCCGTTGTACCTTTTGATTATGGTATGGTATTGTCAGATCCGAACATAGGGCTACTTTATTTGTTTGCCATATCTTCGCTAGGTGTTTATGGAATTATTATAGCGGGTCGGTCTAGTAATTCGAAATATGCC…
E_Brassica_oleracea	ACGTACATAGCTGTTCCAGCTGAAATACTTGGAATAATTCTACCACTTCTACTAGGAGTAGCCTTTTTAGTGCTAGCTGAACGTAAAGTAATGGCTTTTGTGCAACGTAGAAAGGGTCCTGATGTAGTGGGATCGTTCGGATTGTTACAACCTCTAGCAGATGGTTCGAAATTGATTCTAAAAGAACCTATTTCACCAAGTAGTGCTAATTTTTTCCTTTTTAGAATGGCTCCAGTGGCTACATTTATGTTAAGTCTGGTCGCTCGGGCCGTTGTACCTTTTGATTATGGTATGGTATTGTCAGATCCGAACATAGGGCTACTTTATTTGTTTGCCATATCTTCGCTAGGTGTTTATGGAATTATTATAGCGGGTCGGTCTAGTAATTCGAAATATGCC…
E_Brassica_rapa_subsp_campestris	ACGTACATAGCTGTTCCAGCTGAAATACTTGGAATAATTCTACCACTTCTACTAGGAGTAGCCTTTTTAGTGCTAGCTGAACGTAAAGTAATGGCTTTTGTGCAACGTAGAAAGGGTCCTGATGTAGTGGGATCGTTCGGATTGTTACAACCTCTAGCAGATGGTTCGAAATTGATTCTAAAAGAACCTATTTCACCAAGTAGTGCTAATTTTTTCCTTTTTAGAATGGCTCCAGTGGCTACATTTATGTTAAGTCTGGTCGCTCGGGCCGTTGTACCTTTTGATTATGGTATGGTATTGTCAGATCCGAACATAGGGCTACTTTATTTGTTTGCCATATCTTCGCTAGGTGTTTATGGAATTATTATAGCGGGTCGGTCTAGTAATTCGAAATATGCC…
M_Butomus_umbellatus	ACGTACATTGCTGTTCCAGCGGAAATACTTGGAATCATTCTACCACTTCTCCTCGGAGTAGCCTTTTTAGTGCTAGCGGAACGTAAAGTAATGGCTTTTGTGCAACGTCGAAAGGGTCCTGATGTAGTGGGATCGTTCGGATTGTTACAACCTCTAGCAGATGGTTCGAAATTGATTCTAAAAGAACCTATTTCACCAAGTAGTGCCAATTTCTCCCTTTTTAGAATGGCTCCAGTGGCTACATTTATGTTAAGTCTGGTCGCTCGGGCCGTTGTACCTTTTGATTATGGTATGGTATTGTCAGATCCGAACATAGGGCTACTTTATTTGTTTGCCATATCTTCGCTAGGTGTTTATGGAATTATTATAGCAGGTCGGTCTAGTAATTCGAAATATGCC…
B_Buxbaumia_aphylla	TATATCATCGGTATTTTAGCGAGAATACTTGGAATAATAATACCCCTTTTACTAGGAGTAGCTTTTTTAGTTCTAGCCGAACGTAAAGTAATGGCTTCTATGCAACGTAGAAAGGGTCCTAATGTAGTGGGATTATTTGGATTGTTACAACCTTTAGCGGACGGTTTGAAATTAATGATAAAAGAACCTATTTTACCAAGTAGTGCTAATTTATTTATTTTCATAATGGCTCCAGTAATTACATTCATGTTAAGTTTGGTTGCTTGGGCTGTTATACCTTTTGATTACGGTATGGTATTGTCAGATTTAAATGTAGGTATACTTTATTTATTCGCTATATCTTCTCTAGGTGTTTATGGGATTATCACAGCGGGCTGGTCCAGTAATTCTAAATATGCT…
E_Carica_papaya	ACGTACATAGCTGTTCCAGCTGAAATACTTGGAATAATTCTACCACTTCTACTAGGAGTAGCCTTTTTAGTGCTAGCTGAACGTAAAGTAATGGCTTTTGTGCAACGTCGAAAGGGTCCTGATGTAGTGGGATCGTTCGGATTGTTACAACCTCTAGCAGATGGTTCGAAATTGATTCTAAAAGAACCTATTTCACCAAGTAGTGCGAATTTCTTCCTTTTTAGAATGGCTCCAGTGGCTACATTTATGTTAAGTCTGGTCGCTCGGGCCGTTGTACCTTTTGATTATGGTATGGTATTGTCAGATCCGAACATAGGGCTACTTTATTTGTTTGCCATATCTTCGCTAGGTGTTTATGGAATTATTATTGCAGGTCGGTCTAGTAATTCGAAATATGCC…
A_Chaetosphaeridium_globosum	ATGATTTGGATCAGTCTTGCTAAAATTTTGGGAATGATAGTACCGTTACTTTTAGGTGTTGCTTTTCTAGTACTAGCCGAACGTAAAGTTATGGCTTCAATGCAGCGTCGAAAAGGACCGGATGTTGTAGGTTTTTTTGGTTTATTACAACCAATAGCAGACGGGCTTAAACTTATGGTAAAAGAACCAATATTGCCAAGTAGTGCGAATATTTTCATTTTTTTGATGGCACCGGTGCTTACATTTACATTAAGTTTAGTGGCTTGGGCTGTAATACCTTTTGATTATGGTATGGTTTTATCAGATTTAAACGTAGGTATATTATATATTTTCGCCATCTCATCATTAGGAGTTTATGGTATTATTACAGCAGGTTGGTCAAGTAACTCAAAATATGCT…
A_Chara_vulgaris	TATATAATTGGCATTTTAGCCAAAATACTTGGAATAATAATACCACTTTTACTAGGAGTTGCTTTTTTAGTACTAGCTGAACGTAAAGTAATGGCTTCTATGCAGCGTAGAAAAGGTCCGAATGTGGTAGGATTGTTTGGGTTATTACAACCTTTAGCAGATGGTTTGAAATTAATGATAAAAGAGCCTATTCTACCAAGTAGTGCTAATTTATTCATCTTTATAATGGCTCCAGTCATTACATTTATGTTAAGTTTAGTTGCTTGGGCAGTAATACCTTTTGATTATGGTATGGTACTGTCAGATTTAAATGTAGGTATACTTTACATATTTGCTATTTCGTCTTTAGGTGTCTATGGTATTATAACAGCAGGTTGGTCTAGTAATTCCAAATATGCT…
A_Chlorokybus_atmophyticus	TTTATAATTAGTATTTTATTAAAGATACTTGCCATAATAATACCATTATTGGTTGCAGTTGCTTATTTAACACTAGCAGAGCGAAAAGTAATGGCTTCTATGCAACGCCGAAAGGGGCCAAATGTTGTAGGCGTTTTTGGCGTCTTACAACCTTTAGCGGATGGGTTAAAGTTATTAATAAAAGAACCGATTTTACCAAGTAGCGCAAACTTAGTCCTATTTCTTCTTGCTCCAGTTTTAACTTTTATGTTAAGTTTAATTTCTTGGGCTGTTATCCCTTTTAACTATGGAGTTGTACTATCAGATCTGAATGTAGGTATTTTATATCTATTTGCCGTTTCTTCGTTAGGAGTCTATGGTATAATAATAGCTGGATGGTCCAGTAACTCAAAGTATGCT…
E_Citrullus_lanatus	ACGTACATAGCAGTCCCAGCTGAAATACTTGGAATAATTCTACCACTTCTACTAGGAGTAGCCTTTTTAGTGCTAGCTGAACGTAAAGTAATGGCTTTTGTGCAACGTCGAAAGGGTCCTGATGTAGTGGGATCGTTCGGATTGTTACAACCTCTAGCAGATGGTTTGAAATTGATTCTAAAAGAACCTCTTTCACCAAGTAGTGCAAATTTCTCCCTTTTTAGAATGGCTCCAGTGGCTACATTTATGTTAAGTCTGGTCGCTCGGGCCGTTGTACCTTTTGATTATGGTATGGTATTGTCAGATCCGAACATAGGGCTACTTTATTTGTTTGCCATATCTTCGCTAGGTGTTTATGGAATTATTATAGCGGGTTGGTCTAGTAATTCGAAATATGCC…
B_Climacium_americanum	TATATCATTGGTATTTTAGCGAAAATACTTGGAATCATAATACCCCTTTTACTAGGAGTAGCCTTCTTAGTTCTAGCTGAACGTAAAATAATGGCTTCTATGCAACGTAGAAAGGGTCCTAATGTAGTGGGATTGTTTGGATTGTTACAACCTTTAGCAGATGGTTTGAAATTAATGATAAAAGAACCTATTTTACCAAGTAGTGCTAATTTATTTATTTTCCTAATGGCTCCAGTAATGACATTTATGTTAAGTTTGGTTGCTTGGGCTGTTATACCTTTTGATTATGGTATGGTATTGTCAGATTTAAATGTAGGTATACTTTATCTATTTGCTATATCTTCTCTAGGCGTGTATGGTATTATTACAGCAGGCTGGTCCAGTAATTCTAAATATGCT…
E_Cucumis_sativus	ACGTACATAGCAGTCCCAGCTGAAATACTTGGAATAATTCTACCACTTCTACTAGGAGTAGCCTTTTTAGTGCTAGCTGAACGTAAAGTAATGGCTTTTGTGCAACGTCGAAAGGGTCCTGATGTAGTGGGATCGTTCGGATTGTTACAACCTCTAGCAGATGGTTTGAAATTGATGATAAAAGAACCTCTTTCACCAAGTAGTGCTAATTTCTCCCTTTTTAGAATGGCTCCAGTGGCTACATTTATGTTAAGTCTGGTCGCTCGGGCCGTTGTACCTTTTGATTATGGTATTGTATTGTCAGATCCGAACATAGGGCTACTTTATTTGTTTGCCATATCTTCGCTAGGTGTTTATGGAATTATTATAGCGGGTTGGTCTAGTAATTCGAAATATGCC…
E_Cucurbita_pepo	ACGTACATAGCAGTTCCAGCTGAAATACTTGGAATAATTCTACCACTTCTACTAGGAGTAGCCTTTTTAGTGCTAGCTGAACGTAAAGTAATGGCTTTTGTGCAACGTCGAAAGGGTCCTGATGTAGTGGGATCGTTCGGATTGTTACAACCTCTAGCAGATGGTTTGAAATTGATGATAAAAGAACCTCTTTCACCAAGTAGTGCTAATTTCTCCCTTTTTAGAATGGCTCCAGTGGCTACATTTATGTTAAGTCTGGTCGCTCGGGCCGTTGTACCTTTTGATTATGGGATGGTATTGTCAGATCCGAACATAGGGCTACTTTATTTGTTTGCCATATCTTCGCTAGGTGTTTATGGAATTATTATCGCGGGTTGGTCTAGTAATTCGAAATATGCC…
G_Cycas_taitungensis	ACGTACATTGCTATTTCAGCTGAAATACCTGGAATAATCATACCACTTCCACTAGGAGTAGCCTTTTTAGTGCTGGCTGAACGTAAAGTAATGGCTCCTGTGCAACGTCGAAAGGGTCCTGATGTAGTTGGATCGTTCGGATTGTTACAACCTTTAGCGGATGGTTCGAAATTGGTTCTGAAAGAACCTATTTCACCAAGTAGTGCTAATTTATTTCTTTCCAGAATGGCTCCAGTGGTTACATCTATGTCAAGTTCGGTTGCTCGGGCCGTTGTACCTTTTGATTATGGTATGGTATCGCCAGATTCGGACATAGGTATACTTCATCTGTTTGCCATATCTTCGCTAGGTGTTCATGGGATTATTACAGCGGGTTGGTCTAGTAATCCGAAATATGCT…
E_Daucus_carota_subsp_sativus	ATGTACATAGCTGTTCCAGCTGAAATACTTGGAATAATTCTACCACTTCTACTAGGAGTCGCCTTTTTAGTGCTAGCTGAACGTAAAGTAATGGCTTTTGTGCAACGTCGAAAGGGTCCTGATGTAGTGGGATCATTTGGATTGTTACAACCTCTAGCAGATGGTTTGAAATTGATTCTAAAAGAACCTATTTCACCAAGTAGTGCTAATTTCTCCCTTTTTAGAATGGCTCCAGTGGCTACATTTATGTTAAGTCTGGTCGCTCGGGCCGTTGTACCTTTTGATTATGGTATGGTATTGTCAGATCCGAACATAGGGCTACTTTATTTGTTTGCCATATCTTCGCTAGGTGTTTATGGAATTATTATAGCAGGTCGGTCTAGTAATTCGAAATATGCC…
A_Entransia_fimbriata	TTTTTTTTAGTAACCTGTTTAAAAATACTTTCAATAATAGTGCCTGTATTGTTAGCTGTTGCCTTCCTAGTATTAGCAGAACGAAAAGTATTGGCTTCTATGCAACGTCGAAAAGGGCCAAATGTAGTTGGATTCTTTGGATTATTACAACCTATAGCAGATGGTTTCAAATTAATTGTGAAAGAGCCTGTTCTGCCTAGCAGCGCCAATCATGTCATTTTTTTAATGGCTCCCATACTTACATTCTTTTTAGCAAATGTTGCATGGGCTGTTATTCCATTTGGTTATGGTCTTGTTCTTTCAGATAGTAATGTAGGTATCTTATATTTGTTTGCAATCTCATCACTAGGAGTTTACGGTATTATAACAGCCGGTTGGGCTAGTAATAGTAAATATGCT…
B_Funaria_hygrometrica	TATATCATTGGTATTTTAGCGAAAATACTTGGAATAATAATACCCCTTTTACTAGGAGTAGCCTTCTTAGTTCTAGCTGAACGTAAAGTAATGGCTTCTATGCAACGTAGAAAGGGTCCTAATGTAGTGGGATTGTTTGGATTGTTACAACCTTTAGCAGATGGTTTGAAATTAATGATAAAAGAACCTATTTTACCAAGTAGTGCTAATTTATTTATTTTTATAATGGCTCCAGTAATTACATTTATGTTAAGTTTGGTTGCTTGGGCTGTTATACCTTTTGATTATGGTATGGTATTGTCAGATTTAAATGTAGGTATACTTTATCTATTTGCTATATCTTCTCTAGGCGTTTATGGTATTATTACAGCGGGCTGGTCCAGTAATTCTAAATATGCT…
E_Glycine_max	ACGTACATAGCTGTTCCAGCTGAAATACTTGGAATAATTCTACCACTTCTACTAGGAGTAGCCTTTTTAGTGCTAGCTGAACGTAAAGTAATGGCTTTTGTGCAACGTCGAAAAGGTCCTGATGTAGTGGGATCGTTCGGATTGTTACAACCTCTAGCAGATGGTTTGAAATTGATTCTAAAAGAACCTATTTCACCAAGTAGTGCTAATTTCTCCCTTTTTAGAATGGCTCCAGTGGCTACATTTATGTTAAGTCTGGTCGCTCGGGCCGTTGTACCTTTTGATTATGGTATGGTATTGTCAGATTCGAACATAGGGCTACTTTATTTGTTTGCCATATCTTCGTTAGGTGTTTATGGAATTATTACAGCAGGTTGGTCTAGTAATTCGAAATATGCC…
P_Huperzia_squarrosa	TATATCCTTGGTATCTTAGCTAAAATACTTGGAATAATAATACCACTTTCACCAGGAGTAGCTTTTTCAGTTTCAGCTGAACGTAAAGTAATGGCTTCTATGCAACGTAGAAAGGGTCCTAATGTAGTAGGATTGTTTGGGTTGTTACAACCTCTAGCAGATGGTTTTAAATTAATTATAAAAGAACCTATTTTACCAAGTAGTGCTAATTTATTCATTTTTTCAATGGCTCCAGTAATTACATTTACGTCAAGTTTGGTTGCTCGGGCTGTTACACCTTTCGATTATGGTATGGTATTGTCAGATTCAAATGTAGGTATACTTTATTTATTTGCTATTTCTTCTCTAGGTGTTTATGGAATTATTACGGCGGGTTGGTCTAGTAATTCTAAATATGCT…
B_Hypnum_imponens	TATATCATTGGTATTTTAGCGAAAATACTTGGAATCATAATACCCCTTTTACTAGGAGTAGCCTTCTTAGTTCTAGCTGAACGTAAAATAATGGCTTCTATGCAACGTAGAAAGGGTCCTAATGTAGTGGGATTGTTTGGATTGTTACAACCTTTAGCAGATGGTTTGAAATTAATGATAAAAGAACCTATTTTACCAAGTAGTGCTAATTTATTTATTTTCCTAATGGCTCCAGTAATGACATTTATGTTAAGTTTGGTTGCTTGGGCTGTTATACCTTTTGATTATGGTATGGTATTGTCAGATTTAAATGTAGGTATACTTTATCTATTTGCTATATCTTCTCTAGGCGTGTATGGTATTATTACAGCAGGCTGGTCCAGTAATTCTAAATATGCT…
N_Liriodendron_tulipifera	ACGTACATTGCTGTTCCAGCTGAAATACTTGGAATAATTCTACCACTTCTACTAGGAGTAGCCTTTTTAGTGCTAGCTGAACGTAAAGTAATGGCTTTTGTGCAACGTCGAAAGGGTCCTGATGTAGTGGGATCGTTCGGATTGTTACAACCTCTAGCAGATGGTTCGAAATTGATTCTAAAAGAACCTATTTCACCAAGTAGTGCTAATTTCTCCCTTTTTAGAATGGCTCCAGTGGCTACATTTATGTTAAGTCTGGTCGCTCGGGCCGTTGTACCTTTTGATTATGGTATGGTATTGTCAGATCCGAACATAGGGCTACTTTATTTGTTTGCCATATCTTCGCTAGGTGTTTATGGAATTATTACAGCAGGTCGGTCTAGTAATTCGAAATATGCC…
E_Lotus_japonicus	ACGTACATAGCTGTTCCAGCTGAAATACTTGGAATAATTCTACCACTTCTACTAGGAGTAGCCTTTTTAGTGCTAGCTGAACGTAAAGTAATGGCTTTTGTGCAACGTCGAAAGGGTCCTGATGTAGTGGGATCGTTCGGATTGTTACAACCTCTAGCAGATGGTTTGAAATTGATTCTAAAAGAACCTATTTCACCAAGTAGTGCTAATTTCTCCCTTTTTAGAATGGCTCCAGTGGCTACATTTATGTTAAGTCTGGTCGCTCGGGCCGTTGTACCTTTTGATTATGGTATGGTATTGTCAGATTCGAACATAGGGCTACTTTATTTGTTTGCCATATCTTCGTTAGGTGTTTATGGAATTATTACAGCAGGTTGGTCTAGTAATTCGAAATATGCC…
E_Malus_x_domestica	ACGTACATAGCAGTTCCAGCCGAAATACTTGGAATAATTCTACCACTTCTACTAGGAGTAGCCTTTTTAGTGCTAGCTGAACGTAAAGTAATGGCTTTTGTGCAACGTCGAAAGGGTCCTGATGTAGTGGGATCGTTCGGATTGTTACAACCTCTAGCAGATGGTTTGAAATTGATTCTAAAAGAACCTATTTCACCAAGTAGTGCTAATTTCTCCCTTTTTAGAATGGCTCCAGTGACTACATTTATGTTAAGTCTGGTTGCTCGGGCCGTTGTACCTTTTGATTATGGTATGGTATTGTCAGATTCGAACATAGGGCTACTTTATTTGTTTGCCATATCTTCGCTAGGTGTTTATGGAATTATTATAGCAGGTTGGTCTAGTAATTCGAAATATGCC…
B_Marchantia_polymorpha	TATCTAATTGGTCTTGTCGCTAAGATACTTGGAATTATAATACCCCTGTTACTGGGTGTCGCGTTCTTAGTACTAGCAGAACGAAAAGTCATGGCGTCTATGCAAAGAAGAAAAGGACCGAACGTAGTCGGCATTTTAGGATTGTTACAACCTTTAGCAGATGGTTTGAAGCTCATGATAAAAGAGCCCATTTTGCCTAGTAGCGCGAATATTTTTATTTTTCTAATGGCACCCGTTCTGACGTTTACACTGGCTTTGTGCGCTTGGGCTGTGATCCCTTTCGATTATGGCATGGTTTTTTCAGATTTAAATATTGGGGTTTTGTATCTATTTGCGATATCTTCACTTGGAGTGTATGGAATTATTACGGCAGGCTGGGCAAGTAACTCCAAGTATGCT…
A_Mesostigma_viride	---------ATGATTATTCTAAAAATTGTAGCTCTTGTCGTTCCTCTTCTTTTAGCTGTAGCTTTTTTAACCTTAGCAGAACGAAAAGTTATGGCATCTATGCAACGAAGAAAAGGACCGAATGTCGTGGGTATTTTTGGTATTTTACAACCAATTGCAGATGGTCTTAAATTAGTACAAAAGGAACCTCTTTTACCTAGTAGCGCGAATCGAGTTTTATTTTTTTTAGCCCCTGTTACTACTTTTCTTTTGAGTCTTATATCATGGGCAGTAATTCCTTTTGATTATGGATGTCTTCTTTCTGATCTTAATGTAGGAATTTTATATATTTTTGCGATTTCTTCTTTGGGAGTGTACGGTATTCTTATAGCAGGTTGGTCAAGTAACTCAAAATATGCT…
E_Millettia_pinnata	ACGTACATAGCTGTTCCAGCTGAAATACTTGGAATAATTCTACCACTTCTACTAGGAGTAGCCTTTTTAGTGCTAGCTGAACGTAAAGTAATGGCTTTTGTGCAACGTCGAAAGGGTCCTGATGTAGTGGGATCGTTCGGATTGTTACAACCTCTAGCAGATGGTTTGAAATTGATTCTAAAAGAACCTATTTCACCAAGTAGTGCTAATTTCTCCCTTTTTAGAATGGCTCCAGTGGCTACATTTATGTTAAGTCTGGTCGCTCGGGCCGTTGTACCTTTTGATTATGGTATGGTATTGTCAGATTCGAACATAGGGCTACTTTATTTGTTTGCCATATCTTCGTTAGGTGTTTATGGAATTATTACAGCGGGTTGGTCTAGTAATTCGAAATATGCC…
E_Nelumbo_nucifera	ACGTACATAGCTGTTCCAGCGGAAATACTTGGAATAATTCTACCACTTCTACTAGGAGTAGCCTTTTTAGTGCTAGCTGAACGTAAAGTAATGGCTTTTGTGCAACGTCGAAAGGGTCCTGATGTAGTGGGATCGTTCGGATTGTTACAACCTCTAGCAGATGGTTCGAAATTGATTCTAAAAGAACCTATTTCACCAAGTAGTGCTAATTTCTCCCTTTTTAGAATGGCTCCAGTGGCTACATTTATGTTAAGTCTGGTCGCTCGGGCCGTTGTACCTTTTGATTATGGTATGGTATTGTCAGATCCGAACATAGGGCTACTTTATTTGTTTGCCATATCTTCGCTAGGTGTTTATGGAATTATTACAGCAGGTCGGTCTAGTAATTCGAAATATGCC…
E_Nicotiana_tabacum	ATGTACATAGCTGTTCCAGCTGAAATACTTGGAATAATTCTACCACTTCTACTAGGAGTAGCCTTTTTAGTGCTAGCTGAACGTAAAGTAATGGCTTTTGTGCAACGTCGAAAGGGTCCTGATGTAGTGGGATCGTTTGGATTGTTACAACCTCTAGCAGATGGTTTGAAATTGATTCTAAAAGAACCTATTTCACCAAGTAGTGCTAATTTCTCCCTTTTTAGAATGGCTCCAGTGGCTACATTTATGTTAAGTCTGGTCGCTCGGGCCGTTGTACCTTTTGATTATGGTATGGTATTGTCAGATCCGAACATAGGGCTACTTTATTTGTTTGCCATATCTTCGCTAGGTGTTTATGGAATTATTATAGCAGGTTGGTCTAGTAATTCGAAATATGCC…
B_Nitella_hyalina	TATATAATTGGCATTTTAGCCAAAATACTTGGAATAATAATACCACTTTTACTAGGAGTTGCTTTTTTAGTACTAGCTGAACGTAAAGTAATGGCTTCTATGCAGCGTAGAAAAGGTCCGAATGTGGTAGGATTTTTTGGGTTATTACAACCTTTAGCAGATGGTTTGAAATTAATGATAAAAGAGCCTATTCTACCAAGTAGTGCTAATTTATTCATCTTTATAATGGCTCCAGTCATTACATTTATGTTAAGTTTAGTTGCTTGGGCAGTAATACCTTTTGATTATGGTATGGTACTGTCAGATTTAAATGTAGGTATACTTTACATATTTGCTATTTCGTCTTTAGGTGTCTATGGTATTATAACAGCAGGTTGGTCTAGTAATTCCAAATATGCT…
B_Orthotrichum_stellatum	TATATCATTGGTATTTTAGCGAAAATACTTGGAATAATAATACCCCTTTTACTAGGAGTAGCCTTCTTAGTTCTAGCTGAACGTAAAATAATGGCTTCTATGCAACGTAGAAAGGGTCCTAATGTTGTGGGATTGTTTGGATTGTTACAACCTTTAGCAGATGGTTTGAAATTGATGATAAAAGAACCTATTTTACCAAGTAGTGCTAATTTATTTATTTTTCTAATGGCTCCCGTAATTACATTTATGTTAAGTTTGGTTGCTTGGGCTGTTATACCTTTTGATTATGGTATGGTATTGTCAGATTTAAATGTAGGTATACTTTATCTATTTGCTATATCTTCTTTAGGCGTTTATGGTATTATTACAGCAGGCTGGTCCAGTAATTCTAAATATGCT…
M_Oryza_sativa_Indica_Group	ACGTACATAGCTGTTCCAGCGGAAATACTTTGTTTAATTCTACCACTTCTACTAGGAGTAGCCTTTTTAGTGCTAGCTGAACGTAAAGTAATGGCTTTTGTGCAACGTCGAAAGGGTCCTGATGTAGTGGGATCGTTCGGATTGTTACAACCTCTAGCAGATGGTTTGAAATTGATTCTAAAAGAACCTATTTCACCAAGTAGTGCTAATTTCTCCCTTTTTAGAATGGCTCCAGTGGCTACATTTATGTTAAGTCTGGTCGCTTGGGCCGTTGTACCTTTTGATTATGGTATGGTATTGTCAGATCCGAACATAGGGCTACTTTATTTGTTTGCCATATCTTCGCTAGGTGTTTATGGAATAATTATAGCAGGTTGGTCTAGTAATTCGAAATATGCC…
M_Oryza_sativa_Japonica_Group	ACGTACATAGCTGTTCCAGCGGAAATACTTTGTTTAATTCTACCACTTCTACTAGGAGTAGCCTTTTTAGTGCTAGCTGAACGTAAAGTAATGGCTTTTGTGCAACGTCGAAAGGGTCCTGATGTAGTGGGATCGTTCGGATTGTTACAACCTCTAGCAGATGGTTTGAAATTGATTCTAAAAGAACCTATTTCACCAAGTAGTGCTAATTTCTCCCTTTTTAGAATGGCTCCAGTGGCTACATTTATGTTAAGTCTGGTCGCTTGGGCCGTTGTACCTTTTGATTATGGTATGGTATTGTCAGATCCGAACATAGGGCTACTTTATTTGTTTGCCATATCTTCGCTAGGTGTTTATGGAATAATTATAGCAGGTTGGTCTAGTAATTCGAAATATGCC…
B_Phaeoceros_laevis	TATATCATTGGTATTTTAGCGAAAATACTTGGAATAGTAATACCACCTTTACTAGGAGTAGCCCTTCTAGTTTCAGCTGAATGTAAAGTAACGGCCTCTACGCAACGTAGAAAGGGTCTTAATGTAGTAGGATTGTTCGGATCGTTACAACCCTTAGCAGATGGTTTGAAATTAATGATAAAAGAACTTATTCTACTGAGTAGTGCTAATTTATTTATTTCTATAATGGCTTCAGTAATTACATTTATGTCAAGTTCGGTTGCTTGGGCTGTTATACTTTTTGATTATGGTATGGTATTGTCAGATTCAAATGTAGGTATACTTCATCTATTCGCTATATCCTCTCTAGGTGTTTATGGGATTATTACGGTGGGTCGGGTTAGTAATCTAAAATATGTG…
M_Phoenix_dactylifera	ACGTACATTGCTGTTCCAGCGGAAATACTGGGTTTAATTCTACCACTTCTACTAGGAGTAGCCTTTTTAGTGCTAGCTGAACGTAAAGTAATGGCTTTTGTGCAACGTCGAAAGGGTCCTGATGTAGTGGGATCGTTCGGATTGTTACAACCTCTAGCAGATGGTTTGAAATTGATTCTAAAAGAACCTATTTCACCAAGTAGTGTTAATTTCTCCCTTTTTAGAATGGCTCCAGTGGCGACATTTATGTTAAGTCTGGTCGCTTGGGCCGTTGTACCTTTTGATTATGGTATGGTATTGTCAGATCCGAACATAGGGCTACTTTATTTGTTTGCCATATCTTCGCTAGGAGTTTATGGAATTATTATAGCAGGTCGGTCTAGTAATTCGAAATATGCC…
B_Physcomitrella_patens	TATATCATTGGTATTTTAGCGAAAATACTTGGAATAATAATACCCCTTTTACTAGGAGTAGCCTTCTTAGTTCTAGCTGAACGTAAAGTAATGGCTTCTATGCAACGTAGAAAGGGTCCTAATGTAGTGGGATTGTTTGGATTGTTACAACCTTTAGCAGATGGTTTGAAATTAATGATAAAAGAACCTATTTTACCAAGTAGTGCTAATTTATTTATTTTTATAATGGCTCCAGTAATTACATTTATGTTAAGTTTGGTTGCTTGGGCTGTTATACCTTTTGATTATGGTATGGTATTGTCAGATTTAAATGTAGGTATACTTTATCTATTTGCTATATCTTCTCTAGGCGTTTATGGTATTATTACAGCGGGCTGGTCCAGTAATTCTAAATATGCT…
B_Pleurozia_purpurea	TATCTAATTGGTCTTGTCGCTAAGATACTTGGAATTATAATACCCCTGTTATTGGGCGTCGCGTTCTTAGTACTAGCAGAACGAAAAGTCATGGCGTCTATGCAAAGGAGAAAAGGACCGAACGTAGTCGGCATTTTGGGACTGTTGCAACCTTTAGCGGATGGTTTGAAGCTCATGATGAAAGAGCCAATTTTGCCTAGTAGCGCGAATATTTTTATTTTTCTAATGGCACCCGTTCTGACGTTTACACTGGCTCTGTGCGCTTGGGCTGTGATCCCTTTCGATTATGGTATGGTTTTTTCAGATCTAAATGTTGGGGTTTTGTATCTATTTGCGATATCTTCACTCGGAGTGTATGGAATTATTACGGCAGGCTGGGCGAGTAACTCCAAGTATGCC…
B_Ptychomnion_cygnisetum	TATATCATTGGTATTTTAGCGAAAATACTTGGAATCATAATACCCCTTTTATTAGGAGTAGCTTTCTTAGTTCTAGCTGAACGTAAAATAATGGCTTCCATGCAACGTAGGAAGGGTCCTAATGTAGTGGGATTGTTTGGATTGTTACAACCTTTAGCAGATGGTTTGAAATTAATGATAAAAGAACCTATTTTACCAAGTAGTGCTAATTTATTCATTTTTCTAATGGCTCCAGTAATGACATTTATGTTAAGTTTGGTTGCTTGGGCTGTTATACCTTTTGATTATGGTATGGTATTGTCAGATTTAAATGTAGGTATACTTTATCTATTTGCTATATCTTCTCTAGGCGTGTATGGTATTATTACAGCAGGCTGGTCCAGTAATTCCAAATATGCT…
E_Raphanus_sativus	ACGTACATAGCTGTTCCAGCTGAAATACTTGGAATAATTCTACCACTTCTACTAGGAGTAGCCTTTTTAGTGCTAGCTGAACGTAAAGTAATGGCTTTTGTGCAACGTAGAAAGGGTCCTGATGTAGTGGGATCGTTCGGATTGTTACAACCTCTAGCAGATGGTTCGAAATTGATTCTAAAAGAACCTATTTCACCAAGTAGTGCTAATTTTTTCCTTTTTAGAATGGCTCCAGTGGCTACATTTATGTTAAGTCTGGTCGCTCGGGCCGTTGTACCTTTTGATTATGGTATGGTATTGTCAGATCCGAACATAGGGCTACTTTATTTGTTTGCCATATCTTCGCTAGGTGTTTATGGAATTATTATAGCGGGTCGGTCTAGTAATTCGAAATATGCC…
E_Rhazya_stricta	ATGTACATAGCTGTTCCAGCTGAAATACTTGGAATAATTCTACCACTTCTACTAGGAGTAGCCTTTTTAGTGCTAGCTGAACGTAAAGTAATGGCTTTTGTGCAACGTCGAAAGGGTCCTGATGTAGTGGGATCGTTTGGATTGTTACAACCTATAGCAGATGGTTTGAAATTGATTCTAAAAGAACCTATTTCACCAAGTAGTGCTAATTTCTCCCTTTTTAGAATGGCTCCAGTGACTACATTTATGTTAAGTCTGGTCGCTTGGGCCGTTGTACCTTTTGATTATGGTATGGTATTGTCAGATCCGAACATAGGGCTACTTTATTTGTTTGCCATATCTTCGCTAGGTGTTTATGGAATTATTATAGCAGGTTGGTCTAGTAATTCGAAATATGCC…
E_Ricinus_communis	ACGTACATAGCTGTTCCAGCTGAAATACTTGGAATAATTCTACCACTTCTACTAGGAGTAGCCTTTTTAGTGCTAGCTGAACGTAAAGTAATGGCTTTTGTGCAACGTCGAAAGGGTCCTGATGTAGTGGGATTGTTCGGATTGTTACAACCTCTAGCAGATGGTTCGAAATTGATTCTAAAAGAACCTATTTCACCAAGTAGTGCTAATTTCTCCCTTTTTAGAATGGCTCCAGTGGCTACATTTATGTTAAGTCTGGTCGCTCGGGCCGTTGTACCTTTTGATTATGGTATGGTATTGTCAGATCCGAACATAGGGCTACTTTATTTGTTTGCCATATCTTCGCTAGGTGTTTATGGAATTATTATAGCAGGTCGGTCTAGTAATTCGAAATATGCC…
A_Roya_obtusa	TACATTTTTTGTGTTTTAATAAAAATATTAGGAATAATTATTCCTTTGTTATTAGCCGTGGCTTTTTTAGTATTAGCGGAAAGGAAAGTTATGGCTTCAATGCAACGTAGAAAAGGTCCTAATGTAGTTGGTGTTTTTGGGATATTACAACCTATTGCGGATGGTTTCAAATTAATGATAAAAGAACCTATTTTACCTAGTAGTGCAAATGTATTTATTTTTGTCATGGCTCCAGTATTAACATTTACCTTAAGTTTAGTGGCTTGGGCTGTTATTCCTTTTGACTATGGCATAGTATTATCTGATTTAAATGTAGGTATACTTTATATATTTGCTATATCTTCTTTAGGTGTTTATGGTGTAATTACTGCAGGCTGGTCTAGTAATTCAAAATATGCT…
E_Salvia_miltiorrhiza	ATGTACATAGCTGTTCCAGCTGAAATACTTGGAATAATTCTACCACTTCTACTAGGAGTAGCCTTTTTAGTGCTAGCTGAACGTAAAGTAATGGCTTTTGTGCAACGTCGAAAGGGTCCTGATGTAGTGGGATCGTTTGGATTGTTACAACCTCTAGCAGATGGTTTGAAATTGATTCTAAAAGAACCTATTTCACCAAGTAGTGCTAATTTCTCCCTTTTTAGAATGGCTCCAGTGGCTACATTTATGTTAAGTCTGGTCGCTCGGGCCGTTGTACCTTTTGATTATGGTATGGTATTGTCAGATCCGAACATAGGGCTACTTTATTTGTTTGCCATATCTTCGCTAGGTGTTTATGGAATTATTATAGCAGGTCGGTCTAGTAATTCGAAATATGCC…
E_Silene_latifolia	ACGTACATAGCTGTTCCAGCGGAAATACTTGGAATAATTCTACCACTTCTACTAGGAGTAGCCTTTTTAGTGCTAGCTGAACGTAAAGTAATGGCTTTTGTGCAACGTCGAAAGGGTCCTGATGTAGTGGGATCGTTCGGATTGTTACAACCTCTAGCAGATGGTTCAAAATTGATTCTAAAAGAACCTATTTCACCAAGTAGTGCTAATTTCTCCCTTTTTAGAATGGCTCCAGTCACTACATTTATGCTAAGTCTGGTTGCTCGGGCCGTTGTACCTTTTGATTATGGTATGGTATTGTCAGATCCGAACATAGGGCTACTTTATTTGTTTGCCATATCTTCGCTAGGTGTTTATGGAATTATTATAGCAGGTTGGTCTAGTAATTCGAAATATGCC…
B_Sphagnum_palustre	TATATCATTGGTATTTTAGCAAGAATACTTGGAATAATAATACCCCTTTTACTAGGAGTAGCCTTTTTAGTTTTAGCTGAACGTAAAGTAATGGCTTCCATGCAACGTAGAAAGGGTCCTAATGTAGTGGGATTGTTTGGATTGTTACAACCTTTAGCAGATGGTTTTAAATTAATGATAAAAGAACCCATTTTACCAAGTAGTGCTAATTTATTTATTTTTATAATGGCTCCAGTAATTACATTTATGTTAAGTTTGATTGCTTGGGCTGTTATACCTTTTGATTATGGTATGGTATTGTCGGATTTAAATGTAGGTATACTTTATTTATTTGCTATATCTTCCCTAGGTGTTTATGGGATCATTACGGCGGGTTGGTCTAGTAATTCTAAATATGCT…
M_Spirodela_polyrhiza	ACGTACATTGCTGTTCCAGCGGAAATACTTGGAATAATTCTACCACTTCTACTAGGAGTAGCCTTTTTAGTGCTAGCTGAACGTAAAGTCATGGCTTTTGTGCAACGTCGAAAGGGTCCTGATGTAGTGGGATTGTTCGGATTGTTACAACCTCTAGCAGATGGTTCGAAATTGATTATAAAAGAACCTATTTCACCAAGTAGTGCTAATTTCTCCCTTTTTAGAATGGCTCCAGTGGCTACATTTATGTTAAGTCTGGTCGCTCGGGCCGTTGTACCTTTTGATTATGGTATGGTATTGTCAGATCCGAACATAGGGCTACTTTATTTGTTTGCCATATCTTCGCTAGGTGTTTATGGAATTATTACAGCA---------------TCGAAATATGCC…
B_Tetraphis_pellucida	TATATCATTGGTATTTTAGCGAGAATACTTGGAATAATAATACCCCTTTTACTAGGAGTAGCCTTTTTAGTTCTAGCCGAACGTAAAGTAATGGCTTCTATGCAACGTAGAAAGGGTCCTAATGTAGTGGGATTGTTCGGATTGTTACAACCTTTAGCGGATGGTTTGAAATTAATGATAAAAGAACCTATTTTACCAAGTAGTGCTAATTTATTCATTTTCATAATGGCTCCAGTAATTACATTTATGTTAAGTTTGGTTGCTTGGGCTGTTATACCTTTTGATTATGGTATGGTATTGTCAGATTTAAATGTGGGTATACTTTATCTATTTGCTATATCGTCTCTAGGTGTTTATGGGATTATTACAGCAGGCTGGTCCAGTAATTCCAAATATGCT…
B_Treubia_lacunosa	TATCTAATTGGTCTTGTCGCTAAAATACTTGGAATTCTAATACCCCTGTTACTGGGCGTCGCGTTCTTAGTGCTAGCGGAACGAAAAGTCATGGCGTCTATGCAAAGAAGAAAAGGACCGAACGTAGTCGGCATTTTAGGACTGTTACAACCTCTAGCAGATGGTTTTAAGCTCGTGATAAAAGAGCCCATTTTGCCTAGTAGCGCGAATCTTTTCATTTTTCTAATGGCACCCGTTCTGACGTTTACATTGGCTTTGTGCGCTTGGGCCGTGATCCCTTTCGATTATGGTATGGTTTTTTCAGATTCAAATGTGGGGGTTTTGTATCTATTTGCGATATCTTCACTCGGAGTGTATGGAATTATTACGGCAGGCTGGGCAAGTAACTCCAAGTATGCT…
M_Tripsacum_dactyloides	ACGTACATAGCTGTTCCAGCGGAAATACTTTGTTTAATTCTACCACTTCTACTAGGAGTAGCCTTTTTAGTGCTAGCTGAACGTAAAGTAATGGCTTTTGTGCAACGTCGAAAGGGTCCTGATGTAGTGGGATCGTTCGGATTGTTACAACCTCTAGCAGATGGTTTAAAATTGATTCTAAAAGAACCTATTTCACCAAGTAGTGCTAATTTCTCCCTTTTTAGAATGGCTCCAGTGGCTACATTTATGTTAAGTCTGGTCGCTTGGGCCGTTGTACCTTTTGATTATGGTATGGTATTGTCAGATCCGAACATAGGGCTACTTTATTTGTTTGCCATATCTTCGCTAGGTGTTTATGGAATAATTATAGCAGGTTGGTCTAGTAATTCGAAATATGCC…
M_Triticum_aestivum	ACGTACATAGCTGTTCCAGCGGAAATACTTTGTTTAATTCTACCACTTCTACTAGGAGTAGCCTTTTTAGTGCTAGCTGAACGTAAAGTAATGGCTTTTGTGCAACGTCGAAAGGGTCCTGATGTAGTGGGATCGTTCGGATTGTTACAACCTCTAGCAGATGGTTTGAAATTGATTCTAAAAGAACCTATTTCACCAAGTAGTGCTAATTTCTCCCTTTTTAGAATGGCTCCAGTGGCTACATTTATGTTAAGTCTGGTCGCTTGGGCCGTTGTACCTTTTGATTATGGTATGGTATTGTCAGATCCGAACATAGGGCTACTTTATTTGTTTGCCATATCTTCGCTAGGTGTTTATGGAATAATTATAGCAGGTTGGTCTAGTAATTCGAAATATGCC…
M_Triticum_timopheevii	ACGTACATAGCTGTTCCAGCGGAAATACTTTGTTTAATTCTACCACTTCTACTAGGAGTAGCCTTTTTAGTGCTAGCTGAACGTAAAGTAATGGCTTTTGTGCAACGTCGAAAGGGTCCTGATGTAGTGGGATCGTTCGGATTGTTACAACCTCTAGCAGATGGTTTGAAATTGATTCTAAAAGAACCTATTTCACCAAGTAGTGCTAATTTCTCCCTTTTTAGAATGGCTCCAGTGGCTACATTTATGTTAAGTCTGGTCGCTTGGGCCGTTGTACCTTTTGATTATGGTATGGTATTGTCAGATCCGAACATAGGGCTACTTTATTTGTTTGCCATATCTTCGCTAGGTGTTTATGGAATAATTATAGCAGGTTGGTCTAGTAATTCGAAATATGCC…
B_Ulota_hutchinsiae	TATATCATTGGTATTTTAGCGAAAATACTTGGAATAATAATACCCCTTTTACTAGGAGTAGCCTTCTTAGTTCTAGCTGAACGTAAAATAATGGCTTCTATGCAACGTAGAAAGGGTCCTAATGTTGTGGGATTGTTTGGATTGTTACAACCTTTAGCAGATGGTTTGAAATTGATGATAAAAGAACCTATTTTACCAAGTAGTGCTAATTTATTTATTTTTCTAATGGCTCCCGTAATTACATTTATGTTAAGTTTGGTTGCTTGGGCTGTTATACCTTTTGATTATGGTATGGTATTGTCAGATTTAAATGTAGGTATACTTTATCTATTTGCTATATCTTCTTTAGGCGTTTATGGTATTATTACAGCAGGCTGGTCCAGTAATTCTAAATATGCT…
E_Vaccinium_macrocarpon	ATGTACATAGCTGTTCCAGCGGAAATACTTGGAATAATTCTACCACTTCTACTAGGAGTAGCCTTTTTAGTGCTAGCGGAACGTAAAGTAATGGCTTTTGTGCAACGTCGAAAGGGTCCTGATGTAGTGGGATCGTTTGGATTGTTACAACCTATAGCAGATGGTTTGAAATTGATTCTAAAAGAACCTATTTCACCAAGTAGTGCTAATTTCTCCCTTTTTAGAATGGCTCCAGTGGCTACATTTATGTTAAGTCTGGTCGCTCGGGCCGTTGTACCTTTTGATTATGGTATGGTATTGTCAGATCCGAACATAGGGCTACTTTATTTGTTTGCCATATCTTCGCTAGGTGTTTATGGAATTATTATAGCAGGTCGGTCTAGTAATTCTAAATATGCC…
E_Vigna_radiata	ACGTACATAGCTGTTCCAGCTGAAATACTTGGAATAATTCTACCACTTCTACTAGGAGTAGCCTTTTTAGTGCTAGCTGAACGTAAAGTAATGGCTTTTGTGCAACGTCGAAAGGGTCCTGATGTAGTGGGATCGTTCGGATTGTTACAACCTCTAGCAGATGGTTTGAAATTGATTCTAAAAGAACCTATTTCACCAAGTAGTGCTAATTTCTCCCTTTTTAGAATGGCTCCAGTGGCTACATTTATGTTAAGTCTGGTCGCTCGGGCCGTTGTACCTTTTGATTATGGTATGGTATTGTCAGATTCGAACATAGGGCTACTTTATTTGTTTGCCATATCTTCGTTAGGTGTTTATGGAATTATTACAGCGGGTTGGTCTAGTAATTCGAAATATGCC…
E_Vitis_vinifera	ATAGCAGTTGCTGTTCCAGCTGAAATACTTGGAATAATTCTACCACTTCTACTAGGAGTAGCCTTTTTAGTGCTAGCTGAACGTAAAGTAATGGCTTTTGTGCAACGTCGAAAGGGTCCTGATGTAGTGGGATCGTTCGGATTGTTACAACCTCTAGCAGATGGTTCGAAATTGATTCTAAAAGAACCTATTTCACCAAGTAGTGCAAATTTCTCCCTTTTTAGAATGGCTCCAGTGGCTACATTTATGTTAAGTCTGGTCGCTCGGGCCGTTGTACCTTTTGATTATGGTATGGTATTGTCAGATCCGAACATAGGGCTACTTTATTTGTTTGCCATATCTTCGCTAGGTGTTTATGGAATTATTACAGCAGGTCGGTCTAGTAATTCTAAATATGCC…
M_Zea_luxurians	ACGTACATAGCTGTTCCAGCGGAAATACTTTGTTTAATTCTACCACTTCTACTAGGAGTAGCCTTTTTAGTGCTAGCTGAACGTAAAGTAATGGCTTTTGTGCAACGTCGAAAGGGTCCTGATGTAGTGGGATCGTTCGGATTGTTACAACCTCTAGCAGATGGTTTTAAATTGATTCTAAAAGAACCTATTTCACCAAGTAGTGCTAATTTCTCCCTTTTTAGAATGGCTCCAGTGGCTACATTTATGTTAAGTCTGGTCGCTTGGGCCGTTGTACCTTTTGATTATGGTATGGTATTGTCAGATCCGAACATAGGGCTACTTTATTTGTTTGCCATATCTTCGCTAGGTGTTTATGGAATAATTATAGCAGGTTGGTCTAGTAATTCGAAATATGCC…
M_Zea_mays_subsp_mays	ACGTACATAGCTGTTCCAGCGGAAATACTTTGTTTAATTCTACCACTTCTACTAGGAGTAGCCTTTTTAGTGCTAGCTGAACGTAAAGTAATGGCTTTTGTGCAACGTCGAAAGGGTCCTGATGTAGTGGGATCGTTCGGATTGTTACAACCTCTAGCAGATGGTTTTAAATTGATTCTAAAAGAACCTATTTCACCAAGTAGTGCTAATTTCTCCCTTTTTAGAATGGCTCCAGTGGCTACATTTATGTTAAGTCTGGTCGCTTGGGCCGTTGTACCTTTTGATTATGGTATGGTATTGTCAGATCCGAACATAGGGCTACTTTATTTGTTTGCCATATCTTCGCTAGGTGTTTATGGAATAATTATAGCAGGTTGGTCTAGTAATTCGAAATATGCC…
M_Zea_mays_subsp_parviglumis	ACGTACATAGCTGTTCCAGCGGAAATACTTTGTTTAATTCTACCACTTCTACTAGGAGTAGCCTTTTTAGTGCTAGCTGAACGTAAAGTAATGGCTTTTGTGCAACGTCGAAAGGGTCCTGATGTAGTGGGATCGTTCGGATTGTTACAACCTCTAGCAGATGGTTTTAAATTGATTCTAAAAGAACCTATTTCACCAAGTAGTGCTAATTTCTCCCTTTTTAGAATGGCTCCAGTGGCTACATTTATGTTAAGTCTGGTCGCTTGGGCCGTTGTACCTTTTGATTATGGTATGGTATTGTCAGATCCGAACATAGGGCTACTTTATTTGTTTGCCATATCTTCGCTAGGTGTTTATGGAATAATTATAGCAGGTTGGTCTAGTAATTCGAAATATGCC…
M_Zea_perennis	ACGTACATAGCTGTTCCAGCGGAAATACTTTGTTTAATTCTACCACTTCTACTAGGAGTAGCCTTTTTAGTGCTAGCTGAACGTAAAGTAATGGCTTTTGTGCAACGTCGAAAGGGTCCTGATGTAGTGGGATCGTTCGGATTGTTACAACCTCTAGCAGATGGTTTTAAATTGATTCTAAAAGAACCTATTTCACCAAGTAGTGCTAATTTCTCCCTTTTTAGAATGGCTCCAGTGGCTACATTTATGTTAAGTCTGGTCGCTTGGGCCGTTGTACCTTTTGATTATGGTATGGTATTGTCAGATCCGAACATAGGGCTACTTTATTTGTTTGCCATATCTTCGCTAGGTGTTTATGGAATAATTATAGCAGGTTGGTCTAGTAATTCGAAATATGCC…
M_Sorghum_bicolor	ACGTACATAGCTGTTCCAGCGGAAATACTTTGTTTAATTCTACCACTTCTACTAGGAGTAGCCTTTTTAGTGCTAGCTGAACGTAAAGTAATGGCTTTTGTGCAACGTCGAAAGGGTCCTGATGTAGTGGGATCGTTCGGATTGTTACAACCTCTAGCAGATGGTTTTAAATTGATTCTAAAAGAACCTATTTCACCAAGTAGTGCTAATTTCTCCCTTTTTAGAATGGCTCCAGTGGCTACATTTATGTTAAGTCTGGTCGCTTGGGCCGTTGTACCTTTTGATTATGGTATGGTATTGTCAGATCCGAACATAGGGCTACTTTATTTGTTTGCCATATCTTCGCTAGGTGTTTATGGAATAATTATAGCAGGTTGGTCTAGTAATTCGAAATATGCC…
E_Mimulus_guttatus	ATGTACATAGCTGTTCCAGCTGAAATACTTGGAATAATTCTACCACTTCTACTAGGAGTAGCCTTTTTAGTGCTAGCTGAACGTAAAGTAATGGCTTTTGTGCAACGTCGAAAGGGTCCTGATGTAGTGGGATCGTTTGGATTGTTACAACCTCTAGCAGATGGTTTGAAATTGATTCTAAAAGAACCTATTTCACCAAGTAGTGCTAATTTCTCCCTTTTTAGAATGGCTCCAGTGGCTACATTTATGTTAAGTCTGGTCGCTCGGGCCGTTGTACCTTTTGATTATGGTATGGTATTGTCAGATCCGAACATAGGGCTACTTTATTTGTTTGCCATATCTTCGCTAGGTGTTTATGGAATTATTATAGCAGGTCGGTCTAGTAATTCGAAATATGCC…
