# Supplementary material for: The mitochondrial genome map of Nelumbo nucifera reveals ancient evolutionary features
Source: Sci Rep. 2016 Jul 22;6:30158. doi: 10.1038/srep30158 (PMC4957087; doi:10.1038/srep30158)
Supplement: Supplementary Data S1 [file srep30158-s2.zip › Alignment/nad2.phy]

75 1464
M_Aegilops_speltoides	ATGTTCAATCTTTTTTTAGCGGTTTCCCCAGAGATCTTTATCATTAACGCAACCTTCATTTTGCTCATTCATGGAGTTGTATTTAGTACCTCTAAGAAAGATGATTATCCACCGTTAGTTAGTAATGTGGGTTGGCTTGGATTACTTAGTGTTCTAATAACCTTGCTTCTGCTCGCCGCTGGCGCACCTCTCCTAACTATTGCCCATTTATTCTGGAATAATTTTTTTAGGAGGGACAATTTTACATATTTCTGCCAAATCCTTCTATTATTAAGTACGGCTGGTACCATTTCGATGTGTTTCGATTTTTTCGAAAAAGAGAGGTTTGATGCTTCTGAATTCATTGTATTAATTCCACTTCCTACTCGCAGTATGCTCTTAATGATCCCGGCTCATGAT…
E_Ajuga_reptans	ATGTTCAATCTTTTTTTAGCGGTTTCCCCAGAGATTTTTCTCATTAATGCAACCTTCATTTTGCTCATTCATGGAGTTGTATTTAGTACCTCTAAGAAATATGATTATCCGCCGTTAGTCAGTAATGTGGGTTGGCTTGGATTACTTAGTGTTCTAATAACCTTGCTTCTGCTCGCCGCTGGCGCACCTCTCCTAACTATTGCCTATTTATTCTGGAATAATCTTTTTAGGAGGGACAATTTTACATATTTCTGCCAAATCCTTCTATTATTAAGTACGGCTGGTACCATTTCGATGTGTTTCGATTCTTCCGAACAAGAGAGGTTTGATGCTTTTGAATTCATTGTATTAATTCCACTTCCTACTCGCAGTATGCTCTTTATGATCTCGGCTTATGAT…
B_Anomodon_rugelii	ATGTTTGAAGATTTTTTGGCGCTTTTCCCAGAGATCTTTCTTATTAACGCAACCATCATTTTGCTGATTTATGGAGTTGTATTTAGTACCTCTAAAAAATATGATTATCCACCATTAGTGTGTAATGTTAGTTGGCTTGGTTTACTTAGTGTTCTAATAACT---ATCTTATTGGTCGCTTCTAGCACACCTCTAACTGTTGCCAATTTATTCTATAATAATTTAATAATA---GACAATTTTACCTATTTTTGCCAAATCTTTCTATTAATAAGTACGGCTAGCACTATAGTTATGTGTCTGGGTTATTTTAAAGAAGAGGGTTTGAATGCTTTTGAATCTATTGTCTTAATTCTACTTTCTACTTGTAGTATGCTCTTTATGATCTCGGCTTACGAT…
E_Arabidopsis_thaliana	ATGTTCAATCTTTTTTTAGCGGTTTCCCCAGAGATCTTTATCATTAATGCAACCTCCATTTTGCTCATTCATGGAGTTGTATTTAGTACCTCTAAGAAATATGATTATCCGCCGTTAGCCAGTAATGTGGGTTGGCTTGGATTACTTAGTGTTCTAATAACCTTGCTTCTGCTCGCCGCTGGCGCACCTCTCCTAACTATTGCCCATTTATTCTGGAATAATCTTTTTAGGAGGGACAATTTTACATATTTCTGCCAAATCTTTCTATTATTAAGTACGGCTGGTACCATTTCGATGTGTTTCGATTCTTCCGACCAAGAGAGGTTTGATGCTTTTGAATTCATTGTATTAATTCCACTTCCTACTCGCGGTATGCTCTTTATGATCTCGGCTCATGAT…
E_Asclepias_syriaca	ATGTTCAATCTTTTTTTAGCGGTTTCCCCAGAGATCTTTATCATTAATGCAACCTTCATTTTGCTCATTCATGGAGTTGTCTTTAGTACATCTAAGAAATATGATTATCCACCGTTAGTCAGTAATGTGGGTTGGCTTGGATTACTTAGTGTTCTAATAACCTTGCTTCTGCTCGCCGCTGGCGCACCTCTCCTAACTATTGCCCATTTTTTCTGGAATAATCTTTTTAGGAGGGACAATTTGACATATTTCTGTCAAATCCTTCTATTATGTTGTACGGCTGGTACCATTTCGATGTGTTTCGATTCTTCCGAACAAGAGAGGTTTGATGCTTTTGAATTCATTGTATTAATTCCACTTCCTACTCGCAGTATGCTCTTTATGATCTCGGCTTATGAT…
B_Atrichum_angustatum	ATGTTTGAAGATTTTTTAGCGCTTTTCCCAGAGATCTTTCTTATTAACGCAACCATCATTTTGCTTATTTATGGAGTTGTATTTAGTACCTCTAAAAAATATGATTATCCACCATTAGTGTGTAATGTGAGTTGGCTTGGTTTACTTAGTGTTCTAATAACC---ATCTTATTGGTGGCCTCTAGCGCACCTTTAACCGTTGCCAATCTATTCTATAATAATTTGATAATA---GACAATTTTACATATTTTTGTCAAATCTTTCTATCAGTAAGTACGGCTAGCACTATAGTTATGTGTCTGGGTTATTTCAAAGAAGAGAGTTTGAATGCTTTTGAATCTATTGTCTTAATTCTACTTTCTACTTGCAGTATGCTATTCATGATATCGGCTTATGAT…
B_Bartramia_pomiformis	ATGTTTGAAGATTTTTTAGCGCTTTTCCCAGAGATCTTTCTTATTAACGCAACCATCATTTTGCTTATTTATGGAGTTGTATTTAGTACCTCTAAAAAATATGATTATCCACCATTAGTGTGTAATGTTAGTTGGCTTGGTTTACTTAGTGTTCTAATAACT---ATCTTATTGGTCGCTTTTAGCACACCTCTAACTGTTGCTAATTTATTTTATAATAATTTAATAATA---GACAATTTTACATATTTTTGCCAAATCTTTCTATTAGTAAGTACGGCTAGCACTATAGTTATGTGTCTGGGTTATTTCAAAGAAGAGAGTTTGAATGCTTTTGAATCTATTGTCTTAATTTTACTTTCTACTTGCAGTATGCTCTTCATGATTTCGGCTTATGAT…
E_Batis_maritima	ATGTTCAATCTTTTTTTAGCGGTTTCCCCAGAGATCTTTATCATTAATGCAACCTCCATTTTGCTCATTCATGGAGTTGTATTTAGTACCTCTAAGAAATATGATTATCCGCCGTTAGCCAGTAATGTGGGTTGGCTTGGATTACTTAGTGTTCTAATAACCTTGCTTCTGCTCGCCGCTGGCGCACCTCTCCTAACTATTGCCCATTTATTCTGGAATAATCTTTTTAGGAGGGACAATTTTACATATTTCTGCCAAATCCTTCTATTATTAAGTACGGCTGGTACCATTTCGATGTGTTTCGATTCTTCCGACAAAGAGCGGTTTGATGCTTTTGAATTCATTGTATTAATTCCACTTCCTACTCGCGGTATGCTCTTTATGATCTCGGCTCATGAT…
E_Beta_macrocarpa	ATGTTCAATCTTTTTTTAGCGGTTTCCCCAGAGATCTTTCTCATTAATGCAACCTTCATTTTGCTCATTCATGGAGTTATTTTTAGTACCTCTAAGAAATATGATTATCCACCGTTAGTCAGTAATGTGGGTTGGCTTGGATTACTTAGTGTTCTAATAACCTTGCTTTTGCTCGCTGCTGGCGCACCTCTCCTAACTATTGCCCATTTATTCTGGAATAATCTTTTTAAGAGGGACAATTTTACATATTTCTGCCAAATCCTTCTATTATTAAGTACGGCTGGTACCATTTCGATGTGTTTTGATTTTTTCGAACAAGAGAGGTTTGATGCTTTTGAATTCATTGTATTAATTTCACTTCCTACTCGCAGTATGCTCTTTATGATCTCGGCTCATGAT…
E_Beta_vulgaris_subsp_maritima	ATGTTCAATCTTTTTTTAGCGGTTTCCCCAGAGATCTTTCTCATTAATGCAACCTTCATTTTGCTCATTCATGGAGTTATTTTTAGTACCTCTAAGAAATATGATTATCCACCGTTAGTCAGTAATGTGGGTTGGCTTGGATTACTTAGTGTTCTAATAACCTTGCTTTTGCTCGCTGCTGGCGCACCTCTCCTAACTATTGCCCATTTATTCTGGAATAATCTTTTTAAGAGGGACAATTTTACATATTTCTGCCAAATCCTTCTATTATTAAGTACGGCTGGTACCATTTCGATGTGTTTTGATTTTTTCGAACAAGAGAGGTTTGATGCTTTTGAATTCATTGTATTAATTTCACTTCCTACTCGCAGTATGCTCTTTATGATCTCGGCTCATGAT…
E_Beta_vulgaris_subsp_vulgaris	ATGTTCAATCTTTTTTTAGCGGTTTCCCCAGAGATCTTTCTCATTAATGCAACCTTCATTTTGCTCATTCATGGAGTTATTTTTAGTACCTCTAAGAAATATGATTATCCACCGTTAGTCAGTAATGTGGGTTGGCTTGGATTACTTAGTGTTCTAATAACCTTGCTTTTGCTCGCTGCTGGCGCACCTCTCCTAACTATTGCCCATTTATTCTGGAATAATCTTTTTAAGAGGGACAATTTTACATATTTCTGCCAAATCCTTCTATTATTAAGTACGGCTGGTACCATTTCGATGTGTTTTGATTTTTTCGAACAAGAGAGGTTTGATGCTTTTGAATTCATTGTATTAATTTCACTTCCTACTCGCAGTATGCTCTTTATGATCTCGGCTCATGAT…
E_Boea_hygrometrica	ATGTTCAATCTTTTTTTAGCGGTTTCCCCAGAGATTTTTATCATTAATGCAACCTTCATTTTGCTCATTCATGGAGTTGTATTTAGTACCTCTAAGAAATATGATTATCCGCCGTTAGTCAGTAATGTGGGTTGGCTTGGATTACTTAGTGTTCTAATAACCTTGCTTCTGCTCGCCGCTGGCGCACCTCTCCTAACTATTGCCTATTTATTCTGGAATAATCTTTTTAGGAGGGACAATTTTACATATTTCTGCCAAATCCTTCTATTATTAAGTACGGCTGGTACCATTTCGATGTGTTTCGATTCTTCCGAACAAGAGAGGTTTGATGCTTTTGAATTCATTGTATTAATTCCACTTCCTACTCGCAGTATGCTCTTTATGATCTCGGCTTATGAT…
E_Brassica_carinata	ATGTTCAATCTTTTTTTAGCGGTTTCCCCAGAGATCTTTATCATTAATGCAACCTCCATTTTGCTCATTCATGGAGTTGTATTTAGTACCTCTAAGAAATATGATTATCCGCCGTTAGCCAGTAATGTGGGTTGGCTTGGATTACTTAGTGTTCTAATAACCTTGCTTCTGCTCGCCGCTGGCGCACCTCTCCTAACTATTGCCCATTTATTCTGGAATAATCTTTTTAGGAGGGACAATTTTACATATTTCTGCCAAATCTTTCTATTATTAAGTACGGCTGGTACCATTTCGATGTGTTTCGATTCTTCCGACCAAGAGAGGTTTGATGCTTTTGAATTCATTGTATTAATTCCACTTCCTACTCGCGGTATGCTCTTTATGATCTCGGCTCATGAT…
E_Brassica_juncea	ATGTTCAATCTTTTTTTAGCGGTTTCCCCAGAGATCTTTATCATTAATGCAACCTCCATTTTGCTCATTCATGGAGTTGTATTTAGTACCTCTAAGAAATATGATTATCCGCCGTTAGCCAGTAATGTGGGTTGGCTTGGATTACTTAGTGTTCTAATAACCTTGCTTCTGCTCGCCGCTGGCGCACCTCTCCTAACTATTGCCCATTTATTCTGGAATAATCTTTTTAGGAGGGACAATTTTACATATTTCTGCCAAATCTTTCTATTATTAAGTACGGCTGGTACCATTTCGATGTGTTTCGATTCTTCCGACCAAGAGAGGTTTGATGCTTTTGAATTCATTGTATTAATTCCACTTCCTACTTGCGGTATGCTCTTTATGATCTCGGCTCATGAT…
E_Brassica_napus	ATGTTCAATCTTTTTTTAGCGGTTTCCCCAGAGATCTTTATCATTAATGCAACCTCCATTTTGCTCATTCATGGAGTTGTATTTAGTACCTCTAAGAAATATGATTATCCGCCGTTAGCCAGTAATGTGGGTTGGCTTGGATTACTTAGTGTTCTAATAACCTTGCTTCTGCTCGCCGCTGGCGCACCTCTCCTAACTATTGCCCATTTATTCTGGAATAATCTTTTTAGGAGGGACAATTTTACATATTTCTGCCAAATCTTTCTATTATTAAGTACGGCTGGTACCATTTCGATGTGTTTCGATTCTTCCGACCAAGAGAGGTTTGATGCTTTTGAATTCATTGTATTAATTCCACTTCCTACTTGCGGTATGCTCTTTATGATCTCGGCTCATGAT…
E_Brassica_oleracea	ATGTTCAATCTTTTTTTAGCGGTTTCCCCAGAGATCTTTATCATTAATGCAACCTCCATTTTGCTCATTCATGGAGTTGTATTTAGTACCTCTAAGAAATATGATTATCCGCCGTTAGCCAGTAATGTGGGTTGGCTTGGATTACTTAGTGTTCTAATAACCTTGCTTCTGCTCGCCGCTGGCGCACCTCTCCTAACTATTGCCCATTTATTCTGGAATAATCTTTTTAGGAGGGACAATTTTACATATTTCTGCCAAATCTTTCTATTATTAAGTACGGCTGGTACCATTTCGATGTGTTTCGATTCTTCCGACCAAGAGAGGTTTGATGCTTTTGAATTCATTGTATTAATTCCACTTCCTACTTGCGGTATGCTCTTTATGATCTCGGCTCATGAT…
E_Brassica_rapa_subsp_campestris	ATGTTCAATCTTTTTTTAGCGGTTTCCCCAGAGATCTTTATCATTAATGCAACCTCCATTTTGCTCATTCATGGAGTTGTATTTAGTACCTCTAAGAAATATGATTATCCGCCGTTAGCCAGTAATGTGGGTTGGCTTGGATTACTTAGTGTTCTAATAACCTTGCTTCTGCTCGCCGCTGGCGCACCTCTCCTAACTATTGCCCATTTATTCTGGAATAATCTTTTTAGGAGGGACAATTTTACATATTTCTGCCAAATCTTTCTATTATTAAGTACGGCTGGTACCATTTCGATGTGTTTCGATTCTTCCGACCAAGAGAGGTTTGATGCTTTTGAATTCATTGTATTAATTCCACTTCCTACTTGCGGTATGCTCTTTATGATCTCGGCTCATGAT…
M_Butomus_umbellatus	ATGTTCAATCTTTTTTTAGCGGTTTCCCCAGAGATCTTTCTCATTAACGCAACCTTCATTTTGCTCATTCATGGAGTTGTATTTAGTACCTCTAAGAAGAATGATTATCCACCGTTAGTCAGTAATGTGGGTTGGCTTGGATTACTTAGTGTTCTAATAACCTTGCTTCTGCTCGCCGCTGGCGCACCTCTCCTAACTATTGCCCATTTATTCCGGAATAATCTTTTTAGGAGGGACAATTCTACATATTTCTGCCAAATTCTTCCATTATTAAGTACAGCTGGTACCATTTCGATGTGTTTTGATTCTTCCGAAAAAGAGAGGTTTGATGCTTTTGAATCCATTGTATTAATTCCACTTCCTACTCGCAGTATGCTCTTTATGATCCCGGCTTATGAT…
B_Buxbaumia_aphylla	ATGTTTGAAGATTTTTTAGCGCTTTTCCCAGAGATCTTTCTTATTAACGCAACCATCATTTTGCTTATTTATGGAGTTGTATTTAGTACCTCAAAAAAATATGATTATCCACCATTAGTATGTAATGTGAGTTGGCTTGGTTTACTTAGTGTTTTAATAACC---ATATTATTGATTGCCTCTAGTGCACCTCTAACTGTTGCCAATTTATTTTATAATAATCTAATAATA---GATAATTTTACATATTTTTGCCAAATCTTTTTATTGATAAGTACGGCTAGCACTGTAGTTATGTGTCTGGGTTATTTCAAAGAAGAGAGTTTGAATGCTTTTGAATCTATTGTCTTAATTCTACTCTCTACTTGCAGTATGCTTTTCATGATATCGGCTTATGAT…
E_Carica_papaya	ATGTTCAATCTTTTTTTAGCGGTTTCCCCAGAGATCTTTATCATAAATGCAACCTCCATTTTGCTCATTCATGGAGTTGTATTTAGTACCTCTAAGAAATATGATTATCCGCCGTTAGTCAGTAATGTGGGTTGGCTTGGATTACTTAGTGTTCTAATAACCTTGCTTCTGCTCGCCGCCGGCGCACCTCTCCTAACTATTGCCCATTTATTCTGGAATAATCTTTTTAGGAGGGACAATTTTACATATTTCTGCCAAATCCTTCTATTATTAAGTACGGCTGGTACCATTTCGATGTGTTTCGATTCTTCCGAACAAGAGAGGTTTGATGCTTTTGAATTCATTGTATTAATTCCACTTCCTACTCGCAGTATGCTCTTTATGATCTCGGCTCATGAT…
A_Chaetosphaeridium_globosum	ATGTTTGATGACTTTGTAGCAATATTGCCTGAAATTTTTCTTATTAATGCAAGTATTATTCTTTTAATGTATGGTGTTTTTTGTAGA------------------AGTCGTTTTATTATACGAAACATTGCTTGGTTAGGATTACTTAGTATTATTGTAACA------CTTTTGTTACATGTTAATAATGTCTGTACTACAGCAAATCTTTTTTACAATAATTTAATTTTA---GATAATTTTACTTTTTATTGTAAAATGTTTTTATTACTTAGTACAGCAAGTGTAATTCTTATGTGTTTAGATTATTTTAAACAAGAAAATGTTTATGCTTTTGAATCAATTATATTAATTTTATTTTCAACTTGCAGTATGTTATTAATGATATCCGCTTATGAT…
A_Chara_vulgaris	ATGTTTGACGATTTTTTAGCCATCTTTCCAGAAATCTTTCTTATAAATGCCACTATCTTATTACTTATCTATGGAGTGATTTTGAGCACTTCAAAAAGATATGATTATCCACCATTAGTGCGTAATGTGGGATGGTTGGGTTTACTGAGTGTTTTGATGACA---ATTCTATTGCTGATCAATAATCCT---TTAACCACTGCTAATCTGTTTTATAATAATCTAATCATA---GATAATTTGACCTATTTTTGTAAAATCTTTCTATTGTTTGGTACTGCCAGCACCATTTTGATGTGTTTCGATTATTTCAAACAAGAAACTTTGAATGCTTTTGAATCTATGGTGTTAATTCTACTCTCTACTTGTAGTATGCTTTTCATGATCTCATCTTATGAT…
A_Chlorokybus_atmophyticus	CTATTTGAAGATTTGAAGGGTGTATTCCCAGAAATCTTTTTAATAACTGGTACAATTATTTTACTAGTGTATGGGGTTATTTATACCACAGAAAGAAGAGTTTTAACCCCTATTTTAATAAGAAATATAAGTTGGTTAGGGTTATATAGCTTAGTATTAAGC------TTTTTGTTAACGATAAATACCCCGTTTCTAAATGGAGTAATCTTTTATAATAGCTTAGTATTA---GATAACTTTACATATTACCTAAAGTTAATAATCTTTATAGCAACATTTTCAACGATATTGTTTTCAATAGATTATTTAAGAGAAGAAAAATTAAATAGTTTTGAGTATATAATACTTATATTATTTTCCACCTGCAGCATCCTTCTTATGGTTTCTTCTTATGAT…
E_Citrullus_lanatus	ATGTTCAATCTTTTTTTAGCGGTTTCCCCAGAGATCTTTATCATTAATGCAACTTTCATTTTGCTCATTCATGGAGTTGTATTTAGTACCTCTAAGAAATATGATTATCCACCGTTAGTCAGTAATGTGGGTTGGCTTGGATTACTTAGTGTTCTAATAACCTTGCTTCTGCTCGCCGCTGGCGCACCTCTCCTAACTATTGCCCATTTATTCTGGAATAATCTTTTTAGGAGGGACAATTTTACATATTTCTGCCAAATCCTTCTATTATTAAGTACGGCTGGTACCATTTCGATGTGTTTCGATTCTTTCGAACAAGAGAGGTTTGATGCTTTTGAATTCATTGTATTAATTCCACTTCCTACTCGCAGTATGCTCTTTATGATCTCGGCTCATGAT…
B_Climacium_americanum	ATGTTTGAAGATTTTTTGGCGCTTTTCCCAGAGATCTTTCTTATTAACGCAACCATCATTTTGCTGATTTATGGAGTTGTATTTAGTACCTCTAAAAAATATGATTATCCACCATTAGTGTGTAATGTTAGTTGGCTTGGTTTACTTAGTGTTCTAATAACT---ATCTTATTGGTCGCTTCTAGCACACCTCTAACTGTTGCCAATTTATTCTATAATAATTTAATAATA---GACAATTTTACCTATTTTTGCCAAATCTTTCTATTAATAAGTACGGCTAGCACTATAGTTATGTGTCTGGGTTATTTTAAAGAAGAGAGTTTGAATGCTTTTGAATCTATTGTCTTAATTCCACTTTCTACTTGCAGTATGCTCTTTATGATCTCGGCTTACGAT…
E_Cucumis_sativus	ATGTTCAATCTTTTTTTAGCGGTTTCCCCAGAGATCTTTCTCATTAATGCAACTTTCATTTTGCTCATTCATGGAGTTGTATTTAGTACCTCTAAGAAATATTCTTATCCACCGTTAGTCAGTAATGTGGGTTGGCTTGGATTACTTAGTGTTCTAATAACCTTGCTTCTGCTCGCCGCTGGCGCACCTCTCCTAACTATTGGCCATTTATTCTGGAATCATTTTTTTAGGAGGGACAATTTTACATATTTCTGCCAAATACTTCTATTATTAAGTACGGCTGGTACCATTTCGATGTGTTTCGATTCTTTCTTTAAAGAGAGGTTTGATGCTTTTGAATTCATTGTATTAATTCCACTTCCTACTCGCAGTATGCTCTTTATGATCTCGGCTCATGAT…
E_Cucurbita_pepo	ATGTTCAATCTTTTTTTAGCGGTTTCCCCAGAGATCTTTATCATTAATGCAACTTTCATTTTGCTCATTCATGGAGTTGTATTTAGTACCTCTAAGAAATATGATTATCCACCGTTAGTCAGTAATGTGGGTTGGCTTGGATTACTTAGTGTTCTAATAACCTTGCTTCTGCTCGCCGCTGGCGCACCTCTCCTAACTATTGCCCATTTATTCTGGAATAATCTTTTTAGGAGGGACAATTTGACATATTTCTGCCAAATCCTTCTATTATTAAGTACGGCTGGTACCATTTCGATGTGTTTCGATTCTTTCGAACAAGAGAGGTTTGATGCTTTTGAATTCATTGTATTAATTCCACTTCCTACTCGCAGTATGCTCTTTATGATCTCGGCTCATGAT…
E_Daucus_carota_subsp_sativus	ATGTTCAATCTTTTTTTAGCGGTTTCCCCAGAGATCTTTATCATTAATGCAACCTTCATTTTGCTCATTCATGGAGTTGTATTTAGTACGTCTAAGAAATATGATTATCCACCGTTAGTCAGTAATGTGGGTTGGCTTGGATTACTTAGTGTTCTAATAACCTTGCTTCTGCTCGCCGCTGGCGCACCTCTTCTAACTATTGCCCATTTATTCTGGAATAATCTTTTTAGGAGGGACAATTTTACATATTTCTGCCAAATCCTTCTATTATTAAGTACGGCTGGTACCATTTCGATGTGTTTCGATTCTTCCGAACAAGAGAGGTTTGATGCTTCTGAATCCATTGTATTAATTCCACTTCCTACTCGCAGTATGCTCTTTATGATCTCGGCTTATGAT…
A_Entransia_fimbriata	CAATTTCAAGATTTATTAGCAATTTTTCCGGAGATTTTTTTATTTAATGCAACAATTATATTACTATTATATGGGGCTTTCACAACCACGAATGTTCAATATAAT---AATCCCCCTACAATAAACATAGGTTGGTTAGGAGTACTTTCAATGACAATCACTCTGCTTTGCATAGGGGGTTTCGAATTTTTTGTGACTAAAAGTGGTGCTTTTTTTAATGGAAGTTTAATTAATGATTTTTTTACAACCATTTTTAAGCTGTTTGCTTTAATAAGTACTGCATGTGTTTTAGGCATTAGTGCAAATAAAGCACCTTTAGGGAATTCTGGCTTTTTTGAATATATTGTGTTAATACTTTTTTCAGCCTGCTCTATGCTTTTTATGATTAGCACGAATGAT…
B_Funaria_hygrometrica	ATGTTTGAAGATTTTTTAGCGCTTTTCCCAGAGATCTTTCTTATTAACGCAACCATCATTTTGCTTATTTATGGAGTTGTATTTAGTACCTCTAAAAAATATGATTATCCACCATTAGTGTGTAATGTTAGTTGGCTTGGTTTACTTAGTGTTCTAATAACT---ATCTTATTGGTTGCTTCTAGCACACCTCTAACTGTTGCCAACTTATTCTATAATAATTTAATAATA---GACCATTTTACATATTTTTGCCAAATCTTTCTATTAGTAAGTACGGCTAGCACTATAGTTATGTGTCTGGGTTATTTCAAAGAAGAGAGTTTGAATGCTTTTGAATCTATTATCTTAATTCTACTTTCTACTTGCAGTATGCTCTTCATGATCTCGGCTTATGAT…
E_Glycine_max	ATGTTCAATCTTTTTTTAGCTGTTTCCCCAGAGATCTTTATCATTAATGCAACCTCCATTTTGCTCATTCATGGAGTTGTATTTAGTACCTCTAAGAAATATGATTATCCACCGTTAGTCAGTAATGTGGGTTGGCTTGGATTACTTAGTGTTCTAATAACCTTGCTTCTGCTCGCCGCTGGCGCACCTCTCCTAACTATTGCCCATTTATTCCGGAATAATCTTTTTAGGAGGGACAATTTTACATATTTCTGCCAAATCCTTCTATTATTAAGTACGGCTGGTACCATTTCGATGTGTTTCGATTCTTCCGAACAAGAGAGGTTTGATGCTTTTGAATTCATTGTATTAATTCCACTTCCTACTCGCAGTATGCTCTTTATGATCTCGGCTCATGAT…
P_Huperzia_squarrosa	ATGTTTGAGGATTTTTTAGCGCTTTTTCCGGAGATCTTTCTTATCAACGCAACCCTAATTTTGCTAATTTATGGAGTTGTATTTAGTACCTCTCAAAAATATGATTATCCACCGTTAGTACGTAATGTGGGTTGGCTTGGTTTACTTAGTGTTCTAATAACC---ATCCTATTGGTTGCCGCTGGCGCACCTCCAACTGTTGCCAATCTATTCTATAATACTTTAATAAAA---GACAATTTTACATATTTTTGCCAAATTTTTTTATTATTACGTACAGCTAGTACTATTGCTATGTGTTTGGATCATTTCAAACAAGAGAGTTTGAATGCTTTTGAAACTATTGTATTAATTTTACTTTCTACCGGCAGTATGCTTTTTATGATCCCGGCTTATGAT…
B_Hypnum_imponens	ATGTTTGAAGATTTTTTGGCGCTTTTCCCAGAGATCTTTCTTATTAATGCAACCATCATTTTGCTGATTTATGGAGTTGTATTTAGTACCTCTAAAAAATATGATTATCCACCATTAGTGTGTAATGTTAGTTGGCTTGGTTTACTTAGTGTTCTAATAACT---ATCTTATTGGTCGCTTCTAGCACACCTCTAACTGTTGCCAATTTATTCTATAATAATTTAATAATA---GACAATTTTACCTATTTTTGCCAAATCTTTCTATTAATAAGTACGGCTAGCACTATAGTTATGTGTCTGGGTTATTTTAAAGAAGAGAGTTTGAATGCTTTTGAATCTATTGTCTTAATTTTACTTTCTACTTGCAGTATGCTCTTTATGATCTCGGCTTACGAT…
E_Lotus_japonicus	ATGTTCAATCTTTTTTTAGCGGTTTCCCCAGAGATCTTTCTCATTAATGCAACCTCCATTTTGCTCATTCATGGGGTTGTATTTAGTACCTCTAAGAAATATGATTATCCACCGTTAGTCAGTAATGTGGGTTGGCTTGGATTACTTAGTGTTCTAATAACCTTGCTTCTGCTCGCCGCTGGCGCACCTCTCCTAACTATTGCCCATTTATTCCGGAATAATCTTTTTAGGAGGGACAATTTTACATATTTCTGCCAAATCCTTCTATTATTAAGTACGGCTGGTACCATTTCGATGTGTTTCGATTCTTCCGAACAAGAGAGGTTTGATGCTTTTGAATTCATTGTATTAATTCCACTTCCTACTCGCAGTATGCTCTTTATGATCTCGGCTCATGAT…
E_Malus_x_domestica	ATGTTCAATCTTTTTTTAGCGGTTTCCCCAGAGATCTTTATCATTAATGCAACCTTCATTTTGCTCATTCATGGAGTTGTATTTAGTACCTCTAAGAAATATGATTATCCACCGTTAGTCAGTAATGTGGGTTGGCTTGGATTACTTAGTGTTCTAATAACCTTGCTTCTGCTCGCCGCTGGCGCACCTCTCCTAACTATTGCCCATTTATTCTGGAATAATCTTTTTAGGAGGGACAATTTTACATATTTCTGCCAAATCCTTCTATTATTAAGTACGGCTGGTACCATTTCGATGTGTTTCGATTCTTCCGAACAAGAGAGGTTTGATGCTTTTGAATTCATTGTATTAATTCCACTTCCTACTCGCAGTATGCTCTTTATGATCTCGGCTCATGAT…
B_Marchantia_polymorpha	ATGTTTGAGGATTTTTTAGCGCTTTTCCCGGAGATCTTTCTCATTAACGCAACCATCATTTTGCTTATTTATGGAGTTGTATTTAGTACCTCTAAAAAATATGATTATCCACCGTTAGTGCGTAATGTGGGTTGGCTTGGTTTACTTAGTGTTCTAATAACC---ATCCTATTGGTCGCCGTTGGCTCACCTCTAGCTGTTGCCAATTTAGTATATAATAATTTAATAATA---GACAATTTTACATATTTTTGCCAAATCTTTCTATTATTAAGTACGGCTAGTACTATGGTTATGTGTTTGGATTATTTCAAACAGGAGAGTTTGAATGCTTTTGAGTCTATTGTATTAATTTTACTTTCTACTTGCAGTATGCTTTTTATGATCTCGGCTTATGAT…
A_Mesostigma_viride	TTATTTGTAGATTTAGTTGCTTTTATACCAGATCTTTTTTTATTAGTTGCCATTTTAATTTTATTAGTGGTAGGTTCCAGCATTTCTTTAAAAAGTGTTCATGAAAAAACAGTTTGGGCAAGTACTATACTTTGGTTATCTTTTTGGACTTTAATTCTTACA------TTAGTTTTAATGAAGGAAACCCCCTTTAGTCATGCTATATTATTCAAT---CATGCATTACTTTTGGATCCACTTAGTTTCGTTTTAAAAGTTTCTATTTTGGGTACATGTTTACTTCTTTTATCTCTCGCTGTAAATAAGCCGGAAAGT---------CATTCTTTTGAATTTCCTTTATTATTTCTTTTATCCGCATGGGGGATGGGATTAATGGCAGAATCTTATGAT…
E_Millettia_pinnata	ATGTTCAATATTTTTTTAGCGGTTTCCCCAGAGATCTTTATCATTAATGCAACCTCCATTTTGCTCATTCATGGAGTTGTATTTAGTACCTCTAAGAAATATGATTATCCACCGTTAGTCAGTAATGTGGGTTGGCTTGGATTACTTAGTGTTCTAATAACCTTGCTTCTGCTCGCCGCTGGCGCACCTCTCCTAACTATTGCCCATTTATTCCGGAATAATCTTTTTAGGAGGGACAATTTTACATATTTCTGCCAAATCCTTCTATTATTAAGTACGGCTGGTACCATTTCGATGTGTTTCGATTCTTCCGAACAAGAGAGGTTTGATGCTTTTGAATTCATTGTATTAATTCCACTTCCTACTCGCAGTATGCTCTTTATGATCTCGGCTCATGAT…
E_Nicotiana_tabacum	ATGTTCAATCTTTTTTTAGCGGTTTCCCCAGAGATCTTTATCATTAATGCAACCTTCATTTTGCTCATTCATGGAGTTGTATTTAGTACCTCTAAGAAATATGATTATCCACCGTTAGTCAGTAATGTGGGTTGGCTTGGATTACTTAGTGTTCTAATAACCTTGCTTCTGCTCGCCGCTGGCGCACCTCTCCTAACTATTGCCCATTTATTCTGGAATAATCTTTTTAGGAGGGACAATTTTACATATTTCTGCCAAATCCTTCTATTATTAAGTACGGCTGGTACCATTTCGATGTGTTTCAATTCTTTCGAACAAGAGAGGTTTGATGCTTTTGAATCCATTGTATTAATTCCACTTCCTACTCGCGGTATGCTCTTTATGATCTCGGCTTATGAT…
B_Nitella_hyalina	ATGTTTGACGATTTTTTAGCCATCTTTCCAGAAATCTTTCTTATAAATGCCACTATCTTATTACTTATCTATGGAGTGATTTTGAGCACTTCAAAAAGATATGATTATCCACCATTAGTGCGTAATGTGGGATGGTTGGGTTTACTGAGTGTTTTGATGACA---ATTCTATTGCTGATCAATAATCCT---TTAACCACTGCTAATCTGTTTTATAATAATCTAATCATA---GATAATTTGACCTATTTTTGTAAAATCTTTCTATTGTTTGGTACTGCCAGCACCATTTTGATGTGTTTCGATTATTTCAAACAAGAAAGTTTGAATGCTTTTGAATCTATGGTGTTAATTCTACTCTCTACTTGTAGTATGCTTTTCATGATCTCATCTTATGAT…
B_Orthotrichum_stellatum	ATGTTTGAAGATTTTTTAGCGCTTTTCCCAGAGATCTTTCTTATTAACGCAACCATCATTTTGCTTATTTATGGAGTTGTATTTAGTACCTCTAAAAAATATGATTATCCACCATTAGTGTGTAATGTTAGTTGGCTTGGTTTACTTAGTGTTCTAATAACT---ATATTATTGGTCGCTTCTAGCACACCTCTAACTGTTGCCAATTTATTCTATAATAATTTAATAATA---GACAATTTTACATATTTTTGCCAAATCTTTCTATTAATAAGTACGGCTAGCACTATAGTTATGTGTCTGGGTTATTTTAGAGAAGAGAGTTTGAATGCTTTTGAATCTATTGTCTTAATTCTACTTTCTACTTGCAGTATGCTCTTCATGATTTCGGCTTATGAT…
M_Oryza_sativa_Indica_Group	ATGTTCAATCTTTTTTTAGCGGTTTCCCCAGAGATCTTTATCATTAACGCAACCTTCATTTTGCTCATTCATGGAGTTGTATTTAGTACCTCTAAGAAAGATGATTATCCACCGTTAGTTAGTAATGTGGGTTGGCTTGGATTACTTAGTGTTCTAATAACCTTGCTTCTGCTCGCCGCTGGCGCACCTCTCCTAACTATTGCCCATTTATTCTGGAATAATTTTTTTAGGAGGGACAATTTTACATATTTCTGCCAAATCCTTCTATTATTAAGTACGGCTGGTACCATTTCGATGTGTTTCGATTCTTTCGAAAAAGAGAGGTTTGATGCTTCTGAATTCATTGTATTAATTCCACTTCCTACTCGCAGTATGCTCTTAATGATCCCGGCTCATGAT…
B_Phaeoceros_laevis	ATGTTTGACGATTTCTTAGCACTTTTCCTAGAGATCTTTCTTATTAACGCAACTATAACTTCGCCTATTTATGGAGTTGTATTTAGTACCTCCAAAAGATATGATTATCCACCGTTAGTTTGTAATGTGGGTTGGCTTGGTTTACCTAGTGTTCTAATAACC---ATCTTATTGGTTGCCGCTGGCGCA------CTGGTTGCCAATTTATTCTATAATAATTTAATAATA---GACAATTTTACATATTTTCGC---ATTTTTCCATCATTAAGTACGGCTAGTACTATTCCTACGTGTTTGGATTATTTCAAAGAAGAGAGTTTGAATGCTCCTGAATTTATTATATTAATTTTACTTTCTATTTGCAGTATGTTTTTTATGATTTTGGCTTACGAT…
M_Phoenix_dactylifera	ATGTTCAATCTTTTTTTAGCGGTTTCCCCAGAGATCTTTATCATTAACGCAACCTTCATTTTGCTCATTCATGGAGTTGTATTTAGTACCTCTAAGAAAGATGATTATCCACCGTTAGTCAGTAATGTGGGTTGGCTTGGATTACTTAGTGTTATAACC---TTGCTTCTGCTCGCCGCTGGCGCACCTCTCCTAACTATTGCCCATTTATTCCGGAATAATCTTTTTAGGAGGGACAATTCTACATATTTCTGCCAAATCCTTCCATTATTAAGTACGGCTGGTACCATTTCGATGTGTTTCGATTCTTTCGAACAAGAGAGGTTTGATGCTTCTGAATCCATTGTATTAATTCCACTTCCTACTCGCAGTATGCTCTTAATGATCCCGGCTCATGAT…
B_Physcomitrella_patens	ATGTTTGAAGATTTTTTAGCGCTTTTCCCAGAGATCTTTCTTATTAACGCAACCATCATTTTGCTTATTTATGGAGTTGTATTTAGTACCTCTAAAAAATATGATTATCCACCATTAGTGTGTAATGTTAGTTGGCTTGGTTTACTTAGTGTTCTAATAACT---ATCTTATTGCTTGCTTCTAGCACACCTCTAACTGTTGCCAACTTATTCTATAATAATTTAATAATA---GACCATTTTACATATTTTTGCCAAATCTTTCTATTAGTAAGTACGGCTAGCACTATAGTTATGTGTCTGGGTTATTTCAAAGAAGAGAGTTTGAATGCTTTTGAATCTATTATCTTAATTCTACTTTCTACTTGCAGTATGCTCTTCATGATCTCGGCTTATGAT…
B_Pleurozia_purpurea	ACGTTTGAGGATTTTTTAGCGCTTTTCCCGGAGATCTTTCTCATTAACGCAACCATCATTTTGCTTATTTATGGAGTTGTATTTAGTACCTCTAAAAAATACGATTATCCACCGTTAGTGCGTAATGTGGGTTGGCTTGGTTTACTTAGTGTTCTAATAACC---ATCCTATTGGTCGCCGTTGGCTCACCTCTAGCTGTTGCCAATTTAGTATATAATAATTTAATAATA---GACAATTTTACATATTTTTGCCAAATCTTTCTATTATTAAGTACGGCTAGTACCATGGTTATGTGTTTGGATTATTCCAAACAGGAGAGTTCAAATGCTTTCGAATCTATTGTATTAATTCTATTTTCTACTTGCAGTATGCTTTTTATGATCTCGGCTTATGAT…
B_Ptychomnion_cygnisetum	ATGTTTGAAGATTTTTTAGCGCTTTTCCCAGAGATCTTTCTTATTAACGCAACCATCATTTTGCTCATCTATGGAGTTGTATTTAGTACCTCTAAAAAATATGATTATCCACCATTAGTGTGTAATGTTAGTTGGCTCGGTCTACTTAGTGTTCTAATAACT---ATCTTATTGGTCGCTTCTAGCACACCTCTAACTGTCGCCAATTTATTCTATAATAATTTAATAATA---GACAATTTTACCTATTTTTGCCAAATTTTTCTATTAATAAGTACGGCTAGCACTATAGTTATGTGTCTGGGTTATTTTAAAGAAGAGAGTTTGAATGCTTTTGAATCTATTATCTTAATTCTACTCTCTACCGGTAGTATGCTTTTTATGATTTCGGCTTACGAT…
E_Raphanus_sativus	ATGTTCAATCTTTTTTTAGCGGTTTCCCCAGAGATCTTTATCATTAATGCAACCTCCATTTTGCTCATTCATGGAGTTGTATTTAGTACCTCTAAGAAATATGATTATCCGCCGTTAGCCAGTAATGTGGGTTGGCTTGGATTACTTAGTGTTCTAATAACCTTGCTTCTGCTCGCCGCTGGCGCACCTCTCCTAACTATTGCCCATTTATTCTGGAATAATCTTTTTAGGAGGGACAATTTTACATATTTCTGCCAAATCTTTCTATTATTAAGTACGGCTGGTACCATTTCGATGTGTTTCGATTCTTCCGACCAAGAGAGGTTTGATGCTTTTGAATTCATTGTATTAATTCCACTTCCTACTCGCGGTATGCTCTTTATGATCTCGGCTCATGAT…
E_Rhazya_stricta	ATGTTCAATCTTTTTTTAGCGGTTTCCCCAGAGATCTTTATCATTAATGCAACCTTCATTTTGCTCATTCATGGAGTTGTATTTAGTACATCTAAGAAATATGATTATCCACCGTTAGTCAGTAATGTGGGTTGGCTTGGATTACTTAGTGTTCTAATAACCTTGCTTCTGCTCGCCGCTGGCGCACCTCTCCTAACTATTGCCCATTTATTCTGGAATAATCTTTTTAGGAGGGACAATTTTACATATTTCTGCCAAATCCTTCTATTATTAAGTACGGCTGGTACCATTTCGATGTGTTTCGATTCTTCCGAACAAGAGAGGTTTGATGCTTTTGAATTCATTGTATTAATTCCACTTCCTACTCGCAGTATGCTCTTTATGATCTCGGCTTATGAT…
E_Ricinus_communis	ATGTTCAATCTTTTTTTAGCGGTTTTCCCAGAGATCTTTATCATTAATGCAACCTCCATTTTGCTCATTCATGGAGTTGTATTTAGTACCTCTAAGAAATATGATTATCCGCCGTTAGTCAGTAATGTGGGTTGGCTTGGATTACTTAGTGTTCTAATAACCTTGCTTCTGCTCGCCGCTGGCGCACCTCTCCTAACTATTGCCCATTTATTCTGGAATAATCTTTTTAGGAGGGACAATTTTACATATTTCTGCCAAATCCTTCTATTATTAAGTACGGCTGGTACCATTTCGATGTGTTTCGATTCTTCCGAACAAGAGAGGTTTGATGCTTTTGAATTCATTGTATTAATTCTACTTCCTACTCGCAGTATGCTCTTTATGATCTCGGCTCATGAT…
A_Roya_obtusa	ATGTTTGATGACTTTATAGCACTATTTCCTGAAATATTTTTAGTTAATGCCACTATTTGTTTATTAATTTATGGAGTTATTTTTCAGCCTACTTTTTCAAATAATTCGTCTTTTATTATAAACAATATAGCATGGCTTGGTATACTAAGTATTTTTTTCACA------ATTGTTTTATTATTAAATCAACCTTTAATGAATTACAATTCATGTTATAATAATTTAATTTTA---GATAAATTTACTTATTTTTTTAAATTAGGTTTGTGTTTTAGTACTGGGTGTATTATTTTAATGTGTCTTCAATATTTTCAAACTAAAATATTTAATGTTTTTGAAGTTATAGTTTTAATATTAATGTCTACCTGTAGTATGCTTTTTTTAATATCTGCTTATGAT…
E_Salvia_miltiorrhiza	ATGTTCAATCTTTTTTTAGCGGTTTCCCCAGAGATTTTTATCATTAATGCAACCTTCATTTTGCTCATTCATGGAGTTGTTTTTAGTACCTCTAAGAAATATGATTATCCACCGTTAGTCAGTAATGTGGGTTGGCTTGGATTACTTAGTGTTACT------------------------------------------ATTTATAATATATTCTGGAATAATCTTTTTAGGAGGGACAATTTTACATATTTCTGCCAAATCCTTCTATTATTAAGTACGGCTGGTACCATTTCGATGTGTTTCGATTCTTCCGAACAAGAGAGGTTTGATGCTTTTGAATTCATTGTATTAATTCCACTTCCTACTCGCAGTATGCTCTTTATGATCTCGGCTTATGAT…
E_Silene_latifolia	ATGTTCAATCTTTTTTTAGCGGTTTCCCCAGAGATCTTTATCATTAATGCAACCTTCATTTTGCTCATTCATGGAGTTGTTTTTAGTACCTCTAAGAAATATGATTATCCACCGTTAGTTAGTAATGTGGGTTGGCTTGGATTACTTAGTGTTCTAATAACCTTGCTTTTGCTCGCTGCTGGCGCACCTCTCCTAACTATTGCCCATTTATTCTGGAATAATTTTTTTAAGAGGGACAATTTTACATATTTCTGCCAAATCTTTCTATTATTAAGTACGGCTGGTACCATTTCGATGTGTTTTGATTTTTTCGAACAAGAGAGGTTTGATGCTTTTGAATTCATTGTATTAATTTCACTTCCTACTCGCAGTATGCTCTTTATGATCTCGGCTCATGAT…
B_Sphagnum_palustre	ATGTTTGAAGATTTTTTAGCGCTTTTCCCAGAGATCTTTCTTATTAATGCAACCATCATTTTGCTTATCTATGGAGTTGTACTTAGTACCTCTAAAAAATATGATTATCCACCGTTAGTGCGTAATGTGAGTTGGCTCGGTTTACTTAGTGTTCTAATAACC---ATCCTATTGCTCGCTGCTGGTGCACCCCTAACCGTTGCCAATTTATTTTATAACAATTTAATAATA---GACAATTTTACATATTTTTGCCAAATCTTTCTATTACTAAGTACGGCTAGCACTATAGTTATGTGTTTAGATTACTTCAAAGAAGAGAGTTTGAATGCTTTTGAATCTATTGTCTTAATTTTACTCTCTACTCGCAGTATGCTTTTAATGATCTCGGCTTATGAT…
M_Spirodela_polyrhiza	ATGTTCAATCTTTTTTTAGCGGTTTCCCCAGAGATATTTATCATTAACGCAACCTTCATTTTGCTCATTCATGGAGTTGTATTTAGTACCTCTAAGAAAGATGATTATCCACCGTTAGTCAGTAATGTGGGTTGGCTTGGATTACTTAGTGTTACT------------------------------------------ATTGCCCATTTATTCTGGAATAATTTTTTTAGGAGGGACCATTCTACATATTTCTGCCAAATCCTTCCATTATTAAGTACGGCTGGTACCATTTCGATGTGTTTCGATTCTTTCGAACAAGAGAGGTTTGATGCTTCTGAATCCATTGTATTAATTCCACTTCCTACTCGCAGTATGCTCTTTATGATCTCGGCTCATGAT…
B_Tetraphis_pellucida	ATGTTTGAAGATTTTTTAGCGCTTTTCCCAGAGATCTTTCTTATTAACGCAACCGTCATTTTGCTTATTTATGGAGTTGTATTTAGTACCTCTAAAAAATATGATTATCCACCATTAGTGTGTAATGTGAGTTGGCTTGGTTTACTTAGTGTTCTAATAACC---ATCTTATTGGTTGCCTCTAGCGCACCTCTAACTGTTGCCAATTTATTCTATAATAATTTAATAATA---GACAATTTTACATATTTTTGCCAAATCTTTCTATTAGTAAGTACGGCTAGCACTATAGTTATGTGTCTGGGTTATTTCAAAGAAGAGAGTTTGAATGCTTTTGAATCTATTGTCTTAATTCTACTTTCTACTTGCAGTATGCTCTTCATGATCTCGGCCTATGAT…
B_Treubia_lacunosa	ATGTTTGAGGATTTTTTAGCGCTTTTCCCGGAGATCTTTCTCATTAACGCAACCATCATTTTGCTTATTTATGGAGTTGTATTTAGTACCTCTCAAAAATATGATTATCCACCGTTAGTGTGTAATGTGGGTTGGCTTGGTTTACTTAGTGTTCTAATAACC---ATCTTATTGGTCGTCGTTGGCTCACCTCTAGCTGTTGCCAATTTGGTATATAATAATTTAATAATA---GACAATTTTACATATTTTTGCCAAATATTTCTATTATTAAGTACGGCTAGTACTATGGTTATGTGTTTGGATTATTTCAAACGGGAAAGTTTGAATGCTTTCGAATCTATTGTATTAATTCTACTTTCTACTTGCAGTATGCTTTTTATGATCTCGGCTTATGAT…
M_Tripsacum_dactyloides	ATGTTCAATCTTTTTTTAGCGGTTTCCCCAGAGATCTTTCTCATTAACGCAACCTTCATTTTGCTCATTCATGGAGTTGTATTTAGTACCTCTAAGAAAGATGATTATCCACCGTTAGTTAGTAATGTGGGTTGGCTTGGATTACTTAGTGTTCTAATAACCTTGCTTCTGCTCGCCGCTGGCGCACCTCTCCTAACTATTGCCCATTTATTCTGGAATAATTTTTTTAGGAGGGACAATTTTACATATTTCTGCCAAATCCTTCTATTATTAAGTACGGCTGGTACCATTTCGATGTGTTTCGATTCTTTCGAAAAAGAGAGGTTTGATGCTTTTGAATTCATTGTATTAATTCCACTTCCTACTCGCAGTATGCTCTTAATGATCCCGGCTCATGAT…
B_Ulota_hutchinsiae	ATGTTTGAAGATTTTTTAGCGCTTTTCCCAGAGATCTTTCTTATTAACGCAACCATCATTTTGCTTATTTATGGAGTTGTATTTAGTACCTCTAAAAAATATGATTATCCACCATTAGTGTGTAATGTTAGTTGGCTTGGTTTACTTAGTGTTCTAATAACT---ATATTATTGGTCGCTTCTAGCACACCTCTAACTGTTGCCAATTTATTCTATAATAATTTAATAATA---GACAATTTTACATATTTTTGCCAAATCTTTCTATTAATAAGTACGGCTAGCACTATAGTTATGTGTCTGGGTTATTTTAGAGAAGAGAGTTTGAATGCTTTTGAATCTATTGTCTTAATTCTACTTTCTACTTGCAGTATGCTCTTCATGATTTCGGCTTATGAT…
E_Vaccinium_macrocarpon	ATGTTCAATCTTTTTTTAGCGGTTTCCCCGGAGATCTTTATCATTAATGCAACCTTCATTTTGCTCATTCATGGAGTTGTATTTAGTACCTCTAAGAAATATGATTATCCACCGTTAGTAAGTAATGTGGGTTGGCTTGGATTACTTAGTGTTGCGCGCCTACGCGCTTTGGGATGCGGAGGAGCTATTATCGCCACTATTGCCCATTTATTCTGGAATAATCTTTTTAGGAGGGACAATTTTACATATTTCTGCCAAATCCTTCTATTATTAAGTACGGCTGGTACCATTTCGATGTGTTTCGATTCTTCCGAACAAGAGAGGTTTGATGCTTCTGAATCCATTGTATTAATTCCACTTCCTACCTGCAGTATGCTCTTTATGATCTCGGCTCATGAT…
E_Vigna_angularis	ATGTTCAATCTTTTTTTAGCGGTTTACCCAGAGATCTTTATCATTAATGCAACCTCCATTTTGCTCATTCATGGAGTTGTATTTAGTACCTCTAAGAAATATGATTATCCACCGTTAGTCAGTAATGTGGGTTGGCTTGGATTACTTAGTGTTCTAATAACCTTGCTTCTGCTCGCCGCTGGCGCACCTCTCCTAACTATTGCCCATTTATTCCGGAATAATCTTTTTAGGAGGGACAATTTTACATATTTCTGCCAAATCCTTCTATTATTAAGTACGGCTGGTACCATTTCGATGTGTTTCGATTCTTCCGAACAAGAGAGGTTTGATGCTTTTGAATTCATTGTATTAATTCCACTTCCTACTCGCAGTATGCTCTTTATGATCTCGGCTCATGAT…
E_Vigna_radiata	ATGTTCAATCTTTTTTTAGCGGTTTACCCAGAGATCTTTATCATTAATGCAACCTCCATTTTGCTCATTCATGGAGTTGTATTTAGTACCTCTAAGAAATATGATTATCCACCGTTAGTAAGTAATGTGGGTTGGCTTGGATTACTTAGTGTTCTAATAACCTTGCTTCTGCTCGCCGCTGGCGCACCTCTCCTAACTATTGCCCATTTATTCCGGAATAATCTTTTTAGGAGGGACAATTTTACATATTTCTGCCAAATCCTTCTATTATTAAGTACGGCTGGTACCATTTCGATGTGTTTCGATTCTTCCGAACAAGAGAGGTTTGATGCTTTTGAATTCATTGTATTAATTCCACTTCCTACTCGCAGTATGCTCTTTATGATCTCGGCTCATGAT…
E_Vitis_vinifera	ATGTTCAATCTTTTTTTAGCGGTTTCCCCAGAGATCTTTATCATTAATGCAACCTCCATTTTGCTCATTCATGGAGTTGTATTTAGTACCTCTAAGAAATATGATTATCCACCGTTAGTCAGTAATGTGGGTTGGCTTGGATTACTTAGTGTTCTAATAACCTTGCTTCTGCTCGCCGCTGGCGCACCTCTCCTAACTATTGCCCATTTATTCCGGAATAATCTTTTTAGGAGGGACAATTTTACATATTTCTGCCAAATTCTTCTATTATTAAGTACGGCTGGTACCATTTCGATGTGTTTCGATTCTTCCGAACAAGAGAGGTTTGATGCTTCTGAATCCATTGTATTAATTCCACTTCCTACTCGCAGTATGCTCTTTATGATCTCGGCTCATGAT…
M_Zea_luxurians	ATGTTCAATCTTTTTTTAGCGGTTTCCCCAGAGATCTTTCTCATTAACGCAACCTTCATTTTGCTCATTCATGGAGTTGTATTTAGTACCTCTAAGAAAGATGATTATCCACCGTTAGTTAGTAATGTGGGTTGGCTTGGATTACTTAGTGTTCTAATAACCTTGCTTCTGCTCGCCGCTGGCGCACCTCTCCTAACTATTGCCCATTTATTCTGGAATAATTTTTTTAGGAGGGACAATTTTACATATTTCTGCCAAATCCTTCTATTATTAAGTACGGCTGGTACCATTTCGATGTGTTTCGATTCTTTCGAAAAAGAGAGGTTTGATGCTTTTGAATTCATTGTATTAATTCCACTTCCTACTCGCAGTATGCTCTTAATGATCCCGGCTCATGAT…
M_Zea_mays_subsp_mays	ATGTTCAATCTTTTTTTAGCGGTTTCCCCAGAGATCTTTCTCATTAACGCAACCTTCATTTTGCTCATTCATGGAGTTGTATTTAGTACCTCTAAGAAAGATGATTATCCACCGTTAGTTAGTAATGTGGGTTGGCTTGGATTACTTAGTGTTCTAATAACCTTGCTTCTGCTCGCCGCTGGCGCACCTCTCCTAACTATTGCCCATTTATTCTGGAATAATTTTTTTAGGAGGGACAATTTTACATATTTCTGCCAAATCCTTCTATTATTAAGTACGGCTGGTACCATTTCGATGTGTTTCGATTCTTTCGAAAAAGAGAGGTTTGATGCTTTTGAATTCATTGTATTAATTCCACTTCCTACTCGCAGTATGCTCTTAATGATCCCGGCTCATGAT…
M_Zea_mays_subsp_parviglumis	ATGTTCAATCTTTTTTTAGCGGTTTCCCCAGAGATCTTTCTCATTAACGCAACCTTCATTTTGCTCATTCATGGAGTTGTATTTAGTACCTCTAAGAAAGATGATTATCCACCGTTAGTTAGTAATGTGGGTTGGCTTGGATTACTTAGTGTTCTAATAACCTTGCTTCTGCTCGCCGCTGGCGCACCTCTCCTAACTATTGCCCATTTATTCTGGAATAATTTTTTTAGGAGGGACAATTTTACATATTTCTGCCAAATCCTTCTATTATTAAGTACGGCTGGTACCATTTCGATGTGTTTCGATTCTGTCGAAAAAGAGAGGTTTGATGCTTTTGAATTCATTGTATTAATTCCACTTCCTACTCGCAGTATGCTCTTAATGATCCCGGCTCATGAT…
M_Zea_perennis	ATGTTCAATCTTTTTTTAGCGGTTTCCCCAGAGATCTTTCTCATTAACGCAACCTTCATTTTGCTCATTCATGGAGTTGTATTTAGTACCTCTAAGAAAGATGATTATCCACCGTTAGTTAGTAATGTGGGTTGGCTTGGATTACTTAGTGTTCTAATAACCTTGCTTCTGCTCGCCGCTGGCGCACCTCTCCTAACTATTGCCCATTTATTCTGGAATAATTTTTTTAGGAGGGACAATTTTACATATTTCTGCCAAATCCTTCTATTATTAAGTACGGCTGGTACCATTTCGATGTGTTTCGATTCTTTCGAAAAAGAGAGGTTTGATGCTTTTGAATTCATTGTATTAATTCCACTTCCTACTCGCAGTATGCTCTTAATGATCCCGGCTCATGAT…
M_Sorghum_bicolor	ATGTTCAATCTTTTTTTAGCGGTTTCCCCAGAGATCTTTCTCATTAACGCAACCTTCATTTTGCTCATTCATGGAGTTGTATTTAGTACCTCTAAGAAAGATGATTATCCACCGTTAGTTAGTAATGTGGGTTGGCTTGGATTACTTAGTGTTCTAATAACCTTGCTTCTGCTCGCCGCTGGCGCACCTCTCCTAACTATTGCCCATTTATTCTGGAATAATTTTTTTAGGAGGGACAATTTTACATATTTCTGCCAAATCCTTCTATTATTAAGTACGGCTGGTACCATTTCGATGTGTTTCGATTCTTTCGAAAAAGAGAGGTTTGATGCTTTTGAATTCATTGTATTAATTCCACTTCCTACTCGCAGTATGCTCTTAATGATCCCGGCTCATGAT…
G_Cycas_taitungensis	ATGTTCAATCTCTTTTCAGCGGTTTTCCCAGAGATCTTTCTCATTAACGCAACCCTAATTTTGCTCATTCATGGAGTTGTATTTAGTACCTCTAAGAAATATGATTATCCACCGCTAGTAAGGAATGTGGGTTGGCTTGGATTACTTGGTGTTCTAATAACCATGCTTTTGCTCGCCGCTGGCGCACCTCTCCTAACTATTGCCCATTTCTCCCGGAATCCTTTTTTTAGGAAAGACAATTTCACATATTTCCGCCAAATCTTCCCATTATTAAGCACGGCTGGTACCATTTTTATGTGTTTCGATTATTTCGAACAAGAGAGGTTTGATGCTTCTGAATCCATTGCATCAATTTCACTTCCTACTCGCAGTACGCTCTTTATGATCCCGGCTCATGAT…
E_Mimulus_guttatus	ATGTTCAATCTTTTTTTAGCGGTTTCCCCAGAGATTTTTCTCATTAATGCAACCTTCATTTTGCTCATTCATGGAGTTGTATTTAGTACCTCTAAGAAATATGATTATCCGCCGTTAGTCAGTAATGTGGGTTGGCTTGGATTACTTAGTGTTCTAATAACCTTGCTTCTGCTCGCCGCTGGCGCACCTCTCCTAACTATTGCCTATTTATTCTGGAATAATCTTTTTAGGAGGGACAATTTTACATATTTATGCCAAATCCTTCTATTATGTTGTACGGCTGGTACCATTTCGATGTGTTTCGATTCTTCCGAACAAGAGAGGTTTGATGCTTTTGAATTCATTGTATTAATTCCACTTCCTACTCGCAGTATGCTCTTTATGATCTCGGCTTATGAT…
M_Triticum_aestivum	ATGTTCAATCTTTTTTTAGCGGTTTCCCCAGAGATCTTTATCATTAACGCAACCTTCATTTTGCTCATTCATGGAGTTGTATTTAGTACCTCTAAGAAAGATGATTATCCACCGTTAGTTAGTAATGTGGGTTGGCTTGGATTACTTAGTGTTCTAATAACCTTGCTTCTGCTCGCCGCTGGCGCACCTCTCCTAACTATTGCCCATTTATTCTGGAATAATTTTTTTAGGAGGGACAATTTTACATATTTCTGCCAAATCCTTCTATTATTAAGTACGGCTGGTACCATTTCGATGTGTTTCGATTTTTTCGAAAAAGAGAGGTTTGATGCTTCTGAATTCATTGTATTAATTCCACTTCCTACTCGCAGTATGCTCTTAATGATCCCGGCTCATGAT…
M_Triticum_timopheevii	ATGTTCAATCTTTTTTTAGCGGTTTCCCCAGAGATCTTTATCATTAACGCAACCTTCATTTTGCTCATTCATGGAGTTGTATTTAGTACCTCTAAGAAAGATGATTATCCACCGTTAGTTAGTAATGTGGGTTGGCTTGGATTACTTAGTGTTCTAATAACCTTGCTTCTGCTCGCCGCTGGCGCACCTCTCCTAACTATTGCCCATTTATTCTGGAATAATTTTTTTAGGAGGGACAATTTTACATATTTCTGCCAAATCCTTCTATTATTAAGTACGGCTGGTACCATTTCGATGTGTTTCGATTTTTTCGAAAAAGAGAGGTTTGATGCTTCTGAATTCATTGTATTAATTCCACTTCCTACTCGCAGTATGCTCTTAATGATCCCGGCTCATGAT…
N_Amborella_trichopoda	ATGTTCAATCTTTTTTTAGCGGTTTCCCCAGAGATCTTTCTTATTAACGCAACCTTCATTTTGCTCATTCATGGAGTTGTATTTAGTACCTCTAAGAAAGATGATTATCCACCGTTAGTCAGTAATGTGGGTTGGCTTGGATTACTTAGTGTTCTAATAACCATGCTTCTGCTCGCCGCTGGCGCACCTCTCCTAACTATTGCCCATTTTTTCCGGAATAATCCTTTTAGGAGGGACAATTTGACATATTTCTGCCAAATTCTTCCATTATTAAGTACGGCTGGTACCATTTCGATGTGTTTCGATTCTTCCGAACAAGAGAGGTTTGATGCTTCTGAATTCATTGTATCAATTCCACTTCCTACTCGCAGTACGCTCTTTATGATCCCGGCTCATGAT…
N_Liriodendron_tulipifera	ATGTTCAATCTTTTTTTAGCGGTTTCCCCAGAGATCTTTATCATTAACGCAACCTCCATTTTGCTCATTCATGGAGTTGTATTTAGTACCTCTAAGAAAGATGATTATCCACCGTTAGTCAGTAATGTGGGTTGGCTTGGATTACTTAGTGTTCTAATAACCTTGCTTCTGCTCGCCGCTGGCGCACCTCTCCTAACTATTGCCCATTTATTCCGGAATCATCTTTTTAGGAGGGACAATTCTACATATTTCTGCCAAATCCTTCCATTATTAAGTACGGCTGGTACCATTTCGATGTGTTTCGATTCTTCCGAACAAGAGAGGTTTGATGCTTCTGAATCCATTGTATTAATTCCACTTCCTACTCGCAGTATGCTCTTTATGATCCCGGCTCATGAT…
E_Nelumbo_nucifera	ATGTTCAATCTTTTTTTAGCGGTTTCCCCAGAGATCTTTATCATTAACGCAACCTCCATTTTGCTCATTCATGGAGTTGTATTTAGTACCTCTAAGAAAGATGATTATCCACCGTTAGTCAGTAATGTGGGTTGGCTTGGATTACTTAGTGTTCTAATAACCTTGCTTCTGCTCGCCGCTGGCGCACCTCTCCTAACTATTGCCCATTTATTCTGGAATAATCTTTTTAGGAGGGACAATTCTACATATTTCTGCCAAATCCTTCTATTATTAAGTACGGCTGGTACCATTTCGATGTGTTTCGATTCTTCCGAACAAGAGAGGTTTGATGCTTCTGAATCCATTGTATTAATTCCACTTCCTACTCGCAGTATGCTCTTTATGATCCCGGCTCATGAT…
