# Supplementary material for: The mitochondrial genome map of Nelumbo nucifera reveals ancient evolutionary features
Source: Sci Rep. 2016 Jul 22;6:30158. doi: 10.1038/srep30158 (PMC4957087; doi:10.1038/srep30158)
Supplement: Supplementary Data S1 [file srep30158-s2.zip › Alignment/nad3.phy]

78 354
M_Aegilops_speltoides	ATGTCGGAATTTGCACCTATTTGTATCTATTTAGTGATCAGTCCGCTAGTTTCTTTGATTCCACTCGGTGTTCCTTTTCCATTTGCTTCCAATAGTTCGACCTATCCAGAAAAATTGTCGGCCTACGAATGTGGTTCCGATCCCTCCGGTGATGCCAGAAGTCGTTTCGATATACGATTTTATCTGGTTCCTATTTTATTTATTATCCCTGATCCGGAAGTCACCTTTTCTTTTCCTTGGGCAGTACCTCCTAACAAGATTGATCTGTTTGGATCTTGGTCCATGATGGCCTTTTTATTGATTTTGACGATTGGATCTCTCTATGAATGGAAAAGGGGTGCTTCGGATCGGGAG
E_Ajuga_reptans	ATGTCCGAATTTTCACCTATTTTGATCTATTTAGTGATCAGTTCGCTAGTTTCTTTGATCCCACTCGGTCTTCCTTTTCCATTTTCTTCCAATAGTTCGACCTATCCAGAAAAATTGTCGGCCTACGAATGTGGTTTCGATCCTTTCGGTGATGCCAGAAGTCGTTTTGATATACGATTTTATCTTGTTTCCATTTTATTTATTATTTCTGATCCGGAAGTCACCTTTTCCTTTCCTTGGGCAGTACCTCCCAACAAGATTGATCCCTTTGGATCTTGGTCCATGATGGCCTTTTTATTGATTTTGACGATTGGATCTCTCTATGAATGGAAAAGGGGTGCTTCGGATCGGGAG
B_Anomodon_rugelii	---ATGGAATTTGCACCTATTTGTGTCTATCTAGTAATAAGTTTGCTATTTTCTTTGATCTTAATCGGTGTTTCCTTTCTATTTGCTTCTTCTTCTAATGCTTATCCGGAGAAATTGTCAGCTTACGAATGCGGTTTTGATCCTTTCGATGATGCCAGAAGTCGTTTCGATATACGATTTTATCTCGTTTCTATTCTATTCATTATATTCGATCCGGAAGTCACCTTTTTATTTCCTTGGGCAGTTTCTCTTAACAAAATTGGTTTGTTTGGATTTTGGTCTATGATAGTATTTTTATCGATTTTGACGATTGGATTTTTATACGAATGGAAGAAGGGCGCTTTAGATTGGGAG
E_Asclepias_syriaca	ATGTCAGAATTTTCACCTATTTTGATCTATTTAGTGATCAGTTCGCTAGTTTCTTTGATCCCACTCGGTCTTCCTTTTCCATTTTCTTCCAATAGTTCGACCTATCCAGAAAAATTGTCGGCCTACGAATGTGGTTTCGATCCTTCCGGTGATGCCAGAAGTCGTTTTGATATACGATTTTATCTTGTTTCAATTTTATTTATTATTCCTGATCCGGAAGTAACCTTTTCCTTTCCTTGGGCATTACCTCTCAACAAGATTGATCCGTTTGGATCTTGGTCCATGATGGCCTTTTTATTGATTTTGACGATTGGATCTCTCTATGAATGGAAAAGGGGTGCTTTGGATCGGGAG
B_Atrichum_angustatum	---ATGGAATTTGCACCTATTTGTGTTTATTTAGTAATAAGTTTGCTATTTTCTTTGATCTTAATTGGTGTTTCTTTTCTATTTGCTTCTTCTTCCAGTGCTTATCCAGAGAAATTGTCAGCTTACGAATGTGGTTTTGATCCTTTTGATGATGCCAGAAGTCGTTTTGATATACGATTTTATCTCGTTTCTATTTTATTTATCATATTTGATTTGGAAGTCACTTTTTTATTTCCTTGGGCAGTTTCTCTTAACAAGATTGGTTTGTTTGGATTTTGGTCTATGATAGTATTTTTATTGATTTTGACGATCGGATTTTTATATGAATGGAAAAAGGGCGCTTTGGATTGGGAA
B_Bartramia_pomiformis	---ATGGAATTTGCACCTATTTGTGTCTATTTAGTAATAAGTTTGCTATTTTCTTTGATCTTAATCGGTGTTTCCTTTCTATTTGCTTCTTCCTCTAATGCTTATCCAGAGAAATTGTCAGCTTACGAATGCGGTTTTGATCCTTTTGATGATGCCAGAAGTCGTTTTGATATACGATTTTATCTCGTTTCTATTTTATTTATTATATTTGATCCGGAAGTCACCTTTTTATTTCCTTGGGCAGTTTCTCCTAACAAGATTGGTTTGTTTGGATTTTGGTCTATGATAGTATTTTTATTGATTTTGACGATTGGATTTTTATACGAATGGAAGAAGGGCGCTTTAGATTGGGAG
E_Batis_maritima	ATGTCAGAATTTGCACCTATTTGTATCCATTTAGTGATAAGTCCGCTAGTTTCTTTGATCCTACTCGGTGTTCCTTTTCCGTTTTCTTCCAATAGTTCGACCTACCCAGAAAAATTGTCGGCCTACGAATGTGGTTTCGATCCTTCCGGTGATGCCAGAAGTCGTTTCGATATACGATTTTATCTTGTTTCAATTTTATTTATAATCCCTGATCTGGAAGTAACCTTTTTCTTTCCTTGGGCAGTATCTCTCAACAAGATTGATCTGTTTGGATTTTGGTCCATGATGGCCTTTTTATTGATTTTGACGATTGGATTTCTCTATGAATGGAAAAGGGGTGCTTCGGATCGGGAG
E_Beta_macrocarpa	ATGTCAGAATTTGCGCCTATTTGTATCTATTTAGTGATCAGTCTGCTAGTTTCTTTGATCCCACTCGGTGTTCCTTTTCCATTTTCTTCTAATACTTCGACTTATCCAGAAAAATTGTCGGCCTACGAATGTGGTTTCGATCCTTTCGGTGATGCCAGAAGTCGTTTCGATATACGATTTTATCTTGTTTCAATTTTATTTATTATCCTTGATCCGGAAGTAACCTTTTTCTTTCCTTGGGCAGTACCTCTCAACAAGATTGATCCGTTTGGATCTTGGTCCATGATGGCCTTTTTATTGATTTTAACGATAGGATTTCTCTATGAATGGAAAAGGGGTGCTTCGGATCGGGAG
E_Beta_vulgaris_subsp_maritima	ATGTCAGAATTTGCGCCTATTTGTATCTATTTAGTGATCAGTCTGCTAGTTTCTTTGATCCCACTCGGTGTTCCTTTTCCATTTTCTTCTAATACTTCGACTTATCCAGAAAAATTGTCGGCCTACGAATGTGGTTTCGATCCTTTCGGTGATGCCAGAAGTCGTTTCGATATACGATTTTATCTTGTTTCAATTTTATTTATTATCCTTGATCCGGAAGTAACCTTTTTCTTTCCTTGGGCAGTACCTCTCAACAAGATTGATCCGTTTGGATCTTGGTCCATGATGGCCTTTTTATTGATTTTAACGATAGGATTTCTCTATGAATGGAAAAGGGGTGCTTCGGATCGGGAG
E_Beta_vulgaris_subsp_vulgaris	ATGTCAGAATTTGCGCCTATTTGTATCTATTTAGTGATCAGTCTGCTAGTTTCTTTGATCCCACTCGGTGTTCCTTTTCCATTTTCTTCTAATACTTCGACTTATCCAGAAAAATTGTCGGCCTACGAATGTGGTTTCGATCCTTTCGGTGATGCCAGAAGTCGTTTCGATATACGATTTTATCTTGTTTCAATTTTATTTATTATCCTTGATCCGGAAGTAACCTTTTTCTTTCCTTGGGCAGTACCTCTCAACAAGATTGATCCGTTTGGATCTTGGTCCATGATGGCCTTTTTATTGATTTTAACGATAGGATTTCTCTATGAATGGAAAAGGGGTGCTTCGGATCGGGAG
E_Boea_hygrometrica	ATGTCCGAATTTTCACCTATTTTGATCTATTTAGTGATCAGTTCGCTAGTTTCTTTGATCCCACTCGGTCTTCCTTTTCCATTTTCTTCCAATAGTTCGACCTATCCCGAAAAATTGTCGGCGTACGAATGTGGTTTCGATCCTTCCGGTGATGCCAGAAGTCGTTTTGATATACGATTTTATCTTGTTTCAATTTTATTTATTATTCCTGATCCGGAAGTAACCTTTTCCTTTCCTTGGGCAGTACCTCCCAACAAGATTGATCCCTTTGGATCTTGGTCCATGATGGCCTTTTTATTGATTTTGACGATTGGATCTCTCTATGAATGGAAAAGGGGTGCTTCGGATCGGGAG
E_Brassica_carinata	ATGTCAGAATTTGCACCAATTTCTATCTATTTAGTGATTAGTCTGCTAGTTTCTTTGATCCTACTCGGTGTTCCTTTTCCATTTGCTTCCAATAGTTCTACCTACCCAGAAAAATTGTCGGCCTACGAATGTGGTTTCGATCCTTTCGGTGATGCCAGAAGTCGTTTCGATATACGATTTTATCTTGTTTCAATTTTATTTTTAATCCCTGATCTGGAAGTCACCTTTTTCTTTCCTTGGGCAGTACCTCCCAACAAGATTGATCTGTTTGGATTTTGGTCCATGATGGCCTTTTTATTTATTTTGACGATTGGATTTCTCTATGAATGGAAAAGGGGTGCTTCGGATCGGGAG
E_Brassica_juncea	ATGTCAGAATTTGCACCAATTTCTATCTATTTAGTGATTAGTCTGCTAGTTTCTTTGATCCTACTCGGTGTTCCTTTTCCATTTGCTTCCAATAGTTCTACCTACCCAGAAAAATTGTCGGCCTACGAATGTGGTTTCGATCCTTCCGGTGATGCCAGAAGTCGTTTCGATATACGATTTTATCTTGTTTCAATTTTATTTTTAATCCCTGATCTGGAAGTCACCTTTTTCTTTCCTTGGGCAGTACCTCCCAACAAGATTGATTTGTTTGGATTTTGGTCCATGATGGCCTTTTTATTTATTTTGACGATTGGATTTCTCTATGAATGGAAAAGGGGTGCTTCGGATCGGGAG
E_Brassica_napus	ATGTCAGAATTTGCACCAATTTCTATCTATTTAGTGATTAGTCTGCTAGTTTCTTTGATCCTACTCGGTGTTCCTTTTCCATTTGCTTCCAATAGTTCTACCTACCCAGAAAAATTGTCGGCCTACGAATGTGGTTTCGATCCTTCCGGTGATGCCAGAAGTCGTTTCGATATACGATTTTATCTTGTTTCAATTTTATTTTTAATCCCTGATCTGGAAGTCACCTTTTTCTTTCCTTGGGCAGTACCTCCCAACAAGATTGATTTGTTTGGATTTTGGTCCATGATGGCCTTTTTATTTATTTTGACGATTGGATTTCTCTATGAATGGAAAAGGGGTGCTTCGGATCGGGAG
E_Brassica_oleracea	ATGTCAGAATTTGCACCAATTTCTATCTATTTAGTGATTAGTCTGCTAGTTTCTTTGATCCTACTCGGTGTTCCTTTTCCATTTGCTTCCAATAGTTCTACCTACCCAGAAAAATTGTCGGCCTACGAATGTGGTTTCGATCCTTCCGGTGATGCCAGAAGTCGTTTCGATATACGATTTTATCTTGTTTCAATTTTATTTTTAATCCCTGATCTGGAAGTCACCTTTTTCTTTCCTTGGGCAGTACCTCCCAACAAGATTGATTTGTTTGGATTTTGGTCCATGATGGCCTTTTTATTTATTTTGACGATTGGATTTCTCTATGAATGGAAAAGGGGTGCTTCGGATCGGGAG
E_Brassica_rapa_subsp_campestris	ATGTCAGAATTTGCACCAATTTCTATCTATTTAGTGATTAGTCTGCTAGTTTCTTTGATCCTACTCGGTGTTCCTTTTCCATTTGCTTCCAATAGTTCTACCTACCCAGAAAAATTGTCGGCCTACGAATGTGGTTTCGATCCTTCCGGTGATGCCAGAAGTCGTTTCGATATACGATTTTATCTTGTTTCAATTTTATTTTTAATCCCTGATCTGGAAGTCACCTTTTTCTTTCCTTGGGCAGTACCTCCCAACAAGATTGATTTGTTTGGATTTTGGTCCATGATGGCCTTTTTATTTATTTTGACGATTGGATTTCTCTATGAATGGAAAAGGGGTGCTTCGGATCGGGAG
M_Butomus_umbellatus	ATGTCGGAATTTGCACCTATTTTTATCTATTTAGTGATCAGTCCGCTAGTTTCTTTGATCCCACTCGGTCTTCCTTTTCCATTTTCTTCCAATAGTTCGACCTATCCAGAAAAATTGTCGGCCCACGAATGTGGTTCCGATCCCTTCGGTGATGCCAGAAGTCGTTTCGATATACGATTTTATCCGGTTCCCATTTTATTTATTATCCCTGATCTGGAAGTCACCTTTTCTTTTCCTTGGGCAGTACCTCCCAACAAGATTGATCCGTTTGGATCTTGGTCCATGATGGCCTTTTTATTGATTTTGACGATAGGATCTCTCTATGAATGGAAAAGGGGTGCTTCGGATCGGGAG
B_Buxbaumia_aphylla	---ATGGAATTTGCACCTATTTGTGTCTATTTAGTAATAAGTTTGCTATTTTCCTTGATTTTAATCGGTGTTTCTTTCTTATTCGCTTCTTCTTCCAATGCTTATCCAGAAAAATTGTCAGCTTATGAATGTGGTTTTGATCCTTTTGATGATGCCAGAAGTCGTTTCGATATACGATTTTATCTCGTTTCTATTCTATTCATTATATTTGATTTGGAAGTCACCTTTTTATTTCCTTGGGCAGTTTCTCTTAACAAGATTGGTCTGTTTGGATTTTGGTCTATGATAGTATTTTTATTTATTTTGACAATTGGATTTTTATATGAATGGAAAAAGGGCGCTTTGGACTGGGAG
E_Carica_papaya	ATGTCAGAATTTTCACCTATTTTTATCTATTTAGTGATTAGTCCGCTAGTTTCTTTGATCCTACTCGGTCTTCCTTTTCCATTATCTTCCAATAGTTCGACCTATCCAGATAAATTGTCGGCCTACGAATGTGGTTTCGATCCTTCCGGTGATGCCAGAAGTCGTTTCGATATACGATTTTATCTTGTTTCCATTTTATTTATTATCCCTGATCCGGAAGTCACCTTTTTCTTTCCTTGGGCAGTACCTCCCAACAAGATTGATCCGTTTGGATTTTGGTCCATGATGGCCTTTTTATTCATTTTGACGATTGGATTTCTCTATGAATGGAAAAGGGGTGCTTCGGATCGGGAG
A_Chaetosphaeridium_globosum	---ATGGAATTTGCGCCTATCGGACTTTATTTAATAGTTAGTTTAATACTTTCATTAATCTTAGTTAGTGTATCTTTTTTATTTGCTTCATCTGCAAGT---TACCCAGAAAAATTATCAGCGTATGAATGTGGTTTTGATCCATTTGATGATGCACGAAGTCGTTTTGATATACGTTTTTATTTAGTTTCGATCTTATTTATTATATTTGATTTAGAAGTTACTTTTTTATTTCCATGGGCCGTATCACTAAGTAAAATAGGTTTATTTGGTTTTTGGTCTATGATTATCTTTTTGTTGATCCTTACAATAGGTTTTATCTATGAATGGAAAAAAGGTGCTTTAGATTGGGAA
A_Chara_vulgaris	---ATGGAGTTTGCACCTATTTGTGTGTATTTGGTCATTAGTTTACTACTTTCTTTGATCTTAATTGGCCTTTCTTTCTTATTTGCTTCTTCATCCAGCACTTATCCGGAAAAACTGTCAGCTTACGAATGTGGTTTTGACCCTTTTGATGATGCCAGAAGTCGTTTTGATATACGATTTTACCTTGTGTCTATTTTATTTCTTATTTTTGATTTAGAAGTTACTTTTTTATTTCCTTGGGCAGTTTCTTTCAATAAAATAGGATTGTTTGGATTTTGGTCTATGATGGTCTTTTTATTGATTTTAACTATTGGTTTTGTTTATGAATGGAAGAAGGGCGCTTTAGATTGGGAA
A_Chlorokybus_atmophyticus	ATGATAGAATATTTATCTATATTAATATACCTAATAGTTAGTTTGATTCTCTCCTTAGTAATTTTAGCCCTTTCTTTCTTTTTAGGTTCGTCGTATAAAGCAGATCCAGAAAAAATATCAGCCTATGAGTGTGGTTTTGATCCTTTTGATGATGCAAGGAATCGGTTTGATGTTCGTTTTTATCTAGTAGCTATTTTGTTTATAATCTTTGATTTAGAAGTAACCTTTCTATTTCCTTGGGCTGTTACATTAAATAGACTTAACTTGCTAGGTTTTTGGACTATGATGGTTTTCTTAATTATACTTACTATTGGTTTTATATATGAATGGAAAAAAGGCGCTTTAGAATGGGAA
E_Citrullus_lanatus	ATGTCAGAATTTGCACCTATTTGTATCTATTTAGTGATCAGTCCGCTAGTTTCTTTGATCCCACTCGGTGTTCCTTTTCCATTTGCTTCCAATAGTTCAACCTATCCAGAAAAATTGTCGGCCTATGAATGTGGTTTCGATCCTTCCGGTGATGCCAGAAGTCGTTTCGATATACGATTTTATCTTGTTTCCATTTTATTTATTATCCTTGATCCGGAAGTAACCTTTTCCTTTCCTTGGGCAGTACCTCTCAACAAGATTGATCTGTTTGGATCTTGGTCCATGATGGCCTTTTTATTGATTTTGACGATTGGATTTCTCTATGAATGGAAAAGGGGTGCTTCGGATCGGGAG
B_Climacium_americanum	---ATGGAATTTGCACCTATTTGTGTCTATCTAGTAATAAGTTTGCTATTTTCTTTGATCTTAATCGGTGTTTCCTTTCTATTTGCTTCTTCTTCTAATGCTTATCCGGAGAAATTGTCAGCTTACGAATGCGGTTTTGATCCTTCCGATGATGCCAGAAGTCGTTTCGATATACGATTTTATCTCGTTTCTATTCTATTCATTATATTCGATCCGGAAGTCACCTTTTTATTTCCTTGGGCAGTTTCTCTTAACAAAATTGGTTTGTTTGGATTTTGGTCTATGATAGTATTTTTATCGATTTTGACGATTGGATTTTTATACGAATGGAAGAAGGGCGCTTTAGATTGGGAG
E_Cucumis_sativus	ATGTCAGAATTTGCACCTATTTGTATCTATTTAGTGATCAGTCCGCTAGTTTCTTTGATCCCACTCGGTCTTCCTTTTCCATTTTCTTCCAATAGTTCAACCTATCCAGAAAAATTGTCGGCCTATGAATGTGGTTTCGATCCTTCCGGTGATGCCAGAAGTCGTTTCGATATCCGATTTTATCTTGTTTCCATTTTATTTATTATCCTTGATCCGGAAGTCACCTTTTCCTTTCCTTGGGCAGTACCTCTCAACAAGATTGATCTCTTTGGATCTTGGTCCATGATGGCCTTTTTATTGATTTTGACGATTGGATTTCTCTATGAATGGAAAAGGGGTGCTTCGGATCGGGAG
E_Cucurbita_pepo	ATGTCAGAATTTGCACCTATTTGTATCTATTTAGTGATCAGTCTGCTAGTTTCTTTGATCCCACTCGGTCTTCCTTTTCCATTTGCTTCCAATAGTTCAACCTATCCAGAAAAATTGTCGGCCTATGAATGTGGTTTCGATCCTTCCGGTGATGCCAGAAGTCGTTTCGATATACGATTTTATCTTGTTTCCATTTTATTTATTATCCTTGATCCGGAAGTCACCTTTTCTTTTCCTTGGGCAGTACCTCTCAACAAGATTGATCTGTTTGGATCTTGGTCCATGATGGCCTTTTTATTTATTTTGACGATTGGATTTCTCTATGAATGGAAAAGGGGTGCTTTGGATCGGGAG
G_Cycas_taitungensis	ATGTTGGAATTTGCACCTATTCGTATCTATTTAGTAATCAGTTCGCTAGTTCCTTTGATCCCACTTGGTGTTCCTTTTCCATTCGCTCCCAATAGTTCGACTTATCCAGAGAAATTGTCGGCCCACGAATGTGGTTCCGATCCTTCCGGTGATGCCAGAAGTCGTTTCGATATACGATCTCATCCGGTTCCTATTTCATTCATTATCTCTGATCCGGAAGTAACCTTTTCTTTTCCCCGGGCAGTCCCTCCCAACAAGATTGATCCGTTTGGATCCCGGTCCATGATGGTCTTTTCATTGATTCCGACGATTGGATCTCCCCATGAATGGAAAAAGGGTGCTTCGGATTGGGAG
E_Daucus_carota_subsp_sativus	ATGTCAGAATTTGCACCTATTTGTATCTATTTAGTGATCAGTCCGCTAGTTTCTTTGATCCCACTCGGTGTTCCTTTTCTATTTGCTTCCAATAGTTCGACCTATCCAGACAAACTGTCGGCCTACGAATGTGGTTTCGATCCTTTCGGTGATGCCAGAAGTCGTTTTGATATACGATTTTATCTTGTTTCAATTTTATTTATTATCCCTGATCCGGAAGTAACCTTTTCCTTTCCTTGGGCAGTACCTCTCAACAAGATTGATCCGTTTGGATCTTGGTCCATGATGGCCTTTTTATTGATTTTGACGATTGGATCTCTCTATGAATGGAAAAGGGGTGCTTCGGATCGGGAG
A_Entransia_fimbriata	---ATGGAATTTGCATCAATTTTTTTATTTTTTATAATAAGCTTTGTTTTATCTTTTCTTTTAGTTAGTTTACCTTTTTTGTTTTCTGTTTCAACTTTACAAATACCTGAAAAATTATCTGCTTATGAATGTGGTTTTGATCCTTTTGATGATGCACGAAGTCCTTTTGATATTAGATTCTATTTAGTTTCTATTTTGTTCATCATTTTTGACTTAGAAGTTAGTTTTTTGTTCCCATGGGCACTTTGCCTCAACTCTATAGGGTCCTTTGGTTTTTGGTCTATGATGTTATTTTTATGGATTCTTACTATAGGTTTTATTTATGAGTGGAAAAAAGGTGCTCTAGAATGGGAA
B_Funaria_hygrometrica	---ATGGAATTTGCACCTATTTGTGTCTATTTAGTAATAAGTTTGCTACTTTCTTTGATCTTAATCGGTGTTTCCTTTCTATTTGCTTCTTCTTCTAATGCTTATCCAGAGAAATTGTCAGCTTACGAATGCGGGTTTGATCCTTTTGATGATGCCAGAAGTCGTTTTGATATACGATTTTATCTCGTTTCTATTTTATTTATTATATTTGATTTGGAAGTCACCTTTTTATTTCCTTGGGCAGTTTCTCTTAACAAGATTGGTTTGTTTGGATTTTGGTCTATGATGGTATTTTTATTGATTTTGACGATTGGATTTTTATACGAATGGAAAAAGGGCGCTTTAGATTGGGAG
E_Glycine_max	ATGTCAGAATTTGCACCTATTTGTATCTATTTAGTGATCAGTCTGCTAGTTTCTTTGATCTTACTCGGTCTTCCTTTTCCCTTTGCTTCCAATAGTTCGACCTATCCAGAAAAATTGTCGGCCTACGAATGTGGTTTCGATCCTTTCGGTGATGCCAGAAGTCGTTTCGATATACGATTTTATCTTGTTTCCATTTTATTTATTATTCCTGATCCGGAAGTAACCTTTTCCTTTCCTTGGGCAGTACCTCCCAACAAGATTGATCCGTTTGGATCTTGGTCTATGATGGCCTTTTTATTGATTTTGACGATTGGATCTCTCTATGAATGGAAAAGGGGTGCTTCGGATCGGGAG
E_Helianthus_annuus	ATGTCAGAATTTGCACCTATTTGTATCTATTTAGTGATCAGTCCGCTAGTTTCTTTGATCCCACTCGGTGTTCCTTTTCCATTTGCTTCCAATAGTTCGACCTATCCAGAAAAATTGTCGGCCTACGAATGTGGTTTCGATCCTTTCGGTGATGCCAGAAGTCGTTTTGATATACGATTTTATCTTGTTTCTATTTTATTTATTATCCCTGATCCGGAAGTCACCTTTTCCTTTCCTTGGGCAGTACCTCTCAACAAGATTGATCCCTTTGGATCTTGGTCCATGATGGCCTTTTTATTGATTTTGACGATTGGATCTCTCTATGAATGGAAAAGGGGTGCTTCGGATCGGGAG
P_Huperzia_squarrosa	---ATGGAATTTGCACCTATTTGTGTCTATTTAGTAATCAGTTTGCTACTTTCTTTGATCTCAATTGGTGTTTCTCTTTTATTTGCTTCTTCTTCTGGTGCGTATCCAGAGAAATTGTCAGCTCACGAATGTGGTTTTGATCCTTTTGATGATGCCAGAAGTCGTTCCGATATAAGATTTTATCCTGTTTCTATTTCATCCATTACATTCGATTTGGAAGTCACCTTTTCATTTCCTTGGGCAATCTCTCTTAACAAGATTGGTTTGTTTGGATTTTGGTCTATGATGGTATTTCTATTGATTTCAACGATTGGATTTGCATATGAATGGAAAAAGGGCGCTTTAGATTGGGAG
B_Hypnum_imponens	---ATGGAATTTGCACCTATTTGTGTCTATCTAGTAATAAGTTTGCTATTTTCTTTGATCTTAATCGGTGTTTCCTTTCTATTTGCTTCTTCTTCTAATGCTTATCCGGAGAAATTGTCAGCTTACGAATGCGGTTTTGATCCTTTCGATGATGCCAGAAGTCGTTTCGATATACGATTTTATCTCGTTTCTATTCTATTCATTATATTCGATCCGGAAGTCACCTTTTTATTTCCTTGGGCAGTTTCTCTTAACAAAATTGGTTTGTTTGGATTTTGGTCTATGATAGTATTTTTATCGATTTTGACGATTGGATTTTTATACGAATGGAAGAAGGGCGCTTTAGATTGGGAG
E_Lotus_japonicus	ATGTCAGAATTTGCACCTATTTGTATCTATTTAGTGATCAGTCTGCTAGTTTCTTTGATCCCACTCGGTCTTCCTTTTCCCTTAGCTTCCAATAGTTCGACCTATCCAGAAAAATTGTCGGCCTACGAATGTGGTTTCGATCCTTTCGGTGATGCCAGAAGTCGTTTCGATATACGATTTTATCTTGTTTCCATTTTATTTATTATTCCTGATCCGGAAGTAACCTTTTCCTTTCCTTGGGCAGTACCTCCCAACAAGATTGATCCGTTTGGATCTTGGTCTATGATGGCCTTTTTATTGATTTTGACGATTGGATCTCTCTATGAATGGAAAAGGGGTGCTTCGGATCGGGAG
E_Malus_x_domestica	ATGTCAGAATTTGCACCTATTTGTATCTATTTAGCGATCAGTCCGCTAGTTTCTTTGATCCCACTCGGTGTTCCTTTTCCATTTGCTTCCAATAGTTCAACCTATCCAGAAAAATTGTCGGCCTATGAATGTGGTTTCGATCCTTTCGGTGATGCCAGAAGTCGTTTCGATATACGATTTTATCTTGTTTCAATTTTATTTATTATCCTTGATCCGGAAGTAACCTTTTCCTTTCCTTGGGCAGTACCTCTCAACAAGATTGATCCGTTTGGATCTTGGTCCATGATGGCCTTTTTATTGATTTTGACGATCGGATCTCTCTATGAATGGAAAAGGGGTGCTTCGGATCGGGAG
B_Marchantia_polymorpha	---ATGGAATTTGCACCTATTTTTGTCTATTTAGTAATCAGTTTGCTACTTTCTTTGATCTTAATTGGTGTTTCTTTTTTATTTGCTTCTTCTTCCAGTGCTTATCCAGAGAAATTGTCAGCTTACGAATGTGGTTTTGATCCTTTTGATGATGCTAGAAGTCGTTTTGATATACGATTTTATCTTGTTTCTATTTTATTTATTATATTTGATTTGGAAGTCACCTTTTTATTTCCTTGGGCAGTTTCTCTTAATAAGATTGGTTTGTTTGGATTTTGGTCTATGATGGTATTTTTATTTATTTTGACGATTGGATTTGTATATGAATGGAAAAAGGGCGCTTTAGATTGGGAG
A_Mesostigma_viride	ATGGTTGAATATTTTCCCATTTTTATATTTTTTATTTTTGCTTTGGCTTTGAGCTTATTGCTTGCTAGTATTTCTTTTCTTCTTGCATCTACAGCAAATGTAGATGCTGAAAAGCTCTCTGCCTATGAATGTGGTTTTGATCCTTTCGATGATGCACGAAATCGCTTTGATATTCGTTTCTATTTAGTGGCTATTCTTTTTATTATATTTGATTTGGAAGTTATTTATCTTTTCCCATGGTCTGTCTCTCTTTCGGATGGATCTATGATTCGATTTTGGTCCATGATGGCTTTTTTAATCTTGTTAACTATAGGGTTTATTTATGAATGGATGAAAGGTGCGCTAGATTGGCAT
E_Millettia_pinnata	ATGTCAGAATTTGCACCTATTTGTATCTATTTAGTGATCAGTCTGCTAGTTTCTTTGATCCCACTCGGTCTTCCTTTTCCCTTTGCTTCCAATAGTTCGACCTATCCAGAAAAATTGTCGGCCTACGAATGTGGTTTCGATCCTTTCGGTGATGCCAGAAGTCGTTTCGATATACGATTTTATCTTGTTTCCATTTTATTTATTATTCCTGATCCGGAAGTAACCTTTTCCTTTCCTTGGGCAGTACCTCCCAACAAGATTGATCCGTTTGGATCTTGGTCTATGATGGCCTTTTTATTGATTTTGACGATTGGATCTCTCTATGAATGGAAAAGGGGTGCTTCGGATCGGGAG
E_Nicotiana_tabacum	ATGTCAGAATTTGCACCTATTTGTATCTATTTAGTGATCAGTCCGCTAGTTTCTTTGCTCCCACTCGGTCTTCCTTTTCTATTTTCTTCCAATAGTTCGACCTATCCAGAAAAATTGTCGGCCTACGAATGTGGTTTCGATCCTTCCGGTGATGCCAGAAGTCGTTTTGATATAAGATTTTATCTTGTTTCCATTTTATTTATTATTCCTGATCCGGAAGTAACCTTTTCCTTTCCTTGGGCAGTACCTCCCAACAAGATTGATCCGTTTGGATCTTGGTCCATGATGGCCTTTTTATTGATTTTGACGATTGGATCTCTCTATGAATGGAAAAGGGGTGCTTCGGATCGGGAG
B_Nitella_hyalina	---ATGGAGTTTGCACCTATTTGTGTGTATTTGGTCATTAGTTTACTACTTTCTTTGATCTTAATTGGCCTTTCTTTCTTATTTGCTTCTTCATCCAGCACTTATCCGGAAAAACTGTCAGCTTACGAATGTGGTTTTGACCCTTTTGATGATGCCAGAAGTCGTTTTGATATACGATTTTACCTTGTGTCTATTTTATTTATTATTTTTGATTTAGAAGTGACTTTTTTATTTCCTTGGGCAGTTTCTTTCAATAAAATAGGATTGTTTGGATTTTGGTCTATGATGGTATTTTTATTTATTTTAACTATTGGTTTTGTTTATGAATGGAAGAAGGGCGCTTTAGATTGGGAA
B_Orthotrichum_stellatum	---ATGGAATTTGCACCTATTTGTGTCTATTTAGTAATAAGTTTGCTATTTTCTTTGATCTTAATCGGTGTTTCCTTTCTATTTGCTTCTTCTTCTAATGCTTATCCAGAGAAATTGTCAGCTTACGAATGCGGTTTTGATCCTTTTGATGATGCCAGAAGTCGTTTCGATATACGATTTTATCTCGTTTCTATTCTATTTATTATATTTGATCTGGAAGTCACCTTTTTATTTCCTTGGGCAGTTTCTCTTAACAAGATTGGTTTGTTTGGATTTTGGTCTATGATAGTATTTTTATTGATTTTGACGATTGGATTTTTATACGAATGGAAGAAGGGCGCTTTAGATTGGGAG
M_Oryza_rufipogon	TTGTCGGAATTTGCACCTATTTGTATCTATTTAGTGATCAGTCCGCTAGTTTCTTTGATTCCACTCGGTGTTCCTTTTCCATTTGCTTCCAATAGTTCGACCTATCCAGAAAAATTGTCGGCCTACGAATGTGGTTTCGATCCCTCCGGTGATGCCAGAAGTCGTTTCGATATACGATTTTATCCGGTTCCTATTTTATTTATTATCCCTGATCTGGAAGTCACCTTTTTTTTTCCTTGGGCAGTACCTCCTAACAAGATTGATCTGTTTGGATCTTGGTCCATGATGGCCTTTTTATTGATTTTGACGATTGGATTTCTCTATGAATGGAAAAGGGGTGCTTCGGATCGGGAG
M_Oryza_sativa_Indica_Group	TTGTCGGAATTTGCACCTATTTGTATCTATTTAGTGATCAGTCCGCTAGTTTCTTTGATTCCACTCGGTGTTCCTTTTCCATTTGCTTCCAATAGTTCGACCTATCCAGAAAAATTGTCGGCCTACGAATGTGGTTTCGATCCCTCCGGTGATGCCAGAAGTCGTTTCGATATACGATTTTATCCGGTTCCTATTTTATTTATTATCCCTGATCTGGAAGTCACCTTTTTTTTTCCTTGGGCAGTACCTCCTAACAAGATTGATCTGTTTGGATCTTGGTCCATGATGGCCTTTTTATTGATTTTGACGATTGGATTTCTCTATGAATGGAAAAGGGGTGCTTCGGATCGGGAG
M_Oryza_sativa_Japonica_Group	TTGTCGGAATTTGCACCTATTTGTATCTATTTAGTGATCAGTCCGCTAGTTTCTTTGATTCCACTCGGTGTTCCTTTTCCATTTGCTTCCAATAGTTCGACCTATCCAGAAAAATTGTCGGCCTACGAATGTGGTTTCGATCCCTCCGGTGATGCCAGAAGTCGTTTCGATATACGATTTTATCCGGTTCCTATTTTATTTATTATCCCTGATCTGGAAGTCACCTTTTTTTTTCCTTGGGCAGTACCTCCTAACAAGATTGATCTGTTTGGATCTTGGTCCATGATGGCCTTTTTATTGATTTTGACGATTGGATTTCTCTATGAATGGAAAAGGGGTGCTTCGGATCGGGAG
B_Phaeoceros_laevis	---ACGGAATTTGTACCTATTTGTGTCTATTTAGTAATCAGTTCGCTACTTTTTCTGATCTTAATTGGTGTTTCTTTCTTATTTGCTTTCTCTTCCAGTGCTTATCCAGAGAAATTGTCAGCTCACGAATGTGGTTCCGATCCTTCTGATGATGTCAGAAGTCGTTTTGATATA---TTCTATTTTGTTCTTATTTCATCTATTATATCCGACTTGGAAGTCACCTCTTTATTTCCTTGGGCAGTTTCTCCTAACAAGATTGGTTTGTTTGGATTTTGGTCTATGATGGTATTCTCATTGATTTCGACGATTGGATTTGTATATGAATGGAAAAAGGGCGCTTTAGATTGGGAG
M_Phoenix_dactylifera	ATGAATGAATTTTCACCTATTTGTATCTATTTAGTGATCAGTCCGCTAGTTTCTTTGATCCCACTCGGCGTTCCTTTTCCATTTGCTTCCAATAGTTCGACCTATCCAGAAAAATTGTCGGCCCACGAATGTGGTTCCGATCCCTCCGGTGATGCCAGAAGTCGTTTCGATATACGATTTTATCCGGTTCCTATTTTATTTATTATCCCTGATCCGGAAGTCACCTTTTCTTCTCCTTGGGCAGTACCTCCCAACAAGATTGATCCGTTTGGATCTTGGTCCATGATGGCCTTTTTATTGATTTTGACGATTGGATCTCTCTATGAATGGAAAAGGGGTGCTTCGGATCGGGAG
B_Physcomitrella_patens	---ATGGAATTTGCACCTATTTGTGTCTATTTAGTAATAAGTTTGCTACTTTCTTTGATCTTAATCGGTGTTTCCTTTCTATTTGCTTCTTCTTCTAATGCTTATCCAGAGAAATTGTCAGCTTACGAATGCGGGTTTGATCCTTTTGATGATGCCAGAAGTCGTTTTGATATACGATTTTATCTCGTTTCTATTTTATTTATTATATTTGATTTGGAAGTCACCTTTTCATTTCCTTGGGCAGTTTCTCTTAACAAGATTGGTTTGTTTGGATTTTGGTCTATGATAGTATTTTTATTGATTTTGACGATTGGATTTTTATACGAATGGAAAAAGGGCGCTTTAGATTGGGAG
B_Pleurozia_purpurea	---ATGGAATTCGCACCTATTTTTGTCTATTTAGTAATCAGTTTGCTACTTTCTTTGATCTTAATTGGTGTTTCTTTTCTATTCGCTTCTTCTTCCAGTGCTTACCCAGAGAAATTGTCAGCTCACGAATGTGGTTTTGATCCTTTTGATGATGCCAGAAGTCGTTTCGATATACGATTTTATCTTGTTTCTATTTTATTTATTATATTTGATTCGGAAGTCACCTCTTTATTTCCTTGGGCAGTTTCTCTTAACAAGATTGGTTCGTTTGGATTCTGGTCTATGATGGTATTTTTACTTATTTTGACGATTGGATTTGTATATGAATGGAAAAAGGGCGCTTTAGATTGGGAG
B_Ptychomnion_cygnisetum	---ATGGAATTTGCACCTATTTGTGTCTATTTAGTAATAAGTTTGCTATTTTCTTTGATCTTAATCGGTGTTTCCTTCCTATTCGCTTCTTCTTCCAATGCTTATCCGGAGAAATTGTCAGCTTACGAATGCGGTTTTGATCCCTTCGATGATGCCAGAAGTCGTTTCGATATACGATTTTACCTCGTTTCTATCCTATTCATTATATTCGATCCGGAAGTCACCTTTCTATTTCCTTGGGCAGTTTCTCTTAACAAAATTGGTTTGTTTGGATTTTGGTCTATGATAGTATTTTCATCGATCCCGACGATTGGATTTTTATACGAATGGAAGAAGGGCGCTTTAGATTGGGAG
E_Raphanus_sativus	ATGTCAGAATTTGCACCAATTTCTATCTATTTAGTGATTAGTCTGCTAGTTTCTTTGATCCTACTCGGTGTTCCTTTTCCATTTGCTTCCAATAGTTCTACCTACCCAGAAAAATTGTCGGCCTACGAATGTGGTTTCGATCCTTCCGGTGATGCCAGAAGTCGTTTCGATATACGATTTTATCTTGTTTCAATTTTATTTTTAATCCCTGATCTGGAAGTCACCTTTTTCTTTCCTTGGGCAGTACCTCCCAACAAGATTGATCTGTTTGGATTTTGGTCCATGATGGCCTTTTTATTTATTTTGACGATTGGATTTCTCTATGAATGGAAAAGGGGTGCTTCGGATCGGGAG
E_Rhazya_stricta	ATGTCAGAATTTGCACCTATTTTTATCTATTTAGTGATCAGTCCGCTAGTTTCTTTGATCCTACTCGGTCTTCCTTTTCCATTTTCTTCCAATAGTTCGACCTATCCAGAAAAATTGTCGGCCTACGAATGTGGTTTCGATCCTTCCGGTGATGCCAGAAGTCGTTTTGATATACGATTTTATCTTGTTTCTATTTTATTTATTATTCCTGATCCGGAAGTAACCTTTTCCTTTCCTTGGGCAGTACCTCCCAACAAGATTGATCCGTTTGGATCTTGGTCCATGATGGCCTTTTTATTGATTTTGACGATTGGATCTCTCTATGAATGGAAAAGGGGTGCTTTGGATCGGGAG
E_Ricinus_communis	ATGTCAGAATTTTCACCTATTTGTATCTATTTAGTGATCAGTCCGCTAGTTTCTTTGATCCCACTCGGTGTTCCTTTTCCATTTGCTTCCAATAGTTCGACCTATCCAGAAAAATTGTCGGCCTACGAATGTGGTTTCGATCCTTCCGGCGATGCCAGAAGTCGTTTCGATATACGATTTTATCTTGTTTCAATTTTATTTATTATCCTTGATCCGGAAGTAACCTTTTTCTTTCCTTGGGCAGTACCTCCCAACAAGATTGATCTGTTTGGATTTTGGTCCATGATGGCCTTTTTATTGATTTTGACGATTGGATCTCTCTATGAATGGAAAAGGGGTGCTTCGGATCGGGAG
A_Roya_obtusa	---ATGGAATTTGCCCCTATTTCTATTTATTTAATTGTTAGTTTAATTTTATCATTAATTTTAGTTGGAATACCTTTTTTATTTACTTCATCTTCAAATGCTTACCCAGAAAAATTATCAGCATATGAATGTGGTTTTGACCCTTTTGATGATGCAAGAAGTCGATTCGATATTCGATTTTATCTTGTTTCAATTTTATTTATTATATTTGATTTAGAAGTAACTTTTCTTTTTCCATGGGCAGTATCTTTAAAAAACATTGGATTATTTGGATTTTGGTCAATGATAGTTTTTTTAGTTATATTGACAATCGGATTTATATATGAGTGGAAAAAAGGAGCTTTAGATTGGGAA
E_Salvia_miltiorrhiza	ATGTCCGAATTTGAACCTATTTTGATCTATTTAGTGATCAGTTCGCTAGTTTCTTTGATTCCACTCGGTCTTCCTTTTCCATTTTCTTCCAATAGTTCGACCTATCCAGAAAAATTGTCGGCCCACGAATGTGGTTTCGATCCTTCCGGTGATGCCAGAAGTCGTTTTGATATACGATTTTATCTTGTTTCAATTTTATTTATTATTCCTGATCCGGAAGTCACCTTTTCCTTTCCTTGGGCAGTACCTCCCAACAAGATTGATCCCTTTGGATCTTGGTCCATGATGGCCTTTTTATTGATTTTGACGATTGGATCTCTCTATGAATGGAAAAGGGGTGCTTCGGATCGGGAG
E_Silene_latifolia	ATGTTAGAATTTGCGCCTATTTGTATCTATTTAGTGATCAGTCTGCTAGTTTCTTTGATCCCACTCGGTGTTCCTTTTCCATTTTCTTCTAATACTTCGACTTATCCAGAAAAATTGTCGGCCTACGAATGTGGTTTCGATCCTTTCGGTGATGCCAGAAGTCGTTTCGATATACGATTTTATCTTGTTTCAATTTTATTTATTATCCTTGATCCGGAAGTAACCTTTTTCTTTCCTTGGGCAGTACCTCTCAACAAGATTGATCCGTTTGGATTTTGGTCCATGATGGCCTTTTTATTGATTTTAACGATAGGATTTCTCTATGAATGGAAAAGGGGTGCTTTGGATCGGGAG
E_Silene_vulgaris	ATGTTAGAATTTGCGCCTATTTGTATCTATTTAGTGATCAGTCTGCTAGTTTCTTTGATCCCACTCGGTGTTCCTTTTCCATTTTCTTCTAATACTTCGACTTATCCAGAAAAATTGTCGGCCTACGAATGTGGTTTCGATCCTTTCGGTGATGCCAGAAGTCGTTTCGATATACGATTTTATCTTGTTTCAATTTTATTTATTATCCTTGATCCGGAAGTAACCTTTTTCTTTCCTTGGGCAGTACCTCTCAACAAGATTGATCCGTTTGGATTTTGGTCCATGATGGCCTTTTTATTGATTTTAACGATAGGATTTCTCTATGAATGGAAAAGGGGTGCTTTGGATCGGGAG
B_Sphagnum_palustre	---ATGGAATTTGCACCTATTTGTGTCTATTTAGTAATAAGTTTGCTACTTTCCTTGATCTTAATTGGTGTTTCTTTTTTATTTGCTTCTTCTTCCAGTGCTTATCCAGAGAAATTGTCAGCTTACGAATGTGGTTTTGATCCCCTTGACGATGCCAGAAGCCGTTTTGATATACGATTTTATCTTGTTTCTATTCTATTTATTATATTTGATTTGGAAGTCACCTTTTTATTTCCTTGGGCAGTTTCTCTTAACAAGATTGGTTTGTTTGGATTTTGGTCTATGATAGTCTTTTTATTGATTTTGACGATTGGATTTATATATGAATGGAAAAAGGGCGCTTTAGATTGGGAG
M_Spirodela_polyrhiza	ATGTCAGAATTTGCACCTATTTGTATCTATTTAGTGATCAGTCCGCTAGTTTCTTTGATCCCACTCGGTCTTCCTTTTCCATTTGCTTCCAATAGTTCGACCTATCCAGAAAAATTGTCGGCCCACGAATGTGGTTCCGATCCCTCCGGTGATGCCAGAAGTCGTTTCGATATACGATTTTATCTGGTTTCTATTTTATTTATTATCCCTGATCCGGAAGTCACCTTTTCTTTTCCTTGGGCAGTACCTCCCAACAAGATTGATTCGTTTGGATCTTGGTCCATGATGGCCTTTTTATTGATTTTGACGATTGGATCTCTCTATGAATGGAAAAGGGGTGCTTCGGATCGGGAG
B_Tetraphis_pellucida	---ATGGAATTTGCACCTATTTGTGTATATCTAGTAATAAGTTTGCTATTTTCCTTGATCTTAATTGCTGTTTCTTTTGTATTTGCTTCTTCTTCCAGTGCTTATCCAGAAAAATTGTCAGCTTACGAATGTGGTTTTGATCCTTTTGATGATGCGAGAAGTCGTTTTGATATACGATTTTATCTGGTTTCTATTTTATTTATTATATTTGATTTGGAAGTCACCTTTTTATTTCCTTGGGCAGTTTCTCTTAACAAGATTGGTTTGTTTGGATTTTGGTCTATGATAGTATTTTTATTGATTTTGACGATTGGATTCTTATATGAATGGAAAAAAGGCGCTTTGGATTGGGAG
B_Treubia_lacunosa	---ATGGAATTTGCACCTATTTCTGTCTATTTAGTAATCAGTTTGCTACTTTCTTTGATCTTAATTGGTGTTTCTTTTTTATTTGCTTCTTCTTCCAGTGCTTATCCAGAAAAATTGTCAGCTTACGAATGTGGTTTTGATCCTTTTGATGATGCCAGAAGTCGTTTCGATATACGATTTTATCTCGTTTCTATTTTATTTATAATATTTGATTTGGAAGTCACTTTTTTATTTCCTTGGGCAGTTTCTCTCAACAAGATTGGTTTGTTTGGATTTTGGTCTATGATGGTATTTTTATTTATTTTGACGATTGGATTTGTATATGAATGGAAAAAGGGTGCTTTAGATTGGGAG
M_Tripsacum_dactyloides	ATGTCGGAATTTGCACCTATTTGTATCTATTTAGTGATCAGTCCGCTAGTTTCTTTGATTCCACTCGGTGTTCCTTTTCCATTTGCTTCCAATAGTTCGACCTATCCAGAAAAATTGTCGGCCTACGAATGTGGTTCCGATCCCTCCGGTGATGCCAGAAGTCGTTTCGATATACGATTTTATCCGGTTCCTATTTTATTTATTATCCCTGACCCGGAAGTCACCTTTTCTTTTCCTTGGGCAGTACCTCCTAACAAGATTGATCTGTTTGGATCTTGGTCCATGATGGCCTTTTTATTGATTTTGACGATTGGATCTCTCTATGAATGGAAAAGGGGTGCTTCGGATCGGGAG
M_Triticum_aestivum	ATGTCGGAATTTGCACCTATTTGTATCTATTTAGTGATCAGTCCGCTAGTTTCTTTGATTCCACTCGGTGTTCCTTTTCCATTTGCTTCCAATAGTTCGACCTATCCAGAAAAATTGTCGGCCTACGAATGTGGTTCCGATCCCTCCGGTGATGCCAGAAGTCGTTTCGATATACGATTTTATCTGGTTCCTATTTTATTTATTATCCCTGATCCGGAAGTCACCTTTTCTTTTCCTTGGGCAGTACCTCCTAACAAGATTGATCTGTTTGGATCTTGGTCCATGATGGCCTTTTTATTGATTTTGACGATTGGATCTCTCTATGAATGGAAAAGGGGTGCTTCGGATCGGGAG
M_Triticum_timopheevii	ATGTCGGAATTTGCACCTATTTGTATCTATTTAGTGATCAGTCCGCTAGTTTCTTTGATTCCACTCGGTGTTCCTTTTCCATTTGCTTCCAATAGTTCGACCTATCCAGAAAAATTGTCGGCCTACGAATGTGGTTCCGATCCCTCCGGTGATGCCAGAAGTCGTTTCGATATACGATTTTATCTGGTTCCTATTTTATTTATTATCCCTGATCCGGAAGTCACCTTTTCTTTTCCTTGGGCAGTACCTCCTAACAAGATTGATCTGTTTGGATCTTGGTCCATGATGGCCTTTTTATTGATTTTGACGATTGGATCTCTCTATGAATGGAAAAGGGGTGCTTCGGATCGGGAG
B_Ulota_hutchinsiae	---ATGGAATTTGCACCTATTTGTGTCTATTTAGTAATAAGTTTGCTATTTTCTTTGATCTTAATCGGTGTTTCCTTTCTATTTGCTTCTTCTTCTAATGCTTATCCAGAGAAATTGTCAGCTTACGAATGCGGTTTTGATCCTTTTGATGATGCCAGAAGTCGTTTCGATATACGATTTTATCTCGTTTCTATTCTATTTATTATATTTGATCTGGAAGTCACCTTTTTATTTCCTTGGGCAGTTTCTCTTAACAAGATTGGTTTGTTTGGATTTTGGTCTATGATAGTATTTTTATTGATTTTGACGATTGGATTTTTATACGAATGGAAGAAGGGCGCTTTAGATTGGGAG
E_Vaccinium_macrocarpon	ATGTTAGAATTTGCACCTATTTGTATCTATTTAGTGATTAGTCTGCTAGTTTCTTTGATCTTACTCGGTGTTCCTTTTCTATTTTCTTCCAATAGTTCGACCTACCCAGAAAAATTGTCGGCCTACGAATGTGGTTTCGATCCTTTCGGTGATGCCAGAAGTCGCTTTGATATAAGATTTTATCTTGTTTCAATTTTATTTATTATCTTTGATCTGGAAGTCACCTTTTTCTTTCCTTGGGCAGTCTCTCTCAACAAGATTGATCTGTTTGGATTTTGGTCCATGATGGCCTTTTTATTGATTTTGACGATTGGATTTCTCTATGAATGGAAAAGGGGTGCTTTGGATTGGGAA
E_Vigna_angularis	ATGTCAGAATTTGCACCTATTTGTATCTATTTAGTGATCAGTCTGCTAGTTTCTTTGATCTTACTCGGTCTTCCTTTTCCCTTTGCTTCCAATAGTTCGACCTATCCAGAAAAATTGTCGGCCTACGAATGTGGTTTCGATCCTTTCGGTGATGCCAGAAGTCGTTTCGATATACGATTTTATCTTGTTTCCATTTTATTTATTATTCCTGATCCGGAAGTAACCTTTTCCTTTCCTTGGGCAGTACCTCCCAACAAGATTGATCCGTTTGGATCTTGGTCTATGATGGCCTTTTTATTGATTTTGACGATTGGATCTCTCTATGAATGGAAAAGGGGTGCTTCGGATCGGGAG
E_Vigna_radiata	ATGTCAGAATTTGCACCTATTTGTATCTATTTAGTGATCAGTCTGCTAGTTTCTTTGATCTTACTCGGTCTTCCTTTTCCCTTTGCTTCCAATAGTTCGACCTATCCAGAAAAATTGTCGGCCTACGAATGTGGTTTCGATCCTTTCGGTGATGCCAGAAGTCGTTTCGATATACGATTTTATCTTGTTTCCATTTTATTTATTATTCCTGATCCGGAAGTCACCTTTTCCTTTCCTTGGGCAGTACCTCCCAACAAGATTGATCCGTTTGGATCTTGGTCTATGATGGCCTTTTTATTGATTTTGACGATTGGATCTCTCTATGAATGGAAAAGGGGTGCTTCGGATCGGGAG
E_Vitis_vinifera	ATGTCAGAATTTGCACCTATTTGTATCTATTTAGTGATCAGTCCGCTAGTTTCTTTAATCCCACTCGGTGTTCCTTTTCCATTTGCTTCCAATAGTTCGACCTATCCAGAAAAATTGTCGGCCTACGAATGTGGTTTCGATCCTTTCGGTGATGCCAGAAGTCGTTTTGATATACGATTTTATCTTGTTTCAATTTTATTTATTATTCCTGATCCGGAAGTAACCTTTTCCTTTCCTTGGGCAGTACCTCCCAACAAGATTGATCCGTTTGGATCTTGGTCCATGATGGCCTTTTTATTGATTTTGACGATTGGATCTCTCTATGAATGGAAAAGGGGTGCTTCGGATCGGGAG
M_Zea_luxurians	ATGTCGGAATTTGCACCTATTTGTATCTATTTAGTGATCAGTCCGCTAGTTTCTTTGATTCCACTCGGTGTTCCTTTTCCATTTGCTTCCAATAGTTCGACCTATCCAGAAAAATTGTCGGCCTACGAATGTGGTTCCGATCCCTCCGGTGATGCCAGAAGTCGTTTCGATATACGATTTTATCCGGTTCCTATTTTATTTATTATCCCTGACCCGGAAGTCACCTTTTCTTTTCCTTGGGCAGTACCTCCTAACAAGATTGATCTGTTTGGATCTTGGTCCATGATGGCCTTTTTATTGATTTTGACGATTGGATCTCTCTATGAATGGAAAAGGGGTGCTTCGGATCGGGAG
M_Zea_mays_subsp_mays	ATGTCGGAATTTGCACCTATTTGTATCTATTTAGTGATCAGTCCGCTAGTTTCTTTGATTCCACTCGGTGTTCCTTTTCCATTTGCTTCCAATAGTTCGACCTATCCAGAAAAATTGTCGGCCTACGAATGTGGTTCCGATCCCTCCGGTGATGCCAGAAGTCGTTTCGATATACGATTTTATCCGGTTCCTATTTTATTTATTATCCCTGACCCGGAAGTCACCTTTTCTTTTCCTTGGGCAGTACCTCCTAACAAGATTGATCTGTTTGGATCTTGGTCCATGATGGCCTTTTTATTGATTTTGACGATTGGATCTCTCTATGAATGGAAAAGGGGTGCTTCGGATCGGGAG
M_Zea_mays_subsp_parviglumis	ATGTCGGAATTTGCACCTATTTGTATCTATTTAGTGATCAGTCCGCTAGTTTCTTTGATTCCACTCGGTGTTCCTTTTCCATTTGCTTCCAATAGTTCGACCTATCCAGAAAAATTGTCGGCCTACGAATGTGGTTCCGATCCCTCCGGTGATGCCAGAAGTCGTTTCGATATACGATTTTATCCGGTTCCTATTTTATTTATTATCCCTGACCCGGAAGTCACCTTTTCTTTTCCTTGGGCAGTACCTCCTAACAAGATTGATCTGTTTGGATCTTGGTCCATGATGGCCTTTTTATTGATTTTGACGATTGGATCTCTCTATGAATGGAAAAGGGGTGCTTCGGATCGGGAG
M_Zea_perennis	ATGTCGGAATTTGCACCTATTTGTATCTATTTAGTGATCAGTCCGCTAGTTTCTTTGATTCCACTCGGTGTTCCTTTTCCATTTGCTTCCAATAGTTCGACCTATCCAGAAAAATTGTCGGCCTACGAATGTGGTTCCGATCCCTCCGGTGATGCCAGAAGTCGTTTCGATATACGATTTTATCCGGTTCCTATTTTATTTATTATCCCTGACCCGGAAGTCACCTTTTCTTTTCCTTGGGCAGTACCTCCTAACAAGATTGATCTGTTTGGATCTTGGTCCATGATGGCCTTTTTATTGATTTTGACGATTGGATCTCTCTATGAATGGAAAAGGGGTGCTTCGGATCGGGAG
M_Sorghum_bicolor	ATGTCGGAATTTGCACCTATTTGTATCTATTTAGTGATCAGTCCGCTAGTTTCTTTGATTCCACTCGGTGTTCCTTTTCCATTTGCTTCCAATAGTTCGACCTATCCAGAAAAATTGTCGGCCTACGAATGTGGTTTCGATCCCTCCGGTGATGCCAGAAGTCGTTTCGATATACGATTTTATCCGGTTCCTATTTTATTTATTATCCCTGATCCGGAAGTCACCTTTTCTTTTCCTTGGGCAGTACCTCCTAACAAGATTGATCTGTTTGGATCTTGGTCCATGATGGCCTTTTTATTGATTTTGACGATTGGATCTCTCTATGAATGGAAAAGGGGTGCTTCGGATCGGGAG
E_Mimulus_guttatus	ATGTCCGAATTTTCACCTATTTTGATCTATTTAGTGATCAGTTCGCTAGTTTCTTTGATCCCACTCGGTGTTCCTTTTCCATTTTCTTCCAATAGTTCGACCTATCCAGAAAAATTGTCGGCCTACGAATGTGGTTTCGATCCTTTCGGTGATGCCAGAAGTCGGTTTGATATACGATTTTATCTTGTTTCAATTTTATTTATTATTCCTGATCCGGAAGTCACCTTTTCCTTTCCTTGGGCAGTACCTCCCAACAAGATTGATCCCTTTGGATCTTGGTCCATGATGGCCTTTTTATTGATTTTGACGATTGGATCTCTCTATGAATGGAAAAGGGGTGCTTCGGATCGGGAG
N_Amborella_trichopoda	ATGTCGGAATTTGCACCTATTCGTATCTATTTAGTGATCAGTCCGCTAGTTTCTTTGATCCCACTCGGTGTTCCTTTTCCATTTGCTTCCAATAGTTCGACCTATCCAGAAAAATTGTCGGCCCACGAATGTGGTTTCGATCCTTCCGGTGATGCCAGAAGTCGTTTCGATATACGATTTTATCCGGTTCCTATTTTATTTATTATCCCTGATCCGGAAGTAACCTTTTCCTCTCCTTGGGCAGTACCTCCCAACAAGATTGATCCGTTTGGATCTTGGTCCATGATGGCCTTTTTATTGATTTTGACGATTGGATCTCTCTATGAATGGAAAAGGGGTGCTTCGGATCGGGAG
N_Liriodendron_tulipifera	ATGTCGGAATTTGCACCTATTTGTATCTATTTAGTGATCAGTCCGCTAGTTTCTTTGATCCCACTCGGTGTTCCTTTTCCATTTGCTTCCAATAGTTCGACCTATCCAGAAAAATTGTCGGCCCACGAATGTGGTTCCGATCCTTCCGGTGATGCCAGAAGTCGTTTCGATATACGATTTTATCCGGTTTCTATTTTATTTATTATCCCTGATCCGGAAGTCACCTTTTCCTCTCCTTGGGCAGTACCTCCCAACAAGATTGATCCGTTTGGATCTTGGTCCATGATGGCCTTTTTATTGATTTTGACGATTGGATCTCTCTATGAATGGAAAAGGGGTGCTTCGGATCGGGAG
E_Nelumbo_nucifera	ATGTCAGAATTTGCACCTATTTGTATCTATTTAGTGATCAGTCCGCTAGTTTCTTTGATCCCACTCGGTGTTCCTTTTCCATTTGCTTCCAATAGTTCTACCTATCCAGAAAAATTGTCGGCCCACGAATGTGGTTCCGATCCTTTCGGTGATGCCAGAAGTCGTTTCGATATACGATTTTATCTTGTTTCTATTTTATTTATTATCCCTGATCCGGAAGTAACCTTTTCCTTTCCTTGGGCAGTACCTCCCAACAAGATTGATCCGTTTGGATCTTGGTCCATGATGGCCTTTTTATTGATTTTGACGATTGGATCTCTCTATGAATGGAAAAGGGGTGCTTTGGATCGGGAG
