# Supplementary material for: The mitochondrial genome map of Nelumbo nucifera reveals ancient evolutionary features
Source: Sci Rep. 2016 Jul 22;6:30158. doi: 10.1038/srep30158 (PMC4957087; doi:10.1038/srep30158)
Supplement: Supplementary Data S1 [file srep30158-s2.zip › Alignment/nad4.phy]

77 1485
M_Aegilops_speltoides	ATGTTAGAACATTTCTGTGAATGCTATTTCGATCTAAGTGGTCCTATTCTCTGTCCCGTGCTAGGAAGCATTACTCCTCTTTTCATTCCAAATTCTTCAATAAGACCGATACGATTGATTGGTCTGTGCGTTTCTCTTATTACTTTTTTGTATCCCCCTGTTCCTCGGATACAATTCGATCCTTCTACGGCCAAATCTCAATTTGTGGAAAGCCTTCGATGGCTTCCTTATGAAAACATCCATTTGTATATGGGTATAGACGGTCTTTCATTATTCTTCGTGATATTGACCACATTTCTGATCCCTATTTGCATTTCAGTGGGTTGGTCTGGTATGAGAAGTTTTGGGAAAGAGTATATTACAGCATTTCTAATTCGTGAATTTCTAATGATCGCCGTG…
E_Ajuga_reptans	ATGTTAGAA---------CAATGGTATTTTGATCTAAGTGGTCTTATTCTTTCTCCCGTGCTAGGAAGCATTACTCCTCTTTTCATTCCAAATTCAAGAATACGACCGATACGATTGATTGGTCTGTGCGCCTCTCTTATTACTTTTTTGTATCCCCCTGTTCTTCGGATACAATTCGATCCTTCTACGGCCAAATCTCAATTTGTGGAAAGCCCTCGATGGCTTACTTATGAAAACATCCATTTTGATTTGGGTATAGATGGTATCTCTTTATTCTTCGTGATATTGACCACATTTCTGATCCCTATTTGCATTTTAGTGGGTTGGTCTGGTATGAGAAGTTATGGGAAAGAGTATATTACAGCATCTCTAATTCGTGAATTTCTAATGATCACCGTG…
B_Anomodon_rugelii	ATGTTACAATTTTTAGCTCCATTTTATTCCAATCTCAGTGGTCTCATTCTGTGTCCTTTATTAGGAAGCATCATTCTTTTCGTTATCCCCGATCCCAGAATACGACTGATACGAAGTATTGGTTTGTGCACCTCTTTGATTACTTTCTTATATTCCCTTCTTTTCTGGATACAATTTGATAATTCTACAGCCAAATTTCAATTCGTGGAAACCATTCGATGGCTTCCTTACTCAAACATCAATTTTTATATAGGTATAGACGGTATCTCTTTATTTTTCGTGGTCTTGACCACATTTTTAATTCCTATTTGTATCTTAGTAGGTTGGTCCAGTATTAAAAGTTATAAAAAAGAGTATATGATAGCATTTTTAATTTGTGAATCTTTCATGATTGCTGTG…
E_Arabidopsis_thaliana	ATGTTAGAACATTTCTGTGAATGCTATTCTAATCTAAGTGGTCTTATTCTGTGTCCTGTGCTAGGAAGCATTACTCTTCTTTTCATTCCAAATTCAAGAATACGACCGATACGATTAATTGGTCTGTGTGCCTCTCTTATTACTTTTTTGTATTCTCCTGTTCCTCGGATACAATTCGACTCTTCTACGGCCAAATCTCAATTTGTGGAAAGCCTTCGATGGCTTCCTTATGAAAACATCAATTTTTATTTGGGTATAGACGGTATCTCTTTATTCTTCGTGATATTGACCACATTTCTGATCCCTATTTGCATTTCAGTGGGTTGGTCTGGTATGAGAAGTTATGGGAAAGAGTATATTACAGCATTTTTAATTCGTGAATTTCTAATGATCGCCGTG…
E_Asclepias_syriaca	ATGTTAGAACATTTCTGTGAATGCTATTCTGATCTAAGTGGTCTTATTCTGTGTCCCGTGCTAGGAAGCATTACTCCTCTTTTCATTCCAAATTCAAGAATACGACCGATACGATTGATTGGTCTGTGCTTCTCTCTTATTACTTTTTTGTATCCCCTTGTTCTTCGGATACAATTCGATCCTTCTACGGCCAAATCTCAATTTGTGGAAAGCCTTCGATGGCTTCCTTATGAAAACATCAATTTTTATTTGGGTATAGACGGTATCTCTTTATTCTTCGTGATATTGACCACATTTCTGATCCCTATTTGCATTTTAGTGGGTTGGTCTGGTATGAGAAGTTATGGGAAAGAGTATATTACAGCATCTCTAATTCGTGAATTTCTAATGATTGCCGTG…
B_Atrichum_angustatum	ATGTTACAATTTTTAGCTCCATTTTATTCCAATCTCAGTGGTCTTATTCTGTGTCCTTTGTTAGGAAGCATTATTCTTTTTGTTATCCCTGATTTCAGAATACGACTGATACGAAGTATTGGTTTGTGCACTTCTCTGATTACTTTTTTGTATTCCCTTCTTTTTTGGATACAATTCGATAATTCCACAGCTAAATTTCAATTCGTGGAAACCATTCGATGGCTTCCTTATTCAAACATCAATTTTTATATAGGTATAGATGGTATCTCTTTATTTTTTGTGGTCCTGACCACATTTTTAATTCCTATTTGCATTCTAGTAGGTTGGTCCAGTATTAAAAGTTATAAAAAAGAGTATATGATAGCGTTTTTAATTCGTGAATCTTTCATGATTGCTGTG…
B_Bartramia_pomiformis	ATGTTACAATTTTTAGCTCCATTTTATTCCAATCTCAGTGGTCTTATTCCGTGTCCTTTGTTAGGAAGCATTATTCTTTTTGTTATCCCCGATCCCAGAATACGACTGATACGAAGTATTGGTTTGTGCACCTCTTTGATTACTTTTCTATATTCCCCTTTTTTTTGGATACAATTTGATAATTCTACAGCCAAATTTCAATTCGTGGAAACCATTCGATGGCTTCCTTATTCAAACATCAATTTTTATATAGGTATAGATGGTATCTCTTTATTTTTCGTGGTCTTGACCACATTTTTAATTCCTATTTGCATTTTAGTAGGTTGGTCCAGTATTAAAAGTTATAAAAAAGAGTATATGATAGCATTTCTAATTTGTGAATCTTTCATGATTGCTGTG…
E_Batis_maritima	ATGTTAGAACATTTCTGTGAATGCTATTCTGATCTAAGTGGTCTTATTCTGTGTCCTGTGCTAGGAAGCATTACTCCTCTTTTCATTCCAAATTCAAGAATACGACCGATACGATTAATTGGTCTGTGTGCCTCTCTTATTACTTTTTTGTATTCTCCTGTTCCTCGGATACAATTCGACCCTTCTACGGCCAAATCTCAATTTGTGGAAAGCCTTCGATGGCTTCCTTATGAAAACATCAATTTTTATTTGGGTATAGACGGTATCTCTTTATTCTTCGTGATATTGACCACATTTCTGATCCCTATTTGCATTTCAGTGGGTTGGTCTGGTATGAGAAGTTATGGGAAAGAGTATATTACAGCATCTTTAATTCGTGAATTTCTAATGATCGCCGTG…
E_Beta_macrocarpa	ATGTTAGAACATTTCTGTGAATGCTATTCTGATCTAAGTGGTCTTATTCTGTGTCCCGTGCTAGGAAGCATTACTCTTCTTTTCATTCCAAATTCAAGAATACGATCGATACGATTGATTGGTCTGTGCGCTTCTCTTATTACTTTTTTGTATTCTCCTGTTCTTCGGATACAATTTGATCCTTCTACGGCCAAATCTCAATTTGTGGAAAGCCTTCGATGGCTTCCTTATGAAAACATCCATTTTTATTTGGGTATAGACGGTATCTCTTTATTCTTCGTGATATTGACCACATTTTTGATCCCTATTTGCATTTTAGTGGGTTGGTCTGGTATGAGAAGTTATGGGAAAGAGTATATTACAGCATCTCTAATTCGTGAATTTCTAATGATCGCCGTG…
E_Beta_vulgaris_subsp_maritima	ATGTTAGAACATTTCTGTGAATGCTATTCTGATCTAAGTGGTCTTATTCTGTGTCCCGTGCTAGGAAGCATTACTCTTCTTTTCATTCCAAATTCAAGAATACGATCGATACGATTGATTGGTCTGTGCGCTTCTCTTATTACTTTTTTGTATTCTCCTGTTCTTCGGATACAATTTGATCCTTCTACGGCCAAATCTCAATTTGTGGAAAGCCTTCGATGGCTTCCTTATGAAAACATCCATTTTTATTTGGGTATAGACGGTATCTCTTTATTCTTCGTGATATTGACCACATTTTTGATCCCTATTTGCATTTTAGTGGGTTGGTCTGGTATGAGAAGTTATGGGAAAGAGTATATTACAGCATCTCTAATTCGTGAATTTCTAATGATCGCCGTG…
E_Beta_vulgaris_subsp_vulgaris	ATGTTAGAACATTTCTGTGAATGCTATTCTGATCTAAGTGGTCTTATTCTGTGTCCCGTGCTAGGAAGCATTACTCTTCTTTTCATTCCAAATTCAAGAATACGATCGATACGATTGATTGGTCTGTGCGCTTCTCTTATTACTTTTTTGTATTCTCCTGTTCTTCGGATACAATTTGATCCTTCTACGGCCAAATCTCAATTTGTGGAAAGCCTTCGATGGCTTCCTTATGAAAACATCCATTTTTATTTGGGTATAGACGGTATCTCTTTATTCTTCGTGATATTGACCACATTTTTGATCCCTATTTGCATTTTAGTGGGTTGGTCTGGTATGAGAAGTTATGGGAAAGAGTATATTACAGCATCTCTAATTCGTGAATTTCTAATGATCGCCGTG…
E_Boea_hygrometrica	ATGTTAGAA---------CAATGCTATTTTGATCTAAGTGGTCTTATTCTTTGTCCCGTGCTAGGAAGCATTACTCCTCTTTTCATTCCAAATTCAAGAATACGACCGATACGATTGATTGGGCTGTGCGCCTCTCTTATTACTTTTTTGTATCCCCCTGTTCTTCGGATCCAATTCGATCCTTCTACGGCCAAATCTCAATTTGTGGAAAGCCTTCGATGGCTTCCTTATGAAAACATCAATTTTTATTTGGGTATAGACGGTATCTCTTTATTCTTCGTGATATTGACCACATTTCTGATCCCTATTTGCATTTTAGTGGGTTGGTCTGGTATGAGAAGTTATGGGAAAGAGTATATTACAGCATCTCTAATTCGTGAATTTATAATGATCGCCGTG…
E_Brassica_carinata	ATGTTAGAACATTTCTGTGAATGCTATTCTAATCTAAGTGGTCTTATTCTGTGTCCTGTGCTAGGAAGCATTACTCCTCTTTTCATTCCAAATTCAAGAATACGACCGATACGATTAATTGGTCTGTGTGCCTCTCTTATTACTTTTTTGTATTCTCCTGTTCCTCGGATACAATTCGACTCTTCTACGGCCAAATCTCAATTTGTGGAAAGCCTTCGATGGCTTCCTTATGAAAACATCAATTTTTATTTGGGTATAGACGGTATCTCTTTATTCTTCGTGATATTGACCACATTTCTGATCCCTATTTGCATTTCAGTGGGTTGGTCTGGTATGAGAAGTTATGGGAAAGAGTATATTACAGCATTTTTAATTCGTGAATTTCTAATGATCGCCGTG…
E_Brassica_juncea	ATGTTAGAACATTTCTGTGAATGCTATTCTAATCTAAGTGGTCTTATTCTGTGTCCTGTGCTAGGAAGCATTACTCCTCTTTTCATTCCAAATTCAAGAATACGACCGATACGATTAATTGGTCTGTGTGCCTCTCTTATTACTTTTTTGTATTCTCCTGTTCCTCGGATACAATTCGACTCTTCTACGGCCAAATCTCAATTTGTGGAAAGCCTTCGATGGCTTCCTTATGAAAACATCAATTTTTATTTGGGTATAGACGGTATCTCTTTATTCTTCGTGATATTGACCACATTTCTGATCCCTATTTGCATTTCAGTGGGTTGGTCTGGTATGAGAAGTTATGGGAAAGAGTATATTACAGCATTTTTAATTCGTGAATTTCTAATGATCGCCGTG…
E_Brassica_napus	ATGTTAGAACATTTCTGTGAATGCTATTCTAATCTAAGTGGTCTTATTCTGTGTCCTGTGCTAGGAAGCATTACTCCTCTTTTCATTCCAAATTCAAGAATACGACCGATACGATTAATTGGTCTGTGTGCCTCTCTTATTACTTTTTTGTATTCTCCTGTTCCTCGGATACAATTCGACTCTTCTACGGCCAAATCTCAATTTGTGGAAAGCCTTCGATGGCTTCCTTATGAAAACATCAATTTTTATTTGGGTATAGACGGTATCTCTTTATTCTTCGTGATATTGACCACATTTCTGATCCCTATTTGCATTTCAGTGGGTTGGTCTGGTATGAGAAGTTATGGGAAAGAGTATATTACAGCATTTTTAATTCGTGAATTTCTAATGATCGCCGTG…
E_Brassica_oleracea	ATGTTAGAACATTTCTGTGAATGCTATTCTAATCTAAGTGGTCTTATTCTGTGTCCTGTGCTAGGAAGCATTACTCCTCTTTTCATTCCAAATTCAAGAATACGACCGATACGATTAATTGGTCTGTGTGCCTCTCTTATTACTTTTTTGTATTCTCCTGTTCCTCGGATACAATTCGACTCTTCTACGGCCAAATCTCAATTTGTGGAAAGCCTTCGATGGCTTCCTTATGAAAACATCAATTTTTATTTGGGTATAGACGGTATCTCTTTATTCTTCGTGATATTGACCACATTTCTGATCCCTATTTGCATTTCAGTGGGTTGGTCTGGTATGAGAAGTTATGGGAAAGAGTATATTACAGCATTTTTAATTCGTGAATTTCTAATGATCGCCGTG…
E_Brassica_rapa_subsp_campestris	ATGTTAGAACATTTCTGTGAATGCTATTCTAATCTAAGTGGTCTTATTCTGTGTCCTGTGCTAGGAAGCATTACTCCTCTTTTCATTCCAAATTCAAGAATACGACCGATACGATTAATTGGTCTGTGTGCCTCTCTTATTACTTTTTTGTATTCTCCTGTTCCTCGGATACAATTCGACTCTTCTACGGCCAAATCTCAATTTGTGGAAAGCCTTCGATGGCTTCCTTATGAAAACATCAATTTTTATTTGGGTATAGACGGTATCTCTTTATTCTTCGTGATATTGACCACATTTCTGATCCCTATTTGCATTTCAGTGGGTTGGTCTGGTATGAGAAGTTATGGGAAAGAGTATATTACAGCATTTTTAATTCGTGAATTTCTAATGATCGCCGTG…
M_Butomus_umbellatus	ATGTCCAAACATTTCTGTGAATGCTATTCCGATCTCAGTGGTCTGATTCTGTGTCCCGTGCTAGGAAGCATTACTCCTCTTTTTCTTCCAAATTCCAGAATACGACCGATACGATTGATTGGTCTGTGCGCCTCTCTTATTACTTTTTTGTATCCCCCTGTTCCTCGGATACAATTTGATCCTTCTACGGCCAAATCTCAATTTGTGGAAAGCCTTCGATGGCTTCCTTATGAAAACATTCATTTGTATATGGGTATAGACGGTATTTCATTATTCTTCGTGATATTGACCACATTTCTGATCCCTATTTGCATTTCAGTTGGTTGGTCTGGTATGAGAAGTTATGGGAAAGAGTATATTACAGCATTTCTAATTCGTGAATTTCTAATGATCGCCGTG…
B_Buxbaumia_aphylla	ATGTTACAATTTTTAGCTCCATTTTATTCCAATCTCAGTGGTCTTATTCTATGTCCTTTGTTAGGAAGCATTATTCTTTTTGTTATCCCTGATCCCAGAATACGACTGATACGAAGTATTGGTTTGTGTACCTCTTTGATGACTTTTTTGTATTCCCTTTCTTTCTGGATACAATTTGATAATTCTACAGCCAGATTTCAATTCGTGGAGACCATTCGATGGCTTCCTTACTCAAACATCAATTTTTATATAGGTATAGACGGTATCTCTTTATTTTTCGTGGTCTTGACCACATTTTTAATTCCCATTTGCATTTTAGTAGGTTGGTCCAGTATTAAAAGTTATAAAAAAGAGTATATGATAGCGTTTCTAATTTGTGAATCTTTCATGATCGCTGTG…
E_Carica_papaya	ATGTTAGAACATTTCTGTGAATGCTATTCTGATCTAAGTGGTCCTATTCTGTGTCCCGTGCTAGGAAGCATTACTCCTCTTTTCATTCCAAATTCAAGAATACGACCGATACGATTAATTGGTCTGTGTGCCTCTCTTATTACTTTTTTGTATTCTCCTGTTCCTCGGATACAATTCGACCCTTCTACGGCCAAATCTCAATTTGTGGAAAGCCTTCGATGGCTTCCTTATGAAAACATAAATTTTGATTTGGGTATAGACGGTATCTCTTTATTCTTCGTGATATTGACCACATTTCTGATCCCTATTTGCATTTCAGTGGGTTGGTCTGGTATGAGAAGTTATGGGAAAGAGTATATTACAGCATCTTTAATTCGTGAATTTCTAATGATCGCCGTG…
A_Chaetosphaeridium_globosum	---------------------ATGGTTTTAAGTTTAAGTTATCTTATTTTGTTACCCTTATTAGGTAGCGTATTATTACTTGTATTACCAGACTCTAATATTCGCTTAATTAAAAGAGTTGGTTTGAGCATTTCTTTAATCACTTTTGTTTATTCACTTTTGTTCTGGATATGTTTTGATAATTCTTGTACTAAATTTCAATTTGTAGAACAAATACCTTGGCTATCTTTTTCTAATATCAATTTTTATTATGGTATTGATGGTATATCTTTATTGTTTTTAATACTAACAACATTTTTAGTACCAAGTTGTCTATTAGTTGGTTGGTCAAGTATTTCAAAGTATCAACGAGAATACTTTGTAGCTTTTTTAGTATTAGAAGCATTTATGCTTGCTGTT…
A_Chara_vulgaris	ATGTTACAAATTTGTGCTCCATTATTTGACAATCTGAGTGGTCTTATCAAGTGGCCTCTTTTAGGGGCCCTCATCGTTTTACTTATTCCTAACTCGAAAATACGGTTGATACGAAGTATTGCCTTTTGCACCTCTTTGATAACTTTTTTATACTCTCTGTTGTTTTGGATACAATTTGAGAATTCTACAGCTAAATTCCAATTTGTTGAAACAATACGATGGCTTCCTTACTCAAATATCAATTTTTATATAGGTCTAGATGGGATTTCTTTATTCTTTGTGGTGTTGACTACGTTCTTAATACCTATTTGCATGTTAGTAGGTTGGTCTAGTATTCAAAATTACAAGAAAGAGTACATGATAGCTTTTTTAGTTCTGGAAGCTTTCATGATTGCTGTG…
A_Chlorokybus_atmophyticus	AAGTTAATAAAACTCATGATCAATTCATCTTTAATTTTATTTGTAGCTTTTACACCGTTAGTAGGAGCAATTATACTCTTTTTTATTCCAAATGAGAAAATACGTTTAATTCGAAGTATTGCTTTTACAACATCTTTGATTACTTTTCTATTTTCTTTGCTTTTATGGCTAGAATTTGATTACTCAACAGCAAAATTTCAATTTGTAAACAATGTAAATTGGCTTCCATTCTCAAACATAAACTTTTATATTGGAGTAGATGGAATCTCAATCTTTTTTATTATACTAACAACCTTTTTAATACCTGTTTGTATTTTAGTAGGGTGGTCAACGGTTAAGAATTATCTAAAACAGTATCTTATAGCTTTTTTGGTGTTAGAAACACTTATGATTTTTGTT…
E_Citrullus_lanatus	ATGTTAGAACATTTCTGTGAATGCTATTCTGATTTAAGTGGTCCTATTCTGTGTCCCGTGCTAGGAAGCATTACTCCTCTTTTCATTCCAAATTCAAGAATACGACCGATACGATTGATTGGTCTATGTGCCTCTCTTATTACTTTTTTGTATCCCCCTGTTCCTCGGATACAATTCGATCCTTCTACGGCCAAATCTCAATTTGTGGAAAGCCTTCGATGGCTTCCTTATGAAAACATCAATTTTTATTTGGGTATAGACGGTATCTCTTTATTCTTCGTGATATTGACCACATTTCTGATCCCTATTTGCATTTTAGTGGGTTGGTCTGGTATGAGAAGTTATGGGAAAGAGTATATTACAGCATCTCTAATTCGTGAATTTCTAATGATCGCCGTG…
B_Climacium_americanum	ATGTTACAATTTTTAGCTCCATTTTATTCCAATCTCAGTGGTCTCATTCTGTGTCCTTTATTAGGAAGCATCATTCTTTTCGTTATCCCCGATCCCAGAATACGACTGATACGAAGTATTGGTTTGTGCACCTCTTTGATTACTTTCTTATATTCCCTTCTTTTCTGGATACAATTTGATAATTCTACAGCCAAATTTCAATTCGTGGAAACCATTCGATGGCTTCCTTATTCAAACATCAATTTTTATATAGGTATAGATGGTATCTCTTTATTTTTCGTGGTCTTGACCACATTTTTAATTCCTATTTGTATTTTAGTAGGTTGGTCCAGTATTAAAAGTTATAAAAAAGAGTATATGATAGCATTTCTAATTTGTGAATCTTTCATGATTGCTGTG…
E_Cucumis_sativus	ATGTTAGAACATTTCTGTTCATGCTATTTTTCTTTAAGTGGTCCTATTCTGTGTCCCGTGCTAGGAAGCATTACTCCTCTTTTTATTCCAAATTCAAGAATACGACCGATACGATTGATTGGTCTATGTGCCTCTCTTATTACTTTTTTGTATCCCCCTGTTCCTCGGATACAATTCGATCCTTCTACGGCCAAATCTCAATTTGTGGAAAGCCTTCGATGGCTTCCTTATTCAAACATCAATTTTTCTTTGGGTATAGACGGTATCTCTTTATTCTTCGTGATATTGACCACATTTCTGATCCCTATTTGCATTTTAGTGGGTTGGTCTGGTATGAGAAGTTATGGGAAAGAGTATATTACAGCATCTCTAATTCGTTCATTTCTAATGATCGCCGTG…
E_Cucurbita_pepo	ATGTTAGAACATTTCTGTGAATGCTATTCTGATTTAAGTGGTCCTATTCTGTGTCCCGTGCTAGGAAGCATTGCTCCTCTTTTCATTCCAAATGAAAGAATACGCCCGATACGATTGATTGGTCTATGTGCCTCTCTTATTACTTTTTTGTATCCCCCTGTTCCTCGGATACAATTCGATCCTTCTACGGCCAAATCTCAATTTGTGGAAAGCCTTCGATGGCTTCCTTATGAAAACATCAATTTTTCTTTGGGTATAGACGGTATCTCTTTATTCTTCGTGATATTGACCACATTTCTGATCCCTATTTGCATTTTAGTGGGTTGGTCTGGTATGAGAAGTTATGGGAAAGAGTATATTACAGCATCTCTAATTCGTGAATTTCTAATGATCGCCGTG…
G_Cycas_taitungensis	ATGTCACAACAATTTCGTGAATGCTATTCCAATCTAAGTGGTCCTATTCCGTGTCCCGTGCTAGGAAGCATTATTCCTCTTTTCCTTCCAAATTCGAGAATGCGACTGATACGATCTATTGGTCTGTGCGCCTCTCTTCTTACTTTTTCGTACCCCCCTGTTCCTCGGATACAATTCGATTCTTCTACGGCCAAATCCCAATTTGTGGAAACCATTCGATGGCTTCCTTATGGAAGCATCAATTTGTATATGGGTATAGATGGTATCCCTTCATCCTCCGTGATATTGACCACATTTTCAATCCCTATTCGCATTTTAGTAGGTTGGTCCAGTATGAAAAGTTATGGGAAGGAGTATATTATAGCATTTCCAATTCGTGAATTTCCAATGATCGCCGTG…
E_Daucus_carota_subsp_sativus	ATGTTAGAATATTTCTGTGAATGCTATTCTGATCTAAGTGGTCCTATTCTGTGTCCCGTGCTAGGAAGCATTACTCCTCTTTTCATTCCAAATTCAAGAATACGGCCGATACGATTGATTGGTCTGTGTGCCTCTCTTATTACTTTTTTGTATCCCCCTGTTCTTCGGATACAATTCGATCCTTCTACGGCCAAATCTCAATTTGTGGAAAGCCTTCGATGGCTTCCTTATGAAAACATTCATTTTTATTTGGGTATAGACGGTATCTCTTTATTCTTCGTGATATTGACCACATTTCTGATCCCTATTTGCATTTCAGTGGGCTGGTCTGGTATGAGAAGTTATGGGAAAGAGTATATTACAGCATCTCTAATTCGTGAATTTCTAATGATCGCCGTG…
A_Entransia_fimbriata	---------------------ATGTTTTCAAATTTAAGTACTTTAATTTTATGGCCAACAGTAGGAGCTTTCGTGCTTTTTTTTATACCAGGGACTTCAAAACGT---ACGGGTCAAATAGCTTTAACTGCATCTTTGATGGCTTTTTTACATTCAATTTTTTTGTGGCTTTTTTTCGATTATTCCACGGCAAAATTTCAATTTGTTGAACAAATTCAGCTATTACCTTCGTCGTTTCTTAACTTTTATATTGGAATAGATGGTATTTCATTATTCTTTATAATATTGACCACTTTTTTAATTCCAGCATGTATTTTAGTTGGGTGGTCTAGTATAATTAAATATAAAAAAGAATATATGATTGCATTTCTTATTTTAGAATCACTAATGCTTTCTGTA…
B_Funaria_hygrometrica	ATGTTACAATTTTTAGCTCCATTTTATTCCAATCTCAGTGGTCTTATTCTGTGTCCTTTGTTAGGAAGCATTATTCTTTTTGTTATCCCTGATTCCAGAATACGACTGATACGAAGTATTGGTTTGTGCACCTCTTTGATTACTTTTTTATATTCCCTTCTTTTTTGGATACAATTTGATAATTCTACAGCCAAATTTCAATTCGTGGAAACCATTCGATGGCTTCCTTATTCAAACATCAATTTTTATATAGGTATAGACGGTATCTCTTTATTTTTCGTGGTCTTGACCACATTTTTAATTCCTATTTGCATTTTAGTAGGTTGGTCCAGTATTAAAAGTTATAAAAAAGAGTATATGATAGCATTTCTAATTTGTGAATCTTTCATGATTGCTGTG…
E_Glycine_max	ATGTTAGAACATTTCTGTGAATGCTATTCTGATCTAAGTGGTCCTATTCTGTGTCCCGTGCTAGGAAGCATTATTCCTCTTTTCATTCCAAATTCAAGAATACGACCGATACGATTGATTGGTCTGTGTGCCTCTCTTATTACTTTTTTGTATTCCCCTGTTCCTCGGATACAATTCGATCCTTCTACGGCCAAATCTCAATTTGTGGAAAGCCTTCGATGGCTTCCTTATGAAAACATCAATTTGAATTTGGGTATAGACGGTCTCTCTTTTTTCTTCGTGATATTGACCACATTTCTGATCCCTATTTGTATTTTAGTGGGTTGGTCTGGTATGAGAAGTTATGGGAAAGAGTATATTACAGCATCTCTAATTCGTGAATTTCTAATGATCGCCGTG…
P_Huperzia_squarrosa	ATGTTACAATCTCTAGCTCCATTTCATTCCAATCTCAGTGGTCTTATTTTGTGCCCTTTGTTAGGAAGCATTATTATTTTTGCTCTCCCTGATTCAAGAATACGACTGATACAAAGTATTGGTCTGTGCACTTCTTTGATTACTTTTTTGTATCCTCTTATTTTTTGGGTAAGGTTTGATAATTCTACTGCCAAATTTCAATTTGTGCAAACCATTCGATGGCTTCCTGATTCAAACATCAATTTTTCTATAGGTATAGATGGTATCTCTCCATTCTTTGTGGTCTTGACCACGTTTTTAATTCCTATTTGCATTTCAGTAGGTTGGTACAGTATCAAGAATTATAAAAAGGAATATACGATAGCATTTCCAATTCGTGAATCTATCATGATTGCTGTT…
B_Hypnum_imponens	ATGTTACAATTTTTAGCTCCATTTTATTCCAATCTCAGTGGTCTCATTCTGTGTCCTTTATTAGGAAGCATCATTCTTTTCGTTATCCCCGATCCCAGAATACGACTGATACGAAGTATTGGTTTGTGCACCTCTTTGATTACTTTCTTATATTCCCTTCTTTTCTGGATACAATTTGATAATTCTACAGCCAAATTTCAATTCGTGGAAACCATTCGATGGCTTCCTTATTCAAACATCAATTTTTATATAGGTATAGATGGTATCTCTTTATTTTTCGTGGTCTTGACCACATTTTTAATTCCTATTTGTATTTTAGTAGGTTGGTCCAGTATCAAAAGTTATAAAAAAGAGTATATGATAGCGTTTCTAATTTGTGAATCTTTCATGATTGCTGTG…
N_Liriodendron_tulipifera	ATGTTAGAACATTTCTTTGAATGCTATTCCGATCTAAGTGGTCTTATTCCGTGTCCCGTGCTAGGAAGCATGACTCCTCTTTTCATTCCAAATTCCAGAATACGACCGATACGATTGATTGGTCTGTGCGCCTCTCTTATTACTTTTTTGTATCCCCCTGTTCCTCGGATACAATTCGATCCTTCTACGGCCAAATCTCAATTTGTGGAAAGCCTTCGATGGCTTCCTTATGAAAACATCCATTTTTATATGGGTATAGACGGTCTCTCTTTATTCTTCGTGATATTGACCACATTTCTGATCCCTATTTGCATTTCAGTGGGTTGGTCTGGTATGAGAAGTTATGGGAAAGAGTATATTACAGCATCTCTAATTCGTGAATTTCTAATGATCGCCGTG…
E_Lotus_japonicus	ATGTTAGAACATTTCTGTGAATGCTATTCTGATCTAAGTGGTCCTATTCTGTGTCCCGTGCTAGGAAGCATTATTCCTCTTTTCATTCCAAATTCAAGAATACGACCGATACGATTGATTGGTCTGTGTGCCTCTCTTATTACTTTTTTGTATTCCCCTGTTCCTCGGATACAATTCGATCCTTCTACGGCCAAATCTCAATTTGTGGAAAGCCTTCGATGGCTTCCTTATTCAAACATCAATTTTCATTTGGGTATAGACGGTCTCTCTTTTTTCTTCGTGATATTGACCACATTTCTGATCCCTATTTGTATTTTAGTGGGTTGGTCTGGTATGAGAAGTTATGGGAAAGAGTATATTACAGCATCTCTAATTCGTGAATTTCTAATGATCGCCGTG…
E_Malus_x_domestica	ATGTTAGAACATTTCTGTGAATGCTATTCTGATCTAAGTGGTCTTATTCTATGTCCCGTGCTAGGAAGCATTACTCCTCTTTTCATTCCAAATTCAAGAATACGACCGATACGATTAATTGGTCTGTGTGCCTCTCTTATTACTTTTTTGTATCCCCCTGTTCCTCGGATACAATTTGATCCTTCTACGGCCAAATCTCAATTTGTGGAAAGCCTTCGATGGCTTCCTTATGAAAACATCAATTTTTATTTGGGTATAGACGGTATCTCTTTATTCTTCGTGATATTGACCACATTTCTGATCCCTATTTGCATTTCAGTGGGTTGGTCTGGTATGAGAAGTTATGGGAAAGAGTATATTACAGCATCTCTAATTCGTGAATTTCTAATGATCGCCGTG…
B_Marchantia_polymorpha	ATGTTACAAGTTTTAGCTCCATTTTATTCCAATTTAAGTGGTCTTATTTTGCTTCCTTTGCTAGGAAGCCTTATTATTTTGGTGATCCCGAATTCAAGAGTACGTCTGATACGAGGTATCACAATTTGGACCTCTTTGATTACTTTTTTATATTCTCTTTTTTTTTGGATACGCTTTGAGAATGATACAGCAAAATTTCAGTTTGTGGAAACTATTCGATGGCTTCCGTATTCAAATATCAATTTTTATATAGGTATAGATGGTATCTCTTTATTCTTTGTGATCTTGACCACGTTTTTAACTCCTATTTGCATTCTTGTTGGCTTTTATAGCGTCAAAAGTTATAAAAAAGAATATATGATAGCGTTTTTCATTTGTGAATCTTTCCTAATTGCTGTG…
A_Mesostigma_viride	------------------ATGAACTCAAAATTACTTTTATTTGTATGGCTTTTTCCCATACTAGGTGCAATATTTTTAAGTTTTATTCCGGAATCAAAAATTCGTTGGATTAGATTAGGAGCTTTTTGGTTTTCTTGTATTACATGGTTAGTATCTCTATTTCTTTGGGTAGGTTTTCAAAATTTGACAGCGGATTTTCAATTTCTGCAGAAAATTGATATTTTTCCTTTTACT---------TTTTTTGTAGGTGTTGACGGTATTTCTTTGTTTTTTATTCTTTTAACAACATTTTTGATTCCTGTTTGTTTATTAGTGAGCTGGTCAAATATTCATCATTATCGTAAAGCTTATTTTATAGCTTTCTTGGCGATGGAAAGCTTATTAATTTCAGTA…
E_Millettia_pinnata	ATGTTAGAACATTTCTGTGAATGCTATTCTGATCTAAGTGGTCCTATTCTGTGTCCCGTGCTAGGAAGCATTATTCCTCTTTTCATTCCAAATTCAAGAATACGACCGATACGATTGATTGGTCTGTGTGCCTCTCTTATTACTTTTTTGTATTCCCCTGTTCCTCGGATACAATTCGATCCTTCTACGGCCAAATCTCAATTTGTGGAAAGCCTTCGATGGCTTCCTTATGAAAACATCAATTTGAATTTGGGTATAGACGGTCTCTCTTTTTTCTTCGTGATATTGACCACATTTCTGATCCCTATTTGTATTTTAGTGGGTTGGTCTGGTATGAGAAGTTATGGGAAAGAGTATATTACAGCATCTCTAATTCGTGAATTTCTAATGATCGCCGTG…
E_Nelumbo_nucifera	ATGTTAGAACATTTCTGTGAATGCTATTCCAATCTAAGTGGTCCTATTCCGTGTCCCGTGCTAGGAAGCATTACTCCTCTTTTCATTCCAAATTCAAGAATACGACCGATACGATTGATTGGTCTGTGCGCCTCTCTTATTACTTTTTTGTATCCCCCTGCTCCTCGGATACAATTCGATCCTTCTACGGCCAAATCTCAATTTGTGGAAAGCCTTCGATGGCTTCCTTATGAAAACATAAATTTGTATATGGGTATAGACGGTATCTCTTTATTCTTCGTGATATTGACCACATTTCTGATCCCTATTTGCATTTCAGTGGGTTGGTCTGGTATGAGAAGTTTTGGGAAAGAGTATATTACAGCATCTCTAATTCGTGAATTTCTAATGATCGCCGTG…
E_Nicotiana_tabacum	ATGTTAGAACATTTCTGTGAATGCTATTCTGATCTAAGTGGTCTTATTCTTTGTCCCGTGCTAGGAAGCATTACTCCTCTTTTCATTCCAAATTCAAGAATACGACCGATACGATTAATTGGTCTGTGCGCCTCTCTTATTACTTTTTTGTATCCCCCTGTTCTTCGGATACAATTCGATCCTTCTACGGCCAAATCTCAATTTGTGGAAAGCCTTCGATGGCTTCCTTATGAAAACATAAATTTTTATTTGGGTATAGACGGTATCTCTTTATTCTTCGTGATATTGACCACATTTCTGATCCCTATTTGCATTTTAGTGGGTTGGTCTGGTATGAGAAGTTATGGGAAAGAGTATATTACAGCATTTCTAATTCGTGAATTTATAATGATCGCCGTG…
B_Nitella_hyalina	ATGTTACAAATTTGTGCTCCATTATTTGACAATCTGAGTGGTCTTATCAAGTGGCCTCTTTTAGGGGCCCTCATCGTTTTACTTATTCCTAACTCGAAAATACGGTTGATACGAAGTATTGCCTTTTGCACCTCTTTGATAACTTTTTTATACTCTCTCTTGTTTTGGATACAATTTGATAATTCTACAGCTAAATTCCAATTTGTTGAAACAATACGATGGCTTCCTTACTCAAATATCAATTTTTATATAGGTCTAGATGGGATTTCTTTATTCTTTGTGGTGTTGACTACCTTCTTAATACCTATTTGCATGTTAGTAGGTTGGTCTAGTATTCAAAATTACAAGAAAGAGTACATGATAGCTTTTTTAGTTCTGGAAGCTTTCATGATTGCTGTG…
B_Orthotrichum_stellatum	ATGTTACAATTTTTAGCTCCATTTTATTCCAATCTCAGTGGTCTTATTCTGTGTCCTTTGTTAGGAAGCATTATTCTTTTTGTTATCCCTAATCCCAGAATACGACTGATACAAAGTATTGGTTTGTGCACCTCTTTGATTACTTTTCTATATTCCCTTTTTTTTTGGATACAATTCGATAATTCTACAGCCAAATTTCAATTCGTGGAAACCATTCGATGGCTTCCTTATTCAAACATCAATTTTTATATAGGTATAGATGGTATCTCTTTATTTTTCGTAGTCTTGACCACATTTTTAATTCCTATTTGCATTTTAGTAGGTTGGTCCAGTATTAAAAGTTATAAAAAAGAGTATATGATAGCCTTTCTAATTTGTGAATCTTTCATGATTGCTGTA…
M_Oryza_sativa_Indica_Group	ATGTTAGAACATTTCTGTGAATGCTATTTCGATCTAAGTGGTCCTATTCTCTGTCCCGTGCTAGGAAGCATTACTCTTCTTTTCATTCCAAATTCTTCAATAAGACTGATACGATTGATTGGTCTGTGCGTTTCTCTTATTACTTTTTTGTATCCCCTTGTTCCTCGGATACAATTCGATCCTTCTACGGCCAAATCTCAATTTGTGGAAAGCCTTCGATGGCTTCCTTATGAAAACATCCATTTGTATATGGGTATAGACGGTCTTTCATTATTCTTCGTGATATTGACCACATTTCTGATCCCTATTTGCATTTCAGTGGGTTGGTCTGGTATGAGAAGTTTTGGGAAAGAGTATATTACAGCATTTCTAATTCGTGAATTTCTAATGATCGCCGTG…
M_Oryza_sativa_Japonica_Group	ATGTTAGAACATTTCTGTGAATGCTATTTCGATCTAAGTGGTCCTATTCTCTGTCCCGTGCTAGGAAGCATTACTCTTCTTTTCATTCCAAATTCTTCAATAAGACTGATACGATTGATTGGTCTGTGCGTTTCTCTTATTACTTTTTTGTATCCCCTTGTTCCTCGGATACAATTCGATCCTTCTACGGCCAAATCTCAATTTGTGGAAAGCCTTCGATGGCTTCCTTATGAAAACATCCATTTGTATATGGGTATAGACGGTCTTTCATTATTCTTCGTGATATTGACCACATTTCTGATCCCTATTTGCATTTCAGTGGGTTGGTCTGGTATGAGAAGTTTTGGGAAAGAGTATATTACAGCATTTCTAATTCGTGAATTTCTAATGATCGCCGTG…
B_Phaeoceros_laevis	ACGTTACAATTTCCAGCTTTATCTCATCTCAATCTAAGTGGTCTTATTTTGCGTCTTTTGCTGGGAAGCATTATTCTTCTCCTTATTCCTGATTCAAGAATACAACTGATA---AGTATTGGTCCGCGCACCTTTTTGATCACTTTTTTATATTCTCCTTTTTTTTGGATAGAATTCGATAATTCTACAGCCAAATTT---TTTGTGGAAAGCATT---TGGCCTCCTTATTCAAACATCAATTTATATATAGGTATAGATGGTATCTTTTTATCTTCTGCGGTCTTGACCACGTTTTTAATTCCTATTCGCATTTCGGTAGGTTGGTCCAGTATCAAGAGTTATAAGAAAGAGTATATGATAGCGTTTTTAATTCGTGAATCTCTTATGATTGCTGTG…
M_Phoenix_dactylifera	ATGTTAGAACATCTCTGTGAATGCTATTCCGATCTAAGTGGTCCTATTCCGTGTCCCGTGCTAGGAAGCATTACTCCTCTTTTCATTCCAAATTCAAGAATACGACCGATACGATTGATTGGTCTGTGCGCTTCTCTTATTACTTTTTTGTATCCCCCTGTTCCTCGGATACAATTCGATCCTTCTACAGCCAAATCTCAATTTGTGGAAAGCCTTCGATGGCTTCCTTATGAAAACATCCATTTGTATATTGGTATAGACGGTCTTTCATTATTCTTCGTGATATTGACCACATTTCTGATCCCTATTTGCATTTCAGTGGGTTGGTCTGGTATGAGAAGTTATGGGAAAGAGTATATTACAGCATCTCTAATTCGTGAATTTCTAATGATCGCCGTG…
B_Physcomitrella_patens	ATGTTACAATTTTTAGCTCCATTTTATTCCAATCTCAGTGGTCTTATTCTGTGTCCTTTGTTAGGAAGCATTATTCTTTTTGTTATCCCTGATCCCAGAATACGACTGATACGAAGTATTGGTTTGTGCACCTCTTTGATTACTTTTTTATATTCCCTTCTTTTTTGGATACAATTTGATAATTCTACAGCCAAATTTCAATTCGTGGAAACCATTCGATGGCTTCCTTACTCAAACATCAATTTTTATATAGGTATAGACGGTATCTCTTCATTTTTCGTGGTCTTGACCACATTTTTAATTCCTATTTGCATTTTAGTAGGTTGGTCCAGTATTAAAAGTTATAAAAAAGAGTATATGATAGCATTTCTAATTTTAGAATCTTTCATGATTGCTGTG…
B_Pleurozia_purpurea	ACGTTACAAGTTTTAGCTCCATTTTCTTCCAATTTAAGTGGTCTCATTTTGCTCCCTTTGCTAGGAAGCCTTATTATTTTGGTGACCCCGAATTCGAGAGTACGTCTGATACGAGGTATCACAATTTGGACCTCTTTGATCACTTTTTTATATTCTCTTTTCTTTTGGATACGCTTCGAGAATGATACAGCAAAATTTCAGTTTGTGGAAACTATTCGATGGCTTCCGTATCCAAATATCAATTTCTATATAGGTATAGATGGTATCTCGTTATTCTTTGTGATCTTGACCACGTTTTTAACCCCTATTTGCATTCTTGTTGGCTTTTATAGCGTCAAGAGTTATAAAAAAGAGTATATGATAGCGTTTTTCGTTTGTGAATCTTTCCCAATTGCTGTG…
B_Ptychomnion_cygnisetum	ATGTTACAATTTTTAGCTCCATTTTATTCCAATCTCAGTGGTCTCATTCTGTGTCCTTTATTAGGAAGCATTATTCCCTTCGTTATCCCCGATCTCAGAATACGACTGATACGAAGTATTGGTTTGTGCACCTCTTTGATTACCTTCTCATATTCCCTTCTTTTCTGGATACAATTCGATAATTCTACAGCCAAATTTCAATTCGTGGAAACCATTCGATGGCTTCCTTATTCAAACATCAATTTTCATATAGGTATAGATGGTATCTCTTTATTTTTCGTGGTCCTGACCACATTTTTAATTCCCATTTGTATCTTAGTAGGTTGGTCCAGTATCAAGAGTTATAAGAAAGAGTATATGATAGCATTTCTAATTTGTGAATCTTTCATGATTGCTGTG…
E_Raphanus_sativus	ATGTTAGAACATTTCTGTGAATGCTATTCTAATCTAAGTGGTCTTATTCTGTGTCCTGTGCTAGGAAGCATTACTCTTCTTTTCATTCCAAATTCAAGAATACGACCGATACGATTAATTGGTCTGTGTGCCTCTCTTATTACTTTTTTGTATTCTCCTGTTCCTCGGATACAATTCGACTCTTCTACGGCCAAATCTCAATTTGTGGAAAGCCTTCGATGGCTTCCTTATGAAAACATCAATTTTTATTTGGGTATAGACGGTATCTCTTTATTCTTCGTGATATTGACCACATTTCTGATCCCTATTTGCATTTCAGTGGGTTGGTCTGGTATGAGAAGTTATGGGAAAGAGTATATTACAGCATTTTTAATTCGTGAATTTCTAATGATCGCCGTG…
E_Rhazya_stricta	ATGTTAGAACATTTCTGTGAATGCTATTCTAATCTAAGTGGTCTTATTCTGTGTCCCGTGCTAGGAAGCATTACTCCTCTTTTCATTCCAAATTCAAGAATACGACCGATACGATTGATTGGTCTGTGCGTCTCTCTTATTACTTTTTTGTATCCCCCTGTTCTTCGGATACAATTCGATCCTTCTACGGCCAAATCTCAATTTGTGGAAAGCCTTCGATGGCTTCCTTATGAAAACATAAATTTTTATTTGGGTATAGACGGTATCTCTTTATTCTGCGTGATATTGACCACATTTCTGATCCCTATTTGCATTTTAGTGGGTTGGTCTGGTATGAGAAGTTATGGGAAAGAGTATATTACAGCATCTCTAATTCGTGAATTTCTAATGATTGCCGTG…
E_Ricinus_communis	ATGTTAGAACATTTCTGTGAATGCTATTCTGATCTAAGTGGTCTTATTCTCTGTCCCGTGCTAGGAAGCATTACTCCTCTTTTCATTCCAAATTCAAGAATACGACCGATACGATTGATTGGTCTGTGTGCCTCTCTCATTACTTTTTTGTATTCCCCTGTTCTTCGGATACAATTCGATCCTTCTACGGCCAAATCTCAATTTGTGGAAAGCCTTCGATGGCTTCCTTATGAGAACATCCATTTTTTTTTTGGTATAGACGGTATTTCTTTATTCTTCGTGATATTGACCACATTTCTGATCCCTATTTGCATTTCAGTGGGTTGGTCTGGTATGAGAAGTTATGGGAAAGAGTATATTACAGCATCTCTAATTCGTGAATTTCTAATGATCGCCGTG…
A_Roya_obtusa	ATGTTTGATATTTTCAGCCCACTTTATTCAAACTTAAGTGGTTTAATTCTTTGGCCACTATTAGGAAGTTTAGTACTTTTTCAAATACCTAATTCAAAAACAAGACTTATACAAAATATAGGGTTTTGTACTTCTCTATTAACTTTTTTATATTCACTAAAATTTTGGTTGCAATTTGATAATTCTACATCAAAGTTTCAATTTGTTGAAACAATTCAATGGCTTCCTTACTCAAATATTAATTTTATTTTAGGTTTAGATGGTATTTCTTTATTTTTTGTGATATTAACTACTTTTTTAGTCCCTATATGTATTTTAGTTGGTTGGTCAAATATAAAAAATTATAAGAAAGAATATATTATAGCTTTTTTAATTTTAGAATCATTAATGATATCTGTT…
E_Salvia_miltiorrhiza	ATGTTAGAA---------CAATGGTATTTTGATCTAAGTGGTCTTATTCTTTCTCCCGTGCTAGGAAGCATTACTCCTCTTTTCATTCCAAATTCAAGAATACGACCGATACGATTGATTGGTCTGTGCGCCTCTCTTATTACTTTTTTGTATTCCCCTGTTCTTCGGATACAATTCGATCCTTCTACGGCCAAATCTCAATTTGTGGAAAGCCTTCGATGGCTTCCTTATGAAAACATCCATTTTGATTTGGGTATAGATGGTATCTCTTTATTCTGCGTGATATTGACCACATTTCTGATCCCTATTTGCATTTTAGTGGGTTGGTCTGGTATGAGAAGTTATGGGAAAGAGTATATTACAGCATCTCTAATTCGTGAATTTCTAATGATCGCCGTG…
E_Silene_latifolia	ATGTTAGAACATTTCTGTGAATGCTATTTTGATCTAAGTGGTCTTATTCTGTGTCCCGTGCTAGGAAGCATTACTCTTCTTTTCATTCCAAATTCAAGAATACGATCGATACGATTGATTGGTCTGTGCGCTTCTCTTATTACTTTTTTGTATTCTCCTGTTCTTCGGATACAATTTGATCCTTCTACGGCCAAATCTCAATTTGTCGAAAGCCTTCGATGGCTTCCTTATGAAAACATAAATTTTTATTTGGGTATAGACGGTATCTCTTTATTCTTCGTGATATTGACCACATTTTTGATCCCTATTTGCATTTTAGTGGGTTGGTCTGGTATGAGAAGTTATGGGAAAGAGTATATTACAGCATCTCTAATTCGTGAATTTCTAATGATCGCCGTG…
E_Silene_vulgaris	ATGTTAGAACATTTCTGTGAATGCTATTTTGATCTAAGTGGTCTTATTCTGTGTCCCGTGCTAGGAAGCATTACTCTTCTTTTCATTCCAAATTCAAGAATACGATCGATACGATTGATTGGTCTGTGCGCTTCTCTTATTACTTTTTTGTATTCTCCTGTTCTTCGGATACAATTTGATCCTTCTACGGCCAAATCTCAATTTGTCGAAAGCCTTCGATGGCTTCCTTATGAAAACATAAATTTTTATTTGGGTATAGACGGTATCTCTTTATTCTTCGTGATATTGACCACATTTTTGATCCCTATTTGCATTTTAGTGGGTTGGTCTGGTATGAGAAGTTATGGGAAAGAGTATATTACAGCATCTCTAATTCGTGAATTTATAATGATCGCCGTG…
B_Sphagnum_palustre	ATGTTACAATTTTTAGCTTCATTTTATTTTAATCTTAGTGGTCTTATTTTGTGTCCTTTGTTAGGAAGCATTATTCTTTCCGTTATCCCTGATTCAAGAATACGACTGATACGAGGTATTGGTTTGTGCACCTCTTTGATTACTTTTCTGTATTCTCTCTTTTTTTGGATACAATTCGATAATTCTACAGCCAAATTTCAATTTGTGGAAACCATTCGATGGCTTCCTTATCCAAATATTCATTTTTATATAGGTATAGATGGTATCTCTTTATTTTTTGTGGTTTTGACCACATTCTTAATTCCTATTTGCATTTTAGTAGGTTGGTCTAGTATCAAGAATTATAAAAGAGAGTATATGATAGCATTTTTAATTTGTGAATCTTTCATGATTGCTGTG…
M_Spirodela_polyrhiza	ATGTTAGAACATTTCTGTGAATGCTATTCCGATCTAAGTGGTCCTATTCCGTGTCCCGTGCTAGGAAGCATTACTCCTCTTTTCATTCCAAATTCAAGAATACGACCGATACGATTGATTGGTCTTTGCGCCTCTCTTATTACTTTTTTGTATCCCCCTGTTCCTCGGATACAATTCGATCCTTCTACGGCCAAATCTCAATTTGTGGAAAGCCTTCGATGGCTTCCTTATGAAAACATCCATTTGTATATGGGTATAGACGGTATTTCATTATTCTTCGTGATATTGACCACATTTCTGATCCCTATTTGCATTTCAGTGGGTTGGTCTAGTATGAGAAGTTATGGGAAAGAGTATATTACAGCATCTCTAATTCGTGAATTTCTAATGATCGCCGTG…
B_Tetraphis_pellucida	ATGTTACAATTTTTAGCTCCATTCTATTCCAATCTCAGTGGTCTTATTCTGTGTCCTTTGTTAGGAAGCATTATTCTTTTTGTTATCCCCGATCCCAGAATACGACTGATACGAAGTATTGGTTTGTGCACTTCTTTGATTACTTTTTTGTATTCCCTTCTTTTTTGGATACAATTTGATAATTCTACAGCCAAATTTCAATTCGTGGAAACCATTCGATGGCTTCCGTATTCGAACATCAATTTTTATATAGGTATAGATGGTATCTCTTTATTTTTCGTGGTCTTGACCACATTTTTAATTCCTATTTGCATTCTCGTAGGTTGGTCCAGTATTAAAAGTTATAAAAAAGAGTATATGATAGCGTTTCTAATTCGTGAATCTTTCATGATTGCTGTG…
B_Treubia_lacunosa	ATGTTACAAGTTTTAGCTCCATTTTCTTTCAATCTAAGTGGTCTTATTTTGCTTCCTTTGTTAGGAAGCCTTATTATTTTGGTGATCCCGAATTCAAGAGTACGTCTGATACGAGATATCACACTTTGGACCTCTTTGATGACTTTTCTATATTCTCTTTTTTTTTGGATACGCTTCGAGAATGATACAGCAAAATTTCAGTTTGTGGAAACTATTCGATGGCTTCCGTATTCAAATATCAATTTTTATATAGGTATAGATGGGATCTCTTTATTCTTTGTGATTTTGACCACGTTTTTAACTCCTATTTGCATTCTTGTTGGTTTTTATAGCGTCAAAAGTTATAGAAAGGAGTATATGATAGCGTTTTTCATTTGTGAATCTTTCCTCATTGCTGTG…
M_Tripsacum_dactyloides	ATGTTAGAACATTTCAGTGAATGCTATTTCGATCTAAGTGGTCCTATTCTCTGTCCCGTGCTAGGAAGCATTACTCCTCTTTTCATTCCAAATTCTTCAATAAGACCGATACGATTGATTGGTCTGTGCGTTTCTCTTATTACTTTTTTGTATCCCCCTGTTCCTCGGATACAATTCGATCCTTCTACGGCCAATTCTCAATTTGTGGAAAGCCTTCGATGGCTTCCTTATGAAAACATCCATTTGTATATGGGTATAGACGGTCTTTCATTATTCTTCGTGATATTGACCACATTTCTGATCCCTATTTGCATTTCAGTGGGTTGGTCTGGTATGAGAAGTTTTGGGAAAGAGTATATTACAGCATTTCTAATTCGTGAATTTCTAATGATCGCCGTG…
M_Triticum_aestivum	ATGTTAGAACATTTCTGTGAATGCTATTTCGATCTAAGTGGTCCTATTCTCTGTCCCGTGCTAGGAAGCATTACTCCTCTTTTCATTCCAAATTCTTCAATAAGACCGATACGATTGATTGGTCTGTGCGTTTCTCTTATTACTTTTTTGTATCCCCCTGTTCCTCGGATACAATTCGATCCTTCTACGGCCAAATCTCAATTTGTGGAAAGCCTTCGATGGCTTCCTTATGAAAACATCCATTTGTATATGGGTATAGACGGTCTTTCATTATTCTTCGTGATATTGACCACATTTCTGATCCCTATTTGCATTTCAGTGGGTTGGTCTGGTATGAGAAGTTTTGGGAAAGAGTATATTACAGCATTTCTAATTCGTGAATTTCTAATGATCGCCGTG…
M_Triticum_timopheevii	ATGTTAGAACATTTCTGTGAATGCTATTTCGATCTAAGTGGTCCTATTCTCTGTCCCGTGCTAGGAAGCATTACTCCTCTTTTCATTCCAAATTCTTCAATAAGACCGATACGATTGATTGGTCTGTGCGTTTCTCTTATTACTTTTTTGTATCCCCCTGTTCCTCGGATACAATTCGATCCTTCTACGGCCAAATCTCAATTTGTGGAAAGCCTTCGATGGCTTCCTTATGAAAACATCCATTTGTATATGGGTATAGACGGTCTTTCATTATTCTTCGTGATATTGACCACATTTCTGATCCCTATTTGCATTTCAGTGGGTTGGTCTGGTATGAGAAGTTTTGGGAAAGAGTATATTACAGCATTTCTAATTCGTGAATTTCTAATGATCGCCGTG…
B_Ulota_hutchinsiae	ATGTTACAATTTTTAGCTCCATTTTATTCCAATCTCAGTGGTCTTATTCTGTGTCCTTTGTTAGGAAGCATTATTCTTTTTGTTATCCCTAATCCCAGAATACGACTGATACAAAGTATTGGTTTGTGCACCTCTTTGATTACTTTTCTATATTCCCTTTTTTTTTGGATACAATTCGATAATTCTACAGCCAAATTTCAATTCGTGGAAACCATTCGATGGCTTCCTTATTCAAACATCAATTTTTATATAGGTATAGATGGTATCTCTTTATTTTTCGTAGTCTTGACCACATTTTTAATTCCTATTTGCATTTTAGTAGGTTGGTCCAGTATTAAAAGTTATAAAAAAGAGTATATGATAGCCTTTCTAATTTGTGAATCTTTCATGATTGCTGTA…
E_Vaccinium_macrocarpon	ATGTTAGAACATTTCTGTGAATGCTATTTCGATCTAAGTGGTCTTATTCTGTGTCCCGTGCTAGGAAGCATTCTTCTTCTTTTTATTCCTAATTCAAGAATACGACTGATACGATTGATTGGTTTGTGCGCCTCTCTTATTACTTTTTTGTATTCCCTTGTTCTTTGGATACAATTCGATCCTTCTACGGCCAAATTTCAATTTGTGGAAAGCCTTAGATGGCTTCCTTATGAAAACATCAATTTTTATTTGGGTATAGACGGTATCTCTTTATTCTTCGTGATATTGACCACATTTCTGATCCCTATTTGCATTTTAGTGGGTTGGTCTGGTATGAGAAGTTATGGGAAAGAGTATATTATAGCATTTCTAATTTGTGAATTTCTAATGATCGCCGTG…
E_Vigna_angularis	ATGTTAGAACATTTCTGTGAATGCTATTCTGATCTAAGTGGTCCTATTCTGTGTCCCGTGCTAGGAAGCATTATTCCTATTTTCATTCCAAATTCAAGAATACGACCGATACGATTGATTGGTCTGTGTGCCTCTCTTATTACTTTTTTGTATTCCCCTGTTCCTCGGATACAATTCGATCCTTCTACGGCCAAATCTCAATTTGTGGAAAGCCTTCGATGGCTTCCTTATGAAAACATCAATTTGAATTTGGGTATAGACGGTCTCTCTTTTTTCTTCGTGATATTGACCACATTTCTGATCCCTATTTGTATTTTAGTGGGTTGGTCTGGTATGAGAAGTTATGGGAAAGAGTATATTACAGCATCTCTAATTCGTGAATTTCTAATGATCGCCGTG…
E_Vigna_radiata	ATGTTAGAACATTTCTGTGAATGCTATTCTGATCTAAGTGGTCCTATTCTGTGTCCCGTGCTAGGAAGCATTATTCCTATTTTCATTCCAAATTCAAGAATACGACCGATACGATTGATTGGTCTGTGTGCCTCTCTTATTACTTTTTTGTATTCCCCTGTTCCTCGGATACAATTCGATCCTTCTACGGCCAAATCTCAATTTGTGGAAAGCCTTCGATGGCTTCCTTATGAAAACATCAATTTGAATTTGGGTATAGACGGTCTCTCTTTTTTCTTCGTGATATTGACCACATTTCTGATCCCTATTTGTATTTTAGTGGGTTGGTCTGGTATGAGAAGTTATGGGAAAGAGTATATTACAGCATCTCTAATTCGTGAATTTCTAATGATCGCCGTG…
E_Vitis_vinifera	ATGTTAGAACATTTCTGTGAATGCTATTCCGATCTAAGTGGTCCTATTCCGTGTCCCGTGCTAGGAAGCATTACTCCTCTTTTCATTCCAAATTCAAGAATACGACCGATACGATTGATTGGTCTGTGCGCCTCTCTAATTACTTTTTTGTATCCCCCTGTTCCTCGGATACAATTCGATCCTTCTACGGCCACATCTCAATTTGTGGAAAGCCTTCGATGGCTTCCTTATGAAAACATCAATCTTTATTTGGGTATAGACGGTATCTCTTTATTCTTCGTGATATTGACCACATTTCTGATCCCTATTTGCATTTCAGTGGGTTGGTCTGGTATGAGAAGTTATGGGAAAGAGTATATTACAGCATCTCTAATTCGTGAATTTTTAATGATCGCCGTG…
M_Zea_luxurians	ATGTTAGAACATTTCAGTGAATGCTATTTCGATCTAAGTGGTCCTATTCTCTGTCCCGTGCTAGGAAGCATTACTCCTCTTTTCATTCCAAATTCTTCAATAAGACCGATACGATTGATTGGTCTGTGCGTTTCTCTTATTACTTTTTTGTATCCCCCTGTTCCTCGGATACAATTCGATCCTTCTACGGCCAATTCTCAATTTGTGGAAAGCCTTCGATGGCTTCCTTATGAAAACATCCATTTGTATATGGGTATAGACGGTCTTTCATTATTCTTCGTGATATTGACCACATTTCTGATCCCTATTTGCATTTCAGTGGGTTGGTCTGGTATGAGAAGTTTTGGGAAAGAGTATATTACAGCATTTCTAATTCGTGAATTTCTAATGATCGCCGTG…
M_Zea_mays_subsp_mays	ATGTTAGAACATTTCAGTGAATGCTATTTCGATCTAAGTGGTCCTATTCTCTGTCCCGTGCTAGGAAGCATTACTCCTCTTTTCATTCCAAATTCTTCAATAAGACCGATACGATTGATTGGTCTGTGCGTTTCTCTTATTACTTTTTTGTATCCCCCTGTTCCTCGGATACAATTCGATCCTTCTACGGCCAATTCTCAATTTGTGGAAAGCCTTCGATGGCTTCCTTATGAAAACATCCATTTGTATATGGGTATAGACGGTCTTTCATTATTCTTCGTGATATTGACCACATTTCTGATCCCTATTTGCATTTCAGTGGGTTGGTCTGGTATGAGAAGTTTTGGGAAAGAGTATATTACAGCATTTCTAATTCGTGAATTTCTAATGATCGCCGTG…
M_Zea_mays_subsp_parviglumis	ATGTTAGAACATTTCAGTGAATGCTATTTCGATCTAAGTGGTCCTATTCTCTGTCCCGTGCTAGGAAGCATTACTCCTCTTTTCATTCCAAATTCTTCAATAAGACCGATACGATTGATTGGTCTGTGCGTTTCTCTTATTACTTTTTTGTATCCCCCTGTTCCTCGGATACAATTCGATCCTTCTACGGCCAATTCTCAATTTGTGGAAAGCCTTCGATGGCTTCCTTATGAAAACATCCATTTGTATATGGGTATAGACGGTCTTTCATTATTCTTCGTGATATTGACCACATTTCTGATCCCTATTTGCATTTCAGTGGGTTGGTCTGGTATGAGAAGTTTTGGGAAAGAGTATATTACAGCATTTCTAATTCGTGAATTTCTAATGATCGCCGTG…
M_Zea_perennis	ATGTTAGAACATTTCAGTGAATGCTATTTCGATCTAAGTGGTCCTATTCTCTGTCCCGTGCTAGGAAGCATTACTCCTCTTTTCATTCCAAATTCTTCAATAAGACCGATACGATTGATTGGTCTGTGCGTTTCTCTTATTACTTTTTTGTATCCCCCTGTTCCTCGGATACAATTCGATCCTTCTACGGCCAATTCTCAATTTGTGGAAAGCCTTCGATGGCTTCCTTATGAAAACATCCATTTGTATATGGGTATAGACGGTCTTTCATTATTCTTCGTGATATTGACCACATTTCTGATCCCTATTTGCATTTCAGTGGGTTGGTCTGGTATGAGAAGTTTTGGGAAAGAGTATATTACAGCATTTCTAATTCGTGAATTTCTAATGATCGCCGTG…
M_Sorghum_bicolor	ATGTTAGAACATTTCAGTGAATGCTATTTCGATCTAAGTGGTCCTATTCTCTGTCCCGTGCTAGGAAGCATTACTCCTCTTTTCATTCCAAATTCTTCAATAAGACCGATACGATTGATTGGTCTGTGCGTTTCTCTTATTACTTTTTTGTATCCCCCTGTTCCTCGGATACAATTCGATCCTTCTACGGCCAATTCTCAATTTGTGGAAAGCCTTCGATGGCTTCCTTATGAAAACATCCATTTGTATATGGGTATAGACGGTCTTTCATTATTCTTCGTGATATTGACCACATTTCTGATCCCTATTTGCATTTCAGTGGGTTGGTCTGGTATGAGAAGTTTTGGGAAAGAGTATATTACAGCATTTCTAATTCGTGAATTTCTAATGATCGCCGTG…
E_Mimulus_guttatus	ATGTTAGAA---------CAATGGTATTTTGATCTAAGTGGTCTTATTCTTTCTCCCGTGCTAGGAAGCATTACTCCTCTTTTCATTCCAAATTCAAGAATACGACCGATACGATTGATTGGTCTGTGCGCCTCTCTTATTACTTTTTTGTATCCCCCTGCTCTTCGGATACAATTCGATCCTTCTACGGCCAAATCTCAATTTGTGGAAAGCCTTCGATGGCTTCCTTATGAAAATATCAATTTGGATTTGGGTATAGACGGTATCTCTTTATTCTGCGTGATATTGACCACATTTCTGATCCCTATTTGCATTTTAGTGGGTTGGTCTGGTATGAGAAGTTATGGGAAAGAGTATATTACAGCATCTCTAATTCGTGAATGTGGAATGATCGCCGTG…
N_Amborella_trichopoda	ATGTTACAAAATCTCTGTGAATGCTATTCCGATCTTAGTGGTCCTATTCTGTGTCCCGTGCCAGGAAGCATTACTCCTCTTTTCATTCCAAATTCAAGAATACGACCGATACGATTGATTGGTCTGTGCGCCTCTCTTCTTACTTTTTTGTATCCCCCTGTTCCTCGGATACAATTCGATCCTTCTACGGCCAAATCTCAATTTGTGGAAAGCCTTCGATGGCTTCCTTATGAAAACATAAATTTTTATATGGGTATAGACGGTATATCTTTATTCTTCGTGATATTGACCACATTTCTGGTCCCTATTTGCATTTCAGTGGGTTGGTCTGGTATGAGAAGTTATGGGAAAGAGTATATTACAGCATCTCTAATTCGTGAATCTCTAATGATCGCCGTG…
