# Supplementary material for: The mitochondrial genome map of Nelumbo nucifera reveals ancient evolutionary features
Source: Sci Rep. 2016 Jul 22;6:30158. doi: 10.1038/srep30158 (PMC4957087; doi:10.1038/srep30158)
Supplement: Supplementary Data S1 [file srep30158-s2.zip › Alignment/nad5.phy]

77 2010
M_Aegilops_speltoides	ATGTATCTACTTATTGTCTTTTTGCCTTTGCTCGGTAGTTCCGTAGCCGGTTTTTTCGGACGTTTTCTAGGATCTGAAGGAACCGCTATAATGACCACCACGTGCGTTTCATTTTCTTCGATCTTATCTTTGATTGCTTTTTATGAAGTCGCACTGGGAGCTAGTGCTTGCTATCTCAGAATAGCTCCATGGATCTCATCGGAAATGTTTGATGCTTCTTGGGGCTTCTTTTTCGATAGCCTGACCGTAGTGATGTTAATTGTGGTTACATTCATAAGTAGCTTGGTCCATCTTTATTCCATTTCATATATGTCTGAGGATCCGCATAGCCCTCGATTTATGTGTTATTTATCCATTTTTACTTTTTTTATGCTAATGTTGGTGACTGGAGATAACTTT…
E_Ajuga_reptans	ATGTATCTACTTATCGTCTTTTTGCCCCTCCTCGGTAGTTCCGTAGCAGGCTTTTTCGGACGTTTTCTAGGCTCAGAAGGAACCGCTATAATAACCACCACGTGCGTTTCATTCTCTTCGATCTTCTCTTTGATTGCTTTTTATGAAGTCGCACCGGGAGCAAGTGCTTGCTATCTAAGAGTTGCTCCATGGATCTCATCGGAAATGTTTGATGCTTCTTGGGGCTTCTTGTTCGATAGCCCGACCGTAGTGATGTTAATTGTGGTTACATTCATAAGTAGCTTGGTCCATCTTTATTCTATTTCATATATGTCTGAGGATCCGCATAGCCCTCGATTTATGTGTTATTTATCCATTTCTACTTTTTTTATGCCAATGTTGGTGACTGGAGATAACTCT…
B_Anomodon_rugelii	ATGTATTTATTAATTGTAACTTTACCTTTACTAGGTAGTTGTGTAGCAGGTGCTTTTGGTCGTCTTCTTGGTCTACGAGGAACTGCTATAGTCACAACCACGTGTGTTTCATTATCTTTCATTTTCTCTTTGATTGCTTTTTATGAAGTTGCACTGGGAGCCAGTGCTTGCTATATGAAAATTGCTCCATGGATTTTTTCCGAGATGTTTGATGCTTCTTGGGGCTTCTTTTTTGATAGTCCGACTGTAGTTATGTTAATTGTGGTTACATTTGTAAGTAGCTTAGTTCATCTCTATTCCATTTCATATATGTCTGAGGATCCACACAGCCCTCGATTTATGTGCTATTTATCCATTTTTACTTTTTTTATGCCAATGTTGGTCACCGGAGATAACTTT…
E_Arabidopsis_thaliana	ATGTATCTACTTATCGTATTTTTGCCCCTGCTCGGTAGTTCCGTAGCAGGTTTTTTCGGACGTTTTCTAGGATCAGAAGGAAGCGCTATAATGACCACTACGTGCGTTTCATTCTCTTCGATCTTATCTTTGATTGCTTTTTATGAAGTCGCACCGGGAGCTAGTGCTTGCTATCTAAGAATTGCTCCATGGATCTCATCGGAAATGTTTGATGCTTCTTGGGGCTTCTTGTTCGATAGCCCGACCGTAGTGATGTTAATTGTGGTTACATCCATAAGTAGCTTGGTCCATCTTTATTCCATTTCATATATGTCCGAGGATCCGCATAGCCCTCGATTTATGTGTTATTTATCCATTCTTACTTTTTTTATGCCAATGTTGGTGACTGGAGATAACTCT…
E_Asclepias_syriaca	ATGTATCTACTAATCGTATTTTTGCCCCTGCTCGGCAGTGGAGTAGCAGGTTTTTTCGGACGTTTTCTAGGATCAGAAGGAACGGCCATAATGACCACTACGTGCCTTTCATTCTCTTCGATCTTATCTTTGATTGCTTTTTATGAAGTCGCACCGGGAGCTAGTGCTTGCTATCTAAGAATTGCTCCATGGATCTCATCGGAAATGTTTGATGCTTCTTGGGGCTTCTTGTTCGATAGCCCGACCGTAGTGATGTTAATTGTGGTTACATTCATAAGTAGCTTGGTCCATCTTTATTCAATTTCATATATGTCTGAGGATCCGCATAGCCCTCGATTTATGTGTTATTTATCCATTCCTACTTTTTTTATGCCAATGTTGGTGACTGGAGATAACTCT…
B_Atrichum_angustatum	ATGTATTTATTAATTGTAACTTTACCTTTATTAGGTAGTTGTGTAGCAGGTACTTTTGGTCGTTTTCCTGGTTTACGAGGAACTGCTATAGTCACAACCACGTGTGTTTCATTATCTTTTATTTTATCTCTGATTGCTTTTTATGAAGTTGCACTGGGAGCTAGTGCTTGCTATATAAAAATTGCTCCATGGATTTTTTCCGAGATGTTTGATGCTTCTTGGGGCTTCTTTTTTGATAGTTTGACTGTAGTTATGTTAATTGTGGTTACATTTGTAAGTAGCTTAGTTCATCTTTATTCTATTTCATATATGTCCGAGGATCCGCATAGCCCTAGATTTATGTGCTATTTATCTATTTCTACTTTTTTTATGTTAATGTTAGTTACTGGAGATAACTTT…
B_Bartramia_pomiformis	ATGTATTTATTAATTGTAACTTTACCTTTACTAGGTAGTTGTGTAGCAGGTGCTTTTGGTCGTTTTCTTGGTTTACGAGGAACTGCTATAGTCACAACCACGTGTGTTTCATTATCTTTTATTTTATCTTTGATTGCTTTTTATGAAGTTGCACTGGGAGCCAGTGCTTGCTATATAAAAATTGCTCCATGGATTTTTTCCGAGATGTTTGATGCTTCTTGGGGCTTCTTTTTTGATAGTCCGACTGTAGTTATGTTAATTGTGGTTACATTTGTAAGTAGCTTAGTTCATCTTTATTCTATTTCATATATGTCTGAGGATCCACACAGCCCTCGATTTATGTGCTATTTATCCATTTTTACTTTTTTTATGCTAATGTTGGTCACCGGAGATAACTTT…
E_Batis_maritima	ATGTATCTACTTATCGTATTTTTGCCCCTGCTCGGTAGTTCCGTAGCTGGTTTTTTCGGACGTTTTCTAGGCTCAGAAGGAACCGCTATAATGACCACTACGTGCGTTTCATTCTCTTCGATCTTATCTTTGATTGCTTTTTATGAAGTCGCACCGGGAGCTAGTGCTTGCTATCTAAGAATTGCTCCATGGATCTCATCGGAAATGTTTGATGCTTCTTGGGGCTTCTTGTTTGATAGCCCGACCGTAGTGATGTTAATTGTGGTTACATCCATAAGTAGCTTGGTCCATCTTTATTCCATTTCATATATGTCCGAGGATCCGCATAGCCCTCGATTTATGTGTTATTTATCCATTCTTACTTTTTTTATGCCAATGTTGGTGACTGGAGATAACTCT…
E_Beta_macrocarpa	ATGTATTTACTTATCGTCTTTTTGCCCTTGCTTGGTAGTTCCGTAGCAGGTTTTTTCGGACGTTTTCTAGGATCAGAAGGAACTGCTATAGTGACTACTACGTGCGTTTCATTCTCTTCGATCTTATCTTTGATTGCTTTTTATGAAGTCGCACCGGGAGCTAGTGCTTGCTATCTAAGAATTGCTCCATGGATTTCATCGGAAATGTTTGATGCTTCTTGGGGCTTCTTGTTCGATAGCCCGACCGTAGTGATGTTAATTGTGGTTACATTCATAAGTAGCTTGGTCCATCTTTATTCTATTTCATATATGTCTGAGGATCCGCATAGCCCTCGATTTATGTGTTATTTATCCATTCTTACTTTTTTTATGCCAATGTTGGTGACTGGAGATAACTCT…
E_Beta_vulgaris_subsp_maritima	ATGTATTTACTTATCGTCTTTTTGCCCTTGCTTGGTAGTTCCGTAGCAGGTTTTTTCGGACGTTTTCTAGGATCAGAAGGAACTGCTATAGTGACTACTACGTGCGTTTCATTCTCTTCGATCTTATCTTTGATTGCTTTTTATGAAGTCGCACCGGGAGCTAGTGCTTGCTATCTAAGAATTGCTCCATGGATTTCATCGGAAATGTTTGATGCTTCTTGGGGCTTCTTGTTCGATAGCCCGACCGTAGTGATGTTAATTGTGGTTACATTCATAAGTAGCTTGGTCCATCTTTATTCTATTTCATATATGTCTGAGGATCCGCATAGCCCTCGATTTATGTGTTATTTATCCATTCTTACTTTTTTTATGCCAATGTTGGTGACTGGAGATAACTCT…
E_Beta_vulgaris_subsp_vulgaris	ATGTATTTACTTATCGTCTTTTTGCCCTTGCTTGGTAGTTCCGTAGCAGGTTTTTTCGGACGTTTTCTAGGATCAGAAGGAACTGCTATAGTGACTACTACGTGCGTTTCATTCTCTTCGATCTTATCTTTGATTGCTTTTTATGAAGTCGCACCGGGAGCTAGTGCTTGCTATCTAAGAATTGCTCCATGGATTTCATCGGAAATGTTTGATGCTTCTTGGGGCTTCTTGTTCGATAGCCCGACCGTAGTGATGTTAATTGTGGTTACATTCATAAGTAGCTTGGTCCATCTTTATTCTATTTCATATATGTCTGAGGATCCGCATAGCCCTCGATTTATGTGTTATTTATCCATTCTTACTTTTTTTATGCCAATGTTGGTGACTGGAGATAACTCT…
E_Boea_hygrometrica	ATGTATCTACTTATCGTATTTTTGCCCCTCCTCGGTAGTTCCGTAGCAGGTTTTTTCGGACGTTTTCTAGGATCAGAAGGAAGCGCTATAATAACCACCACGTGCGTTTCATTCTCTTCGATCTTATCTTTGATTGCTTTTTATGAAGTCGCACCGGGAGCTAGTGCTTGCTATCTAAGAGTTGCTCCATGGATCTCATCGGAAATGTTTGATGCTTCTTGGGGCTTCTTTTTCGATAGCCCGACCGTAGTGATGTTAATTGTGGTTACATTCATAAGTAGCTTGGTCCATCTTTATTCTATTTCATATATGTCTGAGGATCCGCATAGCCCTCGATTTATGTGTTATTTATCCATTTCTACTTTTTTTATGCCAATGTTGGTGACTGGAGATAACTCT…
E_Brassica_carinata	ATGTATCTACTTATCGTATTTTTACCCCTGCTCGGTAGTTCCGTAGCAGGTTTTTTCGGACGTTTTCTAGGATCAGAAGGAAGCGCTATTCTGACCACTACGTGCGTTTCATTCTCTTCGATCTTATCTTTGATTGCTTTTTATGAAGTCGCACCGGGAGCTAGTGCTTGCTATCTAAGAATTGCTCCATGGATCTCATCGGAAATGTTTGATGCTTCTTGGGGCTTCTTGTTCGATAGCCCGACCGTAGTGATGTTAATTGTGGTTACATCCATAAGTAGCTTGGTCCATCTTTATTCCATTTCATATATGTCCGAGGATCCGCATAGCCCTCGATTTATGTGTTATTTATCCATTCTTACTTTTTTTATGCCAATGTTGGTGACTGGAGATAACTCT…
E_Brassica_juncea	ATGTATCTACTTATCGTATTTTTACCCCTGCTCGGTAGTTCCGTAGCAGGTTTTTTCGGACGTTTTCTAGGATCAGAAGGAAGCGCTATTCTGACCACTACGTGCGTTTCATTCTCTTCGATCTTATCTTTGATTGCTTTTTATGAAGTCGCACCGGGAGCTAGTGCTTGCTATCTAAGAATTGCTCCATGGATCTCATCGGAAATGTTTGATGCTTCTTGGGGCTTCTTGTTCGATAGCCCGACCGTAGTGATGTTAATTGTGGTTACATCCATAAGTAGCTTGGTCCATCTTTATTCCATTTCATATATGTCCGAGGATCCGCATAGCCCTCGATTTATGTGTTATTTATCCATTCTTACTTTTTTTATGCCAATGTTGGTGACTGGAGATAACTCT…
E_Brassica_napus	ATGTATCTACTTATCGTATTTTTACCCCTGCTCGGTAGTTCCGTAGCAGGTTTTTTCGGACGTTTTCTAGGATCAGAAGGAAGCGCTATTCTGACCACTACGTGCGTTTCATTCTCTTCGATCTTATCTTTGATTGCTTTTTATGAAGTCGCACCGGGAGCTAGTGCTTGCTATCTAAGAATTGCTCCATGGATCTCATCGGAAATGTTTGATGCTTCTTGGGGCTTCTTGTTCGATAGCCCGACCGTAGTGATGTTAATTGTGGTTACATCCATAAGTAGCTTGGTCCATCTTTATTCCATTTCATATATGTCCGAGGATCCGCATAGCCCTCGATTTATGTGTTATTTATCCATTCTTACTTTTTTTATGCCAATGTTGGTGACTGGAGATAACTCT…
E_Brassica_oleracea	ATGTATCTACTTATCGTATTTTTACCCCTGCTCGGTAGTTCCGTAGCAGGTTTTTTCGGACGTTTTCTAGGATCAGAAGGAAGCGCTATTCTGACCACTACGTGCGTTTCATTCTCTTCGATCTTATCTTTGATTGCTTTTTATGAAGTCGCACCGGGAGCTAGTGCTTGCTATCTAAGAATTGCTCCATGGATCTCATCGGAAATGTTTGATGCTTCTTGGGGCTTCTTGTTCGATAGCCCGACCGTAGTGATGTTAATTGTGGTTACATCCATAAGTAGCTTGGTCCATCTTTATTCCATTTCATATATGTCCGAGGATCCGCATAGCCCTCGATTTATGTGTTATTTATCCATTCTTACTTTTTTTATGCCAATGTTGGTGACTGGAGATAACTCT…
E_Brassica_rapa_subsp_campestris	ATGTATCTACTTATCGTATTTTTACCCCTGCTCGGTAGTTCCGTAGCAGGTTTTTTCGGACGTTTTCTAGGATCAGAAGGAAGCGCTATTCTGACCACTACGTGCGTTTCATTCTCTTCGATCTTATCTTTGATTGCTTTTTATGAAGTCGCACCGGGAGCTAGTGCTTGCTATCTAAGAATTGCTCCATGGATCTCATCGGAAATGTTTGATGCTTCTTGGGGCTTCTTGTTCGATAGCCCGACCGTAGTGATGTTAATTGTGGTTACATCCATAAGTAGCTTGGTCCATCTTTATTCCATTTCATATATGTCCGAGGATCCGCATAGCCCTCGATTTATGTGTTATTTATCCATTCTTACTTTTTTTATGCCAATGTTGGTGACTGGAGATAACTCT…
M_Butomus_umbellatus	ATGTATCTACTGATTGTATTTTTGCCTCTGCTCGGGAGTTCCGTAGCTGGTTTTTTCGGACGTTTTCTAGGATCAGAAGGAACCGCCCTCATAACCACTACGTGCGTTTCATTTTCTTCGATCTTATCTTTGATTGCTTTTTATGAAGTCGCACCGGGAGCTAGTGCTTGCTATCTAAGAATTGCTCCATGGATCTCATCGGAAATGTTTGATGCTTCTTGGGGCTTCTTTTTCGATAGCCCGACCGTTGTGATGTTAATTGTGGTTACATCCATAAGTAGCTTGGTCCATCTTTATTCCATTTCATATATGTCCGAGGATCCGCATAGCCCTCGATTTATGTGTTATTTATCCATTCCTACTTTTTTTATGCCAATGTTGGTGACTGGAGATAACTCT…
B_Buxbaumia_aphylla	ATGTATTTATTAATTGTAACTTTACCTTTACTAGGTAGTTGTGTCGCAGGTGCTTTTGGTCGTTTTCTTGGTTTACGAGGAACTGCTATAGTCACAACCACATGTGTTTCATTATCTTTCATTTTATCTTTGATTGCTTTTTATGAAGTTGCACTAGGAGCCAGTGCTTGCTATATAAAAATTGCTCCATGGATTTTTTCCGAGATGTTTGATGCTTCTTGGGGCTTCTTTTTTGATAGTCTGACTGTAGTTATGTTAATTGTGGTTACATTTGTAAGTAGTTTAGTTCATCTTTATTCTATTTCATATATGTTCGAGGATCCACATAGCCCTCGCTTCATGTGCTATTTATCCATTTTCACCTTCTTCATGCTAATGTTGGTTACCGGAGATAACTTT…
E_Carica_papaya	ATGTATCTACTTCTCGTATTTTTGCCCCTGCTCGGTAGTTCCGTAGCAGGTTTTTTCGGACGTTTTCTAGGATCAGAAGGAAGCGCTATAATTACCACTACGTGCGTTTCATTCTCTTCGATCTTCTCTTTGATTGCTTTTTATGAAGTCGCACCGGGAGCTAGTGCTTGCTATCTAAGAATTGCTCCATGGATCTCATCGGAAATGTTTGATGCTTCTTGGGGCTTCTTGTTCGATAGCCCGACCGTAGTGATGTTAATTGTGGTTACATCCATAAGTAGCTTGGTCCATCTTTATTCCATTTCATATATGTCCGAGGATCCGCATAGCCCTCGATTTATGTGTTATTTATCCATTCTTACTTTTTTTATGCCAATGTTGGTGACTGGAGATAACTCT…
A_Chaetosphaeridium_globosum	ATGTATTTACTTATAGTATTATTGCCTTTGCTAGGCTGCAGCATTGCAGGATTTTTTGGGCGTTTTATAGGCTCACGCGGATCTGCAATTATAACTACAACATGTGTTTTATTCTCCGCAATTTTCAGTATTGTAGCATTTTATGAAGTGGCATTGAGTGGCAGTACTTGTACTATTCGAGTAGCTCCATGGTTTTTTTCTCAAATGTTTGATGCTTCTTGGGGATTTCTTTTTGATACTTTAACTTGTGTAATGTTAATTGTAGTGACAGTTGTGAGTACTTTAGTGCATATTTATTCGATATCTTATATGTCTCACGATCCACATCTTTCACGTTTTATGTGCTATTTGTGTGTGTTTACTTTTTTTATGTTAATGCTTATAACAGGTGATAACTTT…
A_Chara_vulgaris	ATGTATTTACTTATTGTAGTCTTACCTCTACTCGGTAGTTTAGTAGCAGGCGTGTTTGGTCGCTTTCTTGGTTCACGAGGGGCTGCCTTGGTAACAACCACTTGTGTTTCAATTTCTTCAGGTCTGTGTTTCATAGCTTTTTATGAGGTTGCACTGGGAGCCAGTGCTTGTTATATCAAATTCGCACCATGGATTTTGTCAGAAATGTTTGATGCTTCTTGGGGTTTTCTGTTTGATACTCTGACTGTGGTTATGTTAATTGTGGTCACTTTTGTCAGTAGTTTAGTTCATATTTATTCAATCTCATATATGTCTGAGGATCCTTTTTTGCCTCGATTTATGTGCTATTTATCTATTTTTACTTTTTTTATGCTCATGTTAGTTACCGGGGATAACTTG…
A_Chlorokybus_atmophyticus	ATGTATTTATTACTTGTTTTTCTGCCATTGCTAGGAAGTGGTCTGGCTGGTTTATTTGGTCGATTTATCGGTTATCGAGGAGCTGCACTAATAACAACCACTTGTGTAGCCTTATCCGCTATCTTTTCTTTTATTGCGTTTTATGAGGTGGCATTATCCGGAAGTCCATGTTATATAAAATTAGCTCCTTGGATTGATTCTGAGCTATTTGATGCTTCTTGGGGGTTTCTTTTTGATACTCTTACCGTAGTTATGTTAATTGTTGTCACCTTTGTAAGTACCTTAGTACATTTGTATTCGATTTCTTACATGTCTGAAGATCCACATCAACCTCGATTTATGTCCTACCTTTCATTATTTACATTCTTTATGTTAACCCTCGTAACCGGAGATAACTTT…
E_Citrullus_lanatus	ATGTATCTACTTATCGTATTTTTGCCCCTGCTCGGTAGTTCCGTAGCAGGTTTTTTCGGACGTTTTCTAGGATCAGAAGGAACCGCTATAATCACCACTACGTGCGTTTCATTCTCTTCGATCTTCTCTTTTCTTGCTTTTTATGAAGTCGCACTGGGAGCTAGTGCTTGCTATCTAAGAATTGCTCCATGGATCTCATCGGAAATGTTTGATGCTTCTTGGGGCTTCTTGTTCGATAGCCCGACCGTAGTGATGTTAATTGTGGTTACATCCATAAGTAGCTTGGTCCATCTTTATTCCATTTCATATATGTCCGAGGATCCGCATAGCCCTCGATTTATGTGTTATTTATCCATTTTTACTTTTTTTATGCCAATGTTGGTGACTGGAGATAACTCT…
B_Climacium_americanum	ATGTATTTATTAATTGTAACTTTACCTTTACTAGGTAGTTGTGTAGCAGGTGCTTTTGGTCGTCTTCTCGGTTTACGAGGAACTGCTATAGTCACAACCACGTGTGTTTCATTATCTTTCATTTTCTCTTTGATTGCTTTTTATGAAGTTGCACTGGGAGCCAGTGCTTGCTATATGAAAATTGCTCCATGGATTTTTTCCGAGATGTTTGATGCTTCTTGGGGCTTCTTTTTTGATAGTCCGACTGTAGTTATGTTAATTGTGGTTACATTTGTAAGTAGCTTAGTTCATCTTTATTCCATTTCATATATGTCTGAGGATCCACACAGCCCTCGATTTATGTGCTATTTATCCATTTTTACTCTTTTTATGCTAATGTCGGTCACCGGAGATAACTTT…
E_Cucumis_sativus	ATGTATCTACTTATCGTATTTTTGCCCCTGCTCGGTAGTGGAGTAGCAGGTTTTTTCGGACGTTTTCTAGGATCTGAAGGAACCGCTATAATCACCACTACGTGCGTTTCATTCTCTTCTCTCTTCTCTTTTCTTGCTTTTTATGAAGTCGCACTGGGAGCTAGTGCTTGCTATCTAAGAATTGCTCCATGGATCTCATCGGAAATGTTTGATGCTTCTTGGGGCTTCTTGTTCGATAGCCCGACCGTAGTGATGTTAATTGTGGTTACATCCATAAGTAGCTTGGTCCATCTTTATTCCATTTCATATATGGAAGAGGATCCGCATAGCCCTCGATTTATGTCTTATTTATCCATTTTTACTTTTTTTATGCCAATGTTGGTGACTGGAGATAACTCT…
E_Cucurbita_pepo	ATGTATCTCCTTATCGTCTTTTTGCCCCTGCTCGGTAGTTCCGTAGCTGGTTTTTTCGGACGTTTTCTAGGATCAGAAGGAACCGCTATAATCACCACTACGTGCGTTTCATTCTCTTCGATCTTATCTTTTCTTGCTTTTTATGAAGTCGCACTGGGAGCTAGTGCTTGCTATCTAAGAATTGCTCCATGGATCTCATCGGAAATGTTTGATGCTTCTTGGGGCTTCTTGTTCGATAGCCTGACCGTAGTGATGTTAATTGTGGTTACATTCATAAGTAGCTTGGTCCATCTTTATTCCATTTCATATATGTCTGAGGATCCGCATAGCCCTCGATTTATGTGTTATTTATCCATTTTTACTTTTTTTATGCCAATGTTGGTGACTGGAGATAACTCT…
E_Daucus_carota_subsp_sativus	ATGTATCTACTTATCGTATTTTTGCCCCTGCTCGGTAGTTCCGTAGCAGGTTTTTTCGGACGTTTTCTAGGATCAGAAGGAACCGCTATAATAACCACTACGTGCCTTTCATTCTCTTCGATCTTATCTTTGATTGCTTTTTATGAAGTCGCACCGGGAGCTAGTGCTTGCTATCTAAGAATTGCTCCATGGATCTCATCGGAAATGTTTGATGCTTCTTGGGGCTTCGTGTTCGATAGCCCGACCGTAGTGATGTTAATTGTGGTTACATCCATAAGTAGCTTGGTCCATCTTTATTCCATTTCATATATGTCTGAGGATCCGCATAGCCCTCGATTTATGTGTTATTTATCCATTCCTACTTTTTTTATGCCAATGTTGGTGACTGGAGATAACTCT…
A_Entransia_fimbriata	ATGTATTTAGTCATAATAGCTTTGCCCCTTTTGGGCTCTATTGTAAGTGGTCTTTTTGGACGTGTTCTTGGTTCTAAGGGAGCCGCTATAATAGCGACCTCTTGTATTTTTTTCTCTTTTTTTGGAAGTTGTCTCGCTTTTTATGAAGTAGCTTTTTTAAAATCAATTTGTTATATAAAATTGGCACCTTGGTTTGATTCACTAATGTTTGATGCTTGCTGGGGATTTCAGTTTGATACTTTGGCAGTAATCATGCTATTTACAGTTACTTGCATTAGTAGTTTAGTACACCTTTATTCTATCTCTTATATGTCTGAAGATCCCTTTTTGCCCCGTTTTTTATGTTATCTATCTTTATTTACGGGAGCCATGCTTATATTAGTCACAGGAGATAACTTC…
B_Funaria_hygrometrica	ATGTATTTATTAATTGTAACTTTACCTTTACTAGGTAGTTGTGTAGCAGGTGCTTTTGGTCGTTTTCTTGGTTTACGAGGAACTGCTATAGTCACAACCACCTGTGTTTCATTATCTTTTATTTTATCTCTGATTGCTTTTTATGAAGTTGCACTGGGAGCCAGTGCTTGCTATATAAAAATTGCTCCATGGATTTTTTCCGAGATGTTTGATGCTTCTTGGGGCTTCTTTTTTGATAGTCTGACTGTAGTTATGTTAATTGTGGTTACATTTGTAAGTAGCTTAGTTCATCTTTATTCCATTTCATATATGTCCGAGGATCCACACAGCCCTCGGTTTATGTGCTATTTATCCATTTTTACTTTTTTTATGCTAATGTTGGTTACCGGAGATAACTTT…
E_Glycine_max	ATGTATCTACTTATCGTATTTTTGCCCCTTATCGGTAGTTCCTTTGCAGGTTTTTTCGGACGTTTTCTAGGATCAGAAGGAAGCGCTATAATGACCACTACGTGCGTTTCATTCTCTTCGATCTTATCTTTGATTGCTTTTTATGAAGTCGCACCGGGAGCTAGTGCTTGCTATCTAAGAATTGCTCCATGGATCTCATCGGAAATGTTTGATGCTTCTTGGGGCTTCTTGTTCGATAGCCCGACCGTAGTGATGTTAATTGTGGTTACATCCATAAGTAGCTTGGTCCATCTTTATTCCATTTCATATATGTCTGAGGATCCGCATAGCCCTCGATTTATGTGTTATTTATCCATTCTTACTTTTTTTATGCCAATGTTGGTGACTGGAGATAACTCT…
E_Helianthus_annuus	------------------------------------------------------------------------------------------------------------------------------------------------------------------------------------------------------------------------------------------------------------ATGTTAATTGTGGTTACATCCATAAGTAGCTTGGTCCATCTTTATTCCATTTCATATATGTCTGAGGATCCACATAGCCCTCGATTTATGTGTTATTTATCCATTCCTACTTTTTTTATGCCAATGTTGGTGACTGGAGATAACTCT…
P_Huperzia_squarrosa	ACGTATTTACTCATAGTATTGTTGCCCCTGCTAGGTAGCTTCGTTGCAGGAGCTTTTGGTCGTTTTCTGGGTTCAAAAGGAACCGCTATAGTAACCACCACGTGCGTTTCATTATCTTCCATTTTATCTTTGATTGCTTTCTATGAAGTTGCACTGGGAGCCAGTGCTTGCTATATCAAGATTGCTCCCTGGATTTTATCGGAGATGTTTGATGCTTCTTGGGGCTTCTTGTTTGATAGTCTGACTGTAGTTATGTTAATTGTGGTTACATTTGCAAGTAGCTTAGTTCATCTTTATTCTATTTCATATATGTCCGAGGATCCACATAGCCCTCGATTTATGTGTTATTTATCCATTCCTACTTTTTTTATGCTAATGCTGGTTACCGGAGATAACTTT…
B_Hypnum_imponens	ATGTATTTATTAATTGTAACTTTACCTTTACTAGGTAGTTGTGTAGCAGGTGCTTTTGGTCGTCTTCTTGGTCTACGAGGAACTGCTATAGTCACAACCACGTGTGTTTCATTATCTTTCATTTTCTCTTTGATTGCTTTTTATGAAGTTGCACTGGGAGCCAGTGCTTGCTATATGAAAATTGCTCCATGGATTTTTTCCGAGATGTTTGATGCTTCTTGGGGCTTCTTTTTTGATAGTCCGACTGTAGTTATGTTAATTGTGGTTACATTTGTAAGTAGCTTAGTTCATCTCTATTCCATTTCATATATGTCTGAGGATCCACACAGCCCTCGATTTATGTGCTATTTATCCATTTTTACTTTTTTTATGCTAATGTTGGTCACCGGAGATAACTTT…
E_Lotus_japonicus	ATGTATCTACTTATCGTATTTTTGCCCCTGCTCGGTAGTTCCGTAGCAGGTTTTTTCGGACGTTTTCTAGGATCAGAAGGAACCGCTATAATGACCACTACGTGCGTTTCATTCTCTTCGATCTTCTCTTTGATTGCTTTTTATGAAGTCGCACCGGGAGCTAGTGCTTGCTATCTAAGAATTGCTCCATGGATCTCATCGGAAATGTTTGATGCTTCTTGGGGCTTCTTGTTCGATAGCCCGACCGTAGTGATGTTAATTGTGGTTACATCCATAAGTAGCTTGGTCCATCTTTATTCCATTTCATATATGTCTGAGGATCCGCATAGCCCTCGATTTATGTGTTATTTATCCATTCTTACTTTTTTTATGCCAATGTTGGTGACTGGAGATAACTCT…
E_Malus_x_domestica	ATGTATCTACTTATCGTATTTTTGCCCCTTCTCGGTAGTTCCGTAGCAGGTTTTTTCGGACGTTTTCTAGGATCAGAAGGAACCGCTATAATGACCACTACGTGCGTTTCATTCTCTTCGATCTTATCTCTGATTGCTTTTTATGAAGTCGCACCGGGAGCTAGTGCTTGCTATCTAAGAATTGCTCCATGGATCTCATCGGAAATGTTTGATGCTTCTTGGGGCTTCTTGTTCGATAGCCCGACCGTAGTGATGTTAATTGTGGTTACATCCATAAGTAGCTTGGTCCATCTTTATTCCATATCATATATGTCCGAGGATCCGCATAGCCCTCGATTTATGTGTTATTTATCCATTCTTACTTTTTTTATGCCAATGTTGGTGACTGGAGATAACTCT…
B_Marchantia_polymorpha	ATGTATTTACTTATAGTCATTTTACCGTTGATTGGGAGTTTTGCGGCAGGGTTTTTTGGTCGTTTTCTTGGTTCAAGGGGAGTGGCTGTAGTCACAACCACGTGTGTTTCATTATCTTCTATTTTCTCTTGTATTGCATTTTATGAAGTCGCGCTGTGTGCCAGTGCTTGCTATATAAAGATTGCTCCTTGGATTTTTTCGGAACTCTTTGACGCTGCTTGGGGCTTTTTATTTGACAGCCTTACAGTCATTTTATTATTGGTCGTCACAATTGTAAGTAGCTTAGTTCATATTTATTCAATTTCCTATATGTCTGAGGATCCGCATAGTCCACGTTTTTTTTGCTATTTGTCAATTTTTACTTTTTTTATGCTTATGTTGGTAACTGGAGATAATTTT…
A_Mesostigma_viride	ATGTATGGTACTATTATTGCTTTACCGTTAATAGGTTCTTTTTGCGCGGGAGCTCTCGGTCGTTGGTTAGGTTTTCGTGGTGCTGCTTTTATTACTACATTATTTGTTACAATTTGTACAATATTTAGTTGGATCGCTTTTTATGAAGTTGCATTATCTGGAAGTTTTTGTTATATTCCTGTGGGCGCTTGGATTTTATCTGAAATGTTTGATGTATCTTGGTTATTTCTTTTTGACCCTTTAACTGTTGTTATGTTAATTGTAGTTACCTCTGTTAGTACATTAGTTCATCTTTACTCTATTTCTTATATGTGGTCGGACCCTCATTTACCTCGATTTATGTCGTATCTTTCTATCTTTACTTTTTTTATGTTAATATTAGTAACTGCTGGAAATTTA…
E_Millettia_pinnata	ATGTATCTACTTATCGTATTTTTGCCCCTTATCGGTAGTTCCTTAGCAGGTTTTTTCGGACGTTTTCTAGGATCAGAAGGAAGCGCTATAATGACCACTACGTGCGTTTCATTCTCTTCGATCTTATCTTTGATTGCTTTTTATGAAGTCGCACCGGGAGCTAGTGCTTGCTATCTAAGAATTGCTCCATGGATCTCATCGGAAATGTTTGATGCTTCTTGGGGCTTCTTGTTCGATAGCCCGACCGTAGTGATGTTAATTGTGGTTACATCCATAAGTAGCTTGGTCCATCTTTATTCCATTTCATATATGTCTGAGGATCCGCATAGCCCTCGATTTATGTGTTATTTATCCATTCTTACTTTTTTTATGCCAATGTTGGTGACTGGAGATAACTCT…
E_Nicotiana_tabacum	ATGTATCTACTTATCGTATTTTTACCCCTGCTCGGTAGTTTTGTAGCAGGTTGTTTCGGACGTTTTCTAGGAAAAGAAGGAACCGCTATAATAACCACTACGTGCGTTTCATTCTCTTCGATCTTCTCTTTGATTGCTTTTTATGAAGTCGCACCGGGAGCTAGTGCTTGCTATCTAAGAATTGCTCCATGGATCTCATCGGAAATGTTTGATGCTTCTTGGGGCTTCTTGTTCGATAGCCCGACCGTAGTGATGTTAATTGTGGTTACATTCATAAGTAGCTTGGTCCATCTTTATTCCATTTCATATATGTCTGAGGATCCGCATAGCCCTCGATTTATGTGTTATTTATCCATTCCTACTTTTTTTATGCCAATGTTGGTGACTGGAGATAACTCT…
B_Nitella_hyalina	ATGTATTTACTTATTGTAGTCTTACCTCTACTCGGTAGTTTAGTAGCAGGCGTGTTTGGTCGCTTTCTTGGTTCACGAGGGGCTGCCTTGGTAACAACCACTTGTGTTTCAATTTCTTCAGGTCTGTGTTTCATAGCTTTTTATGAGGTTGCACTGGGAGCCAGTGCTTGTTATATAAAATTCGCACCATGGATTTTTTCAGAAATGTTTGATGCTTCTTGGGGTTTTCTGTTTGATACTCTGACTGTGGTTATGTTAATTGTGGTCACTTTTGTCAGTAGTTTAGTTCATATTTATTCAATCTCATATATGTCTGAGGATCCTTTTTTGCCTCGATTTATGTGCTATTTATCTATTTTTACTTTTTTTATGCTCATGTTAGTTACCGGGGATAACTTG…
B_Orthotrichum_stellatum	ATGTATTTATTAATTGTAACCTTACCTTTACTAGGTAGTTGTGTAGCAGGTGCTTTTGGTCGTCTTCTTGGTTTACGAGGAACTGCTATAGTCACAACCACGTGTGTTTCATTATCTTTCATTTTATCTTTGATTGCTTTTTATGAAGTTGCACTGGGAGCCAGTGCTTGCTATATAAAAATTGCTCCATGGATTTTTTCCGAGATGTTTGATGCTTCTTGGGGCTTCTTTTTTGATAGTCCGACTGTAGTTATGTTAATTGTGGTTACATTTGTAAGTAGCTTAGTTCATCTCTATTCTATTTCATATATGTCTGAGGACCCGCACAGCCCTCGATTTATGTGCTATTTATCCATTTTTACTTTTTTTATGCTAATGTTGGTCACCGGAGATAACTTT…
M_Oryza_sativa_Japonica_Group	ATGTATCTACTTATTGTCTTTTTGCCTTTGCTCGGTAGTTCCGTAGCCGGTTTTTTCGGACGTTTTCTAGGATCTGAAGGAACCGCTATAATGACCACCACGTGCGTTTCATTTTCTTCGATCTTATCTTTGATTGCTTTTTATGAAGTCGCACTGGGAGCTAGTGCTTGCTATCTCAGAATAGCTCCATGGATCTCATCGGAAATGTTTGATGCTTCTTGGGGCTTCTTTTTCGATAGCCTGACCGTAGTAATGTTAATTGTGGTTACATTCATAAGTAGCTTGGTCCATCTTTATTCCATTTCATATATGTCTGAGGATCCGCATAGCCCTCGATTTATGTGTTATTTATCCATTTTTACTTTTTTTATGCTAATGTTGGTGACTGGAGATAACTTT…
B_Phaeoceros_laevis	ATGTATTTACTAATCGTAACTTTACTTTTGCCAGGTAGTTTTGTAGCAGGTGCCTTTGGTCGTTTTCTTGGTTCA---GGAACTGCTACAATCACAACCATGTGTGTCTCATTATGTTCTATTTTCCTTTTGATTGCCTTTTATGAAGTTGCACTGGGAGCTAGTGTTTGCTATATAAAGATTGCTTCATGGATTATCTCGGAGATGTTTGATGCTTTTCGGGGCTCCTTGTTTGATAGTCTGACTGTAGTTATGTTAATTGTGGTTACATTTGTAAGTAGCTTGGTTCATCTTTATTTTATTTCACATATGTCCGAGGATCCGCATAGCTCC---TTTATGTGTTATTTATTTATTCCTACTCCTTTTATGCTAATGCTGGTTACCGGAGATAACTCT…
M_Phoenix_dactylifera	ATGTATCTACTTATTGTCTTTTTGCCTCTGCTCGGTAGTTCCGTAGCCGGTTTTTTCGGACGTTTTCTAGGATCAGAAGGAACCGCTATAATGACCACCACGTGCGTTTCATTTTCTTCGATCTTATCTTTGATTGCTTTTTATGAAGTCGCACCGGGAGCTAGTGCTTGCTATCTCAGAATAGCTCCATGGATCTCATCGGAAATGTTTGATGCTTCTTGGGGCTCCGTGTTCGATAGCCCGACCGTAGTTATGTTAATTGTGGTTACATCCATAAGTAGCTTGGTCCATCTTTATTCCATTTCATATATGTCTGAGGATCCGCATAGCCCTCGATTTATGTGTTATTTATCCATTCCTACCTTTTTTATGCCAATGTTGGTGACTGGAGATAACTCT…
B_Physcomitrella_patens	ATGTATTTATTAATTGTAACTTTACCTTTACTAGGTAGTTGTGTAGCAGGTGCTTTTGGTCGTTTTCTTGGTTTACGAGGAACTGCTATAGTCACAACCACGTGTGTTTCATTATCTTTTATTTTATCTCTGATTGCTTTTTATGAAGTTGCACTGGGAGCCAGTGCTTGCTATATAAAAATTGCTCCATGGATTTTTTCCGAGATGTTTGATGCTTCTTGGGGCTTCTTTTTTGATAGTCTGACTGTAGTTATGTTAATTGTGGTTACATTTGTAAGTAGCTTAGTTCATCTTTATTCCATTTCATATATGTCCGAGGATCCACACAGCCCTCGATTTATGTGCTATTTATCCATTTTTACTTTTTTTATGCTAATGTTGGTTACCGGAGATAACTTT…
B_Pleurozia_purpurea	ATGTATTTACTTATAGTCATTTTACCGTTGATTGGGAGTTTTGCGGCAGGTTTTTTTGGTCGTTTTCTTGGTTCAAGGGGAGTGGCTGTAGTCACAACCACGTGTGTTTCATTATCTTCTATTTTATCTTGTATTGCATTCTACGAAGTCGCGCTGTGTGCCAGTGCTTGCTATATAAGGATTGCTCCTTGGATTTTTTCGGAACTCTTTGACGCTGCTTGGGGCTTTTTATTCGACAGCCTTACAGTCATTTTATTATTGGTCGTCACAATTGTAAGTAGCTTAGTTCATATTTATTCAATTTCCTACATGTCTGGGGATCCGCATAGTCCACGTTTCTTTTGCTATTTGTCAATTTTTACTTTTTTCATGCTTATGTTGGTAACTGGAGATAATTTC…
B_Ptychomnion_cygnisetum	ATGTATTTATTAATTGTAACTTTACCTTCACTAGGTAGTTGTGTAGCAGGTGCTTTTGGTCGTCTCCTTGGTCTACGAGGAACTGCTATAGTCACAACCACGTGTGTTTCATTATCTTTCATTTTCTCCCTGATCGCTTTTTATGAAGTTGCACTGGGAGCCAGTGCTTGCTATATAAAAATTGCTCCATGGATTTTTTCCGAGATGTTTGATGCTTCTTGGGGCTTCTTTTTTGATAGTCCGACTGTAGTTATGTTAATCGTGGTTACATTCGTAAGTAGCTTAGTTCATCTCTATTCCATTTCATATATGTCTGAGGATCCACACAGCCCTCGATTCATGTGCTATTTATCCATTTTTACTTTTTTCATGCCAATGTTGGTCACCGGAGATAACTCT…
E_Raphanus_sativus	ATGTATCTACTTATCGTATTTTTACCCCTGCTCGGTAGTTCCGTAGCAGGTTTTTTCGGACGTTTTCTAGGATCAGAAGGAAGCGCTATTCTGACCACTACGTGCGTTTCATTCTCTTCGATCTTATCTTTGATTGCTTTTTATGAAGTCGCACCGGGAGCTAGTGCTTGCTATCTAAGAATTGCTCCATGGATCTCATCGGAAATGTTTGATGCTTCTTGGGGCTTCTTGTTCGATAGCCCGACCGTAGTGATGTTAATTGTGGTTACATCCATAAGTAGCTTGGTCCATCTTTATTCCATTTCATATATGTCCGAGGATCCGCATAGCCCTCGATTTATGTGTTATTTATCCATTCTTACTTTTTTTATGCCAATGTTGGTGACTGGAGATAACTCT…
E_Rhazya_stricta	ATGTATCTACTTATCGTATTTTTGCCCCTGCTCGGCAGTGGAGTAGCAGGTTTTTTCGGACGTTTTCTAGGATCAGAAGGAACCGCTATAATGACCACTACGTGCCTTTCATTCTCTTCGATCTTATCTTTGATTGCTTTTTATGAAGTCGCACCGGGAGCTAGTGCTTGCTATCTAAGAATTGCTCCATGGATCTCATCGGAAATGTTTGATGCTTCTTGGGGCTTCTTGTTCGATAGCCCGACCGTAGTGATGTTAATTGTGGTTACATTCATAAGTAGCTTGGTCCATCTTTATTCTATTTCATATATGTCTGAGGATCCGCATAGCCCTCGATTTATGTGTTATTTATCCATTCCTACTTTTTTTATGCCAATGTTGGTGACTGGAGATAACTCT…
E_Ricinus_communis	ATGTATCTACTTATCGTATTTTTGCCTCTGCTCGGTAGTTCCATAGCAGGTTTTTTCGGACGTTTTCTAGGATCAGAAGGAACCGCTATAATGACCACTACGTGCGTTTCATTCTCTTCGATCTTATCTTTGATTGCTTTTTATGAAGTCGCACCGGGAGCTAGTGCTTGCTATCTAAGAATTGCTCCATGGATCTCATCGGAAATGTTTGATGCTTCTTGGGGCTTCTTGTTCGATAGCCTGACCGTAGTGATGTTAATTGTGGTTACATTCATAAGTAGCTTGGTCCATCTTTATTCCATTTCATATATGTCTGAGGATCCGCATAGCCCTCGATTTATGTGTTATTTATCCATTTTTACTTTTTTTATGCCAATGTTGGTGACTGGAGATAACTCT…
A_Roya_obtusa	ATGTATTTACTTATTATAACTTTTCCTTTACTTGGTAGTTTAGTATCAGGAATTTTTGGTAGGAACCTTGGATCTCGAGGAGCTGCCATAGTTACAACAACTTGTGTTTTTATATCAGCATTATTGAGTTGTGTTGCTTTTTATGAAGTTGCTTTGCAAGCTAGTACATGTTATATAAAATTGGGTCCCTGGATTTATTCTGAAATGTTTGATGCTTCTTGGGGGTTTCTATTTGATAGTTTAACCGTAGTGATGTTAATTGTCGTTACTTTTGTTAGTACTTTAGTTCATTTGTATTCAATATCATATATGTCTCATGATCCTCATATTCCTCGATTTATGTGTTATCTTTCTATTTTTACTTTTTTTATGTTAATGTTAATTACAGGAGATAATTTT…
E_Salvia_miltiorrhiza	ATGTATCTACTTATCGTATTTTTGCCCCTCCTCGGTAGTTCCGTAGCAGGTTTTTTCGGACGTTTTCTAGGATCAGAAGGAACCGCTATAATAACCACCACGTGCGTTTCATTCTCTTCGATCTTATCTTTGATTGCTTTTTATGAAGTCGCACCGGGAGCTAGTGCTTGCTATCTAAGAGTTGCTCCATGGATCTCATCGGAAATGTTTGATGCTTCTTGGGGCTTCGTGTTCGATAGCCCGACCGTAGTGATGTTAATTGTGGTTACATTCATAAGTAGCTTGGTCCATCTTTATTCTATTTCATATATGTCTGAGGATCCGCATAGCCCTCGATTTATGTGTTATTTATCCATTTCTACTTTTTTTATGCCAATGTTGGTGACTGGAGATAACTCT…
E_Silene_latifolia	ATGTATTTACTAATAGTCTTTTTGCCCTTGCTTGGTAGTTCCGTTGCAGGTTTTTTCGGACGTTTTCTAGGATCAGAAGGAACCGCTATAGTGACTACTACGTGCGTTTCATTCTCTTCGATCTTATCTTTTCTTGCTTTTTATGAAGTCGCACCGGGAGCTAGTGCTTGCTATCTAAGAATTGCTCCATGGATTTCATCGGAAATGTTTGATGCTTCTTGGGGCTTCTTGTTCGATAGCCCGACCGTAGTGATGTTAATTGTGGTTACATTCATAAGTAGCTTGGTCCATCTTTATTCTATTTCATATATGTCTGAGGATCCGCATAGCCCTCGATTTATGTGTTATTTATCCATTCTTACTTTTTTTATGCCAATGTTGGTGACTGGAGATAACTCT…
E_Silene_vulgaris	ATGTATTTACTAATAGTCTTTTTGCCCTTGCTTGGTAGTTCCGTTGCAGGTTTTTTCGGACGTTTTCTAGGATCAGAAGGAACCGCTATAGTGACTACTACGTGCGTTTCATTCTCTTCGATCTTATCTTTGATTGCTTTTTATGAAGTCGCACCGGGAGCTAGTGCTTGCTATCTAAGAATTGCTCCATGGATTTCATCGGAAATGTTTGATGCTTCTTGGGGCTTCTTGTTCGATAGCCCGACCGTAGTGATGTTAATTGTGGTTACATTCATAAGTAGCTTGGTCCATCTTTATTCTATTTCATATATGTCTGAGGATCCGCATAGCCCTCGATTTATGTGTTATTTATCCATTCTTACTTTTTTTATGCCAATGTTGGTGACTGGAGATAACTCT…
B_Sphagnum_palustre	ATGTATTTATTAATTGTAACTCTACCTTTGCTAGGTAGTTGTGTAGCAGGTGCCTTTGGTCGTTTTCTTAGTTCACGAGGAACTGCTATAGTCACAAGCACGTGTGTTTCATTATCTTTTATTTTATCTTTGATTGCTTTTTATGAAGTTGCATTGGAAGCCAGTGCTTGCTATATAAAAATGGCTCCATGGATTTTTTCGGAGATGTTTGATGCTTCTTGGGGCTTTTTTTTTGATAGTCTGACTGTAATTATGTTAATTGTGGTTACATTTGTAAGTAGCTTAGTTCATATTTATTCTATTTCATATATGTTCGAAGATCCACATAGCCCTCGATTTATGTGTTATTTATCCATTTTTACTTTTTCTATGTTAATGCTGGTTACCGGAGATAACTCT…
M_Spirodela_polyrhiza	ATGTATCTATTGATAGTTTTTTTGCCTTTGCTCGGTAGTTCCGTAGCAGGTTTTTTCGGACGTTTTCTAGGATCAGAAGGAACCGCTATAATTACCACCACGTGCGTTTCATTTTCTTCGATCTTATCTTTGATTGCTTTTTATGAAGTCGCACCGGGAGCTAGTGCTTGCTATCTAAGAATTGCTCCATGGATCTCATCGGAAATGTTTGATGCTTCTTGGGGCTTCGTGTTCGATAGCCTGACCGTAGTGATGTTAATTGTGGTTACATCCATAAGTAGCTTGGTCCATCTTTATTCCATTTCATATATGTCCGAGGATCCGCATAGCCCTCGATTTATGTGTTATTTATCCATTCCTACTTTTTTTATGCCAATGTTGGTGACTGGAGATAACTTT…
B_Tetraphis_pellucida	ATGTATTTATTGATTGTAACTTTACCTTTACTGGGTAGTTGTGTAGCAGGTGCTTTTGGTCGTTTTCTCGGTTCACGAGGAACTGCTATAGTCACAACCACGTGTGTTTCATTATCTTTTATTTTATCTCTGATTGCTTTTTATGAAGTTGCACTGGGAGCCAGTGCTTGCTATATAAAAATTGCTCCATGGATTTTTTCCGAGATGTTTGATGCTTCTTGGGGCTTCTTTTTTGATAGTCCGACTGTAGTTATGTTAATTGTGGTTACATTTGTAAGTAGCTTAGTTCATCTTTATTCCATTTCATATATGTCCGAGGACCCACATAGCCCTCGGTTCATGTGCTATTTATCCATTTCTACTTTTTTTATGCCAATGTCGGTCACTGGAGATAACTTT…
B_Treubia_lacunosa	ATGTATTTACTTATAGTCATTTTACCGTTGATTGGGAGTGTTGCGGCAGGTTTTTTTGGTCGTTTTCTTGGTTCAAGGGGAGTGGCTGTAGTCACAACCACGTGTGTGTCATTATCTTCTATGTTATCTTGTATTGCATTTTATGAAGTCGCGCTGTGTGCCAGTGCTTGCTATATAAAAATTGCTCCTTGGATTTTTTCGGAACTCTTTGACGCTGCTTGGGGCTTTTTATTTGACAGCCTCACAGTCATTTTATTATTGGTCGTCACAATTGTAAGTAGCTTAGTTCACATTTATTCAATTTCCTATATGTCTGAGGATCCGCATAGTCCACGTTTCTTTTGCTATTTGTCAATTTTTACTTTTTTTATGCTTATGTTGGTAACTGGAGATAATTTT…
M_Tripsacum_dactyloides	ATGTATCTACTTATTGTCTTTTTGCCTTTGCTCGGTAGTTCCGTAGCCGGTTTTTTCGGACGTTTTCTAGGATCTGAAGGAACCGCTATAATGACCACCACGTGCGTTTCATTTTCTTCGATCTTATCTTTGATTGCTTTTTATGAAGTCGCACTGGGAGCTAGTGCTTGCTATCTCAGAATAGCTCCATGGATCTCATCGGAAATGTTTGATGCTTCTTGGGGCTTCTTTTTCGATAGCCTGACCGTAGTGATGTTAATTGTGGTTACATTCATAAGTAGCTTGGTCCATCTTTATTCCATTTCATATATGTCTGAGGATCCGCATAGCCCTCGATTTATGTGTTATTTATCCATTTTTACTTTTTTTATGCTAATGTTGGTGACTGGAGATAACTTT…
M_Triticum_aestivum	ATGTATCTACTTATTGTCTTTTTGCCTTTGCTCGGTAGTTCCGTAGCCGGTTTTTTCGGACGTTTTCTAGGATCTGAAGGAACCGCTATAATGACCACCACGTGCGTTTCATTTTCTTCGATCTTATCTTTGATTGCTTTTTATGAAGTCGCACTGGGAGCTAGTGCTTGCTATCTCAGAATAGCTCCATGGATCTCATCGGAAATGTTTGATGCTTCTTGGGGCTTCTTTTTCGATAGCCTGACCGTAGTGATGTTAATTGTGGTTACATTCATAAGTAGCTTGGTCCATCTTTATTCCATTTCATATATGTCTGAGGATCCGCATAGCCCTCGATTTATGTGTTATTTATCCATTTTTACTTTTTTTATGCTAATGTTGGTGACTGGAGATAACTTT…
M_Triticum_timopheevii	ATGTATCTACTTATTGTCTTTTTGCCTTTGCTCGGTAGTTCCGTAGCCGGTTTTTTCGGACGTTTTCTAGGATCTGAAGGAACCGCTATAATGACCACCACGTGCGTTTCATTTTCTTCGATCTTATCTTTGATTGCTTTTTATGAAGTCGCACTGGGAGCTAGTGCTTGCTATCTCAGAATAGCTCCATGGATCTCATCGGAAATGTTTGATGCTTCTTGGGGCTTCTTTTTCGATAGCCTGACCGTAGTGATGTTAATTGTGGTTACATTCATAAGTAGCTTGGTCCATCTTTATTCCATTTCATATATGTCTGAGGATCCGCATAGCCCTCGATTTATGTGTTATTTATCCATTTTTACTTTTTTTATGCTAATGTTGGTGACTGGAGATAACTTT…
B_Ulota_hutchinsiae	ATGTATTTATTAATTGTAACTTTACCTTTACTAGGTAGTTGTGTAGCAGGTGCTTTTGGTCGTCTTCTTGGTTTACGAGGAACTGCTATAGTCACAACCACGTGTGTTTCATTATCTTTCATTTTATCTTTGATTGCTTTTTATGAAGTTGCACTGGGAGCCAGTGCTTGCTATATAAAAATTGCTCCATGGATTTTTTCCGAGATGTTTGATGCTTCTTGGGGCTTCTTTTTTGATAGTCCGACTGTAGTTATGTTAATTGTGGTTACATTTGTAAGTAGCTTAGTTCATCTCTATTCTATTTCATATATGTCTGAGGACCCGCACAGCCCTCGATTTATGTGCTATTTATCCATTTTTACTTTTTTTATGCTAATGTTGGTCACCGGAGATAACTTT…
E_Vaccinium_macrocarpon	ATGTATCTACTTATCGTATTTTTGCCCCTGCTCGGTAGTTCCGTAGCAGGTTTTTTCGGACGTTTTCTAGGATCAGAAGGAACCGCAATAATGACCACTACGTGCGTTTCATTCTCTTCGATCTTATCTTTGATTGCTTTTTATGAAGTCGCACCGGGAGCTAGTGCTTGCTATCTAAGAATTGCTCCATGGATCTCATCGGAAATGTTTGATGCTTCTTGGGGCTTCTTTGGCGACCGTCTGACCGTAGTGATGTTAATTGTGGTTACATTCATAAGTAGCTTGGTCCATCTTTATTCCATTTCATATATGTCTGAGGATCCGCATAGCCCTCGATTTATGTGTTATTTATCCATTTTTACTTTTTTTATGCTAATGTTGGTGACTGGAGATAACTTT…
E_Vigna_radiata	ATGTATCTACTTATCGTATTTTTGCCCCTGATCGGTAGTTCCTTTGCAGGTTTTTTCGGACGTTTTCTAGGATCAGAAGGAAGCGCTATAATGACCACTACGTGCGTTTCATTCTCTTCGATCTTATCTTTGATTGCTTTTTATGAAGTCGCACCGGGAGCTAGTGCTTGCTATCTAAGAATTGCTCCATGGATCTCATCGGAAATGTTTGATGCTTCTTGGGGCTTCTTGTTCGATAGCCCGACCGTAGTGATGTTAATTGTGGTTACATCCATAAGTAGCTTGGTCCATCTTTATTCCATTTCATATATGTCTGAGGATCCGCATAGCCCTCGATTTATGTGTTATTTATCCATTCTTACTTTTTTTATGCCAATGTTGGTGACTGGAGATAACTCT…
E_Vitis_vinifera	ATGTATCTCCTTATCGTATTTTTGCCCCTGCTCGGTAGTTCCGTAGCAGGTTTTTTCGGACGTTTTCTAGGATCAGAAGGAAGCGCTATAATGACCACTACGTGCGTTTCATTCTCTTCGATCTTATCTTTTATTGCTTTTTATGAAGTCGCACCGGGAGCTAGTGCTTGCTATCTAAGAATTGCTCCATGGATCTCATCGGAAATGTTTGATGCTTCTTGGGGCTTCTTGTTCGATAGCCCGACCGTAGTGATGTTAATTGTGGTTACATCCATAAGTAGCTTGGTCCATCTTTATTCCATTTCATATATGTCTGAGGATCCGCATAGCCCTCGATTTATGTGTTATTTATCCATTCCTACTTTTTTTATGCCAATGTTGGTGACTGGAGATAACTCT…
M_Zea_luxurians	ATGTATCTACTTATTGTCTTTTTGCCTTTGCTCGGTAGTTCCGTAGCCGGTTTTTTCGGACGTTTTCTAGGATCTGAAGGAACCGCTATAATGACCACCACGTGCGTTTCATTTTCTTCGATCTTATCTTTGATTGCTTTTTATGAAGTCGCACTGGGAGCTAGTGCTTGCTATCTCAGAATAGCTCCATGGATCTCATCGGAAATGTTTGATGCTTCTTGGGGCTTCTTTTTCGATAGCCTGACCGTAGTGATGTTAATTGTGGTTACATTCATAAGTAGCTTGGTCCATCTTTATTCCATTTCATATATGTCTGAGGATCCGCATAGCCCTCGATTTATGTGTTATTTATCCATTTTTACTTTTTTTATGCTAATGTTGGTGACTGGAGATAACTTT…
M_Zea_mays_subsp_mays	ATGTATCTACTTATTGTCTTTTTGCCTTTGCTCGGTAGTTCCGTAGCCGGTTTTTTCGGACGTTTTCTAGGATCTGAAGGAACCGCTATAATGACCACCACGTGCGTTTCATTTTCTTCGATCTTATCTTTGATTGCTTTTTATGAAGTCGCACTGGGAGCTAGTGCTTGCTATCTCAGAATAGCTCCATGGATCTCATCGGAAATGTTTGATGCTTCTTGGGGCTTCTTTTTCGATAGCCTGACCGTAGTGATGTTAATTGTGGTTACATTCATAAGTAGCTTGGTCCATCTTTATTCCATTTCATATATGTCTGAGGATCCGCATAGCCCTCGATTTATGTGTTATTTATCCATTTTTACTTTTTTTATGCTAATGTTGGTGACTGGAGATAACTTT…
M_Zea_mays_subsp_parviglumis	ATGTATCTACTTATTGTCTTTTTGCCTTTGCTCGGTAGTTCCGTAGCCGGTTTTTTCGGACGTTTTCTAGGATCTGAAGGAACCGCTATAATGACCACCACGTGCGTTTCATTTTCTTCGATCTTATCTTTGATTGCTTTTTATGAAGTCGCACTGGGAGCTAGTGCTTGCTATCTCAGAATAGCTCCATGGATCTCATCGGAAATGTTTGATGCTTCTTGGGGCTTCTTTTTCGATAGCCTGACCGTAGTGATGTTAATTGTGGTTACATTCATAAGTAGCTTGGTCCATCTTTATTCCATTTCATATATGTCTGAGGATCCGCATAGCCCTCGATTTATGTGTTATTTATCCATTTTTACTTTTTTTATGCTAATGTTGGTGACTGGAGATAACTTT…
M_Zea_perennis	ATGTATCTACTTATTGTCTTTTTGCCTTTGCTCGGTAGTTCCGTAGCCGGTTTTTTCGGACGTTTTCTAGGATCTGAAGGAACCGCTATAATGACCACCACGTGCGTTTCATTTTCTTCGATCTTATCTTTGATTGCTTTTTATGAAGTCGCACTGGGAGCTAGTGCTTGCTATCTCAGAATAGCTCCATGGATCTCATCGGAAATGTTTGATGCTTCTTGGGGCTTCTTTTTCGATAGCCTGACCGTAGTGATGTTAATTGTGGTTACATTCATAAGTAGCTTGGTCCATCTTTATTCCATTTCATATATGTCTGAGGATCCGCATAGCCCTCGATTTATGTGTTATTTATCCATTTTTACTTTTTTTATGCTAATGTTGGTGACTGGAGATAACTTT…
M_Sorghum_bicolor	ATGTATCTACTTATTGTCTTTTTGCCTTTGCTCGGTAGTCCCGTAGCCGGTTTTTTCGGACGTTTTCTAGGATCTGAAGGAACCGCTATAATGACCACCACGTGCGTTTCATTTTCTTCGATCTTATCTTTGATTGCTTTTTATGAAGTCGCACTGGGAGCTAGTGCTTGCTATCTCAGAATAGCTCCATGGATCTCATCGGAAATGTTTGATGCTTCTTGGGGCTTCTTTTTCGATAGCCTGACCGTAGTGATGTTAATTGTGGTTACATTCATAAGTAGCTTGGTCCATCTTTATTCCATTTCATATATGTCTGAGGATCCGCATAGCCCTCGATTTATGTGTTATTTATCCATTTTTACTTTTTTTATGCTAATGTTGGTGACTGGAGATAACTTT…
G_Cycas_taitungensis	ATGCATCTACTAATAGTATCGTTGCCCTTGCTCGGTAGTTCCGTAGCAGGTGCTTTCGGACGTTTTCCAGGTTCAGAAGGAACCGCTATAGTAACCACCACGTGCGTTTCATTATCTTCTATCTCATCTTTGATTGCTTCTTATGAAGTCGCACCGGGAGCTAGTGCTTGCTATCCAAAGATTGCTCCATGGATTTTCCCTGAAATGTTTGATGCTTCTCGGGGCTCCTTTTTTGATAGCCCGACCGTAGTTATGCCAATTGCGGTTACATTCGTGAGTAGCTCGGTCCATCTCTATCCCATTTCATATATGTCCGAGGATCCACATAGCCCTCGATTTATGTGTTACTCATCCATTCCTACTTTTTCTACGCCAATGTCGGTTACCGGAGATAACTTT…
E_Mimulus_guttatus	ATGTATCTACTTATCGTATTTTTGCCCCTCCTCGGTAGTTCCGTAGCAGGTTTTTTCGGACGTTTTCTAGGATCAGAAGGAACCGCTATAATAACCACCACGTGCGTTTCATTCTCTTCGATCTTCTCTTTGATTGCTTTTTATGAAGTCGCACCGGGAGCTAGTGCTTGCTATCTAAGAGTTGCTCCATGGATCTCATCGGAAATGTTTGATGCTTCTTGGGGCTTCTTGTTCGATAGCCCGACCGTAGTGATGTTAATTGTGGTTACATTCATAAGTAGCTTGGTCCATCTTTATTCTATTTCATATATGTCTGAGGATCCGCATAGCCCTCGATTTATGTGTTATTTATCCATTTCTACTTTTTTTATGCCAATGTTGGTGACTGGAGATAACTCT…
M_Oryza_sativa_Indica_Group	ATGTATCTACTTATTGTCTTTTTGCCTTTGCTCGGTAGTTCCGTAGCCGGTTTTTTCGGACGTTTTCTAGGATCTGAAGGAACCGCTATAATGACCACCACGTGCGTTTCATTTTCTTCGATCTTATCTTTGATTGCTTTTTATGAAGTCGCACTGGGAGCTAGTGCTTGCTATCTCAGAATAGCTCCATGGATCTCATCGGAAATGTTTGATGCTTCTTGGGGCTTCTTTTTCGATAGCCTGACCGTAGTAATGTTAATTGTGGTTACATTCATAAGTAGCTTGGTCCATCTTTATTCCATTTCATATATGTCTGAGGATCCGCATAGCCCTCGATTTATGTGTTATTTATCCATTTTTACTTTTTTTATGCTAATGTTGGTGACTGGAGATAACTTT…
N_Amborella_trichopoda	ATGTATCTACTTATAGTATTTTTGCCCCTGCTCGGTAGTTCCGTAGCAGGTGCTTTCGGACGCTTTCTAGGTTCAGAAGGAACCGCTATAATAACCACCACGTGCGTTTCATTCTCTTCTATCTTATCTTTGATTGCTTTTTATGAAGTCGCACCGGGAGCTAGTGCTTGCTATCTAAGAATTGCTCCATGGATCTCATCGGAAATGTTTGATGCTTCTTGGGGCTTCTTGTTTGATAGCTCGACCGTAGTTATGTCAATTGTGGTTACATCCGTAAGTAGCTTGGTCCATCTTTATTCCATTTCATATATGTCTGAGGATCCGCATAGCCCTCGATTTATGTGTTATTTATCCATTCCTACTCTTTTTACGCCAATGTTGGTGACTGGAGATAACTCT…
N_Liriodendron_tulipifera	ATGTATCTACTTATCGTATTTTTGCCCCTGCTCGGTAGTTCCGTAGCAGGTTTTTTCGGACGTTTTCTAGGATCAGAAGGAACCGCTATAATGACCACCGCGTGCGTTTCATTCTCTTCGATCTTCTCTTTTCTTGCTTTTTATGAAGTCGCACCGGGAGCTAGTGCTTGCTATCTAAGAATTGCTCCATGGATCTCATCGGAAATGTTTGATGCTTCTTGGGGCTTCTTGTTCGATAGCCCGACCGTAGTGATGTTAATTGTGGTTACATCCATAAGTAGCTTGGTCCATCTTTATTCCATTTCATATATGTCCGAGGATCCGCATAGCCCTCGATTTATGTGTTATTTATCCATTCCTACTTTTTTTATGCCAATGTTGGTGACTGGAGATAACTCT…
E_Nelumbo_nucifera	ATGTATCTACTTATCGTATTTTTGCCCCTGCTCGGTAGTTCCGTAGCTGGTTTTTTCGGACGTTTTCTAGGATCAGAAGGAACCGCTATAATGACCACCACGTGCGTTTCATTCTCTTCGATCTTATCTTTTATTGCTTTTTATGAAGTCGCACCGGGAGCTAGTGCTTGCTATCTAAGAATTGCTCCATGGATCTCATCGGAAATGTTTGATGCTTCTTGGGGCTTCTTGTTCGATAGCCCGACCGTAGTGATGTTAATTGTGGTTACATCCATAAGTAGCTTGGTCCATCTTTATTCCATTTCATATATGTCCGAGGATCCGCATAGCCCTCGATTTATGTGTTATTTATCCATTCCTACTTTTTTTATGCCAATGTTGGTGACTGGAGATAACTCT…
