# Supplementary material for: The mitochondrial genome map of Nelumbo nucifera reveals ancient evolutionary features
Source: Sci Rep. 2016 Jul 22;6:30158. doi: 10.1038/srep30158 (PMC4957087; doi:10.1038/srep30158)
Supplement: Supplementary Data S1 [file srep30158-s2.zip › Alignment/nad7.phy]

71 1182
M_Aegilops_speltoides	ATGACGACTAGGAACGGGCAAATCAAGAATTTCACTTCGAATTCCGGACCTCAACATCCTGCTGCTCATGGTGTTTCACGATCAGTATTGGAAATGAACGGAGAAGTGGTGGAACGTGCGGAACCACATATTGGATCACTCCATAGAGGGACTGAGAAATTAATCGAGTACAAAACTTATCTTCAAGCTTTACCTTATTTTGATCGTTTAGACTATGTTTCTACGATGGCCCAAGAACACGCTCATTCTTCAGCCGTAGAGAGACTTTTGAATTGTGAGGTACCATTACGAGCTCAATATATAAGAGTGTTATTCTGTGAAATAACTCGAATTTCAAATCATTCACTTGCTTCAACTACTCATGCTATGGATGTGGGAGCATCAACTCCGTTCCTTTGG…
E_Ajuga_reptans	ATGACGACTAGGAACAGGCAAATCCAAAATTTCACTTTGAATTTCGGACCTCAACATCCTGCTGCTCATGGTGTTTCACGATTAGTATTGGAAATGAACGGAGAAGTGGTGGAACGTGCGGAACCACATATTGGATCACTCCATAGGGGGACTGAGAAATTAATAGAGTACAAAACTTATCTTCAAGCTTTACCTTATTCTGATCGTTCAGACTATGTTTCTATGATGGCCCAAGAACACGCTCATTCTTCAGCCGTAGAGAGACTTTTGAATTGCGAGGTACCATTACGAGCTCAATATATACGAGTGTTATTCCGTGAAATAACTCGAATTTCAAATCATTCACTTGCTTTAACTACTCATGCTATGGATGTGGGAGCATCAACTCCGTTCCTGTGG…
B_Anomodon_rugelii	---ATGGCTAAAACCAAACAAATCAAAAATTTTACTTTGAATTTTGGACCTCAACATCCTGCTGCTCATGGTGTTTTACGATTAGTATTGGAAATGAATGGAGAAGTTGTAGAACGCGCGGAACCGCATATTGGATTACTTCATAGAGGCACAGAAAAATTAATCGAGTATAAAACTTATCTTCAAGCTTTACCTTATTTTGATCGTTTAGATTATGTTTCTATGATGGCCCAAGAACATGCTTATTCTTTAGCTGTAGAGAAACTTTGTAATTGTGAGGTACCATTACGAGCTCAGTATATACGAGTGTTATTTCGTGAAATAACTCGAATTTTAAATCATTTACTTGCTTTAACTACTCATGCTATGGATGTGGGGGCATTAACTCCGTTCCTGTGG…
E_Arabidopsis_thaliana	ATGACGACTAGGAAAAGGCAAATCAAAAATTTTACTTCGAATTTTGGACCTCAACATCCTGCTGCTCATGGTGTTTCACGATTAGTATTGGAAATGAACGGAGAAGTGGTGGAACGTGCGGAACCACATATTGGATCACTCCATAGAGGGACTGAGAAATTAATAGAGTACAAAACTTATCTTCAAGCTTTACCTTATTCTGATCGTTCAGACTATGTTTCTATGATGGCCCAAGAACACGCTCATTCTTCAGCTGTAGAGAAACTTTTGAATTGCGAGGTACCATTACGAGCTCAATATATACGAGTGTTATTCCGTGAAATAACTCGAATTTCAAATCATTCACTTGCTTTAACTACTCATGCTATGGATGTGGGAGCATTAACTCCGTTCCTGTGG…
E_Asclepias_syriaca	ATGACGACTAGGAACAGGCAAATCCAAAATTTCACTTCGAATTTCGGACCTCAACATCCTGCTGCTCATGGTGTTTCACGATCAGTATTGGAAATGAACGGAGAAGTGGTGGAACGTGCGGAACCACATATTGGATCACTCCATAGAGGGACTGAGAAATTAATAGAGTACAAAACTTATCTTCAAGCTTTACCTTATTCTGATCGTTCAGACTATGTTTCTATGATGGCCCAAGAACACGCTTATTCTTCAGCCGTAGAGAGACTTTTGAATTGCGAGGTACCATTACGAGCTCAATATATACGAGTGTTATTCCGTGAAATAACTCGAATTTCAAATCATTCACTTGCTTTAACTACTCATGCTATGGATGTGGGAGCATCAACTCCGTTCCTGTGG…
B_Atrichum_angustatum	---ATGGCTAAAACCAAACAAATCAAGAATTTTACTTTGAATTTTGGACCTCAACATCCTGCTGCTCATGGTGTTTTACGATTAATATTAGAAATGAATGGAGAAGTTGTAGAACGCGCGGAACCGCATATTGGATTACTTCATAGAGGCACAGAAAAATTAATCGAGTATAAAACGTATCTTCAAGCTTTACCTTATTTTGATCGTTTAGATTATGTTTCTATGATGGCCCAAGAACATGCTTATTCCTTGGCCGTAGAGAGACTTTGTAATTGTGAGGTACCATTACGAGCTCAGTATATACGAGTGTTATTTCGTGAAATAACTCGAATTTTAAATCATTTACTTGCTTTAACTACTCATGCTATGGATGTGGGAGCATTGACTCCGTTCCTGTGG…
B_Bartramia_pomiformis	---ATGGCTAAAACCAAACAAATCAAAAATTTTACTTTGAATTTTGGACCTCAACATCCCGCTGCTCATGGTGTTTTACGATTAGTATTAGAAATGAATGGAGAAGTTGTAGAACGCGCGGAACCGCATATTGGATTACTTCATAGAGGCACAGAAAAATTAATCGAGTATAAAACTTATCTTCAAGCTTTACCTTATTTTGATCGTCTAGATTATGTCTCTATGATGGCCCAAGAACATGCTTATTCTTTAGCTGTAGAGAAACTTTGTAATTGTGAGGTACCATTACGAGCTCAGTATATACGAGTGTTATTTTGTGAAATAACTCGAATTTTAAATCATTTACTTGCTTTAACTACTCATGCTATGGATGTGGGGGCATTAACTCCGTTCCTGTGG…
E_Batis_maritima	ATGACGACTAGGAACAGGCAAATCAAAAATTTCACTTCGAATTTCGGACCTCAACATCCTGCTGCTCATGGTGTTTCACGATTAGTATTGGAAATGAACGGAGAAGTGGTGGAACGTGCGGAACCACATATTGGATCACTCCATAGAGGGACTGAGAAATTAATAGAGTACAAAACTTATCTTCAAGCTTTACCTTATTCTGATCGTTCAGACTATGTTTCTATGATGGCCCAAGAACACGCTCATTCTTCAGCTGTAGAGAAACTTTTGAATTGCGAGGTACCATTACGAGCTCAATATATACGAGTGTTATTCCGTGAAATAACTCGAATTTCAAATCATTCACTTGCTTTAACTACTCATGCTATGGATGTGGGAGCATCAACTCCGTTCCTGTGG…
E_Beta_macrocarpa	---------ATGAACAGACAAATCAAAAATTTCACTTTGAATTTCGGACCTCAACATCCTGCTGCTCATGGTGTTTCACGATTAGTATTGGAAATGAACGGAGAAGTGGTGGAACGTGCAGAACCACATATTGGATTACTCCATAGAGGGACTGAGAAATTAATAGAGTACAAAACTTATCTTCAAGCTTTACCTTATTTTGATCGTTTAGACTATGTTTCTATGATGGCCCAAGAACACGCTCATTCTTCAGCCGTAGAGAGACTTTTGAATTGCGAGGTACCATTACGAGCTCAATATATACGAGTGTTATTCCGTGAAATAACTCGAATTTCAAATCATTCACTTGCTTTAACTACTCATGCTATGGATGTGGGAGCATTAACTCCGTTCCTGTGG…
E_Beta_vulgaris_subsp_maritima	---------ATGAACAGACAAATCAAAAATTTCACTTTGAATTTCGGACCTCAACATCCTGCTGCTCATGGTGTTTCACGATTAGTATTGGAAATGAACGGAGAAGTGGTGGAACGTGCAGAACCACATATTGGATTACTCCATAGAGGGACTGAGAAATTAATAGAGTACAAAACTTATCTTCAAGCTTTACCTTATTTTGATCGTTTAGACTATGTTTCTATGATGGCCCAAGAACACGCTCATTCTTCAGCCGTAGAGAGACTTTTGAATTGCGAGGTACCATTACGAGCTCAATATATACGAGTGTTATTCCGTGAAATAACTCGAATTTCAAATCATTCACTTGCTTTAACTACTCATGCTATGGATGTGGGAGCATTAACTCCGTTCCTGTGG…
E_Beta_vulgaris_subsp_vulgaris	---------ATGAACAGACAAATCAAAAATTTCACTTTGAATTTCGGACCTCAACATCCTGCTGCTCATGGTGTTTCACGATTAGTATTGGAAATGAACGGAGAAGTGGTGGAACGTGCAGAACCACATATTGGATTACTCCATAGAGGGACTGAGAAATTAATAGAGTACAAAACTTATCTTCAAGCTTTACCTTATTTTGATCGTTTAGACTATGTTTCTATGATGGCCCAAGAACACGCTCATTCTTCAGCCGTAGAGAGACTTTTGAATTGCGAGGTACCATTACGAGCTCAATATATACGAGTGTTATTCCGTGAAATAACTCGAATTTCAAATCATTCACTTGCTTTAACTACTCATGCTATGGATGTGGGAGCATTAACTCCGTTCCTGTGG…
E_Boea_hygrometrica	ATGACGACTAGGAACAGGCAAATCAAAAATTTCACTTTGAATTTCGGACCTCAACATCCTGCTGCTCATGGTGTTTCACGATTAGTATTGGAAATGAACGGAGAAGTGGTGGAACGCGCGGAACCACATATTGGATCACTCCAG------ACTGAGAAATTAATAGAGTACAAAACTTATCTTCAAGCTTTACCTTATTCTGATCGTTCAGAGTATGTTTCTATGATGGCCCAAGAACACGCTTATTCTTCAGCCGTAGAGAGACTTTTGAATTGCGAGGTACCATTACGAGCTCAATATATACGAGTGTTATTCCGTGAAATAACTCGAATTTCAAATCATTCACTTGCTTTAACTACTCATGCTATGGATGTGGGAGCATCAACTCCGTTCCTGTGG…
E_Brassica_carinata	ATGACGACTAGGAAAAGGCAAATCAAAAATTTTACTTCGAATTTTGGACCTCAACATCCTGCTGCTCATGGTGTTTCACGATTAGTATTGGAAATGAACGGAGAAGTGGTGGAACGTGCGGAACCACATATTGGATCACTCCATAGAGGGACTGAGAAATTAATAGAGTACAAAACTTATCTTCAAGCTTTACCTTATTCTGATCGTTCAGACTATGTTTCTATGATGGCCCAAGAACACGCTCATTCTTCAGCTGTAGAGAAACTTTTGAATTGCGAGGTACCATTACGAGCTCAATATATACGAGTGTTATTCCGTGAAATAACTCGAATTTCAAATCATTCACTTGCTTTAACTACTCATGCTATGGATGTGGGAGCATTAACTCCGTTCCTGTGG…
E_Brassica_juncea	ATGACGACTAGGAAAAGGCAAATCAAAAATTTTACTTCGAATTTTGGACCTCAACATCCTGCTGCTCATGGTGTTTCACGATTAGTATTGGAAATGAACGGAGAAGTGGTGGAACGTGCGGAACCACATATTGGATCACTCCATAGAGGGACTGAGAAATTAATAGAGTACAAAACTTATCTTCAAGCTTTACCTTATTCTGATCGTTCAGACTATGTTTCTATGATGGCCCAAGAACACGCTCATTCTTCAGCTGTAGAGAAACTTTTGAATTGCGAGGTACCATTACGAGCTCAATATATACGAGTGTTATTCCGTGAAATAACTCGAATTTCAAATCATTCACTTGCTTTAACTACTCATGCTATGGATGTGGGAGCATTAACTCCGTTCCTGTGG…
E_Brassica_napus	ATGACGACTAGGAAAAGGCAAATCAAAAATTTTACTTCGAATTTTGGACCTCAACATCCTGCTGCTCATGGTGTTTCACGATTAGTATTGGAAATGAACGGAGAAGTGGTGGAACGTGCGGAACCACATATTGGATCACTCCATAGAGGGACTGAGAAATTAATAGAGTACAAAACTTATCTTCAAGCTTTACCTTATTCTGATCGTTCAGACTATGTTTCTATGATGGCCCAAGAACACGCTCATTCTTCAGCTGTAGAGAAACTTTTGAATTGCGAGGTACCATTACGAGCTCAATATATACGAGTGTTATTCCGTGAAATAACTCGAATTTCAAATCATTCACTTGCTTTAACTACTCATGCTATGGATGTGGGAGCATTAACTCCGTTCCTGTGG…
E_Brassica_oleracea	ATGACGACTAGGAAAAGGCAAATCAAAAATTTTACTTCGAATTTTGGACCTCAACATCCTGCTGCTCATGGTGTTTCACGATTAGTATTGGAAATGAACGGAGAAGTGGTGGAACGTGCGGAACCACATATTGGATCACTCCATAGAGGGACTGAGAAATTAATAGAGTACAAAACTTATCTTCAAGCTTTACCTTATTCTGATCGTTCAGACTATGTTTCTATGATGGCCCAAGAACACGCTCATTCTTCAGCTGTAGAGAAACTTTTGAATTGCGAGGTACCATTACGAGCTCAATATATACGAGTGTTATTCCGTGAAATAACTCGAATTTCAAATCATTCACTTGCTTTAACTACTCATGCTATGGATGTGGGAGCATTAACTCCGTTCCTGTGG…
E_Brassica_rapa_subsp_campestris	ATGACGACTAGGAAAAGGCAAATCAAAAATTTTACTTCGAATTTTGGACCTCAACATCCTGCTGCTCATGGTGTTTCACGATTAGTATTGGAAATGAACGGAGAAGTGGTGGAACGTGCGGAACCACATATTGGATCACTCCATAGAGGGACTGAGAAATTAATAGAGTACAAAACTTATCTTCAAGCTTTACCTTATTCTGATCGTTCAGACTATGTTTCTATGATGGCCCAAGAACACGCTCATTCTTCAGCTGTAGAGAAACTTTTGAATTGCGAGGTACCATTACGAGCTCAATATATACGAGTGTTATTCCGTGAAATAACTCGAATTTCAAATCATTCACTTGCTTTAACTACTCATGCTATGGATGTGGGAGCATTAACTCCGTTCCTGTGG…
M_Butomus_umbellatus	ATGACGACTAGGAACGGGCAAATCAAAAATTTCACTTCGAATTCCGGACCTCAACATCCTGCTGCTCATGGTGTTTCACGATCAGTATTGGAAATGAACGGAGAAGTGGTGGAACGTGCGGAACCACATATTGGATCACTCCATAGAGGGACTGAGAAATTAATAGAGTACAAAACTTATCTTCAAGCTTTACCTTATTCTGATCGTTCAGACTATGTTTCTATGATGGCCCAAGAACACGCTCATTCTTCAGCCGTAGAGAGACTTTTGAATTGCGAGGTACCATTACGAGCTCAATATATACGAGTCTTATTCCGTGAAATCACTCGAATTTCAAATCATTCACTTGCTTCAACTACTCATGCTATGGATGTGGGAGCATCAACTCCGTTCCTTTGG…
E_Carica_papaya	ATGACGACTAGGAACAGGCAAATCACTAATTTCACTTCGAATTCCGGACCTCAACATCCTGCTGCTCATGGTGTTTCACGATCAGTATTGGAAATGAACGGAGAAGTGGTGGAACGTGCGGAACCACATATTGGATCACTCCATAGAGGGACTGAGAAATTAATAGAGTACAAAACTTATCTTCAAGCTTTACCTTATTCTGATCGTTCAGACTATGTTTCAATGATGGCCCAAGAACACGCTCATTCTTCAGCTGTAGAGAGACTTTTGAATTGCGAGGTACCATTACGAGCTCAATATATACGAGTGTTATTCCGTGAAATAACTCGAATTTCAAATCATTCACTTGCTTTAACTACTCATGCTATGGATGTGGGAGCATCAACTCCGTTCCTGTGG…
A_Chaetosphaeridium_globosum	---ATGACTAAAACAAAACAAATAAAAAATTTTACTTTAAACTTTGGACCTCAACATCCTGCAGCACATGGCGTTTTACGTTTAGTGTTGGAAATGAATGGAGAAGTTGTTGAACGTGCAGAGCCACATATTGGACTTCTACATAGAGGTACTGAAAAATTAATTGAATATAAAACTTATTTACAAGCTTTACCTTATTTTGATCGTTTAGATTATGTATCTATGATGGCTCAAGAACATGCATATTCATTAGCTGTTGAAAAATTGTTAAATTGTGAAGTTCCTTTACGAGCACAATATATTCGCGTAATGTTTTGTGAAATTACACGTATTCTTAATCATTTATTAGCATTAACTACTCATGCAATGGATGTCGGTGCATTAACTCCTTTTTTATGG…
A_Chara_vulgaris	---ATGGCTAAAACCAAACAAATAAAAAATTTGACTTTCAATTTCGGACCTCAACACCCAGCTGCTCATGGTGTTTTAAGATTAGTTTTGGAAATGAATGGAGAAGTGGTGGAACGTGCAGAACCACATATTGGTTTACTTCATAGAGGTACGGAAAAATTAATTGAATATAAAACCTATCTACAAGCTTTGCCTTATTTTGATCGATTAGATTATGTTTCTATGATGGCACAGGAACATGCTTATTCTTTAGCTGTAGAAAAACTTTGTAATTGTGAAGTACCATTACGAGCTCAATATATACGAGTGTTATTTTGTGAGATTACCCGGATCTTAAATCATCTACTTGCATTAACCACCCATGCTATGGATGTAGGAGCATTAACCCCTTTTCTTTGG…
A_Chlorokybus_atmophyticus	CATGGTTTAGAACCAAAAAAGATTAAAAATTTCACTCTTAACTTTGGACCCCAACACCCTGCAGCGCATGGTGTTTTAAGATTGGTTTTAGAAATGAACGGAGAAGTGGTAGAGCGCGCAGATCCGCATATAGGATTATTACATAGGGGTACCGAGAAATTGATTGAATACAAAACATATTTGCAAGCTCTCCCTTATTTTGATCGTCTAGATTATGTATCTATGATGGCTCAAGAGCATGCATATTCTTTAGCAGTAGAAAAATTATTAGGTTGTGAGGTACCATTAAGAGCTCAATACATTCGAGTACTTTTTAGTGAAATCACTAGATTATTAAACCATTTACTAGCTTTAACAACTCACGCAATGGATGTTGGTGCATTGACACCTTTTTTGTGG…
E_Citrullus_lanatus	ATGACGACTAGGAACAGGCAAATCAAAAATTTCACTTCGAATTCCGGACCTCAACATCCTGCTGCTCATGGTGTTTCACGATCAGTATTGGAAATGAACGGAGAAGTGGTGGAACGTGCGGAACCACATATTGGATTACTCCATAGAGGGACTGAGAAATTAATAGAGTACAAAACTTATCTTCAAGCTTTACCTTATTCTGATCGTTCAGACTATGTTTCTACGATGGCCCAAGAACACGCTCATTCTTCAGCTGTAGAGAGACTTTTGAATTGCGAGGTACCATTACGAGCTCAATATATACGAGTGTTATTCCGTGAAATAACTCGAATTTCAAATCATTCACTTGCTTTAACTACTCATGCTATGGATGTGGGAGCATCAACTCCGTTCCTGTGG…
B_Climacium_americanum	---ATGGCTAAAACCAAACAAATCAAAAATTTTACTTTGAATTTTGGACCTCAACATCCTGCTGCTCATGGTGTTTTACGATTAGTATTGGAAATGAATGGAGAAGTTGTAGAACGCGCGGAACCGCATATTGGATTACTTCATAGAGGCACAGAAAAATTAATCGAGTATAAAACTTATCTTCAAGCTTTACCTTATTTTGATCGTTTAGATTATGTTTCTATGATGGCCCAAGAACATGCTTATTCTTTAGCTGTAGAGAAACTTTGTAATTGTGAGGTACCATTACGAGCTCAGTATATACGAGTGTTATTTCGCGAAATAACTCGAATTTTAAATCATTTACTTGCTTTAACTACTCATGCTATGGATGTGGGGGCATTAACTCCGTTCCTGTGG…
E_Cucumis_sativus	ATGACGACTAGGAACAGGCAAATCAAAAATTTCACTTCGAATTCCGGACCTCAACATCCTGCTGCTCATGGTGTTTCACGATCAGTATTGGAAATGAACGGAGAAGTGGTGGAACGTGCGGAACCCCATATTGGATTACTCCATAGAGGGACTGAGAAATTAATAGAGTACAAAACTTATCTTCAAGCTTTACCTTATTCTGATCGTTCAGACTATGTTTCTACGATGGCCCAAGAACACGCTCATTCTTCAGCTGTAGAGAGACTTTTGAATTGCGAGGTACCATTACGAGCTCAATATATACGAGTCTTATTCCGTGAAATCACTCGAATTTCAAATCATTCACTTGCTTTAACTACTCATGCTATGGATGTGGGAGCATCAACTCCGTTCCTGTGG…
E_Cucurbita_pepo	ATGACGACTAGTAAGAGGCAAATAACAAATTTCACTTCGAATTCCGGACCTCAACATCCTGCTGCTCATGGTGTTTCACGATCAGTATTGGAAATGAACGGAGAAGTGGTGGAACGTGCGGAACCACATATTGGATTACTCCATAGAGGGACTGAGAAATTAATAGAGTACAAAACTTATCTTCAAGCTTTACCTTATTCTGATCGTTCAGACTATGTTTCTACGATGGCCCAAGAACACGCTCATTCTTCAGCTGTAGAGAGACTTTTGAATTGCGAGGTACCATTACGAGCTCAATATATACGAGTGTTATTCCGTGAAATCACTCGAATTTCAAATCATTCACTTGCTTTAACTACTCATGCTATGGATGTGGGAGCATCAACTCCGTTCCTGTGG…
G_Cycas_taitungensis	ATGACGACTAGGAACGAACGAATCAGAAATTTCACTTCGAATTCCGGACCTCAACATCCTGCTGCTCATGGTGTTTCACGATCAGTATCGGAAATGAACGGAGAAGTGGTAGAACGTGCGGAACCGCATATTGGATCACTCCATAGAGGCACAGAGAAATCAATAGAGTACAAAACGTATCTTCAAGCTTCACCTTATTCTGATCGTTCAGATTATGTTTCTATGATGGCCCAAGAACACGCTCATTCTTCAGCTGTAGAGAAACTTCTGAATCGTGAGGTACCATTACGAGCTCAATATATACGAGTGTTATTTCGTGAAATAACTCGAATTTCGAATCATTCACTTGCTTTAACTACTCATGCTATGGATGTGGGAGCATTAACTCCGTCCCTGTGG…
E_Daucus_carota_subsp_sativus	ATGACGACCAGGAACGAGCAAATCAAAAATTTCACTTCGAACTTCGGACCTCAACATCCTGCTGCTCATGGTGTTTCACGATTAGTATTGGAAATGAACGGAGAAGTGGTGGAACGCGCGGAACCACATATTGGATCACTCCATAGAGGGACTGAGAAATTAATAGAGTACAAAACTTATCTTCAAGCTTTACCTTATTCTGATCGTTTAGACTATGTTTCTACGATGGCCCAAGAACACGCTCATTCTTCAGCCGTAGAGAGACTTTTGAATTGCGAGGTACCATTACGAGCTCAATATATACGAGTGTTATTCCGTGAAATAACTCGAATTTCAAATCATTCACTTGCTTTAACTACTCATGCTATGGATGTGGGAGCATCAACTCCGTTCCTGTGG…
A_Entransia_fimbriata	CAAGTTTATCATCCAAAAAAAATCAAAAATTTCACTTTAAATTTTGGGCCACAACATCCGGCAGCCCATGGAGTTTTAAGATTAGTTCTTGAAATGAACGGAGAAGTTGTAGAGCGAGCTGAGCCGCACATTGGTTTGCTTCATCGAGGAACGGAAAAACTTATTGAATATAAAACATATTTACAGGCTTTACCTTATTTTGATCGTTTAGACTATGTGTCTATGATGGCACAAGAGCATGCTTTTTCGTTAGCTGTAGAAAAATTATGTAAAATTGAAGTACCTTTAAGAGCACAATACATCAGAGTTGTTTTTTGTGAAATAACAAGGATTTTGAATCATTTACTTGCATTAACAACACATGCTATGGATGTAGGAGCTTTAACACCCTTTTTATGG…
B_Funaria_hygrometrica	---ATGGCTAAAACCAAACAAATCAAAAATTTTACTTTGAATTTTGGACCTCAACACCCTGCTGCTCATGGTGTTTTACGATTAGTATTAGAAATGAATGGAGAAGTTGTAGAACGCGCGGAACCGCATATTGGATTACTTCATAGAGGCACAGAAAAATTAATCGAGTATAAAACTTATCTTCAAGCTTTACCTTATTTTGATCGTTTAGATTATGTTTCTATGATGGCCCAAGAACATGCTTATTCTTTAGCTGTAGAGAAACTTTGTAATTGTGAGGTACCATTACGAGCTCAGTATATACGAGTGTTATTTTGTGAAATAACTCGAATTTTAAATCATTTACTTGCTTTAACTACTCATGCTATGGATGTGGGAGCATTAACTCCGTTCCTGTGG…
E_Glycine_max	ATGACGACTAGGAACGGGCAAATCAAAAATTTCACTTCGAATTTCGGACCTCAACATCCTGCTGCTCATGGTGTTTCACGATCAGTATTGGAAATGAACGGAGAAGTGGTGGAACGTGCGGAACCACATATTGGATCACTCCATAGAGGGACTGAGAAATTAATAGAGTACAAAACTTATCTTCAAGCTTTACCTTATTCTGATCGTTTAGACTATGTTTCTACGATGGCCCAAGAACACGCTCATTCTTCAGCCGTAGAGAGACTTTTGAATTGCGAGGTACCATTACGAGCTCAATATATACGAGTGTTATTCCGTGAAATAACTCGAATTTCAAATCATTTACTTGCTTTAACTACTCATGCTATGGATGTGGGAGCATCAACTCCGTCCCTGTGG…
B_Hypnum_imponens	---ATGGCTAAAACCAAACAAATCAAAAATTTTACTTTGAATTTTGGACCTCAACATCCTGCTGCTCATGGTGTTTTACGATTAGTATTGGAAATGAATGGAGAAGTTGTAGAACGCGCGGAACCGCATATTGGATTACTTCATAGAGGCACAGAAAAATTAATCGAGTATAAAACTTATCTTCAAGCTTTACCTTATTTTGATCGTTTAGATTACGTTTCTATGATGGCCCAAGAACATGCTTATTCTTTAGCTGTAGAGAAACTTTGTAATTGTGAGGTACCATTACGAGCTCAGTATATACGAGTGTTATTTCGTGAAATAACTCGAATTTTAAATCATTTACTTGCTTTAACTACTCATGCTATGGATGTGGGGGCATTAACTCCGTTCCTGTGG…
E_Lotus_japonicus	ATGACGACTAGGAACGGGCAAATCCAAAATTTCACTTCGAATTTCGGACCTCAACATCCTGCTGCTCATGGTGTTTCACGATCAGTATTGGAAATGAACGGAGAAGTGGTGGAACGTGCGGAACCACATATTGGATCACTCCATAGAGGGACTGAGAAATTAATAGAGTACAAAACTTATCTTCAAGCTTTACCTTATTCTGATCGTTTAGACTATGTTTCTACGATGGCCCAAGAACACGCTCATTCTTCAGCCGTAGAGAGACTTTTGAATTGCGAGGTACCATTACGAGCTCAATATATACGAGTGTTATTCCGTGAAATAACTCGAATTTCAAATCATTCACTTGCTTTAACTACTCATGCTATGGATGTGGGAGCATCAACTCCGTCCCTGTGG…
E_Malus_x_domestica	ATGACGACTAGGAACGGGCAAATAAAAAATTTCACTTCGAATTCCGGACCTCAACATCCTGCTGCTCATGGTGTTTCACGATCAGTATTGGAAATGAACGGAGAAGTGGTGGAACGTGCGGAACCACATATTGGATCACTCCATAGAGGGACTGAGAAATTAATAGAGTACAAAACTTATCTTCAAGCTTTACCTTATTCTGATCGTTCAGACTATGTTTCTATGATGGCCCAAGAACACGCTCATTCTTCAGCCGTAGAGAGACTTTTGAATTGCGAGGTACCATTACGAGCTCAATATATACGAGTGTTATTCCGTGAAATAACTCGAATTTCAAATCATTCACTTGCTTTAACTACTCATGCTATGGATGTGGGAGCATCAACTCCGTTCCTGTGG…
A_Mesostigma_viride	TATAGTGTAAAACCAAAAAAAGTAAAAAACTTTCAATTAAATTTTGGTCCTCAACATCCGGCAGCACATGGTGTATTACGTTTAGTATTGGAAATGAATGGTGAAGTTGTAGAAAGAGCAGATCCTCATATTGGTTTGTTACATAGAGGAACTGAAAAATTAATAGAATACAAAACATATTTACAAGCTTTACCATATTTTGATCGATTAGATTATGTATCCATGATGGCGCAAGAACACGCGTATTCATTAGCAGTTGAAAAACTTTTAGGTATATCAGTTCCTTTGCGCGCACAATATATTCGAGTTCTTTTTTCTGAAATTACTCGTTTATTAAATCATTTATTAGCCTTGACTACACATGCTATGGATGTGGGAGCCTTAACACCGTTTCTATGG…
E_Millettia_pinnata	ATGACGACTAGGAACGGGCAAATCAAAAATTTCACTTCGAATTTCGGACCTCAACATCCTGCTGCTCATGGTGTTTCACGATCAGTATTGGAAATGAACGGAGAAGTGGTGGAACGTGCGGAACCACATATTGGATCACTCCATAGAGGGACTGAGAAATTAATAGAGTACAAAACTTATCTTCAAGCTTTACCTTATTCTGATCGTTTAGACTATGTTTCTACGATGGCCCAAGAACACGCTCATTCTTCAGCCGTAGAGAGACTTTTGAATTGCGAGGTACCATTACGAGCTCAATATATACGAGTGTTATTCCGTGAAATAACTCGAATTTCAAATCATTTACTTGCTTTAACTAGTCATGCTATGGATGTGGGAGCATCAACTCCGTCCCTGTGG…
E_Nicotiana_tabacum	ATGACGACTAAGAACAGGCAAATCAAAAATTTCACTTCGAATTTCGGACCTCAACATCCTGCTGCTCATGGTGTTTCACGATCAGTATTGGAAATGAACGGAGAAGTGGTGGAACGTGCGGAACCACATATTGGATTACTCCATAGAGGGACTGAGAAATTAATTGAGTACAAAACTTATCTTCAAGCTTTACCTTATTCTGATCGTTCAGACTATGTTTCTATGATGGCCCAAGAACACGCTCATTCTTCAGCCGTAGAGAGACTTTTGAATTGCGAGGTACCATTACGAGCTCAATATATACGAGTGTTATTCCGTGAAATAACTCGAATTTCAAATCATTCACTTGCTTTAACTACTCATGCTATGGATGTAGGAGCATCAACTCCGTTCCTGTGG…
B_Nitella_hyalina	---ATGGCTAAAACCAAACAAATAAAAAATTTGACTTTCAATTTCGGACCTCAACACCCAGCTGCTCATGGTGTTTTAAGATTAGTTTTGGAAATGAATGGAGAAGTGGTGGAACGTGCAGAACCACATATTGGTTTACTTCATAGAGGTACGGAAAAATTAATTGAATATAAAACCTATCTACAAGCTTTGCCTTATTTTGATCGATTAGATTATGTTTCTATGATGGCACAGGAACATGCTTATTCTTTAGCTGTAGAAAAACTTTGTAATTGTGAAGTACCATTACGAGCTCAATATATACGAGTCTTATTTTGTGAGATTACCCGGATCTTAAATCATCTACTTGCATTAACCACCCATGCTATGGATGTAGGAGCATTAACCCCTTTTCTTTGG…
B_Orthotrichum_stellatum	---ATGGCTAAAACCAAACAAATCAAAAATTTTACTTTGAATTTTGGACCTCAACATCCTGCTGCTCATGGTGTTTTACGATTAGTATTAGAAATGAATGGAGAAGTTGTAGAACGCGCGGAACCGCATATTGGATTACTTCATAGAGGCACAGAAAAATTAATCGAGTATAAAACTTATCTTCAAGCTTTACCTTATTTTGATCGTTTAGATTATGTTTCTATGATGGCCCAAGAACATGCTTATTCTTTAGCTGTAGAGAAACTTTGTAATTGTGAGGTACCATTACGAGCTCAGTATATACGAGTGTTATTTTGTGAAATAACTCGAATTTTAAATCATTTACTTGCTTTAACTACTCATGCTATGGATGTGGGGGCATTAACTCCGTTCCTGTGG…
M_Oryza_sativa_Indica_Group	ATGACGACTAGGAACGGGCAAATCAAGAATTTCACTTCGAATTCCGGACCTCAACATCCTGCTGCTCATGGTGTTTCACGATCAGTATTGGAAATGAACGGAGAAGTGGTGGAACGTGCGGAACCACATATTGGATCACTCCATAGAGGGACTGAGAAATTAATCGAGTACAAAACTTATCTTCAAGCTTTACCTTATTTTGATCGTTCAGACTATGTTTCTACGATGGCCCAAGAACACGCTCATTCTTCAGCCGTAGAGAGACTTTTGAATTGTGAGGTACCATTACGAGCTCAATATATACGAGTGTTATTCTGTGAAATAACTCGAATTTCAAATCATTCACTTGCTTCAACTACTCATGCTATGGATGTGGGAGCATCAACTCCGTTCCTTTGG…
M_Oryza_sativa_Japonica_Group	ATGACGACTAGGAACGGGCAAATCAAGAATTTCACTTCGAATTCCGGACCTCAACATCCTGCTGCTCATGGTGTTTCACGATCAGTATTGGAAATGAACGGAGAAGTGGTGGAACGTGCGGAACCACATATTGGATCACTCCATAGAGGGACTGAGAAATTAATCGAGTACAAAACTTATCTTCAAGCTTTACCTTATTTTGATCGTTCAGACTATGTTTCTACGATGGCCCAAGAACACGCTCATTCTTCAGCCGTAGAGAGACTTTTGAATTGTGAGGTACCATTACGAGCTCAATATATACGAGTGTTATTCTGTGAAATAACTCGAATTTCAAATCATTCACTTGCTTCAACTACTCATGCTATGGATGTGGGAGCATCAACTCCGTTCCTTTGG…
M_Phoenix_dactylifera	ATGACGACTAGGAACGGGCAAATCAAGAATTTCACTTCGAATTCCGGACCTCAACATCCTGCTGCTCATGGTGTTTCACGATCAGTATTGGAAATGAACGGAGAAGTGGTGGAACGTGCGGAACCACATATTGGATCACTCCAGAGAGGGACTGAGAAATTAATAGAGTACAAAACTTATCTTCAAGCTTTACCTTATTCTGATCGTTCAGAGTATGTTTCTACGATGGCCCAAGAACACGCTCATTCTTCAGCCGTAGAGAGACTTTTGAATTTCGAGGTACCATTACGAGCTCAATATATACGAGTGTTATTCCGTGAAATAACTCGAATTTCAAATCATTCACTTGCTTCAACTACTCATGCTATGGATGTGGGAGCATCAACTCCGTTCCTTTGG…
B_Physcomitrella_patens	---ATGGCTAAAACCAAACAAATCAAAAATTTTACTTTGAATTTTGGACCTCAACATCCTGCTGCTCATGGTGTTTTACGATTAGTATTAGAAATGAATGGAGAAGTTGTAGAACGCGCGGAACCGCATATTGGATTACTTCATAGAGGCACAGAAAAATTAATCGAGTATAAAACTTATCTTCAAGCTTTACCTTATTTTGATCGTTTAGATTATGTTTCTATGATGGCCCAAGAACATGCTTATTCTTTAGCTGTAGAGAAACTTTGTAATTGTGAGGTACCATTACGAGCTCAGTATATACGAGTGTTATTTTGTGAAATAACTCGAATTTTAAATCATTTACTTGCTTTAACTACTCATGCTATGGATGTGGGAGCATTAACTCCGTTCCTGTGG…
B_Ptychomnion_cygnisetum	---ATGGCTAAAACCAAACAAATCAAAAATTTTACTTTGAATTTTGGACCTCAACATCCTGCTGCTCATGGTGTTTTACGATTAGTATTGGAGATGAATGGAGAAGTTGTAGAACGCGCGGAACCGCATATTGGATTACTTCATAGAGGCACAGAAAAATTAATCGAGTATAAAACTTATCTTCAAGCTTTACCTTATTTTGATCGTTTAGATTATGTTTCTATGATGGCCCAAGAACATGCTTATTCTTTAGCTGTAGAGAAACTTTGTAATTGTGAGGTACCATTACGAGCTCAGTATATACGAGTGTTATTTCGTGAAATAACTCGGATTTTAAATCATTTACTTGCTCTGACTACTCATGCTATGGATGTGGGGGCATTAACTCCGTTCCTGTGG…
E_Raphanus_sativus	ATGACGACTAGGAAAAGGCAAATCAAAAATTTTACTTCGAATTTTGGACCTCAACATCCTGCTGCTCATGGTGTTTCACGATTAGTATTGGAAATGAACGGAGAAGTGGTGGAACGTGCGGAACCACATATTGGATCACTCCATAGAGGGACTGAGAAATTAATAGAGTACAAAACTTATCTTCAAGCTTTACCTTATTCTGATCGTTCAGACTATGTTTCTATGATGGCCCAAGAACACGCTCATTCTTCAGCTGTAGAGAAACTTTTGAATTGCGAGGTACCATTACGAGCTCAATATATACGAGTGTTATTCCGTGAAATAACTCGAATTTCAAATCATTCACTTGCTTTAACTACTCATGCTATGGATGTGGGAGCATTAACTCCGTTCCTGTGG…
E_Rhazya_stricta	ATGACGACTAGGAACAGGCAAATAAAAAATTTCACTTCGAATTTCGGACCTCAACATCCTGCTGCTCATGGTGTTTCACGATCAGTATTGGAAATGAACGGAGAAGTGGTGGAACGTGCGGAACCACATATTGGATCACTCCATAGAGGGACTGAGAAATTAATAGAGTACAAAACTTATCTTCAAGCTTTACCTTATTCTGATCGTTCAGACTATGTTTCTATGATGGCCCAAGAACACGCTTATTCTTCAGCCGTAGAGAGACTTTTGAATTGCGAGGTACCATTACGAGCTCAATATATACGAGTGTTATTCCGTGAAATAACTCGAATTTCAAATCATTCACTTGCTTTAACTACTCATGCTATGGATGTGGGAGCATCAACTCCGTTCCTGTGG…
E_Ricinus_communis	ATGACGACTAGGAACGGGCAAATCAAAAATTTCACTTCGAATTTCGGACCTCAACATCCTGCTGCTCATGGTGTTTCACGATCAGTATTGGAAATGAACGGAGAAGTGGTTGAACGTGCGGAACCACATATTGGATTACTCCATAGAGGGACTGAGAAATTAATAGAGTACAAAACTTATCTTCAAGCTTTACCTTATTCTGATCGTTCAGACTATGTTTCTACGATGGCCCAAGAACACGCTTATTCTTCAGCCGTAGAGAGACTTTTGAATTGCGAGGTACCATTACGAGCTCAATATATACGAGTGTTATTCCGTGAAATAACTCGAATTTTAAATCATTCACTTGCTTTAACTACTCATGCTATGGATGTGGGAGCACCAACTCCGTTCCTGTGG…
A_Roya_obtusa	---ATGGCTAAAACAAAACAAATTAAAAATTTTACTTTTAATTTTGGCCCCCAACACCCGGCAGCCCATGGTGTTTTACGATTAGTTCTAGAAATGAACGGAGAGGTTATAGAACGAGCAGAACCCCATATTGGATTATTACATAGAGGAACTGAAAAATTAATTGAGTATAAAACTTATCTTCAAGCCTTACCATACTTTGATCGTTTAGATTATGTATCTATGATGGCACAAGAACATGCTTTCTCTTTAGCTGTTGAAAAATTATGTAATTGTGAAGTACCTTTACGTGCTCAATATATTCGAGTATTATTTTGTGAAATTACTCGAATTTTAAATCACTTATTAGCTTTAACTACTCATGCTATGGATGTTGGCGCCTTAACTCCTTTTTTATGG…
E_Salvia_miltiorrhiza	ATGACGACTAGGAACAGGCAAATCAAAAATTTCACTTTGAATTTCGGACCTCAACATCCTGCTGCTCATGGTGTTTCACGATTAGTATTGGAAATGAACGGAGAAGTGGTGGAACGTGCGGAACCACATATTGGATCACTCCATAGGGGGACTGAGAAATTAATAGAGTACAAAACTTATCTTCAAGCTTTACCTTATTCTGATCGTTCAGACTATGTTTCTATGATGGCCCAAGAACACGCTCATTCTTCAGCCGTAGAGAGACTTTTGAATTGCGAGGTACCATTACGAGCTCAATATATACGAGTGTTATTCCGTGAAATAACTCGAATTTCAAATCATTCACTTGCTTTAACTACTCATGCTATGGATGTGGGAGCATCAACTCCGTTCCTGTGG…
E_Silene_latifolia	ATGACTACCAGAAAGAAACAAATAAAAAATTTCACTTCGAATTTCGGACCTCAACATCCTGCTGCTCATGGTGTTTCACGATTAGTATTGGAAATGAACGGAGAAGTGGTGGAACGTGCGGAACCACATATTGGATTACTCCATAGAGGGACTGAGAAATTAATAGAGTACAAAACTTATCTTCAAGCTTTACCTTATTTTGATCGTTTAGACTATGTTTCTATGATGGCCCAAGAACACGCTCATTCTTCAGCCGTAGAGAGACTTTTGAATTGCGAGGTACCATTACGAGCTCAATATATACGAGTGCTATTCCGTGAAATAACTCGAATTTTAAATCATTCACTTGCTTTAACTACTCATGCTATGGATGTGGGAGCATTAACTCCGTTCCTGTGG…
E_Silene_vulgaris	ATGACTACCAGAAAGAAAGAAATTAAAAATTTCACTTCGAATTTCGGACCTCAACATCCTGCTGCTCATGGTGTTTCACGATTAGTCTTGGAAATGAACGGAGAAGTGGTGGAACGTGCGGAACCACATATTGGATTACTCCATAGAGGGACTGAGAAATTAATAGAGTACAAAACTTATCTTCAAGCTTTACCTTATTTTGATCGTTTAGACTATGTTTCTATGATGGCCCAAGAACACGCTCATTCTTCAGCCGTAGAGAGACTTTTGAATTGCGAGGTACCATTACGAGCTCAATATATACGAGTGCTATTCCGTGAAATAACTCGAATTTTAAATCATTCACTTGCTTTAACTACTCATGCTATGGATGTGGGAGCATTAACTCCGTTCCTGTGG…
B_Sphagnum_palustre	---ATGGCTAGAACCAAACAAATCAAGAATTTTACTTTAAATTTTGGACCTCAACATCCTGCTGCTCATGGTGTTTTACGATTAGTATTAGAAATGAATGGGGAAGTTGTAGAACGTGCAGAACCGCATATCGGATTACTTCATAGAGGCACAGAAAAATTAATTGAGTATAAAACGTACCTTCAAGCTTTACCTTATTTTGATCGTTTAGATTATGTTTCTATGATGGCCCAAGAACATGCTTATTCTTTAGCTGTAGAGAGACTTTGTAATTGTGAAGTACCACTACGAGCTCAGTATATACGAGTGTTATTCTGTGAAATAACTCGAATTTTAAATCATTTACTTGCTTTAACTACTCATGCTATGGATGTAGGAGCATTAACTCCATTTTTGTGG…
M_Spirodela_polyrhiza	ATGACGACTAGGAACGGGCAAATCAAAAATTTCACTTCGAATTCCGGACCTCAACATCCTGCTGCTCATGGTGTTTCACGATTAGTATTGGAAATGAACGGAGAAGTGGTGGAACGTGCGGAACCACATATTGGATTACTCCAGTGCGGCACGAAG---------------------------------------------------------TATGTTTCTACGATGGCCCAAGAACACGCTCATTCTTCAGCCGTAGAGAGACTTTTGAATTGCGAGGTACCATTACGAGCTCAATATATACGAGTGTTATTCCGTGAAATAACTCGAATTTCAAATCATTCACTTGCTTCAACTACTCATGCTATGGATGTGGGAGCATCAACTCCGTTCCTTTGG…
B_Treubia_lacunosa	---ATGGCTAAAACTAAACAAATCAAGAATTTTACTTTTAATTTTGGACCTCAGCACCCTGCTGCTCATGGTGTTTTACGATTAGTATTGGAAATGAATGGAGAAGTGGTAGAACGCGCGGAACCGCATATTGGATTACTCCATAGAGGCACAGAGAAATTAATTGAGTATAAAACGTATCTTCAAGCTTTACCTTATTTTGATCGTTTAGATTATGTTTCTATGATGGCCCAAGAACATGCTTATTCTTTAGCTGTAGAGAGATTGTGTAATTGTGAGGTACCTTTACGAGCTCAGTATATACGAGTGTTATTTTGTGAAATAACTCGGATTTTAAATCATTTACTTGCTTTAACTACTCATGCTATGGATGTGGGAGCACTAACTCCGTTCCTGTGG…
M_Tripsacum_dactyloides	ATGACGACTAGGAACGGGCAAATCAAGAATTTCACTTCGAATTCCGGACCTCAACATCCAGCTGCTCATGGTGTTTCACGATCAGTATTGGAAATGAACGGAGAAGTGGTGGAACGTGCGGAACCACATATTGGATCACTCCATAGAGGGACTGAGAAATTAATCGAGTACAAAACTTATCTTCAAGCTTTACCTTATTTTGATCGTTCAGACTATGTTTCTACGATGGCCCAAGAACACGCTCATTCTTCAGCCGTAGAGAGACTTTTGAATTGTGAGGTACCATTACGAGCTCAATATATACGAGTGTTATTCTGTGAAATAACTCGAATTTCAAATCATTCACTTGCTTCAACTACTCATGCTATGGATGTGGGAGCATCAACTCCGTTCCTTTGG…
M_Triticum_aestivum	ATGACGACTAGGAACGGGCAAATCAAGAATTTCACTTCGAATTCCGGACCTCAACATCCTGCTGCTCATGGTGTTTCACGATCAGTATTGGAAATGAACGGAGAAGTGGTGGAACGTGCGGAACCACATATTGGATCACTCCATAGAGGGACTGAGAAATTAATCGAGTACAAAACTTATCTTCAAGCTTTACCTTATTTTGATCGTTTAGACTATGTTTCTACGATGGCCCAAGAACACGCTCATTCTTCAGCCGTAGAGAGACTTTTGAATTGTGAGGTACCATTACGAGCTCAATATATAAGAGTGTTATTCTGTGAAATAACTCGAATTTCAAATCATTCACTTGCTTCAACTACTCATGCTATGGATGTGGGAGCATCAACTCCGTTCCTTTGG…
M_Triticum_timopheevii	ATGACGACTAGGAACGGGCAAATCAAGAATTTCACTTCGAATTCCGGACCTCAACATCCTGCTGCTCATGGTGTTTCACGATCAGTATTGGAAATGAACGGAGAAGTGGTGGAACGTGCGGAACCACATATTGGATCACTCCATAGAGGGACTGAGAAATTAATCGAGTACAAAACTTATCTTCAAGCTTTACCTTATTTTGATCGTTTAGACTATGTTTCTACGATGGCCCAAGAACACGCTCATTCTTCAGCCGTAGAGAGACTTTTGAATTGTGAGGTACCATTACGAGCTCAATATATAAGAGTGTTATTCTGTGAAATAACTCGAATTTCAAATCATTCACTTGCTTCAACTACTCATGCTATGGATGTGGGAGCATCAACTCCGTTCCTTTGG…
B_Ulota_hutchinsiae	---ATGGCTAAAACCAAACAAATCAAAAATTTTACTTTGAATTTTGGACCTCAACATCCTGCTGCTCATGGTGTTTTACGATTAGTATTAGAAATGAATGGAGAAGTTGTAGAACGCGCGGAACCGCATATTGGATTACTTCATAGAGGCACAGAAAAATTAATCGAGTATAAAACTTATCTTCAAGCTTTACCTTATTTTGATCGTTTAGATTATGTTTCTATGATGGCCCAAGAACATGCTTATTCTTTAGCTGTAGAGAAACTTTGTAATTGTGAGGTACCATTACGAGCTCAGTATATACGAGTGTTATTTTGTGAAATAACTCGAATTTTAAATCATTTACTTGCTTTAACTACTCATGCTATGGATGTGGGGGCATTAACTCCGTTCCTGTGG…
E_Vaccinium_macrocarpon	ATGACGACTAGGAAGAGGCAAATCAAAAATTTCACTTCGAATTTCGGACCTCAACATCCTGCTGCTCATGGTGTTTCACGATCAGTATTGGAAATGAACGGAGAAGTGGTGGAACGCGCGGAACCACATATTGGATTACTCCAGTGCGGCACGAAGCCGCTGATAGAGTACAAAACTTATCTTCAAGCTTTACCTTATTCTGATCGTTCAGAGTATGTTTCTACGATGGCCCAAGAACACGCTCATTCTTCAGCTGTAGAGAGACTTTTGAATTGCGAGGTACCATTACGAGCTCAATATATACGAGTGTTATTCCGTGAAATAACTCGAATTTCAAATCATTCACTTGCTTTAACTACTCATGCTATGGATGTGGGAGCATCAACTCCGTTCCTGTGG…
E_Vigna_angularis	ATGACGACTAGGAACGGGCAAATCAAAAATTTCACTTCGAATTTCGGACCTCAACATCCTGCTGCTCATGGTGTTTCACGATCAGTATTGGAAATGAACGGAGAAGTGGTGGAACGTGCGGAACCACATATTGGATCACTCCATAGAGGGACTGAGAAATTAATAGAGTACAAAACTTATCTTCAAGCTTTACCTTATTCTGATCGTTTAGACTATGTTTCTACGATGGCCCAAGAACACGCTCATTCTTCAGCCGTAGAGAGACTTTTGAATTGCGAGGTACCATTACGAGCTCAATATATACGAGTGTTATTCCGTGAAATAACTCGAATTTCAAATCATTTACTTGCTTTAACTACTCATGCTATGGATGTGGGAGCATCAACTCCGTCCCTGTGG…
E_Vigna_radiata	ATGACGACTAGGAACGGGCAAATCAAAAATTTCACTTCGAATTTCGGACCTCAACATCCTGCTGCTCATGGTGTTTCACGATCAGTATTGGAAATGAACGGAGAAGTGGTGGAACGTGCGGAACCACATATTGGATCACTCCATAGAGGGACTGAGAAATTAATAGAGTACAAAACTTATCTTCAAGCTTTACCTTATTCTGATCGTTTAGACTATGTTTCTACGATGGCCCAAGAACACGCTCATTCTTCAGCCGTAGAGAGACTTTTGAATTGCGAGGTACCATTACGAGCTCAATATATACGAGTGTTATTCCGTGAAATAACTCGAATTTCAAATCATTTACTTGCTTTAACTACTCATGCTATGGATGTGGGAGCATCAACTCCGTCCCTGTGG…
E_Vitis_vinifera	ATGACGACTAGGAACGGGCAAATCACAAATTTCACTTCGAATTCCGGACCTCAACATCCTGCTGCTCATGGTGTTTCACGATCAGTATTGGAAATGAACGGAGAAGTGGTGGAACGTGCGGAACCACATATTGGATCACTCCATAGAGGGACTGAGAAATTAATAGAGTACAAAACTTATCTTCAAGCTTTACCTTATTCTGATCGTTCAGACTATGTTTCTACGATGGCCCAAGAGCACGCTCATTCTTCAGCCGTAGAGAGACTTTTGAATTGCGAGGTACCATTACGAGCTCAATATATACGAGTGTTATTCCGTGAAATAACTCGAATTTCAAATCATTCACTTGCTTTAACTACTCATGCTATGGATGTGGGAGCATCAACTCCGTCCCTGTGG…
M_Zea_luxurians	------ATGAGGAACGGGCAAATCAAGAATTTCACTTCGAATTCCGGACCTCAACATCCTGCTGCTCATGGTGTTTCACGATCAGTATTGGAAATGAACGGAGAAGTGGTGGAACGTGCGGAACCACATATTGGATCACTCCATAGAGGGACTGAGAAATTAATCGAGTACAAAACTTATCTTCAAGCTTTACCTTATTTTGATCGTTCAGACTATGTTTCTACGATGGCCCAAGAACACGCTCATTCTTCAGCCGTAGAGAGACTTTTGAATTGTGAGGTACCATTACGAGCTCAATATATACGAGTGTTATTCTGTGAAATAACTCGAATTTCAAATCATTCACTTGCTTCAACTACTCATGCTATGGATGTGGGAGCATCAACTCCGTTCCTTTGG…
M_Zea_mays_subsp_mays	ATGACGACTAGGAACGGGCAAATCAAGAATTTCACTTCGAATTCCGGACCTCAACATCCTGCTGCTCATGGTGTTTCACGATCAGTATTGGAAATGAACGGAGAAGTGGTGGAACGTGCGGAACCACATATTGGATCACTCCATAGAGGGACTGAGAAATTAATCGAGTACAAAACTTATCTTCAAGCTTTACCTTATTTTGATCGTTCAGACTATGTTTCTACGATGGCCCAAGAACACGCTCATTCTTCAGCCGTAGAGAGACTTTTGAATTGTGAGGTACCATTACGAGCTCAATATATACGAGTGTTATTCTGTGAAATAACTCGAATTTCAAATCATTCACTTGCTTCAACTACTCATGCTATGGATGTGGGAGCATCAACTCCGTTCCTTTGG…
M_Zea_mays_subsp_parviglumis	ATGACGACTAGGAACGGGCAAATCAAGAATTTCACTTCGAATTCCGGACCTCAACATCCTGCTGCTCATGGTGTTTCACGATCAGTATTGGAAATGAACGGAGAAGTGGTGGAACGTGCGGAACCACATATTGGATCACTCCATAGAGGGACTGAGAAATTAATCGAGTACAAAACTTATCTTCAAGCTTTACCTTATTTTGATCGTTCAGACTATGTTTCTACGATGGCCCAAGAACACGCTCATTCTTCAGCCGTAGAGAGACTTTTGAATTGTGAGGTACCATTACGAGCTCAATATATACGAGTGTTATTCTGTGAAATAACTCGAATTTCAAATCATTCACTTGCTTCAACTACTCATGCTATGGATGTGGGAGCATCAACTCCGTTCCTTTGG…
M_Zea_perennis	ATGACGACTAGGAACGGGCAAATCAAGAATTTCACTTCGAATTCCGGACCTCAACATCCTGCTGCTCATGGTGTTTCACGATCAGTATTGGAAATGAACGGAGAAGTGGTGGAACGTGCGGAACCACATATTGGATCACTCCATAGAGGGACTGAGAAATTAATCGAGTACAAAACTTATCTTCAAGCTTTACCTTATTTTGATCGTTCAGACTATGTTTCTACGATGGCCCAAGAACACGCTCATTCTTCAGCCGTAGAGAGACTTTTGAATTGTGAGGTACCATTACGAGCTCAATATATACGAGTGTTATTCTGTGAAATAACTCGAATTTCAAATCATTCACTTGCTTCAACTACTCATGCTATGGATGTGGGAGCATCAACTCCGTTCCTTTGG…
M_Sorghum_bicolor	ATGACGACTAGGAACGGGCAAATCAAGAATTTCACTTCGAATTCCGGACCTCAACATCCTGCTGCTCATGGTGTTTCACGATCAGTATTGGAAATGAACGGAGAAGTGGTGGAACGTGCGGAACCACATATTGGATCACTCCATAGAGGGACTGAGAAATTAATCGAGTACAAAACTTATCTTCAAGCTTTACCTTATTTTGATCGTTCAGACTATGTTTCTACGATGGCCCAAGAACACGCTCATTCTTCAGCCGTAGAGAGACTTTTGAATTGTGAGGTACCATTACGAGCTCAATATATACGAGTGTTATTCTGTGAAATAACTCGAATTTCAAATCATTCACTTGCTTCAACTACTCATGCTATGGATGTGGGAGCATCAACTCCGTTCCTTTGG…
E_Mimulus_guttatus	ATGACGACTAGGAACAGGCAAATCAAAAATTTCACTTTGAATTTCGGACCTCAACATCCTGCTGCTCATGGTGTTTCACGATTAGTATTGGAAATGAACGGAGAAGTGGTGGAACGTGCGGAACCACATATTGGATCACTCCATAGGGGGACTGAGAAATTAATAGAGTACAAAACTTATCTTCAAGCTTTACCTTATTCTGATCGTTCAGACTATGTTTCTATGATGGCCCAAGAACACGCTCATTCTTCAGCCGTAGAGAGACTTTTGAATTGCGAGGTACCATTACGAGCTCAATATATACGAGTGTTATTCCGTGAAATAACTCGAATTTCAAATCATTCACTTGCTTTAACTACTCATGCTATGGATGTGGGAGCATCAACTCCGTTCCTGTGG…
N_Liriodendron_tulipifera	ATGACGACTAGGAACAGGCAAATCCAAAATTTCACTTCGAATTCCGGACCTCAACATCCTGCTGCTCATGGTGTTTCACGATCAGTATTGGAAATGAACGGAGAAGTGGTGGAACGTGCGGAACCACATATTGGATCACTCCATAGAGGGACTGAGAAATTAATAGAGTACAAAAGTTTTCTTCAAGCTTTACCTTATTCTGATCGTTCAGACTATGTTTCTACGATGGCCCAAGAACACGCTCATTCTTCAGCCGTAGAGAGACTTTTGAATTGCGAGGTACCATTACGAGCTCAATATATACGAGTGTTATTCCGTGAAATCACTCGAATTTCAAATCATTCACTTGCTTCAACTACTCATGCTATGGATGTGGGAGCATCAACTCCGTTCCTGTGG…
N_Amborella_trichopoda	ATGACGACTAGGAACGGGCAAATCAAAAATTTCACTTCGAATTTCGGACCTCAACATCCTGCTGCTCATGGTGTTTCACGATCAGTATTGGAAATGAACGGAGAAGTGGTGGAACGTGCGGAACCGCATATTGGATCACTCCATAGAGGCACAGAGAAATTAATAGAGTACAAAACGTATCTTCAAGCTTTACCTTATTTTGATCGTTCAGACTATGTTTCTACGATGGCCCAAGAACACGCTCATTCTTCAGCCGTAGAGAGACTTTTGAATTGCGAGGTACCATTACGAGCTCAATATATACGAGTGTCATTCCGTGAAATAACTCGAATTTCAAATCATTCACTTGCTTCAACTACTCATGCTATGGATGTGGGAGCATCAACTCCGTCCCTGTGG…
E_Nelumbo_nucifera	ATGACGACTAGGAACGGGCAAATAAAAAATTTCACTTCGAATTCTGGACCTCAACATCCTGCTGCTCATGGTGTTTCACGATCAGTATTGGAAATGAACGGAGAAGTGGTGGAACGTGCGGAACCACATATTGGATCACTCCATAGAGGGACTGAGAAATTAATAGAGTACAAAACTTATCTTCAAGCTTTACCTTATTCTGATCGTTCAGACTATGTTTCTACGATGGCCCAAGAACACGCTCATTCTTCAGCCGTAGAGAGACTTTTGAATTGCGAGGTACCATTACGAGCTCAATATATACGAGTGTCATTCCGTGAAATAACTCGAATTTCAAATCATTCACTTGCTTCAACTACTCATGCTATGGATGTGGGAGCATCAACTCCGTCCCTGTGG…
