# Supplementary material for: The mitochondrial genome map of Nelumbo nucifera reveals ancient evolutionary features
Source: Sci Rep. 2016 Jul 22;6:30158. doi: 10.1038/srep30158 (PMC4957087; doi:10.1038/srep30158)
Supplement: Supplementary Data S1 [file srep30158-s2.zip › Alignment/rps1.phy]

57 531
M_Aegilops_speltoides	----------------------------------------------------------------------------ATGTTCTTGGTGGATGCAGGCCCACCCCCAAAATTTGTATGCAAGATGAGCTTACAGACTGCCAATCAACCAGGTTTGAGAATAAGGTGGGATCCAAGAATGTAGTGGCTGGTGAATCACTGATCAAAAAGCGGATTTTTGAGAGATTCTTCATCGATCTAGTGGCCGGTGAATCACTGATCAAAGAGCGAGCAGCCGCCAGGTTTAATGATTTTGTGGGATCCGATGTAGCGGCTGGCGAACCTTCTTCTTCCAAAAGATTCAGAAACCGAGCTTGGATAGAACTGAAGATTTGGCGAAAAAAAGGTCAAAGGGTTTATTAT…
B_Anomodon_rugelii	TTTACTCAACTATTTCCCCAATATAATTCTAGTTTGCGGAAGCGCTATACAATGTTCAGTTAAATTACGACAAAGCATGATATTGGTGGATACGGGGCTACTCCAATAATTTGTTTCCAACATGAGCTGAAAGAGTGCCAATCAACGAGGTTTATT---------------------------------------------------------------------------------------------------------------------------TTGGAAGATGTG------------GAAGTGTTTGGTGAACCTGCTTTTGTCAGAAAATGTAAAAAACTAGTTTGGACTGAACTTAGAATCTGGCGAACGG------------------TT…
E_Asclepias_syriaca	TTGAGTCGATCATTTCCAAGATCTAATTCCAGTTTGTGGAAACGCTTTACAATCTGAAGTTTTATTAAGGGAAGAAATGTTCTTGGTAGATGCAGGACTACCCCCAGAATTTGTATGCAAGATGAGCTTACAGAGTGCCAATCAACCAGGTTTGAGAATAAGGTGGGATTCCTGGATCTAGTGGCCGGTGAATCACTGATCAAAGAGCGGATTTTGGAGAGATTCTTCATCGATCTAGTGGCCGGTGAATCACTGATCAAAGAGCGAGCAGCCGCCAGGTTTAATGATTTGGTGGGATCCGATGTAGTGGCTGGTGAACCTTCTTCTTCCAGAAGATTCAGAAAACGAGCTTGGATGGAACTCAAGATTTGGCGAAACAAAGGTCAAAGGCCTTTTTTT…
B_Atrichum_angustatum	TTTACTCAACTATTTCCCCAATATAATTCTAGTTTGCGGAAGCGCTATACAATGTTCAGTAAAATTACGACAAAATATGGTATTGGTGGATACAGGACTACTCTAATAATTTGTTTCCAACATGAGCTGAAAGAGTGCCAATTAACGAGGTTTATT---------------------------------------------------------------------------------------------------------------------------TTGGAAGATGTG------------GAAGTGTTTGGTGAACCTGCTTTTGCCGGAAAATGTAAAAAACTAGTTTGGACTGAACTCAAAATTTGGCGAACGG------------------TT…
B_Bartramia_pomiformis	TTTACTCAACTATTTCCCCAATATAATTCTAGTTTGCGGAAGCGCTATACAATGTTCAGTTAAATTACGACAAAACATGATATTGGTGAATACAGGGCTACTCCAATAATTTGTTTCCAACATGAGCTGAAAGAGTGCCAATCAACGAGGTTTCTT---------------------------------------------------------------------------------------------------------------------------TTGGAAGATGTG------------GAAGTGTTTGGTGAACCTGCTTTTGTCAGAAAATGTAAAAAACTAGTTTGGACTGAACTTAAAATTTGGCGAACGG------------------TT…
E_Batis_maritima	TTGAGTCGATCATTTCCAAGATCTAATTCCAGTTTGCGGAAACACCTTACAATCTGAAGTTTTATTAAGGGAAGAAATGTTCTTGCTGGATGCAGGACTTCCCCCATCATTTGTATGCAAGATGAACCTACAGAGTGCCAATCAACCAGGTTTGAGAATAAGGTAGGATCCACAGATGTAGTGGCTGGTGAATCACTGATCAAAAAACGGATTTTGGAGAGATTCTTCATTGATCTAGTGGCCGGTGAATCACTGATCAAAGAGCGAGCAGCCGCCAGGTTTAATGAGTTGGTGGGATCCGATGTAGTGGCTGGTGAACCTTCTTCTTCCAGAAGATTCAGAAACCGAGCTTGGATGGAACTCAAGATTTGGCGAAACAAGGGTCAAAGGCTTTCTTAT…
M_Butomus_umbellatus	----------------------------------------------------------------------------ATGTTCTTGGTGGATGCAGGACTACTCCCAGAATTTGTATGCAAAATGAGCCCACAGAGTGGCAATCAACCAGGTTTGAGAATAAGGTGGGATCCCATCATGTAGGGAATGGTCAATCA------------------------------------------------------------------GAGCGAAGAGCCACCGGATTGAATGATTTTTTTGGATCCGATGTAGTGGCTGGTGAACCTTCTTCTTCCAGAAAATTCAGATTCCGAGCTTGGATGGAACTGAAGATTTGGCGAAAAGAAGGTCCAGGGCTTGATCCT…
B_Buxbaumia_aphylla	TTTACTCAACTATTTCCCCAATATAATTCTAGTTTGCGGAAGCGCTATACAATGTTCGGTCAAATTACGACAAAACATGATATTGGTGAATACAGGGCTACTCCAATAATTTGTTTACAACATGAGCTGAAAGAGTGTCAATAAACGAGGTTTATT---------------------------------------------------------------------------------------------------------------------------TTGGAAGATGTA------------GAAGTTTTTGGTGAACCTGCTTTTGCCAGAAAATGTAAAAAACTAGTTTGGACTGAACTCAAAATTTGGCGAACGG------------------TT…
E_Carica_papaya	TTGAGTCGATCATTTCCAAGATCTAATTCCAGTTTGTGGAAACGCCTTACAATCTGAAGTTTTATTAAGGGAAGAAATTTGCTTGGTGGATGCAGGACTACCCCCAGAATTTGTATGCAAGATGAGCCTACAGAGTGCCAATCAACCAGGTTTGAGAATAAGGTGGGATCCCTGGATGTAGTGGCTGGTGAATCACTGATTAAAAAGAGGATTTTGGAGAGATTCTTCATCGATCTAGTGGCCGGTGAATCACTGATCAAAGAGCGAGCAGCCGCCAGGTTTAATGATTTGGTGGGATCCGATGTAGTGGCTGGTGAACCTTCTTCTTCCAGAAGATTCAGAAACCGAGCTTGGATGGAACTCAAGATTTGGCGAAACAAAGGTAAAAGGCTTTCTTTT…
A_Chaetosphaeridium_globosum	TTTGAACAAATCTTTAGTAAATGGAATCGTAGTGAAAACATTTGAAAAGCACCAAAGTAATGTAGTCCTTCGGACCCGTCTCGTTTTCAGTCAAGGC-----------------------------------CCTCTCCTGCTACCTGCGTCCAAA------------------------------------------------------------------------------------GGAGGCGGTTCTATGAACACTCGCGAAGGGTCCCCTAGGGTG---------------------GAATCAGCGGGAGAGGCCTTTGTTACCT--TCTTCGAGTTTACGACCTTGGGCATATTTTAAGATTTGGCAAAAAAAAAAATAAGATCCAAGGCGT…
A_Chara_vulgaris	TTTTTTTCAATTTTTAAAAAATCAAATTCGTGTTTGTGGGAGTGTTTTACAATGTTCAGTGGAAATACAAGATAACATGGTGGTGGTTGAAACAGGGCTACTCGATTCATTTGTTTGAAACATGAACTGGAAAAAGGAAAATTGTTCAATTTTGAAAATGTA---------------------------------------------------------------------------------------------------------------------------------------------GAAGTGTTTGGTGAACCTGATTTTGCCTGGATATGCAAAAAACTAGTTTGGACTGAATTACAAATATGGCGAAAAT------------------TT…
A_Chlorokybus_atmophyticus	CTTAGAAAAACTTTTAAACAATCTAATTACAGTTTAAAGCTCACACGTAATGTATGGAACCGTTTTAAAAAAGAATGAAGTTGGCTTTGAACTTGGTTTAAGTCAGTCTTTTTTCTTTTTCATCAATTATCTTTTCACCTTTTCCCAAACCTTAATTACAAAACCAAAGCAAACAGTATTGCACACAATCAAATTTTACTTACAGCAACTATGCTAAAGGAAAACTTTTCTAATACTAAAAGGAAAGGACCAGTGCAGCATGTACGGAAACCAACAGCAGTCCCAATTGTTATGCGCAATCCCAACACCGCTACTGAAAATCTTGGATTATAGGAAGGTCGCCTTATGGTTTGGGCCCAATTGCGCACTTGGACTAAAAAGAGTGTTAGGGAGAATTCT…
E_Citrullus_lanatus	TTGAGTCGATCATTTCCAAGATCTAATTCGAGTTTGTGGAAACGCCTTACAATCTGAAGTTTTATTAAGGGAAGAAATGTTCTTGGTGGATGCAGGACCACCCCCAGAATTTGTATGCAAGATGAGCCTACAGAGTGCCAATCAACCAGGTTTGAGAATAAGGTGGGATCCCTGGATCTAGTGGCCGGTGAATCACTGATCAAAGATCAAATTTTGGAGAGATTCTTCATCGATCTAGTGGCCGGCGAATCACTGATCAAAGAGCGAGCTGCCGCCAGGTTTAATGATTTGGTGGGATCCGATGTAGTGGCTGGTGAACCTTCTTCTTCCAGAAGATTCAGAAACCGAGCTTGGATGGAACTCAAGATTTGGCAAAACAAAAGTCAAAGGCTTTATTAT…
B_Climacium_americanum	TTTACTCAACTATTTCCCCAATATAATTCTAGTTTGCGGAAGCGCTATACAATGTTCGGTTAAATTACGACAAAGCATGATATTGGTGGATACGGGGCTACTCCAATAATTTGTTTCCAACATGAGCTGAAAGAGTGCCAATCAACGAGGTTTATT---------------------------------------------------------------------------------------------------------------------------TTGGAAGATGTG------------GAAGTGTTTGGTGAACCTGCTTTTGTCAGAAAATGTAAAAAACTAGTTTGGACTGAACTTAGAATCTGGCGAACGG------------------TT…
E_Cucumis_sativus	----------------------------------------------------------------------------ATGTTCTTGGTGGATGCAGGACCACCCCCATCATTTGTATGCAAGATGAGCCTACAGAGTTCCAATCAGCCAGGTTTGAGACCCACGTGGGATCCCTGGATCTAGTGGCCGGTGAATCACTTCTCAAAGAGCAAATTTTGGAGAGATTCTTCATCGATCTAGTGGCCGGCGAATCACTTCTCAAAGAGCGAGCTGCCGCCAGGTTGAATGATTTGGTGGGATCCGATGTAGTGGCTGGTGAACCTTCTTCTTCCAGAAGATTCAGAAACCGAGCTTGGATGGAACTCAAGATTTGGCAAACAAAAAGTCAAAGGCTTTATTAT…
E_Cucurbita_pepo	TTGAGTCGATCATTTCCAAGATCTAATTCTAGTTTGTGGAAACGCCTTACAATCTTCAGTTTTATTAAGGGAAGAAATGTTCTTGGTGGATGCAGGACCACCCCCAGAATTTGTATGCAAGATGAGCCTACAGAGTGCCAATCAGCCAGGTTTGAGAATAAGGTGGGATCCCTGGATCTAGTGGCCGGTGAATCACTGATCAAAGAGCCTATTTTGGAGAGATTCTTCATCGATCTAGTGGCCGGCGAATCACTGATCAAAGAGCGAGCAGCCGCCGGGTTTAATGATTTGGTGGGATCCGATGTAGTGGCTGGTGAACCTTATTCTTCCAGAAGATTCAGAAACCGAGCTTGGATGGAACTCAAGATTTGGCAAAACAAAAGTCAAAGGCTTTATTAT…
G_Cycas_taitungensis	----------------------------------------------------------------------------ATGTTCTTGGTGGATGCAGGACCACCCCAATAATTCGTATGCAAGATGAGCTTACAGAGTGCCAATCAGCCAGGTTTGATAATAAGGTGGGATCCCTGGATGTAGTGGCTGGTGAATCACTGATCAAGAAGAAGATTTCGGAGAGATTCTTTATAGATCCAGTGGCTGGTGAATCACTGATCAAAGAGCGAGCAGCCGCCAGGTCGAATGATTTGGTGGGATCCGATGTAGTGGCTGGTGAACCTTCTTTCTCCAAAATCTTCAGAAACCGAGCTTGGATGGAACCCAAGATTTGGCGAAAAAAAGGTGAAAGGGTTTATCAT…
E_Daucus_carota_subsp_sativus	TTGAGTCGATCATTTCCAAGATCTAATTCAAGTTTGTGGAAACGCCTTACAATCTGAAGTTTTATTAAGGGAAGACATTTTCTTGATGGATGCAGGACTACCCCCAGAATTTGTATGCAAGATGAGCCTACAGAGTGCCAATCAACCAGGTTTGAGAATAAGGTGGGATCCCTGGATCTAGTGGCCGGTGAATCACTGATCAAAAAGCATATTTTGGAGAGATTCTTCATCGATCTAGTGGCCGGTGAATCGCTGATCAAAGAGCGAGCAGCCGCCAGGTTTAATAAATTGGTGGGATCCGATCTAGTGGCTGGTGAACCTTCTTCTTCCAGAAGATTCAGAAACCGAGCTTGGATGAAACTCAAGATTTGGCGAAACAAAGGTAAAAGGCCTTATTTG…
B_Funaria_hygrometrica	TTTACTCAACTATTTCCCCAATATAATTCTAGTTTGCGGAAGCGCTATACAATGTTCAGTTAAATTACGACAAAACATGATATTGGTGAATACAGGGCTACTCCAATAATTTGTTTCCAACATGAGCTGAAAGAGTGCCAATCAACAAGGTTTATT---------------------------------------------------------------------------------------------------------------------------TTGGAAGATGTG------------GAAGTGTTTGGTGAACCTGCTTTTGCCAGGAAATGTAAAAAACTAGTTTGGACTGAACTCAAAATTTGGCGAACGG------------------TT…
E_Glycine_max	TTGAGTCGATCATTTCCAAGATCTAATTCCAGTTTGTGGAAAGGCCTTACAATCTGAAGTTTTATTAGGGGAAGAAATGTTCTTGGTGGATGCAGGACCACCCCCAGAATTTGTATGCAAGATGAGCCTACAGAGTGCCAATCAACCAGGTTTGAGAATAAGGTGGGATCCCTGGATCTAGTGGCCGGTGAATCACTGATCAAAAAGAAGATTTTGGAGAGATTCTTCATCGATCTAGTGGCCGGCGAATCACTGATCAAAGAGCGAGCAGCCGCCAGGTTTAATGATTTGGTGGGATCCGATGTAGTGGCTGGTGAACCTTCTTCTTCCAGAAGATTCAGAAACCTAGCTTGGATGGAACTCAAGATTTGGCGAAACAAAGGTAAAAGGCTTTATTAT…
B_Hypnum_imponens	TTTACTCAACTATTTCCCCAATATAATTCTAGTTTGCGGAAGCGCTATACAATGTTCGGTTAAATTACGACAAAGCATGATATTGGTGGATACGGGGCTACTCCAATAATTTGTTTCCAACATGAGCTGAAAGAGTGCCAATCAACGAGGTTTATT---------------------------------------------------------------------------------------------------------------------------TTGGAAGATGTG------------GAAGTGTTTGGTGAACCTGCTTTTGTCAGAAAATGTAAAAAACTAGTTTGGACTGAACTTAGAATCTGGCGAACGG------------------TT…
E_Malus_x_domestica	TTGAGTCGAGCATTTCCAAGATCTAATTCAAGTTTGTGGAAATGCCTTACAATCTGAAGTTTTATTAAGGGAAGAAATGTTCTTGGTGGATGCAGGACCACCCCCAGAATTTGTATGCAAGATGAGCCTACCGAGTGCCAATCAGCCAGGTTTGAGAATAAGGTGGGATCCCTGAATGTAGTGGCCGGTGAATCACTGATCAAAAAGCAGATTTTGGAGAGATTCTTCATCGATGTAGTGGCCGGTGAATCACTGATCAAAGAGCGAGCAGCCGCCAGGTTTAATGATTTGGTGGGATCCGATGTAGTGGCTGGTGAACCTTCTTCTTCCGGAAGATTCAGAAACCGAGCTTGGATGGAACTCAAGATTTGGCGAAACAAAGGTAAAGGGCTTTATTAT…
B_Marchantia_polymorpha	TTTAGTCAATTATTTCCCAAATATAATTCTAGTTTGTGGGAGCGCTATACAATGTTCAGTGATATTACAACAAAACAAGGTCTTGGTGGATACAGGACTACTCCAATAATTTGTTTCCAACATGAACTGAAAGAGTGCCAATCAGCAAGGTTTCAT---------------------------------------------------------------------------------------------------------------------------TTTGAAGATGTA------------GAAGTGTTTGGTGAACCTGCTTTTGCCATAAAATGTAAAAAACTAGTTTGGATTGAACTCAAGATTTGGCGAACAA------------------TT…
A_Mesostigma_viride	AAAAATCGAACAAAAGATCGTTTTAATTCTTCTCT-------------------------------------------------------------------------------------------------------------------------------------------------------------------------------------------------------------------------------------------------------------------------------------------------------------------------CAATGGCAAATTTT-GATAGTTGGTTAGAAAAAACTTCAAGCACGTTTTAT…
E_Millettia_pinnata	TTGAGTCGATCATTTCCAAGATCTAATTCCAGTTTGTGGAAAGGCCTTACAATCTGAAGTTTTATTAGGGGAAGAAATGTTCTTGGTGGATGCAGGACCACCCCCAGAATTTGTATGCAAGATGAGCCTACAGAGTGCCAATCAACCAGGTTTGAGAATAAGGTGGGATCCCTGGATCTAGTGGCCGGTGAATCACTGATCAAAAAGAAGATTTTGGAGAGATTATTCATCGATCTAGTGGCCGGCGAATCGCTGATCAAAGAGCGAGCAGCCGCCAGGTTTAATGATTTGGTGGGATCCGATGTAGTGGCTGGTGAACCTTCTTCTTCCAGAAGATTCAGAAACCGAGCTTGGATGGAACTCAAGATTTGGCGAAACAAAGGTAAAAGGCTTTATTCT…
B_Nitella_hyalina	TTTTTTTCACTTTTTCAAAAATCAAATTCGTGTTTGTGGGAGTGTTTTACAATGTTCAGTGGAAATACAAGATAACATGGTGGTGGTTGAAACAGGGCTACTCGATTCATTTGTTTGAAACATGAACTGGAAAAAGGAAAATTGTTCAATTTTGAAAATGTA---------------------------------------------------------------------------------------------------------------------------------------------GAAGTGTTTGGTGAACCTTCTTTTGCCTGGATATGCAAAAAACTAGTTTGGACTGAATTACAAATATGGCGAAAAT------------------TT…
B_Orthotrichum_stellatum	TTTACTCAACTATTTCCCCAATATAATTCTAGTTTGCGGAAGCGCTATACAATGTTCAGTTAAATTACGACAAAACATTATATTGGTGAATACAGGGCTACTCCAATAATTTGTTTCCAACATGAGCTGAAAGAGTGCCAATCAACGAGGTTTATT---------------------------------------------------------------------------------------------------------------------------TTGGAAGATGTG------------GAAGTGTTTGGTGAACCTGCTTTTGTCAGAAAATGGAAAAAACTAGTTTGGACTGAACTTAAAATTTGGCGAACGG------------------TT…
M_Oryza_rufipogon	----------------------------------------------------------------------------ATGTTCTTGGTGGATGCAGGCCTACCCCCAAAATTTGTATGCAAGATGAGCTTACAGACTGCCAATCAACCAGGTTTGAGAATAAGGTGGGATCCAAGAATGTAGTGGCTGGTGAATCACTGATCAAAAAGCGGATTGAAGAGAGATTCTTCATCGATCTAGTGGCCGGTGAATCACTGATCAAAGAGCGAGCAGCCGCCAGGTTTAATGATTTTGTGGGATCCGATGTAGCGGCTGGCGAACCTTCTTCTTCCAAAAGATTCAGAAACCGAGCTTGGATAGAACTGAAGATTTGGCAAAAAAAAGGTCAAAGGGTTTCGTAT…
M_Oryza_sativa_Indica_Group	----------------------------------------------------------------------------ATGTTCTTGGTGGATGCAGGCCTACCCCCAAAATTTGTATGCAAGATGAGCTTACAGACTGCCAATCAACCAGGTTTGAGAATAAGGTGGGATCCAAGAATGTAGTGGCTGGTGAATCACTGATCAAAAAGCGGATTGAAGAGAGATTCTTCATCGATCTAGTGGCCGGTGAATCACTGATCAAAGAGCGAGCAGCCGCCAGGTTTAATGATTTTGTGGGATCCGATGTAGCGGCTGGCGAACCTTCTTCTTCCAAAAGATTCAGAAACCGAGCTTGGATAGAACTGAAGATTTGGCAAAAAAAAGGTCAAAGGGTTTCGTAT…
M_Oryza_sativa_Japonica_Group	----------------------------------------------------------------------------ATGTTCTTGGTGGATGCAGGCCTACCCCCAAAATTTGTATGCAAGATGAGCTTACAGACTGCCAATCAACCAGGTTTGAGAATAAGGTGGGATCCAAGAATGTAGTGGCTGGTGAATCACTGATCAAAAAGCGGATTGAAGAGAGATTCTTCATCGATCTAGTGGCCGGTGAATCACTGATCAAAGAGCGAGCAGCCGCCAGGTTTAATGATTTTGTGGGATCCGATGTAGCGGCTGGCGAACCTTCTTCTTCCAAAAGATTCAGAAACCGAGCTTGGATAGAACTGAAGATTTGGCAAAAAAAAGGTCAAAGGGTTTCGTAT…
M_Phoenix_dactylifera	----------------------------------------------------------------------------ATGTTCTTGGTGGATGCAGGACCACCCCCAAAATTTGTATGCAAGATGAGCCTACAGAGTGCCAATCAACCAGGTTTGAGAATAAGGTGGGATCCCTGAATGTAGTGGCTGGTGAATCACTGATCAAAAAGCGGATTTTTGAGAGATTCTTCATCGATCTAGTGGCCGGTGAATCACTGATCAAAGAGCGAGCAGCCGCCAGGTTTAATGATTTTGTTGGATCCGATGTAGCGGCTGGTGAACCTTCTTCTTCCAGAAGATTCAGAAACCGAGCTTGGATGGAACTGAAGATTTGGCGAAAAAAAGGTCAAAGGGTTTATTAT…
B_Physcomitrella_patens	TTTACTCAACTATTTCCCCAATATAATTCTAGTTTGCGGAAGCGCTATACAATGTTCAGTTAAATTACGACAAAACATGATATTGGTGAATACAGGGCTACTCCAATAATTTGTTTCCAACATGAGCTGAAAAAGTGCCAATCAACGAGGTTTATT---------------------------------------------------------------------------------------------------------------------------TTGGAAGATGTG------------GAAGTGTTTGGTGAACCTGCTTTTGCCAGGAAATGTAAAAAACTAGTTTGGACTGAACTCAAAATTTGGCGAACGG------------------TT…
B_Pleurozia_purpurea	TTTAGTCAATTATTTCCCAAATATAATTCTAGTTTGTGGGAGCGCTATACAATGTTCAGTGATATTACAACAAAACAAGGTCTTGGTGGATACAGGACTACTCCAATAATTTGTTTCCAACATGAACTGAAAGAGTGCCAATCAGCAAGGTTTCAT---------------------------------------------------------------------------------------------------------------------------TTTGAAGATGTA------------GAAGTGTTTGGTGAACCTGCTTTTGCCGTAAAATGTAAAAAACTAGTTTGGATTGAACTCAAGATTTGGCGAACAA------------------TT…
B_Ptychomnion_cygnisetum	TTTACTCAACTATTTCCCCAATATAATTCTAGTCCGCGGAAGCGCTATACAATGTTCGGTTAAATTACGACAAAGCATTATATTGGTGGATACGGGGCTACTCCAATAATTTGTTTCCAACATGAGCTGAAAGAGTGCCAATCAACGAGGTTTATT---------------------------------------------------------------------------------------------------------------------------CTGGAAGATGTG------------GAAGTGTTTGGTGAACCTGCTTTTGTCAGAAGATGTAAAAAACTAGTTTGGACTGAACTTAGGATCTGGCGAACGG------------------TT…
E_Rhazya_stricta	TTGAGTCGATCATTTCCAAGATCTAATTCAAGTTTGTGGAAACGCTTTACAATCTGAAGTTTTATTAAGGGAAGAAATGTTCTTGGTGGATGCAGGACTACCCCCAGAATTTGTATGCAAGATGAGCTTACAGAGTGCCAATCAACCAGGTTTGAGAATAAGGTGGGATCCCTGGATCTAGTAGCCGGTGAATCACTGATCAAAGAGCAGATTTTGGAGAGATTCTTCATCGATCTAGTGGCCGGTGAATCACTGATCAAAGAGCGAGCAGTCGCCAGGTTTAATGATTTGGTGGGATCCGATGTAGTGGCTGGTGAACCTTCTTCTTCCAGAAGATTCAGAAAACGGGCTTGGATGGAACTCAAGATTTGGCGAAACAAAGGTCAAAGGCCTTATTTT…
E_Ricinus_communis	TTGAGTCGATCATTTCCAAGATCTAATTCAAGTTTGTGGAAACGCCTTACAATCTGAAGTTTTATTAAGGGAAGAAATGTTCTTGGTAAATGCAGGACTACCCCCAGAATTTGTATGCAAGATGAGCCTACAGAGTGCCAATCAACCAGGTTTGAGAATAAAGTGGGATCCCTGGGTGTAGTGGCCGGTGAATCAATGATCAAAGAGCAGATTTTGGAGAGATTCTTCATCGATCTAGTGGCCGGTGAATCAATGATCAAAGAGCGAGCAGCCGCCAGGTTTAATGATTTGGTGGGATCCGATGTAGTGGCTGGTGAACCTTCTTCTTCCAGAAGATTCAGAAACCGAGCTTGGATGGAACTCAAGATTTGGCGAAACAAAGGTAAAAGGCTTTATTAT…
A_Roya_obtusa	TTTCAACAATTATTTTCCAAATCTAATTCAAGTTTAAGGAAATGTGTTACAATGTTCGATAGCTATAAACAAAGATCTTATGACTATTGATACTGGTTTACTTCTATTATTTGTTTGAAAAGTGAGCTAAATGAATAACAAAAAACTTTTTTTTGTAAT------------------------------------------------------------------------------------------------------------------------TTTGAAAATCTA------------GAAATGTATGGAGAACCTACTTTACCCTAAATATCTAGATATAACGTTTGGTCCGAACTTAAAGTTTGGAGATAAA------------------TT…
B_Sphagnum_palustre	TTTACTCAATTATTTCCCAAATATAATTCTAGTTTGCGGAAGCGCTATACAATGTTCGATAAAATTACAACAAAACATGGTATTGGTGGATACAGGACTACTCTAATAATTTGTTTCCAACACGAGCTGAAGGAGTGCCAATCAGCGAGGTTTATT---------------------------------------------------------------------------------------------------------------------------TTGGAAGATGTG------------GAAGTGTTTGGTGAACTTGCTTTTGCCAGGAAATGTAAAAAACTAATTTGGACTGAACTCAAAATTTGGCAAACAT------------------TT…
M_Spirodela_polyrhiza	----------------------------------------------------------------------------ATGTTCTTGGTGGATGCAGGACCACTCCCAGAATTTGTATGCAAGATGAGCCTACAGAGTGCCAATCAGCCAGGTTTGAGAATAAGGTGGGATCCCTGAATGTAGTGGCTGGTGAATCACTGATCAAAGAGCAGATTTTTGAGAGATTCTTCATCGATCTAGTGGCCGGTGAATCACTGATCAAAGAGCGAGCAGCCGCCAGGTTTAATGATTTTGTGGGATCCGATGTAGTGGCTGGTGAACCTTCTTCTTCCAGAAGATTCAGAAACCGAGCTTGGATGGAACTGAGG------CGAAAAAAAGCTTGCGGGGTTTATTAT…
B_Tetraphis_pellucida	TTTACTCAACTATTTCCCCAATATAATTCTAGTTTGCGGAAGCGCTATACAATGTTCAGTGAAATTACGACAGAACATGGTATTGGTGGATACAGGGCTACTCCAATAATTTGTTTCCAACATGAGCTGAAAGAGTGCCAATCAACGAGGTTCATT---------------------------------------------------------------------------------------------------------------------------TTGGAAGATGTG------------GAAGTGTTTGGTGAACCTGCTTTTGCCAGGAAATGTAAAAAACTAGTTTGGACTGAACTCAAAATTTGGCGAACGG------------------TT…
B_Treubia_lacunosa	TTTAATCAATTATTTCCCAAATATAATTCTAGTTTGTGGAAGCGCTATACAATGTTCAGTAATATTACAACAAAACAAGGTCTTGGTGGATACAGGACTACTCCAATAATTTGTTTCCAACATGAGCTGAGAGAGTGCCAATCAGCAAGGTTTCAT---------------------------------------------------------------------------------------------------------------------------TTTGAAGATGTA------------GAAGTGTTTGGTGAACCTGCTTTTGCCATAAAATGTAAAAAACTGGTTTGGATTGAACTCAAGATTTGGCGAAAAA------------------TT…
M_Tripsacum_dactyloides	----------------------------------------------------------------------------ATGTTCTTGGTGGATGCAGGCCTACCCCAAAAATTTGTATGCAAGATGAGCTTACAGACTGCCAATCAACCAGGTTTGAGAATAAGGTGGGATCCAAGAATGTAGTGGCTGGTGAATCACTGATCAAAAAGCGGATTTTTGAGAGATTCTTCATCGATCTAGTGGCCGGTGAATCACTGATCAAAGAGCGAGCAGCCGCCGGGTTTAATGATTTTGTGGGATCCGATGTAGCGGCTGGCGAACCTTCTTCTTCCAAAAGATTCAGAAACCGAGCTTGGATAGAACTGAAGATTTGGCGAAAAAAAGGTAAAAGGGTTTCAAAT…
M_Triticum_aestivum	----------------------------------------------------------------------------ATGTTCTTGGTGGATGCAGGCCCACCCCCAAAATTTGTATGCAAGATGAGCTTACAGACTGCCAATCAACCAGGTTTGAGAATAAGGTGGGATCCAAGAATGTAGTGGCTGGTGAATCACTGATCAAAAAGCGGATTTTTGAGAGATTCTTCATCGATCTAGTGGCCGGTGAATCACTGATCAAAGAGCGAGCAGCCGCCAGGTTTAATGATTTTGTGGGATCCGATGTAGCGGCTGGCGAACCTTCTTCTTCCAAAAGATTCAGAAACCGAGCTTGGATAGAACTGAAGATTTGGCGAAAAAAAGGTCAAAGGGTTTATTAT…
M_Triticum_timopheevii	----------------------------------------------------------------------------ATGTTCTTGGTGGATGCAGGCCCACCCCAAAAATTTGTATGCAAGATGAGCTTACAGACTGCCAATCAACCAGGTTTGAGAATAAGGTGGGATCCAAGAATGTAGTGGCTGGTGAATCACTGATCAAAAAGCGGATTTTTGAGAGATTCTTCATCGATCTAGTGGCCGGTGAATCACTGATCAAAGAGCGAGCAGCCGCCAGGTTTAATGATTTTGTGGGATCCGATGTAGCGGCTGGCGAACCTTCTTCTTCCAAAAGATTCAGAAACCGAGCTTGGATAGAACTGAAGATTTGGCGAAAAAAAGGTCAAAGGGTTTATTAT…
B_Ulota_hutchinsiae	TTTACTCAACTATTTCCCCAATATAATTCTAGTTTGCGGAAGCGCTATACAATGTTCAGTTAAATTACGACAAAACATTATATTGGTGAATACAGGGCTACTCCAATAATTTGTTTCCAACATGAGCTGAAAGAGTGCCAATCAACGAGGTTTATT---------------------------------------------------------------------------------------------------------------------------TTGGAAGATGTG------------GAAGTGTTTGGTGAACCTGCTTTTGTCAGAAAATGGAAAAAACTAGTTTGGACTGAACTTAAAATTTGGCGAACGG------------------TT…
E_Vaccinium_macrocarpon	TTGAGTCGATTATTTCCAAGATCGAATTCCAGTTTGTGGAAACGCCTTACAATCGGAAGTTTTATTAAGGGAAGAGACTTTCTTGGTGGATGCGGGACTACCCCCAGAATTTGTATGCAAGATGAGACTACAGAGTGCCAATCAGCCAGGTTTGAGAATAAGGTGGGATCCCTGGATCTAGTGGCCGGTGAATCACTGATCAAAGAGCAGATTTTGGAGAGATTCTTCATCGATCTAGTGGCCGGTGAATCACGGATCAAAGAGCGAGCTGCCGCCAGGTTTAATGATTTGGTGGGATCCGATGGAGTGGCTGGTGAACCTTATTCTTCCAGAAGATACAGAAAGCGGGCTTGGATGGAACTCAAG------CGAAACAAAGGTAAAAGGCTTTATTAT…
E_Vigna_angularis	TTGAGTCGATCATTTCAAAGATCTAATTCCAGTTTGTGGAAAGGCCTTACAATCTGAAGTTTTATTAGGGGAAGAAATGTTCTTGGTGGATGCAGGACCACCCCCAGAATTTGTATGCAAGATGAGCCTACAGAGTGCCAATCAACCAGGTTTGAGAATAAGGTGGGATCCCTGGATCTAGTGGCCGGTGAATCACTGATCAAAAAGAAGATTTTGGAGAGATTATTCATCGATCTAGTGGCCGGCGAATCACTGATCAAAGAGCGAGCAGCCGCCAGGTTTAATGATTTGGTGGGATCCGATGTAGTGGCTGGTGAACCTTCTTCTTCCAGAAGATTCAGAAACCTAGCTTGGATGGAACTCAAGATTTGGCGAAACAAAGGTAAAAGGCTTTCTTAT…
E_Vigna_radiata	TTGAGTCGATCATTTCAAAGATCTAATTCCAGTTTGTGGAAAGGCCTTACAATCTGAAGTTTTATTAGGGGAAGAAATGTTCTTGGTGGATGCAGGACCACCCCCAGAATTTGTATGCAAGATGAGCCTACAGAGTGCCAATCAACCAGGTTTGAGAATAAGGTGGGATCCCTGGATCTAGTGGCCGGTGAATCACTGATCAAAAAGAAGATTTTGGAGAGATTATTCATCGATCTAGTGGCCGGCGAATCACTGATCAAAGAGCGAGCAGCCGCCAGGTTTAATGATTTGGTGGGATCCGATGTAGTGGCTGGTGAACCTTCTTCTTCCAGAAGATTCAGAAACCTAGCTTGGATGGAACTCAAGATTTGGCGAAACAAAGGTCAAAGGCTTTCTTCT…
E_Vitis_vinifera	----------------------------------------------------------------------------ATGTTCTTGGTGGATGCAGGACCACCCCCAGAATTTGTATGCAAGATGAGCCTACAGAGTGCCAATCAACCAGGTTTGAGAATAAGGTGGGATCCCTGGATCTAGTGGCCGGTGAATCACTGATCAAAGAGCAGATTTTTGAGAGATTCTTCATCGATCTAGTGGCCGGTGAATCACTGATCAAAGAGCGAGCAGCCGCCAGGTTTAATGATTTGGTGGGATCCGATGTAGTGGCTGGTGAACCTTCTTCTTCCAGAAGATTAAGAAACCGAGCTTGGATGGAATTCAAGATTTGGCGAAACAAAGGTCAAAGGCTTTATTAT…
M_Zea_luxurians	----------------------------------------------------------------------------ATGTTCTTGGTGGATGCAGGCCTACCCCAAAAATTTGTATGCAAGATGAGCTTACAGACTGCCAATCAACCAGGTTTGAGAATAAGGTGGGATCCAAGAATGTAGTGGCTGGTGAATCACTGATCAAAAAGCGGATTTTTGAGAGATTCTTCATCGATCTAGTGGCCGGTGAATCACTGATCAAAGAGCGAGCAGCCGCCGGGTTTAATGATTTTGTGGGATCCGATGTAGCGGCTGGCGAACCTTCTTCTTCCAAAAGATTCAGAAACCGAGCTTGGATAGAACTGAAGATTTGGCGAAAAAAAGGTAAAAGGGTTTCAAAT…
M_Zea_mays_subsp_mays	----------------------------------------------------------------------------ATGTTCTTGGTGGATGCAGGCCTACCCCAAAAATTTGTATGCAAGATGAGCTTACAGACTGCCAATCAACCAGGTTTGAGAATAAGGTGGGATCCAAGAATGTAGTGGCTGGTGAATCACTGATCAAAAAGCGGATTTTTGAGAGATTCTTCATCGATCTAGTGGCCGGTGAATCACTGATCAAAGAGCGAGCAGCCGCCGGGTTTAATGATTTTGTGGGATCCGATGTAGCGGCTGGCGAACCTTCTTCTTCCAAAAGATTCAGAAACCGAGCTTGGATAGAACTGAAGATTTGGCGAAAAAAAGGTAAAAGGGTTTCAAAT…
M_Zea_mays_subsp_parviglumis	----------------------------------------------------------------------------ATGTTCTTGGTGGATGCAGGCCTACCCCAAAAATTTGTATGCAAGATGAGCTTACAGACTGCCAATCAACCAGGTTTGAGAATAAGGTGGGATCCAAGAATGTAGTGGCTGGTGAATCACTGATCAAAAAGCGGATTTTTGAGAGATTCTTCATCGATCTAGTGGCCGGTGAATCACTGATCAAAGAGCGAGCAGCCGCCGGGTTTAATGATTTTGTGGGATCCGATGTAGCGGCTGGCGAACCTTCTTCTTCCAAAAGATTCAGAAACCGAGCTTGGATAGAACTGAAGATTTGGCGAAAAAAAGGTAAAAGGGTTTCAAAT…
M_Zea_perennis	----------------------------------------------------------------------------ATGTTCTTGGTGGATGCAGGCCTACCCCAAAAATTTGTATGCAAGATGAGCTTACAGACTGCCAATCAACCAGGTTTGAGAATAAGGTGGGATCCAAGAATGTAGTGGCTGGTGAATCACTGATCAAAAAGCGGATTTTTGAGAGATTCTTCATCGATCTAGTGGCCGGTGAATCACTGATCAAAGAGCGAGCAGCCGCCGGGTTTAATGATTTTGTGGGATCCGATGTAGCGGCTGGCGAACCTTCTTCTTCCAAAAGATTCAGAAACCGAGCTTGGATAGAACTGAAGATTTGGCGAAAAAAAGGTAAAAGGGTTTCAAAT…
M_Sorghum_bicolor	----------------------------------------------------------------------------ATGTTCTTGGTGGATGCAGGCCTACCCCAAAAATTTGTATGCAAGATGAGCTTACAGACTGCCAATCAACCAGGTTTGAGAATAAGGTGGGATCCAAGAATGTAGTGGCTGGTGAATCACTGATCAAAAAGCGGATTTTTGAGAGATTCTTCATCGATCTAGTGGCCGGTGAATCACTGATCAAAGAGCGAGCAGCCGCCAGGTTTAATGATTTTGTGGGATCCGATGTAGCGGCTGGCGAACCTTCTTCTTCCAAAAGATTCAGAAACCGAGCTTGGATAGAACTGAAGATTTGGCGAAAAAAAGGTAAAAGGGTTTCAAAT…
N_Amborella_trichopoda|rps1	TTGAGTCGATCATTTCCAAGATCTAATTCAAGTTTGTGGAAACGCCTCACAATCAAAAGTTTTATTAAGGGAAGAAATGTTCTTGGTGGATGCAGGACCACCCCAAGAATTTGTATGCAAGATGAGCTTACAGAGTGCCAATCAGCCAGGTTTGAGAATAAGGTGGGATCCACAGATGTAGTGGCTGGTGAATCACTGATCAAAAAGCGGATTTTGGAGAGATTCTTCATCGATCTAGTGGCCGGTGAATCACTGATCAAAGAGCGAGCAGCCGCTAGGTTTGAGAATAAGGTGGGATCCGATGTAGTGGCTGGTGAACCTTCTTCTTCCAGAAGATTCAGAAACCGAGCTTGGATGGAACTCAAGATTTGGCGAAAAAAAGGTTAAAGGCTTTCTTCT…
N_Liriodendron_tulipifera	TTGAGTCGATCATTTCCAAGATCTAATTCCAGTTTGTGGAAACGCCTCACAATCTGCAGTTTTATTAAGGGAAGAAATGTTCTTGGTGGATGCAGGACCACCCCCAGAATTTGTATGCAAGATGAGCCTACAGAGTGCCAATCAACCAGGTTTGAGAATAAGGTGGGATCCCTTGATGTAGTGGCTGGTGAATCACTGATCAAAGAGCAGATTTTTGAGAGATTATTCATCGATCTAGTGGCCGGTGAATCACTGATCAAAGAGCGAGCAGCCGCCAGGTTTAATGAATTGGTGGGATCCGATGTAGTGGCTGGTGAACCTTCTTCTTCCAGAAGATTCAGAAACCGAGCTTGGATGGAACTCAAGATTTGGCGAAACAAAGGTCAAAGGGTTTATTAT…
E_Nelumbo_nucifera	TTGAGTCGATCATTTCCAAGATCTAATTCCAGTTTGTGGAAACGCCTCACAATCTGCAGTTTTATTAAGGGAAGAAATGTTCTTGGTGGATGCAGGACCACCCCCAGAATTTGTATGCAAGATGAGCCTACAGAGTGCCAATCAACCAGGTTTGAGAATAAGGTGGGATCCCTGGATGTAGTGGCTGGTGAATCACTGATCAAAAAGCAGACTTTGGAGAGATTCTTCATCGATCTAGTGGCCGGTGAATCACTGATCAAAGAGCGAGCAGCCGCCAGGTTTAATGATTTGGTGGGATCCGATGTAGTGGCTGGTGAACCTTCTTCTTCCAGAAGATTCAGAAACCGAGCTTGGATGGAACTCAAGATTTGGCGAAACAAAGGTCAAAGGCTTTATTAT…
