# Supplementary material for: The mitochondrial genome map of Nelumbo nucifera reveals ancient evolutionary features
Source: Sci Rep. 2016 Jul 22;6:30158. doi: 10.1038/srep30158 (PMC4957087; doi:10.1038/srep30158)
Supplement: Supplementary Data S1 [file srep30158-s2.zip › Alignment/rps10.phy]

31 333
E_Asclepias_syriaca	ACGACCACCAAGATACGCATAGTAATTAGATCTTTTGATTACCCATTTTTGGAAAACCATTTTATTGGGCTTCCGCCTTACACACGGAAGATTGGATTGCCTGAATCACGAGTCTTATATACTGTGTTACGATCACCTCATATTGATAAAAAGTCCAGAGAACAATTTGAAATGGAA------ATCAAGAAATGGGTCATAAAAACAGAAAGGCATGAATTGCGCAAGAAGTTCTTTCGGTTAAAACGCCAGCGTATATTTGGAGCTCAATATTCAATCCTATTTTCTTGCAAGACCCGTTCGGATAAGGGAAAACTCCAGAGATTGCTT---
E_Batis_maritima	ACGACCACCAAGATACGCATAGTGATTCGCTCTTTTGATCACCCATTTATGGAAAAACACTTTTTGGGGCTTCCGCCTTACACACGGAAGATTGGATTGCCTGAATCACGAGTCTTATATACTGTGTTACGATCACCTCATATTGATAAAAAGTCCAGAGAACAATTTGAAATGGAAATCAAAAAACAATTTCTTGTCATAAAAACGGAAAGGCATGAATTGCGCAAGAAGTTCTTTCGGTTAAAACGCCAGCGTATATTTGGAGCTCAATATGAAATCCTATTTTCTTGCAAGACCCGTTCGGATAAGGAAAAAGTCCAGAGATTGCTGCGA
E_Carica_papaya	ACGACCACCAAGATACGCATAGTGATTCGATCTTTTGATCACCCATTTATGGAAAACCTTTTTTGGGGGCTTCCGCCTTACACACGGAAGATTGGATTGCCTGAATCACGAGTCTTATATACTGTCTTACGATCACCTCATATTGATAAAAAGTCCAGAGAACAATTTGAAATGGAAATCAAGAAAGAATTTCTGGTCATAAAAACAGAAAGACATGAATTGCGCAAGAAGTTCTTTCGGTTAAAACGCCAGCGTATATTTGGAGCTCAATATGAAATCCTATTTTCTTGCAAGACCCGTTCGGATAAGGGAAAACTCCAGAGATTGCTT---
A_Chaetosphaeridium_globosum	ATGCGTGCTAAAATTTTCATTTGCATAAAATCT------------GTGCAAAAACTACGAAGT---------------------------ATAGGATTACCAAAAAAGTATACTCTATATACACTTATAAGAAGTCCTCATATAGATAAAAAATCGCGAGAACAATTTGCAATGAAAATACATCGAACATTACTTGTGTTTGAAAGCGATATTACTACTTTGAGAGACCATTTTGAATCTCTGAAATATTATGCATTACTTGGTGTTCAAATACGAATCACTTTTGTATACAAAATAAGATTA------------------------------
A_Chara_vulgaris	ATGACTGCAAAAATAGCGATCGTTATCAAATCTTTTGAA---------ATTCAGAGA---------------------AAGACACGAGCTCTTAGATTACCAAAAACACGCACGTTATATACAGTGTTACGATCACCTCATATTGATAAGAAGTCTAGAGAACAATTTGAAATGAAAATCCATAAACAATTGATTGTCATACAGACAGAAACAAAACAATTACGTGAAAAGTTGCATTATATGAAACTCCATGAGTTATTTGGCCTTCAATTGAAGGTAACTTTGTCTTATGAAACCCGTTTGGAAAAGCAAAGCAAAAAAACACAAAAA---
A_Chlorokybus_atmophyticus	ATGGTTAGAAAAATAGCGATTAACCTAAAATCTTTTGAAAAGGGGTTAATCAACAAACAAATTATTTCTCTATGTGAAAATAATAAAGTAATATATTTACCAACTGCATATAAAAGATTTACAGTCTTACGATCTCCTCACATTGATAAAAAATCAAGAGAACAGTTTGAAATGAAAACTTTTAAAAGATTATTAAGTATCTCTTTTCCTATAAAAAAGGTTCAAACCTTTTTGCAACTTTTAAAAAGGACTGAATTAACCGGAGTTCAACTTAAAATTACAGTATATTATGATACAAAGAGCAAAGCGATTCCAGATAGT------------
E_Citrullus_lanatus	ACGACCACCAAGATACGCATAGTGATTCGATCTTTTGATCACCCATTTTTTGAAAACCATTTTTGGGGGCTTCCGCCTTACACACGGAAGATTGGATTGCCTGAATCACGAGTCAACTATACTGTGTTACGATCACCTCATATTGATAAAAAGTCCAGAGAACAATTTGAAATGGAAATCAAGAAACAATTTCTGGTCATAAAAACAGAAAGGCATGAATTGCGCAAGAAGTTCTTTCGGTTAAAACGCCAGCGTATATTTGGAGCTCAATATGAAATCCTATTTTCTTGCAAGACCCGTTCGGATAAGGGAAAACTCCAGAGATTGCTTCGA
E_Cucumis_sativus	ACGACCACCAAGATACGCATAGTGATTCGATCTTTTGATCACCCATTTTTTGAAAACCATTTTTTGGGGCTTCCGCCTTACACACGGAAGATTGGATTGCCTGAATCACGAGTCCACTATACTGTGTTACGATCACCTCATATTGATAAAAAGTCCAGAGAACAATTTTCAATGGAAAGAAAGATAAAGCCTATGGTCATAAAAACAGAAAGGCATGAATTGCGCAAGAAGTTCTTTCGGTTAAAACGCCAGCGTATATTTGGAGCTCAATATTCAATCCTATTTTCTTGCAAGACCCGTTCGGATAAGGGAAAACTCCAGAGATTGCTTCGA
E_Cucurbita_pepo	ACGACCACCAAGATACGCATAGTGATTCGATCTTTTGATCACCCATTTTTGGAAAACCATTTTTGGGGGCTTCCACCTTACACACGGAAGATTAGATTGCCTGAATCACGAGTCAACTATACTGTGTTACGATCCCCTCATATTGATAAAAAGTCCAGAGAACAATTTGAAATGGAAAGAAAGAAAGAATTGTTGGTCATAAAAACAGAAAGGCATGAATTGCGCAAGAAGTTCTTTCGGTTAAAACGCCAGCGTATATTTGGAGCTCAATATGAAATCCTATTTTCTTGCAAGACCCGTTCGGATAAGGTCAAACTCCAGAGATTGCTTCGA
G_Cycas_taitungensis	ACGACCGCCAAGATACGCATAGTGATGAAATCTTTTGAAGAGAGATTAAACAAT------TTAGGGGGGCTTCCGCGTTACACACGCAAGATTGGATCGCCTGAAGAACGAGTCTTATATACAGTGTTACGATCACCTCATATTGATAAAAAGTCCAGAGAACAATTTGAAATGGAGATACATAAACAATTGCTGGTCACAGAAACAGAAACGCATGAATCGCGCAAAAAGTTATTTCGGTTAAAACGCCAGCGTCTATTTGGAGCTCAATACGAAATCATCTTTTACTACAAAACCCGTTCGGATAAAGGCAAACCC---------------
E_Glycine_max	ACGACCACCAAGATACGCATAGTGATTCGATCTTTTGATCACCCATTTTTGGAAAACCATTTTGGGGGGCTTCAGCCTTACACACGGAAGATTGGATTGCCTGAATCACGAGTCTTATATACTGTGTTACGATCACCTCATATTGATAAAAAGTCCAGAGAACAATTTGAAATGGAAATAAAGAAAAAATTTCTGATCATAAAAACAGAAAAGCATGAATTGCGCAAGAAGTTCTTTCGGTTAAAACGCCAGCGAATATTTGGAGCTCAATATGAAATCCTATTTTCTTGCAAGACCCGTTCGGATAAGGGAAAACTCCAGAGATTGCTTCGA
P_Huperzia_squarrosa	ATGACTGCCAAAATCTGCATTGTGATTAAATCTTTTGAAAAT---------------AAAAGGCTGGGGCATCTGCATAACACACGCAAGATTGGATTGCCTCAAAAACAAATCTTATATACAGTGTTACGATCACCTCATATTGATAAAAAGTCTAGAGAACAATTTGAAATGAGGATACATAAAGAATTGCTGGTCATAGAAACGGAAACGCCTAAATTGCGCGAAAAGTTACATTGGTTAAAACTCCATGATCTACTTGGAGTTCAATTGAAAATTATCTCTTATTATCAAACCCGTTTGGATAAAGTAGGCGGCAAACCT---------
E_Lotus_japonicus	ACGACCACCAAGATACGCATAGTGATTCGATCTTTTGATCACCCATTTTTTGAAAACCATTTTTGTGGTCTTCCGCCTTACACACGGAAGATTGGATTGCCTGAATCACGAGTCTTATATACTGTGTTACGATCACCTCATATTGATAAAAAGTCCAGAGAACAATTTGAAATGGAAATCAAGAAACAATTTCTGGTCATAAAAACAGAAAAGCATGAATTGCGCAAGAAGTTATTTCGGTTAAAACGCCAGCGTATATTTGGAGCTCAATATGAAATCCTATTTTCTTGCAAGACCCGTTCGGATAAGGGAAAACTCCAGAGATTGCTTCGA
B_Marchantia_polymorpha	ATGACTGCCAAAATATGCATCGTTATTAAATCTTTTGAGAAT---------------CAAAGGTCAGGGCTTCTGCTTAACACACGCAAAATTGGATTGCCTAAAAAACAAACCTTATATACAGTATTACGATCACCTCATATTGATAAAAAGTCTAGAGAACAATTTGAAATGAGAATACATAAACAATTGCTGGTCATAGAAACGGAAACGCATAAATTGCGTGAAAAGTTAAATTGGTTAAAACTACATGATCTACTTGGAGTTCAAGTGAAAATTATCTTTTATTATCAAACCCGTTTGGATAAAGTTTGC---AAATCC---------
A_Mesostigma_viride	CGATTTACAAGCATTCAGCTTCAACTTTTTTCATTTGATGCAAAAAGTTTGGAAAAATGCATAAAAAATTCTACTGAT---TCCGCTAAAATATTTCTTCCTAGAAAACGTACTCTTTACACAGTATTACGTTCTCCTCATATAGATAAGAAATCTCGTGAACAATTTGTATGGACACGTAAAAAAAGATCCATTTTTTTAACAGGTACACCGAACATTCTGTTAGAAAATTTAAAAAATGGAAGCTTTGCGCCTCAAGTTCAAATTCTTATAAAAATTAAACATTATGTAAATATTTACGGAGATGAAATTAATAAAAGA------------
E_Millettia_pinnata	ACGACCACCAAGATACGCATAGTGATTCGATCTTTTGATCACCCTTTTTTGGAAAACAATTTTGGGGGGCTTCCGCCTTACACACGGAAGATTGGATTGCCTGAATCACGAGTCTTATATACTGTGTTACGATCACCTCATATTGATAAAAAGTCCAGAGAACAATTTGAAATGGAAATCAAGAAAAAATTTCTGATCATAAAAACAGAAAAGCATGAATTGCGCAAGAAGTTCTTTCGGTTAAAACGCCAGCGTATATTTGGAGCTCAATATGAAATCCTATTTTCTTGCAAGACCCGTTCGGATAAGGGAAAACTCCAGAGATTGCTTCGA
E_Mimulus_guttatus	ACGACCACCAAGATAGGCATAGTAATGAAATCTTTTGATCACCCATTTTTGGAAAACCATTTTTGGGGGCTTCCGCCTTACACAAGGCAGATTGGATTGCCTGAATCACGAGTCTTATATACTGTGTTAAGATCACCTCATATTGATAAAAAGTCCAGAGAACAATTTGAAATGAAAATCAATAAACAATTTTTTATCATAAAAACAGAAAGGCATGAATTGCGCAAGAAGTTCTTTCGGTTAAAACGCCAGCGTATATTTGGAGCTCAATATGAAATTTTATTTTCTTGCAAGACCCGTTCGGATAAGGGAAAACTCCAGAGATTGCTTCGA
E_Nicotiana_tabacum	ACGACCACCAAGATAGGCATAGTAATTCGATCTTTTGATCACCCATTTTTTGAAAACCATTTTTGGGGGCTTCCGCCTTACACACGGAAGATTGGATTGCCTGAATCACGAGTCTTATATACTGTGTTACGATCACCTCATATTGATAAAAAGTCCAGAGAACAATTTTATATGAAAATAAAGAAAGAATTTCTGGTCATAAAAACAGAAAGGCATGAATTGCGCAAGAAGTTCTTTCGGTTAAAACGCCAGCGTATATTTGGAGCTCAATATGAAATCCTATTTTCTTGCAAGACCCGTTCGGATAAGGGAAAACTCCAGAGATTGCTTCGA
B_Nitella_hyalina	ATGACTGCAAAAATAGCGATCCTTATCAAATCTTTTGAA---------ATTAAGAGA---------------------AACACACGAGCTCTTAGATTACCAAAAACACGCACGTTATATACAGTGTTACGATCACCTCATATTGATAAGAAGTCTAGAGAACAATTTGAAATGAAAATCCATAAACAATTGATTGTCATACAGACAGAAACAAACAAATTACGTGAAAAGTTGCATTATATGAAACTCCATGAGTTATTTGGCGTTCAATTGAAGGTAACTTTGTCTTATGAAACCCGTTTGGAAAAGCAAAGCAAAAAAACAAAAAAA---
B_Pleurozia_purpurea	ATGACTGCCAAAATATGCATCGTTATTAAATCTTTTGAGAAT---------------CAAAGGTCGGGGCTTCTGCTTAACACACGCAAGATCGGATTGCCTAAAAAACAAATTTTATATACAGTATTACGATCACCTCATATTGATAAAAAGTCTAGAGAACAATTTGAAACGAGAATACATAAACAATTGCTGGTCATGGAAACGGAAACGCATAAATTGCGTGAAAAGTTGAATTGGTTAAAACTACATGATCTACTTGGAGTTCAATTGGAAATTATCTTTTATTATCAAACCCGTTTGGATAAAGTTTGC---AAACCC---------
E_Rhazya_stricta	ACGACCACCAAGATAGGCATAGTAATTAGATCTTTTGATCACCCATTTTTGGAAAACAATTTTTTGGGGCTTCCGCCTTACACACGGAAGATTGGATTGCCTGAATCACGAGTCTTATATACTGTGTTACGATCACCTCATATTGATAAAAAGTCCAGAGAACAATTTGAAATGGAAATCAAGAAACAATTTTTGGTCATAAAAACAGAAAGGCATGAATTGCGCAAGAAGTTCTTTCGGTTAAAACGCCAGCGTATATTTGGAGCTCAATATGAAATCCTATTTTCTTGCAAGACCCGTTCGGATAAGGGAAAACTCCAGAGATTGCTTCGA
E_Ricinus_communis	ACGACCACCAAGATACGCATAGTGATTCGATCTTTTGATCACCCATTTTTGGAAAACCATTTTTGGGGGCTTCCGCCTTACACACGGAAGATTGGATTGCCTGAATCACGAGTCTTATATACTGTGTTACGATCACCTCATATTGATAAAAAGTCCAGAGAACAATTTGAAATGGAAATCAAGAATAAATTTCTGGTCATAAAAACAGAAACGCATGAATTGCGCAAGAAGTTCTTTCGGTTAAAACGCCAGCGTATATTTGGAGCTCAATATGAAATCCTATTTTCTTGCAAGACCCGTTCGGATAAGGGAAAACTCCAGAGATTGCTT---
A_Roya_obtusa	ATGAAACTGCAAATATCTATTTTAATAAAATCTTTTGAACCTATTTATCAAAAGTTAAAAAATAATAAAAAAGAAAGTAAAAATCATTTTATTCGCTTACCTAAAAAAAAAGTATTATATACTGTTTTACGTTCACCTCACATAGATAAAAAATCTAGAGAACAATTTGAAATGATTACATATAAACAATTACAAATAATAAAGACTGGTGAAAAAAATTTACGAAAAAAATTATTTAATTTAAAATTTCATAACATTACAGGGGTTCAAATGAAAATAACTTTAAGTTATAAAACACGTTTTTTATTAAAATCAACCATA------------
E_Salvia_miltiorrhiza	ACGACCACCAAGATAGGCATAGTAATGAAATCTTTTGATCACCCATTTTTGGAAAACCATTTTTTGGGGCTTCCGCCTTACACAAGGCAGATTGGATTGCCTGAATCACGAGTCTTATATACTGTGTTACGATCACCTCATATTGATAAAAAGTCCAGAGAACAATTTGAAATGAAAATCAAGAAACAATTTTTGGTCATAAAAACAGAAAGGCATGAATTGCGCAAGAAGTTCTTTCGGTTAAAACGCCGTCGTATATTTGGAGCTCAATATGAAATTTTATTTTCTTGCAAGACCCGTTCGGATAAGGGAAAACTCCAGAGATTGCTTCGA
B_Treubia_lacunosa	ATGACTGCCAAAATATGCATCGTTATTAAATCTTTTGAGAAT---------------CAAAGATTAGGACTTCTGCTTAACACACGCAAGATTGGATTGCCCAAAAAACAAATCTTATATACAGTATTACGATCACCTCATATTGATAAAAAGTCTAGAGAACAATTTGAAATGAGAATACATAAACAATTGCTGGTCGTAGAAACGGAAACGCATAAATTGCGCGAAAAGTTGAATTGGTTAAAACTACATGATCTACTTGGAGTTCAATTGAAAATTATCTTTTATTATCAAACCCGTTTGGATAAAGTTTGC---AAACCC---------
E_Vaccinium_macrocarpon	ACGACCACCAAGATACGCATAGTGATTCGATCTTTTGATCACCCATTTTTTGAAAACCATTGTTGGGGGCTTCCGCCTTACACACGGAAGATTGGATTGCCTGAATCACGAGTCTTATATACTGTGTTACGATCACCTCATATTGATAAAAAGTCCAGAGAACAATTTGAAATGGAAATCAAGAAAAAATTTCTGGTCATAAAAACAGAAACGCATGAATTGCGCAAGAAGTTATTTCGGTTAAAACGCCGT---------------------------------------GCGACTCGGAGGACA---------------------------
E_Vigna_radiata	ACGACCACCAAGATACGCATAGTGATTCGATCTTTTGATCACCCATTTTTGGAAAACCATTTTGGGGGGCTTCAGCCTTACACACGGAAGATTGGATTGCCTGAATCACGAGTCTTATATACTGTGTTACGATCACCTCATATTGATAAAAAGTCCAGAGAACAATTTGAAATGGAAATAAAGAAAAAATTTCTGATCATAAAAACAGAAAAGCATGAATTGCGCAAGAAGTTCTTTCGGTTAAAACGCCAGCGAATATTTGGAGCTCAATATGAAATCCTATTTTCTTGCAAGACCCGTTCGGATAAGGGAAAACTCCAGAGATTGCTTCGA
E_Vitis_vinifera	ACGACCACCAAGATACGCATAGTGATTCGATCTTTTGATCACCCATTTTTTGAAAACCATTTTTGGGGGCTTCCGCCTTACACACGGAAGATTGGATTGCCTGAATCACGAGTCTTATATACTGTGTTACGATCACCTCATATTGATAAAAAGTCCAGAGAACAATTTGAAATGGAAATCAAGAAACAATTTCTGGTCATAAAAACAGAAACGCATGAATTGCGCAAGAAGTTCTTTCGGTTAAAACGCCAGCGTATATTTGGAGCTCAATATGAAATCCTATTTTATTGCAAGACCCGTTCGGATAAGGGAAAACTCCAGAGATTGCTTCGA
N_Amborella_trichopoda	ACGACCACCAAGATACGCATAGTGATTCGATCTTTTGAGAACAAATTATTGGAAAAC---AAATGGGGGCTGGAGCGTTACACACGCAAGATTGGATTGCCTGAATCACGAGTCTTATATACTTTGTTACGATCACCTCATATTGATAAAAAGTCCAGAGAACAATTTGAAATGAAAATCAATAAAAAATTGCTGGTCATAAAAACAGAAACGCATGAATTGCGCAAGAAGTTCTTTCGGTTAAAACGCCAGCGTATATTTGGAGCTCAATATGAAATCCAATTTTCTTGCAAGACCCGTTCGGATAAGGACAAATTCCAGAGATTGCTTCGA
E_Nelumbo_nucifera	ACGACCACCAAGATACGCATAGTGATTCGATCTTTTGATCACCCATTTTTGGAAAACCATTTTTGGGGGCTTCCGCCTTACACACGGAAGATTGGATTGCCTGAATCACGAGTCTTATATACTGTGTTACGATCACCTCATATTGATAAAAAGTCCAGAGAACAATTTGAAATGGAAATCAAGAAACAATTTCTGGTCATAAAAACAGAAACGCATGAATTGCGCAAGAAGTTCTTTCGGTTAAAACGCCAGCGTATATTTGGAGCTCAATATGAAATCCTATTTTCTTGCAAGACCCGTTCGGATAAGGGCAAACTCCAGAGATTGCTTCGA
N_Liriodendron_tulipifera	ACGACCACCAAGATACGCATAGTGATTCGATCTTTTGATCACCCATTTTT---AAACCATTTTGGGGGGCTTCCGCGTTACACACGGAAGATTGGATTGCCTGAATCACGAGTCTTATATACTGTGTTACGATCACCTCATATTGATAAAAAGTCTAGAGAACAATTTGAAATGGAAATAAAGAAAAAATTTCTTGTCATAATAACAGAAACGCATGAATTGCGCAAGAAGTTCTTTCGGTTAAAACGCCAGCGTATATTTGGAGCTCAATATGAAATCCTATTTTATTGCAAGACCCGTTCGGATAAAGGCAAACTCCAGAGATTGCTTCGA
