# Supplementary material for: The mitochondrial genome map of Nelumbo nucifera reveals ancient evolutionary features
Source: Sci Rep. 2016 Jul 22;6:30158. doi: 10.1038/srep30158 (PMC4957087; doi:10.1038/srep30158)
Supplement: Supplementary Data S1 [file srep30158-s2.zip › Alignment/rps11.phy]

30 354
B_Anomodon_rugelii	ATGCAGAAGAAAAAAAAGCACGGTATTGCATATATTCGATCAACTTTAAGTAATACCATCATTACTGTAACAGATCATAAAGGAGATACAAAAACTTGGTCCTCCTCAGGTTCATTGGGGTTCAAGGGATCTCGTCGCTCAACCAATTATGCTGCTCAAGCAACTGCAGAAAATGCTGCCCGAACTGCTATTCAACTAGGAATTAAGTCGGTTGAGGTTGAAATAAAAGGGTTAGGTTATGGAAAGGAATCGTCGCTACGTGGTTTACGACTAGGAGGTCTTATTATTACTAAAATTAGAGATGTGACCCCAACCCCACATAATGGATGCCGACCCCCTAAAAAACGCCGTGTT
B_Atrichum_angustatum	ATGCAGAAGAAAAAAAAGCACGGTATTGCATATATTCGATCAACTTTAAGTAATACCATTATTACTGTAACAGATTCTAAAGGAGATACAAAAACTTGGTCCTCCTCAGGTTCATTGGGGTTTAAGGGATCTCGTCGCTCAACCAATTATGCTGCTCAAGCAACTGCAGAAAATGCCGCCCGAACTGCCATTCAACTAGGAATTAAGTCGGTTGAAGTTGAAATAAAAGGGTTAGGTTATGGAAAGGAATCGTCGCTACGTGGTTTACGACTGGGAGGTCTTATCATTACCAAAATTAGAGATGTAACCCCAACTCCACATAATGGATGCCGACCCCCTAAAAAACGCCGTGTT
B_Bartramia_pomiformis	ATGCAGAAGAAAAAAAAGCACGGTATTGCATATATTCGATCAACTTTAAGTAATACCATTATTACTATAACAGATCATAAAGGAGATACAAAAACTTGGTCCTCCTCAGGTTCATTGGGGTTCAAGGGATCTCGTCGCTCAACCAATTATGCTGCTCAAGCAACTGCAGAAAATGCTGCCCGAACTGCTATTCAACTGGGAATTAAGTCGGTTGAAGTTGAAATAAAAGGGTTAGGTTATGGAAAGGAATCGTCGCTACGTGGTTTACGATTAGGAAGTCTTATTATTACCAAAATTAGAGATGTAACCCCAACCCCACATAATGGATGCCGACCCCCTAAAAAACGCCGTGTT
B_Buxbaumia_aphylla	ATGCAGAAGAAGAAAAAGCACGGTATTGCATATATTCGATCAACTTTAAGTAATACCATTATTACTGTAACAGATTATAAAGGAGATACAAAAACTTGGTCCTCCTCAGGTTCATTAGGATTTAAGGGATCTCGTCGCTCAACCAATTATGCTGCTCAAGCAACTGCAGAAAATGCCGCCCGAACTGCCATTCAATTGGGAATTAAATCGGTTGAAGTTAAAATGAGAGGGTTAGGTTATGGAAAGGAATCATCGGTACGTGGTTTACGACTAGGAGGTCTTATTATTACCAAAATCAAAGATGTAACTCCAACTCCACATAACGGATGCCGACCCCCTAAGAAACGCCGTGTC
A_Chaetosphaeridium_globosum	ATGGCAACACAAAAC------GGCATCGCCTATATTCAATCCACTTTAAATAATACAATCATTACAATAACAGATAGCAAAGGACATATAAAAGTATGGTGTTCCTCTGGCTGTGTTGGCTTCAAAGGAAGCAAACGTAGCACAAATTATGCGGCTCAAGCCACAGCCGAAAAAGCTGCAGCTAGTGCAAAAAAACATGGTATCAAATTTGTTAAAGTTCGAATCAAAGGACTAGGGTATGGTAAAGATTCATCCCTTCGTGGTTTACAAATAGCAGGTCTTAAAATTACTCATCTTTGGGATGTTACACCAATACCACACAATGGTTGTCGTCCTCCTAAAAAACGTCGCGTT
A_Chara_vulgaris	AACGCCATGCAAACAAAACACGGTATTGCTTATATTCAATCAACTTTAAGTAACACTATAATTACCATAACAGATTCTTTTGGAGATACCAAATCTTGGTCCTCTTCTGGTTCAGTGGGATTTAAAGGATCTCGTCGTTCAACCAATTATGCTGCTCAAGCTACTGCTGAGAATGTAGCGCGTGCTGCTATTCCATTAGGAATTAAGTCAGTTGAAGTGAGAATCAAAGGTTTAGGTTATGGAAAGCCTTCGGCCTTACGTGGTTTACAATTAGGAGGTCTTATTATAACCAAGATTAGCGATGTAACTCCAACGCCACATAACGGATGTCGTCCTCCTAAGAAACGCCGCGTA
A_Chlorokybus_atmophyticus	ATGGGAAAGAAAAAAAGATTGGGGGTAGCACACATTCAAACAACATTAAATAATACTATAATAACAATAACCGATTTAGATGGTAATACTAAATCTTGGTCTTCTTCAGGTAGTATAGGGTTTAAAGGATCCCGACGAAAAACAAGCTATGCTGCGCAAGCCGCAGCAGAAACTGCGGCAAAAAAGTCAATTCAATTGGGAATTAAAGATGTAACCGTTAAAATTCGTGGATTTGGTCCTGGTAGAGATTCTTCATTACGTGGTTTACAAATTGGCGGGTTAAAAATCTATAAAATTCAAGATACTACGCCATTACCTCATAATGGATGTAGGCCTCCAAAAAAACCTCGTGGT
B_Climacium_americanum	ATGCAGAAGAAAAAAAAGCACGGTATTGCATATATTCGATCAACTTTAAGTAATACCATCATTACTGTAACAGATCATAAGGGAGATACAAAAACTTGGTCCTCCTCAGGTTCATTGGGGTTCAAGGGATCTCGTCGCTCAACCAATTATGCTGCTCAAGCAACTGCAGAAAATGCTGCCCGAACTGCTATTCAACTAGGAATTAAGTCGGTTGAGGTTGAAATAAAAGGGTTAGGTTATGGAAAGGAATCGTCGCTACGTGGTTTACGACTAGGAGGTCTTATTATTACTAAAATTAGAGATGTGACCCCAACCCCACATAATGGATGCCGACCCCCTAAAAAACGCCGTGTT
G_Cycas_taitungensis	CAAAGAGATAGGGAGAAAAAAGATTTCGTCCATTCCCCACTGATCCACAATAATACCTCTGTTACCGTGACGGATGATAAGGGGAATAAAAAAACTGGGGCCCCCGCAGGTCGTTTGGAGATTCAAGGGTCTCGTCGCTCAACCAAGTATGCTGCTGAAGCAACTGCAGAACATGTCGGGCGATCCGCCAAAAATCTAGGGATGAAGTCGGTTGTAGTGGAAGCGAAAGGAACTTATTCCGGGAAAAAAGCAGTGATCCCGAGCCCTCGAAAA---AAATCTCTAATTATGCACATTCACGATGTAACCCAACTTTCACATAATGGATGCCGACTCCCCAGGAAACGTCGTGTT
A_Entransia_fimbriata	AAACAATCAAAAACAAAAGCTATTATTATTCATGTACAAAACACTTTAAACAATACGATTATTACGATTACAGATTTGTTAGGTAATACAAAAGCTTGGTGTTCATCTGGATCTATTGGATTTAAAACTTTTAGGCGCTCGTCTAATTTTGCTGCTGAAAATGTAGCAGAAACCGCGGCTCAAAAATGCAAACAGTTAGGAATACGTCATGTTATTATAAAAATCAAAGGAATTGGTTATGGCAAGCGAGCGATTTTGCGAAAATTCAAATCAATGGGTATTCGATTTTCTAAAATAATAGAGGCCACCCCCGTTGTTCATAATGGGTGCCGTCCCCCAAAAAAACGTCGCGTA
B_Funaria_hygrometrica	ATGCAGAAGAAAAAAAAGCACGGTATTGCATATATTCGATCAACTTTAAGTAATACCATTATTACTGTAACAGATTATAAAGGAGATACAAAAACTTGGTCCTCCTCAGGTTCATTGGGGTTCAAGGGATCTCGTCGCTCAACCAATTATGCTGCTCAAGCAACTGCAGAAAATGCTGCCCGAACTGCTATTCAACTGGGAATTAAGTCGGTTGAAGTTGAAATAAAAGGGTTAGGTTACGGAAAGGAATCGTCGCTACGTGGTTTACGACTAGGAGGTCTTATTATTACCAAAATTAGAGATGTAACCCCAACCCCACATAATGGATGCCGACCCCCTAAAAAACGCCGTGTT
P_Huperzia_squarrosa	CTCAGGAAACAAAGAAAGCATGGTATTGCCTATAGCTATTCAACTCCTAGTAATACCATTGTTACTGTAACAGATTATAAGGGAAATACCAAAACAGGGTCCTCCTCAGGTTTTGTGGGGTTTACAGGATCTCGTCGCTCAACCAAGTATGCTGCTCGTGCAACAGCGGAACATGTTGCGCGAGCTGCCATTCAACCAGGAATTGAGTCAGTTGAAGTTAGAATAAAAGGATTTGGTATTGGAAAGAAATATTTGCTGCGTGGTTTAAAACTAGGAGGTCTTATTATTACCAAAATTCGCGATGTAACCCCAACGCCACATAATGGATGCCGACCCCCCAAAAAACGTCGTGTT
B_Hypnum_imponens	ATGCAGAAGAAAAAAAAGCACGGTATTGCATATATTCGATCAACTTTAAGTAATACCATCATTACTGTAACAGATCATAAAGGAGATACAAAAACTTGGTCCTCCTCAGGTTCATTGGGGTTCAAGGGATCTCGTCGCTCAACCAATTATGCTGCTCAAGCAACTGCAGAAAATGCTGCCCGAACTGCTATTCAACTAGGAATTAAGTCAGTTGAGGTTGAAATAAAAGGGTTAGGTTATGGAAAGGAATCGTCGCTACGTGGTTTACGACTAGGAGGTCTTATTATTACTAAAATTAGAGATGTGACCCCAACCCCACATAATGGATGCCGACCCCCTAAAAAACGCCGTGTT
B_Marchantia_polymorpha	ACTAATATGCAAAAAAAACACTGTATTACTTATATTCAATCAACTTTTGGTAATACAATTATTACTTTAACAGATTATAACGGAAATACAAAAACTTGGTCCTCCTCAGGTTCAGTGGGGTTTAAGGGATCTCGTCGCTCAACCAATTATGCTGCTCAAGCAACTGCAGAAAATGCCGCGCGAGTTGCCATTCAACTTGGATTTAAGTTTGTTGAAGTGAGAATAAAAGGATTAGGTTATGGAAAGGAATCTTCACTACGTGGTTTAAAACTAGGAGGTCTTATTATTACCAAAATTCGCGATGTAACCCCAACGCCACATAATGGATGCCGACCCCCTAAAAAACGTCGTGTT
A_Mesostigma_viride	ACAGCAGTTGCATTACCAATAGGAATACTTCATGTTCAAACAACATTAAATAATACTATAATGACGCTTACAGATAGAAAAGGAAATACGATTTTTGGATTTTCTTCGGGTATGCTCGGATTTGGAGGTTCTCGTAAAAAAACTCGGTTTGCTTCTCGTTCTGTAGCTCAACATATGGTACTTCGTTGTAAACAATTACGTATTCAAAGATTAATTTTAGCTATTAAAGGTATGAATTTAAATTTTACTTCTTTAATAAAAAAAGGACGAAAA------ATTTCTATTGTGCAAATTATAGATAAAACTCCAAAAGTGCATAATGGTTGTCGTCCTCCAAAAATGCCTAGAAAA
B_Nitella_hyalina	------ATGCAAACAAAACACGGTATTGCTTATATTCAATCAACTTTAAGTAACACTATAATTACCATAACAGATTCTTTTGGAGATACCAAATCTTGGTCCTCTTCTGGTTCAGTGGGATTTAAAGGATCTCGTCGTTCAACCAATTATGCTGCTCAAGCTACTGCTGAGAATGTAGCGCGTGCTGCTATTCCATTAGGAATTAAGTCAGTTGAAGTGAGAATCAAAGGTTTAGGTTATGGAAAGCCTTCGGCCTTACGTGGTTTACAATTAGGGGGTCTTATTATAACCAAGATTAGCGATGTAACTCCAACGCCACATAACGGATGTCGTCCTCCTAAGAAACGCCGCGTA
B_Orthotrichum_stellatum	ATGCAGAAGAAAAAAAAGCACGGTATTGCATATATTCGATCAACTTTAAGTAATACCATTATTACTGTAACAGATCATAAAGGAGATACAAAAACTTGGTCCTCCTCAGGTTCATTGGGGTTCAAGGGATCTCGTCGCTCAACCAATTATGCTGCTCAAGCAACTGCAGAAAATGCGGCCCGAACTGCTATTCAACTGGGAATTAAGTCGGTTGAAGTTGAAATAAAAGGGTTAGGTTATGGAAAGGAATCGTCGCTACGTGGTTTACGACTAGGAGGTCTTATTATTACCAAAATTAGAGATGTAACCCCAACCCCACATAATGGATGCCGACCCCCTAAAAAACGCCGTGTT
M_Phoenix_dactylifera	CAATGTTCACGGAAAAAGAGAGATTTTGTCCATGTCTTACTGATCAAAAATAAGACCTTTGTGACCGTGACAGATGCTAGGGGGAATAAAAAGACTGGGGCCTCCGCAGGTTGTTTGGAGAGAAAAGGGTCTCGTCTTTCT---CGGTATGCTGCTGAAGCAACTGCGGAACATGTCGGGCGATCCGCCAGAAAGATGGGTTTGAAGTCAGTTGTCATGAAAGTGAAAGGAACTTATTTCAGGAAAAATAAAGTGATCTTGAGCTGGAGAGAAGGTCAATCTCCAATTATGTACATCCACGATGTGACCCAACTTCCACATAATGGATGCCGACTCCCCAAAAAACGTCGTGTT
B_Physcomitrella_patens	ATGCAGAAGAAAAAAAAGCACGGTATTGCATATATTCGATCAACTTTAAGTAATACCATTATTACTGTAACAGATTATAAAGGAGATACAAAAACTTGGTCCTCCTCAGGTTCATTGGGGTTCAAGGGATCTCGTCGCTCAACCAATTATGCTGCTCAAGCAACTGCAGAAAATGCTGCCCGAACTGCTATTCAACTGGGAATTAAGTCGGTTGAAGTTGAAATAAAAGGGTTAGGTTACGGAAAGGAATCGTCGCTACGTGGTTTACGACTAGGAGGTCTTATTATTACCAAAATTAGAGATGTAACCCCAACCCCACATAATGGATGCCGACCCCCTAAAAAACGCCGTGTT
B_Pleurozia_purpurea	ACTAATATGCAAAAAAAACACTGTATTACTTATATTCAATCAACTTTTGGTAATACAATTATTACTTTAACGGATTATGACGGAAATACAAAAACTTGGGCCTCCTCAGGTTCAGTGGGGTTCAAGGGATCTCGTCGCTCAACCAATTATGCTGCTCAAGCAACTGCAGAAAATGCCGCGCGAGCTGCCATTCAACTTGGATTTAAGTTTGTCGAAGTGAGAATCAAAGGATTGGGTTATGGAAAGGAATCTTCGCTACGTGGTTTAAAACTAGGAGGTCTTATTATTACCAAAATTCGCGATGTAACCCCAACGCCACATAATGGATGCCGACCTCCTAAAAAACGTCGTGTT
B_Ptychomnion_cygnisetum	ATGCAGAAGATAAAAAAGCACGGTATTGCATATATTCGATCAACTTTAAGTAATACCATCATTACTGTAACAGATCATAAAGGAGATACAAAAACTTGGTCCTCCTCAGGTTCATTGGGGTTCAAGGGATCTCGTCGCTCAACCAATTATGCTGCTCAAGCAACTGCAGAAAATGCTGCCCGAACTGCTATTCAACTGGGGATTAAGTCAGTTGAAGTTGAAATAAAAGGGTTGGGTTATGGAAAGGAATCGTCGCTACGTGGTTTACGACTAGGAGGTCTCATTATTACCAAAATTAGGGATATGACCCCAACCCCACATAATGGATGCCGACCCCCTAAAAAACGCCGTGTT
A_Roya_obtusa	---ATGTTAAATAAAAAATATGCGATAGCACATATTCAATCTACTTTAAGTAATACAATAATAACTATAACAGACTATAAAGGAAATACAAAAACATGGTCTTCATCAGGAAAAATTGGATTTAAAGGATCACGACGTTCAACTAATTATGCAGCTCAAGCTACCGCAGAAAATGCAGCAAAAAATGCTATTCAATTAGGGATTAAATCAGTTATTGTTTCAATTAAAGGATTAGGCTATGGAAAAGAATCTGCTATTCGTGGATTATTATTGGGAGGACTATTCATTACGAAAATTTGTGATGTGACTCCTATACCTCATAATGGTTGTAGACCACCTAAAAAACGTCGAGTT
B_Sphagnum_palustre	ATGCGAAAAAAAAAAAAGCACGGTATTGCACATGTTCGATCAACTTTAAGTAATACCATTATTACTGTAACAGATTTTAAAGGAAATACAAAAACTTGGTCTCCCTCAGGTTCATTGGGGTTTAAAGGATCTCGTCGCTCGACCAATTATGCTGCTCAAGCCACTGCAGAAAATGCCGCTCGAACTGCCATTCAACTGGGAATTGAGTCGGTTGAAGTTAGAATAAAAGGATTAGGTTATGGAAAGGAATCTTCGCTACGTGGTTTACGACTAGGAGGTCTTATTATTACCAGAATTCAAGATGTAAGCCCAACGCCACATAATGGATGTCGACCCCCTAAAAAACGCCGTGTT
B_Tetraphis_pellucida	ATGCAGAAAAAGAAAAAGCACGGTATTGCATATATTCGATCAACTTTAAGTAATACCATCATCACTGTAACAGATTATAGAGGAGATACAAAAACTTGGTCCTCCTCAGGTTCATTGGGGTTTAAGGGATCTCGTCGCTCAACCAATTATGCTGCTCAAGCAACTGCAGAAAATGCCGCCCGAACTGCCATTCAACTGGGAATTAAGTCGGTTGAAGTTGAAATAAAAGGGTTAGGTTATGGAAAGGAATCATCGCTACGTGGTTTACGACTAGGAGGTCTTATTATTACCAAAATTAGAGATGTAACCCCAACTCCACATAATGGATGCCGACCCCCTAAAAAACGCCGTGTT
B_Treubia_lacunosa	ACTAATATGCAAAAAAAACACTGTATTACTTATATTCAATCAACTTTTGGTAATACAATTATTACTTTAACAGATTATAACGGAAATACAAAAACTTGGTCCTCCTCAGGTTCAGTGGGGTTTAAGGGATCTCGTCGCTCAACCAATTATGCTGCTCAAGCAACTGCAGAAAATGCCGCGCGAGCTGCCATTCAACTGGGATTTAAGTTTGTTGAAGTAAGAATAAAAGGATTAGGTTATGGAAAGGAATCTTCGCTACGTGGTTTAAAACTAGGGGGTCTTATTATTACTAAAATTCGCGATGTAACCCCAACGCCACATAATGGATGCCGACCCCCAAAAAAACGTCGTGTT
B_Ulota_hutchinsiae	ATGCAGAAGAAAAAAAAGCACGGTATTGCATATATTCGATCAACTTTAAGTAATACCATTATTACTGTAACAGATCATAAAGGAGATACAAAAACTTGGTCCTCCTCAGGTTCATTGGGGTTCAAGGGATCTCGTCGCTCAACCAATTATGCTGCTCAAGCAACTGCAGAAAATGCGGCCCGAACTGCTATTCAACTGGGAATTAAGTCGGTTGAAGTTGAAATAAAAGGGTTAGGTTATGGAAAGGAATCGTCGCTACGTGGTTTACGACTAGGAGGTCTTATTATTACCAAAATTAGAGATGTAACCCCAACCCCACATAATGGATGCCGACCCCCTAAAAAACGCCGTGTT
E_Vitis_vinifera	AAGAGTGCGCGTAGAATAAAGGGAGTTATTCATGTTCAAGCAAGTTTTAACAATACCATTGTGACCGTTACAGATGTACGGGGTCGGGTGGTTTCTTGGTCCTCGGCCGGTACTTGTGGATTCAGGGGTACAAGAAGAGGGACGCCATTTGCTGCTCAAACCGCAGCAGGAAATGCTATTCGTACAGTAGTGGATCAAGGTATGCAACGAGCAGAAGTCATGATAAAGGGTCCTGGTCTCGGAAGAGATGCAGCATTACGAGCTATTCGTAGAAGTGGTATACTATTAAGTTTCGTACGGGATGTAACTCCTATGCCACATAACGGCTGTAGACCTCCTAAAAAAAGACGTGTA
N_Amborella_trichopoda	CAATTGGAGCGGAAAAAGAAAGATTTTGTCCATTTACCACCGATCCACAATAATACCTCTGTTACCGTGACGGATGCTATGGGGAATAAAAAAACAGGGGCCTCCGCTGGTTGTTTGGAGGTCAAAGGGTCTCGTCTTTCT---CGGTACGCTGCTGCAGCAACTGCAGAACATGTTGGGCGATCCGCCAGAAATCTGGGGATGAAGTCGGTTGTAATGAAAGTGAAAGGATCTTTCAGTAAAAAGAAAGCAGTGATCTTGAGCTGGAGAGAAGGTACATCTTTCATTATGTACATCCACGATGTGACCCAACTTCCACATAATGGATGCCGACTCCCCAGGAAACGTCGTGTT
E_Nelumbo_nucifera	CAATTTTTTCGGAAA---AAAGATTTTGTCCATTTACCACCGATCCACAATAATACCTTTGTTACCGTGACGGATGCTAGGGGGAATAAAAAAACTGGGGCTTCCGCAGGTTGTTTGGAGATCAAAGGGTCTCGTCTTTCT---CGGTATGCTGCTGAAGCAACTGCAGAACATGTCGGGCGATCCGCCAGAAATCTGGGGATGAAGTCGGTTGTAATGAAAGTGAAAGGAACTTTTTTCAAGAAAAAAGCAGTGATCTTGAGCTGGAGAGAAGGTCAATCTAAAATTATGTACATCCACGATGTGACCCAACTTCCACATAATGGATGCCGACTCCCCAGGAAACGTCGTGTT
N_Liriodendron_tulipifera	CAATTGGAGCGGAAA---AAAGATTTTGTCCATTTACCACCGATCCACAAGAATACCTTTGTTACCGTGACGGATGCTAGGGGGAATAAAAAAACTGGGGCCTCCGCAGGTTGTTTGGAGATCAAAGGGTCTCGTCTTTCT---CGGTATGCTGCTGGAGCAACTGCAGAACATGTCGGGCGATCCGCCAGAAATCTGGGGATGAAGTCGGTTGTAATGAAAGTGAAAGGAACTTATTTCAGGAAAAAAGCAGTGATCTTGAGCTGGAGAGAGGGTCAATCTCAAATTATGTACATCCACGATGTGACCCAACTTCCACATAATGGATGCCGACTCCCCAGGAAACGTCGTGTT
