# Supplementary material for: The mitochondrial genome map of Nelumbo nucifera reveals ancient evolutionary features
Source: Sci Rep. 2016 Jul 22;6:30158. doi: 10.1038/srep30158 (PMC4957087; doi:10.1038/srep30158)
Supplement: Supplementary Data S1 [file srep30158-s2.zip › Alignment/rps12.phy]

76 375
M_Aegilops_speltoides	ATGCCTACAAAAAATCAATTGATTCGTCATGGTAGAGAAGAAAAACGGCGCACGGACCGTACTCGAGCTTCGGATCAATGTCCCCAGAAGCAAGGAGTATGCCTGCGTGTTTCGACGAGAACACCGAAAAAACCTAATTCAGCTCTACGTAAGATAGCAAAAGTACGGTTGAGCAATCGACATGATATATTTGCTCACATTCCAGGCGAAGGTCATAATTCGCAGGAACATTCTATAGTCTTAGTCAGAGGAGGTAGAGTGAAAGATTCGCCAGGTGTGAAATCCCATCGTATTCGAGGAGTCAAGGATTTGCTGGGAATTCCGGATCGTAGAAAGGGAAGATCTAAATATGGTGCAGAAAGACCTAAATCGAAA
E_Ajuga_reptans	ATACCGACCCGAAATCAACTCATTCGTCACGGTAGAGAAAAAAAACGACGTACGAACCGTAATCGAGCATTGGACCAATGTCCCCAGAAAGAAGGTGTATGCCTGCGTGTTCTAACTAGAACGCCGAAAAAGCCGAATTCAGCTCTACGTAAGATAGTCAAAGTAAGGCTGAGCAATAAGAAGGTGGTCTTTGCTTATGTTCCAGGGGAAGGCCATAACTTACAGGAGCACTCGAAAGTCTTAATCAGAGGGGGTAGGGTCAAGGACCTGCCGGGTGTCAAGTTCCATTGTATTCGAGGGGTTAGGGATCTGGCAGGGATTCCATCTCGCAAGAGGGGAAGGTCAAAATACGGCACGAAGAAACCTAAATCAAGA
B_Anomodon_rugelii	ATGCCTACAATAAATCAATTGATTCGTCATGGTAGAAAGTCAAAACGGCGCACACAACGTACTCGAGCTTTAACCCAATGTCCTCAAAAGCAAGGAGTATGCCTGCGTGTTTCGACGAGAACACCAAAGAAACCTAATTCAGCTTTACGCAAGATAGCCAAAGTACGTTTAACCAATCGAAATGAAATAATTGCTTACATTCCCGGCGAAGGCCATAATTTGCAAGAGCATTCTGTGGTTATGGTTAGAGGGGGTAGAGCGAAAGATTTGCCAGGTGTAAAATACCATTGTATTCGAGGAATTAAAGATTTGCAGGGAATACCGAGTCGACGTCGAGGCAGATCTAAATATGGTACAAAAAAACCCAAAGATTCT
E_Arabidopsis_thaliana	ATGCCCACGTTTAATCAATTGATTCGTCATGGTAGAGAAGAAAAACGGCGCACGGACCGTACTCGAGCTTTGGATAAATGTCCCCAGAAAACAGGAGTATGCCCGCGTGTTTCAACGAGAACACCGAAAAAACCTAATTCCGCTCCACGTAAGATAGCCAAAGTACGGTTGAGCAATCGACATGATATATTTGCTCACATCCCGGGCGAAGGTCATAATTCGCAGGAACATTCTACGGTGTTAATAAGAGGAGGTAGAGTGAAAGATTCGCCAGGTGTAAAATCCCATTGTATTCGAGGAGTAAAGGATTTGATGGGAATTCCGGGTCGAAGAAGAGGCAGATCAAAATATGGTGCAGAAAAACCCAAATCGATA
E_Asclepias_syriaca	ATGCCTACATTAAATCAATTGATTCGTCATGGTAGAGAAGAAAAACGGCGCACGGACCGTACTCGAGCTTTGGATCAATGTCCCCAGAAGCAAGGAGTATGCCCGCGTGTTTCAACGAGAACACCGAAAAAACCTAATTCAGCTCTACGTAAGATAGCCAAAGTACGGTTGAGCAATCGACATGATATATTTGCTCACATTCCGGGGGAAGGTCATAATTTGCAGGAGCATTCTACGGTCTTAATAAGAGGAGGTAGAGTGAAAGATTCGCCAGGTGTGAAATTTCATTGTATTCGAGGAGTCAAGGATTTGATGGGAATTCCGGATCGAAGAAGAGGCAGATCAAAATATGGTGCGGAAAAACCCAAATCCATA
B_Atrichum_angustatum	ATGCCTACAATAAATCAATTGATTCGTCATGGTAGAAAGTCAAAACGGCGCACACAACGTACTCGAGCTCTAACTCAATGTCCCCAAAAGCAAGGAGTATGCCTGCGTGTTTCGACGAGAACACCGAAGAAACCTAATTCAGCTTTACGCAAGATAGCCAAAGTACGTTTAACCAATCGAAATGAGATAATTGCTTACATTCCCGGCGAAGGCCATAATTTGCAAGAGCATTCTGTTGTTATGGTTAGAGGAGGTAGAGCGAAAGATTTGCCAGGTGTGAAATACCATTGTATTCGAGGAGTTAAAGATTTGCAGGGAATACCGAGTCGACGTCAAGGCAGATCTAAATATGGTACAAAAAAACCCAAAGATTCT
B_Bartramia_pomiformis	ATGCCTACAATAAATCAATTGATTCGTCATGGTAAAAAGTCAAAACGGCGCACACAACGTACTCGAGCTTTAACTCAATGTCCTCAAAAGCAAGGAGTATGCCTGCGTGTTTCAACAAGAACACCAAAGAAACCTAATTCGGCTTTACGCAAGATAGCCAAAGTACGTTTAACCAATCGAAATGAGATAATTGCTTACATTCCCGGCGAAGGCCATAATTTGCAAGAGCATTCTGTGGTTATGGTTAGAGGGGGTAGAGCGAAAGATTTGCCAGGTGTAAAATACCATTGTATTCGAGGAATTAAAGATTTACAAGGAATACCGAGTCGACGTCAAGGCAGATCTAAATATGGTACAAAAAAACCCAAAGATTCT
E_Batis_maritima	ATGCCTACTGTAAATCAATTGATTCGTCATGGTAGAGAAGAAAAACGGCGCACGGACCGTACTCGAGCTTCGGATCAATGTCCCCAGAAGCAAGGAGTATGCCCGCGTGTTTCAACGAGAACACCGAAAAAACCAAATTCAGCTCCACGTAAGATAGCCAAAGTACGGTTGAGCAATCGACATGATATATTTGCTCACATTCCGGGAGAAGGTCATAATTCGCAGGAACATTCTATGGTGTTAATAAGAGGAGGTAGAGTGAAAGATTCGCCAGGTGTGAAATCCCATTGTATTCGAGGAGTCAAGGATTTGCTGGGAATTCCGGATCGAAGAAGAGGCAGATCCAAATATGGTGCAGAAAAACCCAAATCGATA
E_Beta_macrocarpa	ATGCCTACAATAAATCAATTGATTCGTCATGGTAGAGAAGAAAAACGGCGCACGGACCGTACTCGAGCTTCGGATCAATGTCCCCAGAAGCAAGGAGTACGCCCGCGTGTTTCAACGAGAACACCGAAAAAACCTAATTCAGCTCTACGTAAGATAGCCAAAGTACGGTTGAGCAATCGACATGATATATTTGCTCACATTCCGGGCGAAGGTCATAATTTGCAGGAACATTCTATGGTCTTAATAAGAGGAGGTAGAGTGAAAGATTCGCCAGGTGTGAAATCCCATTGTATTCGAGGAGTCAAGGATTTGCTGGGAATTCCGGATCGAAGAAGAGGCAGATCAAAATATGGTGCAGAAAAACCCAAATCGATA
E_Beta_vulgaris_subsp_maritima	ATGCCTACAATAAATCAATTGATTCGTCATGGTAGAGAAGAAAAACGGCGCACGGACCGTACTCGAGCTTCGGATCAATGTCCCCAGAAGCAAGGAGTACGCCCGCGTGTTTCAACGAGAACACCGAAAAAACCTAATTCAGCTCTACGTAAGATAGCCAAAGTACGGTTGAGCAATCGACATGATATATTTGCTCACATTCCGGGCGAAGGTCATAATTTGCAGGAACATTCTATGGTCTTAATAAGAGGAGGTAGAGTGAAAGATTCGCCAGGTGTGAAATCCCATTGTATTCGAGGAGTCAAGGATTTGCTGGGAATTCCGGATCGAAGAAGAGGCAGATCAAAATATGGTGCAGAAAAACCCAAATCGATA
E_Beta_vulgaris_subsp_vulgaris	ATGCCTACAATAAATCAATTGATTCGTCATGGTAGAGAAGAAAAACGGCGCACGGACCGTACTCGAGCTTCGGATCAATGTCCCCAGAAGCAAGGAGTACGCCCGCGTGTTTCAACGAGAACACCGAAAAAACCTAATTCAGCTCTACGTAAGATAGCCAAAGTACGGTTGAGCAATCGACATGATATATTTGCTCACATTCCGGGCGAAGGTCATAATTTGCAGGAACATTCTATGGTCTTAATAAGAGGAGGTAGAGTGAAAGATTCGCCAGGTGTGAAATCCCATTGTATTCGAGGAGTCAAGGATTTGCTGGGAATTCCGGATCGAAGAAGAGGCAGATCAAAATATGGTGCAGAAAAACCCAAATCGATA
E_Boea_hygrometrica	ATGCCTACATTCAATCAATTGATTCGTCATGGTAGAGAAGAAAAACGGCGCACGGACCGTACTCGAGCTTTGGATCAATGTCCCCAGAAGGAAGGAGTATGCCCGCGTGTTTCAACGAGAACACCGAAAAAACCTAATTCAGCTCTACGTAAGATAGCCAAAGTACAGTTGAGCAATAAACATGCTATATTTGCTCACATTCCAGGCGAAGGTCATAATTCGCAGGAACATTCTAAGGTCTTAATAAGAGGAGGTAGAGTCAAAGATTTGCCAGGTGTGAAATCCCATTGTATTCGAGGAGTCAGGGATTTGCTGGGAATTCCGGATCGAAGAAAAGGCAGATCAAAATATGGTGCAGAAAAACCAAAATCGATA
E_Brassica_carinata	ATGCCTACGTTTAATCAATTGATTCGTCATGGTAGAGAAGAAAAACGGCGCACGGACCGTACTCGAGCTTTGGATAAATGTCCCCAGAAGCTAGGAGCATGCCCGCGTGTTTCAACGAGAACACCGAAAAAACCGAATTCCGCTCCACGTAAGATAGCCAAAGTACGGTTGAGCAATCGACATGATATATTTGCTCACATTCCGGGCGAAGGTCATAATTCGCAGGAACATTCGCAGGTGTTAATAAGAGGAGGTAGAGTGAAAGATTCGCCAGGTGTAAAATCCCATTGTATTCGAGGAGTAAAGGATTTGATGGGAATTCCGGGTCGAAGACGCGGCAGATCAAAATATGGTGCAGAAAAACCCAAATCGATA
E_Brassica_juncea	ATGCCTACGTTTAATCAATTGATTCGTCATGGTAGAGAAGAAAAACGGCGCACGGACCGTACTCGAGCTTTGGATAAATGTCCCCAGAAGCTAGGAGCATGCCCGCGTGTTTCAACGAGAACACCGAAAAAACCGAATTCCGCTCCACGTAAGATAGCCAAAGTACGGTTGAGCAATCGACATGATATATTTGCTCACATTCCGGGCGAAGGTCATAATTCGCAGGAACATTCGCAGGTGTTAATAAGAGGAGGTAGAGTGAAAGATTCGCCAGGTGTAAAATCCCATTGTATTCGAGGAGTAAAGGATTTGATGGGAATTCCGGGTCGAAGAAGAGGCAGATCAAAATATGGTGCAGAAAAACCCAAATCGATA
E_Brassica_napus	ATGCCTACGTTTAATCAATTGATTCGTCATGGTAGAGAAGAAAAACGGCGCACGGACCGTACTCGAGCTTTGGATAAATGTCCCCAGAAGCTAGGAGCATGCCCGCGTGTTTCAACGAGAACACCGAAAAAACCGAATTCCGCTCCACGTAAGATAGCCAAAGTACGGTTGAGCAATCGACATGATATATTTGCTCACATTCCGGGCGAAGGTCATAATTCGCAGGAACATTCGCAGGTGTTAATAAGAGGAGGTAGAGTGAAAGATTCGCCAGGTGTAAAATCCCATTGTATTCGAGGAGTAAAGGATTTGATGGGAATTCCGGGTCGAAGAAGAGGCAGATCAAAATATGGTGCAGAAAAACCCAAATCGATA
E_Brassica_oleracea	ATGCCTACGTTTAATCAATTGATTCGTCATGGTAGAGAAGAAAAACGGCGCACGGACCGTACTCGAGCTTTGGATAAATGTCCCCAGAAGCTAGGAGCATGCCCGCGTGTTTCAACGAGAACACCGAAAAAACCGAATTCCGCTCCACGTAAGATAGCCAAAGTACGGTTGAGCAATCGACATGATATATTTGCTCACATTCCGGGCGAAGGTCATAATTCGCAGGAACATTCGCAGGTGTTAATAAGAGGAGGTAGAGTGAAAGATTCGCCAGGTGTAAAATCCCATTGTATTCGAGGAGTAAAGGATTTGATGGGAATTCCGGGTCGAAGAAGAGGCAGATCAAAATATGGTGCAGAAAAACCCAAATCGATA
E_Brassica_rapa_subsp_campestris	ATGCCTACGTTTAATCAATTGATTCGTCATGGTAGAGAAGAAAAACGGCGCACGGACCGTACTCGAGCTTTGGATAAATGTCCCCAGAAGCTAGGAGCATGCCCGCGTGTTTCAACGAGAACACCGAAAAAACCGAATTCCGCTCCACGTAAGATAGCCAAAGTACGGTTGAGCAATCGACATGATATATTTGCTCACATTCCGGGCGAAGGTCATAATTCGCAGGAACATTCGCAGGTGTTAATAAGAGGAGGTAGAGTGAAAGATTCGCCAGGTGTAAAATCCCATTGTATTCGAGGAGTAAAGGATTTGATGGGAATTCCGGGTCGAAGAAGAGGCAGATCAAAATATGGTGCAGAAAAACCCAAATCGATA
M_Butomus_umbellatus	ATGCCCACCTCCAATCAATTGATTCGTCATGGTAGAGGAGAAAAACGGCGAACGGACCGTACTCGAGCTTTGAATCAATGCCCCCAGAAGCAAGGAGTATGCCCGCGTGTTCCGACGAGAACACCGAAAAAACCGAATTCAGCTCTACGTAAGATAGCCAAAGTACGCTTGAGCAATCGACATGATATATTTGCTCACATTCCAGGCGAAGGTCATAATTCGCAGGAACATCCTATAGTCTTAATCAGAGGAGGTAGAGTCAAAGATTCGCCAGGTGTGAAATCCCATTGTATTCGGGGAGTCAAAGATTTGCTGGGAATTCCGGATCGAAGAAGAGGAAGATCAAAATATGGTGCAGAAAAACCAAAAAAGAGA
B_Buxbaumia_aphylla	ATGCCTACAATAAATCAACTGATTCGTCATGGTAGAAAGTCAAAACGGCGCACACAACGTACTCGAGCTCTAACTCAATGTCCTCAGAAGCAGGGAGTATGCTTGCGTGTCTCGACGAGAACACCAAAGAAACCTAATTCGGCTTTACGCAAGATAGCCAAAGTACGCTTAACCAATCGAAATGAGATAATTGCTTACATTCCCGGCGAGGGCCATAATTTGCAAGAGCATTCTGTGGTTATGATTAGAGGGGGTAGAGCAAAAGATTTGCCAGGTGTGAAATACCATTGTATTCGAGGAGTTAAAGATTTGCAAGGAATACCGGGTCGACGTCGAAGCAGATCTAAATATGGTACAAAAAAACCCAAAGATTCT
E_Carica_papaya	ATGCCTACATTAAATCAATTGATTCGTCATGGTAGAAAAGAAAAACGGCGCACGGACCGTACTCGAGCTTCGGATCAATGTCCCCAGAAGCAAGGAGTACGCCCGCGTGTTTCAACGAGAACACCGAAAAAACCTAATTCAGCTCCACGTAAGATAGCCAAAGTACGGTTGAGCAATCGACATGATATATTTGCTCACATTCCGGGCGAAGGTCATAATTCGCAGGAACATTCTATGGTATTAATAAGAGGAGGTAGAGTGAAAGATTCGCCAGGTGTGAAATCCCATTGTATTCGAGGAGTAAAGGATTTGCTGGGAATTCCGGATCGAAGAAGAGGCAGATCAAAATATGGTGCGGAAAAACCCAAATCGATA
A_Chaetosphaeridium_globosum	ATGCCTACCTTAAATCAATTAGTACTCAAAGGTCGTAAAACAAAATATCGCACTTCACGAACTCGTGCTTTAGGTGGTGCTCCGCAAAAACTAGGAGTTTGCTTACGTGTATCAACACGAACACCTAAGAAGCCAAATTCTGCGTTGAGAAAAATAGCAAAAGTACGTTTAACAAATCGTAATGAAATTATAGCTTATATTCCAGGAGAAGGTCACAATTTATCAGAACATTCTATTGTACTCATAAGAGGTGGTCGTGTTCCTGATTTACCAGGCGTAAAGTATCATTGTATTCGTGGTGTTAAAGATTTGCAAGCAGTTGTTGGACGACGAAGAGGCAGATCAAAGTATGGTACAAAATCTCATACAAAACGT
A_Chara_vulgaris	ATGCCTACAATGAATCAATTAATTCGTCATGGTAGAGAATCAAAACGACGTACGCAACGTACTCGAGCTTTAAATCAATGTCCTCAAAAGCAGGGAGTATGCCTTCGTGTTTCTACAAGAACACCAAAAAAACCCAACTCAGCTTTACGCAAAATAGCTAAAGTGAGATTAACCAATCGAAATGAGGTTATTGCATACATTCCGGGAGAAGGCCATAATTTACAAGAGCACTCTATTGTTATGGTTCGAGGAGGTAGAGTCAAAGATTTGCCTGGTGTAAAATACCATTGTATTCGAGGAGTGAAAGACTTACAAGGAATTCCTAATCGACGTCGAGGCAGATCAAAATATGGTACCAAAAAACCCAAAATTGAA
A_Chlorokybus_atmophyticus	---------ATGAATCAATTACTTTCTAAAGGAAGATTCAAAAAAAGAAAGAAAAATAAAACTGCCGCATTACAGAAATGCCCCCAAAAACAAGGGGTTTGTATACGTGTTTATACAAGAACACCTAAAAAGCCAAATTCTGCTTTAAGAAAAGTTGCTAAAATTAGATTAACCAATTTACGACGTGTTATTGCCTATATTCCAGGAGAAGGGCATAATTTACAGGAACATTCTGTTGTGTTAATAAGAGGAGGAAGAGTTAAAGATTTACCTGGCGTTAGGTATCATATTATTAGAGGTGTTTTAGATTTACAGGGTTTAAAAAATAGACGTCAAGGTCGATCTAAGTATGGTACAAAAAGATTAAAAAGT---
E_Citrullus_lanatus	ATGCCTACATTAAATCAATTGATTCGTCATGGTAGAGAAGAAAAACGACGCACTGACCGTACTCGAGCTTCGGATCAATGTCCCCAGAAGCAAGGAGTACGCCCGCGTGTTTCAACGAGAACACCGAAAAAACCTAATTCAGCTCCACGTAAGATAGCCAAAGTACGGTTGAGCAATCGACATGATATATTTGCTCACATTCCGGGCGAAGGTCATAATTTGCAGGAACATTCTATGGTGTTAATAAGAGGAGGTAGAGTGAAAGATTCGCCAGGTGTGAAATCCCATTGTATTCGAGGAGTCAAGGATTTGCTGGGAATTCCGGATCGAAGAAGAGGCAGATCTAAATATGGTGCAGAAAAACCAAAA------
B_Climacium_americanum	ATGCCTACAATAAATCAATTGATTCGTCATGGTAGAAAGTCAAAACGGCGCACACAACGTACTCGAGCTTTAACTCAATGTCCTCAAAAGCAAGGAGTATGCCTGCGTGTTTCGACGAGAACACCAAAGAAACCTAATTCAGCTTTACGCAAGATAGCCAAAGTACGTTTAACCAATCGAAATGAAATAATTGCTTACATTCCCGGCGAAGGCCATAATTTGCAAGAGCATTCTGTGGTTATGGTTAGAGGGGGTAGAGCGAAAGATTTGCCAGGTGTAAAATACCATTGTATTCGAGGAATTAAAGATTTGCAGGGAATACCGAGTCGACGTCAAGGCAGATCTAAATATGGTACAAAAAAACCCAAAGATTCT
E_Cucumis_sativus	ATGCCTACATTAAATCAATTGATTCGTCATGGTAGAGAAGAAAAACGGCGCACGGACCGTACTCGAGCTTCGGATCAATGTCCCCAGAAGCAAGGAGTACGCCCGCGTCTTGCAACGAGAACACCGAAAAAACCTAATTCAGCTCCACGTAAGATAGCCAAAGTACGGTTGAGCAATCGACATGATATATTTGCTCACATTCCGGGCGAAGGTCATAATTTGCAGGAACATTCTATGGTCTTAATAAGAGGAGGTAGAGTGAAAGATTCGCCAGGTGTGAAATCCCATTGTATTCGAGGAGTCAAGGATTTGCTGGGAATTCCGGATCGAAGAAGAGGCAGATCTAAATATGGTGCAGAAAAACCAAAATCGATA
E_Cucurbita_pepo	ATGCCCACATTAAATCAATTGATTCGTCATGGTAGAGAAGAAAAACGGCGCACGGACCGTACTCGAGCTTCGGATCAATGTCCCCAGAAGCAAGGAGTACGCCCCCGTCTTTCAACGAGAACACCGAAAAAACCTAATTCAGCTCCACGTAAGATAGCCAAAGTACGGTTGAGCAATCGACATGATATATTTGCTCACATTCCGGGCGAAGGTCATAATTTGCAGGAACATTCTATGGTCTTAATAAGAGGAGGTAGAGTGAAAGATTCGCCAGGTGTGAAATCCCATTGTATTCGAGGAGTCAAGGATTTGCTGGGAATTCCGGATCGAAGAAGAGGAAGATCTAAATATGGTGCAGAAAAACCTAAATCGATA
G_Cycas_taitungensis	ATGCCTACATCGAATCAATCGATTCGTCATGGTAGAGAGAAAAAACGGCGCACAGACCGTACTCGAGCTTCGGATAAATGTCCTCAGAAGCAAGGAGTACGCCCGCGTGTTCCGACGGGAACACCAAAAAAACCTAATCCAGCTCCACGTAAGATAGCCAAAGTACGGTTGAGCAATCAACATGATATATTTGCTTACATTCCGGGCGAAGGTCATAATCTGCAGGAACATCCTATGGTGTCGATCAGAGGAGGTAGAGTGAAAGATTCGCCAGGTGCGAAATTCCATCGTATTCGAGGAGTCAAAGATTTGCTGGGAACTCCGGGTCGAAAAAGGGGCAGATCTAAATATGGTGCGAAGAGACCCAAATCGATA
E_Daucus_carota_subsp_sativus	ATGCCTACATTAAATCAATTGATTCGTCATGGTAGAGAAGAAAAACGGCGCACGGACCGTACTCGAGCTTCGGATCAATGTCCCCAGAAGCAAGGAGTACGCCCGCGTGTACCAACGAGAACACCAAAAAAACCTAATTCAGCTCCACGTAAGATAGCCAAAGTACGGTTGAGCAATCGACATGATATATTTGCTCACATTCCAGGCGAAGGTCATAATTTGCAGGAACATTCTATGGTCTTAATAAGAGGAGGTAGAGTGAAAGATTCGCCAGGTGTGAAATCCCATTGTATTCGAGGAGTCAAGGATTTGCTGGGAATTCCGGATCGAAGAAGCGGCAGATCAAAATATGGTGCAGAAAAACCCAAATCGATA
A_Entransia_fimbriata	ATGCCTACTTTAAATCAATTAATTCAATTAGGTCGACGTAGAAAGTCGAAGACAAAAAGAACCCGAGCTTTAGATAATTGTCCTCAGAGGAAAGGAATTTGTATGCGTGTTTTTACGAGAACACCTAAAAAACCAAATTCAGCTTTACGAAAAGTGGCCAAAATAAGATTAACAAATAGAAAACAAGTCTTTGCTTATATACCTGGAGAAACTCATAATTTGCAAGAACATTCTGTAGTTCTTTTAAGAGGAGGCCGAGTAAAGGATTTACCTGGCGTGAAATTTCACATAGTTCGTGGTGTTTTAGATCTTCAAGGGCTGCTTCGTCGACGCCGAGCAAGATCAAAATATGGCACAAAAAAATATATACCC---
B_Funaria_hygrometrica	ATGCCTACAATAAATCAATTGATTCGTCATGGTAGAAAGTCAAAACGGCGCACACAACGTACTCGAGCTTTAACTCAATGTCCTCAAAAGCAAGGAGTATGCCTGCGTGTTTCGACGAGAACACCAAAGAAACCTAATTCGGCTTTACGCAAGATAGCCAAAGTACGTTTAACCAATCGAAATGAGATAATTGCTTACATTCCTGGCGAAGGCCATAATTTGCAAGAGCATTCTGTGGTTATGGTTAGAGGGGGTAGAGCGAAAGATTTGCCAGGTGTGAAATACCATTGTATTCGAGGAGTTAAAGATTTGCAGGGAATACCGGGTCGACGTCGAGGCAGATCTAAATATGGTACAAAAAAACCCAAAGATTCT
E_Glycine_max	ATGCCTACATTAAATCAATTGATTCGTCATGGTAGAGAAGAAAAACGGCGCACGGACCGTACTCGAGCTTCGGATCAATGTCCCCAGAAGCAAGGAGTACGCCCGCGTGTTTCAACGAGAACACCGAAAAAACCAAATTCAGCTCCACGTAAGATAGCCAAAGTACGATTGAGCAATCGACATGATATATTTGCTCACATTCCGGGCGAAGGTCATAATTCGCAGGAACATTCTATGGTGTTAATAAGAGGAGGTAGAGTGAAAGATTTGCCAGGTGTGAAATCCCATTGTATTCGAGGAGTCAAGGATTTGTTGGGAATTCCGGATCGAAGAAGAGGCAGATCCAAATATGGTGCAGAAAAACCCAAATCGATA
E_Helianthus_annuus	ATGCCTACATTAAATCAATTGATTCGTCATGGTAGAGAAGAAAAACGGCGCACGGACCGTACTCGAGCTTCGGATCAATGTCCCCAGAAGCAAGGAGTACGCCCGCGTGTACCAACGAGAACACCGAAAAAACCTAATTCAGCTCCACGTAAGATAGCCAAAGTACGGTTGAGCAATCGACATGATATATTTGCTCACATTCCGGGCGAAGGTCATAATTCGCAGGAACATTCTATAGTCTTAATAAGAGGAGGTAGAGTGAAAGATTCGCCAGGTGTGAAATCCCATTGTATTCGAGGAGTCAAGGATTTGTTGGGAATTCCGGATCGAAGAAAAGGGAGATCAAAATATGGTGCAGAAAAACCAAAATCGAGA
P_Huperzia_squarrosa	ATGCCTACAATTAATCAAATTATACGTAATGGTAGAGAAAAAAAGAGGCGCACACTACGCACTCGAGCTTTAAAGAAGTGTCCTCAAAAGCAAGGAGTATGCCTGCGTGTTTCGACAAGAACACCAAAAAAACCTAATTCAGCTTTACGCAAGACAGCCAAAGTACGTTTAACCAATCGAAATGTAATAATTGCTTACATTCCCGGCGAAGGTCATAATTTGCAAGAGCATTCTGTGGTTATGGTTAGAGGAGGTAGAGTAAAAGATTTGCCAGGTGTGAAATACCATTGTATTCGAGGAGTCAAAGATTTGCAGGGAATCCCGGGTCGACGTCGAGGCAGATCTAAATATGGTACGAAAAAACCCAAGGAT---
B_Hypnum_imponens	ATGCCTACAATAAATCAATTGATTCGTCATGGTAGAAAGTCAAAACGGCGCACACAACGTACTCGAGCTTTAACTCAATGTCCTCAAAAGCAAGGAGTATGCCTGCGTGTTTCGACGAGAACACCAAAGAAACCTAATTCAGCTTTACGCAAGATAGCCAAAGTACGTTTAACCAATCGAAATGAAATAATTGCTTACATTCCCGGCGAAGGCCATAATTTGCAAGAGCATTCTGTGGTTATGGTTAGAGGGGGTAGAGCGAAAGATTTGCCAGGTGTAAAATACCATTGTATTCGAGGAATTAAAGATTTGCAGGGAATACCGAGTCGACGTCAAGGCAGATCTAAATATGGTACAAAAAAACCCAAAGATTCT
E_Lotus_japonicus	ATGCCTACATTAAATCAATTGATTCGTCATGGTAGAGAAGAAAAACGGCGCACGGACCGTACTCGAGCTTCGGATCAATGTCCCCAGAAGCAAGGAGTACGCCCGCGTGTTTCAACGAGAACGCCGAAAAAACCAAATTCAGCTCCACGTAAGATAGCCAAAGTACGATTGAGCAATCGACATGATATATTTGCTCACATTCCGGGCGAAGGTCATAATTCGCAGGAACATTCTATGGTGTTAATAAGAGGAGGTAGAGTGAAAGATTTGCCAGGTGTGAAATCCCATTGTATTCGAGGAGTCAAGGATTTGTTGGGAATTCCGGATCGAAGAAGAGGCAGATCAAAATATGGTGCAGAAAAACCCAAATCGATA
E_Malus_x_domestica	ATGCCCACATTAAATCAATTGATTCGTCATGGTAGAGAAGAAAAACGGCGCACGGACCGTACTCGAGCTTCGGATCAATGTCCCCAGAAGCAAGGAGTATGCCCGCGTGTTTCAACGAGAACACCGAAAAAACCTAATTCAGCTCCACGTAAGATAGCCAAAGTACGTTTGAGCAATCGACATGATATATTTGCTCACATTCCAGGCGAAGGTCATAATTTGCAGGAACATTCTATGGTGTTAATAAGAGGAGGTAGAGTGAAAGATTTGCCAGGTGTGAAATTCCATTGTATTCGAGGAGTCAAGGATTTGCTGGGAATTCCGGATCGAAGAAGAGGCAGATCAAAATATGGTGCGGAAAAACCCAAATCGAGA
B_Marchantia_polymorpha	ATGCCAACAATGAATCAGCTTGTTCGTAAAGGCAGAGAGTCGAAACGACGCACAAAGCGTACTCGAGCTTTAAATAAATGTCCGCAAAAGCAGGGGGTTTGCCTGCGTGTTTCGACAAGATCGCCGAAAAAACCTAATTCAGCTTTACGCAAGATAGCTAAAGTACGTTTAACCAATCGAAATGAAATAATTGCTTACATTCCCGGTGAAGGTCATAATTTGCAAGAGCATTCTGTGGTTATGGTTAGAGGAGGTAGAGTGCAAGATTTGCCAGGCGTAAAATACCATTGTATTCGAGGAGTTAAAGATCTTCAAGGAATACCGGGTCGACGTCGAGGCAGATCTAAATATGGTACAAAAAAACCCAAAGATTAT
A_Mesostigma_viride	GCTGCTTCTATTGGACAAATTATAAAAAAAGCTCGTAAGTTAAAGAGAAAAAAAAGAAAAGCACCTGCATTGGACTTTGCTCCTCAAAAACGTGGAGTTTGCCTTCGTGTATATACACGGACTCCAAAGAAACCAAATTCTGCATTAAGAAAAGTTGCAAAAGTTCGTTTATCAAATAAAAAAGAAGTTATTGCATATATTCCAGGAGAGGGTCATAATTTGCAACAACATTCTGCGGTTTTGGTTAGAGGTGGTCGAGTTAAAGATCTTCCTGGTGTTAAATATCATCTTATTAGAGGTTGTTTAGATTTTCGAGCATTACAAGGACGAACAAAATCTCGATCAAAATATGGAACTAAATTGAAAAAAAAA---
E_Millettia_pinnata	ATGCCTACATTAAATCAATTGATTCGTCATGGTAGAGAAGAAAAACGGCGCACGGACCGTACTCGAGCTTCGGATCAATGTCCCCAGAAGCAAGGAGTACGCCCGCGTGTTTCAACGAGAACACCGAAAAAACCAAATTCAGCTCCACGTAAGATAGCCAAAGTACGATTGAGCAATCGACATGATATATTTGCTCACATTCCGGGCGAAGGTCATAATTCGCAGGAACATTCTATGGTGTTAATAAGAGGAGGTAGAGTGAAAGATTTGCCAGGTGTGAAATCCCATTGTATTCGAGGAGTCAAGGATTTGTTGGGAATTCCGGATCGAAGAAGAGGCAGATCCAAATATGGTGCAGAAAAACCCAAATCGATA
E_Mimulus_guttatus	ATGCCTACATTAAATCAATTGATTCGTCATGGTAGAGAAGAAAAACGGCGCACGGACCGTACTCGAGCTTTGGATCAATGTCCCCAGAAGGAAGGAGTATGCCCGCGTGTTTCAACGAGAACACCGAAAAAACCTAATTCAGCTCTACGTAAGATAGCCAAAGTACAGTTGAGCAATAAACATGATATATTTGCTCACATTCCAGGCGAAGGTCATAATTCGCAGGAACATTCTAAGGTCTTAATAAGAGGAGGTAGAGTCAAAGATTTGCCAGGTGTGAAATCCCATTGTATTCGAGGAGTCAGGGATTTGCTGGGAATTCCGGATCGAAGAAGAGGCAGATCCAAATATGGTGCGGAAAAACCCAAATCGAGA
E_Nicotiana_tabacum	ATGCCTACATTAAATCAATTGATTCGTCATGGTAGAGAAGAAAAACGGCGCACGGACCGTACTCGAGCTTTGGATCAATGTCCCCAGAAGCAAGGAGTATGCCCGCGTGTTTCAACGAGAACACCGAAAAAACCTAATTCAGCTCCACGTAAGATAGCCAAAGTACGGTTGAGCAATCGACATGATATATTTGCTCACATTCCAGGCGAAGGTCATAATTTGCAGGAACATTCTATGGTCTTAATAAGAGGAGGTAGAGTGAAAGATTCGCCAGGTGTGAAATTCCATTGTATTCGAGGAGTCAAGGATTTGCTGGGAATTCCGGATCGAAGAAGAGGCAGATCAAAATATGGTGCGGAAAAACCCAAATCGATA
B_Nitella_hyalina	ATGCCTACAATGAATCAATTAATTCGTCATGGTAGAGAATCAAAACGACGTACGCAACGTACTCGAGCTTTAAATCAATGTCCTCAAAAGCAGGGAGTATGCCTTCGTGTTTCTACAAGAACACCAAAAAAACCCAACTCAGCTTTACGCAAAATAGCTAAAGTGAGATTAACCAATCGAAATGAGGTTATTGCATACATTCCGGGAGAAGGCCATAATTTACAAGAGCACTCTATTGTTATGGTTCGAGGAGGTAGAGTCAAAGATTTGCCTGGTGTAAAATACCATTGTATTCGAGGAGTGAAAGACTTACAAGGAATTCCTAATCGACGTCGAGGCAGATCAAAATATGGTACCAAAAAACCCAAAATTGAA
B_Orthotrichum_stellatum	ATGCCTACAATAAATCAATTGATTCGTCATGGTAGAAAGTCAAAACGGCGCACACAACGTACTCGAGCCTTAACTCAATGTCCTCAAAAGCAAGGAGTATGCCTGCGTGTTTCGACGAGAACACCAAAAAAACCTAATTCGGCTTTACGCAAGATAGCCAAAGTACGTTTAACCAATCGAAATGAGATAATTGCTTACATTCCCGGCGAAGGCCATAATTTGCAAGAGCATTCTGTGGTTATGGTTAGAGGGGGTAGAGCGAAAGATTTGCCAGGTGTAAAATACCATTGTATTCGAGGAATTAAAGATTTGCAAGGAATACCGAGTCGACGTCGAGGCAGATCTAAATATGGTACAAAAAAACCCAAAGATTCT
M_Oryza_rufipogon	ATGCCTACAAAAAATCAATTGATTCGTCATGGTAGAGAAGAAAAACAGCGCACGGACCGTACTCGAGCTTCGGATCAATGTCCCCAAAAGCAAGGAGTATGCCTGCGTGTTTCGACGAGAACACCGAAAAAACCTAATTCAGCTCTACGTAAGATAGCAAAAGTACGGTTGAGCAATCGACATGATATATTTGCTCACATTCCAGGCGAAGGTCATAATTCGCAGGAACATTCTATAGTCTTAGTCAGAGGAGGTAGAGTGAAAGATTCGCCAGGTGTGAAATCCCATCGTATTCGAGGAGTCAAGGATTTACTGGGAATTCCGGATCGTAGAAAGGGAAGATCTAAATATGGTGCAGAAAGACCAAAATCGAAA
M_Oryza_sativa_Indica_Group	ATGCCTACAAAAAATCAATTGATTCGTCATGGTAGAGAAGAAAAACAGCGCACGGACCGTACTCGAGCTTCGGATCAATGTCCCCAAAAGCAAGGAGTATGCCTGCGTGTTTCGACGAGAACACCGAAAAAACCTAATTCAGCTCTACGTAAGATAGCAAAAGTACGGTTGAGCAATCGACATGATATATTTGCTCACATTCCAGGCGAAGGTCATAATTCGCAGGAACATTCTATAGTCTTAGTCAGAGGAGGTAGAGTGAAAGATTCGCCAGGTGTGAAATCCCATCGTATTCGAGGAGTCAAGGATTTACTGGGAATTCCGGATCGTAGAAAGGGAAGATCTAAATATGGTGCAGAAAGACCAAAATCGAAA
M_Oryza_sativa_Japonica_Group	ATGCCTACAAAAAATCAATTGATTCGTCATGGTAGAGAAGAAAAACAGCGCACGGACCGTACTCGAGCTTCGGATCAATGTCCCCAAAAGCAAGGAGTATGCCTGCGTGTTTCGACGAGAACACCGAAAAAACCTAATTCAGCTCTACGTAAGATAGCAAAAGTACGGTTGAGCAATCGACATGATATATTTGCTCACATTCCAGGCGAAGGTCATAATTCGCAGGAACATTCTATAGTCTTAGTCAGAGGAGGTAGAGTGAAAGATTCGCCAGGTGTGAAATCCCATCGTATTCGAGGAGTCAAGGATTTACTGGGAATTCCGGATCGTAGAAAGGGAAGATCTAAATATGGTGCAGAAAGACCAAAATCGAAA
M_Phoenix_dactylifera	ATGCCTACATTCAATCAATTGATTCGTCATGGTAGAGAAGAAAAACGGCGCACGGACCGTACTCGAGCTTCGGATCAATGTCCCCAGAAGCAAGGAGTATGCCTGCGTGTTCCGACGAGAACACCGAAAAAACCAAATTCAGCTCTACGTAAGATAGCCAAAGTACGGTTGAGCAATCGACATGATATATTTGCTCACATTCCAGGCGAAGGTCATAATTCGCAGGAACATTCTATAGTCTTAGTCAGAGGAGGTAGAGTGAAAGATTCGCCAGGTGTGAAATCCCATCGTATTCGAGGAGTCAAGGATTTGCTGGGAATTCCGGATCGCAGAAGGGGCAGATCTAAATATGGTGCAGAAAGACCAAAATCGAAA
B_Physcomitrella_patens	ATGCCTACAATAAATCAATTGATTCGTCATGGTAGAAAGTCAAAACGGCGCACACAACGTACTCGAGCTTTAACTCAATGTCCTCAAAAGCAGGGAGTATGCCTGCGTGTTTCGACGAGAACACCAAAGAAACCTAATTCGGCTTTACGCAAGATAGCCAAAGTACGTTTAACCAATCGAAATGAGATAATTGCTTACATTCCTGGCGAAGGCCATAATTTGCAAGAGCATTCTGTGGTTATGGTTAGAGGGGGTAGAGCGAAAGATTTGCCAGGTGTGAAATACCATTGTATTCGAGGAGTTAAAGATTTGCAGGGAATACCGGGTCGACGTCGAGGCAGATCTAAATATGGTACAAAAAAACCCAAAGATTCT
B_Pleurozia_purpurea	ATGCCAACAATGAATCAGCTTGTTCGTAAGGGCAGAGAGTCGAAACGACGCACAAAGCGTACTCGCGCTTTGAATAAATGTCCCCAAAAGCAGGGGGTTTGCCTGCGTGTTTCGACGAGATCGCCGAAAAAACCTAATTCAGCTTTACGCAAGATAGCTAAGGTACGTTTAACCAATCGAAATGAAATAATTGCTTACATTCCCGGCGAGGGCCATAATTTGCAGGAGCATTCTGTGGTTATGGTTCGAGGAGGTAGAGTGCAAGATTTGCCAGGCGTAAAATACCATTGTATTCGAGGAGTTAAAGATCTTCAAGGAATACCGGGTCGACGTCGAGGCAGATCTAAATATGGTACGAAAAAACCCAAAGATTAT
B_Ptychomnion_cygnisetum	ATGCCTACAATAAATCAATTGATTCGTCATGGTAGAAAGTCAAAACGGCGCACACAGCGTACTCGAGCTTTGACTCAATGTCCCCAAAAGCAAGGAGTATGCCTGCGTGTTTCGACGAGAACACCAAAGAAACCTAATTCAGCTTTACGCAAGATAGCCAAAGTACGTTCAACTAATCGAAATGAGATAATTGCTTACATTCCCGGCGAAGGCCATAATTTGCAAGAGCATTCTGTGGTTATGGTTAGAGGGGGTAGAGCGAAAGATTTGCCAGGTGTGAAATACCATTGTATTCGAGGAATTAAAGATTTGCAGGGAATACCGAGTCGACGTCGAGGCAGATCTAAATATGGTACAAAAAAACCCAAAGATTCT
E_Raphanus_sativus	ATGCCTACGTTGAATCAATTGATTCGTCATGGTAGAGAAGAAAAACGGCGCACGGACCGTACTCGAGCTTTGGATAAATGTCCCCAGAAGCTAGGAGCATGCCCGCGTGTTTCAACGAGAACACCGAAAAAACCGAATTCCGCTCCACGTAAGATAGCCAAAGTACGGTTGAGCAATCGACATGATATATTTGCTCACATTCCGGGCGAAGGTCATAATTCGCAGGAACATTCGCAGGTGTTAATAAGAGGAGGTAGAGTGAAAGATTCGCCAGGTGTAAAATCCCATTGTATTCGAGGAGTAAAGGATTTGATGGGAATTCCGGGTCGAAGAAGCGGCAGATCCAAATATGGTGCAGAAAAACCCAAATCGATA
E_Rhazya_stricta	ATGCCTACATTAAATCAATTGATTCGTCATGGTAGAGAAGAAAAACGGCGCACGGACCGTACTCGAGCTTTGGATCAATGTCCCCAGAAGCAAGGAGTATGCCCGCGTGTTTCAACGAGAACACCGAAAAAACCTAATTCAGCTCTACGTAAGATAGCCAAAGTACGGTTGAGCAATCGACATGATATATTTGCTCACATTCCAGGCGAAGGTCATAATTTGCAGGAACATTCTACGGTCTTAATAAGAGGAGGTAGAGTGAAAGATTCGCCAGGTGTGAAATTTCATTGTATTCGAGGAGTCAAGGATTTGCTGGGAATTCCGGATCGAAGAAGAGGCAGATCAAAATATGGTGCGGAAAAACCCAAATCGATA
E_Ricinus_communis	ATGCCTACATTAAATCAATTGATTCGTCATGGTAGAGAAGAAAAACGGCGCACGGACCGTACTCGAGCTTCGGATCAATGTCCCCAGAAGCAAGGAGTACGCCCGCGTGTTTCAACGAGAACACCGAAAAAACCTAATTCAGCTCTACGTAAGATAGCCAAAGTACGGTTGAGCAATCGACATGATATATTTGCTCACATTCCAGGCGAAGGTCATAATTTGCAGGAACATTCTATGGTCTTAATAAGAGGAGGTAGAGTAAAAGATTCGCCAGGTGTGAAATCCCATTGTATTCGAGGAGTCAAGGATTTGCTGGGAATTCCGGATCGAAGAAGAGGCAGATCAAAATATGGTGCGGAAAAACCAAAATCGATA
A_Roya_obtusa	ATGCCGACTATTAATCAACTAATACGAAATGGAAGAAAATCAAAAAAAAATAGTTTTCGAACTCGAGCTTTAAATCAGTGTCCCCAAAAACAAGGAGTTTGTATTCGTGTTTATACTAGAACTCCGAAAAAACCTAATTCAGCCTTACGTAAAGTAGCTAAAGTACGATTAACTAATAAAAGTGAAATTATTGCTTACATTCCGGGAGAAGGACACAATTTGCAGGAACATTCTATTGTTATGATAAGGGGTGGACGAGTCAAAGATTTACCTGGTGTAAAATATCATTGTATTCGTGGAATTAAAGACTTGCAAGGTATACCGAACCGTAAAAATGCAAGATCAAAATATGGCACAAAAAAA------------
E_Salvia_miltiorrhiza	ATGCCTACATTAAATCAATTGATTCGTCATGGTAGAGAAGAAAAACGGCGCACGGACCGTACTCGAGCTTTGGATCAATGTCCCCAGAAGGAAGGAGTATGCCCGCGTGTTTCAACGAGAACACCGAAAAAACCGAATTCAGCTCTACGTAAGATAGCCAAAGTACAGTTGAGCAATAAACATGATATATTTGCTCACATTCCAGGCGAAGGTCATAATTCGCAGGAACATTCTAAGGTCTTAATAAGAGGAGGTAGAGTCAAAGATTTGCCAGGTGTGAAATCCCATTGTATTCGAGGAGTCAGGGATTTGCTGGGAATTCCGGATCGAAGAAGAGGCAGATCAAAATATGGTGCGGAAAAACCCAAATCGATA
B_Sphagnum_palustre	ATGCCTACAATAAATCAATTGATTTGTCATGGTAGAGAGTCAAAACGGCGCACACAACGTACTCGAGCTTTGACTCAATGTCCTCAAAAGCAGGGAGTATGCCTGCGTATTTCAACAAGAACACCAAAAAAACCTAATTCGGCTTTACGCAAGATAGCCAAAGTGCGTTTAACCAATCGAAATGAGATAATTGCTTACATTCCTGGCGAAGGTCATAATTTGCAAGAGCATTCTGTGGTTATGGTTAGAGGAGGTAGAGTTAAAGATTTGCCAGGTGTGAAATACCATTGTATTCGAGGAGTCAAAGATTTGCAGGGAATACCGGGTCGACGTCAAGGCAGATCTAAATATGGTACAAAAAAACCCAAAGATTTT
M_Spirodela_polyrhiza	ATGCCTACATTAAATCAATTGATTCGTCATGGTAGAGAAGAAAAACGGCGCACGGACCGTACTCGAGCTTCGGATCAATGTCCCCAGAAGCAAGGAGTACGCCCGCGTGTTCCGACGAGAAGACCGAAAAAACCAAATTCAGCTCCACGTAAGATAGCCAAAGTACGGTTGAGCAATCGACATGATATATTTGCTCACATTCCAGGCGAAGGTCATAATTCGCAGGAACATCCTTTAGTCTTAATCAGGGGAGGTAGAGTGAAAGATTCGCCAGGTGTGAAATCCCATTGTATTCGAGGAGTCAAGGATTTGCTGGGAATTCCGGATCGAAGAAGGGGAAGATCTAAATATGGTGCAGAAAGACCAAAATCGATA
B_Tetraphis_pellucida	ATGCCTACAATAAATCAATTGATTCGTCATGGTAGAAAGTCAAAACGGCGCACACAACGTACTCGAGCTCTAACTCAATGTCCTCAGAAGCAAGGAGTATGCCTGCGTGTCTCGACGAGAACACCAAAGAAACCTAATTCGGCTTTACGCAAGATAGCCAAAGTACGTTCAACCAATCGAAATGAGATAATTGCTTACATTCCCGGCGAAGGCCATAATTTGCAAGAGCATTCTGTGGTTATGGTTAGGGGAGGTAGAGCGAAAGATTTGCCAGGTGTGAAATACCATTGTATTCGAGGAGTTAAAGATTTGCAAGGAATACCGGGTCGACGTCGGGGCAGATCTAAATATGGTACAAAAAAACCCAAAGATTCT
B_Treubia_lacunosa	ATGCCAACAATGAATCAGCTTGTTCGTAAAGGCAGAGAGTCGAAACGACGCACAAAGCGTACTCGAGCTTTGAATAAATGCCCTCAAAAGCAGGGGGTTTGCCTGCGGGTTTCGACAAGATCGCCGAAAAAACCTAATTCAGCTTTACGCAAGATAGCTAAAGTACGTTTAACCAATCGAAATGAAATAATTGCTTACATTCCCGGCGAAGGTCATAATTTGCAAGAGCATTCTGTGGTTATGGTTAGAGGAGGTAGAGCGCAAGATTTGCCAGGCGTAAAATACCATTGTATTCGAGGGGTTAAAGATCTTCAAGGAATCCCGGGTCGACGTCGAGGCAGATCTAAATATGGTACAAAAAAACCCAAAGATTAT
M_Tripsacum_dactyloides	ATGCCTACAAAAAATCAATTGATTCGTCATGGTAGAGAAGAAAAACGGCGCACGGACCGTACTCGAGCTTCGGATCAATGTCCCCAGAAGCAAGGAGTATGCCTGCGTGTTTCGACGAGAACACCGAAAAAACCTAATTCAGCTCTACGTAAGATAGCAAAAGTACGGTTGAGCAATCGACATGATATATTTGCTCACATTCCAGGCGAAGGTCATAATTCGCAGGAACATTCTATAGTCTTAGTCAGAGGGGGTAGAGTGAAAGATTCGCCAGGTGTGAAATCCCATCGTATTCGAGGAGTAAAGGATTTGCTGGGAATTCCGGATCGTAGAAAGGGAAGATCTAAATATGGCGCAGAAAGACCAAAATCTAAA
M_Triticum_aestivum	ATGCCTACAAAAAATCAATTGATTCGTCATGGTAGAGAAGAAAAACGGCGCACGGACCGTACTCGAGCTTCGGATCAATGTCCCCAGAAGCAAGGAGTATGCCTGCGTGTTTCGACGAGAACACCGAAAAAACCTAATTCAGCTCTACGTAAGATAGCAAAAGTACGGTTGAGCAATCGACATGATATATTTGCTCACATTCCAGGCGAAGGTCATAATTCGCAGGAACATTCTATAGTCTTAGTCAGAGGAGGTAGAGTGAAAGATTCGCCAGGTGTGAAATCCCATCGTATTCGAGGAGTCAAGGATTTGCTGGGAATTCCGGATCGTAGAAAGGGAAGATCTAAATATGGTGCAGAAAGACCTAAATCGAAA
M_Triticum_timopheevii	ATGCCTACAAAAAATCAATTGATTCGTCATGGTAGAGAAGAAAAACGGCGCACGGACCGTACTCGAGCTTCGGATCAATGTCCCCAGAAGCAAGGAGTATGCCTGCGTGTTTCGACGAGAACACCGAAAAAACCTAATTCAGCTCTACGTAAGATAGCAAAAGTACGGTTGAGCAATCGACATGATATATTTGCTCACATTCCAGGCGAAGGTCATAATTCGCAGGAACATTCTATAGTCTTAGTCAGAGGAGGTAGAGTGAAAGATTCGCCAGGTGTGAAATCCCATCGTATTCGAGGAGTCAAGGATTTGCTGGGAATTCCGGATCGTAGAAAGGGAAGATCTAAATATGGTGCAGAAAGACCTAAATCGAAA
B_Ulota_hutchinsiae	ATGCCTACAATAAATCAATTGATTCGTCATGGTAGAAAGTCAAAACGGCGCACACAACGTACTCGAGCCTTAACTCAATGTCCTCAAAAGCAAGGAGTATGCCTGCGTGTTTCGACGAGAACACCAAAAAAACCTAATTCGGCTTTACGCAAGATAGCCAAAGTACGTTTAACCAATCGAAATGAGATAATTGCTTACATTCCCGGCGAAGGCCATAATTTGCAAGAGCATTCTGTGGTTATGGTTAGAGGGGGTAGAGCGAAAGATTTGCCAGGTGTAAAATACCATTGTATTCGAGGAATTAAAGATTTGCAAGGAATACCGAGTCGACGTCGAGGCAGATCTAAATATGGTACAAAAAAACCCAAAGATTCT
E_Vaccinium_macrocarpon	ATGCCTACATTAAATCAATTGATTCGTCATGGTAGAGAAGAAAAACGGCGCACGGACCGTACTCGAGCTTTGGATCAATGTCCCCAGAAGCAAGGAGTATGCCTGCGTGTTTCAACGAGAACACCAAAAAAACCTAATTCAGCTCTACGTAAGATAGCCAAAGTACGGTTGAGCAATCGACATGATATATTTGCTTACATTCCAGGTGAAGGTCATAATTTGCAGGAGCATTCTATGGTCTTAATAAGAGGAGGTAGAGTGAAAGATTTGCCAGGTGTGAAATTCCATTGTATTCGAGGAGTCAAGGATTTGCTGGGAATTCCGGATCGAAGAAGAGGCAGATCAAAATATGGTGCGGAAAAACCCAAATCGATA
E_Vigna_angularis	ATGCCTACATTAAATCAATTGATTCGTCATGGTAGAGAAGAAAAACGGCGCACGGACCGTACTCGAGCTTCGGATCAATGTCCCCAGAAGCAAGGAGTACGCCCGCGTGTTTCAACGAGAACACCGAAAAAACCAAATTCAGCTCCACGTAAGATAGCCAAAGTACGATTGAGCAATCGACATGATATATTTGCTCACATTCCGGGCGAAGGTCATAATTCGCAGGAACATTCTATGGTGTTAATAAGAGGAGGTAGAGTGAAAGATTTGCCAGGTGTGAAATCCCATTGTATTCGAGGAGTCAAGGATTTGTTGGGAATTCCGGATCGAAGAAGAGGCAGATCCAAATATGGTGCAGAAAAACCCCAATCTCTA
E_Vigna_radiata	ATGCCTACATTAAATCAATTGATTCGTCATGGTAGAGAAGAAAAACGGCGCACGGACCGTACTCGAGCTTCGGATCAATGTCCCCAGAAGCAAGGAGTACGCCCGCGTGTTTCAACGAGAACACCGAAAAAACCAAATTCAGCTCCACGTAAGATAGCCAAAGTACGATTGAGCAATCGACATGATATATTTGCTCACATTCCGGGCGAAGGTCATAATTCGCAGGAACATTCTATGGTGTTAATAAGAGGAGGTAGAGTGAAAGATTTGCCAGGTGTGAAATCCCATTGTATTCGAGGAGTCAAGGATTTGTTGGGAATTCCGGATCGAAGAAGAGGCAGATCCAAATATGGTGCAGAAAAACCCAAATCTCTA
E_Vitis_vinifera	ATGCCTACATTAAATCAATTGATTCGTCATGGTAGAGAAGAAAAACGGCGCACGGACCGTACTCGAGCTTCGGATCAATGTCCCCAGAAGCAAGGAGTACGCCCGCGTGTTCCAACGAGAACACCGAAAAAACCTAATTCAGCTCCACGTAAGATAGCCAAAGTACGGTTGAGCAATCGACATGATATATTTGCTCACATTCCGGGCGAAGGTCATAATTCGCAGGAGCATTCTATGGTGTTAATAAGAGGAGGTAGAGTGAAAGATTTGCCAGGTGTTAAATTTCATTGTATTCGAGGAGTCAAGGATTTGCTGGGAATTCCGGATAGAAGAAGAGGCAGATCAAAATATGGTGCGGAAAAACCCAAATCGATA
M_Zea_luxurians	ATGCCTACAAAAAATCAATTGATTCGTCATGGTAGAGAAGAAAAACGGCGCACGGACCGTACTCGAGCTTCGGATCAATGTCCCCAGAAGCAAGGAGTATGCCTGCGTGTTTCGACGAGAACACCGAAAAAACCTAATTCAGCTCTACGTAAGATAGCAAAAGTACGGTTGAGCAATCGACATGATATATTTGCTCACATTCCAGGCGAAGGTCATAATTCGCAGGAACATTCTATAGTCTTAGTCAGAGGGGGTAGAGTGAAAGATTCGCCAGGTGTGAAATCCCATCGTATTCGAGGAGTAAAGGATTTGCTGGGAATTCCGGATCGTAGAAAGGGAAGATCTAAATATGGCGCAGAAAGACCAAAATCTAAA
M_Zea_mays_subsp_mays	ATGCCTACAAAAAATCAATTGATTCGTCATGGTAGAGAAGAAAAACGGCGCACGGACCGTACTCGAGCTTCGGATCAATGTCCCCAGAAGCAAGGAGTATGCCTGCGTGTTTCGACGAGAACACCGAAAAAACCTAATTCAGCTCTACGTAAGATAGCAAAAGTACGGTTGAGCAATCGACATGATATATTTGCTCACATTCCAGGCGAAGGTCATAATTCGCAGGAACATTCTATAGTCTTAGTCAGAGGGGGTAGAGTGAAAGATTCGCCAGGTGTGAAATCCCATCGTATTCGAGGAGTAAAGGATTTGCTGGGAATTCCGGATCGTAGAAAGGGAAGATCTAAATATGGCGCAGAAAGACCAAAATCTAAA
M_Zea_mays_subsp_parviglumis	ATGCCTACAAAAAATCAATTGATTCGTCATGGTAGAGAAGAAAAACGGCGCACGGACCGTACTCGAGCTTCGGATCAATGTCCCCAGAAGCAAGGAGTATGCCTGCGTGTTTCGACGAGAACACCGAAAAAACCTAATTCAGCTCTACGTAAGATAGCAAAAGTACGGTTGAGCAATCGACATGATATATTTGCTCACATTCCAGGCGAAGGTCATAATTCGCAGGAACATTCTATAGTCTTAGTCAGAGGGGGTAGAGTGAAAGATTCGCCAGGTGTGAAATCCCATCGTATTCGAGGAGTAAAGGATTTGCTGGGAATTCCGGATCGTAGAAAGGGAAGATCTAAATATGGCGCAGAAAGACCAAAATCTAAA
M_Zea_perennis	ATGCCTACAAAAAATCAATTGATTCGTCATGGTAGAGAAGAAAAACGGCGCACGGACCGTACTCGAGCTTCGGATCAATGTCCCCAGAAGCAAGGAGTATGCCTGCGTGTTTCGACGAGAACACCGAAAAAACCTAATTCAGCTCTACGTAAGATAGCAAAAGTACGGTTGAGCAATCGACATGATATATTTGCTCACATTCCAGGCGAAGGTCATAATTCGCAGGAACATTCTATAGTCTTAGTCAGAGGGGGTAGAGTGAAAGATTCGCCAGGTGTGAAATCCCATCGTATTCGAGGAGTAAAGGATTTGCTGGGAATTCCGGATCGTAGAAAGGGAAGATCTAAATATGGCGCAGAAAGACCAAAATCTAAA
M_Sorghum_bicolor	ATGCCTACAAAAAATCAATTGATTCGTCATGGTAGAGAAGAAAAACGGCGCACGGACCGTACTCGAGCTTCGGATCAATGTCCCCAGAAGCAAGGAGTATGCCTGCGTGTTTCGACGAGAACACCGAAAAAACCTAATTCAGCTCTACGTAAGATAGCAAAAGTACGGTTGAGCAATCGACATGATATATTTGCTCACATTCCAGGCGAAGGTCATAATTCGCAGGAACATTCTATAGTCTTAGTCAGAGGAGGTAGAGTGAAAGATTCGCCAGGTGTGAAATCCCATCGTATTCGAGGAGTCAAGGATTTGCTGGGAATTCCGGATCGTAGAAAGGGAAGATCTAAATATGGTGCAGAAAGACCAAAATCGAAA
N_Liriodendron_tulipifera	ATGCCTACATTAAATCAATTGATTCGTCATGGTAGAGAAGAAAAACGGCGCACGGACCGTACTCGAGCTTCGGATCAATGTCCCCAGAAGCAAGGAGTACGCCCGCGTGTTCCGACGAGAACACCGAAAAAACCTAATTCAGCTCCACGTAAGATAGCCAAAGTACGGTTGAGCAATCGACATGATATATTTGCTCACATTCCGGGCGAAGGTCATAATTCGCAGGAACATCCTATGGTGTTAATCAGAGGAGGTAGAGTGAAAGATTCGCCAGGTGTGAAATCCCATCGTATTCGAGGAGTCAAGGATTTGCTGGGAATTCCGAATCGAAGAAGGGGCAGATCTAAATATGGTGCGGAAAGACCCAAATCGATA
E_Nelumbo_nucifera	ATGCCTACATTAAATCAATTGATTCGTCATGGTAGAGAAGAAAAACGGCGCACGGACCGTACTCGAGCTTCGGATCAATGTCCCCAGAAGCAAGGAGTACGCCCGCGTGTTCCAACGAGAACACCGAAAAAACCAAATTCAGCTCCACGTAAGATAGCCAAAGTACGGTTGAGCAATCGACATGATATATTTGCTCACATTCCGGGCGAAGGTCATAATTCGCAGGAACATCCTATGGTGTTAATAAGAGGAGGTAGAGTGAAAGATTCGCCAGGTGTGAAATCCCATTGTATTCGAGGAGTCAAGGATTTGCTGGGAATTCCGGATCGAAGAAGAGGCAGATCTAAATATGGTGCGGAAAAACCCAAATCGATA
N_Amborella_trichopoda	ATGCCTACATTAAATCAATTGATTCGTCATGGTAGAGAAGAGAAACGGCGCACGGACCGTACTCGAGCTTTGGAGAAATGTCCCCAGAAGCAAGGAGTACGCCCGCGTGTTTCGACGAGAACACCGAAAAAACCTAATTCAGCTCCACGTAAGATAGCCAAAGTACGGTTGAGCAATCGACATGATATATTTGCTCACATTCCGGGCGAAGGTCATAATTCGCAGGAACATTCTATGGTGTTAATCAGAGGAGGTAGAGTGAAAGATTCGCCAGGTGTGAAATCCCATCGTATTCGAGGAGTCAAGGATTTGCTGGGAATTCCGGATCGAAGAAGGGGCAGATCTAAATATGGTGCGGAAAGACCAAAATCGATA
