# Supplementary material for: The mitochondrial genome map of Nelumbo nucifera reveals ancient evolutionary features
Source: Sci Rep. 2016 Jul 22;6:30158. doi: 10.1038/srep30158 (PMC4957087; doi:10.1038/srep30158)
Supplement: Supplementary Data S1 [file srep30158-s2.zip › Alignment/rps13.phy]

63 348
M_Aegilops_speltoides	ATGTCATATATCTCAGGAGCTAGATCACTTCCCGATGAACAAGTAAGAATTGCCTCAACAAAAATGGATGGAATTGGACCGAAAAAAGCCATTCAGCTTCGTTATCGATTAGGTATCAGTGGGAACATCAAGATGAATGAGTTAACTAAGTATCAGATCGACCAAATTGAACAAATGATAGCTCAAGATCATGTTGTTCATTGGGAATTGAAGAGGGGAGAACGAGCAGACATCGAACGATTAATTTCTATTTCTCGTTATCGTGGAATTCGTCATCAAGATGGATCGCCCTTACGCGGTCAACGAACTCATACTAATGCAAGGACTGCTCGCAAGCAAATTCGGAAA
E_Ajuga_reptans	ATGTTCTATATTTCAGGAGCTAGATTAGTTTCCGATAAACAAGTAAGAATTGCCTCAACCCAAATTTTGGGAATTGGACTTAAAAAAGCCATTCAGGTTCGTTATCGATTAGGTATCAGTGGGAACATAAAGATCAAAGAATTAACTAAGTATCAGATCGGCCAAATTGAACAAATGATAGGTCAAGATCATGTTGTTCATTGGGAATTGAAGAGAGGAGAACGAGCAGACATCCAACGATTAATTTCTATTTCTTGTTATCGTGGAATTCGTCATCAAGATGGATCGCCCTTACGCGGTCAACGAACTCATACTAATGCTAGGACTTGTCGCAAGCAAATTCGGAAA
B_Anomodon_rugelii	ATGTCATATATTTTAGGAACTAATTTAGTGCCGAATGAACAAGTAGAAATTGCTTTAACTCGAATCTTTGGACTTGGCCCTAGAAAAGCAATTCAAGTGTGTGCTCAATTAGGTTTTAATGATAACATTAAAGTTAATAAGTTAACTAAGTATCAAATTGACCGAATTATCAAAATAATAAGTCAAAATTATTTAGTTGATTTGGAATTAACGAGAGTAATTCAGAGGGATATTAAACAATTGATGAGTATTGGTTGTTATCGCGGTTTTCGCCATAATGCGGGATTGCCCTTACGTGGTCAACGAACTCATACTAATGCTAAGACTTGTCGCAAATCGATCAATCAA
E_Asclepias_syriaca	ATGTTATATATTTCAGGAGCTAGATCAGTTGCCGATGAACAAGTAAGAATTGCCTCAACCAAAATAGATGGAATTGGACCTAAAAAAGCCATTCAGGTTCGTTATCGATTAGGTATCAGTGGGAACATAAAGATAAACGAATTAACTAAGTATCAGATCGACCAAATTGAACAAATGATAGGTCAAGATCATGTTGTTCATTGGGAATTGAAGAGGGGAGAACGAGCAGACATCGAACGATTCATTTCTATTTCTTGTTATCGTGGAATTCGTCATCAAGACGGATCGCCCGTACGCGGTCAACGAAGTCATACTAATGCTAGGACTTGTCGAAAGCGAATTCGGAAA
B_Atrichum_angustatum	ATGTCATATATTTTAGGAACTAATTTAGTGTCGAATGAACAAGTAGAAATTGCTTTAACTCGAATCTTCGGAATTGGCCCTAAAAAAGCAATTCAAGTCTGTGATCAATCAGGTCTCAATGATAACATTAAAGTTGATAAGTTAACTAAGTATCAAATTGACCGAATTATCAAAATAATAAGTCAAAATTATTTGGTTGATTCAGAATTAGCGAGAGTAATTCAAAGGGATATTAAACAATTGATGAGTATTGGTTGTTATCGTGGTTTTCGCCATAATGCAGGATTGCCCTTACGTGGTCAACGAACTCATACTAATGCTAAGACTTGTCGCAAATCAATCAATCAA
B_Bartramia_pomiformis	ATGTCATATATTTTAGGAACTAATTTAGTGCCGAATGAACAAGTAGAAATTGCTTTAACTCGAATCTTTGGACTTGGCCCTAAAAAAGCAATTCAAGTGTGTGCTCAATTAGGTTTTAATGATAACATTAAAGTTAATAAGTTAACTAAGTATCAAATTGACCGAATTATCAAAATAATAAGTCAAAATTATTTAGTTGATTTAGAATTAGCAAGAGTAATTCAGAGGGATATTAAACAATTGATGAGTATTGGTTGTTATCGCGGGTTTCGCCATAATGCGGGATTGCCCTTACGTGGTCAACGAACTCATACTAATGCTAAGACTTGTCGTAAATCGATCAATCAA
E_Batis_maritima	ATGTCATATATTTTAGGAGCTAGATTAGTTGCCAATGAACAAGTCAGAATTGCCTTAACAAAAATTGATGGAATTGGACCTAAAAAAGCCATTCTGGTTCGTTATCGATTAGGTATCAGTGGAAACATAAAGATAAAAGAGTTAACTAAGTATCAGATCGACCAAATTGAACAAATGATAGGTCAAGATCATGTTGTTCATTGGGAATTGAAGAGGGGAGAACGAGCAGACATCGAACGATTCATTTCTATTTCTTGTTATCGTGGAATTCGTCATCAAGATGGATTGCCCTTACGCGGTCAACGAACTCATACTAATGCTAGGACTTGTCGCAAGCAAATTCGGAAA
E_Beta_macrocarpa	ATGTCATATATTTCAGGAGCTAGATTAGTTGACGATAAACAAGTAAAAATTGCCTCAACAAAAATTGATGGAATTGGACCTAAAAAAGCCATTCAGGTTTGTTATCGATTAGGTATCAGTGATAACATTAAGATAAAAGAGTTAACTAAATATCAGATCGACCAAATTGAACAAATGATAGGTCAAGATCATGTTGTTCATTGGGAATTGAAGAGGGGAGAACGAGCAGACATCGAACGATTAATTTCTATTTCTTGTTATCGTGGAATTCGTCATCAAGATGGATTGCCCTTACGCGGTCAACGAACTCATACTAATGCTAGGACTTGTCGTAAGAAAATTCGGAAA
E_Beta_vulgaris_subsp_maritima	ATGTCATATATTTCAGGAGCTAGATTAGTTGACGATAAACAAGTAAAAATTGCCTCAACAAAAATTGATGGAATTGGACCTAAAAAAGCCATTCAGGTTTGTTATCGATTAGGTATCAGTGATAACATTAAGATAAAAGAGTTAACTAAATATCAGATCGACCAAATTGAACAAATGATAGGTCAAGATCATGTTGTTCATTGGGAATTGAAGAGGGGAGAACGAGCAGACATCGAACGATTAATTTCTATTTCTTGTTATCGTGGAATTCGTCATCAAGATGGATTGCCCTTACGCGGTCAACGAACTCATACTAATGCTAGGACTTGTCGTAAGAAAATTCGGAAA
E_Beta_vulgaris_subsp_vulgaris	ATGTCATATATTTCAGGAGCTAGATTAGTTGACGATAAACAAGTAAAAATTGCCTCAACAAAAATTGATGGAATTGGACCTAAAAAAGCCATTCAGGTTTGTTATCGATTAGGTATCAGTGATAACATTAAGATAAAAGAGTTAACTAAATATCAGATCGACCAAATTGAACAAATGATAGGTCAAGATCATGTTGTTCATTGGGAATTGAAGAGGGGAGAACGAGCAGACATCGAACGATTAATTTCTATTTCTTGTTATCGTGGAATTCGTCATCAAGATGGATTGCCCTTACGCGGTCAACGAACTCATACTAATGCTAGGACTTGTCGTAAGAAAATTCGGAAA
E_Boea_hygrometrica	ATGTTATATATTTCAGGAGCTAGATTAGTTGCCGATAAACAAGTAAGAATTGCCTCAACAAAAATTTATGGAATTGGACTTAAAAAAGCCATTCAGGTTCGTTATCGATTAGGTATCAGTGGGAACATAAAGATAAAAGAATTAACTAAGTATCAGATCGACCAAATTGAACAAATGATAGGTCAAGATCATGTTGTTCATTGGGAATTGAAGAGGGGAGAACGAGCAGACATCGAACGATTCATTTCTATTTCTTGTTATCGTGGAATTCGTCATCAAGATGGATCGCCCTTACGCGGTCAACGAACTCATACTAATGCTAGGACTTGTCGCAAGCAAATTAGGAAA
B_Buxbaumia_aphylla	ATGTCATATATTTTAGGAATTAATTTAGTGTCGAATGAACAAGTAGAAATTGCGTTAACTCGAATCTTTGGAATTGGCCTTAAAAAAGCAATTCAAGTTTGTGATCAATCAGGTCTCAATGATAACATTAAAGTTAGTAAGTTAACTAAGTATCAAATCGATCGAATTATCAAAATAATGAGTCAAAATTATTTAGTTGATTTAGAATTAGTACGAGTAATTCAGAGGGATATTAAACAATTGATGAGTATTGGTTGTTATCGCGGTTTTCGCCATAATGCAGGATTACCCTTACGTGGTCAACGAACTCATACTAATGCTAAGACTTGTCGCAAACCGATCAATCGA
E_Carica_papaya	ATGTCATATATTTCAGGAGCTAGATTAGTTGCCAATGAACAAGTCAGAATTGCCTCAACTAAAATTGATGGAATTGGACCTAAAAAAGCCATTCAGGTTCGTTATCGATTAGGTATCAGTGGAAACATAAAGATAAAAGAGTTAACTAAGTATCAGATCGACCAAATTGAACAAATGATAGGTCAAGATCATGTTGTTCATTGGGAATTGAAGAGGGGAGAACGAGCAGACATCGAACGATTCATTTCTATTTCTTGTTATCGTGGAATTCGTCATCAAGATGGATCGCCCTTACGCGGTCAACGAACTCATACTAATGCTAGGACTTGTCGCAAGCTAATTCGGAAA
A_Chaetosphaeridium_globosum	TCAACTTATGCCTTAAGTGCATTAACTAATAATAAAAAACAACTAAGGTTTGCTTTAATTCAATTATACGGTATAGGTCGAGCAAAAGCCTCTTTTATTTGTTCGCTTTTAGGAGTATCTCCTTTTATTAAAGTAAATCAACTTACACGATTTCAAACCGATGAACTAAACAAAATTATCAGTTCAAATTTTTTAATTGAACTTGAATTAAAACGAATTGTTCAAACAGATATACGAAGACTAGTTACTATTGGATGCTATCGCGGACTTCGACATATCGCAGGTCTACCTTTAAGAGGACAGCGCACGCATACCAACGCAAAAACAGCTCGTCGACAGTTAAAATTA
A_Chlorokybus_atmophyticus	ATGTCATATAATTTACAAATAGATTTCTATTCAAAAAAAAAGATCCGAATTGCTTTAAGGCAACTATTTGGTATAGGTCCTTCTCTTTCTAATCAAATTTGTGATCAATTAGGGTTTAGTGAAAATACTACAGTTGACCAATTATCAAAATCTCAGATTGATCGACTTACCAGACTTGTTAATCAACAATATTTTACTGGTCCAGAACTTAGACGATTAATAAGTCAAGATATCAAGAGGTTTATTCGTATTGGTTGTTATCGTGGCTTTAGGCATAATGATGCCCTTCCATTGAGAGGCCAACGTACACATAGTAATGCACGTACTTGCCGGAAAAGACTAAATAGA
E_Citrullus_lanatus	ATGTCATATATTTCAGGAGCAAGATCTGTTGCCGATAAACAAGTCAGAATTGCCTCAACCAAAATTGATGGAATTGGACCTAAAAAAGCCATTCAGGTTCGTTATCGATTAGGTATCAGTGGGAACATAAAGATCAAAGAGTTAACTAAGTATCAGATCGACCAAATTGAACAAATGATAGGTCAAGATCATATTGTTCATTGGGAATTGAAGAGAGGAGAACGAGCAGACATCGAACGATTCATTTCGATTTCTTGTTATCGTGGAATTCGTCATCAAGATGGATTGCCCTTACGCGGTCAACGAACTCATACTAATGCTAGGACTTGTCGCAAGCGAATTCGGAAA
B_Climacium_americanum	ATGTCATATATTTTAGGAACTAATTTAGTGCCGAATGAACAAGTAGAAATTGCTTTAACTCGAATCTTTGGACTTGGCCCTAGAAAAGCAATTCAAGTGTGTGCTCAATTAGGTTTTAATGATAACATTAAAGTTAATAAGTTAACTAAGTATCAAATTGACCGAATTATCAAAATAATAAGTCAAAATTATTTAGTTGATTTGGAATTAACGAGAGTAATTCAGAGGGATATTAAACAATTGATGAGTATTGGTTGTTATCGCGGTTTTCGCCATAATGCGGGATTGCCCTTACGTGGTCAACGAACTCATACTAATGCTAAGACTTGTCGCAAATCGATCAATCAA
E_Cucumis_sativus	ATGTCATATATTTCAGGAGCAAGATCCGTTGCCGATAAACAAGTCAGAATTGCCTCAACTCAAATTGATGGAATTGGACCTAAAAAAGCCATTCAGGTTCGTTATCGATTAGGTATCAGTGGGAACATAAAGATCAAAGAGTTAACTAAGTATCAGATCGAAAAAATTGAACAAGTGATAGGAAAAGATCATATTGTGAATTGGGAATTGAAGAGGGGAGAACGAGCAGACATCGAACGATTAATTTCTCTTTCTTGTTATCGTGGAATTCGTCATCAAGATGGATTGCCCTTACGCGGTCAACGAACTCATACTAATGCTAGGACTTGTCGCAAGCGAATTCGGAAA
E_Cucurbita_pepo	ATGCCATATATTTCAGGAGCTAGATCAGTTGCCGATAAACAAGTCAGAATTGCCTCAACAAAAATTGATGGAATTGGACCTAAAAAAGCCATTCAGGTTCGTTATCGATTAGGTATCAGTGGGAACATCAAGATCAAAGAGTTAACTAAGTCTCAGATCGACCAAATTGAACAAATGATAGGTCAAGATCATATTGTTCATTGGGAATTGAAGAGGGGAGAACGAGCAGACATCGAACGAGTCATTTCTCTTTCTTGTTATCGTGGAATTCGTCATCAAGATGGATTGCCCTTACGCGGTCAACGAACTCATACTAATGCTAGGACTTGTCGCAAGCGAATTCGGAAA
G_Cycas_taitungensis	ATGTCATATATTCCAGGAGCTAGATCAGTTCCCAACGAACAAGTAAGAATTGCCTCAACCAAAATTGATGGAATTGGACCTAAAAAAGCCACTCGGGTTCGTTATCGATTAGGTATCAGTGATAACATAAAGGTTAATGAGTCAACTAAGTATCAGATCGACCAAATTGAACAAATAATAGGTCAGGACCATGTTGTTCATTGGGAATTGAAGAGGGGAAAACGAGCAGACATCGAACGATCAATTTCTATTTCTCGTTATCGTGGAATTCGTCATCAAGATGGATTGCCCTTACGCGGTCAACGAACTCATACTAATGCTAGGACTTGTCGCAAAAAAATAAAGAGA
E_Daucus_carota_subsp_sativus	ATGTTATATATTTCAGGAGCTAGATCAGTTGCCGATAAACAAGTCAGAATTGCCTCAACAAAAATGTATGGAATTGGGCCTAAAAAAGCCATTCAGGTTCGTTATCGATTAGGTATCAGTGGGAATATAAAGATAAAAGAATTAACTAAGTATCAGATCGACCAAATGGAACAAATGATAGGTCAAGATCATGTTGTTCATTGGGAATTGAAGAGGGGAGAACGAGCAGACATCGAACGATTCATTTCTATTTCTTGTTATCGTGGAATTCGTCATCAAGATGGATTGCCATTACGCGGTCAACGAACTCATACTAATGCTAGGACTTGTCGCAAGCAAATTAGGAAA
A_Entransia_fimbriata	ATGACATATATTTATATCAGAGGTTTCAAAATAGAAAAAAAAATTCCCTTTGCTTTAAGACGAATCTTTGGAATAGGTATTACAAGAGCCAAAAAAATTTGTTATCAATTAGGGTTTAGCCCTACTTTATATGTAAAAAATTTAACAGCTTTTCAGTTTGATCGGATTGAAACCAAGCTTCTTCATTCTTTTTTTATTGGAAAAGATTTAATGCGTCTTATACAACAAGACATTCAAAAATTAAAAATTATAAGTTCTTACAGAGGAATTAGACACCACAATCAATTGCCTTGCCGCGGTCAAAGAACTCACACAAATGCAAGAACAAGCCGTAGAAATCTTAGAGGA
B_Funaria_hygrometrica	ATGTCATATATTTTAGGAACTAATTTAGTGCCGAATGAACAAGTAGAAATTGCTTTAACTCGAATCTTTGGACTTGGCCCTAAAAAAGCAATTCAAGTTTGTGATCAATTAGGTCTCAATGATAACATTAAAGTTAATAAGTTAACTAAGTATCAAATTGACCGAATTATCAAAATAATAAGTCAAAATTATTTAGTTGATTTAGAATTAGCGAGAGTAATTCAGAGGGATATTAAACAATTGATGAGTATTGGTTGTTATCGCGGTTTTCGCCATAACGCGGGATTGCCCTTACGTGGTCAACGAACTCATACTAATGCTAAGACTTGTCGCAAATCGATCAATCAA
E_Helianthus_annuus	ATGTTATATATTTCAGGAGCTAGATCAGTTGCCGATGAACAAGTAAGAATTGCCTCAACAAAAATAGATGGAATTGGGCCTAAAAAAGCCATTCTGGTTCGTTATCGATTAGGTATCAGTGGGAACATAAAGATAAAAGAATTAACTAAGTATCAGATCGACCAAATTGAACAAATGATAGGTCAAGATCATGTTGTTCATTGGGAATTGAAGAGGGGAGAACGAGCAGACATCGAACGATTAATTTCTATTTCTTGTTATCGTGGAATTCGTCATCAAGATGGATCACCCTTACGCGGTCAACGAACTCATACTAATGCTAGGACTTGTCGCAAGCAAATTCGGAAA
P_Huperzia_squarrosa	ACGCCTCATATTTTAGGAGCTAATTTAGTTTCTCATAAACAAGTAAGAATTGCCTCAACTCAAATCTTTGGAATTGGACCTCAAAAAGCAATTGAGGTTTGTGATCAATTGGGTCCCAGTGGTAACATTAAGGTTAATAAGTCAACTAACTCTCAATTTGACCAAATCATCAAAATAATGAGTCAAAATCATTTAGTTGATTCGGAATCGAAGAAATCAATTCGGACAGAAATCAAACGATTAATTAGTATTAGTTGTTATCGTGGATTTCGTCATAATGCAGGATTGCCCTTACGCGGTCAACGAACTCATACTAATGCTAAGACTTGTCGCAAATCGATCAAAAAA
B_Hypnum_imponens	ATGTCATATATTTTAGGAACTAATTTAGTGCCGAATGAACAAGTAGAAATTGCTTTAACTCGAATCTTTGGACTTGGCCCTAGAAAAGCAATTCAAGTGTGTGCTCAATTAGGTTTTAATGATAACATTAAAGTTAATAAGTTAACTAAGTATCAAATTGACCGAATTATCAAAATAATAAGTCAAAATTATTTAGTTGATTTAGAATTAACAAGAGTAATTCAGAGGGATATTAAACAATTGATGAGTATTGGTTGTTATCGTGGTTTTCGCCATAATGCGGGATTGCCCTTACGTGGTCAACGAACTCATACTAATGCTAAGACTTGTCGCAAATCGATCAATCAA
E_Malus_x_domestica	ATGTCATATATTTCAGGAGCTAGATCAGTTGCCGATGAACAAGTAAGAATTGCCTCAACAAAAATTGATGGAATTGGACCTAAAAAAGCCATTCAGGTTCGTTATCGATTAGGTATCAGTGGGAACATAAAGATAAAAGAGTTAACTAAGTATCAGATCGACCAAATTGAACAAATGATAGGTCAAGATCATGTTGTTCATTGGGAATTGAAGAGGGGAGAACGGGCAGACATCGAACGATTAATTTCTATTTCTCGTTATCGTGGAATTCGTCATCAAGATGGATCGCCCTTACGCGGTCAACGAACTCATACTAATGCTAGGACTTTTCGCAAGCAAATTCGGAAA
B_Marchantia_polymorpha	ATGTCATATATTTTAGGAACTAATTTAAATTCCAATAAACAAGTAAAAATTGCCTTAACTCGAATCTTTGGAATTGGCCCTAAAAAGGCAATTCAAGTTTGTGATCAATTAGGCCTCAGCGATACCATTAAGGTTAATAAGTTAACTAAGTATCAATTTGACCAAATTCTAAAAATAATAAGTCAAAATTATTTAGTTGATTCAGAATTGAAGAGAGTCATTCAGAGAGACATCAAACGATTAATTAGTATTGGTTGTTATCGTGGGTTTCGCCATAATGCAGGATTGCCCTTACGCGGCCAACGAACTCATACTAATGCTAAGACTTGTCGCAAATCGATTAGAAGT
A_Mesostigma_viride	ATGACATTTACATTAACTAGTTATGCAAGTAGTTCAAAACCAATACCAATTTTGCTTCAAAAAGTGTTTGGATTAGGAAAAAAAAATTCTATCCAGATTTGTCGTAGTATGGGACTTCATGAACGAATGTCTCCAAAAATGTCTTCTAAATTTATTTTAGATAGTTTACAAGAACGTTTAGAAACTTCTTTATCTCTGGGAGCACCCTTAATCAATAGAATTCATTTAAATAAAGAACGGTTAATCAAAATAAGCTCTTATAGAGGTTTTAGACATCATCGTGGACTTCCTGCAAGAGGACAACGTACACGTACAAATGCGCGTACTTGTAGAAAA------AAAAAG
E_Mimulus_guttatus	ATGTTATATATTTCAGGAGCTAGATTAGTTGCCGATAAACAAGTAAGAATTGCCTCAACAAAAATTTATGGAATTGGACTTCAAAAAGCCATTCAGGTTCGTTATCGATTAGGTATCAGTGGGAACATAAAGATCAAAGAATTAACTAAGTATCAGATCGACCAAATTGAACAAATGATAGGTCAAGATCATGTTGTTCATTGGGAATTGAAGAGGGGAGAACGAGCAGACATCGAACGATTCATTTCTATTTCTTGTTATCGTGGAATTCGTCATCAAGATGGATCACCCTTACGCGGTCAACGAACTCATACTAATGCTAGGACTTGTCGCAAGCAAATTAGGAAA
E_Nicotiana_tabacum	ATGTTATATATTTCAGGAGCTAGATTAGTTGGCGATGAACAAGTAAGAATTGCCTCAACCAAAATTGATGGAATTGGACCTAAAAAAGCCATTCAGGTTCGTTATCGATTAGGTATCAGTGGAAACATAAAGATAAAAGAATTAACTAAGTATCAAATCGACCAAATTGAACAAATGATAGGTCAAGATCATGTTGTTCATTGGGAATTGAAGAGGGGAGAACGAGCAGACATCGAACGATTAATTTCGATTTCTTGTTATCGTGGAATTCGTCATCAAGATGGATCGCCCTTACGCGGTCAACGAACTCATACTAATGCTAGGACTTGTCGCAAGCTAATTCGGAAA
B_Orthotrichum_stellatum	ATGTCATATATTTTAGGAACTAATTTAGTGCCGAATGAACAAGTAGAAATTGCTTTAACTCGAATCTTTGGACTTGGCCCCAAAAAAGCAATTCAAGTGTGTGCTCAATTAGGTTTTAATGATAACATTAGAGTTAATAAGTTAACTAAGTATCAAATTGACCGAATTATCAAAATAATAAGTCAAAATTATTTAGTTGATTTAGAATTAGCAAGAGTAATTCAGAGGGATATTAAACAATTGATGAGTATTGGTTGTTATCGTGGTTTTCGCCATAATGCGGGATTGCCCTTACGTGGTCAACGAACTCATACTAATGCTAAGACTTGTCGCAAATCGATCAATCAA
M_Oryza_rufipogon	ATGTCATATATCTCAGGAGCTAGATCACTTCCCGATGAACAAGTCAGAATTGCCTCAACAAAAATGGATGGAATTGGACCGAAAAAAGCCATTCAGCTTCGTTATCGATTAGGTATCAGTGGGAACATCAAGATGAATGAGTTAACTAAGTATCAGATCGACCAAATTGAACAAATGATAGCTCAAGATCATGTTGTTCATTGGGAATTGAAGAGGGGAGAACGAGCAGACATCGAACGATTAATTTCTATTTCTCGTTATCGTGGAATTCGTCATCAAGATGGATCGCCCTTACGCGGTCAACGAACTCATACTAATGCAAGGACTGCTCGCAAGCTAATTCGGAAA
M_Oryza_sativa_Indica_Group	ATGTCATATATCTCAGGAGCTAGATCACTTCCCGATGAACAAGTCAGAATTGCCTCAACAAAAATGGATGGAATTGGACCGAAAAAAGCCATTCAGCTTCGTTATCGATTAGGTATCAGTGGGAACATCAAGATGAATGAGTTAACTAAGTATCAGATCGACCAAATTGAACAAATGATAGCTCAAGATCATGTTGTTCATTGGGAATTGAAGAGGGGAGAACGAGCAGACATCGAACGATTAATTTCTATTTCTCGTTATCGTGGAATTCGTCATCAAGATGGATCGCCCTTACGCGGTCAACGAACTCATACTAATGCAAGGACTGCTCGCAAGCTAATTCGGAAA
M_Oryza_sativa_Japonica_Group	ATGTCATATATCTCAGGAGCTAGATCACTTCCCGATGAACAAGTCAGAATTGCCTCAACAAAAATGGATGGAATTGGACCGAAAAAAGCCATTCAGCTTCGTTATCGATTAGGTATCAGTGGGAACATCAAGATGAATGAGTTAACTAAGTATCAGATCGACCAAATTGAACAAATGATAGCTCAAGATCATGTTGTTCATTGGGAATTGAAGAGGGGAGAACGAGCAGACATCGAACGATTAATTTCTATTTCTCGTTATCGTGGAATTCGTCATCAAGATGGATCGCCCTTACGCGGTCAACGAACTCATACTAATGCAAGGACTGCTCGCAAGCTAATTCGGAAA
B_Phaeoceros_laevis	ATGTCATATATTTTAGGAACTAATTCAATTTCCAATAAACTAATAAGAATTGCCTTAATTCAAATTTTCGGAATTGGCCCTAAAAAGGCAATTCAGCTTTGTTATCGCTTAGGTTTGAGTGATAACATTAGGGTTAATAAGTTAACGTCGTAT---ATTGACAAAATTATAAAAATAATAAGTCAGAATTATTTAGTTGATTCGGAATTGAAAACAGTGATTCAAAGAGACATCAAA---TTAATCAGTATTGGTTGTTATCGTGGATTTCGTCACAACGCAGGATTACCCTTACGTGGTCAACGAACTCATACTAATGCTAAGACTTGTCGCAGATCGATCAATCAA
M_Phoenix_dactylifera	ATGTCATATATCTCAGGAGCTAGATCAGTTCCCGATGAACAAGTCAGAATTGCCTCAAAAAAAATGGATGGAATTGGACCTAAAAAAGCCATTCAGGTTCGTTATCGATTAGGTATCAGTGGGAACATCAAGATGAATGAGTTAACTAAGTATCAGATCGACCAAATTGAACAAATGATAGGTCAAGATCATGTTGTTCATTGGGAATTGAAGAGGGGAGAACGAGCAGACATCGAACGATTAATTTCTATTTCTCGTTATCGTGGAATTCGTCATCAAGATGGATCGCCCTTACGCGGTCAACGAACTCATACTAATGCAAGGACTTTTCGCAAGCAAATTCGGAAA
B_Physcomitrella_patens	ATGTCATATATTTTAGGAACTAATTTAGTGCCGAATGAACAAGTAGAAATTGCTTTAACTCGAATCTTTGGACTTGGCCCTAAAAAAGCAATTCAAGTTTGTGATCAATTAGGTCTCAATGATAACATTAAAGTTAATAAGTTAACTAAGTATCAAATTGACCGAATTATCAAAATAATAAGTCAAAATTATTTAGTTGATTTAGAATTAGCGAGAGTAATTCAGAGGGATATTAAACAATTGATGAGTATTGGTTGTTATCGCGGTTTTCGCCATAATGCGGGATTGCCCTTACGTGGTCAACGAACTCATACTAATGCTAAGACTTGTCGCAAATCGATCAATCAA
B_Pleurozia_purpurea	ATGTCATATATTTTAGGAACCAATCTAAATTCCAATAAACAGGTGAAAATTGCCTTAACTCGAATCTTTGGAATTGGGCCTAAAAAGGCAATTCAAGTTTGTGATCGATTAGGCCTCAGCGATAACATTAAGGTTAATAAGTTAACTAAGTATCAATTTGACCAAATTATAGAAATAATAAGTCAAAATTATTTAGTCGATTCGGAATTGGAGAGAGTCATTCAGAGAGACATCAAACGATTAATTAGTATTGGTTGTTATCGCGGGTTTCGCCATAATGCAGGATTGCCCTTACGCGGCCAACGGACTCATACTAATGCTAAGACTTCTCGCAAATCGATCAGAAGT
B_Ptychomnion_cygnisetum	ATGTCATATATTTTAGGAACTAATTTAGTGCTGAATGAACAAGTAGAAATTGCTTTAACTCGAATCTTTGGACTTGGCCCTAAAAAAGCAATTCAAGTGTGTGCTCAATTAGGTTCTAATGATAACATTAAAGTTAATAAGTTAACTAAGTATCAAATTGACCAAATTATCAAAATAATAAGTCAAAATTATTTAGTTGATTTAGAATTGGCAAGAGTAATTCAGAGGGATATTAAACAATTGATGAGTATTGGTTGTTATCGCGGTTTTCGCCATAATGCGGGATTGCCCTTACGTGGTCAACGAACTCATACTAATGCTAAGACTTGTCGCAAATCGATCAATCAA
E_Rhazya_stricta	ATGTTATATATTTCAGGAGCTAGATCAGTTGCCGATGAACAAGTAAGAATTGCCTCAACAAAAATTGATGGAATTGGACCTAAAAAAGCCATTCAGGTTCGTTATCGATTAGGTATCAGTGGGAACATAAAGATAAACGAATTAACTAAGTATCAGATCGACCAAATTGAACAAATGATAGGTCAAGATCATGTTGTTCATTGGGAATTGAAGAGGGGAGAACGAGCAGACATCGAACGATTAATTTCTATTTCTTGTTATCGTGGAATTCGTCATCAAGACGGATCGCCCGTACGCGGTCAACGAACTCATACTAATGCTAGGACTTGTCGCAAGCTAATTCGGAAA
E_Ricinus_communis	GTGTCATATATTTCAGGAGCTAGATTAGTTGCCGATGAACAAGTAAGAATTGCCTCAACAAAAATTGATGGAATTGGACCTAAAAAAGCCATTCAGGTTCGTTATCGATTAGGTATCAGTGGGAACATAAAGATAAAAGAGTTAACTAAGTATCAGATCGACAAAATGGAACAAATGATAGGTCAAGATCATGTTGTTCATTGGGAATTGAAGAGGGGAGAACGAGCAGACATCGAACGATTAATTTCTATTTCTTGTTATCGTGGAATTCGTCATCAAGATGGATTGCCCTTACGCGGTCAACGAACTCATACTAATGCTAGAACTTGTCGCAAGCTAATTCGGAAA
A_Roya_obtusa	ATGACATATATTTTAGGTACTAATTTAAATCCTAAAAAAAAAATAAAATTTGCTTTAAGTCAAATTTTTGGAATTGGATCTAATAAAGCATCCCAAATATGTGATAAATTAGGTTTATCTAATACTTTTAAGGTATCACACTTAACTAAATATCAAATTGATGAAATTATAAGTATGATTACTCAAAATTATTTAATTGATTCCGAATTAAAAAGAATAATTCAAAAAGATATAAAACGATTAATTTTTATTGGATGTTATAAAGGTTTTAGACATAATGAAGGGTTACCTTTACGAGGGCAAAGAACCCATACTAATGCGAAAACTAGCCGTAAAAAAACTTTTTTC
E_Salvia_miltiorrhiza	ATGTTATATATTTCAGGAGCTAGATTAGTTGCCGATAAACAAGTAAGAATTGCCTCAACCAAAATTTATGGAATTGGACTTAAAAAAGCCATTCAGGTTCGTTATCGATTAGGTATCAGTGGGAACATAAAGATAAAAGAATTAACTAAGTATCAGATCGACCAAATTGAACAAATGATAGGTCAAGATCATGTTGTTCATTGGGAATTGAAGAGGGGAGAACGAGCAGACATCGAACGATTAATTTCTATTTCTTGTTATCGTGGAATTCGTCATCAAGATGGATCGCCCTTACGCGGTCAACGAACTCATACTAATGCTAGGACTTGTCGCAAGCAAATTCGGAAA
E_Silene_vulgaris	ATGTCATATATTTCAGGAGCTAGATTAGTTGACGATAAACAAGTCAAAATTGCCTCAACCAAAATTTCAGGAATTGGACCTAAAAAAGCCATTCAGGTTTGTTATCGATTAGGTATCAGTGATAATATTAAGATAAAAGAGTTAACTAAATATCAGATCGACCAAATTGAACAAATGATAGGTCAAGATCATGTTGTTCATTGGGAATTGAAGAGGGGAGAACGAGCAGACATCGAACGATTGATTTCTATTTCTTGTTATCGTGGAATTCGTCATCAAGATGGATTGCCCTTACGCGGTCAACGAACTCATACTAATGCTAGGACTTGTCGTAAGAAAATTAGGAAA
B_Sphagnum_palustre	ATGTCATATATTTTAGGAACTAATTTAGTGTCGAATGAACAAGTAGAAATTGCTTTAACTCGAATCTTTGGAATTGGCCTTAAAAAAGCAATTCAAGTTTGTGATCAATCAGGCCTTAATGATAATATCAAGGTTAATAAGTTGACTAAATATCAAATCGACCAAATTATCAAAATAATAAGTCAAAATTATTTAGTTGATTCAGAATTAGAGAGAGTAATTCAGAGAGATATCAAACAATTGATGAGTATTGGTTGTTATCGTGGTTTTCGCCACAATGCAGGATTGCCCTTACGTGGTCAACGAACTCATACTAATGCTAAAACTTGTCGCAAATTGATTAATCAA
M_Spirodela_polyrhiza	ATGTCATATATCTCAGGAGCTAAATCAGTTCCCGATGAACAAGTAAGAATTGCATCAACTAAAATTGAAGGAATTGGACCTAAAAAAGCCATTCAGGTTCGTTATCGATTAGGTATCAGTGGGAACATAAAGATGAATGAGTTAACAAAATATCAGATCGACCAAATTGAACAAATAATAGCTCAAGATCATCTTGTTCATTGGGAATTGAAGAGGGGAAAACGAGAAGACATCGAACGATTAATTTCTATTTCTCGTTATCGTGGAATTCGTCATCAAGATGGATCGCCCTTACGCGGTCAACGAACTCATACTAATGCAAGGACTTTTCGCAAGCAAATTCGGAAA
B_Tetraphis_pellucida	ATGTCATATATTTTAGGAACTAATTTAGTGTCGAATGAACAAGTAGAAATTGCTTTAACTCGAATCTTTGGAATTGGCCCTAAAAAAGCGATTCAAGTTTGTGATCAATCAGGTCTCAATGATAACATTAAAGTTAATAAGTTAACTAAGTATCAAATTGACCGGATTATCAAAATAATAAGTCAAACTTATTTGGTCGATTCAGAATTAGCGAGAGTAATTCAGAGGGATATTAAACAATTGATGAGTATTGGTTGTTATCGTGGTTTTCGCCATAATGCAGGATTGCCCTTACGTGGTCAACGAACTCATACTAATGCTAAGACTTGTCGCAAATCGATTAATCAA
B_Treubia_lacunosa	ATGTCATATATTTTAGGAACTAATTTCAATTCCAATAAACAAGTAAAAATTGCCTTAACTCGAATCTTTGGAATTGGCCCTAAAAAGGCCATTCAAGTTTGTGATCAATTGGGCCTCAGCGAGAATATTAAGGTTAATAAGTTAACTAAGTATCAATTTGACCAAATTCTAAAAATAATAAGTCAAAATTATTTAGTTGATTCAGAATTGAAGAGAGTCATTCAGAGAGACATCAAACGATTAATTGGTATTGGTTGTTATCGCGGGTTTCGCCATAATGCAGGATTGCCCTTACGCGGCCAACGAACTCATACTAATGCTAAGACTTGTCGCAAATTGATCAAAAGT
M_Tripsacum_dactyloides	ATGTCATATATCTCAGGAGCTAGATCACTTCCCGATGAACAAGTAAGAATTGCCTCAACAAAAATGGATGGAATTGGACCGAAAAAAGCCATTCAGCTTCGTTATCGATTAGGTATCAGTGGGAACATCAAGATTCATGAGTTAACTAAGTATCAGATCGACCAAATTGAACAAATGATAGCTCAAGATCATGTTGTTCATTGGGAATTGAAGAGGGGAGAACGAGCAGACATCGAACGATTAATTTCTATTTCTCGTTATCGTGGAATTCGTCATCAAGATGGATCGCCATTACGCGGTCAACGAACTCATACTAATGCAAGGACTGCTCGCAAGCAAATTCGGAAA
M_Triticum_aestivum	ATGTCATATATCTCAGGAGCTAGATCACTTCCCGATGAACAAGTAAGAATTGCCTCAACAAAAATGGATGGAATTGGACCGAAAAAAGCCATTCAGCTTCGTTATCGATTAGGTATCAGTGGGAACATCAAGATGAATGAGTTAACTAAGTATCAGATCGACCAAATTGAACAAATGATAGCTCAAGATCATGTTGTTCATTGGGAATTGAAGAGGGGAGAACGAGCAGACATCGAACGATTAATTTCTATTTCTCGTTATCGTGGAATTCGTCATCAAGATGGATCGCCCTTACGCGGTCAACGAACTCATACTAATGCAAGGACTGCTCGCAAGCAAATTCGGAAA
M_Triticum_timopheevii	ATGTCATATATCTCAGGAGCTAGATCACTTCCCGATGAACAAGTAAGAATTGCCTCAACAAAAATGGATGGAATTGGACCGAAAAAAGCCATTCAGCTTCGTTATCGATTAGGTATCAGTGGGAACATCAAGATGAATGAGTTAACTAAGTATCAGATCGACCAAATTGAACAAATGATAGCTCAAGATCATGTTGTTCATTGGGAATTGAAGAGGGGAGAACGAGCAGACATCGAACGATTAATTTCTATTTCTCGTTATCGTGGAATTCGTCATCAAGATGGATCGCCCTTACGCGGTCAACGAACTCATACTAATGCAAGGACTGCTCGCAAGCAAATTCGGAAA
B_Ulota_hutchinsiae	ATGTCATATATTTTAGGAACTAATTTAGTGCCGAATGAACAAGTAGAAATTGCTTTAACTCGAATCTTTGGACTTGGCCCCAAAAAAGCAATTCAAGTGTGTGCTCAATTAGGTTTTAATGATAACATTAGAGTTAATAAGTTAACTAAGTATCAAATTGACCGAATTATCAAAATAATAAGTCAAAATTATTTAGTTGATTTAGAATTAGCAAGAGTAATTCAGAGGGATATTAAACAATTGATGAGTATTGGTTGTTATCGTGGTTTTCGCCATAATGCGGGATTGCCCTTACGTGGTCAACGAACTCATACTAATGCTAAGACTTGTCGCAAATCGATCAATCAA
E_Vaccinium_macrocarpon	ATGTCATATATTTCAGGAGCTAGATTAGTTGACAATAAACAAGTAAGAATTGCTTTAACAAAAATTTATGGAATTGGACCTAAAAAAGCTATTCAGATTTGTTATCGATTAGGTATCAGTGGGAACATAAAGATAAAAGAGTTAACGAAGTATCAAATCGACCAAATTGAACAAATGATAGGTCAAGATCATGTTGTTCATTGGGAATTGAAGAGGGGAGAACGAGCAGACATCGAACGATTAATTAATATTTCTTGTTATCGTGGAATTCGTCATCAAGATAGATTGCCCTTACGCGGTCAACGAACTCATACTAATGCTAGGACTTGTCGCAAGCTAATTCGGAAA
E_Vitis_vinifera	ATGTCATATATTTCAGGAGCTAGATCAGTTGCCGATGAACAAGTAAGAATTGCCTCAACAAAAATGGATGGAATTGGACCTAAAAAAGCCATTCAGGTTCGTTATCGATTAGGTATCAGTGGGAACATAAAGATCAAAGAGTTAACTAAGTATCAGATCGACCAAATTGAACAAATGATAGGTCAAGATCATGTTGTTCATTGGGAATTGAAGAGGGGAGAACGAGCAGACATCGAACGATTAATTTCTATTTCTCGTTATCGTGGAATTTGTCATCAAGATGGATCGCCCTTACGCGGTCAACGAACTCATACTAATGCTAGGACTTGTCGCAAACGAATTCGGAAA
M_Zea_luxurians	ATGTCATATATCTCAGGAGCTAGATCACTTCCCGATGAACAAGTAAGAATTGCCTCAACAAAAATGGATGGAATTGGACCGAAAAAAGCCATTCAGCTTCGTTATCGATTAGGTATCAGTGGGAACATCAAGATTCATGAGTTAACTAAGTATCAGATCGACCAAATTGAACAAATGATAGCTCAAGATCATGTTGTTCATTGGGAATTGAAGAGGGGAGAACGAGCAGACATCGAACGATTAATTTCTATTTCTCGTTATCGTGGAATTCGTCATCAAGATGGATCGCCATTACGCGGTCAACGAACTCATACTAATGCAAGGACTGCTCGCAAGCAAATTCGGAAA
M_Zea_mays_subsp_mays	ATGTCATATATCTCAGGAGCTAGATCACTTCCCGATGAACAAGTAAGAATTGCCTCAACAAAAATGGATGGAATTGGACCGAAAAAAGCCATTCAGCTTCGTTATCGATTAGGTATCAGTGGGAACATCAAGATTCATGAGTTAACTAAGTATCAGATCGACCAAATTGAACAAATGATAGCTCAAGATCATGTTGTTCATTGGGAATTGAAGAGGGGAGAACGAGCAGACATCGAACGATTAATTTCTATTTCTCGTTATCGTGGAATTCGTCATCAAGATGGATCGCCATTACGCGGTCAACGAACTCATACTAATGCAAGGACTGCTCGCAAGCAAATTCGGAAA
M_Zea_mays_subsp_parviglumis	ATGTCATATATCTCAGGAGCTAGATCACTTCCCGATGAACAAGTAAGAATTGCCTCAACAAAAATGGATGGAATTGGACCGAAAAAAGCCATTCAGCTTCGTTATCGATTAGGTATCAGTGGGAACATCAAGATTCATGAGTTAACTAAGTATCAGATCGACCAAATTGAACAAATGATAGCTCAAGATCATGTTGTTCATTGGGAATTGAAGAGGGGAGAACGAGCAGACATCGAACGATTAATTTCTATTTCTCGTTATCGTGGAATTCGTCATCAAGATGGATCGCCATTACGCGGTCAACGAACTCATACTAATGCAAGGACTGCTCGCAAGCAAATTCGGAAA
M_Zea_perennis	ATGTCATATATCTCAGGAGCTAGATCACTTCCCGATGAACAAGTAAGAATTGCCTCAACAAAAATGGATGGAATTGGACCGAAAAAAGCCATTCAGCTTCGTTATCGATTAGGTATCAGTGGGAACATCAAGATTCATGAGTTAACTAAGTATCAGATCGACCAAATTGAACAAATGATAGCTCAAGATCATGTTGTTCATTGGGAATTGAAGAGGGGAGAACGAGCAGACATCGAACGATTAATTTCTATTTCTCGTTATCGTGGAATTCGTCATCAAGATGGATCGCCATTACGCGGTCAACGAACTCATACTAATGCAAGGACTGCTCGCAAGCAAATTCGGAAA
M_Sorghum_bicolor	ATGTCATATATCTCAGGAGCTAGATCACTTCCCGATGAACAAGTAAGAATTGCCTCAACAAAAATGGATGGAATTGGACCGAAAAAAGCCATTCAGCTTCGTTATCGATTAGGTATCAGTGGGAACATCAAGATTCATGAGTTAACTAAGTATCAGATCGACCAAATTGAACAAATGATAGCTCAAGATCATGTTGTTCATTGGGAATTGAAGAGGGGAGAACGAGCAGACATCGAACGATTAATTTCTATTTCTCGTTATCGTGGAATTCGTCATCAAGATGGATCGCCATTACGCGGTCAACGAACTCATACTAATGCAAGGACTGCTCGCAAGCAAATTCGGAAA
N_Amborella_trichopoda	ATGTCATATATCTCAGGAGCTAGATCAGTTCCCAATGAAAAAGTAAGAATTGCCTCAACAAAAATTGATGGAATTGGACCTAAAAAAGCCATTCAGGTTCGTTCTCGATTAGGTATCAGTGGGAACATCAAGATGAATGAGTTAACTAAGTATCAGATCGACAAAATGGAACAAATGATAGGTCAAGATCATGTTGTTCATTGGGAATTTAAGAGGGGAGAACGAGCAGACATCGAACGATTAATTTCTATTTCTCGTTATCGTGGAATTCGTCATAAAGATGGATCGCCCTTACGCGGTCAACGAACTCATACTAATGCTAGGACTTGTCGCAAGCCAATTCGGAAA
E_Nelumbo_nucifera	ATGTCATATATATCAGGAGCAAGATCAGTTCCCGATGAACAAGTAAGAATTGCCTCAACTAAAATGGATGGAATTGGACCTAAAAAAGCCATTCAGGTTCGTTATCAATTAGGTATCAGTGAGAACATAAAGATAAGAGAGTTAACTAAGTATCAGATCGACCAAATTGAACAAATGATAGGTCAAGATCATGTTGTTCATTGGGAATTGAAGAGGGGAGAACGAGCAGACATCGAACGATTAATTTCTATTTCTCGTTATCGTGGAATTCGTCATCAAGATGGATCGCCCTTACGCGGTCAACGAACTCATACTAATGCAAGGACTTGTCGCAAGCTAATTCGGAAA
N_Liriodendron_tulipifera	ATGTCATATATCTCAGGAGCTAGATCAGTTCCCGATAAACAAGTCAGAATTGCCTCAACAAAAATGGATGGAATTGGACCTAAAAAAGCCATTCAGGTTCGTTATCGATTAGGTATCAGTGGGAACATCAAGATGAATGAGTTAACTAAGTATCAGATCGACCAAATTGAACAAATGATAGGTCAAGATCATGTTGTTCATTGGGAATTGAAGAGGGGAGAACGAGCAGACATCGAACGATTAATTTCTATTTCTCGTTATCGTGGAATTCGTCATCAAGATGGATCGCCCTTACGCGGTCAACGAACTCATACTAATGCAAGGACTTTTCGCAAGCAAATTCGGAAA
