# Supplementary material for: The mitochondrial genome map of Nelumbo nucifera reveals ancient evolutionary features
Source: Sci Rep. 2016 Jul 22;6:30158. doi: 10.1038/srep30158 (PMC4957087; doi:10.1038/srep30158)
Supplement: Supplementary Data S1 [file srep30158-s2.zip › Alignment/rps19.phy]

42 261
B_Anomodon_rugelii	ATGACACGA---TCTGTATGGAAAGGCCCTTTTGTGGATGCTTGCTTGTTCAAGCAAAAAAAGATCAGATGGAAAATTTGGTCACGTAGATCTTGTATTCTGCCTCAATTTGTCGGTTGCTATGCACAAATTTATAACGGAAAAGGTTCTGTTGGTTTGAAAATTACTGAAGAAATGGTTGGTCATAAATTTGGAGAGTTTGCTTCTACACGGAAACCTTCTTCGAGAACGAAAATAAGACAAAAAAAAAAGGTACGA---
E_Asclepias_syriaca	ATGCCACGACGATCTATATGGAAGGGCAGTTTTGTTGATGCATTCCTCTTGAGAATGAAGAGATTGAACAGGAAAATTTGGTCACGTAGATCTTCTATTTCGCCGGAATTCGTTGATTGCTCCGTACGAATTTACAATGGAAAAACTTCTGTTCGTTGTAAGATTATTGAAGGAAAGGTTGGTCATAAATTTGGAGAGTTTGCTTCTACACGGAAACGA---TCGAGAACTAATATTGGACCGGGAAGAAAAAAGGGGAAA
B_Atrichum_angustatum	ATGACACGA---TCTGTATGGAAAGGCCCTTTTGTGGATGCTTGCCTGTTCAAGCAAAAAAAAATCAGATGGAGAATTTGGTCACGTAGATCTTGTATTTTGCCTCAATTTGTTGGTCGCTATGCACAAATTTATAACGGAAAGGGTTCTGTTGGTTTGAAGATTACTGAAGAAATGGTTGGTCATAAATTTGGAGAGTTTGCTTCTACACGGAAACCCTCTTCAAGAACCAAAATCAAACCAAAAAAAAAGGTACGA---
B_Bartramia_pomiformis	ATGACACGA---TCTGTATGGAAAGGCCCTTTTGTGGATGCTTGCTTGTTCAAGCAAAAAAAGATCAGATGGAAAATTTGGTCACGTAGATCTTGTATTTTGCCTCAATTTGTTGGTTGCTATGCACAAATTTATAACGGAAAAGGTTCTGTTGGTTTAAAAATTACTGAAGAAATGGTTGGTCATAAATTTGGAGAGTTTGCTTCTACACGGAAACCTTCTTCGAAAACAAAAATAAAACAAAAGAAAAAGGTACGA---
E_Batis_maritima	ATGCCACGACGATCTATATGGAAGGGAAGTTTTGTTGATGCATTCCTGTTGAGAATGAAGAGATTGAACAGGAAAATTTGGTCACGTAGATCTTCTATTTTGCCGGAATTCGTTGATTGCTCCGTACGAATTTACAATGGAAAAACTCCTGTTCGTTGTAAGATCACTGAGGGAAAGGTTGGTCATAAATTTGGAGAGTTTGCGTTTACACGGAAACGAAGATCGAGAACAAATATTGGACCGGGAAGAAAAAGGGGAAAA
B_Buxbaumia_aphylla	ATGACACGA---TCTGTATGGAAAGGGCCTTTTGTGGATGCTTGTTCGTTCAGGCAAAAGAAGATCAGATGGAGAATTTGGTCACGTAGATCTTGTATTTTGCCTCAATTTGTTGGTTGCTATGTACAAATTTATAACGGAAAAAGTTCTGTTGCTTTAAAAATTACTGAGGAAATGGTTGGTCATAAATTTGGAGAGTTCGCTTCTACACGCAAACCCTCTTCAAAAAGCAAGATTAGACCGAAAAAAAAAGTACGA---
E_Carica_papaya	ATGCCACGACGATCTATATGGAAGGGCACTTTTGTTGATGCATTCCTGTTGAGAATGAAGAGATTGAACAGGAAAATTTGGTCACGTAGATCTTCTATTTTGCCGGAATTCGTTAATTGCTCCGTACGAATTTACAATGGAAAAACTCCTGTTCGTTGTAAGATCACTGAAGGAAAGGTTGGTCATAAATTTGGAGAGTTTGCTTCTACACGGAAACGAAGATCGAGAACAAATAGTGGACCGGGAAGAATTAAGGGAAAT
A_Chaetosphaeridium_globosum	ATGGCACGA---TCTTTATGGAAAGGCCCTTTTGTGGATGCTCATTTATTAAAAAAAGAACAATCGCTACAAAAAATTTGGTCTCGACGTTCTTGTATATTGCCACAGTTTGTTGGCAATATCGTTTCGGTTTATAATGGAAAAAACTTCGTGAATTTAAAAATCACAGATGAAATGGTTGGACATAAATACGGAGAATTTGCTTCCACACGAAAAATAGCAACAAAACACAAAAAAACATGGCGCAAAAAG---------
A_Chara_vulgaris	ATGTCACGA---TCTATATGGAAAGGTCCATTTGTAGATGCTTGTCTGTTGAAAAAG------------TGGAAAATTTGGTCACGTAGATCTTGTATTTTGCCTAAATTTGTCGGTTACTATGCACAAGTTTATAACGGAAAATATTTTGTTGGTTTACAGATTACTGAAGATATGGTTGGTCATAAATTTGGAGAATTTGCTTCTACACGTAAAACTTCG---AAAACAAAAACGAAA---CAAAAAAAG---AAAAAC
A_Chlorokybus_atmophyticus	ATGACACGA---TCAATATGGAAGGGCCCTTTTTTAGACCCTTCATTAAGAAAATTAAAAAAGTTTAAAAGAAAGATTTGGTCTCGTAGATCTACTATTTTACCAGATTTTGTCGGTCAATCTTTTGAAGTACATAATGGAAAACTGTTTATTCCTGTAAGAATTACAGAAGAAATGATTGGCCATAAGTTTGGCGAGTTTGCGTCTACAAGAAAAAAACCT---GTTCACAAAAAAAAGATTAAGAAAAAA---------
E_Citrullus_lanatus	ATGCCACGACGATCTATATGGAAGGGCAGTTTTGTTGATGCATTCCTGTTGAGAATGAAGAGATTGAACAGGAAAATTTGGTCACGTAGATCTTCGATTTTGCCGGAATTCGTTGATAGCTCCGTACGAATTTACAATGGAAAAACTTCTGTTCGTTGTAAGATCACTGAAGGAAGGATTGGTCATAAATTTGGAGAGTTTGCTTCGACACGGAAACGAAGATCGAGAACAAATATTGGACCGGGAAAAAAAGGGGGA---
B_Climacium_americanum	ATGACACGA---TCTGTATGGAAAGGCCCTTTTGTGGATGCTTGCTTGTTCAAGCAAAAAAAGATCAGATGGAAAATTTGGTCACGTAGATCTTGTATTCTGCCTCAATTTGTCGGTTGCTATGCACAAATTTATAACGGAAAAGGTTCTGTTGGTTTGAAAATTACTGAAGAAATGGTTGGTCATAAATTTGGAGAGTTTGCTTCTACACGGAAACCTTCTTCGAGAACGAAAATAGGACAAAAAAAAAAGGTACGA---
E_Cucurbita_pepo	ATGCCACGACGATCTATATGGAAGGGCAGTTTTGTTGATGCATTCCTGTTGAGAATGAAGAGATTGAACAGGAAAATTTGGTCACGTAGATCTTCGATTTTGCCGGAATTCGTTGATAGCTCCGTACGAATTTACAATGGAAAAACTTCTGTTCGTTGTAAGATCACTGAAGGAAGGGTTGGTCATAAATTTGGAGAGTTTGCTTCGACACGGAAACGAAGATCGAGAACAAATATTGGACCGGGAAAAAAAAGGGGAGAA
G_Cycas_taitungensis	ATGCCACGACGATCTATATGGAAGGGCAGTTCCGTTGATGCTCTCTCGTCGAAAATGAAGAGATCTAGCAGGAAAATTCGGTCACGTAGATCTCCCATTTTGCCAGAATCTGTTGATTGCTTCGTACGAATTTATAACGGAAAAACCTCTGTTCGTTGCAAGATCACTGAAGGAAAGGTTGGTCATAAATCTGGAGAGTCCGCTTCTGCACGGAAACGAAAATCGAGAACCGATATCGGACCGGGAAGAAAGGGGAAAAGG
B_Funaria_hygrometrica	ATGACACGA---TCTGTATGGAAAGGCCCTTTTGTGGATGCTTGCTTGTTCAAGCAAAAAAAGATCAGATGGAAAATTTGGTCACGTAGATCTTGTATTTTGCCTCAATTTGTTGGTTGCTATGCACAAATTTATAACGGAAAAGGTTCTGTTGGTTTAAAAATTACTGAAGAAATGGTTGGTCATAAATTTGGAGAGTTTGCTTCTACACGGAAACCTTCTTCAAAAACAAAAATAAGACAAAAAAAAAAGGTACGA---
P_Huperzia_squarrosa	ATGACACGA---TCTGTATGGAAAGGCCCTTTTTATGATGCTTTCTTAAAAAAGCGAAAAAGGAACAGGTGGAGAATTTGGTCACGTAGATCTGTTATTTTGCCCGAATTTGTTGGTTGCTACGCACAAATTTATAATGGAAAAGGTTTTGTTGGTTCAAAGATTACTGAAGACATGATTGGTCATAAATTTGGAGAGTTTGCTTCTACACGTAAAATCTCG---AAAACCGAGATCAAACCAAAGAAAAAGGTACGA---
B_Hypnum_imponens	ATGACACGA---TCTGTATGGAAAGGCCCTTTTGTGGATGCTTGCTTGTTCAAGCAAAAAAAGATCAGATGGAAAATTTGGTCACGTAGATCTTGTATTCTGCCTCAATTTGTCGGTTGCTATGCACAAATTTATAACGGAAAAGGTTCTGTTGGTTTGAAAATTACTGAAGAAATGGTTGGTCATAAATTTGGAGAGTTTGCTTCTACACGGAAACCTTCTTCGAGAACGAAAATGAGACAAAAAAAAAAGGTACGA---
B_Marchantia_polymorpha	ATGACACGC---TCTATATGGAAAGGTCCTTTTGTGGATACTTGCTTGTTCAAGCAAAAAAAGATCAGGTGGAGAATTTGGTCACGTAGATCTTGTATTTTGCCTCAATTTGTTGGTTGCTATGCACAAATTTATAACGGAAAAGGTTTTGTTGGTTTAAAGATTACTGAAGAAATGGTTGGTCATAAATTTGGAGAGTTTGCTTCTACACGGAAAACCTCTTCGAAAACCAAGATCAAACCAATCAAAAAGGTACGA---
A_Mesostigma_viride	ATGACTCGT---TCAATTTGGAAAGGTCCTTTTGTCGATGTGAGCTTA---------AAAAAA---------------TGGTCGCGTCGTTCTACAATTTTACCAGATTTTTTAGGAAAAACTTTTCAAGTAACCACAGGGCAACGTTTTGTAAAAGTGCATGTTAATGAAGAAATGATAGGTCATAAATTTGGTGAATTTGCAAGTACACGGAAATTTGCT---AAAAAAGAACTAAAAAAAAAGAAAAAA---------
E_Nicotiana_tabacum	ATGCCACGACGATCTATATGGAAGGGAAGTTTTGTTGATGCATTCCTCTTGAGAATGAAGAGATTTAACAGGAAAATTTGGTCACGTAGATCTTCTATTTCGCCGGAATTCGTTGATTGCTCCGTACGAATTTACAATGGAAAAACTCCTGTTCGTTGTAAGATTACTGAAGGAAAGGTTGGTCATAAATTTGGAGAGTTTGCTTCTACACGGAAACGAAGATCGAGAACAAATATTGGACCGGGAAGAAAAAAGGGGAAA
B_Nitella_hyalina	ATGTCACGA---TCTATATGGAAAGGTCCATTTGTAGATGCTTGTCTGTTGAAAAAG------------TGGAAAATTTGGTCACGTAGATCTTGTATTTTGCCTCAATTTGTCGGTTACTATGCACAAGTTTATAACGGAAAAGATTTTGTTGGTTTACAGATTACTGAAGATATGGTTGGTCATAAATTTGGAGAATTTGCTTCTACACGTCAAACTTCG---AAAACAAAAACGAAA---CAAAAAAAG---AAAAAC
B_Orthotrichum_stellatum	ATGACACGA---TCTGTATGGAAAGGCCCTTTTGTGGATGCTTGCTTGTTCAAGCAAAAAAAGATCAGATGGAAAATTTGGTCACGTAGATCTTGTATTTTGCCTCAATTTGTCGGTTGCTATGCACAAATTTATAACGGAAAAGGTTCTGTTGGTTTGAAAATTACTGAAGAAATGATTGGTCATAAATTTGGAGAGTTTGCTTCTACACGGAAACCTTCTTCAAAAACAAAAATAAAACAAAAAAAAAAGGTACGA---
M_Oryza_rufipogon	ATGCCACGACGATCTATATGGAAGGGAAGTTTTGTTGATGCTTTCCTGTTTAGAATAAACAGAATGAGCAGGAAAATTTGGTCACGTAGATCTTCTATTTCGCCGGAATTCGTTGATTGCTCCGTACTCATTTACAATGGAAAAACTCCTGTTCGTTGTAAGATCACTGAAGGAAAGGTTGGTCATAAATTTGGAGAGTTTGCTTTTACACGGAGACGAAGATATCAAACAAATAGAGGAAAGGGCAGAAAGGGGAAAAAG
M_Oryza_sativa_Indica_Group	ATGCCACGACGATCTATATGGAAGGGAAGTTTTGTTGATGCTTTCCTGTTTAGAATAAACAGAATGAGCAGGAAAATTTGGTCACGTAGATCTTCTATTTCGCCGGAATTCGTTGATTGCTCCGTACTCATTTACAATGGAAAAACTCCTGTTCGTTGTAAGATCACTGAAGGAAAGGTTGGTCATAAATTTGGAGAGTTTGCTTTTACACGGAGACGAAGATATCAAACAAATAGAGGAAAGGGCAGAAAGGGGAAAAAG
M_Oryza_sativa_Japonica_Group	ATGCCACGACGATCTATATGGAAGGGAAGTTTTGTTGATGCTTTCCTGTTTAGAATAAACAGAATGAGCAGGAAAATTTGGTCACGTAGATCTTCTATTTCGCCGGAATTCGTTGATTGCTCCGTACTCATTTACAATGGAAAAACTCCTGTTCGTTGTAAGATCACTGAAGGAAAGGTTGGTCATAAATTTGGAGAGTTTGCTTTTACACGGAGACGAAGATATCAAACAAATAGAGGAAAGGGCAGAAAGGGGAAAAAG
M_Phoenix_dactylifera	ATGCCACGACGATCTATATGGAAGGGAAGTTTTGTTGATGCTTTCCTGTTTAGAATGAACAGATTGAGCAGGAAAATTTGGTCACGTAGATCTTCTATTTCGCCGGAATTCGTTGATTGCTCCGTACTCATTTACAATGGAAAAACTCCTGTTCGTTGTAAGATCACTGAAGGAAAGGTTGGTCATAAATTTGGAGAGTTTGCTTCTACACGGAGACGAAGATCGAGAACAAATAAAGGAAAGGGAAGAAAGGGGAAAAAG
B_Physcomitrella_patens	ATGACACGA---TCTGTATGGAAAGGCCCTTTTGTGGATGCTTGCTTGTTCAAGCAAAAAAAGATCAGATGGAAAATTTGGTCACGTAGATCTTGTATTTTGCCTCAATTTGTTGGTTGCTATGCACAAATTTATAACGGAAAAGGTTCTGTTGGTTTAAAAATTACTGAAGAAATGGTTGGTCATAAATTTGGAGAGTTTGCTTCTACACGGAAACCTTCTTCAAAAACAAAAATAAGACAAAAAAAAAAGGTACGA---
B_Pleurozia_purpurea	ATGACACGC---TCTATATGGAAAGGTCCTTTTGTGGATACTTGCTTGTTCAAGCAAAAAAAGATTAGGTGGAGAATTTGGTCACGTAGATCTTGTATTTTGCCCCAATTTGTTGGTTGCTATGCACGAATCTATAACGGAAAAGGTTTTGTTGGTTTAAAGATTACTGAAGAAATGGTTGGTCATAAATTTGGAGAGTTTGCTTCTACACGGAAAACCTCCTCGAAAACCAAGATCAAACCAATCAAAAAGGTACGA---
B_Ptychomnion_cygnisetum	ATGACACGA---TCTGTATGGAAAGGCCCTTTCGTGGATGCTTGCTTGTTCAAGCAAAAAAAGATCAGATGGAAAATTTGGTCACGTAGATCTTGTATTCTGCCTCAATTTGTCGGTTGCTATGCACAAATTTATAACGGAAAAGGTTCTGTTGGTTTGAAAATTACTGAAGAAATGGTTGGTCATAAATTTGGGGAGTTTGCTTCTACACGGAAACCTTCTTCGAGAACAAAGATAAGA---CGAAAAAAGGTACGA---
E_Rhazya_stricta	ATGCCACGACGATCTATATGGAAGGGCAGTTTTGTTGATGCATTCCTCTTGAGAATGAAGAGATTGAACAGGAAAATTTGGTCACGTAGATCTTCTATTTCGCCGGAATTCGTTGATTGCTCCGTACGAATTTACAATGGAAAAACTTCTGTTCGTTGTAAGATTACTGAAGGAAAGGTTGGTCATAAATTTGGAGAGTTTGCTTCTACACGGAAACGAAGATCGAGAACAAATATTGGACCGGGAAGAAAAAGGGGGAAA
E_Ricinus_communis	ATGCCACGACGATCTATATGGAAGGGCAGTTTTGTTGATTCATTCCTGTTGAGAATGAAGAGATTGAACAGGAAAATTGGGTCACGTAGATCTTCTATTTTGCCGGAATTCGTTAATTGCTCCGTACGAATTTACAATGGAAAAACCGTTGTAAGATCA---CTGAAGGAT------------CAACAATTT---------------------------------------------------------------------
A_Roya_obtusa	ATGACACGT---TCTGTATGGAAAGGTCCTTTTGTGGATTCCAGTATATTGAAATTAAAAGAAATAAAATTAAAAATATGGTCACGTAGATCATGTATTTTACCTCAATTTATAGATTTTATAGCACAAGTATATAATGGTAAAAATTTTATTAGTTTAAAGATAACTGAAGATATGGTAGGGCATAAATTCGGAGAATTTTCAAAAACAAGAAAAAAGTCA---AAAACTAATTTGTTATCTCAAAAAAAAAGTGGGTCG
B_Sphagnum_palustre	ATGACACGA---TCTGTATGGAAAGGCCCTTTTGTAGATGCTTGCTTGTTCAAGCAGAAAAAGATCAAGTGGAAAATTTGGTCACGTAGATCTTGTATTTTGCCTCAATTTGTTGGTTGCTACGCACAAATTTATAACGGAAAAGGTTCTGTTGGTTTAAAGATTACTGAAGAAATGGTTGGTCATAAATTTGGAGAGTTTGCTTCTACACGAAAACCCTCTTCGAAGACCAAAGTAAAACCGAAAGAAAAGGTACGA---
B_Tetraphis_pellucida	ATGACACGA---TCTGTATGGAAAGGCCCTTTTGTGGATGCTTACTTATTCGAGCGAAAAAAGATCAGATGGAGAATTTGGTCACGTAGATCTTGTATTTTGCCCCAATTTGTTGGTTGTTATGCACAAATTTATAACGGAAAAGGTTCTGTTGGTTTAAAGATTACTGAAGAAATGGTTGGTCATAAATTTGGAGAGTTTGCTTCTACACGGAAACCCTCTTCGAGAACCAAGATCAAACCAAAAAAAAAGGTACGA---
B_Treubia_lacunosa	ATGACACGC---TCCATATGGAAAGGTCCTTTTGTGGATACTTGCTTGTTCAAGCAAAAAAAGATCAGGTGGAGAATTTGGTCACGTAGATCTTGTATTTTGCCTCAATTTGTTGGTTACTATGCACAAATTTATAACGGAAAAGGTTTTGTTGGTTTAAAGATTACTGAAGAAATGGTTGGTCATAAATTTGGAGAGTTTGCTTCTACACGAAAAACCTCTTCGAAAACCAAGATCAAACCAATCAAAAAGGTACGA---
M_Triticum_aestivum	------------------------------------------------------------AGAAGGAGCAGGAAAATTTGGTCACGTAGATCTTCTATTTCGCCGGAATTCGTTGATTGCTCCGTACTCATTTACAATGGAAAAACTCCTGTTCGTTGTAAGATCACTGAAGGT---------CATAAATTTGGAGAGTTTGCTTTTACACGGAGACGAAGATATCGAACAAATAGAGGAAAGGGGAAAAAG---------
B_Ulota_hutchinsiae	ATGACACGA---TCTGTATGGAAAGGCCCTTTTGTGGATGCTTGCTTGTTCAAGCAAAAAAAGATCAGATGGAAAATTTGGTCACGTAGATCTTGTATTTTGCCTCAATTTGTCGGTTGCTATGCACAAATTTATAACGGAAAAGGTTCTGTTGGTTTGAAAATTACTGAAGAAATGATTGGTCATAAATTTGGAGAGTTTGCTTCTACACGGAAACCTTCTTCAAAAACAAAAATAAAACAAAAAAAAAAGGTACGA---
E_Vaccinium_macrocarpon	ATGCCACGACGATCTATATGGAAGGGCAGTTTTCTTGATGCATTCCTGTTGAGAATGAAGAGATTGAACAGGAAAATTTGGTCACGTAGATCTTCTATTTCGCCGGAATTCGTTGATTGCTCCGTACGAATTTACAATGGAAAAACTCCTGTTCGTTGTAAGATCACTGAAGGAAAGGTTGGTCATAAATTTGGAGAGTTTGCTTTTACACGGAAACGAAGATCGAGAACAAATATTGGACTGGGCAGAAAAAGGGGGAAA
E_Vitis_vinifera	ATGCCACGACGATCTATATGGAAGGGCAGTTTTGTTGATGCATTCCTGTTGAGAATGAAGAGATTGAACAGGAAAATTTGGTCACGTAGATCTTCTATTTCGCCGGACTTCGTTGATTGCTCCGTACGAATTTACAATGGAAAAACTCCTGTTCGTTGTAAGATCACTGAAGGAAAGGTTGGTCATAAATTTGGAGAGTTTGCTTCTACACGGAAACGAAGATCGAGAACAAATATTGGACCGGGAAGAAAAAAGGGGAAA
N_Amborella_trichopoda	ATGCCACGACGATCTATATGGAAGGGCAGTTTTGTTGATGCTTTCCTGTTGAGAATGAAGAACTTTAGCAGGAGAATTTGGTCACGTAGATCAAATATTGAGCCGGAATTCGTTGATTGCTCCGTACGAATTTACAATGGAAAAAGTCCTGTTCGTTGTAAGATCACTGAAGGAAAGGTTGGTCATAAATTTGGAGAGTTTGCTTCTACACGGAAACGAAGACCTTCGATAAAAATTCTTCCGGGAAGAAGGGGGAAAAAG
N_Liriodendron_tulipifera	ATGCCACGACGATCTATATGGAAGGGCAGTTTTGTTGATGCATTCCTGTTGAGAATGGAAAGATTGAGCAGGAAAATTTGGTCACGTAGATCTTCTATTTCGCCGGAATTCGTCGATTGCTCCGTACGAATTTACAATGGAAAAACTCCTGTTCGTTGTAAGATCACTGAAGGAAAGGTTGGTCATAAATTTGGAGAGTTTGCTTCTACACGGAAACGAAGATCGAGAACAAATATTGAACCGGGAAGAAAAGGGAAAAAG
E_Nelumbo_nucifera	ATGCCACGACGATCTATATGGAAGGGCAGTTTTGTTGATGCATTCCTGTTGAGAATGAAAAGATTGAACAGGAAAATTTGGTCACGTAGATCTTCTATTTCGCCAGAATTCGTTGATTGCTCCGTACGAATTTACAATGGAAAAACTCCTGTTCGTTGTAAGATCACTGAAGGAAAGGTTGGTCATAAATTTGGAGAGTTTGCTTCTACACGGAAACGAAGATCGAGAACAAATATTGGACAGGGAAGAAAAAAGGGGAAA
