# Supplementary material for: The mitochondrial genome map of Nelumbo nucifera reveals ancient evolutionary features
Source: Sci Rep. 2016 Jul 22;6:30158. doi: 10.1038/srep30158 (PMC4957087; doi:10.1038/srep30158)
Supplement: Supplementary Data S1 [file srep30158-s2.zip › Alignment/rps3.phy]

75 1653
M_Aegilops_speltoides	ATGGCACGAAAAGGAAATCCAATTTCGGTAAGACTTGATCTGAATCGTAGTTCAGATCCAAGTCGGTTCAGTGATTATTATTATGGTAAATCATTGTATCAAGATGTCAATCTTAGATCTTATTTTAGTTCGATACGTCCACCTACGAAACTCGCCCTTGGCTTTCGTCTCGGTAGGTGTATTATTCTACATTTTCCCAAAAGGACATTCATTCATTTCTTTCTTCCCGGGCGATCACCACGACTAAAACGAAAAAAGAAATCAAGACCCGTACTACAG---AAGGGCTGGTGGCCGACATTTGGGAAAGTCGGGCCGATCGGGTGTCTTCATTCAAGCGAGGGTACAGAGGAAGAACGAAACGAAGTGAGAGGCCGGGGGGCAGGGAAAAGAGTCGAG…
E_Ajuga_reptans	TATGGAAGAAAAGGGTCGGAAAAAGCTCTCTCTTCAACCGACAAAGCGGCTCTTCATCCGTCGGTTTTACTGGATCTTTTTTATGGGAAATCCTTCTATCAAGATCTCCACTTTCAGTCCTACTTCGGGGATATCAACCCACCTACTAGAAAGCGCTTTGGCTCTCGTCTTGGTGGGTGTACGATTTTTCACTTCCCCAAAGCGGCAGACGTTCATCTATTCCTTCCCCGTCGACCACGGCACCTCAAACGACGCACAAAATCCAGACCG---------------------TGGTGGAAAGCCGGGCGTCTTCCT------------------------------TCAAGTGAAGAACAAAAGGAAGTGAGGGCTCGCTTCTTAAGGAGAGGGACGGAG…
B_Anomodon_rugelii	ATGGCGCAAAAAATAAATCCGATTTCAGTCAGACTGAATCTGAATCGTAGTTCAGATTCAAGTTGGTTTAGTGATTATTATTATGGAAAATTGTTGTATCAAGATGTAAATTTTAGAGATTACTTTGATTTAATACGTCCACCTACGGGAAAAACGTTTGGCTTTCGTCTCGGTAAGTTTATTATTCATCATTTTCCCAAAAGGACATTCATTCACGTCTTTTTTTTGGATCGA---------CTTAGCCGATCG---------------------------------AGACACACAGGCCTTGGGGCAATACAATCGGTCAAGCTGATTAGGCGTATTGACGACACGAAGATACAGCGAAACGAA---------------------------------…
E_Arabidopsis_thaliana	ATGGCACGAAAAGGAAATCCGATTTCGGTAAGACTTGGAAAAAATCGTAGTTCAGATTCAAGTCGGTTCAGTGAGTATTATTATGGTAAATTTGTGTATCAAGATGTCAATCTGAGATCTTATTTCGGTTCGATACGTCCACCTACGAGACTCACCTTCGGCTTTCGTCTCGGTAGGTGTATTATTCTACATTTTCCTAAAAGAACATTCATTCATTTCTTTCTTCCCCGTCGACCACGACGACTGAAACGACGTGAAAAAACTAGACCCGGAAAGGAGAAGGGCCGGTGGTGGACGACATTCGGGAAAGCCGGGCCGATCGAGTGTCTTCATTCAAGCGACGATACAGAAGAAGAACGAAACGAAGTGAGAGGCCGGGGGGCAAGGAAAAGAGTCGAG…
E_Asclepias_syriaca	ATGGCGCGAAAAGGAAATCCGATTTCGGTAAGACTTGATCTGAATCGTAGTTCAGATTCAAGTTGGTTCAGTGATTATTATTATGGTAAATCAGTGTATCAAGATGTCAATCTGAGATCTTATTTCGGTTCGATACGTCCACCTACGAGACTCACCTTTGGCTTTCGTCTCGGTAGGTGTATTATTCTACATTTTCCCAAAAGAACATTCATTCATTTCTTTCTTCCCCGTCGACCACGACGACTGAAACGACGCGATAAATCCAGACCC------AGGAAGGCCCGGTGGTGGGCA---TTTGGGAAAGTCGGGCCGATCGGGTGTCTTCATTCAAAGGACGGTACAGAAGAAGAACGAAAGGAAGTGAGAGGCCGGGGGGCAGGGAAAAGAGTCGAT…
B_Atrichum_angustatum	ATGGCGCAAAAGATAAATCCGATTTCAGTAAGACTGAATCTGAATCGTAGTTCAGATTCGAGTTGGTTTAGTGATTATTATTATGGAAAATTGTTGTATCAAGATGTAAATTTTAGAGATTACTTTGATTTAATACGTCTACCTACGGGAAAAACGTTTGGCTTTCGTCTCGGTAGGTTCATTATTCATCATTTTCCTAAAAGGACATTCATTCACGTATTTTTTCCAGATCGA---------CTTAGTCGATCA---------------------------------AGACATACAGGCCTTGGGGCAATACAATCTGTCAAGTTGATTAGACGTATTGACGACACAGAGATACAGCGGAACGAA---------------------------------…
B_Bartramia_pomiformis	ATGGCGCAAAAAATAAATCCGATTTCAGTCAGACTGAATCTGAATCGTAGTTCAGATTCAAGTTGGTTTAGTGATTATTATTATGGAAAATTGTTGTATCAAGATGTCAATTTTAGAGATTACTTTGATTTAATACGTCCACCTACGGGAAAAACGTTTGGCTTTCGTCTCGGTAAGTTTATTATTCATCATTTTCCTAAAAGGACATTCATTCACGTATTTTTTTTGGATCGA---------CTTAGCCGATCA---------------------------------AGACACACAGGCCTTGGGGCAATACAATCGGTCAAGCTGATTAGGCGTATTGACGACACAAAGATACAGCGAAACGAA---------------------------------…
E_Batis_maritima	ATGGCACGAAAAGGAAATCCGATTTCGGTAAGAAAGGATCAGAATCGTAGTTCAGATTCAAGTCGGTTCAGTGATTATTATTATGGTAAATCGGTGTATCAAGATGTCAATCTGAGATCTTATTTCGGTTCGATACGTCCACCTACGAGACTCACCTTTGGCTTTCGTCTCGGTAGGTGTATTATTCTACATTTTCCTAAAAGAACATTCATTCATTTCTTTCTTCCCCGTCGACCACGACGACTGAAACGACGCAAAAAAACTAGACCCGGAAAGGGGAAGGGCCGGTGGTGGACGACATTCGGGAAAGTCGGGCCGATCGGGTGTCTTCATTCAAGCGACGATACAGAAGAAGAACGAAACGAAGTGACAGGCCGCGCGGCAAGGAAAAGAGTCGAG…
E_Beta_macrocarpa	ATGGCACGAAAAGGAAATCCGATTTCGGTAAGACTTGATCTGAATCGTAGTTCAGATTCAAGTTGGTTTAATGATTATTATTATAGTAAATTAGTATATCAAGATATCAATCTGAGATCTTATTTTGGTTCGATACGTCCACCTACGAGACTTACCTTTGGCTTTCGCCTCGGTAGGTGTATTATTATACATTTTCAAAAACGAACATTCATTAATTTCTTTCTTCCTCGTCGACCACAACGACGGAAACGACGCAAAAAATCCAGACCCGGAAAGACGAAGGGCCGGTGGTGGGAA---TTGGGGAAAGTCGGGCCGATCGAGTGTCTTTATTCAAGCGAGGGTAGAAAAGAAGAACGAAACGAAGTGAGAGACCGAAGGGCCGGGAAAAGAGTCGAG…
E_Beta_vulgaris_subsp_maritima	ATGGCACGAAAAGGAAATCCGATTTCGGTAAGACTTGATCTGAATCGTAGTTCAGATTCAAGTTGGTTTAATGATTATTATTATAGTAAATTAGTATATCAAGATATCAATCTGAGATCTTATTTTGGTTCGATACGTCCACCTACGAGACTTACCTTTGGCTTTCGCCTCGGTAGGTGTATTATTATACATTTTCAAAAACGAACATTCATTAATTTCTTTCTTCCTCGTCGACCACAACGACGGAAACGACGCAAAAAATCCAGACCCGGAAAGACGAAGGGCCGGTGGTGGGAA---TTGGGGAAAGTCGGGCCGATCGAGTGTCTTTATTCAAGCGAGGGTAGAAAAGAAGAACGAAACGAAGTGAGAGACCGAAGGGCCGGGAAAAGAGTCGAG…
E_Beta_vulgaris_subsp_vulgaris	ATGGCACGAAAAGGAAATCCGATTTCGGTAAGACTTGATCTGAATCGTAGTTCAGATTCAAGTTGGTTTAATGATTATTATTATAGTAAATTAGTATATCAAGATCTCAATCTGAGATCTTATTTTGGTTCGATACGTCCACCTACGAGACTTACCTTTGGCTTTCGCCTCGGTAGGTGTATTATTATACATTTTCAAAAACGAACATTCATTAATTTCTTTCTTCCTCGTCGACCACAACGACGGAAACGACGCAAAAAATCCAGACCCGGAAAGACGAAGGGCCGGTGGTGGGAA---TTGGGGAAAGTCGGGCCGATCGAGTGTCTTTATTCAAGCGAGGGTAGAAAAGAAGAACGAAACGAAGTGAGAGACCGAAGGGCCGGGAAAAGAGTCGAG…
E_Boea_hygrometrica	ATGGCACGAAAAGGAAATCCGATTTCGGTAAGACTTGATCTGAATCGTAGTTCAGATTCAAGTTGGTTCAGTGAGTATTATTATGCTAAATCAGTGTATCAAGATCTCAATCTGAGATCTTATTTCGGTTCGATACGTCCACCTACGAGACTCACCTTTGGCTTTCGTCTCGGTAGGTGTATTATTCTACATTTTCCAAAAAGAACATTCCTTCATTTATTTCTTCCCCGTCGACCACGACGACTAAAACGACGCGAAAAATCCAGACCCGGAAAGGCGAAGGGCCGGTGGTGGGAA---TTTGGGAAAGTCGGGCCGATCGGGTGTCTTCATTCAAGCGACGGTACAGAAGAAGAACGAAACGAAGTGAGAGGCCGGGGGTCGGGGGAAAGAGTCGAG…
E_Brassica_carinata	ATGGCACGAAAAGGAAATCCGATTTCGGTAAGACTTGGAAAAAATCGTAGTTCAGATTCAAGTCGGTTCAGTGAGTATTATTATGGTAAATTTGTGTATCAAGATGTCAATCTGAGATCTTATTTCGGTTCGATACGTCCACCTACGAGACTCACCTTTGGCTTTCGTCTCGGTAGGTGTATTCTTCTACATTTTCCTAAAAGAACATTCATTCATTTCTTTCTTCCCCGTCGACCACGACGACTGAAACGACGTGAAAAAACTAGACCCGGAAAGGAGAAGGGCCGGTGGTGGACGACATTCGGGAAAGCCGGGCCGATCGGGTGTCTTCGC------GACGATACAGAAGAAGAACGAAACGAAGTGAGAGGCCGGGGGGCAAGGAAAAGAGTCGAG…
E_Brassica_juncea	ATGGCACGAAAAGGAAATCCGATTTCGGTAAGACTTGGAAAAAATCGTAGTTCAGATTCAAGTCGGTTCAGTGAGTATTATTATGGTAAATTTGTGTATCAAGATGTCAATCTGAGATCTTATTTCGGTTCGATACGTCCACCTACGAGACTCACCTTTGGCTTTCGTCTCGGTAGGTGTATTCTTCTACATTTTCCTAAAAGAACATTCATTCATTTCTTTCTTCCCCGTCGACCACGACGACTGAAACGACGTGAAAAAACTAGACCCGGAAAGGAGAAGGGCCGGTGGTGGACGACATTCGGGAAAGCCGGGCCGATCGGGTGTCTTCGC------GACGATACAGAAGAAGAACGAAACGAAGTGAGAGGCCGGGGGGCAAGGAAAAGAGTCGAG…
E_Brassica_napus	ATGGCACGAAAAGGAAATCCGATTTCGGTAAGACTTGGAAAAAATCGTAGTTCAGATTCAAGTCGGTTCAGTGAGTATTATTATGGTAAATTTGTGTATCAAGATGTCAATCTGAGATCTTATTTCGGTTCGATACGTCCACCTACGAGACTCACCTTTGGCTTTCGTCTCGGTAGGTGTATTCTTCTACATTTTCCTAAAAGAACATTCATTCATTTCTTTCTTCCCCGTCGACCACGACGACTGAAACGACGTGAAAAAACTAGACCCGGAAAGGAGAAGGGCCGGTGGTGGACGACATTCGGGAAAGCCGGGCCGATCGGGTGTCTTCGC------GACGATACAGAAGAAGAACGAAACGAAGTGAGAGGCCGGGGGGCAAGGAAAAGAGTCGAG…
E_Brassica_oleracea	ATGGCACGAAAAGGAAATCCGATTTCGGTAAGACTTGGAAAAAATCGTAGTTCAGATTCAAGTCGGTTCAGTGAGTATTATTATGGTAAATTTGTGTATCAAGATGTCAATCTGAGATCTTATTTCGGTTCGATACGTCCACCTACGAGACTCACCTTTGGCTTTCGTCTCGGTAGGTGTATTCTTCTACATTTTCCTAAAAGAACATTCATTCATTTCTTTCTTCCCCGTCGACCACGACGACTGAAACGACGTGAAAAAACTAGACCCGGAAAGGAGAAGGGCCGGTGGTGGACGACATTCGGGAAAGCCGGGCCGATCGGGTGTCTTCGC------GACGATACAGAAGAAGAACGAAACGAAGTGAGAGGCCGGGGGGCAAGGAAAAGAGTCGAG…
E_Brassica_rapa_subsp_campestris	ATGGCACGAAAAGGAAATCCGATTTCGGTAAGACTTGGAAAAAATCGTAGTTCAGATTCAAGTCGGTTCAGTGAGTATTATTATGGTAAATTTGTGTATCAAGATGTCAATCTGAGATCTTATTTCGGTTCGATACGTCCACCTACGAGACTCACCTTTGGCTTTCGTCTCGGTAGGTGTATTCTTCTACATTTTCCTAAAAGAACATTCATTCATTTCTTTCTTCCCCGTCGACCACGACGACTGAAACGACGTGAAAAAACTAGACCCGGAAAGGAGAAGGGCCGGTGGTGGACGACATTCGGGAAAGCCGGGCCGATCGGGTGTCTTCGC------GACGATACAGAAGAAGAACGAAACGAAGTGAGAGGCCGGGGGGCAAGGAAAAGAGTCGAG…
M_Butomus_umbellatus	ATGGCACGCAAAGGAAATCCTATTTCCGTCAGACTTGATCAGAATCGTAGTTCAGACCCAAGTTGGTTCAGTGATTATTATTATGGTAAATTAGTGTATCAAGATGTCAATCTGAGATCTTATTTCGGTTCGATACGCCCACCTACGATCTCAACCTTTGGCTTTCGTCTGGGTAGGTGTCTCCTTCTACATTTTCCCAAAGGGACATTCATTCATTTCTTTCTGCCCCGTGGACCACTACGACTGAAACGACGCGACGAATCAAGACCCGGAAAGGAGAAG---GGCCAGTGGTGGGCATTTGGGAAAGTCGGGCCGATCGGGTGTCTTCATTCAAGCAAGGGTACAGAGGAAGAACGAACCGACGTGAGAGGCCGGGGGGCTTTTGGGGGGGCAGAA…
B_Buxbaumia_aphylla	ATGGCGCAAAAAATAAATCCGATTTCAGTTAGACTGAATCTGAATCGTAGTTCAGATTCAAGTTGGTTTAGTGATTATTATTATGGAAAATTGTTATATCAAGATATAAATTTTAGAGATTACTTTGATTTAGTACGTCCACCTACGGGAAAAACGTTTGGCTTTCGTCTCGGTAGGTTCATTATTCATCATTTTCCTAAAAAGACATTCATTCACGTATTTTTTCTGAATCGA---------CTCAGCCGATCA---------------------------------GGCTATACA---------AGCGTACAATCGGTCAGGTTAATTAGGCGTATCGACGACACAGATATACAGCGAAACGAA---------------------------------…
E_Carica_papaya	ATGGCACGCAAAGGAAATCCGATTTCGGTAAGACTTGATCTGAATCGTAGTTCAGATTCAAGTTGGTTCAGTGATTATTATTATGGTAAATCGGTGTATCAAGATGTAAATCTGAGATCTTATTTCGGTTCGATACGTCCACCTACGAGACTAACCTTTGGCTTTCGTCTCGGTAGGTGTATTATTCTACATTTTCCTAAAAGAACATTCATTCATTTCTTTCTTCCCCGTCGACCACGACGACTGAAACGACGCAAAAAAACCAGACCCGGAAAGGAGAAGGGCCGGTGGTGGACGACATTCGGGAAAGTCGGGCCGATCGGGTGTCTTCATTCAAGCGACGATACAGAAGAAGAACGAAACGAAGTGAGAGGCCGGGGGGCAGGGAAAAGAGTCGAG…
A_Chaetosphaeridium_globosum	ATGGCGCAAAAAGTAAATCCTATTTCTCTTCGATTAGATGTGAACCGTTCTTCTGATTCTCTTTGGTTTAGTGATTATTATTATACAAAATTATTATACGAAGATCTTAATTTGCGAGAATATTTCAATTCAATTCATAAAATGGTTACACGA------------------------------------------------------------------------------------------------------------------------------------------------------------------------------------------------------------------------------------------------------…
A_Chara_vulgaris	ATGGCACAAAAAGTCAATCCAATCTCAGTCAGACTCAATGTGAATCGTAGTCCAGATTCTTGTTGGTTTAGTGATTATTATTATGGAGAATTATTGTATCAAGATTTGAATATTCGAGAATACTTCGGTTCAATTCGACCGCCTATGGGTCAAGTGTTTGGTTTTCGTCCTGGTAGATGTGTTATACACCATTTTCCTAAAAGAACTCTTATTCATCTGTTTTTTCTCAGTAGA---------ACTTTACAA------------------------------------------------------------------------------------------------AAATCCAAAACCAAC------------------------------------…
A_Chlorokybus_atmophyticus	ATGGGTCAAAAAACAAATCCTATATCTGTACGAAATCAATTAAATAGAGCTCCAGATTCATGCTGGTATAATGATTATAACTATGCAAATCTGTTGTTTCATGATTTAAATTTACGATCTTATTATCAATCTCTTTTACGGTTAATAAAACTAAATTCTGGTAGATGCATACTTCAAATCTCTCCCAAAAAAGTATCACTTGTATTCTTTTATTCAAACAATCTTACCTACCAAACCCCGATCCTACCACTTCGTTTCCTACCACTTCGTGGTAGCTTCCTACGTGGTAATTTCCGTGCTGCTGCACAGATTGGAGAGAAAGGTAAGGAAGATGAATCGAATAGAGTTGACGGTAATATTTTACCACACCGCTTTGGTCAGAGAGCAGGGAAATTATCT…
E_Citrullus_lanatus	ATGGCACGAAAAGGAAATCCTATTTCGGTAAGACTTGATCTGAATCGTAGTTCAGATTCAAGTCGGTTCAGTGATTATTATTATGGTAAATCACTGTATCAAGATGTCAATCTGAGATCTTATTTCGGTTCGATACGTCCACCTACGAGACTCACCTTTGGCTTTCGTCTCGGTAGGTGTATTATTTTACATTTTCCCAAAAGAACATTCATTCATTTCTTTCTTCCTCGTCGACCACGACGACTGAAACGACGCGAAAAATCCAAACCCGGAAAGGAGAAG---GGCCGGTGGTGGGCATTTGGGAAAGTCGGGCCAATCGGGTGTCTTCATTCAAGCGACGATACAGAAGAAGAACGAAACGAA------GGCCGGGAGGCAGAGAAAAGAGTCGAG…
B_Climacium_americanum	ATGGCGCAAAAAATAAATCCGATTTCAGTCAGACTGAATCTGAATCGTAGTTCAGATTCAAGTTGGTTTAGTGATTATTATTATGGAAAATTGTTGTATCAAGATGTAAATTTTAGAGATTACTTTGATTTAATACGTCCACCTACGGGAAAAACGTTTGGCTTTCGTCTCGGTAAGTTTATTATTCATCATTTTCCCAAAAGGACATTCATTCACGTATTTTTTTTGGATCGA---------CTTAGCCGATCG---------------------------------AGACACACAGGCCTTGGGGCAATACAATCGGTCAAGCTGATTAGGCGTATTGACGACACGAAGATACAGCAAAACGAA---------------------------------…
E_Cucumis_sativus	ATGGCACGAAAAGGAAATAAGATTTCGGTAAGACTTGATCAGAATCGTAGTTCAGATTCAAGTCGGTTCAGTGATTATTATTATGGTAAATCACTGTATCAAGATGTCAATCTGAGATCTTATTTCGGTTCGATACGTCCACCGGAGAGACTGACCTTTGGCTTTCGTCTCGGTAGGTGTATTATTTTACATTTTCCCAAAAGAACATTCATTCATTTCTTTCTTCCTCGTCGACCACGAGGACTGAAAGGAGGCGAAAAATCCAAACCCGGAAAGGAGGAGAAGGGCCGGTGGTGGGCATTTGGGAAAGTCGGGCCAATCGGGTGTCTTCATTCAAGCGAGGATAGAGAAGAAGAACGAAAGGAAAAGGATGCCTTGGAGGCAGAGAAAAGAGTCGAG…
E_Cucurbita_pepo	ATGGCACGAAAAGGAAATCCGATTTCGGTAAGACTTGATCTGAATCGTAGTTCAGATTCAAGTTGGTTCAGTGATTATTATTATGGTAAATCACTGTATCAAGATGTCAATCTGAGATCTTATTTCGGTTCGATACGTCCACCTACGAGACTGACCTTTGGCTTTCGTCTTGGTAGGTGTATTATTTTACATTTTCCCAAAATCACATTCATTCATTTCTTTCTTCCCCGTCGACCACGAGGACTGAAACGACGCGCAAAATCCAAACCCGGAAAGGATCAG---GGCCGGTGGTGGGCATTTGGGAAAGTCGGGCCAATTGGGTGTCTTCATTCAAGTGACGATACAGAAGAAGAACGAAACAAA------GGCCGGGAGGCAGAGAAAAGAGTGGAG…
G_Cycas_taitungensis	ATGGCACGAGAAGTCAATCCGATTTCAGTCAGACTTAATCCGAATCGTAGTTCAGATCCAAGTCGGTCCAGTGATTATTATCATGGGAAATTGGTGTATCAAGATGTCAATCTTAGAGATTATTTCGGTTCAATACGTCCACCTACGAGAAAAACCTTTGGCTTTCGTCTCGGTAGGTGTATTATTCATCATTTTACCAAAAGGACATTCATTCATTTATCTCTTCCCCGTCGACCACGACGACTGAAACGACGCGGCAAATCAAGGCCCGGAAAG---------GGCCGGTGGTGGGCATTTGGGAAAGTCAGGTCGATCGGG---------CCCGACGACGGTACAGAGGAAGAACGAAACGAAGGCCGCCGGCGGGGGGCAGGAAAAACTGTCAAG…
E_Daucus_carota_subsp_sativus	ATGGCGCGAAAAGGAAATCCGATTTCGGTAAGACTTGAGAAAAATCGTAGTTCAGATTCAAGTCGGTTCAGTGATTATTATTATGGTAAATCAGTGTATCAAGATGTTAATATGAGATCTTATTTCGGTTCGATACGTCCACCTACGAGACTCACCTTTGGCTTTCGTCTCGGTAGGTGTCTTATTCTACATTTTCCCAAAAGAACATTCATTCATTTATTTCTTCCCCGTCGACCACGACGACTGAAACGACGCGAAAAATCCAGACCCGGAAAGAAAAAGGGGGGCCGGTGGTGGGCATTTGGGAAAGTCGGGCCGATCGGGTGTCTTCATTCAAGCGACGATACAGAAAAAGAACGAAACGAAGTGAGAGGCCGGGAGACAGGGAAAAGAGCCGAG…
A_Entransia_fimbriata	ATGGGTAAAAAAGTCACACCAATTTTATTTCGTCTTTATTATAATCGTTGGCCTGATTCATCCTGGTTTAGTGATTTG---TATTCACAACTACTTCATCAGGACATATCTATTAAGAAATTTTTTGGATCTTCAAATTCAATTGGGCAAAAAAGTCGAAAAAATCGAGGGGGCAAAGCCCGGGCACCAAAAGGGAAGGCACCAGGAACTATTCCCCATACCAAAAAAGGGCCG---------------------------------------------------------GCGGCACAGGTAGGAAGGGGATCCCTAAGGAGCTCCTTCGTAACCCCTTCTTTGTTACAAATAGGGCGCAGTGCG---------------------------------…
B_Funaria_hygrometrica	ATGGCGCAAAAAATAAATCCGATTTCAGTCAGATTGAATCTGAATCGTAGTTCAGATTCAAGTTGGTTTAGTGATTATTATTATGGAAAATTGTTGTATCAAGATGTAAATTTTAGAGATTACTTTGATTTAATACGTCCACCTACGGGAAAAACCTTTGGCTTTCGTCTCGGTAAGTTTATTATTCATCATTTTCCTAAAAGGACATTCATTCACGTATTTTTTCTGGATCGA---------CTTAGCCGGTCA---------------------------------AGACACACAGGCCTTGGGGCAATACAATCGGTCAAGCTGATTAGGCGTATTGACGACACGGAGATACAGCGAAACGAA---------------------------------…
E_Glycine_max	ATGGCACGAAAAGGAAATCCGATTTCGGTAAGACTCGATCTGAATCGTAGTTCAGATTCAAGTCGGTTCAGTGATTATTATTATGGTAAATTAGTGTATCAAGATGTCAATCTGAGATCTTATTTCGGTTCGATACGTCCACCTGCGAGACTAACCTTTGGCTTTCGTCTCGGTAGGTGTATTCTTATACATTTTCCCAAAAGAACATTCATTCATTTCTTTCTTCCCCGTCGACCACGACGACTGAAACGACGCAAAAAATCCAGACCCGGAAAGGAGAAGGGCCGGTGGTGGGCA---TTTGGGAAAGTCGGGCCGATCGGGTGTCTTCATTCCAGCGACAATACAGAAGAAGAACGAAACGAAGTGAGAGGCCGGAGGGCAGGGAAAAGAGTCGAG…
P_Huperzia_squarrosa	ATGGCACAAAAAGTAAATCCGATTTCAGTCAGACTCAATCTTAATCGTAGCTCAGATTCAAGTTGGTTTAGTGATTATTATTATGGAAAATTGTTGTATCAAGATGTAAATTTTAGAGATTATTCTGCTTCAATACGTCCACCTAGGCGAAACAAGTTTGGCTTCCGTCTCGGTAGATGTATTATTCATCATTCTCCTAAAAGGACATTTATTCATGTATTTTATCTGGGTCGA---------CACTACCGCCAA---------------------------------TCAGGACCTACGGGCCTTAGGGCAAAAAAATATAAGTTGACCAGGCGTATTGACGACACTGATAAAAAGCAAAACGAA---------------------------------…
B_Hypnum_imponens	ATGGCGCAAAAAATAAATCCGATTTCAGTCAGACTGAATCTGAATCGTAGTTCAGATTCAAGTTGGTTTAGTGATTATTATTATGGAAAATTGTTGTATCAAGATGTAAATTTTAGAGATTACTTTGATTTAATACGTCCACCTACGGGAAAAACGTTTGGCTTTCGTCTCGGTAAGTTTATTATTCATCATTTTCCCAAAAGGACATTCATTCACGTATTTTTTTTGGATCGA---------CTTAGCCGATCG---------------------------------AGACACACAGGCCTTGGGGCAATACAATCGGTCAAGCTGATTAGGCGTATTGACGACACGAAGATACAGCGAAACGAA---------------------------------…
N_Liriodendron_tulipifera	ATGGCACGAAAAGGAAATCCGATTTCGGTAAGACTTGATCTGAATCGTAGTTCAGATCCAAGTCGGTTCAGTGATTATTATTATGGTAAATCAGTGTATCAAGATGTCAATCTGAGATCTTATTTCGGTTCGATACGTCCACCTACGAGACTCACCTTTGGCTTTCGTCTCGGTAGGTGTATTATTCTACATTTTCCCAAAAGGACATTCATTCATTTCTTTCTTCCCCGTCGACCACGACGACTGAAACGACGCGACAAATCAAGACCCGGAAAC------------------------------------------------------------------------------------------GTGAGAGGCCGGGGGGCAGGGAAAAGAGTCGAG…
E_Lotus_japonicus	ATGGCACGAAAAGGAAATCCGATTTCGGTAAGACTCGATCTGAATCGTAGTTCAGATTCAAGTCGGTTCAGTGATTATTATTATTGTAAATTAGTTTATCAAGATGTCAATCTGAGATCTTATTTCGGTTCGATACGTCCACCTGCGAGGCTAACCTTTGGCTTTCGTCTCGGTAGGTGTATTCTTATAAATTTTCCCAAAAGAACATTCATTCATTTCTTTCTTCCCCGTCGACCACGACGACTGAAACGACGCGAAAAATCCAGACCCGGAAAGGAGAAGGGCCGGTGGTGGGCA---TTTGGGAAAGTCGGGCCGATCGGGTGTCTTCATTCCAGCGACAATACAGAAGAAGAACGAAACGAAGTGAGAGGCCGGAGGGCAGGGAAAAGAGTCGAG…
E_Malus_x_domestica	ATGGCACGAAAAGGAAATCCGATTTCGGTAAGACTTGATCTTAATCGTAGTTCAGATTCAAGTTGGTTTAGTGATTATTATTATGGTAAATTAGTGTATCAAGATGTCAATCTGAGGTCTTATTTCGGTTCCATACGTCCACCTACGAGACTTACTTTTGGCTTTCGTCTCGGTACGTGTATTATTCTACATTTTCCCAAAAGAACATTCATTCATTTCTTTCTTCCCCGTCGACCACGACGACTGAAACGACGCGAAAAATCCAGACCCGGAAAGGAGAAGGGCCGGTGGTGGGCA---TTTGGGAAAGTCGGGCCGATCGGGTGTCTTCATTCAAGCGGCGATACAGAAGAAGAACGAAACGAAGTGAGAGGCCGGGGGTCCGGGAAAAGAGTCGAG…
B_Marchantia_polymorpha	ATGGCACAAAAAGTAAATCCGATTTCAGTCAGACTCAATCTGAATCGTAGTTCAGATTCCAGTTGGTTTAGTGATTATTATTATGGAAAATTGTTGTATCAAGATTTAAATTTTAGAGATTATTTTGGTTCAATACGTCCACCTACGGGAAACACGTTTGGCTTTCGTCTCGGTAGGTGTATTATTCATCATTTTCCTAAAAGGACATTCATTCATGTATTTTTTCTGGATCGA---------CTTAGCCAATCA---------------------------------AGACATCAAGGCCTTGGGGCAATACCATCTGTCAAGTTGATCAGGCGTATTAACGACACAGTAAAACAGAGAAATGAA---------------------------------…
A_Mesostigma_viride	ATGGGTCAAAAAAGTAATCCTCAGGCTCTTCGAACTGCAGCTCCTCAACAGCATGAATCTTGTTGGTATCATGATAAATATTATAGTCATTTACTGAGTCAAGATTTTATGATTCGTTCATATATAGAAAAAAGATTGAAAGGC---------------------------------------------------------------------------------------------------------------------------------------------------------------------------------------------------------------------------------------------------------------…
E_Millettia_pinnata	ATGGCACGCAAAGGAAATCCGATTTCGGTAAGACTCGATCTGAATCGTAGTTCAGATTCAAGTCGGTTCAGTGATTATTATTTTGGTAAATTAGTGTATCAAGATGTCAATCTGAGATCTTATTTCGGTTCGATACGTCCACCTGCGAGACTAACCTTTGGCTTTCGTCTCGGTAGGTGTATTCTTATAAATTTTCCCAAAAGAACATTCATTCATTTCTTTCTTCCCCGTCGACCACGACGACTGAAACGACGCAAAAAATCCAGACCCGGAAAGGGGAAGGGCCGGTGGTGGGCA---TTTGGGAAAGTCGGGCCGATCGGGTGTCTTCATTCCAGCGACAATACAGAAGAAGAACGAAACGAAGTGAGAGGCCGGAGGGCAGGGAAAAGAGTCGAG…
E_Mimulus_guttatus	ATGGCACGAAAAGGAAATCCGATTTCGGTAAGACTTGATCTGAATCGTAGTTCAGATTCAAGTTGGTTCAGTGATTATTATTATGGGAAATCAGTGTATCAAGATCTCAATCTGAGATCTTATTTCGGTTCGATACGTCCACCTACGAAACTCACCTTTGGCTTTCGCCTCGGTAGGTGTATTATTATACATTTTCCCAAAAGAACATTCATTCATTTCTTTCTTCCCCGTCGACCACGACGACTAAAACGACGCGCAAAATCCAGACCCGGAAAGGCGAAGAGCCGGCGGTGGGAA---TTGGGGAAAGTTGGGCCGATCAGGTGTCTTCATTCAAGCGACGGTACAGAAGAAGAACGAAACGAAGTGAGAGGCCGGGGGTCGGGGAAAAGAGTCGAG…
E_Nicotiana_tabacum	ATGGCACGAAAAGGAAATCCTATTTCGGTAAGACTTGATCTGAATCGTAGTTCAGATTCAAGTTGGTTTAGTGATTATTATTATGGTAAATCAGTGTATCAAGATGTCAATCTGAGATCTTATTTCGGTTCGATACGTCCACCTACGAGACTCACCTTTGGCTTTCGTCTCGGTAGGTGTATTATTATACATTTTCCCAAAAGAACATTCATTCATTTCTTTCTTCCCCGTCGACCACGACGACTGAAACGACGCGAAAAATCCAGACCCGTAAAGGAGAAGGGCCGGTGGGGGGCA---TTTGGGAAAGTCGGGCCGATCGGGTGTCTTCATTCAAGCGACGGTACAGAAGAAGAACGAAACGAAGTGAGAGGCCGGGGGGCAGGGAAAAGAGTCGAG…
B_Nitella_hyalina	ATGGCACAAAAAGTCAATCCAATCTCAGTCAGACTCAATGTGAATCGTAGTCCAGATTCTTGTTGGTTTAGTGATTATTATTATGGAGAATTATTGTATCAAGATTTGAATATTCGAGAATACTTCGGTTCAATTCGACCGCCTATGGGTCAAGTGTTTGGTTTTCGTCCTGGTAGATGTGTTATACACCATTTTCCTAAAAGAACTCTTATTCATCTGTTTTTTCTCAGTAGA---------ACTTTACAA------------------------------------------------------------------------------------------------AAATCCAAAACCAAC------------------------------------…
B_Orthotrichum_stellatum	ATGGCGCAAAAAATAAATCCGATTTCAGTCAGACTGAATCTGAATCGTAGTTCAGATTCAAGTTGGTTTAGTGATTATTATTATGGAAAATTGTTGTATCAAGATGTAAATTTTAGAGATTACTTTGATTTAATACGTCCACCTACGGGAAAAACGTTTGGCTTTCGTCTCGGTAAGTTTATTATTCATCATTTTCCTAAAAGGACATTCATTCACGTATTTTTTTTGGATCGA---------CTTAGCCGATCA---------------------------------AGACACACAGGCCTTGGGGCAATACAATCGGTCAAGCTGATTAGGCGTATTGACGACACAAAGATACAGCGAAACGAA---------------------------------…
M_Oryza_rufipogon	ATGGCACGAAAAGGAAATCCAATTTCGGTAAGACTTGATCTGAATCGTAGTTCAGATCCAAGTCGGTTCAAT---------------------------------GTCAATCTTAGATCTTATTTCAGTTCGATACGTCCACCTACGATACTCACCTTTGGCTTTCGTCTCGGTAGGTGTATTATTCTACATTTTCCCAAAAGGACATTCATTCATTTCTTTCTTCCCCGTCGACCACTACGACTAAAACGACGCGACAAATCAAGACCCGGAAAG------AAGGGCCGGTGGTGGGCATTTGGGAAAGTCGGGCCGATCGGGTGTCTTCATTCAAGCGAGGGTACAGAGGAAGAACGAAACGAAGTGAGAGGCCGGGGGGCAGGGAAAAGAGTCGAG…
M_Oryza_sativa_Indica_Group	ATGGCACGAAAAGGAAATCCAATTTCGGTAAGACTTGATCTGAATCGTAGTTCAGATCCAAGTCGGTTCAGTGATTATTATTATGGTAAATCATTGTATCAAGATGTCAATCTTAGATCTTATTTCAGTTCGATACGTCCACCTACGATACTCACCTTTGGCTTTCGTCTCGGTAGGTGTATTATTCTACATTTTCCCAAAAGGACATTCATTCATTTCTTTCTTCCCCGTCGACCACTACGACTAAAACGACGCGACAAATCAAGACCCGGAAAG------AAGGGCCGGTGGTGGGCATTTGGGAAAGTCGGGCCGATCGGGTGTCTTCATTCAAGCGAGGGTACAGAGGAAGAACGAAACGAAGTGAGAGGCCGGGGGGCAGGGAAAAGAGTCGAG…
M_Oryza_sativa_Japonica_Group	ATGGCACGAAAAGGAAATCCAATTTCGGTAAGACTTGATCTGAATCGTAGTTCAGATCCAAGTCGGTTCAGTGATTATTATTATGGTAAATCATTGTATCAAGATGTCAATCTTAGATCTTATTTCAGTTCGATACGTCCACCTACGATACTCACCTTTGGCTTTCGTCTCGGTAGGTGTATTATTCTACATTTTCCCAAAAGGACATTCATTCATTTCTTTCTTCCCCGTCGACCACTACGACTAAAACGACGCGACAAATCAAGACCCGGAAAG---GATAAGGGCCGGTGGTGGGCATTTGGGAAAGTCGGGCCGATCGGGTGTCTTCATTCAAGCGAGGGTACAGAGGAAGAACGAAACGAAGTGAGAGGCCGGGGGGCAGGGAAAAGAGTCGAG…
M_Phoenix_dactylifera	ATGGCACGAAAAGGAAATCCGATTTCGGTAAGACTTGATCTGAATCGTAGTTCAGATCCAAGTCGGTTCAGTGAGTATTATTATGGTAAATCAGTGTATCAAGATGTCAATCTTAGATCTTATTTCGGTTCGATACGTCCACCTACGATACTCACCTTTGGCTTTCGTCTCGGTAGGTGTATTATTCTACATTTTCCCAAAAGGACATTCATTCATTTCTTTCTTCCCCGTCGACCACTACGACGGAAACGACGCGACAAATCAAGACCCGGAAAG------AAGGGCCGGTGGTGGGCATTTGGGAAAGTCGGGCCGATCGGGTGTCTTCATTCAAGCGACGGTACAGAAGAAGAACGAAACGAAGTGAGAGGCCGGGGGGCAGGGAAAAGAGTCGAG…
B_Physcomitrella_patens	ATGGCGCAAAAAATAAATCCGATTTCAGTCAGATTGAATCTGAATCGTAGTTCAGATTCAAGTTGGTTTAGTGATTATTATTATGGAAAATTGTTGTATCAAGATGTAAATTTTAGAGATTACTTTGATTTAATACGTCCACCTACGGGAAAAACGTTTGGCTTTCGTCTCGGTAAGTTTATTATTCATCATTTTCCTAAAAGGACATTCATTCACGTATTTTTTCTGGATCGA---------CTTAGCCGGTCA---------------------------------AGACACACAGGCCTTGGGGCAATACAATCGGTCAAGCTGATTAGGCGTATTGACGACACAGAGATACAGCGAAACGAA---------------------------------…
B_Pleurozia_purpurea	ATGGCGCAAAAAGTCAATCCGATTTCAGTCAGACTCAATCTGAATCGTAGTTCAGATTCCAGTTGGTTTAGTGATTATTACTACGGAAAATTGTTGTATCAAGATTTAAATTTTAGAGATTATTTTGGTTCAATACGGCCGCCTACGGGAAACACGTTTGGCTTTCGTCTCGGTAGGTGTATTATTCACCATTTTCCTAAAAGGACATTTATTCATGTATTTTTTTTGGATCGA---------CTTAGCCAATCA---------------------------------AGACATCAAGGCCTTGGGGCAATACCATCTGTCAAGTTGATCGGGCGTATTAACGACACAGTAAAACAGAGAAATGAA---------------------------------…
B_Ptychomnion_cygnisetum	ATGGCGCAAAAAATAAATCCGATTTCAGTCAGACTGAATCTGAATCGTAGTTCAGATTCAAGTTGGTTTAGTGATTATTATTATGGAAAATTGTTGTATCAAGATGTAAATTTTAGAGATTACTTCGATTTAATACGTCCACCTACGGGAAAAACGTTTGGCTTTCGTCTCGGTAAGTTTATTATTCATCATTTTCCCAAAAGGACATTCATTCACGTATTCTTTTTGGATCGA---------CTTAGCCGATCG---------------------------------AGACACACGGGCCTTGGGGCAATACAATCGGTCAAGCTGATTAGGCGTATTGACGACACGAAGGTACAGCGAAACGAA---------------------------------…
E_Raphanus_sativus	ATGGCACGAAAAGGAAATCCGATTTCGGTAAGACTTGGAAAAAATCGTAGTTCAGATTCAAGTCGGTTCAGTGAGTATTATTATGGTAAATTTGTGTATCAAGATGTCAATCTGAGATCTTATTTCGGTTCGATACGTCCACCTACGAGACTCACCTTTGGCTTTCGTCTCGGTAGGTGTATTCTTCTACATTTTCCTAAAAGAACATTCATTCATTTCTTTCTTCCCCGTCGACCACGACGACTGAAACGACGTGAAAAAACTAGACCCGGAAAGGAGAAGGGCCGGTGGTGGACGACATTCGGGAAAGCCGGGCCGATCGGGTGTCTTCGC------GACGATACAGAAGAAGAACGAAACGAAGTGAGAGGCCGGGGGGCAAGGAAAAGAGTCGAG…
E_Rhazya_stricta	ATGGCGCGAAAAGGAAATCCGATTTCGGTAAGACTTGATCTGAATCGTAGTTCAGATTCAAGTTGGTTCAGTGATTATTATTATGGTAAATCAGTGTATCAAGATGTCAATCTGAGATCTTATTTCGGTTCGATACGTCCACCTACGAGACTCACCTTTGGCTTTCGTCTCGGTAGGTGTATTATTCTACATTTTCCCAAAAGAACATTCATTCATTTCTTTCTTCCCCGTCGACCACGACGACTGAAACGACGCGATAAATCCAGACCCGGAAAGGAGAAGGGCCGGTGGTGGGCA---TTTGGGAAAGTCGGGCCGATCGGGTGTCTTCATTCAAACGACGGTACAGAAGAAGAACGAAAGGAAGTGAGAGGCCGGGGGGCAGGGAAAAGAGTCGAG…
E_Ricinus_communis	ATGGCACGAAAAGGAAATCCGATTTCGGTCAGACTTGATCTGAATCGTAGTTCAGATTCAAGTCGGTTCAGTGATTATTATTATGGTAAATCAGTGTATCAAGATGTCAATCTGAGATCTTATTTCGGTTCGATACGTCCACCTACGAGACTCACCTTTGGCTTTCGTCTCGGTAGATGTATTATTCTACATTTTCCCAAAAGAACATTCATTAATTTCTTTCTTTCCCGTCGACCACGACGACTGAAACGACGCGAAAAAACCAGACCCGGAAAGGAGAAGGGCCGGTGGTGGACA---TTCGGGAAAGTCGGGCCGATCAGGTGTCTTCATTCAAGCGACAATACAGAAGAAGAACGAAACGAAGTGAGAGGCCGGGGGGCAGGGAAAAGAGTCGAG…
A_Roya_obtusa	ATGTCACAAAAAATAAACCCCATTGCTGTTAGATTGAAATTTAATAGAACTTCCGATTCTAGCTGGTTTAGCGATTATTATTACTCATCTCTTCTTTTTTTAGATTTCAATTTTCAAAATTATTTAAAATCTATTACAGATAAAGTTGGGTCTAAAAATGGATTTCAAATGCAAAAATGTATCATATATCATTTACCA---------------------------------------------------------------AAAAAAAGTACTGCTCATTTATTAAAAGATTTCAAATTAAAAAAAACATTAAAAAAAAAAAATGAATTATCTGCGGAAAAAAAGAATAATTTTAACATAAATCAATTAACTAATATTTCAAAAAATTTGAAAAAAAAT…
E_Salvia_miltiorrhiza	ATGGCACGAAAAGGAAATCCAATTTCGGTAAGACTTGATCTGAATCGTAGTTCAGATTCAAGTTGGTTCAGTGAGTATTATTATGGGAAATCACTGTATCAAGATCTCAATCTGAGATCTTATTTCGGTTCGATACGTCCACCTACGAGACTCACCTTTGGCTTTCGCCTCGGTAGGTGTATTATTATACATTTTCCCAAAAGAACATTCATTCATTTCTTTCTTCCCCGTCGACCACGACGACTAAAACGACGCGAAAAATCCAGA------------AAGGGCCGGTGGTGGGAA---TTTGGGAAAGTCGGGCCGATCGGGTGTCTTCATTCAAGCGACGGTACAGAAGAAGAACGAAAGGAAGTGAGAGGCCGGGGGTCGGGGAAAAGAGTCGAG…
E_Silene_latifolia	---------------------------------------------------------------------------TATTATTATGGTAAATTAGTATATCAAGATATCAATCTGAGATCTTATTTCGGTTCGATACGTCCACCTACGAGACTCACCTTTGGCTTTCGGCTGGGTAGGTGTATTATTATACATTTTCAAAAAAGAACATTCATTAATTTTTTTCTTCCTCGTCGAGATTTAAAACGGAAACGACGCAAAAAATCCAGACCTTTCATATTT---GGCCGGTGGTGGGAA---TTTGGGAAAGTAGGGCCGATCGAGTGTCTTTATTCAAGCGCTAGAAGAAAAGAAGAACGAAACGAAGTGAGAGGCCGGAGGGCCGGGAAAAGAGTCGAG…
B_Sphagnum_palustre	ATGGCGCAAAAAGTAAATCCAATTTCAGTCAGACTCAAACTAAATCGTAGTTCAGATTCAAGTTGGTTTAGTGATTATTATTATGGAAAATTATTGTATCAAGATGTAAATTTTATAGATTATTTTAGTTCAATACGTCTACCTACAGGAAACACGTTTGGCTTTCGTCTTGGTAGCTTTATTACTCACCATTTTCCTAAAAGGACATTTATTCACGTATTTTTTTTAGATCGA---------CTTAGCCAATTA---------------------------------AAACGTACAGGCCTTGGGGCAATACAATCTGTCAAGTTGATTAAGCGTATTGATGACACAGAAATACAGCAAAAGGAA---------------------------------…
M_Spirodela_polyrhiza	---------ATGGAAGCCCCCGCAAGAAAGAAGCGGCTCTTCCCACGTTCCATTGAC------------TCTATTTATTATTATGGTAAATCAGTGTATCAAGATGTTAATCTGAGATCTTATTTCGGTTCGATACGTCCACCTACGATAAGTTCCTTTGGCTTTCGTCTCGGTAGGTGTATTATTCTACATTTTCCCAAAAGGACATTCATTCATTTCTTTCTTCCCCGTCGACCACTACGACTGAAACGACGCGACAAATCAAGACCCGGAAAG------AAGGGCCGGTGGTGGGCTTTTGGGAAAGTCGAGCCGATCGGGTGTCTTCAAAAAAGCGAGGGTACAGAGGAAGAACGAAACGAAGTGAGAGGCCAGGGGGCAGGGAAAAGAGTCGAG…
B_Tetraphis_pellucida	ATGGCGCAAAAAATAAATCCGATTTCAGTCAGACTTAATCTGAATCGTAGTTCAGATTCAAGTTGGTTTAGTGATTATTATTATGGAAAATTGTTGTATCAAGATGTAAATTTTAGAGATTACTTTGATTTAATACGTCCACCTACGGGAAAAACGTTTGGCTTTCGTCTCGGTAGGTTCATTATTCATCATTTTCCTAAAAGAACATTCATTCACGTATTTTTTCTGGATCGA---------CTTAGCCGATCA---------------------------------AGACATACAGGCCTTGGGGCAATACAATCTGTCAAGTTGATTAGGCGTATTGACGACACGGAAATCCAGCGAAACGAA---------------------------------…
B_Treubia_lacunosa	ATGGCACAAAAAGTCAATCCGATTTCAGTCAGACTCAATCTGAATCGTAGTTCAGATTCCAGTTGGTTTAGTGATTATTATTATGGAAAATTGTTGTATCAAGATTTAAATTTTAGAGATTATTTCGGTTCAATACGTCCACCTACGGGAAACACGTTTGGCTTTCGTCTCGGTAGGTGTATTATTCATCATTTTCCTAAAAGGACATTCATTCATGTATTTTTTCTGGATCGA---------CTTAGCCAATCA---------------------------------AGACATCAAGGCCTTGGGGCAATACAATCTGTCAAGTTGATTAGGTGTATTCACGACACAGTAAAACAGGGAAATGAA---------------------------------…
M_Tripsacum_dactyloides	ATGGCACGAAAAGGAAATCCAATTTCGGTAAGACTTGATCTGAATCGTAGTTCAGATCCAAGTCGGTTCAGTGATTATTATTATGGTAAATCATTGTATCAAGATGTCAATCTTAGATCTTATTTCAGTTCGATACGTCCACCTACGAGACTCACCTTTGGCTTTCGTCTCGGTAGGTGTATTATTCTACATTTTCCCAAAAGGACATTCATTCATTTCTTTCTTCCCCGTCGACCACTACGACTAAAACGACGCGACAAATCAAGACCCGGAAAG------AAGGGCCGGTGGTGGGCATTTGGGAAAGTCGGGCCGATCGGGTGTCTTCATTCAAGCGAGGGTACAGAGGAAGAACGAAACGAAGTGAGAGGCCGGGGGGCAGGGAAAAGAGTCGAG…
M_Triticum_aestivum	ATGGCACGAAAAGGAAATCCAATTTCGGTAAGACTTGATCTGAATCGTAGTTCAGATCCAAGTCGGTTCAGTGATTATTATTATGGTAAATCATTGTATCAAGATGTCAATCTTAGATCTTATTTTAGTTCGATACGTCCACCTACGAAACTCGCCCTTGGCTTTCGTCTCGGTAGGTGTATTATTCTACATTTTCCCAAAAGGACATTCATTCATTTCTTTCTTCCCGGGCGATCACCACGACTAAAACGA---AAGAAATCAAGACCCGTACTACAG---AAGGGCTGGTGGCCGACATTTGGGAAAGTCGGGCCGATCGGGTGTCTTCATTCAAGCGAGGGTACAGAGGAAGAACGAAACGAAGTGAGAGGCCGGGGGGCAGGGAAAAGAGTCGAG…
M_Triticum_timopheevii	ATGGCACGAAAAGGAAATCCAATTTCGGTAAGACTTGATCTGAATCGTAGTTCAGATCCAAGTCGGTTCAGTGATTATTATTATGGTAAATCATTGTATCAAGATGTCAATCTTAGATCTTATTTTAGTTCGATACGTCCACCTACGAAACTCGCCCTTGGCTTTCGTCTCGGTAGGTGTATTATTCTACATTTTCCCAAAAGGACATTCATTCATTTCTTTCTTCCCGGGCGATCACCACGACTAAAACGAAAAAAGAAATCAAGACCCGTACTACAG---AAGGGCTGGTGGCCGACATTTGGGAAAGTCGGGCCGATCGGGTGTCTTCATTCAAGCGAGGGTACAGAGGAAGAACGAAACGAAGTGAGAGGCCGGGGGGCAGGGAAAAGAGTCGAG…
B_Ulota_hutchinsiae	ATGGCGCAAAAAATAAATCCGATTTCAGTCAGACTGAATCTGAATCGTAGTTCAGATTCAAGTTGGTTTAGTGATTATTATTATGGAAAATTGTTGTATCAAGATGTAAATTTTAGAGATTACTTTGATTTAATACGTCCACCTACGGGAAAAACGTTTGGCTTTCGTCTCGGTAAGTTTATTATTCATCATTTTCCTAAAAGGACATTCATTCACGTATTTTTTTTGGATCGA---------CTTAGCCGATCA---------------------------------AGACACACAGGCCTTGGGGCAATACAATCGGTCAAGCTGATTAGGCGTATTGACGACACAAAGATACAGCGAAACGAA---------------------------------…
E_Vigna_angularis	ATGGCACGAAAAGGAAATCCGATTTCGGTAAGACTCGATCTGAATCGTAGTTCAGATTCAAGTCGGTTCAGTGATTATTATTATGGTAAATTACTGTATCAAGATGTCAATCTGAGATCTTATTTCGGTTCGATACGTCCACCTGCGAGACTAACCTTTGGCTTTCGTCTCGGTAGGTGTATTCTTATACATTTTCCCAAAAGAACATTCATTCATTTCTTTCTTCCCCGTCGACCACGACGACTGAAACGACGCCAAAAATCCAGACCCGGAAAGGAGAAGGGCCGGTGGTGGGCA---TTTGGTAAAGTCGGGCCGATCGGGTGTCTTCATTCCAGCGACAATACAGAAGAAGAACGAAACGAAGTGAGAGGCCGGAGGGCAGGGAAAAGAGTCGAG…
E_Vigna_radiata	ATGGCACGAAAAGGAAATCCGATTTCGGTAAGACTCGATCTGAATCGTAGTTCAGATTCAAGTCGGTTCAGTGATTATTATTATGGTAAATTAGTGTATCAAGATGTCAATCTGAGATCTTATTTCGGTTCGATACGTCCACCTGCGAGACTCACCTTTGGCTTTCGTCTCGGTAGGTGTATTCTTATACATTTTCCCAAAAGAACATTCATTCATTTCTTTCTTCCCCGTCGACCACGACGACTGAAACGACGCAAAAAATCCAGACCCGGAAAGGAGAAGGGCCGGTGGTGGGCA---TTTGGTAAAGTCGGGCCGATCGGGTGTCTTCATTCCAGCGACAATACAGAAGAAGAACGAAACGAAGTGAGAGGCCGGAGGGCAGGGAAAAGAGTCGAG…
E_Vitis_vinifera	ATGGCACGAAAAGGAAATCCGATTTCGGTAAGACTTGATCTGAATCGTAGTTCAGATTCAAGTTGGTTCAGTGATTATTATTATGGTAAATCAGTGTATCAAGATGTCAATCTGAGATCTTATTTCGGTTCGATACGTCCACCTACGAGACTCACCTTTGGCTTTCGTCTCGGTAGGTGTATTATTCTACATTTTCCCAAAAGAACATTCATTCATTTCTTTCTTCCTCGTCGACCACGAGGACTGAAACGACGCGAAAAATCCAGACCCGGAAAGGAGAAGGGCCGGTGGTGGGCA---TTTGGGAAAGTCGGGCCGATCGGGTGTCTTCATTCAAGCGACGGTACAGAAGAAGAACGAAACGAAGTGAGAGGCCGGGGGGCAGGGAAAAGAGTCGAG…
M_Zea_luxurians	ATGGCACGAAAAGGAAATCCAATTTCGGTAAGACTTGATCTGAATCGTAGTTCAGATCCAAGTCGGTTCAGTGATTATTATTATGGTAAATCATTGTATCAAGATGTCAATCTTAGATCTTATTTCAGTTCGATACGTCCACCTACGAGACTCACCTTTGGCTTTCGTCTCGGTAGGTGTATTATTCTACATTTTCCCAAAAGGACATTCATTCATTTCTTTCTTCCCCGTCGA---------CTAAAACGACGCGACAAATCAAGACCCGGAAAGGATAAGGGCCGGTGGTGGGCA---TTTGGGAAAGTCGGGCCGATCGGGTGTCTTCATTCAAGCGAGGGTACAGAGGAAGAACGAAACGAAGTGAGAGGCCGGGGGGCAGGGAAAAGACTCGAG…
M_Zea_mays_subsp_mays	ATGGCACGAAAAGGAAATCCAATTTCGGTAAGACTTGATCTGAATCGTAGTTCAGATCCAAGTCGGTTCAGTGATTATTATTATGGTAAATCATTGTATCAAGATGTCAATCTTAGATCTTATTTCAGTTCGATACGTCCACCTACGAGACTCACCTTTGGCTTTCGTCTCGGTAGGTGTATTATTCTACATTTTCCCAAAAGGACATTCATTCATTTCTTTCTTCCCCGTCGACCACTACGACTAAAACGACGCGACAAATCAAGACCCGGAAAGGATAAGGGCCGGTGGTGGGCA---TTTGGGAAAGTCGGGCCGATCGGGTGTCTTCATTCAAGCGAGGGTACAGAGGAAGAACGAAACGAAGTGAGAGGCCGGGGGGCAGGGAAAAGAGTCGAG…
M_Zea_mays_subsp_parviglumis	ATGGCACGAAAAGGAAATCCAATTTCGGTAAGACTTGATCTGAATCGTAGTTCAGATCCAAGTCGGTTCAGTGATTATTATTATGGTAAATCATTGTATCAAGATGTCAATCTTAGATCTTATTTCAGTTCGATACGTCCACCTACGAGACTCACCTTTGGCTTTCGTCTCGGTAGGTGTATTATTCTACATTTTCCCAAAAGGACATTCATTCATTTCTTTCTTCCCCGTCGACCACTACGACTAAAACGACGCGACAAATCAAGACCCGGAAAGGATAAGGGCCGGTGGTGGGCA---TTTGGGAAAGTCGGGCCGATCGGGTGTCTTCATTCAAGCGAGGGTACAGAGGAAGAACGAAACGAAGTGAGAGGCCGGGGGGCAGGGAAAAGAGTCGAG…
M_Zea_perennis	ATGGCACGAAAAGGAAATCCAATTTCGGTAAGACTTGATCTGAATCGTAGTTCAGATCCAAGTCGGTTCAGTGATTATTATTATGGTAAATCATTGTATCAAGATGTCAATCTTAGATCTTATTTCAGTTCGATACGTCCACCTACGAGACTCACCTTTGGCTTTCGTCTCGGTAGGTGTATTATTCTACATTTTCCCAAAAGGACATTCATTCATTTCTTTCTTCCCCGTCGACCACTACGACTAAAACGACGCGACAAATCAAGACCCGGAAAGGATAAGGGCCGGTGGTGGGCA---TTTGGGAAAGTCGGGCCGATCGGGTGTCTTCATTCAAGCGAGGGTACAGAGGAAGAACGAAACGAAGTGAGAGGCCGGGGGGCAGGGAAAAGACTCGAG…
M_Sorghum_bicolor	ATGGCACGAAAAGGAAATCCAATTTCGGTAAGACTTGATCTGAATCGTAGTTCAGATCCAAGTCGGTTCAGTGATTATTATTATGGTAAATCATTGTATCAAGATGTCAATCTTAGATCTTATTTCAGTTCGATACGTCCACCTACGAGACTCACCTTTGGCTTTCGTCTCGGTAGGTGTATTATTCTACATTTTCCCAAAAGGACATTCATTCATTTCTTTCTTCCCCGTCGACCACTACGACTAAAACGACGCAACAAATCAAGACCCGGAAAGGATAAGGGCCGGTGGTGGGCA---TTTGGGAAAGTCGGGCCGATCGGGTGTCTTCATTCAAGCGAGGGTACAGAGGAAGAACGAAACGAAGTGAGAGGCCGGGGGGCAGGGAAAAGAGTCGAG…
N_Amborella_trichopoda|rps3	ATGGCACGAAAAGGAAATCCAATTTCGGTAAGACTTGATCTGAATCGTAGTTCAGATCCAAGTCGGTTCAGTGAGTATTATTATGGTAAATCAGTGCATCAAGATGTCAATCTGAGATCTTATTTCGCTTCGATACGTCCACCTACGAGACAAACCTTTGGCTTTCGTCTCGGTAGGTGTATTATTCTACATTTTCCCAAAAGGACATTCATTCATTTCTTTCTTCCTAACAAG---------CGGAAACGACGCTACAAATCAAGACCCGGAAAGGAGAAGGGCCGGTGGTGGGCA---TTTGGGAAAGTTGGGCCTATCGGGTGTCTTCATTCAAGCGACGGTACAGAGGAAGAACGAAACGAAGTGAGAGGCCGGGGGGCAGGGAAAACTGTCGAG…
E_Nelumbo_nucifera	ATGGCACGAAAAGGAAATCCGATTTCGGTAAGACTTGATCTGAATCGTAGTTCAGATCCAAGTCGGTTCAGTGATTATTATTATGGTAAATCAGTGTATCAAGATGTCAATCTGAGATCTTATTTCGGTTCGATACGTCCACCTACGAGACTCACCTTTGGCTTTCGTCTCGGTAGGTGTATTATTCTACATTTTCCCAAAAGAACATTCATTCATTTCTTTCTTCCCCGTCGACCACGACGACTGAAACGACGCGACAAATCCAGACCCGGAAAGGAGAAGGGCCGGTGGTGGGCA---TTTGGGAAAGTCGGGCCGATCGGGTGTCTTCATTCAAGCGACGGTACAGAAGAAGAACGAAACGAAGTGAGAGGCCGGGGGGCAGGGAAAAGAGTCGAG…
