# Supplementary material for: The mitochondrial genome map of Nelumbo nucifera reveals ancient evolutionary features
Source: Sci Rep. 2016 Jul 22;6:30158. doi: 10.1038/srep30158 (PMC4957087; doi:10.1038/srep30158)
Supplement: Supplementary Data S1 [file srep30158-s2.zip › Alignment/rps4.phy]

75 1050
M_Aegilops_speltoides	ATGCCAGCATTAAGATTTAAAACGTGTCGTCTACTTCCAGGAAATGTTCGG---AACAGAGAACTTTCTCTAATCCAACGCCGTATTCTCCGAAGATTGAGGAACAAGAGGAGATCCATTAAA---AGAAATCTTTCTCGGAGAGAAAATCGAAACAGTAACATCAAATCACAAACTACACGAAAGTTGTCTCTTTATTATGGGGATTTACCCATAAGGGAGATGCACAGAGGAAGAGAACGAACTTCATATATCCCTTTTTTACTCAATCAAGAAACAAGATCGGACGTGATTCCGGTTCGTCTCCATTTTAGTGACACTCTTCCTCAAGCAAGGCAGCCGATAAGTCATCGAAGGGTTTGTTTGAATAATGGACTGGTAACCATTACTCATTTGAAA…
E_Ajuga_reptans	ATGGCTGCTTTCCGATTCAAAAGTTGTAGGTTACTTGGGGGAAACGTTTGG---AACAGAGAACTCACAATCATACAGCGTCGCATCCTCAAGGGATTGAGGAGGAAGGGGAGGTTCTTGAAG---------------ATGACAAAGAACCAACATAGTAACATCCAATTAGAAACAACACGAAAGTTGTCCCTTTTTTATGGAGATTTGTCCGTTACAAGGACAGACAGA---------AGAATATATTTTATCCCCTTTCTACTAAATCTAGAAAGAAGATTAGACGTGACTCTGGTTCGGATACGCTTTTGTCAAACTCTTCCTCAAGCAAGGCAGCTGATCAGCCATGGAAGGGTTTGTGTGAACCATCAAGTAGTCAACAGGATTCGTTGGAAA…
B_Anomodon_rugelii	ATGCCTGCATCAAGATTCAAAACTTGTCGTCAAATTTCGGAAAATGTTTGGCAGACCAAAAAACTTACTCAAAAACAAAAAGCCATTATTTTGAAGCTTCAAAAA---------------------------AAAACAAATAAAAAACAATCTGACTTTTCCAAAGAATTACAGACTATACAAAAGTTGTCCCTTTTTTATGGAAAATTACCCATGCGAAGGTCTAAAACGCAGACTTATCTAGATAAAAAAAATAGTTTGTTATTCGATATAGAACGAAGATTAGACGTGATTCTGGTTCGTCTCAATTTCTGTTTGACTATTTTTCAAGCAAGGCAGCTAATAAGTCATAAAAAAATTTGTGTCAATTCTAAAATGGTCAATATTCCTGGTTTTCAA…
E_Arabidopsis_thaliana	TTGTCCCCATTAAGATTTCAAACTTGTCGTCTACTTTCAGGAAATGTTCGG---AACAGAGAACTGACAATAATACAACGCCGCATTCTCCGAAGATTGAGGAACAGGAAGAGATCTATTAAGAAGAGAAAGATTTATCCGAAAAAATATCTTACCAGTTATATACAATTACAAACTACACGAAAGTTGCCCCTTTTTCATGGGGATTTACCCATCACAGAGATGCACAGAGGAACAAAACGAACTTCATATATCCCTTTTCCACTCAATCCAGAAACAAGATTTGACGTTATTCCGCTTCGTCTCCATTTTCTTGAAACTATTCCTCAAGCAAGGCAGCCGATAAGTCATCGAAGGGTTTGTGTGAATAAAGGAATGGTAAGCATTACTCATTTTAAA…
E_Asclepias_syriaca	------------------------------------------------------------------------------------------------------------------------------------------------------------------------------------------------------------------------------ATGCACAGAAGAACAGAACGAACTTCATATATCCCTTTTCTACTCAATCCAGAAACAAGATCGGACGTTATTCCGGTTCGTCTCCATTTTCGTGAAACTATTCCTCAAGCAAGGCAGCCGATAAGTCATCGAAGGGTTTGTGTGAATAATGGAATGGTAAGCATTACTCATTTTAAA…
B_Atrichum_angustatum	ATGCCTGCATCAAGATTTAAAACTTGTCGTCAAATTTCAGAAAATGTTTGGCAGACCAAAAAACTTACTCAAAAACAAAAAGCCATTATTTTAAAGCTTCGAAAA---------------------------AAAACAAATAAAAAACAATCTGACTTTTCCAAACAATTACAAACTATACAAAAGTTGTCCCTTTTTTATGGAAAATTACCCATGCAAAGGTCTGAAACGCAGACTTATCTAGATAAAAAAAACAGTTTGTTATTCGATATAGAACAAAGATTAGACGTTATTCTGCTTCGTCTTAATTTCTGTTTAACTATTTTTCAAGCACGGCAGCTAATAAGTCATAAGAAAATTTGTGTCAATTATAAAATGGTCAATATTCCTGGTTTTCAA…
B_Bartramia_pomiformis	ATGCCTGCATCAAGATTTAAAACTTGTCGTCAAATTTCGGAAAATGTTTGGCAGACCAAAAAACTTACTCAAAAACAAAAAGCCATTATTTTGAAGCTTCGAAAA---------------------------AAAACAAATAAAAAACAATCTGACTTTTCCAAAGAATTACAAACTATACAAAAGTTGTCCCTTTTTTATGGAAAATTACCCATGCAAAGGTCTAAAACGCAGACTTATCTAGATAAAAAAAACAGTTTGTTATTCGATATAGAACGAAGATTAGACGTGATTCTGGTTCGTCTTAATTTCTGTTTAACTATTTTTCAAGCAAGGCAGCTAATAAGTCATAAAAAAATTTGTGTCAATTATAAAATGGTCAATATTCCTGGTTTTCAA…
E_Batis_maritima	------------------------------------------------------------------------------------------------------------------------------------------------------------------------------------------------------------------------------ATGCACAGAGGAACAAAACGAACTTCATATATCCCTTTTCCACTCAATCCAGAAACAAGATTGGACGTTATTCCGGTTCGTCTCCATTTTCGTGAAACTATTCCTCAAGCAAGGCAGCCGATAAGTCATCGAAGGGTTTGTGTGAATAATGGAATGGTAAGCATTACTCATTTAAAA…
E_Beta_macrocarpa	ATGACTGCATTAAGATTTAAAACTTGTCGTCTAGTTTCAGGAAATGTTCGG---AATAAAGAACTTACACTATCGCAACGCATCGCTCTCCGAAAATGGAGAATGAAGAAAAAATCTATTAAG---AAAAAGATGTATCCGAGAAAAAATCGTAACAGTTACATACAATTACGAACTACACGAAAGTTGTCCCTTTTTCATGGGAATTTACCCATCACAAAGATGCACAGAAGAACAAAACGAACTTCATATATCCCTTTTCTACTCAATCCAGAAACAAGATTGGACGTTATTCTGGTTCGTCTACATTTTTGTGAAACTATTCCTCAAGCAAGGCAGCCGATAAGTCATCGAAAAGTGTGTGTGAATAATGGAATAGTAAACATTAGTCATTTTAAA…
E_Beta_vulgaris_subsp_maritima	ATGACTGCATTAAGATTTAAAACTTGTCGTCTAGTTTCAGGAAATGTTCGG---AATAAAGAACTTACACTATCGCAACGCATCGCTCTCCGAAAATGGAGAATGAAGAAAAAATCTATTAAG---AAAAAGATGTATCCGAGAAAAAATCGTAACAGTTACATACAATTACGAACTACACGAAAGTTGTCCCTTTTTCATGGGAATTTACCCATCACAAAGATGCACAGAAGAACAAAACGAACTTCATATATCCCTTTTCTACTCAATCCAGAAACAAGATTGGACGTTATTCTGGTTCGTCTACATTTTTGTGAAACTATTCCTCAAGCAAGGCAGCCGATAAGTCATCGAAAAGTGTGTGTGAATAATGGAATAGTAAACATTAGTCATTTTAAA…
E_Beta_vulgaris_subsp_vulgaris	ATGACTGCATTAAGATTTAAAACTTGTCGTCTAGTTTCAGGAAATGTTCGG---AATAAAGAACTTACACTATCGCAACGCATCGCTCTCCGAAAATGGAGAATGAAGAAAAAATCTATTAAG---AAAAAGATGTATCCGAGAAAAAATCGTAACAGTTACATACAATTACGAACTACACGAAAGTTGTCCCTTTTTCATGGGAATTTACCCATCACAAAGATGCACAGAAGAACAAAACGAACTTCATATATCCCTTTTCTACTCAATCCAGAAACAAGATTGGACGTTATTCTGGTTCGTCTACATTTTTGTGAAACTATTCCTCAAGCAAGGCAGCCGATAAGTCATCGAAAAGTGTGTGTGAATAATGGAATAGTAAACATTAGTCATTTTAAA…
E_Boea_hygrometrica	TTGCCTGCATTAAGATTTAAAACTTGTCGTCTACTTTTAGGAAATGTTTGG---AACAGAGAACTTACAATAATACAACGCCGCATTCTCAAAAGATTGAGAAACAAGAAAAGATCTATTAAG---AGAAAGATTTATTCGAGAAAAAATCTTAACAGTTACATCCAATCACAAACTACACGAAAGTTGTCCCTTTTTCATAGAGATTTACCCATCACAGAGATGCACAGAAGAAGAAAACGA---TCATATATCCCTTTTCTACTCAATCCAGAAACAAGATCGGACGTTATTCCGGTTCGTCTCCATTTTCGTGAAACTATTCCTCAAGCAAGGCAGACGATAAGTCATCGAAGGGTTTGTGTGAATAATAGAATGGTAAACATTATTCATTTTAAA…
E_Brassica_carinata	ATGTCCCCATTAAGATTTCAAACTTGTCGTCTACTTTCAGGAAATGTTCGG---AACAGAGAACTGACAATAATACAACGTCGCATTCTCCGAAGATTGAGGAACAGGAAGAGATCTATTAAGAAGAGAAAGATTTATCCGAAAAAATATCTTACCAGTTACATACAATTACAAACTACACGAAAGTTGCCCCTTTTTCATGGGGATTTACCCATCACAGAGATGCACAGAGGAACAAAACGAACTTCATATATCCCTTTTCCACTCAATCCAGAAACAAGATTTGACGTTATTCCGCTTCGTCTCCATTTTCTTGAAACTATTCCTCAAGCAAGGCAGCCGATAAGTCATCGAAGGGTTTGTGTGAATAAAGGAATGGTAAGCATTACTCATTTGAAA…
E_Brassica_juncea	ATGTCCCCATTAAGATTTCAAACTTGTCGTCTACTTTCAGGAAATGTTCGG---AACAGAGAACTGACAATAATACAACGTCGCATTCTCCGAAGATTGAGGAACAGGAAGAGATCTATTAAGAAGAGAAAGATTTATCCGAAAAAATATCTTACCAGTTACATACAATTACAAACTACACGAAAGTTGCCCCTTTTTCATGGGGATTTACCCATCACAGAGATGCACAGAGGAACAAAACGAACTTCATATATCCCTTTTCCACTCAATCCAGAAACAAGATTTGACGTTATTCCGCTTCGTCTCCATTTTCTTGAAACTATTCCTCAAGCAAGGCAGCCGATAAGTCATCGAAGGGTTTGTGTGAATAAAGGAATGGTAAGCATTACTCATTTGAAA…
E_Brassica_napus	ATGTCCCCATTAAGATTTCAAACTTGTCGTCTACTTTCAGGAAATGTTCGG---AACAGAGAACTGACAATAATACAACGTCGCATTCTCCGAAGATTGAGGAACAGGAAGAGATCTATTAAGAAGAGAAAGATTTATCCGAAAAAATATCTTACCAGTTACATACAATTACAAACTACACGAAAGTTGCCCCTTTTTCATGGGGATTTACCCATCACAGAGATGCACAGAGGAACAAAACGAACTTCATATATCCCTTTTCCACTCAATCCAGAAACAAGATTTGACGTTATTCCGCTTCGTCTCCATTTTCTTGAAACTATTCCTCAAGCAAGGCAGCCGATAAGTCATCGAAGGGTTTGTGTGAATAAAGGAATGGTAAGCATTACTCATTTGAAA…
E_Brassica_oleracea	ATGTCCCCATTAAGATTTCAAACTTGTCGTCTACTTTCAGGAAATGTTCGG---AACAGAGAACTGACAATAATACAACGTCGCATTCTCCGAAGATTGAGGAACAGGAAGAGATCTATTAAGAAGAGAAAGATTTATCCGAAAAAATATCTTACCAGTTACATACAATTACAAACTACACGAAAGTTGCCCCTTTTTCATGGGGATTTACCCATCACAGAGATGCACAGAGGAACAAAACGAACTTCATATATCCCTTTTCCACTCAATCCAGAAACAAGATTTGACGTTATTCCGCTTCGTCTCCATTTTCTTGAAACTATTCCTCAAGCAAGGCAGCCGATAAGTCATCGAAGGGTTTGTGTGAATAAAGGAATGGTAAGCATTACTCATTTGAAA…
E_Brassica_rapa_subsp_campestris	ATGTCCCCATTAAGATTTCAAACTTGTCGTCTACTTTCAGGAAATGTTCGG---AACAGAGAACTGACAATAATACAACGTCGCATTCTCCGAAGATTGAGGAACAGGAAGAGATCTATTAAGAAGAGAAAGATTTATCCGAAAAAATATCTTACCAGTTACATACAATTACAAACTACACGAAAGTTGCCCCTTTTTCATGGGGATTTACCCATCACAGAGATGCACAGAGGAACAAAACGAACTTCATATATCCCTTTTCCACTCAATCCAGAAACAAGATTTGACGTTATTCCGCTTCGTCTCCATTTTCTTGAAACTATTCCTCAAGCAAGGCAGCCGATAAGTCATCGAAGGGTTTGTGTGAATAAAGGAATGGTAAGCATTACTCATTTGAAA…
B_Buxbaumia_aphylla	ATGCCTGCATCAAGATTTAAAACTTGTCGTCAAATTTCGGAAAATGTTTGGCAGACCAAAAAACTTACTCAGAAACAAAAAGCCATTATTTTGAAGCTCCGAAAA---------------------------AGAACAGATGAAAAACAATCTGACTTTTCCAAACAATTACGAACTATACAAAAGTTGTCCCTTTTTTATGGAAAATTACCCATGCAAAGGTCTAAAACGCAGACTTATCTAGATAAAAAAAACAGTTTGTTATTCGATATAGAACAAAGATTGGACGTTATTCTGGTTCGTCTTAATTTCTGTTTAACCATCTTTCAAGCAAGACAGCTGATAAGTCATAAAAAAATTTGTGTCAATTACAAAATGGTCAATATTCCTGGTTTTCAA…
E_Carica_papaya	TTGCCTGCATTAAGATTTAAAACTTGTCGTCTACTTTCAGGAAATGTTCGG---AACAGAGAACTTACAATAATACAACGCCGCATTCTCCGAAGATTGAGGAACAAGAAGAGATCTATTAAG---AGAAAGATTTATCCGAGAAAAAATCTTAACAGTTACATCCAATCACAAACTACACGAAAGTTGTCCCTTTTTCATGGGGATTTACCCATCACAGAGATGCACAGAGGAACAGAACGAACTTCATATATCCCTTTTCCACTCAATCCAGAAACAAGATTGGACGTTATTCCGGTTCGTCTCCATTTTCGTGAAACTCTTCCTCAAGCAAGGCAGCCGATAAGTCATCGAAGGGTTTGTGTGAATAATGGAATGGTAAGCATTACTCGTTTAAAA…
A_Chaetosphaeridium_globosum	---------ATGAAATTTAAAATAAGTCGACAAATAGGAGAAAATATTTGGCAGACAAAAAAACTAACTACTCGACAAAAACGGATTTTATTAAAAATTAGACGTCCT---------------------------------TCAGCAAAATCAAATTTTTTTCAAAGATTTCAAACATTTCGTAAATTACGTATATTCTACGGTACT---------------------AAACCGAAACAAAGT------------------TTATTAAATATGGAGAAAAGACTTGATGTTATTTTAGTTCGTATGAATTTTTGCTCTAATTTATCAACTGCAAGGCAATGGATTAACCATGGCTTTATTAAAGTCAATTTTTCAAAAGTGACTATACCAAGTATGCTA…
A_Chara_vulgaris	ATGCGCGTATCAAAATTTAAAACTTGTCGACAAATCTTGGAAAATGTTTGGCAAACAAAAAAACTTACTCAAAAACAACAAAAAATTCTTTCGAAGGCTCGAAAA---------------------------AAAACAAACAAGGCCGGT---GAATTTTCACAAAAATTACAAGCGATTAAAAAGTTATCTATTTTTTATGGTAATCTGCCTGTAGCAAAA---AAAACGTATACTTATTTAGACAAACAAAAGAGTTTGTTATTATTAATGGAGAAAAGATTGGACATTCTTCTTGTACGTATGAATTTTTGCTCTACTATTTTTACAGCAAGACAGCTTATAAGTCATAAAAAGATTTGTGTTAATAATCAAATTATCCTTCGGCCTAGCTTTCAA…
A_Chlorokybus_atmophyticus	AAACCTATATTAAAATTTAAAACCTGCCGACGAATACAAAAAAAAATATGGGATTCTAGAAAACTAACTTTAAAACAAGAAAATATATTATTAAAAGCGCAAGTATCACCT---------------------AGGGGATTTGAAAAACAATCAAATTATTCAAAGGAACTGATTGCTAGACAAAAGCTCTCCGCAATATATGGTAATTTAAAATTTAAAAAAGGAAGACGAGCCCGTCAAGTAAAATTACCAGACACCTTTCTTTCTCTATTAGAACGAAGACTTGATGTAGTACTGCTTCGACTTAAATATTGTTCAACATTATCAGAGGCAAGGCAATTAATTAGTCATAAAAAGATTTTAGTAAATAATGAAACTGTAAATATTTCTAGTTATTTA…
E_Citrullus_lanatus	TTGCCTGCATTAAGATTTCAAACTTGTCGTCTACTTTTAGGAAATGTTCGG---AACAGAGAACTTACAATAATACAACGCCGCATTCTCCGAAAATTGAGAAACAAGAAGAGATCTATTAAG---AGAAAGATTTATCCGAGAGAAAATCTTAACAGTTACATCCAATCACAAACTACACGAAAGTTGCCCCTAAATCATGGGGATTTACCCATCACAGAGATGCACAGAGGAACAGAACGAACTTCTTATATCCCTTTTCCACTCAATCCAGAAACAAGATCGGACGTTATTCCGGTTCGTCTCCATTTTAGTGAAACTATTCCTCAAGCAAGGCAGCCGATAAGTCATCGAAGGGTTTGTGTGAATAAAGGAATGGTAAGCATTACTCATTTTAAA…
B_Climacium_americanum	ATGCCTGCATCAAGATTCAAAACTTGTCGTCAAATTTCGGAAAATGTTTGGCAGACCAAAAAACTTACTCAAAAACAAAAAGCCATTATTTTGAAGCTTCAAAAA---------------------------AAAACAAATAAAAAACAATCTGACTTTTCCAAAGAATTACAGACTATACAAAAGTTGTCCCTTTTTTATGGAAAATTACCCATGCGAAGGTCTAAAACGCAGACTTATCTAGATAAAAAAAATAGTTTGTTATTCGATATAGAACGAAGATTAGACGTGATTCTGGTTCGTCTCAATTTCTGTTTGACTATTTTTCAAGCAAGGCAGCTAATAAGTCATAAAAAAATTTGTGTCAATTATAAAATGGTCAATATTCCTGGTTTTCAA…
E_Cucumis_sativus	TTGCCTGCATTAAGATTTCAAACTTGTCGTCTACTTTTAGGAAATGTTCGG---AAGAGAGAACTGACAATAATACAACGCCGCATTCTCCGAAACTTGAGAAACAAGAAGAGATCTATTAAG---AGAAAGATTTATCCGAGAGAAAATCTTAACAGTTACATCCAATCACAAACTACACGAAAGTTGCCCCTTTTTCATGGGGATTTACCCATCACAGAGATGCACAGAGGAAGAGAACGAACTTCTTATATCCCTTTTCCACTCAATCCAGAAACAAGATCGGACGTTATTCCGGTTCGTCTCCATTTTAGTTCAACTATTCCTCAAGCAAGGCAGCCGATAAGTCATCGAAGGGTTTGTGTGAATAAAGGAATGGTCAAAATTACTCATTTTCAA…
E_Cucurbita_pepo	TTGCCTGCATTAAGATTTAAAACTTGTCGTCTACTTTTAGGAAATGTTCGG---AACAGAGAACTTACAATAATACAACGCCGCATTCTCCGAAAATTGAGAAACAAGAGGAGATCTATTAAG---AGAAAGATTTATCCGAGAGAAAATCTTAACAGTTACATACAATCACAAACTACACGAAAGTTGCCCCTTTTTCATGGGGATTTACCCATCACAGAGATGCACAGAGGAAGAGAACGAACTAATTATATCCCTTTTCCACTCAATCCAGAAACAAGATCGGACGTTATTCCGGTTCGTCTCCATTTTAGTTCAACTCTTCCTCAAGCAAGGCAGCCGATAAGTCATCGAAGGGTTTGTGTGAATAAAGGAATGGTCCCGATTACTCATTTTAAA…
G_Cycas_taitungensis	ATGCCTGCATCAGGATCCAAAACTTGTCGTCCACTTTCAGGAAATGTTCGG---AACAAAAAACTTACAAGAATACAACGCCGCATTCCCCGAAGATTGAGGAGCAAGAGAAGATCTATTAAG---AAGAATATTTATCCGAGACAAAATCTTAACAGTTACATAAAATTACAAACTATACGAAAGTTGCCCCTTTCTCATGGAAATCTACCCATCATAAAGATGCACGGAGGAACAGAACGAACTTCATATATACCTTTTCTATTCAATCCAGAAACAAGATCGGACGTTATTCCGGTTCGTCCCCATTTTCGTGAAACTATTCCTCAAGCAAGGCAGCCGATAAGTCATCGAAAGATTCGTGCGAATAATGAAATGGTCAACATTACTCGTTCTAAA…
E_Daucus_carota_subsp_sativus	------------------------------------------------------------------------------------------------------------------------------------------------------------------------------------------------------------------------------ATGCACAGAGGAAGAGAACGAACTTCATATATCCCTTTTCTACTCAATCCAGAAACAAGATCGGACGTTATTCCGGTTCGTCTCCATTTTCGTGAAACTATTCCTCAAGCAAGGCAGCCGATAAGTCATCGAAGGGTTTGTGTGAATAATGGAATGGTAAGCATTACTCATTTTAAA…
A_Entransia_fimbriata	------ATGTTGAAGTTTAAACGAAGTCGGCAGTTAAAAAGAAATATTTGGATAACAAAAAAGCGTACTCCAAAACAGCGTAGAATTTTAAAATACATTTTCAAAAGAAAT------------AAATTTTTGACTAAAAGAGCCGTTCAATCTGTTTTTTTTTTACTAATACAAGCTAAAAGATGTTTGTCTCATTTTTATGGTTTAAGTAACAGGGGGCGGCCATGGAAAACGAAAAAGTCCGACTTACGAAAA---AAGTTTTTGCTTTTGGAAACTAGGTTAGATACGATTGTATACCGAATGAATATTTGTTCCAGTATGTATGCAGTAAAACAATTAATCAATCATAAAAAAGTTGTTGTAAATAATAGGATTGTGAATGCTCGCAATTTTCAA…
B_Funaria_hygrometrica	ATGCCTGCATCAAGATTTAAAACTTGTCGTCAAATTTCAGAAAATGTTTGGCAGACCAAAAAACTTACTCAAAAACAAAAAGCCATTATTTTGAAGCTTCGAAAA---------------------------AAAACAAATAAAAAACAATCTGACTTTTCCAAAGAATTACAAACTATACAAAAGTTGTCCCTTTTTTATGGAAAATTACCCATGCAAAGGTCTAAAACGCAGACTTATCTAGATAAAAAAAATAGTTTGTTATTCGATATAGAACGAAGATTAGACGTTATTCTGGTTCGTCTTAATTTCTGTTTAACTATTTTTCAAGCAAGGCAGCTAATAAGTCATAAAAAAATTTGTGTCAATTATAAAATGGTCAATATTCCTGGTTTTCAA…
E_Glycine_max	---------ATGCGATTTAAAACTTGTCGTCTACTTTCAGGAAATGTTCGG---AACAGAGAACTTACAATAATACAACGCCGCGTTCTCCGAAGATTGAGGAACAAGAAGAGATCTATTAAG---AGAAAGATTTCTCCGAGAAAAAATATGAACAGTTACATCCAATCACAAACTACACGAAAGTTGCCCCTTTTTCATGCAGATTTACCCATCACAGAGATGCACAGAGGAACAGAACGAACTTCATATATCCCTTTTCTACTCAATCCAGAAACAAGATCGGACGTTATTCCGGTTCGTCTCCATTTTCGTGAAACTATTCCTCAAGCAAGGCAGCCGATAAGTCATCGAAGGGTTTGTGTGAATAATCGAATTGTAAGCATTACTCGTTTGAAA…
E_Helianthus_annuus	ATGCCTGCATTAAGATTTAAAACTTGTCGTCTACTTGAAGGAAATGTTTGG---AACAGGGAACTTACAATAATACAACGCCGCATTCTTCGAAGATTGAGGAACAAGACGAGATCTGTTAAG---AGAATGATTTATTCTCGAAAAAATCTGAATAGTTACATCCAATTACAAACTACACGAAAGTTGCCCCTTTTTCATGGAGATTTACCCATCACAGAGATGCATAGAGGAACAGAACGAACTTCATATATCCCTTTTCCACTCAATCCAGAAACAAGATCGGACGTTATTCCGGTTCGTCTCCATTTTAGTGAAACTCTTCCTCAAGCAAGGCAGCCGATAAGTCATCGAAGGCTTTGTGTGAATAATGTAATAGTCAGCATTACTTCTTTTCAA…
P_Huperzia_squarrosa	ATGCCTGCATCAAAATTGAAAACTTGTCGTCGAATTTCGGAAAATGTTTGGCAGACCAAAAAACTTACTCAAAAACAGAAACACATTATTTTGGAGCTTCCGAAA---------------------------AAAACAAAAAAAAGACGATCCGACTTTTCCATACAATTACAAAATATACAAAGGTTGTCCCTTTTTTATGGAAAATTACCCATTAAAAGGGCTAAAACACACAGTTATCTAAATAAAGGAAAAAGTTTGCTATATTATATAGAAAAAAGATTAGATGTTATTCTGGTTCGTCTCAATTATTGTTCAACTATTTTTAAAGCAAGGCAGCTAATAAGTCATAAAAATATTTGTGTAAATTATGAAATGGTAAATATTCCTGGGTTTCAA…
B_Hypnum_imponens	ATGCCTGCATCAAGATTCAAAACTTGTCGTCAAATTTCGGAAAATGTTTGGCAGACCAAAAAACTTACTCAAAAACAAAAAGCCATTATTTTGAAGCTTCAAAAA---------------------------AAAACAAATAAAAAACAATCTGACTTTTCCAAAGAATTACAGACTATACAAAAGTTGTCCCTTTTTTATGGAAAATTACCCATGCGAAGGTCTAAAACGCAGACTTATCTAGATAAAAAAAATAGTTTGTTATTCGATATAGAACGAAGATTAGACGTGATTCTGGTTCGTCTCAATTTCTGTTTGACTATTTTTCAAGCAAGGCAGCTAATAAGTCATAAAAAAATTTGTGTCAATTATAAAATGGTCAATATTCCTGGTTTTCAA…
E_Lotus_japonicus	CGACGAGATATGCGATTTAAAACTTGTCGTCTACTTTCAGGAAATGTTCGG---AACAGAGAACTTACAATAATACAACGCCGCATTCTCCGAAGATTGAGGAAGAAGAAGAGATCTATTAAG---AGAAAGATTTATCCGAGAGAAAATCTTAACAGTTACATCCAATCACAAACTACACGAAAGTTGCCCCTTTTTCATGGGGATTTACCCATCACAGAGATGCACAGAGGAACAGAACGAACTTCATATATCCCTTTTCTACTCAATCCAGAAACAAGATCGGACGTTATTCCGGTTCGTCTCCATTTTCGTGAAACTATTCCTCAAGCAAGGCAGCCGATAAGTCATCGAAGGGTTTGTGTGAATAATCGAATGGTAAGCATTACTCGTTTGAAA…
B_Marchantia_polymorpha	ATGTTTGCATCAAGATTTAAAGTTTGTCGCCAAATTTTAGAAAATGTTTGGCAGACCAAAAAACTTACTCTAAAACAAAAATTCCTTATTTCGGAGCTTCAAAAACAA------------------------AAAAAAAATAAAAAACAATCTGACTTTTCCATACAATTACAAACTATAAAAAAGTTGTCCCTTTTTTATGGAAATTTACCCATGCAAAGGGCTAAAACGCACACTTATATAGATAAAAAAAACAGTTTGCTATTCAATATAGAAAAAAGATTGGACGTTATTCTGGTTCGTCTTAATTTTTGTTCAACTATGTTTCAAGCAAGGCAACTAATAAGTCATAAAAATATTTGTGTCAATTATAAAAAGGTCAATATTCCTGGTTTTCAA…
A_Mesostigma_viride	ATGAAACGTATTTCCTCTTTTTTGTTAAAACACGTAAAAGCATCAAAATTAAAAAATAAAGAACTTATTTTTTTCCAAAATTCAATAAAGAAGAGAAGAAAAAATCAA---------------------------CTTAAAAGACCTCTATCTAGTTTTGGAAAACGTCTTCAAACAAAGAAAGCTCTAGAAGCTATCTATGGAAAACTTTCTTGGAAAAATATTATCTCTAAAAAAAATAAACCTAAAGTTACATCTTTTTTCTTAAATTTAGAACGTAGATTAGATAGAGTAATTTGTCAAGCACGTTTTGCTTCTTCTTCTAATATGGCACGCCAATGGATTCTTCATGAAAAAATATTTGTTAATAATCAATTAGTGACATATCCTGGAACTATT…
E_Millettia_pinnata	CGACGAGATATGCGATTTAAAACTTGTCGTCTACTTTCAGGAAATGTTCGG---AACAGAGAACTTACAATAATACAACGCCGCATTCTCCGAAGATTGAGGAACAAGAAGAGATCTATTAAG---AGAAAGATTTCTCCGAGAAAAAATATGAACAGTTACATCCAATCACAAACTACACGAAAGTTGCCCCTTTTTCATGGGGATTTACCCATCACAGAGATGCACAGAGGAACAGAACGAACTTCATATATCCCTTTTCTACTCAATCCAGAAACAAGATCGGACGTTATTCCGGTTCGTCTCCATTTTCGTGAAACTATTCCTCAAGCAAGGCAGCCGATAAGTCATCGAAGGGTTTGTGTTAATAATCGAATGGTAAGCATTACTCGTTTGAAA…
E_Mimulus_guttatus	TTGCCTGCATTAAGATTTAAAACTTGTCGTCTACTTTCAGGAAATGTTTGG---AACAGAGAACTTACAATAATACAACGCCGCATTCTCCAAAGATTGAGAAACAAGAAGAGATCTATTAAG---AGAAAGATTTATTCGAGAGAAAATCTTAACAGTTACATTCAATCACAAACTACACGAAAGTTGTCCCTTTTTCATGGAGATTTACCCATCACAGAGATGCACAGAAGAAGAAAACGA---TCATATATCCCTTTTCTACTCAATCCAGAAACAAGATCGGACGTTATTCCGGTTCGTCTCCATTTTCGTGAAACTATTCCTCAAGCAAGGCAGCCGATAAGTCATCGAAGGGTTTGTGTGAATAATAGAATGGTAAACATTATTCATTTTAAA…
E_Nicotiana_tabacum	TTGCCTGCATTAAGATTTAAAACTTGTCGTCTACTTTCAGGAAATGTTTGG---AACAGAGAACTTACAATAATACAACGCCGTATTCTCCGAAGATTGAGGAACAAGAAGAGATCTATTAAG---AGAAAGATTTATTCTAGAGAAAATCTTAACAGTTACATCCAATCACAAACTACACGAAAGTTGTCCCTTTTTTATGGAGATTTACCCATCACAGAGATGCACAGAGGAAGAGAACGAACTTCATATATCCCTTTTCTACTCAATCCAGAAACAAGATCGGACGTTATCCCGGTTCGTCTCCATTTTTGTGAAACTATTCCTCAAGCAAGGCAGCCGATAAGTCATCGAAGGGTTTGTGTGAATAATGGAATGGTTAACATTACTCATTTTAAA…
B_Nitella_hyalina	ATGCACGTATCAAAATTTAAAACTTGTCGACAAATCTTGGAAAATGTTTGGCAAACAAAAAAACTTACTCAAAAACAAAAAAAAATTGTTTCGAAGGCTCGAAAA---------------------------AAAACAAACAAGGCCGGT---GAATTTTCAAAAAAATTACAAGCGATTAAAAAGTTATCTATTTTTTATGGTAATCTGCCTGTAGCAAAA---AAAACGTATACTTATTTAGACAAACAAAAGAGTTTGTTATTATTAATGGAGAAAAGATTGGACATTCTTCTTGTACGTATGAATTTTTGCTCTACTATTTTTACAGCAAGACAGCTTATAAGTCATAAAAAGATTTGTGTTAATAATCAAATTATCCTTCGGCCTAGCTTTCAA…
B_Orthotrichum_stellatum	ATGCCTGCATCAAGATTTAAAACTTGTCGTCAAATTTCGGAAAATGTTTGGCAGACCAAAAAACTTACTCAAAAACAAAAAGCCATTATTTTGAAGCTTCGAAAA---------------------------AAAACAAATAAAAAACAATCTGACTTTTCCAAAGAATTACAAACTATACAAAAGTTGTCCCTTTTTTATGGAAAATTACCCATGCGAAGGTCTAAAACGCAGACTTATCTAGATAAAAAAAACAGTTTGTTATTCGATATAGAACGAAGATTAGACGTTATTCTGGTTCGTCTTAATTTCTGTTTAACCATTTGTCAAGCAAGGCAGCTAATAAGTCATAAAAAAATTTGTGTCAATTATAAAATGGTCAATATTCCTGGTTTTCAA…
M_Oryza_rufipogon	ATGCCTGCATTAAGATTTAAAACGTGTCGTCTACTTCCAGGAAATGTTCGG---AACAGAGAACTTTCTCTAATCCAACGCCGCATTCTCCGAAGATTGAGGAACAAGAGGAGATCCATTAAA---AGAAATCTTTCTCAGAGAGAAAATCTAAACAGTAACATCAAATCACAAACTACACGAAAGTTGTCCCTTTATTATGGGGATTTACCCATAAGGGAGATGCACAGAGGAAGAGAACGAACTTCATATATCCCTTTTTTACTCAATCAAGAAACAAGATCGGACGTGATTCCGGTTCGTCTCCATTTTTGTGACACTCTTCCTCAAGCAAGGCAGCCGATAAGTCATCGAAGGGTTTGTTTGAATAATGGACTGGTAACCATTACTCATTTGAAA…
M_Oryza_sativa_Indica_Group	ATGCCTGCATTAAGATTTAAAACGTGTCGTCTACTTCCAGGAAATGTTCGG---AACAGAGAACTTTCTCTAATCCAACGCCGCATTCTCCGAAGATTGAGGAACAAGAGGAGATCCATTAAA---AGAAATCTTTCTCAGAGAGAAAATCTAAACAGTAACATCAAATCACAAACTACACGAAAGTTGTCCCTTTATTATGGGGATTTACCCATAAGGGAGATGCACAGAGGAAGAGAACGAACTTCATATATCCCTTTTTTACTCAATCAAGAAACAAGATCGGACGTGATTCCGGTTCGTCTCCATTTTTGTGACACTCTTCCTCAAGCAAGGCAGCCGATAAGTCATCGAAGGGTTTGTTTGAATAATGGACTGGTAACCATTACTCATTTGAAA…
M_Oryza_sativa_Japonica_Group	ATGCCTGCATTAAGATTTAAAACGTGTCGTCTACTTCCAGGAAATGTTCGG---AACAGAGAACTTTCTCTAATCCAACGCCGCATTCTCCGAAGATTGAGGAACAAGAGGAGATCCATTAAA---AGAAATCTTTCTCAGAGAGAAAATCTAAACAGTAACATCAAATCACAAACTACACGAAAGTTGTCCCTTTATTATGGGGATTTACCCATAAGGGAGATGCACAGAGGAAGAGAACGAACTTCATATATCCCTTTTTTACTCAATCAAGAAACAAGATCGGACGTGATTCCGGTTCGTCTCCATTTTTGTGACACTCTTCCTCAAGCAAGGCAGCCGATAAGTCATCGAAGGGTTTGTTTGAATAATGGACTGGTAACCATTACTCATTTGAAA…
M_Phoenix_dactylifera	ATGCCTGCATTAAGATTTAAAATGTGTCGTCTACTTCCAGGAAATGTTCGG---AACAGAGAACTTTCTCTAATACAACGCCGCATTCTCCGAAGATTGAGGAACAAGAGGAGATCCATTAAA---AGAAATCTTTCTCTGAGAGAAAATCTAAACAGTAACATCAAATCACAAACTACACGAAAGTTGCCCCTTTATTATTGGGATTTACCCATAAGGGAGATGCACAGAGGAAGAGAACGAACTTCATATATCCCTTTTCTACTCAATCAAGAAACAAGATCGGACGTGATTCCGGTTCGTCTCCATTTTAGTGACACTCTTCCTCAAGCAAGGCAGCCGATAAGTCATCGAAGGGTTTGTGTGAATAATAGACTGGTAAGCATTACTCATTTGAAA…
B_Physcomitrella_patens	ATGCCTGCATCAAGATTTAAAACTTGTCGTCAAATTTCAGAAAATGTTTGGCAGACCAAAAAACTTACTCAAAAACAAAAAGCCATTATTTTGAAGCTTCGAAAA---------------------------AAAACAAATAAAAAACAATCTGACTTTTCCAAAGAATTACAAACTATACAAAAGTTGTCCCTTTTTTATGGAAAATTACCCATGCAAAGGTCTAAAACGCAGACTTATCTAGATAAAAAAAATAGTTTGTTATTCGATATAGAACGAAGATTAGACGTTATTCTGGTTCGTCTTAATTTCTGTTTAACTATTTTTCAAGCAAGGCAGCTAATAAGTCATAAAAAAATTTGTGTCAATTATAAAATGGTCAATATTCCTGGTTTTCAA…
B_Pleurozia_purpurea	ATGTTTGCATCAAGATTTAAAGTTTGTCGCCAAATTTTGGAAAATGTTTGGCAGACCAAAAAACTTACTCTAAAACAAGAATTACTTATTTCGGAGCTTCGAAAAAAC------------------------GAAAAAAATAAAAAACAATCTGACTTTTCCGTACAATTACGAACTATGAAAAAGTTGTCCCTTTTTTATGGAAATTTACCAATGCAAAGGGCTAAAACACGCACTTATATAGATAAAAAAAACAGTTTGCTATTCAATATAGAAAAAAGATTGGACGTTATTCTGGTTCGTCTTAATTATTGTTCAACTATGTTTCAAGCGAGGCAACTAATAAGTCATCAAAATATTTGTGTCAATTATAAAAAGGTCAATATTCCTGGGTTTCAA…
B_Ptychomnion_cygnisetum	ATGCCTGCATCAAGATTCAAAACTTGTCGTCAAATTTCGGAAAATGTTTGGCAGACCCAAAAACTTACTCAAAAACAAAAAGCCATTATTTTGAAGCTTCGAAAA---------------------------AAAACAAATAAAAAACAATCTGACTTTTCCAAAGAATTACAGACTATACAAAAGTTGTCCCTTTTTTATGGAGAATTACCCATGCGAAGGTCTAAAACGCAGACTTATCTAGATAAAAAAAACAGTTTGTTATTCGATATAGAACGAAGATTAGACGTAATTCTGGTTCGTCCCAATTTATGTTTGACTATTTTTCAAGCGAGGCAGCTAATAAGTCATAAAAAAATTTGTGTTAATTATAAAATGGTAAATATTCCTGGTTTTCAA…
E_Raphanus_sativus	ATGTCCCCATTAAGATTTCAAACTTGTCGTCTACTTTCAGGAAATGTTCGG---AACAGAGAACTGACAATAATACAACGTCGCATTCTCCGAAGATTGAGGAACAGGAAGAGATCTATTAAGAAGAGAAAGATTTATCCGAAAAAATATCTGACCAGTTACATACAATTACAAACTACACGAAAGTTGCCCCTTTTTCATGGGGATTTACCCATCACAGAGATGCACAGAGGAACAAAACGAACTTCATATATCCCTTTTCCACTCAATCCAGAAACAAGATTTGACGTTATTCCGCTTCGTCTCCATTTTCTTGAAACTATTCCTCAAGCAAGGCAGCCGATAAGTCATCGAAGGGTTTGTGTGAATAAAGGAATGGTAAGCATTACTCATTTGAAA…
E_Rhazya_stricta	GTGCCTGCATTAAGATTTAAAACTTGTCGTCTACTTTCAGGAAATGTTTGG---AAGAGAGAACTTACAATAATACAACGCCGCATTCTCCAAAGATTGAGAAACAAGAAGAGATCTATTAAG---AGAAAGATTTATTCGAGAGAAAATCTTAACAGTTACATCCAATCACAAACTACACGCAAGTTGTCCCTTTTTCATGGAGATTTACCCATCACAGAGATGCACAGAAGAACAGAACGAACTTCATATATCCCTTTTCTACTCAATCCAGAAACAAGATCGGACGTTATTCCGGTTCGTCTCCATTTTAGTGAAACTATTCCTCAAGCAAGGCAGCCGATAAGTCATCGAAGGGTTTGTGTGAATAATGGAATGGTAAGCATTACTCATTTTAAA…
E_Ricinus_communis	TTGCCTGCATTAAGATTTAAAACTTGTCGTCTACTTTCAGGAAATGTTCGG---AAGAGAGAACTTACAATAATACAACGCCGCATTCTCCGAAGATTGAGGAACAAGAAGAAAGATATTAAG---AGAAAGATTTATCCGAGAGAAAATCTTAACAGTTACATCCAATCACAAACTACACGAAAGTTGCCCCTTTTTCATGGGGATTTACCCATCACAGAGATGCACAGAGGAACAGAACGAACTTCATATATCCCTTTTCTACTTAATCCAGAAACAAGATCGGACGTTATTCCGGTTCGTCTCCATTTTTGTGAAACTATTCCTCAAGCAAGGCAGCCGATAAGTCATCGAAGGGTTTGTGTGAATAATGGAATGGTAAGCATTACTCATTTGAAA…
A_Roya_obtusa	ATGAAAAGTCCTAAATTTAAAGTTTCTCGTTTAATTTCTAATAATATATGGCAAACTAAAAGGTTAACTTTTAAGCAAACTAGTTTACTTTCAAAATTAAAAAAA---------------------------AAAAGTTTGAAAAAACAATCTGATTTTTCTATTTCATTAAGAAATATGAAAAAATTATCTCTTTTTTATGGAAATTTACCTATGAAGCGTAATGTAACATATAGTTATTTAGATAAAAAAAAAAGTCTTTTATATAACTTAGAAACAAGATTAGATGTAGTATTAACGCGTATAAATTTCTGTTCTACTATTTACACAGCAAGACAACTTATATCTCATAAAAAAATTTATGTAAATTTTCAACAAGTTCTTAATCCTAGTTTTTTA…
E_Salvia_miltiorrhiza	TTGCCTGCATTAAGATTTAAAACTTGTCGTCTACTTTCAGGAAATGTTTGG---AACAGAGAACTTACAATAATACAACGCCGCATTCTCAAAAGATTGAGAAACAAGAAGAGATCTATTAAG---AGAAAGATTTATTCTCGAAAAAATCTTAACAGTTACATTCAATCACAAACTACACGAAAGTTGTCCCTTTTTCATGGAGATTTACCCATCACAGAGATGCACAGAAGAAGAAAACGA---TCATATATCCCCTTTCTACTCAATCCAGAAACAAGATCGGACGTTATTCCGGTTCGTCTCCATTTTCGTGAAACTATTCCTCAAGCAAGGCAGCCGATCAGTCATCGAAGGGTTTGTGTGAATCATAGAATGGTAAACATTATTCATTTTAAA…
E_Silene_latifolia	---------------------------------------------------------------------------------------------------------------------------------------------------------------------------------------------------------------------------------------------------------------------------------------------------------------------------------------------------------------------------------------------------------------…
B_Sphagnum_palustre	ATGCCTGCACCAAGATTTAAAACTTGTCGCCAAATTTCAGAAAATGTTTGGCAGATTAAAAAACTTACTCAAAAACAAAAAGCCATTATTTTAAAGCTTCAAAAA---------------------------AAAACAAATAAAAAACAATCTGACTTTTCCAAGCAATTACAAACTATACAAAAATTGTCCCTCTTTTATGAAAAATTACCCATGCAAAAATCTAAAACGCAAACTTATCTAGATAAAAAAAACAGTTTGTTATTCGATATAGAAAAAAGATTGGACGTTATTTTGGTTCGTCTTAATTTCTGTTCAACTACTTTTCAAGCAAGGCAGCTAATAAGTCATAAAAAGATTTATGTTAATTATAAAATGGTCAATATTCCTGGTTTTCAA…
M_Spirodela_polyrhiza	ATGCCTGCATTAAGATTTAAAACTTGTCGTCTACTTCAAGGAAATGTTCGG---AACAGAGAACTCACAAAAATACAACGCCGCATTCTCGGAAGATTGAGGAACAAGAAGAGATCCATTAAG---ATAAATCTTTCGGAGAGAGAAAATCTAAACAGTTACATCAAATCACAAACTACACGAAAGTTGCCCCTTTTTCATGGGGATTTACCCATCACAGAGATGCACAGAGGAACAGAACAAACTTCATATATACCTTTACAACTCAATCCAGAAACAAGATCGGACGTTATTCCGGTTCGTCTCCATTTTCGTGAAACTATTAGTCAAGCAAGGCAGCCGATAAGTCATCGAAGGCTTTGTGTGAATAATGGAATGGTAAGCATGACTCATTTTAAA…
B_Tetraphis_pellucida	ATGCCTGCATCAAGATTTAAAACTTGTCGTCAAATTTCAGAAAATGTTTGGCAGACCAAAAAACTTACTCAAAAACAAAAAGCCATTATTTTGAAGCTTCGAAAA---------------------------AAAACAAATAAAAAACAATCTGACTTTTCCAAACAATTACAAACTATACAAAAGTTGTCTCTTTTTTATGGAAAATTACCCATGCGAAGGTCTAAAACGCAGACTTATCTAGATAAAAAAAACAGTTTGTTATTCGATATAGAACAAAGATTGGACGTTCTTCTGGTTCGTCTTAATTTCTGTTCAACTATTTTTCAAGCAAGGCAGCTAATAAGTCATAAAAAAATTTGTGTCAATTATAAAATGGTCAATATTCCTGGTTTTCGA…
B_Treubia_lacunosa	ATGTTTGCATCAAGATTTAAAGTTTGTCGCCAAATTTTAGAGAATGTTTGGCAGACAAAAAAACTTACTCTAAAACAAAAATTACTTATTTCGGAGCTTCGGAAAAAG------------------------GAAAGAAAGAAAAAACAATCTGACTTTTCCATACAATTACAAACTATCAAAAAGTTGTCCCTTTTTTATGGAAATTTACCCATGCAAAGGGCTAAAACGCACACTTATATAGATAAAAAAAACAGTTTGCTATTCAATATGGAAAAAAGATTGGACGTTATTCTGGTTCGTCTTAATTTTTGTTCAACTATGTTTCAGGCAAGGCAACTAATAAGTCATAAAAATATTTGTGTCAATTATAAAAAGGTCAATATTCCTGGTTTTCAA…
M_Tripsacum_dactyloides	ATGCCTGCATTAAGATTTAAAACGTGCCGTCTACTTCCAGGAAATGTTCGG---AACAGAGAACTTTCTCTAATCCAACGCCGCATTCTCCGAAGATTGAGGAACAAGAGGAGATCCATTAAA---AGAAATCTTTCTCAGAGAGAAAATCTAAACAGTAACATCAAATCACAAACTACACGAAAGTTGTCCCTTTATTATGGGGATTTACCCATAAGGGAGATGCACAGAGGAAGAGAACGAACTTCATATATCCCTTTTTTACTCAATCAAGAAACAAGATCGGACGTGATTCCGGTTCGTCTCCGTTTTAGTGACACTCTTCCTCAAGCAAGGCAGCCGATAAGTCATCGAAGGGTTTGTTTGAATAATGGACTGGTAACCATTACTCATTTTAAA…
M_Triticum_aestivum	ATGCCAGCATTAAGATTTAAAACGTGTCGTCTACTTCCAGGAAATGTTCGG---AACAGAGAACTTTCTCTAATCCAACGCCGTATTCTCCGAAGATTGAGGAACAAGAGGAGATCCATTAAA---AGAAATCTTTCTCGGAGAGAAAATCGAAACAGTAACATCAAATCACAAACTACACGAAAGTTGTCTCTTTATTATGGGGATTTACCCATAAGGGAGATGCACAGAGGAAGAGAACTAACTTCATATATCCCTTTTTTACTCAATCAAGAAACAAGATCGGACGTGATTCCGGTTCGTCTCCATTTTAGTGACACTCTTCCTCAAGCAAGGCAGCCGATAAGTCATCGAAGGGTTTGTTTGAATAATGGACTGGTAACCATTACTCATTTGAAA…
M_Triticum_timopheevii	ATGCCAGCATTAAGATTTAAAACGTGTCGTCTACTTCCAGGAAATGTTCGG---AACAGAGAACTTTCTCTAATCCAACGCCGTATTCTCCGAAGATTGAGGAACAAGAGGAGATCCATTAAA---AGAAATCTTTCTCGGAGAGAAAATCGAAACAGTAACATCAAATCACAAACTACACGAAAGTTGTCTCTTTATTATGGGGATTTACCCATAAGGGAGATGCACAGAGGAAGAGAACGAACTTCATATATCCCTTTTTTACTCAATCAAGAAACAAGATCGGACGTGATTCCGGTTCGTCTCCATTTTAGTGACACTCTTCCTCAAGCAAGGCAGCCGATAAGTCATCGAAGGGTTTGTTTGAATAATGGACTGGTAACCATTACTCATTTGAAA…
B_Ulota_hutchinsiae	ATGCCTGCATCAAGATTTAAAACTTGTCGTCAAATTTCGGAAAATGTTTGGCCGACCAAAAAACTTACTCAAAAACAAAAAGCCATTATTTTGAAGCTTCGAAAA---------------------------AAAACAAATAAAAAACAATCTGACTTTTCCAAAGAATTACAAACTATACAAAAGTTGTCCCTTTTTTATGGAAAATTACCCATGCGAAGGTCTAAAACGCAGACTTATCTAGATAAAAAAAACAGTTTGTTATTCGATATAGAACGAAGATTAGACGTTATTCTGGTTCGTCTTAATTTCTGTTTAACCATTTGTCAAGCAAGGCAGCTAATAAGTCATAAAAAAATTTGTGTCAATTATAAAATGGTCAATATTCCTGGTTTTCAA…
E_Vaccinium_macrocarpon	------------------------------------------------------------------------------------------------------------------------------------------------------------------------------------------------------------------------------ATGCACAGAGGAACAGAACGCACTTCATATATCCCTTTTCCACTCAATCCAGAAACAAGATCGGACGTTATTCCGGTTCGTCTCCATTTTCGTGAAACTATTCCTCAAGCAAGGCAGCCGATAAGTCATCGAAGGGTTTGTGTGAATAATGGAATAGTTAGCATTACTCATTTTAAA…
E_Vigna_angularis	---------ATGCGATTTAAAACTTGTCGTCTACTTTCAGGAAATGTTCGG---AACAGAGAACTTACAATAATACAACGCCGCGTTCTCCGAAGATTGAGGAACAAGAAGAGATCTCTTAAG---AGAAAGATTTCTCCGAGAAAAAATATGAACAGTTACATCCAATCACAAACTACACGAAAGTTGCCCCTTTTTCATGCAGATTTACCCATCACAGAGATGCACAGAGGAACAGAACGAACTTCATATATCCCTTTTATACTCAATCCAGAAACAAGATCGGACGTTATTCCGGTTCGTCTCCATTTTCGTGAAACTATTCCTCAAGCAAGGCAGCCGATAAGTCATCGAAGGGTTTTTGTTAATAATCGAATTGTAAGCATTACTCGTTTGAAA…
E_Vigna_radiata	---------ATGCGATTTAAAACTTGTCGTCTACTTTCAGGAAATGTTCGG---AACAGAGAACTTACAATAATACAACGCCGCGTTCTCCGAAGATTGAGGAACAAGAAGAGATCTCTTAAG---AGAAAGATTTCTCCGAGAAAAAATATGAACAGTTACATCCAATCACAAACTACACGAAAGTTGCCCCTTTTTCATGCAGATTTACCCATCACAGAGATGCACAGAGGAACAGAACGAACTTCATATATCCCTTTAATACTCAATCCAGAAACAAGATCGGACGTTATTCCGGTTCGTCTCCATTTTCGTGAAACTCTTCCTCAAGCAAGGCAGCCGATAAGTCATCGAAGGGTTTGTGTTAATAATCGAATTGTAAGCATTACTCGTTTGAAA…
E_Vitis_vinifera	TTGCCTGCATTAAGATTTAAAACTTGTCGTCTACTTCCAGGAAATGTTCGG---AACAGAGAACTTACAATAATACAACGCCGCATTCTCCGACGATTGAGAAACAAGAAGAGATCTATTAAG---AGAAAGATTTATCCGAGAGACAATCTTAACAGTTACATCCAATCACAAACTACACGAAAGTTGCCCCTTTTTCATGGGGATTTACCCATCACAGAGATGCACAGAGGAACAGAACGAAATTCATATATCCTTTTTCCACTCAATCTAGAAACAAGATCGGACGTTATTCCGGTTCGTCTCCATTTTTGTGAAACTATTCCTCAAGCAAGGCAGCCGATAAGTCATCGAAGGGTTTGTGTGAATAATAGAATGGTAAGCATTACTCATTTGAAA…
M_Zea_luxurians	ATGCCTGCATTAAGATTTAAAACGTGCCGTCTACTTCCAGGAAATGTTCGG---AACAGAGAACTTTCTCTAATCCAACGCCGCATTCTCCGAAGATTGAGGAACAAGAGGAGATCCATTAAA---AGAAATCTTTCTCAGAGAGAAAATCTAAACAGTAACATCAAATCACAAACTACACGAAAGTTGTCCCTTTATTATGGGGATTTACCCATAAGGGAGATGCACAGAGGAAGAGAACGAACTTCATATATCCCTTTTTTACTCAATCAAGAAACAAGATCGGACGTGATTCCGGTTCGTCTCCGTTTTAGTGACACTCTTCCTCAAGCAAGGCAGCCGATAAGTCATCGAAGGGTTTGTTTGAATAATGGACTGGTAACCATTACTCATTTTAAA…
M_Zea_mays_subsp_mays	ATGCCTGCATTAAGATTTAAAACGTGCCGTCTACTTCCAGGAAATGTTCGG---AACAGAGAACTTTCTCTAATCCAACGCCGCATTCTCCGAAGATTGAGGAACAAGAGGAGATCCATTAAA---AGAAATCTTTCTCAGAGAGAAAATCTAAACAGTAACATCAAATCACAAACTACACGAAAGTTGTCCCTTTATTATGGGGATTTACCCATAAGGGAGATGCACAGAGGAAGAGAACGAACTTCATATATCCCTTTTTTACTCAATCAAGAAACAAGATCGGACGTGATTCCGGTTCGTCTCCGTTTTAGTGACACTCTTCCTCAAGCAAGGCAGCCGATAAGTCATCGAAGGGTTTGTTTGAATAATGGACTGGTAACCATTACTCATTTTAAA…
M_Zea_mays_subsp_parviglumis	ATGCCTGCATTAAGATTTAAAACGTGCCGTCTACTTCCAGGAAATGTTCGG---AACAGAGAACTTTCTCTAATCCAACGCCGCATTCTCCGAAGATTGAGGAACAAGAGGAGATCCATTAAA---AGAAATCTTTCTCAGAGAGAAAATCTAAACAGTAACATCAAATCACAAACTACACGAAAGTTGTCCCTTTATTATGGGGATTTACCCATAAGGGAGATGCACAGAGGAAGAGAACGAACTTCATATATCCCTTTTTTACTCAATCAAGAAACAAGATCGGACGTGATTCCGGTTCGTCTCCGTTTTAGTGACACTCTTCCTCAAGCAAGGCAGCCGATAAGTCATCGAAGGGTTTGTTTGAATAATGGACTGGTAACCATTACTCATTTTAAA…
M_Zea_perennis	ATGCCTGCATTAAGATTTAAAACGTGCCGTCTACTTCCAGGAAATGTTCGG---AACAGAGAACTTTCTCTAATCCAACGCCGCATTCTCCGAAGATTGAGGAACAAGAGGAGATCCATTAAA---AGAAATCTTTCTCAGAGAGAAAATCTAAACAGTAACATCAAATCACAAACTACACGAAAGTTGTCCCTTTATTATGGGGATTTACCCATAAGGGAGATGCACAGAGGAAGAGAACGAACTTCATATATCCCTTTTTTACTCAATCAAGAAACAAGATCGGACGTGATTCCGGTTCGTCTCCGTTTTAGTGACACTCTTCCTCAAGCAAGGCAGCCGATAAGTCATCGAAGGGTTTGTTTGAATAATGGACTGGTAACCATTACTCATTTTAAA…
M_Sorghum_bicolor	ATGCCTGCATTAAGATTTAAAACGTGCCGTCTACTTCCAGGAAATGTTCGG---AACAGAGAACTTTCTCTAATCCAACGCCGCATTCTCCGAAGATTGAGGAACAAGAGGAGATCCATTAAA---AGAAATCTTTCTAAGAGAGAAAATCTAAACAGTAACATCAAATCACAAACTACACGAAAGTTGTCCCTTTATTATGGGGATTTACCCATAAGGAAGATGCACAGAGGAAGAGAACGAACTTCATATATCCCTTTTTTACTCAATCAAGAAACAAGATCGGACGTGATTCCGGTTCGTCTCCGTTTTAGTGACACTCTTCCTCAAGCAAGGCAGCCGATAAGTCATCGAAGGGTTTGTTTGAATAATGGACTGGTAACCATTACTCATTTTAAA…
N_Amborella_trichopoda	ATGCCTGCATTAAGATTTCAAACTTGTCGTCCACTTCCAGGAAATGTTCGG---AACAGAGAACTTACAATAATACAACGCCGCATTCTCCGAAGATTGAGGAACAAGAAGAGATCTATTAAG---AGAAAGATTTCTCCGAGAAAAAATCTTAACAGTTACATCAAATTACAAACTACACGAAAGTTGTCCCTTTTTCATGGGGATTTACCCATCACAGAGATGCACAGAGGAACAGAACGAACTTCATATATCCCTTTTCCACTCAATCCAGAAACAAGATCGGACGTTATTCCGGTTCGTCTCCATTTTCGTGAAACTCTTCCTCAAGCAAGGCAGCCGATAAGTCATCGAAGGCTTTGTGTGAATAATGGAATGGTAAGCATTACTCGTTTGAAA…
E_Nelumbo_nucifera	TTGCCTGCATTAAGATTTAAAACTTGTCGTCCACTTCCAGGAAATGTTCGG---AACAGAGAACTTACAATAATACAACGCCGCATTCTCCGAAGATTGAGGAACAAGAAGAGATCTATTAAG---AGAAAGATTTATCCGAGAGAAAATCTTAACAGTTACATCCAATCACAAACTACACGAAAGTTGCCCCTTTTTCATGGGGATTTACCCATCACAGAGATGCACAGAGGAACAGAACGAACTTCATATATCCCTTTTCCACTCAATCCAGAAACAAGATCGGACGTTATTCCGGTTCGTCTCCATTTTCGTCAAACTATTCCTCAAGCAAGGCAGCCGATAAGTCATCGAAGGGTTTGTGTGAATAATGGAATGGTAAGCATTACTCATTTGAAA…
N_Liriodendron_tulipifera	TTGCCTGCATTAAGATTTAAAACTTGTCGTCCACTTCCAGGAAATGTTCGG---AACAGAGAACTGACAATAATACAACGCCGCATTCTCCGAAGATTGAGGAACAAGAAGAGATCTAAAAAG---AGAAAGATTTATCCGAGAGAAAATCTAAACAGTTACATCAAATCACAAACTACACGAAAGTTGCCCCTTTTTCATGGGGATTTACCCATCACAGAGATGCACAGAGGAACAGAACGAACTTCATATATCCCTTTTCCACTCAATCCAGAAACAAGATCGGACGTTATTCCGGTTCGTCTCCATTTTCGTGAAACTATTCCTCAAGCAAGGCAGCCGATAAGTCATCGAAGGGTTTGTGTGAATAATGGAATGGTAAGCATTACTCATTTGAAA…
