# Supplementary material for: The mitochondrial genome map of Nelumbo nucifera reveals ancient evolutionary features
Source: Sci Rep. 2016 Jul 22;6:30158. doi: 10.1038/srep30158 (PMC4957087; doi:10.1038/srep30158)
Supplement: Supplementary Data S1 [file srep30158-s2.zip › Alignment/rps7.phy]

64 444
M_Aegilops_speltoides	ATGGGGGACTTTGATGGTGAGCAAAAAGAATTGATCAAGAAATTGGTAAACTTTCGCATGATCGATGGTAAAAGAACGAGAGTTCGTGCTATTGTTTATAAAACTTTTCACCGCCTAGCTCGAACTGAACGCGATGTAATAAAACTTATGGTTGACGCCGTAGATAATATAAAGCCAATATGCGAAGTGGTCAAAGTAGGAGTCGCAGGTACTATTTATGATGTTCCTGGGATTGTAGCCAGGGATCGTCAACAAACCTTAGCTATTCGTTGGATCCTTGGAGCAGCTTTCAAACGACGTATAAGCTACAGGATAAGCTTAGAGAAATGTTCATTTGCTGAGATACTGGATGCTTACCGAAAGAGGGGAATTTCACGTAAGAGAAGGGAGAATCTTCAT…
B_Anomodon_rugelii	ATCCGGGGCTTGCATGGTAAACAGAAACAATTAATAAAAAAATTGGTCCATATTTGCATGATTAATGGTAGAAAAACGAGATCTCGTGCTATTGTTTATAAAACTTTTCATTGTCTAGCTCAG---CATGGCGATATATTGAGACTTTTGGTTAATGCCATAGAAAATGTCAAGCCTGTTTGTGAAGTGAAAAAGGTAAGAATTTCTGGTACTACTCAATTAGTACCATCTATTATGGCAGCAAATCGTCAAGAGACCTTAGCCATTCGTTGGATGCTCGAAGCGGCAGCCAAACGACGTATTAACAAAAAAATGAGCTTAGATCAATGTTTAGCTGATGAGATATTGGATGCTTCCCGAAAGATGGGGATTGCACGTAAAAAAAGGGATGATCTTCAT…
E_Arabidopsis_thaliana	ATGGGGGGCTTGGATGGTGAGCAAAAACTATTGATCAAGAAGTTGGTCAATTTTCGCATGAAAGAAGGTAAAAGAACGAGAGTTCGTGCTATTGTTTATCAAACTTTTCATCGCCCAGCTCGAACTGAACGCGATGTAATCAAACTTATGGTTGACGCCGTAGAGAATATAAAGCCCATATGCGAAGTAGCAAAAGTAGGAGTAGCGGGTACTATTTATGATGTCCCTGGGATTGTAGCCAGGGATCGTCAACAAACCTTAGCTATTCGTTGGATCCTTGAAGCAGCTTTCAAACGACGTATAAGCTATAGGATAAGCTTAGAGAAATGTTCATTTGCTGAGATACTGGATGCTTACCAAAAGAGGGGAAGTGCACGTAGGAAAAGGGAGAATCTTCAT…
E_Asclepias_syriaca	ATGGGGGGCTTGGATCGTGAACAAAAAGAATTTCTCAAGAAGTTGGTCAACTTTCGCATGAAAGAAGGTAAAAAAACAAAAATTCGTGCTATTGTTTATCAAACTTTTCATCGCCCAGCTCGAACTGAACGCGATGTAATCAAACTTATGGTTAACGCCCTAGATAATATAAAGCCCACATGCGAAGTAGAAAAAGTAGGAATTGCAGGTACTCTTTATGATGTCCCTGGGATTGTAGCCAGGGATCGTCAACAAACCTTAGCTATTCGTTGGATCCTTGAAGCTGCTTTCAAACGACGTATAAGCTACAGGATAAGCTTAGAGGAATGTTCATTTGCTGAGATACTGGATGCTTACCGAAAGAGGGGAATTTCCCGTAAGAAAAGGGATAATCTTCAT…
B_Atrichum_angustatum	ATCCGGGGCTTGAATAGTAAACAAAAACAATTAATAAAAAAATTGGTCCATATTTGCATGATTGATGGTAAAAAAACGAGATCTCGTGCTATTGTCTATAAAACTTTTCATTGTCTAGCTCAT---CATGGCGATATATTAAGACTTTTGGTCAATGCCATAGAAAATGTCAAGCCTGTTTGTGAAGTGAAAAAAGTGAGAATTTCTGGTACTACTCAATTAGTACCATCTATTATAGCGACAAATCGTCAAGAAACCTTAGCCATTCGTTGGATGCTCGAAGCAGCAGCCAAACGACGTATGAACAGAAAGATGAGCTTAGATCAATGTTTATCTGATGAGATATTGGATGCTTCCCAAAAGATGGGGATTGCACGTAAAAAAAGGGATGATCTTCAT…
B_Bartramia_pomiformis	ATCCGGGGCTTGCATGGTAAACAAAAACAATTAATAAAAAAATTGGTCCATATTTGCATGATTGATGGTAAAAAAACGAGATCTCGTGCTATTGTTTATAAAACTTTTCATTGTTTAGCTCAG---CATGGCGATATATTGAGACTTTTGGTTAATGCCATAGAAAATGTCAAGCCTGTTTGTGAAGTGAAAAAGGTAAGAATTTCTGGTACTACTCAATTAGTACCATCTATTATAGCAACAAATCGTCAAGAAACCTTAGCCATTCGTTGGATGCTCGAAGCGGCAGCCAAACGACGTATTAACAAAAAAATGAGCTTAGATCAATGTTTAGCTGATGAGATATTGGATGCTTCCCGAAAGATGGGGATTGCACGTAAAAAAAGGGATGATCTTCAT…
E_Batis_maritima	ATGGGGGGCTTGGATGGTGAGCAAAAACAACTGATCAAGAAGTTGGTCAACTTTCGCATGAAAGAAGGTAAAAGAACGAGAGTTCGTGCTTTATTTTATCAAACTTTTTTTCGCCCGGCTCGAACTGAACGCGATGTAATCAAACTTATGGTTGACGCCGTAGAGAATATAAAGCCCATATGCGAAGTAGCAAAAGTAGGAGTAGCGGGTACTATTTATGATGTCCCTGGGATTGTAGCCAGGGATCGTCAACAAACCTTAGCTATTCGTTGGATCCTTGAAGCAGCTTTCAAACGACGTATAAGCTACAGGATAAGCTTAGAGAAATGTTCATTTGCTGAGATACTGGATGCTTACCGAAAGAGGGGAATTGCACGTAGGAAAAGGGAGAATCTTCAT…
E_Beta_macrocarpa	ATGGGGGGCTTAGATAGTGAGCAAAAACAATTGATCAAGAAATTGGTCAACTTTCACATGAAAGAAGGTAAAAGAACGAAGGTTCGTGCTATTGTTTATCAAACTTTTCATCGCCCAGCTCGAACTGAAGGCGATGTAATCAAACTTATGATTGACGCCGTAGAGAATATAAAGCCCATATGCAAAGTAGAAAAAGTCAGAGTAGCAGGTACTATTTATGATGTCCCCGGGATTGTAGCCAGGGATCGTCAACAAACCTTAGCTATTCGTTGGATCCTTGAAGCAGCTTTCAAACGACGTATATCCTACAGGATAAGCTTAGAGAAATGTTCATTTGATGAGATACTGGATGCTTACCGAAAGAGGGGAATTTCGCGTAAGAAAAGGGAGAATCTTCAT…
E_Beta_vulgaris_subsp_maritima	ATGGGGGGCTTAGATAGTGAGCAAAAACAATTGATCAAGAAATTGGTCAACTTTCACATGAAAGAAGGTAAAAGAACGAAGGTTCGTGCTATTGTTTATCAAACTTTTCATCGCCCAGCTCGAACTGAAGGCGATGTAATCAAACTTATGATTGACGCCGTAGAGAATATAAAGCCCATATGCAAAGTAGAAAAAGTCAGAGTAGCAGGTACTATTTATGATGTCCCCGGGATTGTAGCCAGGGATCGTCAACAAACCTTAGCTATTCGTTGGATCCTTGAAGCAGCTTTCAAACGACGTATATCCTACAGGATAAGCTTAGAGAAATGTTCATTTGATGAGATACTGGATGCTTACCGAAAGAGGGGAATTTCGCGTAAGAAAAGGGAGAATCTTCAT…
E_Beta_vulgaris_subsp_vulgaris	ATGGGGGGCTTAGATAGTGAGCAAAAACAATTGATCAAGAAATTGGTCAACTTTCACATGAAAGAAGGTAAAAGAACGAAGGTTCGTGCTATTGTTTATCAAACTTTTCATCGCCCAGCTCGAACTGAAGGCGATGTAATCAAACTTATGATTGACGCCGTAGAGAATATAAAGCCCATATGCAAAGTAGAAAAAGTCAGAGTAGCAGGTACTATTTATGATGTCCCCGGGATTGTAGCCAGGGATCGTCAACAAACCTTAGCTATTCGTTGGATCCTTGAAGCAGCTTTCAAACGACGTATATCCTACAGGATAAGCTTAGAGAAATGTTCATTTGATGAGATACTGGATGCTTACCGAAAGAGGGGAATTTCGCGTAAGAAAAGGGAGAATCTTCAT…
E_Boea_hygrometrica	GCAAAATCCGATCCAATTTATCGTAATCGATTAGTTAACATGTTGGTTAACCGTATTCTGAAACACGGAAAAAAATCATTGGCTTATCAAATTATCTATCGAGCCATGAAAAAAATTCAACAAACAGAAACAAATCCACTATCTGTTTTACGTCAAGCAATACGTGGAGTAACTCCCGATATAGCAGTAAAAGCAAGACGTGTAGGTGGATCGACTCATCAAGTTCCCATTGAAATAGGATCCACACAAGGAAAAGCACTTGCCATTCGTTGGTTATTAGCGGCATCCCGAAAA---CGTCCGGGTCGAAAT------ATGGCTTTCAAATTAAGTTCCGAATTAGTGGATGCTGCCAAAGGGAGTGGCGATGCCATACGCAAAAAGGAAGAGACTCAT…
E_Brassica_carinata	ATGGGGGGCTTGGATGGTGAGCAAAAACTATTGATCAAGAAGTTGGTCAATTTTCGCATGAAAGAAGGTAAAAGAACGAGAGTTCGTGCTATTGTTTATCAAACTTTTCATCGCCCAGCTCGAACTGAACGCGATGTAATCAAACTTATGGTTGACGCCGTAGAGAATATAAAGCCCATATGCGAAGTAGCAAAAGTAGGAGTAGCGGGTACTATTTATGATGTCCCTGGGATTGTAGCCAGGGATCGTCAACAAACCTTAGCTATTCGTTGGATCCTTGAAGCAGCTTTCAAACGACGTATAAGCTACAGGATAAGCTTAGAGAAATGTTCATTTGCTGAGATACTGGATGCTTACCAAAAGAGGGGAAGTGCACGTAGGAAAAGGGAGAATCTTCAT…
E_Brassica_juncea	ATGGGGGGCTTGGATGGTGAGCAAAAACTATTGATCAAGAAGTTGGTCAATTTTCGCATGAAAGAAGGTAAAAGAACGAGAGTTCGTGCTATTGTTTATCAAACTTTTCATCGCCCAGCTCGAACTGAACGCGATGTAATCAAACTTATGGTTGACGCCGTAGAGAATATAAAGCCCATATGCGAAGTAGCAAAAGTAGGAGTAGCGGGTACTATTTATGATGTCCCTGGGATTGTAGCCAGGGATCGTCAACAAACCTTAGCTATTCGTTGGATCCTTGAAGCAGCTTTCAAACGACGTATAAGCTACAGGATAAGCTTAGAGAAATGTTCATTTGCTGAGATACTGGATGCTTACCAAAAGAGGGGAAGTGCACGTAGGAAAAGGGAGAATCTTCAT…
E_Brassica_napus	ATGGGGGGCTTGGATGGTGAGCAAAAACTATTGATCAAGAAGTTGGTCAATTTTCGCATGAAAGAAGGTAAAAGAACGAGAGTTCGTGCTATTGTTTATCAAACTTTTCATCGCCCAGCTCGAACTGAACGCGATGTAATCAAACTTATGGTTGACGCCGTAGAGAATATAAAGCCCATATGCGAAGTAGCAAAAGTAGGAGTAGCGGGTACTATTTATGATGTCCCTGGGATTGTAGCCAGGGATCGTCAACAAACCTTAGCTATTCGTTGGATCCTTGAAGCAGCTTTCAAACGACGTATAAGCTACAGGATAAGCTTAGAGAAATGTTCATTTGCTGAGATACTGGATGCTTACCAAAAGAGGGGAAGTGCACGTAGGAAAAGGGAGAATCTTCAT…
E_Brassica_oleracea	ATGGGGGGCTTGGATGGTGAGCAAAAACTATTGATCAAGAAGTTGGTCAATTTTCGCATGAAAGAAGGTAAAAGAACGAGAGTTCGTGCTATTGTTTATCAAACTTTTCATCGCCCAGCTCGAACTGAACGCGATGTAATCAAACTTATGGTTGACGCCGTAGAGAATATAAAGCCCATATGCGAAGTAGCAAAAGTAGGAGTAGCGGGTACTATTTATGATGTCCCTGGGATTGTAGCCAGGGATCGTCAACAAACCTTAGCTATTCGTTGGATCCTTGAAGCAGCTTTCAAACGACGTATAAGCTACAGGATAAGCTTAGAGAAATGTTCATTTGCTGAGATACTGGATGCTTACCAAAAGAGGGGAAGTGCACGTAGGAAAAGGGAGAATCTTCAT…
E_Brassica_rapa_subsp_campestris	ATGGGGGGCTTGGATGGTGAGCAAAAACTATTGATCAAGAAGTTGGTCAATTTTCGCATGAAAGAAGGTAAAAGAACGAGAGTTCGTGCTATTGTTTATCAAACTTTTCATCGCCCAGCTCGAACTGAACGCGATGTAATCAAACTTATGGTTGACGCCGTAGAGAATATAAAGCCCATATGCGAAGTAGCAAAAGTAGGAGTAGCGGGTACTATTTATGATGTCCCTGGGATTGTAGCCAGGGATCGTCAACAAACCTTAGCTATTCGTTGGATCCTTGAAGCAGCTTTCAAACGACGTATAAGCTACAGGATAAGCTTAGAGAAATGTTCATTTGCTGAGATACTGGATGCTTACCAAAAGAGGGGAAGTGCACGTAGGAAAAGGGAGAATCTTCAT…
M_Butomus_umbellatus	---------------------------------------------------------ATGATCTCCGGTCAAAGAAGGAGAGTTCGCGCCATTTTTTATGAAACTTTTCATCGCCTAGCTCGAAGTGAAGGCGATGTAATCGAACTTCTGGTTCAGGCTGTAGAGAATATCAAGCCCCTCTGCGAAGTAGAAAAAGTAAAAATAGCAGGTACGACTTATGATGTCCCCTCGATTGTTGGCAGGGATCGTCAACAAAGCTTAGCTATTCGTTGGATCCTGGAAGGAGCAGAGGAAGGACGTATAAACAAGAGTACCAGCTTAGAGAAATCTTCATTTGAGGAAATAGTAGATGCTTACCGACAGAGGGGAATTGCACATATGAAAAGGAAGAATCTTCAT…
B_Buxbaumia_aphylla	ATCCGGAGCTTGCATGGTAGACAAAAACAGTTAATAAAAAAATTGGTCCATATTTGCATGATTGATGGTAAAAAAACGAGATCTCGTGCTATTGTTTATAAAACTTTTCATTGTCTAGCTCAT---CATGGCGATATCTTAAGACTTTTGGTCAATGCCATAGAAAATGTCAAGCCCGTTTGTGAAGTGAAAAAAGTAAGAATTTCTGGTACTACTCAATTAGTACCATCTATTATAGCAACAAATCGTCAAGAAACCTTAGCCATTCGTTGGATGCTCGAAGCAGCAGCCAAACGACATATGAACAAAAAGATGGACTTAGATCAATGTTTATCCGATGAGATATTGGATGCTTCCCGAAAGATGGGGATCGCACGTAAGAAAAGGGATGATCTTCAT…
E_Carica_papaya	ATGGGGGGCTTGGATGGTGAGCAAAAACAATTGATCAAGAAGTTGGTCAACTTTCGCATGAAAGAAGGTAAAAGAACGAGAGTTCGTGCTATTGTTTATCAAACTTTTCATCGCCCAGCTCGTACTGAACGCGATGTAATCCAATTTCTTGTTGACGCCGTAGAGAATATAAAGCCCATATGCGAAGTGGAAAAAGTCAGAGTAGCAGGTACTATTTATGATGTCCCTGGGATTGTAGCCAGGGATCGTCAACAAACCTTAGCTATTCGTTGGATCCTTGAAGCAGCTTTCAAACGACGTATAAGCTACAGGATAAGCTTAGAGAAATGTTCATTTGATGAGATACTGGATGCTTACAAAAAGATGGGAATTGCACGTAAGAAAAGGGAGAATCTTCAT…
A_Chaetosphaeridium_globosum	ATTCATGAATTGAATCCAAATCAAAAAGCATTAATTCATAAATTTGTGAATATCTTAATGACTCAAGGTAAAAAAACAAAATCTCGTCAAATTTTATTTCAAACAATTGAAGTATTACGAGAAGACGAAAAAGATACAATTGATTATTTGTTTCAAGCTATATCTAATGTTCAACCTTTATTGGAAGTAAAAAAAATACGAATAGCTGGTTCTACACAATGGATACCTAGTACTATTTCGGTAAATCGTCAACAAACATTAGCAATTCGATGGATTCTAGAAGCTGCAAAGAAAGTTCGAGTATCATTTCCCACACGTTTTAGTCATAAATTGGCTGCAGAAATTTTAGAAGCTTCAAAAAAAACGGGATTTGCACGAAAAAAACGTGATGAACTTCAT…
A_Chara_vulgaris	TTGATTTTAGAGAATTGCAAGGTACAACAATTGATACAAAAATTTATCAACATTTGTATGATTCATGGGAAAAAAACAAAATCTCGTGCTATTGTTTATAAAACTTTCTATTGTCTAGCTAATTTGTCTATGAATGTAATCACGCATTTTGTTAACGCGATTGAAAATGTCAAACCTATTTTAGAAGTAAGAAAAGTCAGAATCTCCGGAACCACCCAATTAGTCCCATCCATTATACCAAAGAGTCGTCAAGAAACCTTAGCTCTTCGGTGGATTCTTGAAGGCGCCTTGTGGCGACGTTTGACAAAAAAAATAAGTTTAGATCAATCTTTATCTGCTGAAATACAGGATGCTTCGAAAAAACAAGGATTTGCTAGAAAAAAAAGAGATGATCTTCAT…
A_Chlorokybus_atmophyticus	CATAATCAATTTAATCTATCAGCGTCTCAACTGTTAGCAAAATTTATCAATATTTTAATGAAAGATGGTAAAAAATCAAAAGCCCGCGCCATATCTAAAGAAAGTTTTTTTCTTTTAACACGGGCAGAGCACGAAAGTCTAGATTTGTTTAAAGAAGCTTTAGAAAATGTTAGACCCGTTTTGGAAGTAAGGAAAGTCAGAGTAGCCGGGCGTACACTATCGGTCCCGGCTCTTGTTTCCGAAAACCGTTCTTACGGTTTAGCTCTACGTTGGATTATTCAAGCTGCATCCCTTCGTAAAAAAAACATAAAATCTAGAATGGCAGAATCCCTTGCCGCTGAATTCTTAGACGCTTTACAAAAACAAGGTCAAGCAAGGCAAGTTAGAGACGAACTTCAT…
E_Citrullus_lanatus	ATGGGGGGCTTGGATGGTGAGCAAAAACAATTGATCAAGAAGTTGGTCAACTTTCGCATGAAAGAAGGTAAAAGAACGAGAGTTCGTGCTATTGTTTATCAAACTTTTCATCGCCCAGCTCAAACTGAACGCGATGTAATCAAACTTATGGTTGACGCCGTAGAGAATATAAAGCCCATATGCGAAGTCGAAAAAGTAGGAGTAGCGGGTACTATTTATGATGTCCCTGGGATTGTAGCCAGGGATCGTCAACAAACCTTAGCTATTCGTTGGATCCTTGAAGCAGCTTTCAAACGACGTATAAGCTACAGGATAAGCTTAGAGAAATGTTCATTTGCTGAGATACTGGATGCTTACCGAAAGAGGGGAATTGCACGTAAGAAAAGGGAGAATCTTCAT…
B_Climacium_americanum	ATCCGGGGCTTGCATGGTAAACAGAAACAATTAATAAAAAAATTGGTCCATATTTGCATGATTAATGGTAGAAAAACGAGATCTCGTGCTATTGTTTATAAAACTTTTCATTGTCTAGCTCAG---CATGGCGATATATTGAGACTTTTGGTTAATGCCATAGAAAATGTCAAGCCTGTTTGTGAAGTGAAAAAGGTAAGAATTTCTGGTACTACTCAATTAGTACCATCTATTATGGCAGCAAATCGTCAAGAAACCTTAGCCATTCGTTGGATGCTCGAAGCGGCAGCCAAACGACGTATTAACAAAAAAATGAGCTTAGATCAATGTTTAGCTGATGAGATATTGGATGCTTCCCGAAAGATGGGGATTGCACGTAAAAAAAGGGATGATCTTCAT…
E_Cucumis_sativus	ATGGGGGGCTTGGATGGTGAGCAAAAAGAATTGATCAAGAAGTTGGTCAACTTTCGCATGAAAGAAGGTAAAAGAACGAGAGTTCGTGCTATTCTTTATCAAACTTTGAATCGCCCAGCTCAAACTGAACGCGATGGAATCAAACTTATGGTTGAGGCCGTAGAGAATATAAAGCCCATATGCGAAGTCGAAAAAGTCAGAGTAGCAGCTACTTTTTATGATGTCCCTGGGATTGTAGCCAGGGATCGTCAACAAACCTTAGCTATTCGTTGGATCCTTGAAGCAGCTTTCAAACGACGTATAAGCTACAGGATAAGCTTAGAGAAATGTTCATTTGATGAGATACTGGATGCTTACCGAAAGAGGGGAATTGCACGTAAGAAAAGGGAGAATCTTCAT…
E_Cucurbita_pepo	ATGGGCGGCTTGGATGGTGAGCAAAAACAATTGATCAAGAAGTTGGTCAACTTTCGCATGAAAGAAGGTAAAAGAACGAGAGTTCGTGCTATTGTTTATCAAACTTTTCATCGCCCAGCTCAAACTGAACGCGATGTAATCAAACTGATGGTTGACGCCGTAGACAATATAAAGCCCATATGCGAAGTCGAAAAAGTAGGAGTAGCAGGTACTCTTTATGATGTCCCTGGGATTGTAGCCAGGGATCGTCAACAAACCTTAGCTATTCGTTGGATCCTTGAAGCAGCTTTCAAACGACGTATAAGCTACAGGATAAGCTTAGAGAAATGTTCATTTGCTGAGATACTTGATGCTTACCGAAAGAGGGGAATTGCACGTCAGAAAAGGGAGAATCTTCAT…
G_Cycas_taitungensis	ATCGGGGGATTGGATGGTAAACAGAAACAATTGATCAATAAGTCAGTCAACTTTCGCACGATCGATGGCAAAAGAACGAAAGCTCGTGCTATTGCTTATCAAACTTTTCATCGCCCAGCTCGAACTGAACGCGATGTGATCAAACTTCTGGTTAATGCCGTAGAGAATATAAAGCCCATATGCGAAGCGGGAAAAGTAAGAGTCGCAGGTACTACTTATAATGTACCTGAGATTGTAGCCAGGGATCGTCAACAAACCTTAGCTATTCGTTGGATCCTTGGAGCAGCTTTCAAGCGACGTATAAGCAACGGGATAGGCTCAGATAAATGTTTATCTGCTGAGACACTGGATGCTCACCGAAAGAGGGGAATTGCACGTAAGAAAAGGGATGATCCTCAT…
E_Daucus_carota_subsp_sativus	ATGGGGGACTTGGATGGTGAGCAAAAACAATTGATCAAGAAGTTGGTCAACTTTCGCATGAAAGAAGGTAAAAAAACAAGAGTTCGTGCTATTGTTTATAAGACTTTGCATCGCCCCGGTCGAACTGAGCGCGATGTAATCAAACTTATGGTTGACGCCCTAGAGAATATAAAGCCCATATGCGAAGTGGAAAGAGTAGGAAGAGCAGGTACTATTTATGATGTCCCTGGGATTGTAGCCAGGGATCGTCAACAAACCTTAGCTATTCGTTGGACCCTTGAAGCAGCTTTCAAACGACGTATAAGCTACAGGACAAGCTTAGAGCAATGTTCATTTGATGAGATACTGGATGCTTACCGAAAGAGGGGAATTGCACGTAAGAAAAGGGGGAATCTTCAT…
A_Entransia_fimbriata	ACCCCCACTTTTTGTAGTAATTTTTACCGTTTAAGATCTAAATTTATTAATATTTTAATGAAATCCGGAAAAAAAACGAAAGCTCACAAAATTTTTAGCTTAGGGGTGATGAAGGCGCCA---------------------ATCGCGCTTATTCGTGCAATTGAAAATGTAAAACCAGTTGTTGAAGTTATAAAAAAGCCTCTTGGACGTAAAATCATTGAAATCCCTAGTTTAATAAAACCTCTGCGTCAAGAAAGCTTAGCTATACGCTGGATTCTGGAAGGAGTTCGTAAA------------------GCACCCATTTCTAATAGTTTGCTTTCGGAGGTAAAAGATGCCTTATCATTGATGGGTTATGCACGAAAAAAGCGTGACTTGTTACAT…
B_Funaria_hygrometrica	ATCCGGGGCTTGCATGGTAAACAAAAACAATTAATAAAAAAATTGGTCCATATTTGCATGATTGATGGTAAAAAAACGAGATCTCGTGCTATTGTTTATAAAACTTTTCATTGTCTAGCTCAG---CATGGCGATATATTAAGACTTTTGGTTAATGCCATAGAAAATGTCAAGCCTGTTTGTGAAGTGAAAAAGGTAAGAATTTCTGGTACTACTCAATTAGTACCATCTATTATAGCAACAAATCGTCAAGAAACCTTAGCCATTCGTTGGATGCTCGAAGCAGCAGCCAAACGACATATGAACAAAAAAATGAGCTTAGACCAATGTTTAGCTGATGAGATATTGGATGCTTCCCGAAAGATGGGGATTGCACGTAAAAAAAGGGATGATCTTCAT…
B_Hypnum_imponens	ATCCGGGGCTTGCATGGTAAACAGAAACAATTAATAAAAAAATTGGTCCATATTTGCATGATTAATGGTAGAAAAACGAGATCTCGTGCTATTGTTTATAAAACTTTTCATTGTCTAGCTCAG---CATGGCGATATATTGAGACTTTTGGTTAATGCCATAGAAAATGTCAAGCCTGTTTGTGAAGTGAAAAAGGTAAGAATTTCTGGTACTACTCAATTAGTACCATCTATTATAGCAGCAAATCGTCAAGAAACCTTAGCCATTCGTTGGATGCTCGAAGCGGCAGCCAAACGACGTATTAACAAAAAAATGAGCTTAGATCAATGTTTAGCTGATGAGATATTGGATGCTTCCCGAAAGATGGGGATTGCACGTAAAAAAAGGGATGATCTTCAT…
B_Marchantia_polymorpha	ATCCGGGGCTTGAATGGTAAACAAAAACAATTAATAAAAAAATTGGTTCACATTTGCATGATTGATGGTAAAAAAACGAGATCTCGTGCTATTGTTTATAAAACGTTTCATCGTCTAGCTCCT---CACGGCGATGTAATAAAACTTTTGGTTAACGCCATAGAAAATGTCAAGCCTATTTGTGAAGTGAAAAAAGTAAGAATCTCAGGGACTACTCGATTAGTACCGTCTATTATAGCAACAAATCGTCAAGAAACCTTAGCTATTCGTTGGATGCTTGAATCAGCAGCCAAACGACGTATGGGCAAAAAGATAAGCTTAGATCAATGTTTATACGCTGAGATACTGGAGGCTTCCCAAAAGATGGGGATTGCCCGTAAAAAAAGGGATGATCTTCAT…
A_Mesostigma_viride	------------------------------------------------------ATGTTTTTGCACGGAAAAAAATCACGAGGA------TTTTTACAAGAAGCTCTGATTCTTCTATTTCTTGCTACAAAAAAA---------TTACTTCATGTAGCTTTACGAAATGTACAACCTATTCTTGAAGTTCGAAAAGTGCGTGTCGCTGGAAAAACTTTTTTAGTACCTAGTTATGTTTCTAAAAAACGAAGTTTCAGATTAGCTATTCAGTGGATTTTGGAAGCAGCCAAATTATCTTTGAAAAATCAAAAAAGTAAATTTCAACATTCTATTGCTATTGAAATTGCATTAGCCCTACAAAAAAAAGGGGGACCTCGAAAAAAACGAGAAAAGCTTCAT…
B_Nitella_hyalina	TTGATTTTAGAGAATTGCAAGGTACAACAATTGATACAAAAATTTATCAACATTTGTATGATTCATGGGAAAAAAACAAAATCTCGTGCTATTGTTTATAAAACTTTCTATTGTCTAGCTAATTTGTCTATGAATGTAATCACGCATTTTGTTAACGCGATTGAAAATGTAAAACCTATATTAGAAGTAAGAAAAGTAAGAATCTCCGGAACCACCCAATTAGTCCCATCCATTATACCAAAGAGTCGTCAAGAAACCTTAGCTCTTCGGTGGATTCTTGAAGGCGCCTTGTGGCGACGTTTGACAAAAAAAATAAGTTTAGATCAATGTTTATCTGCTGAAATACAGGATGCTTCGAAAAAACAAGGATTTGCTAGAAAAAAAAGAGATGATCTTCAT…
B_Orthotrichum_stellatum	ATGCGGGGCTTGCATGGTAAACAAAAACAATTAATAAAAAAATTGGTCCATATTTGCATGATTAATGGTAGAAAAACGAGATCTCGTGCTATTGTTTATAAAACTTTTCATTGTCTAGCTCAG---CATGGCGATATATTAAGACTTTTGGTTAATGCCATAGAAAATGTCAAGCCTGTTTGTGAAGTGAAAAAGGTAAGAATTTCTGGTACTACTCAATTAGTACCATCTATTATAGCAACAAATCGTCAAGAAACCTTAGCCATTCGTTGGATGCTCGAAGCGGCAGCCAAACGACGTATTAACAAAAAAATGAGCTTAGATCAATGTTTAGCTGATGAGATATTGGATGCTTCCCGAAAGATGGGGATTGCACGTAAAAAAAGGGATGATCTTCAT…
M_Oryza_rufipogon	ATGGGGGACTTTGATGGTGAGCAAAAAGAATTGATCAAGAAATTGGTAAACTTTCGCATGATCGATGGTAAAAGAACGAGAGTTCGTGCTATTGTTTATAAAACTTTTCACCGCCTAGCTCGAACTGAACGCGATGTAATCAAACTTATGGTTGACGCCGTAGATAATATAAAGCCAATATGCGAAGTGGTCAAAGTAGGAGTCGCAGGTACTATTTATGATGTTCCTGGGATTGTAGCCAGGGATCGTCAACAAACCTTAGCTATTCGTTGGATCCTTGGAGCAGCTTTCAAACGACGTATAAGCTACAGGATAAGCTTAGAGAAATGTTCATTTGCTGAGATACTGGATGCTTACCGAAAGAGGGGAATTTCACGTAAGAGAAGGGGGAATCTTCAT…
M_Oryza_sativa_Indica_Group	ATGGGGGACTTTGATGGTGAGCAAAAAGAATTGATCAAGAAATTGGTAAACTTTCGCATGATCGATGGTAAAAGAACGAGAGTTCGTGCTATTGTTTATAAAACTTTTCACCGCCTAGCTCGAACTGAACGCGATGTAATCAAACTTATGGTTGACGCCGTAGATAATATAAAGCCAATATGCGAAGTGGTCAAAGTAGGAGTCGCAGGTACTATTTATGATGTTCCTGGGATTGTAGCCAGGGATCGTCAACAAACCTTAGCTATTCGTTGGATCCTTGGAGCAGCTTTCAAACGACGTATAAGCTACAGGATAAGCTTAGAGAAATGTTCATTTGCTGAGATACTGGATGCTTACCGAAAGAGGGGAATTTCACGTAAGAGAAGGGGGAATCTTCAT…
M_Oryza_sativa_Japonica_Group	ATGGGGGACTTTGATGGTGAGCAAAAAGAATTGATCAAGAAATTGGTAAACTTTCGCATGATCGATGGTAAAAGAACGAGAGTTCGTGCTATTGTTTATAAAACTTTTCACCGCCTAGCTCGAACTGAACGCGATGTAATCAAACTTATGGTTGACGCCGTAGATAATATAAAGCCAATATGCGAAGTGGTCAAAGTAGGAGTCGCAGGTACTATTTATGATGTTCCTGGGATTGTAGCCAGGGATCGTCAACAAACCTTAGCTATTCGTTGGATCCTTGGAGCAGCTTTCAAACGACGTATAAGCTACAGGATAAGCTTAGAGAAATGTTCATTTGCTGAGATACTGGATGCTTACCGAAAGAGGGGAATTTCACGTAAGAGAAGGGGGAATCTTCAT…
M_Phoenix_dactylifera	ATGGGGGACTTGGATGGTGAGCAAAAACAATTGATCAAGAAGTTGGTAAACTTTCGCATGATCGATGGTAAAAGAACGAGAGTTCGTGCTATTGTTTATAAAACTTTTCATCGCCCAGCTCGAACTGAACGCGATGTAATCAAACTTATGGTTGACGCCGTAGAAAATATAAAGCCCATATGCGAAGTGGTAAAAGTAGGAGTCGCAGGTACTATTTATGATGTCCCTGGGATTGTTGCCAGGGATCGTCAACAAACCTTAGCTATTCGTTGGATCCTTGGAGCAGCTTTCAAACGACGTATAAGCTACAGGATAAGCTTAGAGAAATGTTCATTTGCTGAGATACTGGATGCTTACCGAAAGAGGGGAATTGCACGTAAGAGAAGGGAGAATCTTCAT…
B_Physcomitrella_patens	ATCCGGGGCTTGCATGGTAAACAAAAACAATTAATAAAAAAATTGGTCCATATTTGCATGATTGATGGTAAAAAAACGAGATCTCGTGCTATTGTTTATAAAACTTTTCATTGTCTAGCTCAG---CATGGCGATATATTAAGACTTTTGGTTAATGCCATAGAAAATGTCAAGCCTGTTTGTGAAGTGAAAAAGGTAAGAATTTCTGGTACTACTCAATTAGTACCATCTATTATAGCAACAAATCGTCAAGAAACCTTAGCCATTCGTTGGATGCTCGAAGCAGCAGCCAAACGACATATGAACAAAAAAATGAGCTTAGACCAATGTTTAGCTGATGAGATATTGGATGCTTCCCGAAAGATGGGGATTGCACGTAAAAAAAGGGATGATCTTCAT…
B_Pleurozia_purpurea	ATCCGGGGCTTGAATGGTAAACAAAAACAATTAATAAAAAAATTGGTTCACATTTGCATGATTGATGGGAAAAAAACGAGATCTCGTGCTATTGTTTATAAAACGTTTCATCGTCTAGCTCCT---CATGGCGATGTAATAAAACTTTTGGTTAACGCCATAGAAAATGTCAAGCCTATTTGTGGAGTGAAAAAAGTAAGAATCTCAGGCATTACTCGATTAGTACCGTCTATTACAGCAACAAATCGTCAAGAAACCTTAGCTATTCGTTGGATGCTTGAATCAGCAGCCAAACGACGTATGGGCAAAAAGATAAGCTTGGATCAATGTTTATACGCTGAGATACTGGAGGCTTCCCAAAAGATGGGGATTGCCCGTAAAAAAAGGGATGATCTTCAT…
B_Ptychomnion_cygnisetum	ATCCGGAGCTTGCATGATAAACAAAAACAATTAATAAAAAAATTGGTCCATATTTGCATGATTGATGGTAGAAAGACGAGATCTCGTGCTATTGTTTATAAAACTTTCCATTGTCTAGCTCAG---CATGGCGATATATTAAGACTTTTGGTTAATGCCATAGAAAATGTCAAGCCTGTTTGTGAAGTGAAAAAGGTAAGAATTTCTGGTACTACTCAATTAGTACCATCCATTATAGCACCGAATCGTCAAGAAACCTTAGCCATTCGTTGGATGCTCGAAGCGGCAACCGAACGACGTATTAATAAAAAAATGAGCTTAGATCAATGTTTAGCTGATGAGATATTGGATGCTTCCCGAAAGATGGGGATTGCACGTAAAAAAAGGGATGATCTTCAT…
E_Raphanus_sativus	ATAGGGGGCTTGGATGGTGAGCAAAAACTATTGATCAAGAAGTTGGTCAATTTTCGCATGAAAGAAGGTAAAAGAACGAGAGTTCGTGCTATTGTTTATCAAACTTTTCATCGCCCAGCTCGAACTGAACGCGATGTAATCAAACTTATGGTTGACGCCGTAGAGAATATAAAGCCCATATGCGAAGTAGCAAAAGTAGGAGTAGCGGGTACTATTTATGATGTCCCTGGGATTGTAGCCAGGGATCGTCAACAAACCTTAGCTATTCGTTGGATCCTTGAAGCAGCTTTCAAACGACGTATAAGCTACAGGATAAGCTTAGAGAAATGTTCATTTGCTGAGATACTGGATGCTTACCAAAAGAGGGGAAGTGCACGTAGGAAAAGGGAGAATCTTCAT…
E_Rhazya_stricta	ATGGGGGGCTTGGATCGTGAACAAAAACAATTGATCAAGAAGTTGGTCAACTTTCGCATGAAAGAAGGTAAAAAAACAAGAATTCGTGCTATTGTTTATCAAACTTTTCATCGCCCAGCTCGAACTGAACGCGATGTAATCAAACTTATGGTTAACGCCCTAGAGAATATAAAGCCCATATGCGAAGTGGAAAAAGTAGGAATTGCAGGTACTATTTATGATGTCCCTGGGATTGTAGCCAGGGATCGTCAACAAACCTTAGCTATTCGTTGGATCCTTGAAGCAGCTTTCAAACGACGTATAAGCTACAGGATAAGCTTAGAGAAATGTTCATTTGCTGAGATACTGGATGCTTACCGAAAGAGGGGAATTGCACGTAAGAAAAGGGATAATCTTCAT…
E_Ricinus_communis	ATGGGGGGCTTGGATGGTGAGCAAAAACAATTGATCAAGAAGTTGGTCAACTTTCGCATGAAAGAAGGTAAAAGAACGAGAGTTCGTGCTATTGTTTATCAAACTTTTCATCGCCTAGCTCGAACTGAACGCGATGTAATCAAACTTATGGTTGACGCCATAGATAATATAAAGCCCATATGCGAAGTGGAAAAAGTAGGAGTAGCAGGTACTATTTATGATGTCCCTGGGATTGTAGCCAGGGATCGTCAACAAACCTTAGCTATTCGTTGGATCCTTGAAGCAGCTTTCAAACGACGTATAAGCTACAGGATAAGCTTAGAGAAATGTTCATTTGCTGAGATACTGGATGCTTACCGAAAGAGGGGAATTGCACGTAAGAAAAGGGAGAATCTTCAT…
A_Roya_obtusa	GACTTTCAAGATAATAGAAAAAAATTGAAAATAATTCAAAAATTTATTAATTTGTGTATGATTGATGGTAAAAAATATAAATCATATCAAATTATTTCAAAAACTTTAAAGCGATTATCT---ATTCATGGAAATGTTATAGATTTTTTAATAAAAGCTATAGATAATGTAAAACCACTTATTGAAGTCAGAAAAATTCGAATTTCAGGAAGAACTCAATTAATTCCATATATAATCCCCAGTATTAGACAAGAAGCATTAGCTATTCGATGGATATTGGAAGCTGCATTAAATCGTTATCAATCAAAAAAAATATCTTTAGATTATTCATTATTTCTAGAACTTACAGATGCATATCGAAAAACAGGGCCTGCTCGAAAAAAAAGGGATGATTTGCAT…
E_Salvia_miltiorrhiza	GCAAAATCCGATCCAATTTATCGTAATCGATTAGTTAACATGTTGGTTAACCGTATTCTGAAACACGGAAAAAAATCATTGGCTTATCAAATTATCTATCGAGCCATGAAAAAAATTCAACAAACAGAAACAAATCCACTATCTGTTTTACGTCAAGCAATACGTGGAGTAACTCCCGATATAGCAGTAAAAGCAAGACGTGTAGGTGGATCCACTCATCAAGTTCCCATTGAAATAGGATCCACACAAGGAAAAGCACTTGCCATTCGTTGGTTATTAGCGGCATCCCGAAAA---CGTCCAGGTCGAAAT------ATGGCTTTCAAATTAAGTTCTGAATTAGTGGATGCTGCCAAAGGGAGTGGCGATGCCATACGCAAAAAGGAAGAGACTCAT…
B_Sphagnum_palustre	ATCTGGGACTTAAATGGTAAGCAGAAACAATTAATAAAAAAATTGGTCCATATTTGCATGATTAATGGTAAAAAAACAAGATCTCGTGCTATTGTTTATAAAACTCTTCATTGTCTAGCTCAT---CATGGCGATATATTAAAACTTTTGGTTAACGCCATAGAAAATGTCAAGCCTATTTGTGAAGTTAAAAAAGTAAGAATTTCTGGTACTACTCAATTAGTACCATCTATTATAGCAACAAATCGTCAAGAAACCTTAGCTATTCGTTGGATGCTTGAAGCAGCAGCCAAGCGACATATGAGCAAAAAGATAAGCTTAGATCAATGCTTATCTGATGAGATATTGGATGCTTCTCAAAAGATGGGAATTGCACGTAAAAAAAGGGATGATCTTCAT…
M_Spirodela_polyrhiza	---------------------------------------------------------ATGAAGGAAGGTAAAAGAACGAGAGTTCGCGCTATTTTATATAAAACTTTTCATCGCCCAGCTCGAACTGAACGCGATGTCATCAAACTGATGGTTGACGCCGTAGATAATATAAAGCCAATATGCGAAGTGGAAAAAGTCAGAATCGCAGGTACTCTTTATGATGTCCCCTGGATTGTAGCCAGGGATCGTCAACTTTCCTTAGCTATTCGTTGGATCCTCGGAGCAGCTTTCAAACGACGTATAAGCTACAGGATAAGCTTAGAGAAATGTTCATTTGCGGAGATACAGGATGCTTACCGAAAGAGGGGAATTGCACGTAAGAAAAGGGAGAATCTTCAT…
B_Tetraphis_pellucida	ATCCGGGGCTTGAATGGTAAACAAAAACAATTAATAAAAAAATTGGTCCATATTTGCATGATTGATGGTAAAAAAACGAGATCTCGTGCTATTGTTTATAAAACTTTTCATTGTCTAGCCCAT---CATGGCGATATATTAAGACTTTTGGTTAATGCCATAGAAAATGTCAAGCCTGTTTGTGGAGTGAAAAAAGTAAGAATTTCTGGTACTACTCAATTAGTACCATCTATTATAGCAACGAATCGTCAAGAAACCTTAGCCATTCGTTGGATGCTCGAGGCAGCAGCCAAACGACGTATGAACAGAAAGATGAGCTTAGATCAATGTTTATCTGATGAGATATTGGATGCTTCCCGAAAGATGGGCATTGCACGTAAAAAAAGGGATGATCTTCAT…
B_Treubia_lacunosa	ATCCGGGGCTTGAATGGTAAACAAAAACAATTAATCAAAAAATTGGTTCACATTTGCATGATTAATGGTAAAAAAATGAGATCTCGTGCTATTGTTTATAAAACTTTTCATCGTCTAGCTCCT---CATGGCGATGTAATCAAACTTTTGGTTAACGCCATAGAAAATGTCAAGCCTATTTGTGAAGTGAAAAAAGTAAGAATCTCAGGTACTACTCGATTAGTACCATCTATTATGGCAACAAATCGTCAAGAAACCTTAGCTATTCGTTGGATGCTTGAATCAGCAGCCAAACGACGTATGGGCAAAAAGATAAGCTTAGATCAATGTTTATACGTTGAGATACTGGAAGCTTCCCAAAAGATGGGGCTTGCCCGGAAAAAAAGGGATGATCTTCAT…
M_Tripsacum_dactyloides	ATGGGGGACTTTGATGGTGAGCAAAAAGAATTGATCAAGAAATTGGTAAACTTTCGCATGATCGATGGTAAAAGAACGAGAGTTCGTGCTATTGTTTATAAAACTTTTCACCGCCTAGCTCGAACTGAACGCGATGTAATCAAACTTATGGTTGACGCCGTAGATAATATAAAGCCAATATGCGAAGTGGTCAAAGTAGGAGTCGCAGGTACTATTTATGATGTTCCTGGGATTGTAGCCAGGGATCGTCAACAAACCTTAGCTATTCGTTGGATCCTTGGAGCAGCTTTCAAACGACGTATAAGCTACAGGATAAGCTTAGAGAAATGTTCATTTGCTGAGATACTGGATGCTTACCGAAAGAGGGGAATTTCACGTAAGAGAAGGGAGAATCTTCAT…
M_Triticum_aestivum	ATGGGGGACTTTGATGGTGAGCAAAAAGAATTGATCAAGAAATTGGTAAACTTTCGCATGATCGATGGTAAAAGAACGAGAGTTCGTGCTATTGTTTATAAAACTTTTCACCGCCTAGCTCGAACTGAACGCGATGTAATAAAACTTATGGTTGACGCCGTAGATAATATAAAGCCAATATGCGAAGTGGTCAAAGTAGGAGTCGCAGGTACTATTTATGATGTTCCTGGGATTGTAGCCAGGGATCGTCAACAAACCTTAGCTATTCGTTGGATCCTTGGAGCAGCTTTCAAACGACGTATAAGCTACAGGATAAGCTTAGAGAAATGTTCATTTGCTGAGATACTGGATGCTTACCGAAAGAGGGGAATTTCACGTAAGAGAAGGGAGAATCTTCAT…
M_Triticum_timopheevii	ATGGGGGACTTTGATGGTGAGCAAAAAGAATTGATCAAGAAATTGGTAAACTTTCGCATGATCGATGGTAAAAGAACGAGAGTTCGTGCTATTGTTTATAAAACTTTTCACCGCCTAGCTCGAACTGAACGCGATGTAATAAAACTTATGGTTGACGCCGTAGATAATATAAAGCCAATATGCGAAGTGGTCAAAGTAGGAGTCGCAGGTACTATTTATGATGTTCCTGGGATTGTAGCCAGGGATCGTCAACAAACCTTAGCTATTCGTTGGATCCTTGGAGCAGCTTTCAAACGACGTATAAGCTACAGGATAAGCTTAGAGAAATGTTCATTTGCTGAGATACTGGATGCTTACCGAAAGAGGGGAATTTCACGTAAGAGAAGGGAGAATCTTCAT…
B_Ulota_hutchinsiae	ATCCGGGGCTTGCATGGTAAACAAAAACAATTAATAAAAAAATTGGTCCATATTTGCATGATTAATGGTAGAAAAACGAGATCTCGTGCTATTGTTTATAAAACTTTTCATTGTCTAGCTCAG---CATGGCGATATATTAAGACTTTTGGTTAATGCCATAGAAAATGTCAAGCCTGTTTGTGAAGTGAAAAAGGTAAGAATTTCTGGTACTACTCAATTAGTACCATCTATTATAGCAACAAATCGTCAAGAAACCTTAGCCATTCGTTGGATGCTCGAAGCGGCAGCCAAACGACGTATTAACAAAAAAATGAGCTTAGATCAATGTTTAGCTGATGAGATATTGGATGCTTCCCGAAAGATGGGGATTGCACGTAAAAAAAGGGACGATCTTCAT…
E_Vitis_vinifera	ATGGGGGGCTTGGATGGTGAGCAAAAACAATTGATCAAGAAGTTGGTCAACTTTCGCATGAAAGAAGGTAAAAGAACGAGAGTTCGTACTATTTTTTATCAAACTTTTCATCGCCCAGCTCGAACTGAACGCGATGTAATCAAACTGATGGTTGACGCCGTAGATAAGATTAAGCCCATATGCGAAGTGGAAAAAGTAGGAGTAGCAGGTACTATTTATGATGTCCCTGGGATTGTAGCCAGGGATCGTCAACAAACCTTAGCTATTCGTTGGATCCTTGAAGCAGCTTTCAAACGACGTATAAGCTACAGGATAAGCTTAGAGAAATGTTCATTTGCTGAGATACTGGATGCTTACCGAAAAAGGGGAATTGCACGTAAGAAAAGGGATAATCTTCAT…
M_Zea_luxurians	ATGGGGGACTTTGATGGTGAGCAAAAAGAATTGATCAAGAAATTGGTAAACTTTCGCATGATCGATGGTAAAAGAACGAGAGTTCGTGCTATTGTTTATAAAACTTTTCACCGCCTAGCTCGAACTGAACGCGATGTAATCAAACTTATGGTTGACGCCGTAGATAATATAAAGCCAATATGCGAAGTGGTCAAAGTAGGAGTCGCAGGTACTATTTATGATGTTCCTGGGATTGTAGCCAGGGATCGTCAACAAACCTTAGCTATTCGTTGGATCCTTGGAGCAGCTTTCAAACGACGTATAAGCTACAGGATAAGCTTAGAGAAATGTTCATTTGCTGAGATACTGGATGCTTACCGAAAGAGGGGAATTTCACGTAAGAGAAGGGAGAATCTTCAT…
M_Zea_mays_subsp_mays	ATGGGGGACTTTGATGGTGAGCAAAAAGAATTGATCAAGAAATTGGTAAACTTTCGCATGATCGATGGTAAAAGAACGAGAGTTCGTGCTATTGTTTATAAAACTTTTCACCGCCTAGCTCGAACTGAACGCGATGTAATCAAACTTATGGTTGACGCCGTAGATAATATAAAGCCAATATGCGAAGTGGTCAAAGTAGGAGTCGCAGGTACTATTTATGATGTTCCTGGGATTGTAGCCAGGGATCGTCAACAAACCTTAGCTATTCGTTGGATCCTTGGAGCAGCTTTCAAACGACGTATAAGCTACAGGATAAGCTTAGAGAAATGTTCATTTGCTGAGATACTGGATGCTTACCGAAAGAGGGGAATTTCACGTAAGAGAAGGGAGAATCTTCAT…
M_Zea_mays_subsp_parviglumis	ATGGGGGACTTTGATGGTGAGCAAAAAGAATTGATCAAGAAATTGGTAAACTTTCGCATGATCGATGGTAAAAGAACGAGAGTTCGTGCTATTGTTTATAAAACTTTTCACCGCCTAGCTCGAACTGAACGCGATGTAATCAAACTTATGGTTGACGCCGTAGATAATATAAAGCCAATATGCGAAGTGGTCAAAGTAGGAGTCGCAGGTACTATTTATGATGTTCCTGGGATTGTAGCCAGGGATCGTCAACAAACCTTAGCTATTCGTTGGATCCTTGGAGCAGCTTTCAAACGACGTATAAGCTACAGGATAAGCTTAGAGAAATGTTCATTTGCTGAGATACTGGATGCTTACCGAAAGAGGGGAATTTCACGTAAGAGAAGGGAGAATCTTCAT…
M_Zea_perennis	ATGGGGGACTTTGATGGTGAGCAAAAAGAATTGATCAAGAAATTGGTAAACTTTCGCATGATCGATGGTAAAAGAACGAGAGTTCGTGCTATTGTTTATAAAACTTTTCACCGCCTAGCTCGAACTGAACGCGATGTAATCAAACTTATGGTTGACGCCGTAGATAATATAAAGCCAATATGCGAAGTGGTCAAAGTAGGAGTCGCAGGTACTATTTATGATGTTCCTGGGATTGTAGCCAGGGATCGTCAACAAACCTTAGCTATTCGTTGGATCCTTGGAGCAGCTTTCAAACGACGTATAAGCTACAGGATAAGCTTAGAGAAATGTTCATTTGCTGAGATACTGGATGCTTACCGAAAGAGGGGAATTTCACGTAAGAGAAGGGAGAATCTTCAT…
M_Sorghum_bicolor	ATGGGTGACTTTGATGGTGAGCAAAAAGAATTGATCAAGAAATTGGTAAACTTTCGCATGATCGATGGTAAAAGAACGAGAGTTCGTGCTATTGTTTATCAAACTTTTCACCGCCTAGCTCGAACTGAACGCGATGTAATCAAACTTATGGTTGACGCCGTAGATAATATAAAGCCAATATGCGAAGTGGTCAAAGTAGGAGTCGCAGGTACTATTTATGATGTTCCTGGGATTGTAGCCAGGGATCGTCAACAAACCTTAGCTATTCGTTGGATCCTTGGAGCAGCTTTCAAACGACGTATAAGCTACAGGATAAGCTTAGAGAAATGTTCATTTGATGAGATACTGGATGCTTACCGAAAGAGGGGAATTTCACGTAAGAGAAGGGAGAATCTTCAT…
N_Amborella_trichopoda	ATGGGGGGCTTGGATGGTGAGCAAAAACAATTGATCAAGAAGTTGGTCAACTTTCGCATGATCGATGGTAAAAGAACGAGAGTTCGTGCTATTGTTTATCAAACTTTGAATCGCCCAGCTCGAACTGAACGCGATGTAATCAAACTTATGGTTGACGCCGTAGAAAATATACAGCCCATATGCGAAGTGGAAAAAGTAAGAGTCGCAGGTACTACTTATGATGTCCCAGGGATTGTAGCCAGGGATCGTCAACAAACCTTAGCTATTCGTTGGATCCTTTTTGCAGCTTTCAAACGACGTATAAGCAACAGGATAAGCTTAGAGAAATGTTCATTTGATGAGATACTGGATGCTTACCGAAAGAGGGGAATTGCACGTAAGAAAAGGGAGAATCTTCAT…
N_Liriodendron_tulipifera	ATGGGGGGCTTGGATGGTGAGCAAAAACAATTGATCAAGAAGTTGGTCAACTTTCGCATGATCGATGGTAAAAGAACGAGAGTTCGTGCTATTGTTTATCAAACTTTTCATCGCCCAGCTCGAACTGAACGCGATGTAATCAAACTTATGGTTGACGCCGTAGAGAATATAAAGCCCATATGCGAAGTGGAAAAAGTAGGAGTCGCAGGTACTATTTATGATGTCCCTGGGATTGTAGCCAGGGATCGTCAACAAACCTTAGCTATTCGTTGGATCCTTGGAGCAGCTGTCAAACGACGTATAAGCTACAGGAGCAGCTTAGAGAAATGTTCATTTGCTGAGATACTGGATGCTTACCGAAAGAGGGGAATTGCACGTCAGAAAAGGGAGAATCTTCAT…
E_Nelumbo_nucifera	ATGGGGGGCTTGGATGGTGAGCAAAAACAATTGATCAAGAAGTTGGTCAACTTTCGCATGAAAGCAGGTAAAAGAACGAGAGTTCGTGCTATTGTTTATCAAACTTTTCATCGCCCAGCTCGAACTGAACGCGATGTAATCAAACTTATGGTTGACGCCGTAGAGAATATAAAGCCCATATGCGAAGTGGAAAAAGTAGGAGTCGCAGGTACTATTTATGATGTCCCTGGGATTGTAGCCAGGGATCGTCAACAAACCTTAGCTATTCGTTGGATCCTTGGAGCAGCTTTCAAACGACGTATAAGCTACAGGATAAGCTTAGAGAAATGTTCATTTGCTGAGATACTGGATGCTTACCGAAAGAGGGGAATTGCACGTAAGAAAAGGGAGAATCTTCAT…
