# Supplementary material for: The mitochondrial genome map of Nelumbo nucifera reveals ancient evolutionary features
Source: Sci Rep. 2016 Jul 22;6:30158. doi: 10.1038/srep30158 (PMC4957087; doi:10.1038/srep30158)
Supplement: Supplementary Data S1 [file srep30158-s2.zip › Alignment/sdh3.phy]

39 396
B_Anomodon_rugelii	ATGAAAATCAATCGACCCTTATCCCCTCATCTTACCATTTATAAGCCACAGCTTACTTCTACCTTCTCTATTTTTCACAGAATTTCTGGGGCTTTCTTAGCCATTATGGTTTTTTCTAGTATCCTCTTCTTGAAAATAGGCGATCTTAACCTTACTTCTTATTATCTTTACCGGTACGCTTTTTTCTTCACTTTCTATTTCTATTGGTTGATTTCAAGCGTAGTCAATTTCAGTTTATTGGCTTTGTGCTATCATATGAGTAATGGAATTCGTCATTTATTGTGGGATTTAGGTTTTTTTTTAGAATTATCCAAAGTATATACTTCCGGAATTATTATGTTATTCTGTGCAACTTTTTTAGCTGTATCGAATATTATCCGATTCTATTTCTCA---
E_Asclepias_syriaca	TTTAATATCCTTCGCCCCTTATCTCCTCATCTTCCTATTTATAAGCCACAGCTCACTTCGACGTTTCCAATTTCCCATAGAATTTCCGGAGCTTTCCTAGTCACTATAGTTTTGTTTTTTCTTCTTTGTCTTAAAATAGGTTTGATTTGTTTCACCTATGAAAATTTCTACCTATTCTTCTTTTATTCA------------TCAAAGCTCATCCTAATCGCCGTCGAGATTACTGCCTTAGCCCTGTCCTATCATCTGTATAATGGAGTTCGTCATTTA------------------------------------------TTGACTTCTTTCGAAAAAATGAAA---------------------------------------------------
B_Atrichum_angustatum	ATGAAAATCAATCGACCGTTATCACCTCATCTTACCATTTATAAGCCACAACTTACTTCTACTTTCTCCATTTTCCATAGAATCTCTGGGGCTTTCTTAGCCACCATGGTTTTTTTTAGTATTCTTCTCCTGAAAATAGGTGATCTTAACCTTACTTCTTATTATTTTTATTGGTATGCTTTTTCCTTCACTTTCTATTTCCATTGGTTGATTTTAAGCGTAGTCAATTTCACTTTATTGGCCTTGTGCTATCATATGAGTAATGGAATTCGTCATTTATTGTGGGATCTAGGTCTTTTTCTAGAATTATCCAAAGTATATACTTCTGGAATTATTATGTTATTCTGTGCAGCTTGTTTAGCTGTATTGAATATTATCCGATTCTATTTTTCG---
B_Bartramia_pomiformis	ATGAAAATCAATCGACCGTTATCACCTCATCTTACCATTTATAAGCCACAGCTTACTTCTACTCTTTCTATTTTTCATAGAATTTCTGGGGCTTTCTTAGCCATTATGGTTTTTTTTAGTATTCTTTTTTTGAAAATAGGCGATCTTAACCTTACTTCTTATTATCTTTACCGGTACGCTTTTTTTTTTCTTTTTTATTTTTATTGGTTGATCTCAAGCGTAGTCAATTTCAGTTTATTGGCTTTGTGCTATCATATGAGTAATGGAATTCGTCATTTATTGTGGGATCTAGGTTTTTTTTTAGAATTATCCAAAGTATATACTTCCGGAATTATTATGTTATTCTGTGCAGCTTTTTTAGCTGTATTGAATATTATCCGATTTTATTTCTCA---
E_Batis_maritima	ATGAATATCCTTCGTCCGTTATCTCCTCATCTTCCTATTTATAAGCCACAGCTCACTTCGACGTTTCCAATTTACCATAGAATCTCCGGGGCTTTCCTAGCTACTATAGTTTTGTTTTTTCTTCTTTGTATGAAAATAGGTTTGATTTGCTTCACCTATGAGAATTTCTACCTATTCTTCTTTTATTCA------------TCAAAGCTTATCCTAATATCCGTCGAGATTGCAGCCTTAGCCCTGTCCTATCATCTGTATAATGGGGTTCGTCATTTA------------------------------------------TGGACGGATTTTTCGGGATTTTTCTTTCTTAGA---------ATTGGAAGAAAAAGATTGAAA------------
B_Buxbaumia_aphylla	ATGAAAATCAATCGACCGTTATCACCGCATCTTACCATTTATGAGCCACAGCTTACTTCCACTCTTTCTATTTTCCATAGAATCTCAGGAGCTTTTTTAGCCATCATGGTTTTTCTTAGTATTCTTTCTTTGAAAATAGGCGATCTTAACCTTACTTCTTATTATCTCTATCGATATGCTTTTTCTTTCACCTTTCATTTCTATTGGTTCATTTCGAGCGTAATCAATTTCACTCTATTGGTCCTGTGCTATCACATAAGTAATGGAATTCGTCATTTATTGTGGGATCTAGGTTTTTTTCTAGAATTATCCAAAGTATATACTTCCGGAATTATTATGTTATTCTGTGCAGCTCGTTTAGTCGTATCGAATATTATCCGATTCTATTTCTCC---
E_Carica_papaya	ATGAATATCCTTCGCCCGTTATCTCCTCATCTTCCTATTTATAAGCCACAGCTCACTTCGACGTTTCCAATTTCCCATAGAATCTCCGGGGCTTTCCTAGCCACTATAGTTTTGTTTTTTCTTTTTTGTCTGAAAATAGGTTTTATTTGCTTCACCTATGAGAATTTCTACCAATTCTTCTTTTATTCA------------TCAAAGCTTATCCTAATCTCCGCCGAGATTGCTGCCTTAGCCCTGTCCTATCATCTGTATAATGGGGTTCGTCATTTA------------------------------------------TTGACGGATTTCTCGGGATTTCTCTTTCTTAGA---------ATTGGAAGAAAAAGATTGAAA------------
A_Chaetosphaeridium_globosum	ATGAAAATAAATCGACCTCTTTCACCTCATCTTACAGTTTATAAACCACAACTGACATCAACTCTTTCAATTTTTCATCGAATTTCAGGAGCTTTTTTAGCTTTTTTTGTTCTTAGTTTTGCACTAAGTATGCCAATATGTCAAATAAATTTGAGTTTTTATTCATTTTACAAAATATGGTTTTATTTATGCCACGATAAATTATGGGTGTTTTTAACTGTACTTAATTTAGCTTTTTTTAGTGTATGTTATCACATGAGTAACGGTATACGACATTTACTTTGGGATTACGGTCTTTTTTTAGATTTATCTAAAGTATATTTTTCTGGAGTTTTTATGTTAATCGTTGCTGTT---TTAGTAATATTAAATTTGATTCGAATTATT---------
A_Chara_vulgaris	ATGAAAATCAATCGACCATTATCACCTCATATTACTATTTATAAGCCACAATTAACTTCTACTTTCTCTATTTTTCATAGAATTTGTGGTGCTTTTTTAGCTACTACTGTTTTATTTAGTATTCTTTTTTTCAAAATTTGTGAACTTAGTCTGACTTTTTATCACTTTTATTTGTTTGTTTTTTACTTCATTTGTTATTTTCATTGGTTAATCTTCAGTTTGTTCAATTTAGCTTTCTTAGCACTATGCTATCATATGAGCAACGGAATTCGACATTTATTGTGGGATTTAGGGCACAGCTTAGATTTATCAAAAGTGTACACTTCCGGAACTATTATGTTCTTTTTTGCAGCTTGTCTAGTTACATTGAATATCTTGAGATTCTCTTTGTCG---
A_Chlorokybus_atmophyticus	ATGACCCTACATCGACCACTTTCTCCTCATCTTACTATTTATAAACCACAACTAACCTCAATGTTGTCTATATTTCATCGGATTACTGGTGCATTTATGGCAACATCTGTACTGTTAACCATCTTTTTGTTAAAGATTTGCAATTTTCATTTAACTTCTTACAATTTTTACATTTTTGCTTTTATTTTGTTT---TATTATAAGTGGTTAATTCTAACTGTCTTATTTTTACTAATTATCAGTTTACATTACCATATGAGTAATGGTTTACGTCATTTAACCTGGGATTTGGGGTTATCACTGGATATTGCTAAAGTCTATTCCTCAGGCCGCTTTGTTTTAGTTGGGGGTACCATTTTACTTATTATAAATCTTTTAAGGTTTTTATACTCG---
E_Citrullus_lanatus	ATGAATATCCTGCGTCCGTTATCTCCTCATCTTCCTATTTATAAGCCACAGCTCACTTCTACGTTTCCTATTTCCCATAGAATCTCCGGGGCTTTCCTAGCCACTCTCGTTTTGTTTTTTCTTCTTTGTCTGAAAATGGGTTTGATTTGCTTCACCTATTCGAATTTCTACAGATTCTTCTTTTATTCA------------TCAAAGCTCATCCTAATCTCCGCCGAGATTACTGCCTTAGCCCTGTCCTATCATCTGTATAATGGGGTTCGTCATTTA------------------------------------------TTGACGGATTTTTCT------------------------------------------------------------
B_Climacium_americanum	ATGAAAATCAATCGACCCTTATCACCTCATCTTACCATTTATAAGCCACAGCTTACTTCTACCTTCTCTATTTTTCATAGAATTTCTGGGGCTTTCTTAGCCATTATGGTCTTTTCTAGTATCCTCTTCCTGAAAATAGGCGATCTTAACCTTACTTCTTATTATCTCTACCGGTACGCTTTTTTCTTCACCTTCTATTTCTATTGGTTGATCTCAAGCGTAGTCAATTTCAGTTTATTGGCTTTGTGCTATCATATGAGTAATGGAATTCGTCATTTATTGTGGGATTTAGGTTTTTTTTTAGAATTATCCAAAGTATATACTTCCGGAATTATTATGTTATTCTGTGCAACTTTTTTAGCTGTATTGAATATTATCCGATTCTATTTCTCA---
E_Cucumis_sativus	ATGAATATCCTTCGCCCCTTATCTCCTCATCTTCCTATTTATAAGGCACAGCTTACTTCGACGTTTCCAATTTCCCATAGAATCTCCGGGGCTTTCCTAGCAACTCTCGTTTTCTTTTTTCTTCTTTGTCTGAAAATGGGTTTGATTTGCTTCACCTATTCAAATTTCTACGGATTCTTCTTTTATTCA------------GCAAAGCTCATCCTAATATCCGTCGAGATTACTGCCTTAGCCCTGTCCTATCATCTGTATAATGGGGTTCGTCATTTA------------------------------------------TTTCATGATTTTTCT---TTCGTCACTACTTCA------------AAGAAAAATATCTTA---------------
E_Cucurbita_pepo	ATGAATATCCTTCGCCCGTTATCTCCTCATCTTCCTATTTATAAGCCACAGCTCACTTCGACGTTTCCAATTTCCCATAGAATCTCCGGGGCTTTCCTAGCCACTCTCGTTTTGTTTTTTCTTCTTTGTCTGAAAATGGGTTTGATTTGCTTCACCCATGAGAGTTTCTACAGATTCCTCTTTTATTCA------------TCAAAGCTCATCCTAATCTCCGTCGAGATTACTGCCTTAGCCCTGTCCTATCATCTGTATAAGGGGGTTCGTCATTTA------------------------------------------TTGACGGATTTTGTTTCGTTTCGGAAGAGAGAG---------------AGAAAGACAAAT---------------
G_Cycas_taitungensis	ACGAACATCAATCGACCGTTACCACCTCATCCTACTATTCATAAGCCACAGCTTACTCCGACGTTTCCAATTCCCCATAGAATACCCGGGGCCTTCTTAGCCACTATGGTTTTGTTCAGTCCTTTTCGTCCGGAAATAGGTCTTATTAGCTCCACTTATGGGAATCTTTACCAATCTTCTTTTTCCGTCAATTTC------CCGAAGTTCATTCTAGGCTTAGTCAATCCTACTCCATTAGCGCCGCGCTATCATATGAGTAATGGAGTTCGTCATTTACGGTGGGATTTGGGTTTTTCTCCAGAATTCTCTATAATTCGGATTTCCGAATTTCCCGCGTTATGTGTAGCTTTT------GCTCTCGGAAAGATTATCCGAAGAATCTATTGTCGA
A_Entransia_fimbriata	ATGAAAACAAACCGTCCATTGTCACCTCATTTAACAATTTACCGTCCACAATTCACCTCAGTTCTTTCTATTTTTCATAGAATTTCCGGCTTTCTTCTAGCTAGTTGGGTAACGGGATTGATTATTTTCTTCGTTTTTTTAAAGCTTCACTTATCTGTTTTCCTCGTTTACTGGACTTTATTTCAAATGGCGCCCCAAACAGGCTCACTTTTAGTAGCTCTTCTCTTTTGCTTAATCTTAGCTCTTTCTTATCATATGAGTAACGGGATTCGTCATTTGTTTTGGGATTTAGGCTTTTATTTAGACTTAGAGAAAGTATATCGTACTGGGATTATTGTGTGTGTTCTTGCTATATTATTAGCTTTTTCTTTTTTGTATAGAATCTATTTT------
B_Funaria_hygrometrica	ATGAAAATCAATCGACCCTTATCACCTCATCTTACCATTTATAAGCCACAGCTTACTTCTACTTTTTCTATTTTCCATAGAATTTCTGGGGCTTTCTTAGCCATTATGGTTTTTTTTAGTATTCTTTTTCTGAAAATAGGCGATCTTAACCTTACTTCTTATTATCTTTACCGATACGCTTTTTCCTTCACTTTCTATTTCCATTGGTTGATTTCAAGCGTAGTCAATTTCGGTTTATTGGCCTTGTGTTATCATATGAGTAATGGAATTCGTCATTTATTGTGGGATCTAGGTTTTTTTCTAGAATTATCCAAAGTATATACTTCCGGAATTATTATGTTATTCTGTGCAGCTTTTTTAGCTGTATCGAATATTATCCGATTCTATTTCTCA---
P_Huperzia_squarrosa	ATGAAAATCAATCGACCCTTATCACCTCATCTTACCATTTATAAGCCACAGCTTACTTCGACGTTTCCTATTTTCCATAGAATATCTGGGGCTTTCTTAGCCACTATGGTTTTGTTTAGTATTCTTTTTTTTGGAATAGGTGATCTCAGCCTGACTTTTTATTATTCCCATACCTTTGTCTTTTTCCCTACTTTCTATTTTCATTGGTTTATTATTCTTCTCGTCAATTTAACTTTGTTAGCGTTGTGCTATCATCCGAGTAATGGAGTTCGTCATTTGTGGTGGGATTGGGGTCTTTTCCTAGAATTATCCAGAGTGTATACTTCCGGAATTATTATGTTATTTTGTGGTGCGATAGTGTGCCCATTACAACTCGTAAGCGCGGGATGTGACCCT
B_Hypnum_imponens	ATGAAAATCAATCGACCCTTATCCCCTCATCTTACCATTTATAAGCCACAGCTTACTTCTACCTTCTCTATTTTTCATAGAATTTCTGGGGCTTTCTTAGCCATTATGGTTTTTTCTAGTATCCTCTTCTTGAAAATAGGCGATCTTAACCTTACTTCTTATTATCTTTACCGGTACGCTTTTTTCTTCACTTTCTATTTCTATTGGTTGATCTCAAGCGTAGTCAATTTCAGTTTATTGGCTTTGTGCTATCATATGAGTAATGGAATTCGTCATTTATTGTGGGATTTAGGTTTTTTTTTAGAATTATCCAAAGTATATACTTCCGGAATTATTATGTTATTCTGTGCAACTTTTTTAGCTGTATTGAATATTATCCGATTCTATTTCTCA---
B_Marchantia_polymorpha	ATGAAAATAAATCGACCGTTATCACCTCACCTTACCATCTATAAGCCACAGCTTACTTCGACGTTTTCTATTTTTCATAGAATATCCGGGGCTTTCTTGGCCACTATGGTTTTGTTTAGTATTCTTTTTTTTAAAATAGGTGATCTTAGCCTTACGTTTTATCATTTTTACCAGTATTTTTTTTTTTTAACTTTCTATTTGAATTGGTTCATTATAAGCTTAGTCAATTTCACTTTATTAGCGTTGTGCTATCATATGAGTAATGGAGTTCGTCATTTATTGTGGGATTTGGGTTTTTTTCTAGAATTATCTAAAGTGTATACTTCCGGAATTATTATGTTATTCTGTGCAGCTTTTTTAGCTTTATTGAATATTATCCGACAGCATTGGTCAAAT
A_Mesostigma_viride	AAAATTATAGTAAGACCACTGTCTCCTCATGTAAGTGTATATCAACCTCAGTGGAATTCAATGTTTTCTTTGTTCCATCGAATTTCCGGTTCTGTCTTGGTTATTAGTTTATTTACTTTTTTATTTTCCATTATTTATTCATTTCACGCCACAAGAAGTTATGAGTTATTTTCCTTTTTTTTAACATTAGAA------GACAGTAAACTTTTCTCTTTTGTAGAATTAACCATTCTTTTTGCACTGAGTTATCACATTATTAATGGTATTCATCATATAATGATAGAAAATGATAAATATTCAGAAATACATTGGCCGAAAACTACTGGGTTAATTCTTCTTTTTGTAGTAGTT------TTACTTTTTTTTTATATTTCTTTTTATGTC------
E_Millettia_pinnata	ATGAATATAATTCGCTCGTTATTGACTCGTCTTCCTATCATTATTCCTTTACTTGGTGTGTTCTATCTTCTTTGTCTGAAACTCGGCGGGTTCTCTCTTGGTAGTCGAGTCCTCTCCTTTTTATTAAAATTGGGCCTAGCGGGACTTGCCTTGGCAATAGGATGTCTATTACGTTTACTATTCAGTTCCGAGGAAATAGCGCTTTTTATGTTTCCACCAATCGCGCTCCTTCAGCTAGAGGGGGAGCGAAAACGTCTTATCGACGAGATTCTAGCTTTCGTTGAAGATAAATTGGAAGACCCGGGGCAGCCGCCAATTAATGAGCAAGCGCTACGCCTGTTATGGAATGAACTCAGTACGAGTCTGGGCGAACTTCAAGAATGGAAGGATTCACTA
E_Mimulus_guttatus	ATGAATATCCTTCGACCATTATCTCCTCATCTTCCTATTTATAAGCCACAGCTTACTTCGACGTTTCCAATTTCCCATAGAATCTCCGGAGCTTTCCTAGCCACTATCCTTTTCTTTTTTCTTCTTTGTCTGAAAATAGGTTTGATTTGCTTCACCTATGAGAATGTCTGCCAATTGATCTTTTATTCA------------TCAAAGCTCATCCTAATCTCCGTCGAGATTACTGCCTTAGCCCTGTCCTACCATATTTATAATGGAGTTCGTCATTTA------------------------------------------TTGACGGATTTTTCTGGATTT------------------------GGACGAAAAAGATGGAAA------------
E_Nicotiana_tabacum	ATGAATATCCTTCGCCCCTTATCTCCTCATCTTCCTATTTATAAGCCACAGCTTACTTCGACGTTTTCAATTTCCCATAGAATCTCCGGAGCTTTCCTAGCCACTATAGTTTTCTTTTTTCTTCTTTGTCTGAAAATTGGTTTGATTTGCTTCACCTATGAGAATTTCTACCAATTCTTCTTTTATTCA------------TCAAAGCTCATCCTAATCTCCGTCGAGATTACTGCCTTAGCCCTGTCCTATCATCTGTATAATGGAGTTCGTCATTTA------------------------------------------TTGACGGATTTTTCGGGATTTTTCTTTCTTAGA---------ATTGGAAGAAAAAGATTGAAA------------
B_Nitella_hyalina	ATGAAAATCAATCGACCATTATCACCTCATATTACTATTTATAAGCCACAATTCACTTCTACTTTCTCTATTTTTCATAGAATTTGTGGTGCTTTTTTAGCTACTACTGTTTTATTTAGTATTCTATTTTTCAAAATTTGTGAACTTAGTCTGACTTTTTATCACTTTTATTTGTTTGTTTTTTACTTCATTTGTTATTTTCATTGGTTAATCTTCAGTTTCTTCAATTTAGCTTTCTTAGCACTATGCTATCATATGAGCAACGGAATTCGACATTTATTGTGGGATTTAGGGCACAGCTTAGATTTATCAAAAGTGTACACTTCCGGAACTATTATGTTATTTTTTGCAGCTTGTCTAGTTACATTGAATATCTTGAGATTCTCTTTGTCG---
B_Orthotrichum_stellatum	ATGAAAATCAATCGACCGTTATCACCTCATCTTACCATTTATAAGCCACAGCTTACTTCTACTCTTTCTATTTTTCATAGAATTTCTGGGGCTTTCTTAGCCATTATGCTTTTTTTTAGTATTCTTTTCTTAAAAATAGGCGATCTTAACCTTACTTTTTATTATCTTTACCGGTACGCTTTTTTCTTCACTTTCTATTTCTATTGGTTGATCTTAAGCGTAGTCAATTTCAGTTTATTGGCTTTGTGCTATCATATGAGTAATGGAATTCGTCATTTATTGTGGGATTTAGGTTTTTTTCTAGAATTATCCAAAGTATATACTTCCGGAATTATTATGTTATTCTGTGCAGCTTTTGTAGCTGTATCAAATATTATCCGATTCTATTTCTCA---
B_Physcomitrella_patens	ATGAAAATCAATCGACCGTTATCACCTCATCTTACCATTTATAAGCCACAGCTTACTTCTACTTTTTCTATTTTCCATAGAATTTCTGGGGCTTTCTTAGCCAGTATGGTTTTTTTTAGTATTCTTTTTCTGAAAATAGGCGATCTTAACCTTACTTCTTATTATCTTTACCGATACGCTTTTTCCTTCACTTTCTATTTCCATTGGTTGATTTCAAGCGTAGTCAATTTCAGTTTATTGGCCTTATGTTATCATATGAGTAATGGAATTCGTCATTTATTGTGGGATCTAGGTTTTTTTCTAGAATTATCCAAAGTATATACTTCCGGAATTATTATGTTATTCTGTGCAGCTTTTTTAGCTGTATCGAATATTATCCGATTCTATTTCTCA---
B_Pleurozia_purpurea	ATGAAAATAAATCGACCGTTATCACCTCACCTTACCATCTATAAACCACAGCTTACTTCGACGTTTTCTATTTTCCATAGAATATCCGGGGCGTTCTTGGCCACTATGGTTTTGTTTAGTATTTTTTCTTTCAAAATAGGTGATCTCAGCCTCACGTTTTATCATTTTTACCAGTATTTCTTCCTTTTAACTTTCTATTTGAATTGGGTCATTATCAGCTTAGTCAATTTCACTTTATTAGCGTTGTGCTATCATATGAGTAATGGAGTTCGTCATTTATTGTGGGATTCGGGGCTTTTCCTAGAATTATCCAAAGTGTATACTTCCGGAATTATTATGTTATTCTGTGCAGCTTTCTTAGCTTTATTTAATATTATCCGACAACACTGGTCAAAT
B_Ptychomnion_cygnisetum	ATGAAAATCAATCGACCGTTATCACCTCATCTTACCATTTATAAGCCACAGCTTACTTCTACTCTCTCTATTTTTCATAGAATCTCTGGGGCTTTCTTAGCCATTATGGTCTTTTTCAGTATTCTCTTCTTGAAAATAGGCGATCTTAACCTTACTTCTTATTATCTTTACCAGTATGCTTTTTTCCTTACTTTCTATTTCTATTGGTCGATCTTAAGCGTAGTCAATTTCAGTTTATTGGCTTTGTGCTATCATATAAGTAATGGAATTCGTCATTTATTGTGGGATTTAGGTCTTTTTCTAGAATTATCCAAAGTATATACTTCCGGAATTATTATGTTATTCTGTGCAGCTCTTCTAGCTGTATTGAATATTATCCGATTCTATTTCTCA---
E_Ricinus_communis	ATGAATATCCTTCGCCCGTTATCTCCTCATCTTCCGATTTATAAGCCACAGCTTACTTCGACGTATCCAATTTCCCATAGAATCTCCGGGGCTTTCCTAGCCACTATAGTTTTCTTTTTTGTTCTTTGTCTGAAAATAAGTTTGATTTGCTTCACCTATGAGAATTTCTACCAATTCTTCTTTTTTTCA------------TCAAAGCTCATAAAAATCTCCGTCGAGATGACTGCCTTAGCCCTGTCCTATCATCTGTATAATGGGCTTCGTCATTTA------------------------------------------TTGACGGATTTTTCGGGATTTTTCTTTCTTAGA---------ATTGGCCGA------------------------
A_Roya_obtusa	ATGAAACTTAATAGACCGTTATCACCCCATCTTACTATTTATAAACCACAAATCACATCAACACTATCTATTTTTCATAGAATATCAGGAGCTTTTTTAGCT---TTCACTTTAATCGGTGTTTTTAGTTTAAAAATAATTGATCTTACTTTAAGTTATTATTTAATTTATTCTTATATATTCTTTTTTATTTTTTTTTCATTGTGGATATTAATTATTTTTTTTAATTTTACTTTATTAGCATTATCTTACCATCTGAGTAATGGAATTCGACATTTATTTTGGGATTTTGGATTTTTTTTAGATTTATCTAAGGTCAAAAGTTCTGGCATAATAATGATTTGTTTTACTATC---TTTTTTGTTTTTTTTTTCAACAGATTT------------
B_Sphagnum_palustre	ATGAAAATAAATCGACCCTTATCACCTCATCTTACCATTTATAAGCCACAGCTTACTTCTACTTTTTCCATTTTCCATAGAATTTCTGGGGCTTTCTTAGCTACTATGGTTTTCTTTAGTATTTTTTTTTTGAAAATAGGCGATCTTAACCCTACTTTTTATTATTTTTATCGATATGTTTTTCTTTTTACTTTTTATTTTCATTGGTTCATTTTAAGCGTAGTCAATTTTACTTTATTGGCGTTGTGTTATCATATGAGTAATGGAATTCGTCATTTATTGTGGGATTTGGGTCTTTTTCTAGAATTATCCAAAGTGTATACTTCTGGAATTATTATGTTATTCTGTGCAGCTTGTCTAACTGTATTGAATATAATTCGATTTTATTTATCG---
B_Tetraphis_pellucida	ATGAAAATCAATCGACCGTTATCACCTCATCTTACCATTTATAAGCCACAGCTTACTTCCACTTTTTCTATTTTCCATAGAATCTCTGGGGCTTTCTTAGCCACCATGGTTTTTTCTAGTATTCTTTTTCTGAAAATAGGCGATCTTAACCTTACTTCTTATTATCTTTACCGTTATGCCTTTTTCTTCACTTTCTATTTCCATTGGTTGCTCTTAAGCGTAGTCAATTTCACTTTATTGGCCTTGTGCTATCATATGAGTAATGGAATTCGTCATTTATTGTGGGATCCGGGTTTTTTTCTAGAATTATCCAAAGTATATACTTCCGGAATTATTATGTTATTCTGTGCAGCTTGTTTAGCTGTCTCGAATATTATCCGATTCTATTTTTCA---
B_Treubia_lacunosa	ATGAAAATAAATCGACCGTTATCACCTCACCTTACCATCTATAAACCACAACTTACTTCGACGTTTTCCATTTTCCATAGAATCTCCGGGGCTTTTTTGGCCACTACGGTTTTGTTTAGTATTCTTTTTCTCAAAATAGGTGATCTCAGCCTTACGTTTTATCATTTTTACCAGTATTTTTTTTTCTTCACTTTCTATTCGAATTGGTTCATTATAAGCTTAGTCAATTTCACTTTATTAGCGTTGTGCTATCATATGAGTAATGGAGTTCGTCATTTATTGTGGGATTTGGGTTTTTTTCTAGAATTATCTGAAGTTTATACTTCCGGAATTATTATGTTATTCTGTGCAGTTTTTTTAGCTTTATCGAATATTATCCGACAGCACTGG---AAT
B_Ulota_hutchinsiae	ATGAAAATCAATCGACCGTTATCACCTCATCTTACCATTTATAAGCCACAGCTTACTTCTACTCTTTCTATTTTTCATAGAATTTCTGGGGCTTTCTTAGCCATTATGGTTTTTTTTAGTATTCTTTTCTTAAAAATAGGCGATCTTAACCTTACTTTTTATTATCTTTACCGGTACGCTTTTTTCTTCACTTTCTATTTCTATTGGTTGATCTTAAGCGTAGTCAATTTCAGTTTATTGGCTTTGTGCTATCATATGAGTAATGGAATTCGTCATTTATTGTGGGATTTAGGTTTTTTTCTAGAATTATCCAAAGTATATACTTCCGGAATTATTATGTTATTCTGTGCAGCTTTTCTAGCTGTATCGAATATTATCCGATTCTATTTCTCA---
E_Vitis_vinifera	AAAAATATCCTTCGCCCGTTATCTCCTCATCTTCCTATTTATAAGCCACAGCTCACTTCGACGTTTCCAATTTACCATAGAATATCCGGGGCTTTCCTAGCCACTCTAGTTTTGTTTTTTCTTCTTTGTCTGAAAATAGGGTTGATTTGCTTCACCTATGAGAATTTCTACCAATTCTTTTTTTTTTCA------------TCCAAGCTCATCCTAATCTCCGTCGGGATTACTGCCTTAGCCCTGTCCTATCATCTGTATAATGGAGTTCGTCATTTA------------------------------------------TTGACGGATTTTTCGGGATTTCTCTTTCAATGC------------TTTAGAATTGGAAGAAGT------------
N_Amborella_trichopoda	ATGAGCATCAAGCGACCGTTACCACCTCATCTTACTATTTATAAGCCACAGCTTACTCCGACGTTTCCAATTTCCCATAGAATCTCCGGGGCTTTCCTAGCCACTATGGTTTTGTTTAGTCTTCTTTGTCTGAAAATAGGTTTGATTAGCTTCACCTATGAGAAATTCTACCAATCCTCGCCTAATTCA------------CCGAAGTTCATCCTAAGCTCAGTCGATCTTACTGCCTTAGCGCTGTGCTATCATATAAGTAATGGAGTTCGTCATTTA------------------------------------------TTTCGGGATTTTTATTTGCGCCTCCTGCAATTT------CATTTCATTATTCATTTTTCTGCGCCCGGACCAGAA
N_Liriodendron_tulipifera	AAAAAAATCCATCGACCGTTACCACCTCATCTGACTCTTTATATGTCACAGCTCACTTCGACGTTTCCAATTTCCCATAGAATCTCCGGGGCTTTCCTCGCCACTATGGTCTTGTTTAGTTTTCTTTGTCCGAAAATGGGTTTGATTAGCTTGACCTATGAGAATTTCTACCAATCCTCGCCTAATTCA------------TCGAAGTTCATCCCAAGCTCAGTCGGTCTTACTGCCTTTGCCCTTGCCTATCATCTTTTTCATGGAGTTCGTCATTTA------------------------------------------TTGCCAGATTTTGGTCATTTATTGCTGGATGTT------AAAAAAATGCTGGATTTT------------------
E_Nelumbo_nucifera	ATGAATATCCTTCGCCCGTTATCTCCTCATCTTCCTATTTATAAGCCACAGCTCACTTCGACGTTTCCAATTTCCCATAGAATCTCCGGGGCTTTCCTAGCCACTAACGTTTTGTTTAGTCTTCTTTGTCTGAAAATAGGTTTGATTTGCTTCACCTATGAGAATTTCTACCAATTCTTGTTTTATTCA------------TCAAAGCTCATCCTAATCTCCGTCGAGATTACTGCCTTAGCCCTGTCCTATCATCTGTATCATGGAGTTCGTCATTTA------------------------------------------TTGACGGATTTTTCGGGATTTTTGTATTGTTCT------ATATTAGCCAGAAAAAGATGGACCATTTCTTTTCTC
