# Supplementary material for: The mitochondrial genome map of Nelumbo nucifera reveals ancient evolutionary features
Source: Sci Rep. 2016 Jul 22;6:30158. doi: 10.1038/srep30158 (PMC4957087; doi:10.1038/srep30158)
Supplement: Supplementary Data S1 [file srep30158-s2.zip › Alignment/sdh4.phy]

42 264
B_Anomodon_rugelii	ATGAAAGCTCATAGAGAAACCTTGGGGCATTGGCTTCTTCAAAGAATGACTGCCGCTTCTCTAATCCCAACCATTTTTATATCAAAT---GTTTCTACTTTGATTCTGTTAAACATTTTGTTATTCTGGCATATTCATGTGGGAATTGAAGAAATTCTGACAGATTATGTTCACCATGAAATAACACGAAATTGGATCTTGATTCTTTTCAGAGTATTTTGTTTAATAATTATCAAATACGTTTTTTTGTTTTTTGTTTTT---
E_Asclepias_syriaca	ATGAAGGAACGATCGAAGACAAAGAGAACCGGGCTTTTCCAAAGAATTACTGCAGCTTTCCCACTCCCTTTAATTATTATATACAAA------TCCTCAACTTTCCTACCAAATCTCTCTCTATTCTGGCACATAAATTCAGGGATCGAAGAGATTATGGCGGATCATGTTCACCAAGAAATGACCCGAAATTTCATCTTGGTCTATTTGAGATTGTTCCTTTTAATCGTAATAAAAGATGTTTTCTTGTCTCTCGTTTCTTTT
B_Atrichum_angustatum	ATGAAAGCTCATAGAGAGACCTTAGGGCATTGGCTTCTTCAAAGAATGACTGCCGCTTCTCTAATCCCAACCATTCTTATATCAAAT---GTTTCCACTCTGATTCTGTTAAATATTTTGTTATTCTGGCATATTCATGTGGGAATCGAAGAGATTCTGACAGATTATGTTCACCATGAAATAACACGAAATTGGATTTTAATTCTTTTCAGAGTCTTCTGTTTAATAATTATCAAATATGTTTTTTTGTCTTTTGTTTTT---
B_Bartramia_pomiformis	ATGAAAGCTCATAGAGAAACCTTGGGGCATTGGCTTCTTCAAAGAATGACTGCCGCTTCTCTAATCCTAACCATTCTTATATCAAAT---GTTTCTACTTTGATTCTGTTAAATATTTTGTTATTCTGGCATATTCATGTGGGAATCAAAGAAATTCTGACAGATTATGTTCACCATGAAATAACACGAAATTGGATCTTGATTCTTTTCAGAGTATTTTGTTTAATAATTATCAAATATGTTTTTTTGTTTTTTGTTTTT---
E_Batis_maritima	ATGAAGGAACAATCGAAGACAAAGAGAACCGGGCTTTTCCAAAGAATTACAGCAGCTTTCCCAGTCCCTTTGATTATCATATACAACAAAGTCTCTTCCACTTTCCTACCAAATCTCTCTTTATTCTGGCACATAAATGAAGGAATCGAAGAGATTATGGCGGATCATGTTCACCAAGAAATGACCCGAAATTGGATCTTGGTCTATTTGAGATTGTTCCTTTTAATCGTAATAAAAGATGTTTTCTTGTCTCTCGTTTCTTTT
B_Buxbaumia_aphylla	ATGAAAGCTCATAGAGAAACCTTGGGGCATTGGCTTCTTCAAAGAATGACTGCCGCTTTTCTAATTCCAAGCATTCTTATATCGAAT---GTTTCCACTTTAATTCTGTTAAATATTTTGTTATTCTGGCATATCCATGTGGGAATCGAAGAGATTCTGACAGATTATGTCCACCATGAGATAACACGGAATTGGATCTTGATTTTTTTCAGAGTATTCTGTTTGATAATTATCAAATATGTTTTTCTGTTTTTCGTTTTT---
E_Carica_papaya	ATGAAGGAACGATCGAAGACAAAGAGAATCGGGCTTTTCCAAAGAATTACTGCAGCTTTCCCACTCCCTTTGATTATCATATACAAAAAAGTGTCTTCCACTTTCCTACCAAATCTCTCTTTATTCTGGCACATAAATGAAGGGATCGAAGAGATTATGGCAGATCATGTTCACCAAGAAATGACCCGAAATTGGATCTTGGTCTATTTGAGATTGTTCCTTTTAATCGTAATCAAAGATGTTTTCTTGTCTCTCGTTTCTTTT
A_Chaetosphaeridium_globosum	---------------------ATGAGCCATTGGTTATATCAACGAGCTACGGCAGCTATCCTATTTCCAACACTTCTTTTTGCAGAT---GTTTCTATACTTATAGTACTAAATTTGGTGCTTTTTTGGCATATGCAAATAGGCATTCAAGAGATTTTATCTGATTACATTCATAATGAAGTAACTCGAGAATGTATTTTAGTGTTGCTTCGTATATTAATCCTTGTAATTATGAAATATGTGTTTGTATTATATGTATTA---
A_Chara_vulgaris	ATGAAAGCTAATAGAGAAAGATTGGCACATTGGCTTCTTCAACGGATTACTGCTGCTTTTTTAATTCCAACTATACTTTTAGCAAAT---GTTTCCACTTTGATCTTGTTAAATATCCTACTTTTTTGGCATATGCATGTAGGAATAGAGGAAATTCTAGCAGACTATATTCACCATGAAGTAACACGAAATTTTATTTGTCTTTTTTTGAGAGTGTTTGTTTTAATAATCATCAAATATGTATTTGTTTTTTGTGTTTTG---
A_Chlorokybus_atmophyticus	TTAAGTGGTAACGGAAAGGCTTCTACTCATTGGCATATTCAAAGATTAACGGCTATTTTGTTATTTCCCACTATTCTAAGTTTAAAT---CCATCACTCATATTATTGCTAATTGCAGTTTTACCTTTGCATATTCAAGCAGGGATTTCAGAAATACTAGATGACTACGTACACAATGAAGTTACTAGAATGGTTTCAATTCTTTTAGCTAGACTTTTTATCTTAAAAATAATAAAGTACACTTTTATTTTATTTCTGGTT---
E_Citrullus_lanatus	ATGAAAGAACGATCGAAGACAAAGAGAACCGGGCTTTTCCAAAGAATTACAGCAGCTTTCCCACTCCCTTTCATTATTATATACAAAAAAGTCTCTTCCACTTTCCTACCAAATCTCTCTTTATTCTGGCACATAAATGAAGGGATCGAAGAGATTATGGCGGATCATGTTCACCAAGAAATGACCCGAAATTGGATCTTGGTCTATTTGAGATTGTTCCTTTTAATCGTAATCAAAGATGTTTTCTTGTCTCTCATTTCTTTT
B_Climacium_americanum	ATGAAAGCTCATAGAGAAACCTTGGGGCATTGGCTTCTTCAAAGAATGACTGCCGCTTCTCTAATCCCAACCATTTTTATATCAAAT---GTTTCTACTTTGATTCTGTTAAACATTTTGTTATTCTGGCATATTCATGTGGGAATTGAAGAAATTCTGACAGATTATGTTCACCATGAAATAACACGAAATTGGATCTTGATTCTTTTCAGAGTATTTTGTTTAATAATTATCAAATATGTTTTTTTGTTTTTTGTTTTT---
E_Cucumis_sativus	ATGAAAGAACGATCGAAGACAAAGAGAACCGGGCTTTTCCAAAGAATTACAGCAGCTTTCCCACTCCCTCTCATTATTATATACCACAAGGTCTCTTCCACTTTCCTACCAAATCTCTCTTTATTCTGGCACATAAATTCAGGGATCGAAGAGATTATGGCAGATCATGTTCACCAAGAAATGACCCGAAATTGGATCTTGGTCTATTTGAGATTCTTCCTTTTCATCTCCATCAAAGATCTTTTCTTGTCTCTCATTTCTTTT
E_Cucurbita_pepo	ATGAAAGAACAATCGAAGACAAAGAGAACCGGGCTATTCCAAAGAATTACAGCAGCTTTCCTTCTTCCTTTAATTATTATATACAAAAAAGTCTCTTCCACTTTCCTACCAAATCTATCTGTATTCTGGCACATAAATTCAGGGATCGAAGAGATTATGGCAGATCATGTTCACCAAGAAATGACCCGAAATTGGATCTTAGTCTATTTGAGATTGTTCCTTTTAATCGTAATCAAAGATGTTTTCTTGTCTCTCATTTCTTTT
A_Entransia_fimbriata	------------------ATGCTTTCTCACTGGCTTATTCAAAGATTTACTGCTTTTTTTTTATTCTGTTTTTTAATTACTCCTAGA---ACAGAGCTTTTTTTTATTTTCAATATCGTTTTATTTGCGCATGTTTTTTTAGGTGTTTCAGAAATTTTGGCTGACTATGTTCATAATGAGAACACAAAATTATTTGCAGCCTTCCTCTTGAAAGTACTGTGCCTTCTTTTAGCTAAAGAATTCTACGCATCCTTGTTTTTT---
B_Funaria_hygrometrica	ATGAAAGCTCATAGAGAAACCTTGGGGCATTGGCTTCTTCAAAGAATGACTGCCGCTTCTCTAATTCCAACCATTCTTATATCAAAT---GTTTCCACTTTGATTCTGTTAAATATTTTGTTATTCTGGCATATTCATGTGGGAATCGAAGAAATTCTGACAGATTATGTTCACCATGAAATAACACGAAATTGGATCTTGATTCTTTTCAGAGTATTTTGTTTAATAATTATTAAATATGTTTTTTTGTTTTTTGTTTTT---
P_Huperzia_squarrosa	ACGAAAACTCATAGAGAAACCTTAAGGCATTGGCTTCTTCAAAGAATTACCGCTGTTTTTTTAATCCCAACCATTTTTATAGCAAAT---GTTTCCACTTTGATTATGCTAAATATTTTGTTATTCTGGCATACTAATGTGGGAATCGAAGAGATTCTGGCAGATCATGTTCACCATGAAGTAACACGAAATCGGATCTTGATTCTTGTCAGAGTATTTTTTTCAATAATCATCAAATATGTTTTTGTGTTCTTTGTTTCTCAA
B_Hypnum_imponens	ATGAAAGCTCATAGAGAAACCTTGGGGCATTGGCTTCTTCAAAGAATGACTGCCGCTTCTCTAATCCCAACCATTTTTATATCAAAT---GTTTCTACTTTGATTCTGTTAAACATTTTGTTATTCTGGCATATTCATGTGGGAATTGAAGAAATTCTGACAGATTATGTTCACCATGAAATAACACGAAATTGGATCTTGATTCTTTTCAGAGTATTTTGTTTAATAATTATCAAATATGTTTTTTTGTTTTTTGTTTTT---
E_Malus_x_domestica	ATGAAGGAACGATCGAAGACAAAGAGAATCGGGCTTTTCCAAAGAATTACAGCAGCTTTCCCACTCCCTTTGATTTTCATATACAAAAAAGTATCTTCCACTTTCCTACCAAATATCTCTTTATTCTGGCACATAAATGAAGGGATCGAAGAGATTATGGCAGATCATGTTCACCAAGAAATGACCCGAAATTTGATCTTGGTCCATTTGAGATTGTTCCTTTTAATCGTAATCAAAGATGTTTTCTTGTCTCTCGTTTCTTCT
B_Marchantia_polymorpha	ATGAAAACTCATAGAGAAACCTTAGGGCATTGGCTTCTTCAAAGAATTACTGCTGCTTTTTTAATCCCTACCATTCTTATAGCAAAT---GTCTCCACTTTGATTCTGCTAAATATCTTGTTATTCTGGCATATTCATGTGGGAATCGAAGAGATTTTGGCAGATTATGTTCACCATGAAGTAACACGAAATTGGATTTTGATTCTTCTCAGAGTATTCTGTTTAATAATTATCAAATATGTTTTTGTGTTTTTTGTTTTT---
A_Mesostigma_viride	------------ATGAAAGGATCTACAACTTGGCGTCTTTTGCGTTATACTACAATTGCATTATTAATACTTAGTTTTTTTCTAACAGTTGAAAAATTAGTGTCTTTATATTTCTCAATAGTTTCACTTCATAGTTATTTAGGAATTCATGAAATTTTGGAAGATTATATACATCATGAATTCACTAGAAAATGTTGTATAGTAGGAATTCAGTTAATTTGTTTAAAAATAGTTCTTCTATCTTTTAATATT------------
E_Mimulus_guttatus	ATGAAGGAACGATCGAAGACAAAGAGAACCGGGCTTTTCCAAAGAATTACTGCAGCTTTCCCACTCCCTTTGATTATCATATACAAAAAAGTATCTTCCACTTTCCTACCAAATCTCTCTCTATTCTGGCACATAAATGAAGGGATCGAAGATATTATGGCGGATCATGTTCACCAAGAAATGACTCGAAATTTGATCTTGGTCTATTTGAGATTGTTTCTTTTAATCGTAATCAAAGATGTTTTCTTGTCTCTCGTTTCTTTT
B_Nitella_hyalina	ATGAAAGCTAATAGAGAAACATTGGCACATTGGCTTCTTCAACGGATTACTGCTGCTTTTTTAATTCCAACTATACTTTTAGCAAAT---GTTTCCACTTTGATCTTGTTAAATATCCTACTTTTTTGGCATATGCATGTAGGAATAGAGGAAATTCTAGCAGACTATATTCACCATGAAGTAACACGAAATTGTATTTTTCTTTTTTTGAGAGTCTTTGTTTTAATAATAATAAAATATGTATTTGTTTTTTTGTTTTGGTGT
B_Orthotrichum_stellatum	ATGAAAGCTCATAGAGAAACCTTGGGGCATTGGCTTCTTCAAAGAATGACTGCCGCTTCTCTAATTCCAACCATTCTTATATCAAAT---GTTTCTACTTTGATTCTGTTAAATATTTTGTTATTCTGGCATATTCATGTGGGAATTGAAGAAATTCTGACAGATTATGTTCACCATGAAATAACACGAAATTGGATCTTGATTCTTTTCAGAGTATTTTGTTTAATAATTATCAAATATGTTTTTTTGTTTTTTGTTTTT---
B_Phaeoceros_laevis	ATGAAGGCTCATAAAGAAACCTTAGGGCATTGGCCTCTT---AGAATTAGTGCTGCTTTTTTAATTGTAATGATTTTTATAGCAAAT---GCTTCCACTTTGATTCTGCTAAATATCTTGCTATTCTGGCATATTCATGTGGGAATCGAAGAAATTCTGACAGATCATGTTCACCATGAAGTAACA---AATTTGATCTTGATTCTTCTCAGAATATTTTTTTTAATAATTATTAAATATGCGTTTGTGTTTTTTGTTTCT---
B_Physcomitrella_patens	ATGAAAGCTCATAGAGAAACCTTGGGGCATTGGCTTCTTCAAAGAATGACTGCCGCTTCTCTAATTCCAACCATTCTTATATCAAAT---GTTTCCACTTTGATTCTGTTAAATATTTTGTTATTCTGGCATATTCATGTGGGAATCGAAGAAATTCTGACAGATTATGTTCACCATGAAATAACACGAAATTGGATCTTGATTCTTTTCAGAGTATTTTGTTTAATAATTATCAAATATGTTTTTTTGTTTTTTGTTTTT---
B_Pleurozia_purpurea	ATGAAAACTCATAGAGAAACCTTGGGGCATTGGCTTCTTCAAAGAATTACTGCTGCTTTCTTAATCCCTACCATTCTTATAGCAAAT---GTATCCACTCTGATTCTGCTAAATATCTTGTTATTCTGGCATATTCATGTGGGAATCGAAGAGATTTTGGCAGATTATGTTCACCATGAAGTAACACGAAATTGGATTTTGATTCTTCTCAGAGTATTCTGTTTAATAATTATCAAATATGTTTTTGTTTTTTTTGTTTTT---
B_Ptychomnion_cygnisetum	ATGAAAGCTCATAGAGAAACCTTGGGGCATTGGCTTCTTCAAAGAATGACTGCCGCTTCTCTAATCCCAATAATTTTTATATCAAAT---GTTTCTACTTTGATTCTGTCAAACATTTTGTTATTCTGGCATATTCATGTGGGAATTGAAGAAATTCTGACAGATTATGTTCACCATGAAATGACACGAAATTGGATCTTGATTCTTTTCAGAGTATTTTGTTCAATAATTATCAAATATGTTTTTTCGTTTTTTGTTTTT---
E_Rhazya_stricta	ATGAAGGAACGATCGAAGACAAAGAGAACCGGGCTTTTCCAAAGAATTACTGCAGCTTTCCCACTCCCTTTAATGATTATATACAAAAAAGTCTCTTCTACTTTCCTACCAAATCTCTCTCTATTCTGGCACATAAATGAAGGGATCGAAGAGATTATGGCAGATCATGTTCACCAAGAAATGACCCGAAATTTGATCTTGGTCTATTTGAGATTGTTCCTTTTAATCGTAATCAAAGATGTTTTCTTGTCTCTCGTTTCTTTT
E_Ricinus_communis	ATGAAGGAACGATCGAAGACAAAGAGAACCGGGCTTTTCAAAAGAATTACTGCAGCTTTGCTGCTTCCTTTTTTTATCATATACAAAAAAGTCTCTTCCACTTTCCTACCAAATCTCTCTTTATTCTGGCATATAAATGAAGGGATCGAAGAGATTATGGCAGATTATGTTCACCAAGAAATGACCCGAAATTGGATCTTGGTCTATTTGAGATTGTTCCTTTTAATCGTAATCAAAGATGTTTTCTTGTCTCTCGTTTCTTTT
A_Roya_obtusa	ATGTTTTTCAAAAAAGAGATATTAACCCATTGGCTAATTCAAAGATTTATTACTATTTTTTTATTGATTCTAACACTTGTAGCAAAT---GTACCTATATTAATTTATTTTAATATTTTTGTTTTTTTGCATATTTATATAGGATTAGAAGAAATTTTTCTTGATTATCTTCATGATAAATTCACTCAAAAATTTCTTTTATTACTTATTAAAATCCTTATATTAGTATTAATAAAATATATGTTTGTACTTTTTCTTTTT---
B_Sphagnum_palustre	ATGAAAGCTCATAGAGAAACCTTAGGACATTGGCTTCTTCAAAGAATGACTGCCACTTTTTTAGTTCCAACCATTCTTATAGCAAAT---GTTTCTACTTTGATTTTGTTAAATATCTCGTTATTCTGGCATATTCATGTGGGAATCGAAGAAATTTTGACAGATTATGTTCATCATGAAATAACACGAAATTGGATCTTGATTCTTCTCAGAGTGTTTTGTCTAATAATCATTAAATATGTCTCTTTCTTTTTCGTTTTT---
M_Spirodela_polyrhiza	ATGAAAGAACGATCGAAGACAAAGAGAACCGGGCTTTTCCAAAGAATGACTGCAGCTTTCCCACCCCCTTTGATGATAATATCAAAAAACAAGTTGATTACTTTCCTACAAAATATCTCTGTATTCTGGCACATAAATGTAGGGATCGAAGAGATTATGGCAGATTATGTTCACCAAGAAATTACCCGAAAATGGATCTTGGTCTATTTGAGATTATTCCTTTTAATCGTAATCAAAGATGTTTTTTTGTTTGGATCGTCTTTC
B_Tetraphis_pellucida	ATGAAAGCTCATAGAGAAACCTTAGGGCATTGGCTTCTTCAAAGAATGACTGCCGCTTCTTTGATCCCAACTATTCTTATATCAAAT---GTTTCCACTTTGATTCTGTTAAATATTTTGTTATTCTGGCATATTCATGTGGGAATCGAAGAGATTCTGACAGATTATGTTCACCATGAAATAACACGAAATTGGATCTTGATTCTCTTCAGAGTATTCTGTTTAATAATTGTCAAATATGTTTTTTTGTTTTTTGTTTTT---
B_Treubia_lacunosa	ATGAAAACTCATAGAGAAACCTTAAGGCATTGGCTTTTTCAAAGAATTACTGCTGCTTTTTTAATCCCCACAATTCTTATAGCAAAT---GTATCCACTTTGATTCTGCTAAATATCTTGTTATTCTGGCATATTCATGTGGGAATCGAAGAGATTTTTGCAGATTATGTTCACCATGAAGTAACACGAAATTGGAGTTTGATTCTTCTCAGAGTATTCTGTTTAATAATTATAAAATATGTTTTTGTGTTTTTCGTTTTT---
B_Ulota_hutchinsiae	ATGAAAGCTCATAGAGAAACCTTGGGGCATTGGCTTCTTCAAAGAATGACTGCCGCTTCTCTAATTTCAACCATTCTTATATCAAAT---GTTTCTACTTTGATTCTGTTAAATATTTTGTTATTCTGGCATATTCATGTGGGAATTGAAGAAATTCTAACAGATTATGTTCACCATGAAATAACACGAAATTGGATCTTGATTCTTTTCAGAGTATTTTGTTTAATAATTATCAAATATGTTTTTTTGTTTTTTGTTTTT---
E_Vaccinium_macrocarpon	ATGAAGGAACGATCGAAGACAAAGAGAACCGGGCTTTTCCAAAGAATTACTGCTGCTTTCCCACTCCCTTTGATTATCATATACAAAAAAGTCTCTTCCACTTTCCTACCAAATCTCTCTCTATTCTGGCACATAAATGAAGGGATCGAAGAGATTATGGCAGATCATGTTCACCAA------ACCCGAAATTTGATCTTGGTCTATTTGAGATTGTTCCTTTTAATCGTAATCAAAGATGTTTTCTTGTCTCTCGTTTCTTTT
E_Vitis_vinifera	ATGAAGGAACAATCGAAGACAAAGAGAACCGGGCTTTTCCAAAGAATTACTGCAGCTTTGCCACTCCCTTTGATTATCATATACAAAAAAGTCTCTTCCACTTTCCTACCAAATCTCTCTGTATTCTGGCACATAAATGAAGGGATCGAAGAGATTATGGCAGATCATGTTCACCAAGAAATGACCCGAAATTGGATCTTGGTCTATTTGAGATTGTTCCTTTTAATCGTAATCAAAGATGTTTTCTTGTCTCTCGTTTCTTTT
E_Nicotiana_tabacum	ATGAAGGAAGGATCGAAGACAAAGAGAACCGGGCTTTTCCAAAGAATTACTGCAGCTTTCCCACTCCCTTTGATTATCATATACAAAAAGGTCTCTTCCACTTTCCTACCAAATCTCTCTCTATTCTGGCACATAAATGAAGGGATCGAAGAGATTATGGCAGATCATGTTCACCAAGAAATGACCCGAAATTGGATCTTGGTCTATTTGAGATTGTTCCTTTTAATCGTAATCAAAGATGTTTTCTTGTCTCTCGTTTCTTTT
E_Nelumbo_nucifera	ATGAAGGAACGATCGAAGACAAAGAGAACCGGGCTTTTCCAAAGAATTACTGCAGCTTTCCCACTCCCTTTGATTATCATATACAAAAAAGTATCTTCCACTTCCCTACCAAATCTCTCTGTATTCTGGCACATAAATGAAGGGATCGAAGAGATTATGGCAGATCATGTTCACCAAGAAATGACCCGAAATTTGATCTTGGTCTATTTGAGATTGTTCCTTTTAATCGTAATCAAAGATGTTTTCTTGTCTCTCGTTTCTTTT
N_Liriodendron_tulipifera	ATGAAAGAACGATCGAAGACAAAGAGAACCGGGCTTTTCCAAAGAATGACTGCTGCTTTCCCACCCCCTTTGATTAGCATTTCAAAAAAAGTATATA---CTTCCCTACCTAATCTCTCTTTATTCTGGCACATAAATGTAGGGATCGAAGAGATTATGGCAGATCATGTTCACCAAGAAATGATCCGAAATTGGATCTTGGTCTATTTGAGATTGTTCCTTTTAATCGTCATCAAAGATCTTTTCTTGTTAATCGTTTCTTTT
N_Amborella_trichopoda	ATGAAGGAACGATCGAAGACAAAGAGATTGACTCTTTTCCAAAGAATTACTGCTGCTTTCCCACCCCCTTTGATTATCATATCAAAA---GTCTCTTTAACTTCCCTACCAAATCTCTCTTTATTCTGGCACATAAATGTAGGGATCGAAGAGATTATGGCAGATCATGTTCACCAAGAAATTACCCGAAATTTGATCTTGGTTTATTTGAGATTGTTCCTTTTAATCGTAATCAAAGATGTTTTCTTGTCTCTCGTTTCTTTA
