# Supplementary material for: The mitochondrial genome map of Nelumbo nucifera reveals ancient evolutionary features
Source: Sci Rep. 2016 Jul 22;6:30158. doi: 10.1038/srep30158 (PMC4957087; doi:10.1038/srep30158)
Supplement: Supplementary Data S1 [file srep30158-s2.zip › Alignment/00All.phy]

79 33504
Aegilops_speltoides	ATGGAATTCTCGCCCAGAGCTGCGGAACTCACGACTCTATTAGAAAGTAGAATGACCAACTTTTACACGAATTTTCAAGTGGATGAGATCGGTCGAGTGGTCTCAGTTGGAGATGGGATTGCACGTGTTTATGGATTGAACGAGATTCAAGCAGGAGAAATGGTGGAATTTGCCAGCGGTGTGAAAGGAATCGCCTTAAATCTTGAGAATGAGAATGTAGGTATTGTTGTCTTTGGTAGTGATACCGCTATTAAAGAAGGAGATCTTGTCAAGCGCACTGGATCTATTGTGGATGTTCCTGCGGGAAAGGCCATGTTAGGCCGTGTGGTCGACGCCTTGGGAGTACCTATTGATGGAAAAGGGGCTCTAAGCGATCACGAACGAAGACGTGTCGAAGTGAAAGCCCCAGGGATTATTGAACGTAAATCTGTGCACGAACCCATGCAAACAGGCTTAAAAGCAGTGGATAGCCTGGTTCCTATAGGCCGTGGTCAACGAGAACTTATAATCGGGGACAGACAAACTGGAAAAACTGCAATAGCTATCGATACTATATTAAACCAAAAGCAAATGAACTCAAGGGGCACAAATGAGAGTGAGACATTGTATTGTGTCTATGTTGCGATTGGACAAAAACGCTCGACTGTGGCACAATTAGTTCAAATTCTTTCAGAAGCGAATGCTTTGGAATATTCCATTCTTGTAGCAGCCACCGCTTCGGATCCTGCTCCTCTGCAATTTCTGGCCCCATATTCAGGGTGTGCCATGGGGGAATATTTCCGCGATAATGGAATGCACGCATTAATTATATATGATGATCTAAGTAAACAGGCGGTGGCATATCGACAAATGTCATTATTGTTACGCCGACCACCAGGCCGTGAGGCTTTCCCAGGGGATGTTTTCTATTTACATTCCCGTCTCTTAGAAAGAGCCGCTAAACGATCGGACCAGACAGGTGCAGGTAGCTCGACTGCGTTACCCGTGATTGAAACACAAGCTGGAGACGTATCGGCCTATATCCCCACCAATGTGATCTCCATTACAGATGGACAAATCTGTTTGGAAACAGAGCTCTTTTATCGCGGAATTAGACCAGCTATTAACGTTGGCTTATCCGTCAGTCGCGTCGGGTCTGCCGCTCAGTTGAAAGCTATGAAACAAGTCTGCGGTAGTTCAAAACTGGAATTGGCACAATATCGCGAAGTGGCCGCCTTCGCTCAATTTGGGTCAGACCTTGATGCTGCGACTCAGGCATTACTCAATAGAGGTGCAAGGCTTACAGAAGTGCCCAAACAACCACAATATGAACCACTTCCAATTGAAAAACAAATTGTTGTGATTTATGCTGCTGTCAACGGCTTCTGTGATCGAATGCCACTAGACAGAATTTCTCAATATGAAAAAGCCATTCTAAGTACTATTAATCCAGAATTACAAAAATCCTTCTTAGAA---AAAGGTGGCTTAACTAACGAAAGAAAGATGGAACCAGATGCTTCTTTAAAAGAAAGCACTTTGCCTTACCTG---ATGAGATTTCTTTCTACGGATATGAAGGATAGAAATATGCTATTTGCTGCTATTCCATCTATTTGTGCATCAAGTCCGAAGAAGATCTCAATCTATAATGAAGAAATGATAGTAGCTCGTTGTTTTATAGGCTTTCTCATATTCAGTCGGAAGAGTTTAGGTAAGACTTTCAAAGAAACTCTCGACGGGAGAATCGAGTCTATTCAGGAAGAATTGCAGCAATTCTTCAATCCTAACGAAGTAATTCCGGAGGAATCCAATGAACAACAACGATTACTTAGGATCAGCTTGCGAATTTGCAGCACC------GTAGTAGAATCATTACCA------ACGGCACGCTGTGCGCCTAAGTGCGAAAAGACAGTGCAAGCTTTGTTATGCCGAAACCTAAATGTAAAGTCAGCAACACTTCTAAATGCCACTTCTTCCCGCCGCATCCGTCTTCAGGACGATATAGTCACAGGTTTTCACTTTTCAGTGAGTGAAAGATTTGTATCCGGGTCTACG------TTCAAAGCTTCTACCATAGACCTAATTCGAGAAGGCTTGATAGTCCTAAGAAAGGTGAGGGTGGGGGGTACCCCATTGGATCAATTTGCCATTATCCCAATAATTGATCTTCATGTGGGCAACTTTTATTTTACATTTACAAATGCAGTCTTGTATATGCTGCTCACTGTCGTTTTGGTCGTTTTTCTTTTTTTTGTTGTTACGAAAAAGGGAGGTGGAAAGTCAGTGCCAAATGCATGGCAATCCTTGGTCGAGCTTATTTATGATTTCGTGCTGAACCTGGTAAACGAACAAATAGGTGGTCTTTCCGGAAATGTGAAACAAAAGTTTTTCCCTCGCATCTCGGTCACTTTTACTTTTTCGTTATTTCGTAATCCCCAGGGTATGATACCCTTTAGCTTCACAGTGACAAGTCATTTTCTCATTACTTTGGCTCTTTCATTTTCCATTTTTATAGGCATTACGATCGTTGGATTTCAAAGACATGGGCTTCATTTTTTTAGCTTCTTATTACCTGCGGGAGTCCCACTGCCGTTAGCACCTTTCTTAGTACTCCTTGAGCTAATCTCTTATTGTTTTCGTGCATTAAGCTTAGGAATACGTTTATTTGCTAATATGATGGCCGGTCATAGTTTAGTAAAGATTTTAAGTGGGTTTGCTTGGACTATGCTATTTCTGAATAATATTTTCTATTTCATAGGAGATCTTGGTCCCTTATTTATAGTTCTAGCATTAACCGGTCTGGAATTAGGTGTAGCTATATCACAAGCTCATGTTTCTACGATCTCAATTTGTATTTACTTGAATGATGCTACAAATCTCCATCAAATGCCTCAACTTGATAAATTAACTTATTTCTCACAATTCTTCTGGTTATGTCTTCTCCTCTTTACTTTTTATATTCTCTTATTTAATAATGGAATACTTGGAATTAGTAGAATTCTCAAACTACGGAACCAACTGCTTTCGCACCGGGGGGGCGAGATCCGGAGCAAGGACCCTGATATCTCGAGAAAAGGTTTTAGCACCGGTCTCTCATATATGTACTCCAGTTTATCCGAAGTATCCCAATGGTGTAAGACCGTCGACTATTTGGGAAAAAGGAGGAAAATCACTCTGATCTCTGATTTCGGAGAAATAAGTGGCTCACGAGGAATGGAGAGACAGATTCTCTATTTGATCTCGAAGTCCTCATATAACACTTCT---------TCCAGTCGGATCACTTGTTGGAAAAACATAATGCTCACACATGTTCCACACGGGCAAGGAAGCATAATATCA---ATGTTAGAAGGTGCTAAATCAATAGGTGCCGGAGCTGCTACAATTGCTTTAGCCGGAGCTGCTGTCGGTATTGGAAACGTCCTCAGTTCTTTGATTCATTCCGTGGCGCGAAATCCATCATTGGCTAAACAATCATTTGGTTATGCCATTTTGGGCTTTGCTCTCACCGAAGCTATTGCATTGTTTGCCCCAATGATGGCCTTTCTGATCTCATTCGTTTTCCGAATGAGACGACTCTTTCTTGAACAATTTCATAAGCAGATCTTCCCCTCCACACCAATCACGAGTTTTTTTTTATTCCTCTCGTATATCGTCGTCACGCCCTTAATGATAGGTTTTGAAAAAGATTTTTCATGTCATTCCCATTTAGGTTCGATTCGGATCCCTCTGTTGTTTCCCTTTCCTCCCGAACCTTTTCCTCGAAATGATAAAGAATCTGGTACACTCGAATTGTATTATTTAAGTGCTTATTGCTTGCCAAAAATCCTACTTCTACAATTGGTAGGTCACCGGGTTATTCAAATAAGTCGTGTTTTCTGTGCTTTTCCCATGTTACAACTTCCGTACCAATTCGATCGATCCGGAATGGATCGGTTAAACATTCTATTAGGGAGCCCGGTCTTGACTCTTCTGTGTGGTATTCATTCTCGTTCGGCTCTTGGAATCACATCCAGCAGTGGTTGGAACAGCTCGCAAAATCCAACCACTTCACCTACTTTATTGCCCCCAACCGTTTCCCGTACCTCTATAGAAACAGAAGGGTTTCATGTTCTTTCATCGATTGGGTATTCCTCTCCTTTTGTATCTCTTTATCCAATTTCGGTCTCGATTAGTTCACAAGAT---ATGTCAGTTTCGTTATTACAACCTTATTTTTTTATGTCAAAGACAAAAAGCTACGCGCAAATTCTCATTGGATCTCGGTTGTTCTTAACAGCGATGGCTATTCATTTAAGTCTTCGGGTAGCACCACCAGATCTTCAACAAGGTGGAAATTCTCGTATTTCGTATGTACATGTTCCTGCGGCTCGGATGAGTATAGTTATTTATATCGCGACAGCTATAAACAGTTCCTTGTTCCCATTAACAAAACATCCCCTTTTTCTTCGCTCTTCCGGAACCGGTACAGAAATTGGTGCTTTTTCTACTTTGTTTACGTTAGTGACTGGGGGGTTTCGGGGAAGGCCTATGTGGGGTACCTTTCGGGTGTGGGATGCTCGTTTAACTTCTGTATTCATCTTGTTCCTTATTTACCTGGGTGCACTGCGTTTTCAAAAGCTTCCTGTCGAACCGGCTCCTATTTCAATCCGTGCTGGACCGATCGATATACCAATAATAAAGTCTCCAGTCAACTGGTGGAATACATCGCATCAACCTGGGAGCATTAGCCGATCTGGTACATCAATACATGTTCCTATGCCCATTCCAATCTTGTCTAACTTTGCTAACTTCCCCTTCTCTACCCGTATCTTGTTCGTTCTGGAAACACGTCTTCCTATTCCATCTTTTCCCGAATCTCCCTTAACGGAAGAAATAGAAGCTCGAGAAGGAATGGTCCAACTACAGAACTTCTTCTTTTTCATTACTTCCATGGTCGTGCCCCGTGGCACGGCAGCACCCGTACTATTGAAATGGTTCGTCAGTAGAGATGTTCCCACTGGTGCCTCTTCTTCCAATGGTACTATAATTCCTATTCCTATCCCTTTATTCCCTTTTTTGGTCTATCTACATTTAAGGAAATTCATACGCTCCATGGACAGAGCAAAAAGTGGAGTGTTGGTCAAAGCAAGCCGCCCTATTCTATTACCAGACAAAATGGAGAGAAGCTCATCC---------GCTAGAAATGCTTTATTTCGTTTCGTTCCC---GTTCTTCATTTCCTTATTATCGAATCC------GACTTGTCATATTTAGAATCTTTCTGCGGTCTGCTCTGTTTACAATTCTTTCGTACTCTCTTCTCTTTACCACGCGATAGGTCAGCGAAGCGTGAGCGGGCGCTCCGAAGTAAAGGCCAAACACTTCGGCCTAAGGGGAATGAGCAA---CAAAATGACAAGATGAGGTGCCCCGGGCACCCCCATATAGAAAGAAGGGTCGAAGGTTTTGGGCCTGTAGCTTTCCCCGCCCCCCCCTCGTCGAGTGGTGCTTGTTTGGGGGGTGTGCCACCAGAAAGCGGGCTTGAAGCTCTCGCCTTACCAACGAGCCGACTGCTGATGGCTGTTGGTCACGACTACTACAAAAAAGTGAAGATGAATCTTTCTATTTCACATGGAGGAGTGTGCATCTTTATGTTGGGTGTTCTTCTGTCT------AATAAGATACAGTTCACTCAACGATTGCCCTTGGGTCCCGAACTCCATATGGGGAAGGAACGTTGTTGTTTGCGAGGTCTCGATCATTTACATGGACCCACTTCTCATTCCATTTGTGGGAATTTGATGATTTATAAACCGTCCCCAACGAGCGAAAGGTTCATGTTTGAACATGATGAATCACTTCGTGCCGACCTGTTGCCCATAAACTTTCCTGCCTCATATGAGAATGGAAAACTGGAAGATTTTCTGCATCGGTGGATGAAGAATCACGAACATAAGAATTTCTGGTTTAGCATGTTCCCAGAAAGAAGATACTTTTTTGAAACGAGGAGCACGACTGAAGTGGCTATACATACAAATCCATTTACGGATCTATATGCTCCGATTGGAACTGGAAGTTCCAGAACTGGCGGCTGGTATACCACCATAATGAAATTGCCTTTTATTTTTAGTATTCGGATAGGATTTCTGTTGGCTTCATCGGGAGGCTCGCGTAGTTTGTTACGTCAACTCCTAAAGGATAAGTTGCATTGGAATCGAATGTCTATAAATGAATTTTCTCATTATTCGTTATTTCCGGGTCTTTTCGTTGCATTCACTTACAACAAGAAACAACCACCAGCGTTTGGTGCAGCACTTGCATTTTGGTGCATTCTTCTTCCTTTCCTTGGTCTTTCGTTCCGTCATATTCCAAATAACTTATCTAATTACAACGTATTAACCGCTAATGCACCTTTTTTTTATCAAATCTCAGGGACATGGTCTAATCATGAGGGTAGTATTTTATCATGGTGTTGGATCCCCAGTTTTTATGGATTCCTTTTTTGTTAC---GGTCGACCCCAAAGCCATAATGTCTCAAAACGAAGAGGCTATAGAGAAACTTTGATTTTTTCCTTTGTCTCGAACTTCGTGAAGAACTCCATTCTATCTCTCCAA---------CAAAAAAGTTGGGCTGCGCCCCAGTTGTACACTCCCTTCGTTCGGAGAACCCTTGTTGATTCTGAACTTCGTTCGCAAAGTAAGCGTCCTTTTAACGGGCCAGCCCTTTTTAATGCGCCGCTTGACCCTGTTTTGAAAATGAGCTTTGCTCTTCTGGGCGCTGGGCGCTCCCGTGGTTCGCGAGAAGGAAAAAGGACTAATCTTTTGTTACATCTGGCACGAGATGAAAAAGAGAGAGCTTCGTCTATCGATGAACAGCAGATTGACGGAGCTCTTGGCATTGCTTTGTTTTTCTCTCCTTTCCTATCAGCGAGTTCCGATCCTTTTGTTCGAAATTTCTTCGTTCGTACCGAACCGCTTGCAGAATCAAATCCAGTTCCACAAGATCCTATATCAGCTATACATCCTCCTTGCATTTATGCCGGAGATGTCGCCAGTGCTATGGGCTTTGGGTTATGTAGATCAAAAATGATGAATGGGATTGTGGCACTCCACTCGCCGCCAATGCGGAAGGATGCCGCCGAAAAGAATGGAACGCTGCTTCGCTCTGCTGGATGCGTCGGATCCCATATAAGAAGCTCGCTCTTTACCCGATCATTCAAACATTTTGTGGGC---GGCGCGCCTGCTCTATTGTTGCGTAGCAATAGAAGCCTGCTCATG---CTTCGGCGGCGCTTTTTCGCCTTCTCTTCGCTCTGGACAGGAGCGCTAATGGACACGGGGAGGGAGCAGGCGAAGCGT---GTCCGTAATGGAAAGAAAGACACCACTACTTCGCCTCTTTGTTGGACCGCCGGCGCGAACACGGTGGTCTCTGACCAGGACCAGGAACCAATTCGAATTTGGATCTTGACATGTCGGTTGTTTTTAACCGTAGGCATCTCGCCAGGAAGTTGGTGGGCTCATCATGAATTAGGTCGGGGTGGCTGGTGGTTTCGGGATCCCGTAGAAAATGCGTCTTTTATGCCTCGGGTATTAGCCACAGCTCGTATTCATTCAGTAATTCTACCCCTTCTTCATTCTTGGACCTCGCTTCTGAATATTTTGACTCTTCCATGCTGTGTCTTAGGAACCTTTTCAATACGGTCCGGATTGCTAGCTCCCGTTCATAGTTCCGCTACAGACGATACACGAGGAAGATTTTTATGGCGGTTCTTCCTTCTAATTACAGGCATATCTATGACTCTTTTTTACCAGATGAAGCAGGAGGCATCGGTCCGTAGAACCTATAAAAAAGAGATGGTTGTGGCGCGAAGTACTCTTGTGCACCTACGTCACTCGGCTCGCGCGCAACCCCGCCCCATGTTATGTTATGGAAGAATT---ATGACTATAAGGAACCAACGATTCTCTCTTCTTAAACAACCAATATACGGAACACTTAACCAGCATTTGATAGATTATCCAACCCCGAGCAATCTTAGTTATTGGTGGGGGTTCGGTTCGTTAGCAGGTATTTGTTTAGTCATTCAGATAGTGACTGGCGTTTTTTTAGCTATGCATCACACACCTCATGTGGATCTAGCTTTCAACAGCGTAGAACACATTATGAGAGATGTTGAAGGGGGCTGGTTGCTCCGTTATATGCATGCTAATGGGGCAAGTATGTTTCTCATTGTGGTTCACCTTCATATTTTTCGTGGTCTATATCATGCGAGTTATAGCAGTCCTAGGGAATTTGTTCGGTGTCTCGGAGTTGTCATATTCCTATTAATGATTGTGACAGCTTTTATAGGATACGTACCACCTTGGGGTCAGATGAGCTTTTGGGGAGCAACAGTAATTACAAGCTTAGCTAGCGCCATACCAGTAGTAGGAGATACCATAGTGACTTGGCTTTGGGGTGGTTTCTCCGTGGACAATGCCACCTTAAATCGTTTTTTTAGTCTCCATCATTTACTCCCCCTTATTTTAGTAGGCGCCAGTCTTCTTCATCTGGCCGCATTGCATCAATATGGATCAAATAATCCATTGGGTGTACATTCTGAGATGGATAAAATTGCTTCTTACCCTTATTTTTATGTAAAGGATCTTGTAGGTCGGGTAGCTTCTGCTATCTTTTTTTCCATTTGGATTTTTTTTGCTCCTAATGTTTTGGGGCATCCCGACAATTATATACCTGCTAATCCGATGCCCACCCCGCCTCATATTGTGCCGGAATGGTATTTCCTACCGATCCATGCCATTCTTCGCAGTATACCTGACAAAGCGGGAGGTGTAGCCGCAATAGCACCAGTTTTTATATCTCTCTTGGCTTTACCTTTTTTTAAA---GAAATGTATGTGCGTAGTTCAAGTTTTCGACCGATTCACCAAGGAATATTTTGGTTGCTTTTGGCGGATTGCTTACTACTAGGTTGGATCGGATGTCAACCTGTGGAGGCACCATTTGTTACTATTGGACAAATTCCTTCTGTCTTTTTCTTCTTGTTCTTT---GCCATAACGCCCATTCCGGGACGAGTTGGAAGAGGAATTCCAAAATATTACACGGATGAGACTCATCGCACCGGAATGACAAATATGGTTCGATGGCTCTTCTCTACTAACCACAAGGATATTGGGACTCTCTATTTCATCTTCGGTGCCATTGCAGGAGTGATGGGCACATGCTTCTCCGTACTGATTCGTATGGAATTAGCCCGACCCGGCGATCAAATTCTTGGTGGGAATCATCAACTTTATAATGTTTTAATAACGGCTCATGCTTTTTTAATGATCTTTTTTATGGTTATGCCGGCGATGATAGGTGGATTTGGTAATTGGTTTGTTCCGATTCTGATAGGTGCACCTGACATGGCATTTCCACGATTAAATAATATATCATTCTGGTTGTTGCCACCAAGTCTCTTGCTCCTATTAAGCTCAGCCTTAGTAGAAGTGGGCAGCGGCACTGGGTGGACAGTCTATCCGCCCTTAAGTGGTATTACCAGCCATTCTGGAGGAGCAGTTGATTTAGCAATTTTTAGTCTTCATCTATCAGGTATTTCATCAATTTTAGGTTCTATCAATTTTATAACAACTATCTTCAACATGCGTGGACCTGGAATGACTATGCATAGATTACCACTTTTTGTGTGGTCCGTTCTAGTGACAGCATTCCTACTTTTATTATCACTTCCGGTACTGGCGGGGGCAATTACAATGTTATTAACCGATCGAAACTTTAATACAACCTTTTTTGATCCTGCAGGAGGGGGAGACCCAATATTATACCAGCATCTCTTTTGGTTCTTCGGTCATCCAGAGGTGTATATTCTCATTCTGCCTGGATTTGGTATTATTAGTCATATCGTATCGACCTTTTCAAGAAAACCGGTCTTCGGGTATCTAGGCATGGTTTATGCCATGATAAGTATAGGTGTTCTTGGATTTCTAGTTTGGGCTCATCATATGTTTACTGTGGGCTTAGACGTTGATACGCGTGCCTACTTCACCGCAGCTACCATGATCATAGCTGTGCCCACAGGAATCAAAATCTTTAGTTGGATCGCTACCATGTGGGGAGGTTCGATACAATACAAAACACCCATGTTATTTGCTGTAGGGTTCATCTTTTTGTTCACCATAGGAGGGCTCACTGGAATAGTTCTAGCAAACTCTGGGCTAGACATTGCTCTACATGATACTTATTATGTGGTTGCACATTTCCATTATGTACTTTCTATGGGAGCCGTTTTTGCTTTATTTGCTGGATTTTACTATTGGGTGGGTAAAATCTTTGGTCGGACATATCCTGAAACTTTAGGCCAAATCCATTTTTGGATCACTTTTTTCGGGGTTAATCTGACCTTCTTTCCCATGCATTTCTTAGGGCTTTCGGGTATGCCACGTCGCATTCCAGATTATCCAGATGCTTACGCCGGATGGAATGCTCTGAGCAGTTTCGGTTCTTATATATCCGTAGTTGGGATTCGTCGTTTCTTCGTAGTTGTCGCAATCACTTCAAGCAGTGGAAAGAACCAAAAATGTGCGGAAAGTCCTTGGGCTGTTGAACAGAATCCAACCACACTAGAATGGTTGGTACAAAGCCCTCCGGCCTTTCATACTTTTGGAGAACTTCCTGCGGTAAAAGAGACAAAAAGCCTTCGTTCATTATCATGTCGATTCCTCACAATCGCTCTTTGTGATGCTGCGGAACCATGGCAATTAGGATCTCAAGACGCAGCAACACCTATGATGCAAGGAATCATTGACTTACATCACGATATCTTTTTCTTCCTCATTCTTATTTTGGTTTTCGTATCACGGATGTTGGTTCGCGCTTTATGGCATTTCAACGAGCAAACTAATCCAATCCCACAAAGGATTGTTCATGGAACTACTATCGAAATTATTCGGACCATATTTCCAAGTGTCATTCTTTTGTTCATTGCTATACCATCGTTTGCTCTGTTATACTCAATGGACGGGGTATTAGTAGATCCAGCCATTACTATCAAAGCTATTGGACATCAATGGTATCGGAGTTATGAGTATTCGGACTATAACAGTTCCGATGAACAGTCACTCACTTTTGACAGTTATACGATTCCAGAAGATGATCCAGAATTGGGTCAATCACGTTTATTAGAAGTTGACAATAGAGTGGTTGTACCAGCCAAAACTCATCTACGTATGATTGTAACACCCGCTGATGTACCTCATAGTTGGGCTGTACCTTCCTCAGGTGTCAAATGTGATGCTGTACCTGGTCGTTCAAATCTTACCTCCATCTCGGTACAACGAGAAGGAGTTTACTATGGTCAGTGCAGTGAGATTCGTGGAACTAATCATGCCTTTACGCCTATCGTCGTAGAAGCAGTGACTTTGAAAGATTATGCGGATTGGGTATCCAATTTAATCCTCCAAACCAAC------------------------------ATGATTTCATCTCAGAGGCATTCTTATCATTTGGTAGATCCAAGTCCATGGCCTATTTCGGGTTCACTCGGAGCTTTGGCAACCACCGTAGGAGGTGTGATGTACATGCACTCATTTCAAGGGGGTGCAACACTTCTCAGTTTGGGCCTAATATTTATCCTTTATACCATGTTCGTATGGTGGCGGGATGTTCTACGTGAATCCACGTTGGAAGGGCATCATACAAAAGCTGTACAATTAGGACCTCGATATGGTTCTATTCTCTTCATAGTCTCGGAGGTTATGTTCCTTTTTGCTTTTTTTTGGGCTTCTTCTCATTCTTCTTTGGCACCTACGGTAGAGATCGGAGGTATTTGGCCCCCAAAAGGGATTGGGGTTTTAGATCCTTGGGAAATCCCTCTTCTTAATACCCCTATTCTCCCTTCATCCGGAGCTGCCGTAACTTGGGCTCATCATGCTATACTCGCGGGGAAGGAAAAACGAGCAGTTTACGCTTTAGTAGCAACCGTTTCACTGGCTCTAGTATCCACTGGCTTTCAAGGAATGGAATATTACCAAGCACCCTCCACTATTTCGGATAGTATTTATGGTTCTACCTTTTTCTTAGCAACTGGCTTTCATGGTTTTCATGTGATTATAGGTACTCTTTTCTTGATCGTATGTGGTATTCGCCAATATCTTGGTCATCTGACCAAGAAGCATCACGTTGGCTTTGAAGCAGCTGCATGGTACTGGCATTTTGTAGACGTGGTTCGGTTATTCCCATTTGTCTCTATCTATTGGTGGGGAGGTATAATGAAAGAGGCGATCAGAATGGTACCCGAATCCATTTACGATCCCGAGTTTCCAGACACATCGCACTTCCGCTCGGGTCGAGGCTGCCACTCGGCCCTCAGACGGATCAAAGAAGAGTGGGGAACCTCTCGCTGGTTTTTGGAATTCGACATCAGGAAGTGTTTTCACACCATCGACCGACATCGATTCATCTCAATCTTGAAGGAAGAGATCGACGATTCCAAGTTCTTTTACCCCACTCAGAAAAAGTTTTCCGCCGGACGACTCGTAGGGGGTGAGAAGGGCCCTGACTCCATCCCAAACAGTGTACTACTATCGGCCCTACCAGGCAATATCTACCTACACAAGCTCGATCAGGAGATAGGGAGGATCCGGCAGAAGCACGAAATTCCTCTTGTAGTGAAAATAAGATCGGTTCTATTAAGAATAGGTCGTATTGATGACCAAGAAAAGTATGGAAAAGAAGCAAGCTTCAACGCTCCCCAAGACAACAGAGCCCTCATAGTGGGGAGGGTAAAGAGCATCCAACGCAAAGCGACCTTTCATTCCCTTGTTTCGTCGTGGCACACCCCCCCCACAAGCACCCCCAGGCGAAGGGGAGACCAGAAAACGCCTTTCGTTTTCCCCCCTTCAGCGGCCCTAGCCGCCTTCCTTAACAAGCCCTCGAGCCTCCTTTGCGCCGCCTTCCTCATAGAAGCCGCTGGGTTGACCCCGAAGGCCGAATTCAATGGTAGAGAAGGCTTTAATAAGAATTTGGCCATGAGAGACCTTCTTAAGTATTGCAAAAGAAGGGGCCTGCTGATAGAGCTGGGCGGGGAGGCGATACTAGTTATCAGGTCAGAGAGAGGCCTGGCCCGTAAGCTGGCCCCCTTTAAAAGC---CATTCCTTATTAATAAGGATTTGTTACGCGCGATATGCCGACGACTTACTACTGGGAATCGTGGGTGCCGTATTTCTTCTCATAGAAATACAAAAACGTATCACCCACTTCCTACAATCCGGTCTGAACCTTTGGGTAGGCTCCGCAGGATCAACAACCATAGCTGCACGGAGTACGGTAGAATTCCCCGGTACGGTCATTCGGGAAGTCCCCCCGAGGACGACTCCCATACAATTCTTGCGAGAGCTGGAGAAGCGTCTACGGGTAAAGCACCGTATCCATATAACTGCCTGCCACCTACGCTCCGCCATCCATTCCAAGTTTAGGGACCTAGGTTATAGTATCCCTATCAAAGAGCTGACGAAGGGGATGAGCGGAAGAGGTCGTCTACTGGACGCGGTTCAACTAGCGGAGACTCTTGGAAAAGATGGACTAAAAAGTCCCCAAGTTAGCGTATTATGGGGGACCGTCAAGCACATCCGGCAAAGATCGAGGGGGATCTCGTTGTTGCATAGCTCAGGTCAGAGCAAGGTGCCATCAGGCGTTCAACAGGCAGTCTCACGATCGGGCATGAGTGTCCTGAAGAAGAAATTGTATACTCCCTTTGGTCGGAAGGCGGCGGGGGAAGGAAGGGGACACTGGGCGGGATCTTTCAGCAGCGAATTCCCCATACAGATAGAGGCGCCTATCAAAAAGATACTCCGAAGGCTTCGGGATCGAGGTCTCATTAGCCGAAGAAGACCCAGGCCAATCCACGTGGCCTCTTTGACCAACGTCAGCGACAGAGACATAGTAAATTGGTCCGCGGGCATCGCGATAAGTCCTCTGTCCTACTACAGGTGCTGCGACAACCTTTACCAAGTCCGAACGATTGTCAACTACCAGATCCGCTGGTCCGCTATATTCACCCTAGCCCACAAGCACAAATCTTCGGCGCGGAATATAATCCTAAAGTACCCCAAAGACTCAAATATAGTCAATCAAGAAGGTGGTAAGACCCTTGCTGAGTTCCCAAACAGCATAGAGCTTGGGAAGCTCGGACTCGGTCAAGATCCGAACAACGACGGAGCACTCAACTACATGTTTAATAAGACTTTTCTAGGAGAAGTTCGAATCCGTTCCGTTCGGATATTGATCGGTCTTGGTTTGACATGGTTTACGCGTTACTGGTTCCCGGAAGAGTCAATTTCTCCATTAGCTAAACCCTTTATTACCCTACCTTTGGACTCGTATTTTGTTTGTACACAATCAACGGAGGCCCCCCCGACATATGTTGCAACGTCTTCAATAGCATGCTCTTACTTCGTCTTTCCCTTAATAAGTCATCAAATTTGGTGCTTTTCGATCCCCAGTTGCTATGGGGAACAAAGGCAGAAATACAATAGAATCCTCCATTTAAGTGGTTCTCGCTTCTCCTTGTTCCTGCTCCTAACTCCTCCCCGGGTAGTTCCCAATGTTTGGCACTTTCCATACTTCGTGGGTGCAACATCAACAAATTCGCTCATGATCAAGTTACAACCTAAGATCTATGACTATATTATGTTAACTGTTCGTATTTTGTTCATTCCATCGGTATGCTCCCAGGTACCTGTAATTGTGATCTGTTTGCCAGAACCAAGGGGTCTTTCTGTGGAAACCTTCACGAGCAATCGTCGTTTTTTGATGGTTTTTCCGCTTTTCACAGCTGCTCTTTCCACACCCCCGGATATCTGGTGCCAAACCGTCGCCCCTTTCCTTATATATTCGATAATCGAGTTTGCTATCTTTGTGGCATTGATTGTACAAGTTCGTACGTACATAGCTGTTCCAGCGGAAATACTTTGTTTAATTCTACCACTTCTACTAGGAGTAGCCTTTTTAGTGCTAGCTGAACGTAAAGTAATGGCTTTTGTGCAACGTCGAAAGGGTCCTGATGTAGTGGGATCGTTCGGATTGTTACAACCTCTAGCAGATGGTTTGAAATTGATTCTAAAAGAACCTATTTCACCAAGTAGTGCTAATTTCTCCCTTTTTAGAATGGCTCCAGTGGCTACATTTATGTTAAGTCTGGTCGCTTGGGCCGTTGTACCTTTTGATTATGGTATGGTATTGTCAGATCCGAACATAGGGCTACTTTATTTGTTTGCCATATCTTCGCTAGGTGTTTATGGAATAATTATAGCAGGTTGGTCTAGTAATTCGAAATATGCCTTTCTAGGAGCATTACGATCTGCAGCTCAAATGGTCCCTTATGAAGTCTCTATTGGTCTTATTCTTATTACTGTACTAATATGTGTAGGTCCCTGTAATTCGAGTGAGATTGTCATGGCGCAAAAGCAGATATGGTCCGGTATTCCCTTGTTCCCCGTATTGGTTATGTTCCTTATTCCTCGTCTAGCAGAAACTAATCGAGCTCCGTCTGATCTCCCAGAAGCGGAAGCTGAATTAGTTGCAGGCTATAATGTAGAATATTCTTCAATGGGGTCTGCTCTTTTTTTTTTAGGAGAGTATGCCAATATGATCTTAATGAGCGGTCTATGCACATCGCTCTTTCCAGGAGGTTGGCTGCCTATCCTAGATCTTCCCATTTCCAAAAAGATCCCTTGTTCGATCTGGTTTAGTATCAAGGTTCTTCTTTTTCTGTTTCTATATATATGGGTCCGTGCAGCATTTCCACGATATCGTTATGATCAATTAATGGGACTTGGCCGGAAAGTGTTCTTGCCTCTATCATTAGCTCGGGTAGTCCCCGTTTCAGGTGTTTCAGTCACCTTTCGATGGCTCCCT---ATGTTCAATCTTTTTTTAGCGGTTTCCCCAGAGATCTTTATCATTAACGCAACCTTCATTTTGCTCATTCATGGAGTTGTATTTAGTACCTCTAAGAAAGATGATTATCCACCGTTAGTTAGTAATGTGGGTTGGCTTGGATTACTTAGTGTTCTAATAACCTTGCTTCTGCTCGCCGCTGGCGCACCTCTCCTAACTATTGCCCATTTATTCTGGAATAATTTTTTTAGGAGGGACAATTTTACATATTTCTGCCAAATCCTTCTATTATTAAGTACGGCTGGTACCATTTCGATGTGTTTCGATTTTTTCGAAAAAGAGAGGTTTGATGCTTCTGAATTCATTGTATTAATTCCACTTCCTACTCGCAGTATGCTCTTAATGATCCCGGCTCATGATTTAATTGCCATGTATTTAGCTATTGAGCTTCAAAGTTTATGTTTTTATGTGATCGCAGCATCAAAAAGAAAGTCTGAATTTTCCACGGAAGCCGGCTCAAAATATTTGATCTTAGGTGCATTTCCCTCTGGAATATTATTGTTCGGTTGTTCCATGATCTATGGGTCTACTGGAGCTACCCACTTCGATCAATTAGCCAAGATTTTGACCGGATACGAAATCACTGGTGCTCGATCTAGTGGTATTTTTATGGGGATTCTTTTTATCGCTGTAGGATTCCTATTCAAGATTACTGCAGTTCCTTTTCATATGTGGGCACCTGATATCTATGAGGGTTCACCCACCCCGGTGACAGCATTCCTTTCTATTGCGCCTAAAATCTCTATTTCTGCAAATATGTCACGTGTTTCTATTGTTGCTTCCTATGGGGGTACATTACAACAAATCTTCTTTTTCTGCAGCATTGCTTCTATGATCTTAGGAGCACTGGCCGCCATGGCCCAAACGAAAGTCAAAAGACCTCTAGCTCATAGTTCGATTGGACATGTAGGTTATATTCGTACTGGTTTCTCATGTGGAACCATAGAAGGAATTCAATCACTACTAATTGGTATATTTATTTATGCATCAATGACGATAGATGCATTCGCCATAGTTCCAGCATTACGGCAAACCCGTGTCAAATATATAGCGGATTTGGGCGCTCTAGCCAAAACGAATCCTATTTCGGCTATGACCTTCTCCATTACAATGTTCTCATACGCAGGAATACCCCCGTTAGCCGGCTTTTGTAGCAAATTCTATTTGTTCTTCGCCGCTTTGGGTTGTGGGGCTTACTTCCTAGCCCCAGTGGGAGTAGTGACTAGCGTTATAGGTCGTTTTTATTATATACGCTTAGCGAAAAGAATGTTTTTTGATAGACCTAGGACATGGATTCTATATGAACCAATGGATCGTGACAAGGCGTTACTACTAGCAATGACTTCCTCTTTCATTACTTCATCCTTTCCATATCCCTCTCCCTTGTTCGATCTTACTCATCAAATGGCACTCAGTTCATATCTGATGTCGGAATTTGCACCTATTTGTATCTATTTAGTGATCAGTCCGCTAGTTTCTTTGATTCCACTCGGTGTTCCTTTTCCATTTGCTTCCAATAGTTCGACCTATCCAGAAAAATTGTCGGCCTACGAATGTGGTTCCGATCCCTCCGGTGATGCCAGAAGTCGTTTCGATATACGATTTTATCTGGTTCCTATTTTATTTATTATCCCTGATCCGGAAGTCACCTTTTCTTTTCCTTGGGCAGTACCTCCTAACAAGATTGATCTGTTTGGATCTTGGTCCATGATGGCCTTTTTATTGATTTTGACGATTGGATCTCTCTATGAATGGAAAAGGGGTGCTTCGGATCGGGAGATGTTAGAACATTTCTGTGAATGCTATTTCGATCTAAGTGGTCCTATTCTCTGTCCCGTGCTAGGAAGCATTACTCCTCTTTTCATTCCAAATTCTTCAATAAGACCGATACGATTGATTGGTCTGTGCGTTTCTCTTATTACTTTTTTGTATCCCCCTGTTCCTCGGATACAATTCGATCCTTCTACGGCCAAATCTCAATTTGTGGAAAGCCTTCGATGGCTTCCTTATGAAAACATCCATTTGTATATGGGTATAGACGGTCTTTCATTATTCTTCGTGATATTGACCACATTTCTGATCCCTATTTGCATTTCAGTGGGTTGGTCTGGTATGAGAAGTTTTGGGAAAGAGTATATTACAGCATTTCTAATTCGTGAATTTCTAATGATCGCCGTGTCCTGCATGCTGGATCCTCTACTATTCTATGTTCTTTCCGAAAGCGTGCCAATCCCTATGTTCATCATTATAGGGGTATGGGGTTCGAGACAAAGAAAGATCAAGGCAGCATATCAGTTTTTCCTATATACTTTACTTGGATCCGTTTTTATGCTATTAGCTATTCTGTTGATTCTTCTCCAAACAGGAACCACCGATTTACAAATTTTATTAACCACTGAATTTAGTGAGCGGCGCCAAATCCTTCTATGGATTGCTTTTTTCGCCTCTTTTGCCGTCAAAGTGCCTATGGTACCAGTTCATATTTGGTTACCCGAAGCCCATGTAGAGGCACCTACGGCTGGATCCGTCATCTTGGCTGGAATTCTTTTAAAATTGGGAACCTACGGGTTTTTAAGATTTTCCATACCCATGTTTCCCGAGGCGACACTTTGTTTCACTCCTTTCATTTATACTCTAAGCGCGATTGCTATAATATATACTTCCTTGACCACTTTAAGACAGATCGATCTTAAGAAGATCATTGCCTACTCCTCAGTAGCCCATATGAATTTGGTGACTATTGGTATGTTTAGTCCGAACATACAGGGAATTGGAGGTAGCATTTTACTTATGTTAAGTCATGGACTGGTTTCTTCAGCCCTTTTTCTATGTGTTGGTGTTCTATATGACCGACATAAGACTCGACTTGTTAGATATTATGGAGGTTTAGTGAGCACCATGCCGAATTTCTCTACCATTTTCTTCTTTTTCACTTTAGCCAATATGAGTTTACCCGGCACTAGCAGCTTTATCGGGGAATTTCTAATCTTAGTAGGAGCTTTCCAAAGAAATAGCTTAGTAGCCACATTAGCTGCGCTTGGGATGATTTTAGGCGCGGCGTATTCCCTGTGGCTATATAATCGTGTGGTTTCTGGAAATTTAAAACCCGATTTCCTCTATAAATTCTCCGATCTAAATGGCAGAGAAGTTTCCATATTTCTACCTTTTCTTGTTGGAGTTGTTCGGATGGGTGTTCACCCCAAAGTGTTCCCGGACTGCATGCATACATCCGTAAGTAACTTAGTGCAACATGGCAAATTTCATACGGATCCTATAAAATATTTCACTTTTTCTATGATCATCTCTATTTTAGGTATTCGGGGAATCCTCCTTAATAGACGAAATATTCTTATTATGTCAATGCCAATTGAATCAATGTTATTAGCTGTCAATTTGAACTTTTTGGTATTTTCCGTTTCTTTGGATGATATGATGGGTCAATCATTTGCTTCATTAGTTCCAACAGTGGCAGCTGCGGAATCTGCTATTGGATTAGCCATTTTCGTTATTACTTTTCGAGTCCGAGGGACTATTGCTGTCGAATCTATAAATTGCATTCAAGGTATGTATCTACTTATTGTCTTTTTGCCTTTGCTCGGTAGTTCCGTAGCCGGTTTTTTCGGACGTTTTCTAGGATCTGAAGGAACCGCTATAATGACCACCACGTGCGTTTCATTTTCTTCGATCTTATCTTTGATTGCTTTTTATGAAGTCGCACTGGGAGCTAGTGCTTGCTATCTCAGAATAGCTCCATGGATCTCATCGGAAATGTTTGATGCTTCTTGGGGCTTCTTTTTCGATAGCCTGACCGTAGTGATGTTAATTGTGGTTACATTCATAAGTAGCTTGGTCCATCTTTATTCCATTTCATATATGTCTGAGGATCCGCATAGCCCTCGATTTATGTGTTATTTATCCATTTTTACTTTTTTTATGCTAATGTTGGTGACTGGAGATAACTTTCTTCAATTATTCCTGGGATGGGAGGGAGTAGGTCTTGCTTCATATTTGTTAATTCATTTCTGGTTTACACGACTTCAGGCGGATAAAGCTGCTATAAAAGCTATGCTTGTCAATCGAGTAGGTGATTTTGGATTAGCTCTTGGGATTTTTGGTTGTTTTACTCTCTTTCAAACAGTAGACTTTTCAACCATTTTTGCTTGTGCTAGTGCTCCCAGAAATGAATGGATTTTTTGCAATATGAGATTGAATGCCATAACTCTGATTTGTATTTTACTTTTTATTGGTGCTGTTGGGAAATCTGCACAGATAGGATTGCATACTTGGTTACCCGATGCAATGGAGGGTCCCACTCCAGTATCTGCTTTGATTCATGCAGCTACTATGGTCACTGCTGGCGTTTTCATGATAGCAAGGTGCTCCCCTTTATTTGAATACTCACCTACGGCTTTGATTGTTATTACTTTTGCAGGAGCTATGACGTCATTCCTTGCGGCAACCACTGGAATATTACAGAACGATCTAAAGAGGGTCATAGCTTATTCAACTTGCAGTCAATTAGGCTATATGATCTTTGCTTGCGGCATCTCTAACTATTCGGTTAGCGTCTTTCACTTAATGAATCACGCGTTTTTCAAAGCATTACTCTTCCTGAGTGCGGGTTCGGTGATTCATGCCATGTCGGATGAGCAAGATATGCGGAAGATGGGGGGGCTTGCCTCCTCCTTTCCTTTGACCTATGCCATGATGCTCATGGGCAGCTTATCTCTTATTGGATTTCCTTTTCTAACAGGATTTTATTCTAAAGATGTGATCTTAGAGCTCGCTTACACAAAGTATACCATCAGTGGGAACTTTGCTTTCTGGTTGGGAAGTGTCTCTGTCCTTTTCACTTCTTATTACTCCTTTCGTTTACTATTTCTAACATTTCTAGTACCAACTAATTCATTCGGGCGAGACAGATTACGATGTCATGATGCGCCCATTCCTATGGCCATTCCTTTAATACTTTTGGCTCTCGGGAGTCTCTTTGTAGGATACTTGGCCAAAGATATGATGATTGGTTTAGGTACCAATTTTTGGGCCAATTCCCCCTTCGTACTACCAAAAAATGAGATTCTTGCCGAATCCGAGTTTGCTGCCCCAACCATTACAAAACTAATACCTATTCTGTTTAGTACTTCAGGTGCTTCTCTAGCGTATAATGTAAATCTCGTAGCGGATCAATTCCAACGAGCCTTTCAAACTAGTACTTTTTGTAATCGACTCTATAGCTTCTTCAATAAACGCTGGTTCTTCGATCAAGTTTTGAATGACTTTCTAGTCAGATCGTTCCTGCGTTTCGGATATTCAGTCTCATTCGAAGCTTTAGACAAGGGTGCTATTGAGATATTGGGCCCTTATGGTATCTCGTACACATTCCGACGATTGGCCGAGCGAATAAGTCAACTTCAAAGTGGATCTGTTTATCATTATGCCTTTGCAATGTTACTTGGTTCAACTCCATTTGTGACCTTTTCTCGTATGTGGGACTCTCTATCTTCTTGGGTAGATTCTAGATCGTCTTTCATTTTGTTAGTGAGTAGTTTTCTTATTAATAAGTCAAGTCAAGAGATGATACTTTCTGTTTTGTCGAGCCCTGCTTTGGTCTCTGGTTTGATGGTTGTACGTGCTAAAAATCCGGTACATTCCGTTTTGTTTCCCATCCTAGTCTTTTGCGACACTTCTGGTTTACTTATTTTGTTAGGTCTCGACTTCTCCGCTATGATCTCCCCAGTAGTTCATATAGGAGCTATTGCCGTTTCATTCCTATTCGTGGTTATGATGTTCAATATTCAAATAGCGGAGATTCACGAAGAAGTATTGCGCTATTTACCAGTGAGTGGTATTATTGGACTGATCTTTTGGTGGGAAATGTTCTTCATTTTAGATAATGAAACCATTCCATTACTACCAACCCACAGAAATACGACCTCTCTGAGATATACGGTTTATGCCGGAAAGGTACGAAGTTGGACTAATTTGGAAACATTGGGCAATTTACTTTATACCTACTATTCCGTCTGGTTTTTGGTTTCTAGTCTGATTTTATTAGTTGCTATGATTGGGGCTATAGTACTTACTATGCATAGGACTACAAAGGTGAAAAGACAGGATGTATTCCGACGAAATGCCTTGGATTCTAGGAGCCATATAATGAACAGGACTATTTCTATGACGACTAGGAACGGGCAAATCAAGAATTTCACTTCGAATTCCGGACCTCAACATCCTGCTGCTCATGGTGTTTCACGATCAGTATTGGAAATGAACGGAGAAGTGGTGGAACGTGCGGAACCACATATTGGATCACTCCATAGAGGGACTGAGAAATTAATCGAGTACAAAACTTATCTTCAAGCTTTACCTTATTTTGATCGTTTAGACTATGTTTCTACGATGGCCCAAGAACACGCTCATTCTTCAGCCGTAGAGAGACTTTTGAATTGTGAGGTACCATTACGAGCTCAATATATAAGAGTGTTATTCTGTGAAATAACTCGAATTTCAAATCATTCACTTGCTTCAACTACTCATGCTATGGATGTGGGAGCATCAACTCCGTTCCTTTGGGCTTTTGAGGAGCGGGAGAAATTGTTGGAATTCTATGAAAGAGTCCCGGGAGCCAGGATGCATGCCAGTTTCATACGACCTGGTGGAGTGGCACAAGATCTGCCTCTTGGCTTATGTCGAGATATTGATTCCTCCACACAACAATTTGCTTCTCGTATCGACGAATTAGAAGAGATGTCAACCGGCAACCGTATCTGGAAACAACGATTAGTGGATATTGGTACTGTCACTGCACAGCAAGCAAAGGATTGGGGATTCAGTGGTGTAATGTTAAGAGGTCCTGGGGTATGCTGGGATTCGCGAAGAGCAGCACCTTACGATGTTCATGACCAATCGGATCTTGACGTACCAGTAGGTACCAGAGGAGATCGCTATGATCGTTACTGTATCCGTATTGAAGAGATGCGACAAAGTGTTCGGATCATTGTGCAATGTCCTAATCAAATGCCTAGTGGCATGATCAAAGCCGATGATCGTAAGCTATGTCCTCCATCACGATCTCGAATGAAACTATCCATGGAATCCTCAATTCACCATTTCGAACTTTATACAGAAGGTTTTTCCGTACCAGCTCCTTCTACCTATACCGCAGTTGAAGCACCTAAAGGTGAATTTGGTGTCTTTCTTGTCAGTAATGGGAGTAATCGTCCCTACCGTTGTAAAATAAGAGCACCTGGCTTTGCCCATTCACAAGGACTCGATTCTATGTCCAAACATCACATGCCAGCAGATGTAGTCACCATCATAGGTACTCAAGATATTGTGTTTGGAGAGGTAGATAGAATGGATAACCAATCCATTTTCCAATATAGTTGGGAGATTTTACCCAAGAAATGGGTACATAAAATGAAAAGATCGGAACATGGGAATAGATCTTATACCAATACTGACTACCCATTTCCATTGTTGTGCTTTCTAAAATGGCATACCTATACAAGGGTTCAAGTTTCGATCGATATTTGCGGAGTGGATCATCCCTCTCGAAAACGAAGATTTGAAGTTGTCCATAATTTACTGAGTACTCGGTATAACTCACGCATTCGTGTACAAACAAGTGCAGACGAAGTAACACGAATATCTCCGGTAGTCAGTCTATTTCCATCAGCCGGCCGGTGGGAGCGAGAAGTATGGGATATGTCTGGTGTTTCTTCCATCAATCATCCGGATTTACGCCGTATATCAACAGATTATGGTTTCGAGGGTCATCCATTACGAAAAGACTTTCCTCTGAGTGGATATGTGGAAGTACGCTATGATGATCCAGAGAAACGTGTGGTTTCTGAACCCATTGAGATGACCCAAGAATTTCGCTATTTCGATTTTGCTAGTCCTTGGGAACAGCGTAGCGACGGA???????????????????????????????????????????????????????????????????????????????????????????????????????????????????????????????????????????????????????????????????????????????????????????????????????????????????????????????????????????????????????????????????????????????????????????????????????????????????????????????????????????????????????????????????????????????????????????????????????????????????????????????????????????????????????????????????????????????????????GTGCTATATCCGAAACGTACGAAATATAGTAAATATTTTAAATGCAGAAGTAGGGGTCGCGAACCGGATGGTACACAACTTGGTTTTGGAAGATATGGCACCAAAAGTTGTAGAGCTGGTCGTCTTTCATATCGAGCCATTGAAGCAGCGCGTCGGGCTATGAGCGGACAATTCCGAAGAAATTGTAAGATATGGGTAAGAGTTCTCGCAGATCTTCCTATTACGGGGAAACCCGCAGAAGTTCGAATGGGAAGAGGAAAAGGAAATCCGACGGGTTGGATTGCTCGTGTGTCCACGGGACAAATCCCATTTGAAATGGATGGTGTGAGTTTGTCAAATGCTCGACAAGCCGCTAGATTAGCGGCGCATAAACCATGTTCGTCAACCAAGTTTGTTCAGTGGTCG???????????????????????????????????????????????????????????????????????????????????????????????????????????????????????????????????????????????????????????????????????????????????????????????????????????????????????????????????????????????????????????????????????????????????????????????????????????????????????????????????????????????????????????????????????????????????????????????????????????????????????????????????????????????????????????????????????????????????????????????????????????????????????????????????????????????????????????????????????????????????????????????????????????????????????????????????????????????????????????????????????????????????????????????????????????????????????????????????????????????????????????????????????????????????????????????????????????????????????????????????????????????????????????????????????????????????????????????????????????????????????????????????????????????????????????????????????????????????????????????????????????????ATGTTTCCACTCCATTTTCATTACGAAGATGTATTACGTCAGGATCTGTTGCTCAAACTGAATCACGCCAATGTTATGGAAGTTCCTGGATTGTTTGAAATAAGATTAGTACCAAAAGCTGCCTCT---GATTTCAGAATCCAATTTGGAAAATTGGCTATGGAGATTTTGTGCGGTCAGAGATTCATACAGACACAAAGGGGCCAAGCAGGAAAGTCGTTTCGATCCAATCCATTCTTGGGGTCCGAAAAAGACACTGGATATGTCAGTGACTTTGCACGACAAAGCGTTCTCCGAGGGCATGGAATGTACCATTTTTTGGTCAGAATCTTTACAGTAATGTCTATGTTGGATTCTCCGGTCGAAATACGGGAAAACTCCATCAAATTCTTTATGGAAACGGAGTTTTGCGAATTCTCCCCGGAACTGGAAGATCATTTCGAGATCTTCGAGCATATTCGAGGGTTCAATGTGACTATTGTCACTTCGGCCAATACAAAAGATGAGACTTTACTACTGTGGAGCGGCTTTTTGCTAAAAGATGAGGGGGAAACTAAG------------------------------------------------------------------------------------------------------ATGTTCTTGGTGGATGCAGGCCCTGGTACCCCCAAAATTTGTATGCAAGATGAGCTTACAGGACTGCCAATCAAGCGAGCCACCAGGTTTGAGAATAAGGTGGGATCCAAGAATGTAGTGGCTGGTGAATCACTGATCAAAAAGCGGATTTTTGAGAGATTCTTCATCGATCTAGTGGCCGGTGAATCACTGATCAAAGAGCGAGCAGCCGCCAGGTTTAATGATTTTGTGGGATCCCTGGATGTAGCGGCTGGCGAACCG---CTTCTTCTTCCACAAAGATTCAGACAAAACCGA------------GCTTGGATAGAACTGAAGAAGATTTGGCGAACGAAGAAAAAGGTCAAAGGGTTTATTATAAAAAAAATCAAA---GGAGGTTATTCAGTAGCCATCGCGGGTTTCACTACTTTTCTTCCATTC------------AAAAAAGCTCTTCTAAAAAAAAGGATAGCGAATGATCGATTCACCATTGATAGC---------ATTAACCCTAAAAGGAGGGATATTGTGATAATAGCGGCAGATCAAACAAGAACT---???????????????????????????????????????????????????????????????????????????????????????????????????????????????????????????????????????????????????????????????????????????????????????????????????????????????????????????????????????????????????????????????????????????????????????????????????????????????????????????????????????????????????????????????????????????????????????????????????????????????????????????????????????????????????????????????????????????????????????????????????????????????????????????????????????????????????????????????????????????????????????????????????????????????????????????????????????????????????????????????????????????????????????????????????????????????ATGCCTACAAAAAATCAATTGATTCGTCATGGTAGAGAAGAAAAACGGCGCACGGACCGTACTCGAGCTTCGGATCAATGTCCCCAGAAGCAAGGAGTATGCCTGCGTGTTTCGACGAGAACACCGAAAAAACCTAATTCAGCTCTACGTAAGATAGCAAAAGTACGGTTGAGCAATCGACATGATATATTTGCTCACATTCCAGGCGAAGGTCATAATTCGCAGGAACATTCTATAGTCTTAGTCAGAGGAGGTAGAGTGAAAGATTCGCCAGGTGTGAAATCCCATCGTATTCGAGGAGTCAAGGATTTGCTGGGAATTCCGGATCGTAGAAAGGGAAGATCTAAATATGGTGCAGAAAGACCTAAATCGAAAATGTCATATATCTCAGGAGCTAGATCACTTCCCGATGAACAAGTAAGAATTGCCTCAACAAAAATGGATGGAATTGGACCGAAAAAAGCCATTCAGCTTCGTTATCGATTAGGTATCAGTGGGAACATCAAGATGAATGAGTTAACTAAGTATCAGATCGACCAAATTGAACAAATGATAGCTCAAGATCATGTTGTTCATTGGGAATTGAAGAGGGGAGAACGAGCAGACATCGAACGATTAATTTCTATTTCTCGTTATCGTGGAATTCGTCATCAAGATGGATCGCCCTTACGCGGTCAACGAACTCATACTAATGCAAGGACTGCTCGCAAGCAAATTCGGAAA?????????????????????????????????????????????????????????????????????????????????????????????????????????????????????????????????????????????????????????????????????????????????????????????????????????????????????????????????????????????????????????????????????????????????????????????????????????????????????????????????????????????????????????????????????????????????????????????????????????????????????????????????????????????????????????????????????????????????????????????????????????????????????????????????????????????????????????????????????????????????ATGACA---ATGCTTTCGATAGTCTGTACTAAATTACTTTGTACGAATGCACATCTCGGCCGTCGGGTAGCTGATCACCATTTCAAAGTCTATATCCGTGGTTCAAGAAATGGAATTGCTATTCTCGATTCAGACAAGACACTGATTTGTTTACGAAACGCTCTTCATTTTATAGGATCTCCCAGTCGTCAAAAAGGCCGTTCCTTCTTTTTAAAGACCAATCATTTATTTATTTATGAGATAACGGAAGAAATGGCGAGCTATTTAAGACATTGTTTCGATGATTCTCAATGGATCGGGGCGTTTTTGACCAATTCT------------------------------------------------------------------------TTTGCAAATAAAAAAAAATTC---CGTTCAAGAAAGAAGAAGATCAATTTT---------GGGTTGAACCAACAACCTGATTGTGTGGTTATTCTGAATGCAGATAGAAAGTCTTCGGTCATACTGGAAGCTGATCGATCACAAATACCTATTCCATCCTTAGTTGATTCTACGATCCCATGGGAATCCTATAAAAGAATCACTTATCCCATCCCAGCGAATGATCCTATACAG---TTCGTATATCTATTTCGTCATTCGATCATGAAAACAGTGATTCTTGAACAGAATGCGATTAGTAGAGAAGCGCAATCTCTCAGAGTCACTTTGAGTACGGGGATGGCACGAAAAGGAAATCCAATTTCGGTAAGACTTGATCTGAATCGTAGTTCAGATCCAAGTCGGTTCAGTGATTATTATTATGGTAAATCATTGTATCAAGATGTCAATCTTAGATCTTATTTTAGTTCGATACGTCCACCTACGAAACTCGCCCTTGGCTTTCGTCTCGGTAGGTGTATTATTCTACATTTTCCCAAAAGGACATTCATTCATTTCTTTCTTCCCGGGCGATCACCACGACTAAAACGAAAAAAGAAATCAAGACCCGTACTACAG---AAGGGCTGGTGGCCGACATTTGGGAAAGTCGGGCCGATCGGGTGTCTTCATTCAAGCGAGGGTACAGAGGAAGAACGAAACGAAGTGAGAGGCCGGGGGGCAGGGAAAAGAGTCGAGTCGATC---------GACCGGGAGAAGCAAAACGAAATCCGGATTTGGCCGAAAAAGATGCAACGTTATGGATACCATGACCGATCACCATCGAGAAAGAAGAATTTTGATAAATCACTTCGGGTGAGCGGGGCCTTCAAGCGGCCTCAATACGCCGGGGTTGTAAATGACATACCTTTCCTTATGGGAAATGCCGCCTCCTTACTAAAAAGGAATAGAATCAAGTTATTT---TTACCAAAGTCCCGCTCTGACGGCCCGACGAGTCATCTACTAAAAAGGACCCTCCCCGCTGTGCGCCCCTCCTTGAATTATTCGGTCATGCAATACTTTTTTAATACTAAGAATAAAATGCATTTCGACCCCGTCCTAGTTCTCAATCATTTCGTGGCACCGGGTGTGGCTGAACCATCTACGATGGGGGGAGCGAAG------GGAGGAAGCTTAGATAAGAGAATACGCTCTCGCATCGCTTTTTTTTTAGAAAGCTCTACCAGCGAGAAAAAGTGTTTGGCCCGAGCCAAAAAGAGGTTGATCCACTTCATTCGCCAAGCGAATGATCTTCGCTTCGCGGGAACAACAAAAACCACCATATCGCTCTTTCCTTTCTTCGGTGCTACCTTCTTTTTTCCAAGGGATGGGGTTGGGGTGTATAATAACCCTTTTTTTGAGTATGCCCGGAAACAACTCCTAGCTCAATTTAGGATCAAATGTAGGAACCTCATGGGTAAGAAG---GTAATGGAATTGATAGAGAAATTCATAGACCTAGGTAGGATAGGAAAATTGATAAAGGGAATAGAGATGATGATAGAGATCATACTGAGAAAGAGGATAATTCCGTACGGGTACAACTCTTATTTGAACGAAGTGCAAAAAATGCGATCTTTTTTGTCTAATAGAACAAACACTAATACCTTAATTGAGTCGGTAAAGATCAAATCTGTTTATCAAAGTGCTTCTCTGATTGCTCAAGACATCTCTTTTCAACTGAGGAACAATCCAATCTCATTTCGTTCCATTTTTAGTAAAATAGTGAAGGATATTCCATTAATAATGCCAAAAGGGGTGGAGGGGATACGTATTTGTTGTTCTGGTCGATTAGGGGGTGCGGAAATAGCTAGAACTGAATGCGGAAAGTATGGAAAAACATCTTGTAATGTATTTAACCAGAAAATCGATTATGCTCCTGCGGAAGTATCTACTCGTAACGGAATTTCAGGTGTCAAAGTGCGGATCTCATATAGTCAAATGCCAGCATTAAGATTTAAAACGTGTCGTCTACTTCCAGGAAATGTTCGG---AACAGAGAACTTTCTCTAATCCAACGCCGTATTCTCCGAAGATTGAGGAACAAGAGGAGATCCATTAAA---AGAAATCTTTCTCGGAGAGAAAATCGAAACAGTAACATCAAATCACAAACTACACGAAAGTTGTCTCTTTATTATGGGGATTTACCCATAAGGGAGATGCACAGAGGAAGAGAACGAACTTCATATATCCCTTTTTTACTCAATCAAGAAACAAGATCGGACGTGATTCCGGTTCGTCTCCATTTTAGTGACACTCTTCCTCAAGCAAGGCAGCCGATAAGTCATCGAAGGGTTTGTTTGAATAATGGACTGGTAACCATTACTCATTTGAAAGTTTCCCACGGTGATCTAATATCTTTTAAAGAAAATGACGCGAGAACCCGCGGTTTTGAAATAAGGAGATCTTTCTATATCGACATATCAGTTGGAAAAATCATAGGCAGAGGCAAATTCCTACCGGCCAGAATCTGGAGAAGAACAAAAAAAGAATGGTTCCGCTTACTCACAACTCAGAGGGGATGCCGCTTACTACTCAAATCCAAGGAATTGCAA---AAGTTGCGTTCTTATATGCAAGAAGAAGACTTTGAAAGAACAAAGAAGTTTGGATCCGCAAAAGTATGCTTAGGCAGTTCCTTCGCTGAGCACAACAGAATGAAGAGGAATTTGTTTCATTTCAAATACTTCTTCTTATTGAAAAGAGGGAAGGAGAAAAAC---AATCTTCCTACTCGAACAATAAGTCCTTTTGTAGAAAAGTCTTCTTTATATAGTAATTCGACCTATTGCTCCGGATCCCCGTTT------ACTAGGAAGATAAGAATCAAAAGGATCGAACTACCTACTCATTATTCGGAGGTGAATCATAGAACACTAAAAGCTGTGGTATCTTATGGACCTAACATAGGTCACATCCCTCACGACATAAGATTGAAAGATCCAAACCTTCCTCTTCGGAGCGGAAACGGACGTGGCCAAAACATGGGGGACTTTGATGGTGAGCAAAAAGAATTGATCAAGAAATTGGTAAACTTTCGCATGATCGATGGTAAAAGAACGAGAGTTCGTGCTATTGTTTATAAAACTTTTCACCGCCTAGCTCGAACTGAACGCGATGTAATAAAACTTATGGTTGACGCCGTAGATAATATAAAGCCAATATGCGAAGTGGTCAAAGTAGGAGTCGCAGGTACTATTTATGATGTTCCTGGGATTGTAGCCAGGGATCGTCAACAAACCTTAGCTATTCGTTGGATCCTTGGAGCAGCTTTCAAACGACGTATAAGCTACAGGATAAGCTTAGAGAAATGTTCATTTGCTGAGATACTGGATGCTTACCGAAAGAGGGGAATTTCACGTAAGAGAAGGGAGAATCTTCATGGACTGGCTTCCACCAATCGGAGTTTCGCGCATTTCAGATGGTGG????????????????????????????????????????????????????????????????????????????????????????????????????????????????????????????????????????????????????????????????????????????????????????????????????????????????????????????????????????????????????????????????????????????????????????????????????????????????????????????????????????????????????????????????????????????????????????????????????????????????????????????????????????????????????????????????????????????????????????????????????????????????????????????????????????????????????????????????????????????????????????????????????????????????????????????????????????????????????????????????????????????????????
Ajuga_reptans	ATGACACTCTCTCCCAAAGCAGCGGAACTAACGACTCTATTAGAAAGTCGAATTAGTCACTTTTACACGAATTTTCAAGTGGATGAGATCGGTCGAGTGGTCTCCGTTGGAGATGGTATTGCGCGTGTTTATGGATTGAACGAGATTCAAGCTGGGGAAATGGTTGAATTCTCCAGCGGTGTGAAAGGAATAGCCTTAAATCTTGAGAACGAAAATGTAGGGATTGTTGTCTTTGGTAGTGATACTGCTATTAAAGAAGGAGATCTTGTCAAGCGCACTGGATCTATCGTGGATGTTCCCGCGGGAAAGGCTATGCTGGGCCGTGTGGTCGACGCCTTGGGACTACCTATTGATGGAAGAGGGGCTCTAAGCGCTCACGAGCGACGACGTGTCGAAGTGAAAGCCCCAGGAATTATTGAACGTAAATCCGTGCACGAGCCTATGCAAACAGGGCTAAAAGCGGTAGATAGCCTGGTTCCTATAGGTCGTGGTCAACGAGAACTTATAATCGGGGACCGACAAACTGGAAAAACAGCTATTGCTATCGATACCATATTAAACCAAAAGCAATTGAACTCAAAGGCCACCTCTGAGAGTGAGACATTGTATTGTGTCTATGTAGCGATTGGACAGAAACGCTCAACTGTGGCACAATTAGTTCAAATTCTTTCAGAAGCAAATGCTTTAGAATATTCCATTCTTGTAGCAGCCACCGCTTCGGATCCTGCTCCTCTGCAATTTTTGGCCCCATATTCTGGGTGTGCCATGGGGGAATATTTCCGCGATAATGGAATGCACGCATTAATAATCTATGATGATCTTAGTAAACAGGCCGTGGCATATCGACAAATGTCATTATTGTTACGCCGACCACCAGGTCGTGAGGCTTTCCCAGGAGATGTTTTCTATTTACATTCCCGTCTCTTAGAAAGAGCGGCTAAAAGATCGGACCAGACAGGCGCGGGGAGCTTGACCGCCTTACCCGTCATTGAAACACAAGCAGGAGATGTTTCGGCTTATATTCCTACTAATGTAATTTCCATTACTGATGGACAAATCTGTTTGGAAACAGAGCTCTTTTATCGCGGAATTAGACCTGCTATTAACGTCGGATTATCTGTCAGTCGAGTCGGGTCTGCCGCTCAGTTGAAAGCTATGAAACAAGTATGCGGGAGTTTAAAACTAGAATTGGCACAATATCGAGAAGTAGCCGCCTTTGCTCAATTTGGCTCAGACCTTGATGCTGCCACTCAGGCCTTACTCAATAGAGGAGCAAGGCTAACAGAAATACTCAAACAGCCACAATATACACCATTGCCAATTGAAAAGCAGATTCTAGTCATTTACGCGGCGGTCAATGGATTCTGCGATCGAATGCCATTAGACAAGATTGCTCAATATGAAAAAAGACTTCTATCTACTGTCAAAGCAGACTTACTAGAAGAC---------TTAAAAGAGCCCTTAACAAAAGAAAAAAAAAGAGAATTAGATACATTCTTAAAAGAAGCAGAGAAAGGAATA------ACAGATAGAGAAAGAATCGATATGATTAGTTCCAAGAAGGTCCTTGCTGCTATTCTATGCATTTGTGCTTTAAGTTCGAAGAAGGTCTCAATCTATAATGAGGAGATTATAGTAGCTTGCTGTTTCATAGGCTTTATCATCTTCAGTCGTAGGAGTTTAGGAAAGACCCTCCAAATGGCTCTCGACGGGAGAATCCAGGCTATTCAGGAGGAATCGCAGCAATTCCCCAATCCTAACGAAGTCGCTCCTCAGGAAGCCAATGAAGAACAACGACTGCTTAGGACCAGCTTACGGATTTGTGGCGCC------GTAATCGAATCATTACCA------ATGGCACGCTGTGCGCCTAGGTGCGAAAGGACGGTTCGGGCTCTCGTGTGCCGAAACCTAAACGCTAAGTTAGCAACACTTCCAAATGCCACCTCCTCCCGTCGTACCCGCCTTCAGGACGATCTAGTCACAGCCTTTCACCTCTCAGTGAGTGAAAGATTCGCCCCCGAGTCCACGTCG------AGGGTTTCAACAGTGGAGCACATCCGAGAGAGCCTGGGGGCCTTAAAAAAGGTTCGACCC------AGCCCGCTGGATCAATTCTCTATTCTCCCATTGATGGATATTCAAATCGGAAAGCTCTACTTCTCATTCACAAATCCATCCCTCTTCATGCTACTCACTCTCAGTTTTGTCCTACTTTTCTTTTCTTTTGTGACTAAAAAGGGCGGAGGAAAGTCAGTACCAAATGCCTGGCAATCCCTGGTAGAGCTTCTTTATTCATTTGTACTAAACCTGGTAAAGGAACAGATAGGCGGTCAGTCCGGC------AAACAAGAGTTTTTCCCTTGCATCTCGGTGACTTTGACTTTCTTGTTATTTTGCAACCTTCAGGGTATGATACCGTACAGCTTCACGGTGACAAGCCACTTTCTCATTACCTTGGGCCTGTCATTCTCCCTCTTTATTGGCATTACCATAGTGGGGTTCGCAAGAAACGGGCTTCATTTTTTAAGCTTCTCATTACCCGCAGGAGTCCCACTGCCCCTAGCACCCTTTCTAGTACTCCTTGAGCTAATCCCTTATTCCTTCCGCGCATTGAGCTTAGGGATACGCCTATTCGCCAATATGATGGCCGGGCATAGCTTAGTCAAGATCTTAAGCGGCTTCGCCTGGACTATGCTATGTATGGGCGATCCACTCTATTTCATAGGGGACCTTGGCCCCTTATTGATAGTTCTAGCATTAACTGGTTTGGAATTAGGCGTAGCTATCCTACAAGCCTATGTCTTTACCATCTTAATCTCTATTTACTTGAATGAGGCTATCAATCTGCAT---GTGCCTCAATTAGATAAATTCACCTATTTCACACAATTCTTCTGGTTATGCCTTTTCCTCTTTACTTTCTATATTGCTATATGCAATGATGGACTCATCGGGATCGGCAGAATTCTCAAACTACGGAACCAGCTGGGTTCACGCCGGGAGGCCAACGTCCGGAGCAAGGACTCCGAGATCTTGACTAAGGGCTTGAGCACTGGTGTATCCTATATGCACACCAGTTTACTCGAAGTCTCCCGATGGTGTAACACTGTCGGCTCCTTAGGAAGGGGGAAGAAGATCTCCACGCTCTCCTCTTTCGGAGAACTCAGTGCCGCGAGAGGAATGGAAAGAAGGATACTCGATTGGATTTCGAAGTCC------TCAACCAAC------------TTCGGCAAGGGGTGTAAA---GACAGCACGCTCATACATGTTTTACACGGCCAAGGAAACATAGGATCTCGTATGTTAGAAGGAGCTAAATTAATAGGGGCTGGAGCAGCTACAATCGCTTTAGCAGGAGCAGCTATTGGTATTGGGAATGTTTTTAGCTCATTGATCCATTCTGTTGCACGCAATCCATCCTTGGCAAAACAATTATTTGGCTATGCTATTCTAGGCTTTGCATTGACTGAAGCCATCGCACTCTTTGCTCTAATGATGGCCTTCTTGATCTTATTCGTATTC---ATGAAACGACTCTTTCTTGAACTATACCATAGAGAGATCTTCTCCTGTACACCAATCCCGTGTTTTTCTCTATTCCTCTCGTATATCGCCGTAACGCCCTTAATGCTAGGTTTTGAAAAAGACTTTTCATGTCATTCCCATTTAGGTCTGATTCGGATCCCTCCGTTGTTTCCTTTTCCTTCCGCACCTTTTCCTCGAAATGATCAAGAAGATGGTATACTTGAATTGTGTTATTTAAGTGCTTATTGCTTTCAAAAAATCCTACTTCTACAATTGGTGAGTCACCGGGTTATTCAAATAAGTCGTGTTTTCCGTGGTTTTCCCATGTTACAACTTCCGTACCAATTCGGTCGATCCGGAATGGATCGGTTAAACATTCCATTAGGGAGCCTGGTCTTGACTCTTCTGTGTGGTATTCGTTCTCGTTCGGCTCTTGGAATCACATCCAGCAGTGGTTGGAACAGCTCGCAAAATCCAACCACTTCACCTACTTCATTGCCCCCAACCCTTTCTCGTACCTCTATTGAAACAGAATGGTTTCATGTTCTTTCCTCGATTGGTTATTCCTCTCCGTTCGTATCTATTTTTCCAATTTCGGTCTCGATTAGTTCACAAGAT------------------------------------ATGTCAAAGACCGGGAGCTACGCGCGACTTATCATTGGGTCTTGGCTCTTCTTAACAGCGATGGCCATTCATCTAAGCCTGCTAGTAGCACCACTAGATCTTCAACAGGGTGGAAATTCTCGTATTCCCCATGTACATGTTCCTGTGGCTCGGATGAGTATTCTTGTTTACCTCGCTACGGCCGTAAGCGCCTTCGCCTTCCTATTAACAAAACATCCCCTCTTTCTTCGCTCTTCCGGAACCGGTACAGAAATGGGTGCTCTTTCTACGTTGTTTACCTTAGTGACTGGGGGCTTTCGGGGAAGACCTATGTGGGGCACCTTTTGGGTCTGGGATGCTCGTTTAACCTCTGTATTCATCTCGTTCCTTATTTACCTGGGCGCGCGGTGTTTTCAAAGGCTTTCTGTTGAACTGGCTCCCATTTCAATCCGTGCTGGACCGATCGATATACCCATAATAAAGTATTCGGTCAACTGGTGGAATACATCGCATCAACCTGGGAGCATTAGCCAATCTGGTACATCAATACATGTTCCTATGCTCATTCCCATCTTGTCTAACTTTGCTAACTTCCCCTTATTAAGTTTGATCTTGCTCGTTCTGGAAACACGTCTTCCTATTCCATCTTTTCTCGAATCTCCTTTAAAGGAA---------------GAAGGGATGGTCCAACTACAAAACTTTTTCTTTTTAATTACTTCCATGGTCGTGCCTCGTGGCACGGCAGCACCCGTACTATTGAAATGGTTCGTCAGTAGAGATGTTCCCACAGGTGCCCCTTTTTCCAATGGTACTCTAATTCCTATTCCTATCCCTTCATTCCCCCTTTTGGTCTATCTACATTCAAGGAAATTCATACGCTCCACAGACAGAGCAAAAAGTAGAGTCTTGGTCAGAGCAAGCCGTCCTATTCTATTACCAGACATAATTGGGAGAAGCTCATCCGAAACTAGAGCTAGAAACGCCCTATTTCGTTTCGTTCCC---GTTCTTCATTTCCTTCTTCTCGAATCCAAGGGGGACAACTCATATTTAGAATCTTTCTGCGGTGTGCTCGGTTTACTATTCTTTCGTACTTTCTTCTTTTTACCACGCGATAGGTCAGCGAAGCGTGAGCGGGCGCGGAGAAGGAAAGGCCAAAGACTTCGGCCTAAT------AAGCAAGGACGAAATGAGAAGATGAGGTGCCCCGGGCACCCC------CAAAGAAGGGTCGAAGCTTTTCGGCCTGTAGCTTTCCCCGTCCCCCCTTCGTCGTGCGGTGCTTGTGTGGGGGATGCGCCACCAGAAATCGGGCTTGAAGCTCTCACCTTACCAAGGAGCCGACAGCGGATGGCTGTTGGTCACGACGACTACCAAAAAGCTCCAATGAAGATGAATATTTCACATGGAGGAGTGTGCATCTTTATGTTGGGTGTTCTTCTGTCTAACACAAAGAAGATAGAGTTCACTCAACGATTGCCTTTGGGTTCCGAACTCCATATGGGGAAGGAGCGTTGTTCTTTGCGAGGTCTCGATCATTTACATGGACCCACTTTTCATTCAATTTGTGGGAATTTTTCTATCTATAAACCGTCCCTAACGAACGATCGGCTCATCTTTGAGCATGATGAATCACTTCGTGCCGACCTGTTGCCAATCCACTTTCCGACCTCATATGAGAATGGAAAACTTGAGCATTTTCTGCATCGGTGGATGAAGAATCGCGAACATAAGAATTTCTGGTTAACCATGTTTCCAGAAAAAAGATACTTTCGAGAAAGGACGAGCACGACTGAAGTGGCTATACATACAAATCTATTTACGGATCTATATGCTTTGATTGGAACTGGAAGTTCCAGAACAGGCGGCTGGTATACTACCATAATGAAACTTCCTTTTATTTTTTTTATTCGGATCGGATTTATGTTGGCTTCGTTGGGAGGCTGGCATAGTTTGTTACGCCAGCTCCAAAAGGAGTTGTTGCCTTGGAAT---ATGTCAATATATGAATTCTTTCATTATTCATTATTTCCGGGTCTTTTCGTTGCATTC------AACAAGAAAGAACCGCCAGTGTTTGGTGCAGCACCTGCATTTTGGTGTATTCTTCTTTCTTTCCTTGGTCTTTCGTTCCGTCATATTCCTAATAACTTATCCAATTACAACGTATTAACCGCTAATGCACCTTTCTTTTATCAAATCTCAGGGACATGGTCTAATCATGAGGGTAGTATTTTATCATGGTGTCGGATCCTAAGTTTTTATGGATTCCTTCTTTGTTACCGGGGTCGACCCAAAAGCCATAATGTCTCAAAACGAGGAGGCCATAGAGAAAGTCTTTTTTATTCCTTTCTTTCGAACTTCGTGAATAACTCCATTCTATCTCTCCCTCGTTACGAACAAAAAAGTGGGGCGCAGCCCCAGTTGTACACCCCCTTCGTTCTACGAACCCTTGTTGATTCTGAACTTCGTTCGCGAAGAAACCGGACTTTTGACAGACCAGCCCTTTTTTATGCGCCGCTTTACCCTGAAAGGAAAATTCGCTTTGCTCTTCTGGGTGCTAGGCGCTCCCGCGGTTCGCGAAAAGCAAAAAGGACTCATCCTTTGTTGCATCTGGCACGAGATGATAAAGAGAGAGCTTCGTTTATCGATGAACAGCGGATTGACGGAGCTCTTGGCATTGCTTTGTTTTTCTCTCCTTTCCTATCAGCGAGTTCCGACCCTTTTGTTCGAAATTTCTTCGTTCGTACCGAACCGCTTGCAGAATCAAATCCTGTTCCACAAGATCCTATATCAGCTATACACCCTCCTTGCATTTATGCCGGAGCCGTCGCCAGTGCTATGGGCTGTGGCTTATGTAGATCAAAAATGATGAATGGGATTGTGGCACTCCACTCGCCGCTAATGCGGAAGGATGCCGCCGAAAAGACTGGAAGACTCTTTCGCTCTGTTGGATGCGTCGGATCCCGTATAGCAAGCGAGCTCTTTACCCTCAAATTAAAAGATGTGGGCGCAAAATGTTATCCTGCTTTATTGTTACGTAGCAATAGAAGCCTGCTTATGCTGCTTCGGCGGCGCTTTTTCGCCTTCTCTTCGCTCTGGACACGAGCGCTAGTGGACACGGGGAGGGAGCAGGCGAAGCGTGTCGTTCGTAATGGAAAGAAAGAGACCACTACTGCGCCTCTTTGTTGGACCGCCGGCGCGAACACAGTGGTCTCTGACCAGGACCAGGAACCAATTCGAATTTGGATCTTGGCATGTCGGTGGTTTTTAACCGTAGGCATTTTGCCAGGAAGTTGGTGGGCTCATCATGAATTAGGTCGGGGTGGCTGGTGGTTTCGGGATCCCGTAGAAAATGCTTCTTTTATGCCTCGGGTATTAGCCACAGCTTGTATTCATTCAGTAATTCTACCCCTTCTTCATTCTTGTACCTCCTTTCTTAATATTGTGACTTTTCCATGCTGTGTCTCAGGAACCTTTTCAATACGGTCCGGATTGCTAGCTCCCGTTCATAGTTTTGCTACAGATGATACACGAGGGATCTTTTTATGGCCGTTCTTCCTTCTAATGACCGGCATATCTATGATTCTTTTCTCCCAAATGAAGCAGCAGGCATCGGTCCATAGAACCTATAAAAAGGAGATGGTTGTGGCGCGAAGTACTCTTGTGCACCTACGTCATTCGACTCGCGCGCAAGCCCGCCCCATCTTATGGAAGAATTTAGCTTATATGACTCTAAGGAACCAACGGCTCTCTCTTCTTAAACAACCTGTATTATCCACACTGAATCAGCATTTGATAGATTATCCAACCCCGAGCAATCTTAGTTATTGGTGGGGGTTTGGTTCGCTAGCCGGTATTTGTTTAGTCATTCAGATAGTGACTGGCATCTTCTTAGCTATGCATTACACGCCTCATGTGGATCTAGCCTTCAACAGCGTGGAGCACATTATGAGGGACGTTGAAGGGGGCTGGTTGCTCCGTTATATGCATGCTAATGGGGCAAGTATGTTTTTCATTGTGGTTCACCTTCATATTTTTCGTGGTCTATATCATGCGAGTTATAGCAGTCCTAGGGAATTTGTTCGGTGTCTCGGAGTGGTCATCTTCCTATTAATGATTGTGACCGCTTTTATAGGATATGTACTGCCCTGGGGCCAGATGAGCTTTTGGGGAGCTACAGTCATCACAAGCTTGGCTAGCGCCATACCCGTAGTAGGGGATACCATAGTAAGCTGGCTCTGGGGTGGGTTCTCCGTGGACAATGCCACCTTAAACCGTTTTTTTAGTCTTCATCATTTACTCCCCTTTCTTTTAGTAGGCGCCAGTCTTATTCATCTGGCCGCATTGCATCAATATGGATCCAATAATCCATTGGGTGTACATTCAGAGATGGATAAAATAGCCTTTTATCCTTATTTTTATGTAAAGGATCTAGTGGGTTGGGTAGCCTTTGCTATCTTTTTCTCCGTTTGGATCTTTTATGCCCCTAATGTTTTAGGGCATCCCGACAACTATATACCCGCCAATCCGATGTCCACCCCGCCTCATATTGTGCCGGAATGGTATTTCCTACCGATCCATGCCATCCTTCGTAGCATACCCGACAAATCGGGAGGTGTAGCCGCGATAGCACTCGTTTTTATATGCCTGCTGGCCCTAGCCTTTTTCCCA---AACATGTATGTACGTAGTTCAAGTTTTCGCCCGATTCACCAGGGGATCTTTTGGCTGCTTTTGGCGGATTGCTTACTACTCGGTTGGATCGGGTGCCAGCCCGTGGAGGCGCCGTTTGTGACTATTGGACAAATGTCCTCTTTGATTTTCTTTCTCTTCTTT---GCCATAACGCCCGTTCTGGGACGAGTTGGAAGGGGAATTCCTCATTCTTACACGGATAAGGAAATCCAA------ATGAAAAATCTGGATCGATGGCTTTTCTCCACTAACCACAAGGATATAGGGACTCTCTATTTTATCTTCGGTGCGATTGCTGGAGTGATGGGCACATGCTTTTCAGTACTGATTCGTATGGAATTAGCACGACCCGGTGATCAAATTCTTGGTGGGAATCATCAACTTTATAATGTTTTAATAACGGCTCACGCCTTTTTAATGATCTTTTTTATGGTTATGCCAGCGATGATAGGTGGATCTGGTAATTGGTCTGTTCCGATTCTGATAGGTGCGCCTGACATGGCATTTCCACGATTAAATAATATTTCATTCTGGTTGTTGCCACCGAGTCTCTTGCTCCTATTAAGCTCAGCCTTAGTAGAAGTGGGTAGCGGAACTGGGTGGACGGTCTATCCGCCCTTAAGTGGTATTACCAGCCATTCTGGAGGAGCAGTTGATTTAGCCATTTCTAGTCTTCATCTATCTGGTGTTTCATCCATTTTAGGTTCGATCAATTTTATAACAACTATCTCCAACATGCGTGGACCTGGAATGACTATGCATAGATCACCCCTCTTTGTTTGGTCCGTTCTAGTGACAGCATTCCCACTTTTATTATCACTTCCGGTACTG---------------------------------------------------------------------------------------------------------------CACCCTGAAGTTTACATCCTAATTCTGCCTGGATCCGGTATCATAAGTCATATCGTTTCCACTTTTTCAAGAAAACCTGTTTTCGGCTATCTAGGCATGGTTTATGCCATGATCAGTATAGGCGCCCTTGGATTTCTTGTTTGGGCTCATCATATGTTTACTGTGGGCTTAGACGTTGATACCCGTGCCTACTTCACCGCAGCTACCATGATTATAGCTGTCCCCACTGGAATCAAAATCTTTAGTTGGATCGCTACCATGTGGGGCGGTTCGATACAATACAAAACACCCATGTTATTTGCTTTAGGGTTCATCTTTTTGTTCACCATAGGAGGACTCACAGGAATAGTTCTGGCAAATGCGGGGCTAGACATTGCTCTACATGATACTTATTATGTGGTTGCACATTTCCATTATGTACTTTCTATGGGAGCCGTTTTTGCTTTATTTGCAGGATTTCACTATTGGGCAGGTAAAATCTTTGGGCGGACATACCCGGAAACTTTAGGGCAAATCCATTTTTGGATCACCTTTGTCGGGGTGAATCTGACCTTCTTTCCTATGCATTTCTTAGGGCTTTCGGGTATGCCACGTCGCATTCCAGATTATCCAGATGCTTACGCTGGATGGAATGCCATTAGCAGTTTTGGATCTTATATATCCGTAGTTGGGATTTGTCGTTTCTTCGTGGTCGTAACAATCACTTCAAGCAGTGGAAAGAACAAAAGATGTGCTCCAAGTCCTTGGGCTGTTGAACAGAATCCAACCACACCAGAATGGATGGTACAAAGTCCTCCAGCTTTTCATACTTTTGGAGAACTTCCAGCTATCAAAGAGACGAAAAGCATGATTGTTCTAGAGCGTCTATTCCTCCCAATTGCTCCTTGTGATGCAGCAGAGCCATGGCAATTAGGATCTCAAGATGGAGCAACACCTATGATGCAAGGAATTATAGACTTACATCACGATATCTTTTTCTTTGTGATTCTGATTTCAGTTTTCGTATCATGGATCTTGGTTCGCGCTTTATGGCACTTCCACTATCAAAAAAATACAATCCCGCAAAGGATTGTTCATGGAACTACTATCGAGATTCTGTGGACCCTATTTCCGTCTATCATCCTGATGTTCATGGCTATACCATCATTTGCTCTATTATATTCAATGGACGAGGGAGTAGCGGATCCCGCCATTACCATCAAGGCTATTGGGCACCAATGGTATTGGACTTATGAGTATTCGGACTATAACAGCTCCGACGAGCAGTCACTCACTTTTGACAGTTATACGATTCCAGAAGATGATCCAGAATTAGGCCAATCACGTTTATTAGAAGTGGACAATAGGGTGGTTGTACCAGAGAGGAGCCATTTGCGTATTATTGTCACACCCGCTGATGTACCTCATAGTTGGGCCGTACCCTCCTTAGGTGTCAAATGTGATGCTGTGCCCGGTCGTTTAAATCAGACCTCTATTTCGGTACAACGCGAAGGAGTTTACTATGGCCAGTGCAGTGAGATCTGTGGAACTAATCATGCCTTTATGCCCATCGTCGTAGAAGCTGTTTCTAGGAAAGATTATGGTTCTTGGGTATCCAATCAATTAATCCCC------------------------------------ATGATTGGATCTCAGAGGCATTCTTATCATTTGGTAGATCCGAGTCCGTGGCCTATCTCGGGCTCACTCGGGGCTTTGGCAACAACCGTAGGGGGTGTGATGTACATGCACTCATTTCAAGGGGGCGCAAGGCTCCTCAGCCTGGGCCTTCTCTCTCTCCTATATACCATGTTCGTGTGGTGGCGCGATGTTCTACGCGAATCCACGTTGGAGGGGCATCATACCAAAGTCGTACAATTAGGACTTCGATACGGCTTTCTCCTCTTTATCGTATCGGAGGTGATGTTCTTTTTTGCTTTTTTTTGGGCTTCTTCTCATTCTTCTTTGGCACCTACGGTAGAGATCGGAGGTATTTGGCCCCCAAAAGGGATTTGGGTTTTAGATCCTTGGGAAATCCCTTTTCTGAATACCCTTATTCCCCCTTCATCCGGAGCTGCCGTAACTTGGGCTCATCATGCTATACTCGCGGGGAAGGAAAAAGGAGCAGTTTACGCTTTAGTAGCTACCGTTTTACTGGCTCTAGTATTCACTGGCTTCCAGGGGATGGAATATTATCAAGCACCCCCCACGATCTCGGATGGTATCTACGGTTCCACCTTCTTCTTAGCAACCGGCTTCCATGGCTTTCACGTGATTATAGGCACCCTGTTCTTGATCGTATGTGGTATTCGCCAGTATCTCGGCCATCTGACCAAGGGGCACCACGTTGGCTTTGAAGCGGCCGCATGGTACTGGCATTTTGTGGACGTGGTTTGGCTATTCCCATTTGTCTCCATCTACTGGTGGGGAGGTATAATGAAAGAGGCGATCAGAATGGTACTCGAATCCATTTACGATCCCGAGTTTCCAGACACATCGCACCTCCGCTTGGGTCGAGGCTGCCACTCGGTCCTAAGACGGATCAAAGAAGAGTGGGGAACCTCTCGCTGGTTTTTGGAATTCGACATCAGGAAGTCTTTTCACACCATCGACCGACATCGACTCATCTCAATCTTTAAGGAAGAGATCGACGATCCCAAGTTCTTTTACTCCATTCAAAAAGTCTTTTCCGCCGGACGACTCGTAGGAGGTGAGAAGGGCCCTTACTCCGTCCCACACAGTGTATTACTATCGGCCCTACCAGGCAACATCTACCTACACAAGCTCGATCAGGACATAGGGAGGATCCGACAGAAGTACGAAATTCCGATTGTTCAGAGAATTAGATCGGTTCTATTAAGGACAGGTCGTATTGATGACCAAGAAAATTCTGGAGAAGAAGCAAGCTTCAACGCTCCCCAAGACAACAGAGCCATCATTGTGGGGAGGGTAAAGAGCATCCAACATAGATCTTCCTTTCATTCCCTTGTTTCGTCGTGGCACACCCCCCCCACAAGCACCCCCCGGCTCATGGGGGACCAGAAAAGGCCTTTCGTTTTCCACTCTTCGTCGGCCCTTGCCGCCTTCCTTAACAAACCCTCGAGCCTCCTTTGCGCCGCCTTCCTCATAGAAGCCGCCGGGTTGACCCCGAAGGCCGAATTCTATGGTAGAGAACGCTGTAATAATAATTGGGCTATGAGAGACTTTTTTAAGTCTTGCAAAAGAAAGGGTCTGCTGATAGAGCTGGGCGGGGAGGCGAGACTAGTTATCAGGTCAGAGAGAGGCCTGGCCCGTAAGCTGGCCCCCTTAAAAAGC------TATTACAACATAAGGATTTGTTACGCGCGATATGCCGACGACTTACTACTGGGAATCGTGGGTGCCGTAGAGCTTATCATAGAAATACAAAAACGTATCAACCACTTCCTAAAATCCGGCCTGAACCTTTGGGTAGACTCTGCAGGATCAACAACAATAGCTGCACGGAGTACGGTAGAATTCCTCGGTACGGTCATTCGGGAAGTCCCTCCGGGGACGACTCCCATACAATTCTTGCGAGAGCTGGAGAAGCGTCTACGGGTAAAGCACCGTATCCATATAACTGCTTGCCACCTACGCTCGGCCATCCATTCCAAGCTTAGGAACCTAGGTAATAGTATCCCGATCAAACAGCTGACGAAGGGGATGAGCGGAACAGGGAGTCTACTGGACGCGGTTCAACTAGCGGAGACTCTTGGAACAGCTGGAGTAAGAAGTCCCCAAGTGAGCGTATTATGGGGGACCATCAAGCACATCCGGCAAGGATCAAGGGGGATCTCGTTGTTGCATAGCTCAGGTCGGAGCAAGGTGCCATCGGACGTTCAACAGGCAGTCTCACGATCGGGCATGAGTGCCCGGAAGTTGTCATTGTATACTCCCGCGGGTCGGAAGGCGGCGGGGGAAGGAGGGGGACACTGGGCGAGATCTATTAGCAGCGAATTCCCCATACAAATGGAGGCGCCTATCAAAAAGATACTCCGAAGGCTTCGGGATCGAGGTCTCATTAGCCGAAGAAGGCCCTGGCCAATCCACGTGGCCTGCTTGACGAACGTCGGCGACGAAGACATCGTAAATTGGTCCACGGGCATCGCGATAAGTCCTCTGTCCTACTACAGGTGCCGCGACAACCTTTACCAAGTCCGAACAATTGTCGACCACCAGATCCGCTGGTCTGCAATATTCACCCCGGCCCACAAGCACAAATCCTCGGCGCGGAATATAATCCCAAAGTACTCCAAAGACTCAAATAGAGTCAATCAAGAAGGC------GCCCTTGCAGAATTCCCCAACAGCATAGAGCTTGGGAAGCTCGGATCCGGTCAAGATCCGAAGAACAAGGAGCACTCAACTACTAGTCTAGTC---ACTCTTCTAGGAGAAGTTCGAATCCGTTCCGTTCGGATATTGATTGGTCTTGGTTTGACATGGTTTACGCGTTACTGGTTCCCGGAAGAGTTAATATATCCATTAGCTAAACCCTTTCTTACCCTGCCTTTTGACTCGTATTTTGTTCGTACACAATCAACGGAGGCCTTCCCGACATATGTTGCAACGTCTTCAATAGCATGCTCTTACTTCGTTTTTCCCTTAATAAGTCATCAAATTTGGTGCTTTTTTATCCCCAGTTGCTATGGGGAACAAAGGAGGAAATACAATCGATTCCTCCATTTAAGTGGTTCTCGCTTCTCCTTGTTACTCTTCCTAACTCTTCCCCGGGTAGTTCCCAATGTTTGGCACTTTCCATACTTCATGGGTGAAACATCAACAAATTCGCTCATGATCAAGTTACAACCTAAGATCTATGACCATATTATGTTAACTGTTCGTATTTCGTTCATTCCATCGGTATGCTCCCAGGTACCTGTAATTGTGATCCGTTTGCTAGAACAAAGGGCTCTTTCTGTAGAAACTTCCACGAACAATCGTCGTTTTTTGATGGTTTTTCCGCTTCTTACAGCTGCTCTTTCCACACCTCCGGATATCTGGTGCCAAATTGTCGCCCGTTTCCTTATTTCTTTGATAATAGAGTTGGCTATCTTTGTGGCATCGATTGTACAAGTTCGTATGTACATAGCTCTTCCAGCTGAAATACTTGGAATAATTCTACCACTTCTACTAGGAGTAGCCTTTTTAGTGCTAGCTGAACGTAAAGTAATGGCTTTTGTGCAACGTCGAAAGGGTCCTGATGTAGTGGGATCGTTTGGATTGTTACAACCTCTAGCAGATGGTTTGAAATTGATTCTAAAAGAACCTATTTCACCAAGTAGTGCTAATTTCTCCCTTTTTAGAATGGCTCCAGTGGCTACATTTATGTTAAGTCTGGTCGCTCGGGCCGTTGTACCTTTTGACTATGGTATGGTATTGTCAGATCCGAACATAGGGCTACTTTATTTGTTTGCCATATCTTCGCTAGGTGTTTATGGAATTATTATAGCAGGTCGGTCTAGTAATTCGAAATATGCCTCTCTAGGAGCATTACGATCTGCAGCTCAAATGGTCTCTTATGAAGTCTCTATTGGTCTTATTCTTATTACTGTACTAATATGTGTAGGTCCCCGTAATTCGAGTGAGATTGTCATGGCGCAAAAGCAGATATGGTCCGGTATTCCCTTGTTCCCTGTATTGGTTATGTTCTTTATTTCTCGTCTAGCAGAAACGAATCGAGCTCCGTTTGATCTCCCAGAAGCGGAAGCTGAATCAGTTGCAGGCTATAATGTAGAATATTCTTCAATGGGTTCTGCTCTTTTTTTTTTGGGAGAGTATGCCAATATGATCTTAATGAGTGGTCCATGCACATCGCTCTCTCCAGGAGGTTGGCCGCCTATCCTAGATCTTCCCATTTCCAAGAAGATCCCCGGCTCGATCTGGTTTAGTATCAAGGTGATTCTCTTTCTGTTCCTATATATATGGGTCCGTGCAGCATTTCCACGATATCGTTATGATCAATTAATGGGACTTGGCCGGAAAGTGTTCTTGCCTCTATCATTAGCTCGGGTAGTCGTCGTTTCTGGTGTTTTAGTCACCTTTCAATGGCTCCCT---ATGTTCAATCTTTTTTTAGCGGTTTCCCCAGAGATTTTTCTCATTAATGCAACCTTCATTTTGCTCATTCATGGAGTTGTATTTAGTACCTCTAAGAAATATGATTATCCGCCGTTAGTCAGTAATGTGGGTTGGCTTGGATTACTTAGTGTTCTAATAACCTTGCTTCTGCTCGCCGCTGGCGCACCTCTCCTAACTATTGCCTATTTATTCTGGAATAATCTTTTTAGGAGGGACAATTTTACATATTTCTGCCAAATCCTTCTATTATTAAGTACGGCTGGTACCATTTCGATGTGTTTCGATTCTTCCGAACAAGAGAGGTTTGATGCTTTTGAATTCATTGTATTAATTCCACTTCCTACTCGCAGTATGCTCTTTATGATCTCGGCTTATGATTCAATTGCCATGTATTTAGCTATTGAGCCTCAAAGTTTATGTTTTTATGTGATCGCAGCATCAAAAAGAAAGTCTGAATTTTCCACGGAAGCCGGCTCGAAATATTTGATCTTAGGTGCATTTTCCTCTGGAATATTATTGTTTGGTTGTTCCATGATCTATGGGTCTACTGGAGCTACCCACTTCGATCAATTAGCCAAGATTTGGACCGGATACGAAATCACTGGTGCTCGATCTAGTGGTATTTTTATGGGGATTCTATTTATCGCTATAGGATTCCTATTCAAGATCACTGCAGTTCCTTTTCATATGTGGGCACCTGATATCTATGAGGGTTCACCCACCCCGGTTACAGCATTCCTTTCTATTGCGCCTAAAATCTCTATTTCTGCTAATATTTCACGTCTTTCTATTTATGGTTCTTATGGAGCTACATTGCAACAAATCTTCTTGTTCTGCAGCATTGCTTCTATGATCTTAGGAGCACTGGCCGCCATGGCCCAAACGAAAGTCAAAAGACTTCTAGCTCATAGTTCAATTGGACATGTAGGTTATATTCGTACTGGTTTCTCATGTGGAACCATAGAAGGAATTCAATCACTACTAATTGGTATCTTTATTTATGCATCAATGACGATAGATGCATTCGCCATAGTTTCAGCATTACGGCAAACCCGTGTCAAATATATAGCGGATTTGGGCGCTCTAGCCAAAACGAATCCTATTTTGGCTATTACCTTCTCCATTACTATGTTCTCATACGTAGGAATACCCCCGTTAGCCGGCTTTTATAGCAAATTCTATTTGTTTTTCGCCGCTTTGGGTTGTGGGGCAACCTTCCTAGCCCTAGTGGGAGTAGTGAGTAGCGTTATAGGTCGTTTTTATTATATACGCTTAGCGAAAAGAATGTTTTTTGATACACCTAGGACATGGATTCTATATGAACCAATGGATCGTGACAAGTCGTTACTACTAGCAATGACTTCCTCTTTCATTACTTCATTCTTTCCATATCCCTCTCCTTTGTTCTCAGTTACTCATCAAATGGCACTCAGTTCATATCTTATGTCCGAATTTTCACCTATTTTGATCTATTTAGTGATCAGTTCGCTAGTTTCTTTGATCCCACTCGGTCTTCCTTTTCCATTTTCTTCCAATAGTTCGACCTATCCAGAAAAATTGTCGGCCTACGAATGTGGTTTCGATCCTTTCGGTGATGCCAGAAGTCGTTTTGATATACGATTTTATCTTGTTTCCATTTTATTTATTATTTCTGATCCGGAAGTCACCTTTTCCTTTCCTTGGGCAGTACCTCCCAACAAGATTGATCCCTTTGGATCTTGGTCCATGATGGCCTTTTTATTGATTTTGACGATTGGATCTCTCTATGAATGGAAAAGGGGTGCTTCGGATCGGGAGATGTTAGAA---------CAATGGTATTTTGATCTAAGTGGTCTTATTCTTTCTCCCGTGCTAGGAAGCATTACTCCTCTTTTCATTCCAAATTCAAGAATACGACCGATACGATTGATTGGTCTGTGCGCCTCTCTTATTACTTTTTTGTATCCCCCTGTTCTTCGGATACAATTCGATCCTTCTACGGCCAAATCTCAATTTGTGGAAAGCCCTCGATGGCTTACTTATGAAAACATCCATTTTGATTTGGGTATAGATGGTATCTCTTTATTCTTCGTGATATTGACCACATTTCTGATCCCTATTTGCATTTTAGTGGGTTGGTCTGGTATGAGAAGTTATGGGAAAGAGTATATTACAGCATCTCTAATTCGTGAATTTCTAATGATCACCGTGTTCTGCATGCTGGATCCTCTACTATTCTATGTTCTTCCCGAAAGTGTTCCAATCCCTATGTTCATTATTATAGGGGTATGGGGTTCGAGACAAAGAAAGATCAAGGCAGCATATCAGTTTTTCCTTTATACTTTACTTGGATCTGTTTTTATGCTATTAGCTATTATGTTTATTCTTTTCCAAACAGGAACCACCAATTTACAAATTTCATTAACCACAGAATTTAGTGAGCGGCGCCAAATCTTTCTATGGATTGCTTCTTTCGCCGCTTTCGCCGTCAAAGTGCCTATGGTACCAGTTCATATTTGGTTACCCGAAGCTCATGTAGAGGCACCTACGGCAGGATCCGTCATCTTGGCAGGAATTCCTTTAAAATTTGGAACCTACGGGTTTTTACGATTTTCAATACCCATGTTTCCCGAAGCGACACTTTGTTCCACTCCTTTCATTTATACTCCAAGCGCGATTGCTATAATATATACTTCCTCGACCACTTTAAGACAGATCGATCTTAAGAAGATCATAGCTTACTCCTCAGTAGCTCATATGGGTCTGGTGACTATTGGTATGTTTAGTCCGAACATACAGGGAATTGGAGGTAGCATTCTACCGATGTCAAGTCATGGACTGGTTTCTTCAGCCCTTTTTCTATGTGTTGGTGTTCTATATGACCGACATAAGACTCGACTTGTTAGATATTACGGAGGTTCAGTGAGCACCATGCCGAATCTCCCTACCATTTTCTTCTCTTCCACTTTGGCCAATATGAGTTCACCTGGTACTAGCAGTTTTATCGGGGAATTTCTCATCTTAGTAGGAGCTTTCCAAAGAAATAGCTTAGTAGCTACATTAGCAGCGCTTGGGATGATTTTAGGCGCGGCCTATTCCCTTTGGCTATATAATCGTGCGGTTTCTGGGAATTTAAAACCCGATTTCCTCCATAAATTCTCCGATCCAAATGGCAGAGAAGTTTCCATATTTATACCTTTTATTGTTGGAGTTGTTTGGATGGGTGTTCACCCCAAAGTGTTCCCGGACTGCATGCATACATCCGTAAGTAACTTAGTGCAACATGGCAAATTTCATACGGATCCTATTCAATATTTTACATTTTCTATGATCATCTCTATTTCAGGTATTCGGGGAATCATCCTTAATAGACGAAATATTCCTATTATGTCAATGCCAATTGAATCAATGTTATTAGCTGTGAATTCGAACTTTTTGGTCTTTTCCGTTTCTTTGGATGATATGATGGGTCAATCATTTGCTTCATTGGTTTCAACGGTGGCAGCTGCGGAATCCGCTATTGGCTTAGCCATTTTCGTTATTACTTTCCGAGTCCGAGGGACTATTGCTGTAGAATCTATTAATAGCATTCAAGGTATGTATCTACTTATCGTCTTTTTGCCCCTCCTCGGTAGTTCCGTAGCAGGCTTTTTCGGACGTTTTCTAGGCTCAGAAGGAACCGCTATAATAACCACCACGTGCGTTTCATTCTCTTCGATCTTCTCTTTGATTGCTTTTTATGAAGTCGCACCGGGAGCAAGTGCTTGCTATCTAAGAGTTGCTCCATGGATCTCATCGGAAATGTTTGATGCTTCTTGGGGCTTCTTGTTCGATAGCCCGACCGTAGTGATGTTAATTGTGGTTACATTCATAAGTAGCTTGGTCCATCTTTATTCTATTTCATATATGTCTGAGGATCCGCATAGCCCTCGATTTATGTGTTATTTATCCATTTCTACTTTTTTTATGCCAATGTTGGTGACTGGAGATAACTCTCTTCAATTATTCTTGGGATGGGAGGGAGTAGGTCTTGCTTCATATTTATTAATTCATTTCTGGTTTACACGACTTCAGGCAGATAAAGCAGCTATCAAAGCTATGCTTGTCAATCGAGTAGGTGATTTTGGATTAGCTCCTGGGATTCCGGGTTGTTTTACTCTCTTTCAAACAGTAGACTTTTCCACTATTTTTGCTTGTGCTAGTGCCCCCAGAAATTCTTGGATTTCTTGCAATATGAGATTTAATGCCATAACTCTTATTTGTATTTTACTTCTTATTGGTGCTGTTGGGAAATCTGCACAGATAGGATCGCATACTTGGTCACCCGATGCTATGGAGGGTCCCACTCCAGTATCCGCTTTGATTCATGCAGCTACTATGGTAACAGCTGGCGTTTTCATGATAGCAAGGTGCTCCCCTTTATTTGAATACCCGCCTACGGCTTTGATTGTTATTACTTTTGCAGGAGCGATGACGTCCTTCCTTGCGGCAACCACTGGAATATTACAGAACGATCTAAAGAGGGTCATAGCTTATTCAACTTGCAGTCAATTAGGCTATATGATCTTTGCTTGCGGCATCTCGAACTATTCGGTTAGCGTCTTTCACTTAATGAATCACGCCTTTTTCAAAGCATTACTATTCTTGAGTGCAGGTTCGGTGATTCATGCCATGTCGGATGAGCAAGATATGCGGAAGATGGGGGGGCTTGCCTCCTCGTTCCCCTTTACCTATGCCATGATGCTCATGGGCAGCTTATCCCTAATTGGATTTCCTTTTCTAACTGGATTTTATTCCAAAGATGTGATCTTAGAGCTCGCTTACACTAAGTATACCATCAGTGGGAACTTTGCTTTCTGGTTGGGAAGTGTCTCTGTCCTTTTCACTTCTTATTACTCTTTTCGTTCACTTTTTCTAACATTTCTAGTACCAACTAATTCATTCGGGCGAGACATCTTACGATGTCATGATGCGCCCATTCCTATGGCCATTCCTTTAATACTTCTGGCTCTCGGGAGTCTCTTTGTAGGATACTTCGCCAAAGATATGATGATTGGTTTAGGTACCAATTTTTGGGCCAATTCCCCCTTCGTACTACCAAAAAATGAGATTCTTGCCGAATCCGAGTTTGCTGCTCCAACCATTACCAAACTAATACCTATTCCGTTTAGTACTTCGGGTGCTTCTGTTGCGTATAATGTAAATTCCGTAGCGGATCAATTCCAACGAGCCTTTCAAACTAGTACTTTTTGTAATCGACTCTATAGCTTCTTCAATAAACGCTGGTTTTTTGATCAAGTTTTTAATGACTTTCTAGTCAGATCGTTCTTGCGTTTCGGATATGAAGTCTCATTCGAAGCTTTAGACAAAGGTGCTATTGAGATATTGGGTCCTTTTGGTATCTCGTACACATTCCGACGATTGGCCGAGCGAATAAGTCAACTTCAAAGTGGATTTGTTTATCATTATGCCTTTGCAATGTTACTTGGTTCAACTCTATTTGTGACCTTTTCTCGTATGTGGGACTCTCTATCTTCTTGGGTAGATAATAGATCGTCTTTCATTTGGATAGTGAGTCGTTTTTATAATAATAAGTCAAGTCAAGAAATGATACTTTCTGTTTTGTCGAGCCCTGCTTTGGTCTCTGGTTTGATGGTTGTACGTGCTAAAAATCCGGTACATTCCGTTTTGTTTCCCATCCCAGTCTTTCGCAATACTTCTGGTTTACTTCTTTTCTTAGGTCTCGACTTTTTCGCTATGATCTTCCCAGTAGTTCATATAGGAGCTATAGCCGTTTCATTCCTATTCGTTGTTATGATGTTCAATATTCAAATAGCGGAGATTCACGAAGAAGTATTGCGCTATTTACCAGTGAGTGGTATTATTGGACTGATCTTTTGGTGGGAAATGTTCTTCATTTTAGATAATGAAAGCATTCCATTACTACCAACCCAAAGAAATACGACCTCTCTGAGATATACGGTTTATGCCGAAAAGGTACGAAGTTGGACTAATTTGGAAACATTGGGCAATTTACTTTATACCTACTATTTCGTCTGGTTTTTGGTTCCTAGTCTGATTTTATTAGTAGCCATGATTGGGGCTATAGTACTAACTATGCATAGGACTACAAAGGTGAAAAGACAGGATGTATTCCGACGAAATGCTATTGATTCTAGGAGGACTATAATGAGGAAGGAGGACGACATGACGACTAGGAACAGGCAAATCCAAAATTTCACTTTGAATTTCGGACCTCAACATCCTGCTGCTCATGGTGTTTCACGATTAGTATTGGAAATGAACGGAGAAGTGGTGGAACGTGCGGAACCACATATTGGATCACTCCATAGGGGGACTGAGAAATTAATAGAGTACAAAACTTATCTTCAAGCTTTACCTTATTCTGATCGTTCAGACTATGTTTCTATGATGGCCCAAGAACACGCTCATTCTTCAGCCGTAGAGAGACTTTTGAATTGCGAGGTACCATTACGAGCTCAATATATACGAGTGTTATTCCGTGAAATAACTCGAATTTCAAATCATTCACTTGCTTTAACTACTCATGCTATGGATGTGGGAGCATCAACTCCGTTCCTGTGGGCTTTTGAGGAGCGGGAGAAATTGTTGGAATTCTATGAAAGAGTCTCGGGAGCCAGGATGCATGCCAGTTTCATACGACCAGGTGGAGTGGCACAAGATCTGCCTCTTGGCTTATGTCGAGATATTGATTCCTTCACACAACAATTTTCTTCTCGTATCGACGAATTAGAAGAGATGTCAACCGGCAACCGTATCTGGAAACAACGATTAGTGGATATTGGTACTGTCACTGCACAGCAAGCAAAGGATTGGGGATTCAGTGGTGTAATGTTAAGAGGTTCAGGGGTATGCTGGGATTTGCGAAGAGCAGCACCTTACGATGTTCATGACCAATTGGATCCTGACGTACCAGTAGGTACCAGAGGAGATCGCTATGATCGTTACTGTATTCGTATCGAAGAGATGCGACAAAGTGTTCGGATCATTGTGCAATGTCTTAATAAAATGCCTAGTGGCATGATCAAAGCCGATGATCGTAAGCTATGTCCTCCATCACGATGTCGAATGAAACTATCCATGGAATCCTTAATTCACCATTTCGAACCTTATACAGAAGGGTTTTCCGTACCAGCTTCTTCTACCTATACCGCAGTTGAAGCACCTAAAGGAGAATTTGGTGTCTTTCTGGTCAGTAATGGAAGCAATCGTCCCTACCGTCGTAAAATAAGAGCACCTGGCTTTGCCCATTCACAAGGACTCGATTCTATGTCCAAACATCACATGCCAGCAGATGTGGTCACCATCATAGGTACTCAAGATATTGTGTCTGGAGAGGTGGATAGAATGGATAACCAATTCATTTTCAAATATAGTTGGGAGATTTTACCCAAGAAATGGGTTCAAAAAATAGAAAGATCGGAACATGGGAATAGCTCTGATACCAATACGGACTACCCATTTCCATTGTTGTGCTTTCTTAAATTGCATACCTATACAAGGGTTCAAGTTTTGATCGATATTTGCGGAGTTGATTATCCCTCTCGAAAACGACGATTTGAAGTGGTCTATAATTTACTGAGTACTCGGTATAACTCACGCATTCGTGTACAAACCAGTGCGGACGAAGTAACACGAATATCTCCGGTAGTCAGTCCATTTCCATCAGCCGGCCGGTGGGAGCGAGAAGTTTGGGATATGTTTGGTGTTTCTTCCATCAATCATCCGGATCTACGCCGTATATCAACAGATTATGGTTTCGAGGGTCATCCATTACGAAAAGACCTTCCTCTGAGTGGATATGTGGAAGTACGCTATGATGATCCGGAGAAACGTGTGGTTTCTGAACCCATTGAGATGACCCAAGAATTTCGCTATTTTGATTTTGCTAGTCCTTGGGAACAGCGTAGCGACGGC????????????????????????????????????????????????????????????????????????????????????????????????????????????????????????????????????????????????????????????????????????????????????????????????????????????????????????????????????????????????????????????????????????????????????????????????????????????????????????????????????????????????????????????????????????????????????????????????????????????????????????????????????????????????????????????????????????????????????????????????????????????????????????????????????????????????????????????????????????????????????????????????????????????????????????????????????????????????????????????????????????????????????????????????????????????????????????????????????????????????????????????????????????????????????????????????????????????????????????????????????????????????????????????????????????????????????????????????????????????ACACGCAATGGAACCGTATCCAATCCACGAAATAATTTGATCTATGGACAGCATCATTGTGGTAAAGGTCGTAATGCCAGAGGAATCATTACCGCAAGGCATAGAGGGGGAGGTCATAAGCGTCTATACCGTAAAATCGATTTTCGACGGAATGAAAAAATATATGGTAGAATCGTAACCATAGAATACGACCCTAATCGAAATGCATACATTTGTCTCATACACTATGGGGATGGTGAGAAG---------------------------------------------------AGATATATTTTACATCCCAGAGGGGCTATAATTGGAGATACCATTGTTTCTGGT------------------------ACAGAAGTTCCT---------------------------------------------------------------------------------------------------------------------------------------------------------------------------------------------ATAAAAATGGGAAATGCCCTACCTTTGAGTGCGGTT------------------------------------------------------------------------------------------------------------------------------------------------------------------------------------------------------------------------------------------------------------------------------------------------------------------------------------------------------------------------------???????????????????????????????????????????????????????????????????????????????????????????????????????????????????????????????????????????????????????????????????????????????????????????????????????????????????????????????????????????????????????????????????????????????????????????????????????????????????????????????????????????????????????????????????????????????????????????????????????????????????????????????????????????????????????????????????????????????????????????????????????????????????????????????????????????????????????????????????????????????????????????????????????????????????????????????????????????????????????????????????????????????????????????????????????????????????????????????????????????????????????????????????????????????????????????????????????????????????????????????????????????????????????????????????????????????????????????????????????????????????????????????????????????????????????????????????????????????????????????????????????????????????????????????????????????????????????????????????????????????????????????????????????????????????????????????????????????????????????????????????????????????????????????????????????????????????????????????????????????????????????????????????????????????????????????????????????????????????????????????????????????????????????????????????????????????????????????????????????????????????????????????????????????????????????????????????????????????????????????????????????????????????????????????????????????????????????????????????????????????????????????????????????????????????????????????????????????????????????????????????????????????????????????????????????????????????????????????????????????????????????????????????????????????????????????????????????????????????????????????????????????????????????????????????????????????????????????????????????????????????????????????????????????????????????????????????????????????????????ATACCGACCCGAAATCAACTCATTCGTCACGGTAGAGAAAAAAAACGACGTACGAACCGTAATCGAGCATTGGACCAATGTCCCCAGAAAGAAGGTGTATGCCTGCGTGTTCTAACTAGAACGCCGAAAAAGCCGAATTCAGCTCTACGTAAGATAGTCAAAGTAAGGCTGAGCAATAAGAAGGTGGTCTTTGCTTATGTTCCAGGGGAAGGCCATAACTTACAGGAGCACTCGAAAGTCTTAATCAGAGGGGGTAGGGTCAAGGACCTGCCGGGTGTCAAGTTCCATTGTATTCGAGGGGTTAGGGATCTGGCAGGGATTCCATCTCGCAAGAGGGGAAGGTCAAAATACGGCACGAAGAAACCTAAATCAAGAATGTTCTATATTTCAGGAGCTAGATTAGTTTCCGATAAACAAGTAAGAATTGCCTCAACCCAAATTTTGGGAATTGGACTTAAAAAAGCCATTCAGGTTCGTTATCGATTAGGTATCAGTGGGAACATAAAGATCAAAGAATTAACTAAGTATCAGATCGGCCAAATTGAACAAATGATAGGTCAAGATCATGTTGTTCATTGGGAATTGAAGAGAGGAGAACGAGCAGACATCCAACGATTAATTTCTATTTCTTGTTATCGTGGAATTCGTCATCAAGATGGATCGCCCTTACGCGGTCAACGAACTCATACTAATGCTAGGACTTGTCGCAAGCAAATTCGGAAA??????????????????????????????????????????????????????????????????????????????????????????????????????????????????????????????????????????????????????????????????????????????????????????????????????????????????????????????????????????????????????????????????????????????????????????????????????????????????????????????????????????????????????????????????????????????????????????????????????????????????????????????????????????????????????????????????????????????????????????????????????????????????????????????????????????????????????????????????????????????????????????????????????????????????????????????????????????????????????????????????????????????????????????????????????????????????????????????????????????????????????????????????????????????????????????????????????????????????????????????????????????????????????????????????????????????????????????????????????????????????????????????????????????????????????????????????????????????????????????????????????????????????????????????????????????????????????????????????????????????????????????????????????????????????????????????????????????????????????????????????????????????????????????????????????????????????????????????????????????????????????????????????????????????????????????????????????????????????????????????????????????TATGGAAGAAAAGGGTCGGAAAAAGCTCTCTCTTCAACCGACAAAGCGGCTCTTCATCCGTCGGTTTTACTGGATCTTTTTTATGGGAAATCCTTCTATCAAGATCTCCACTTTCAGTCCTACTTCGGGGATATCAACCCACCTACTAGAAAGCGCTTTGGCTCTCGTCTTGGTGGGTGTACGATTTTTCACTTCCCCAAAGCGGCAGACGTTCATCTATTCCTTCCCCGTCGACCACGGCACCTCAAACGACGCACAAAATCCAGACCG---------------------TGGTGGAAAGCCGGGCGTCTTCCT------------------------------TCAAGTGAAGAACAAAAGGAAGTGAGGGCTCGCTTCTTAAGGAGAGGGACGGAGTCG------------------GTCAGGCGT---GGAATCCCTATCTGGCCGACTTCTTTAAGGCGAGTAGGC------------------CGTATCAAGAGAAAGCTTTCTACATTACAAAGGAAGGGGGAA---------CTACCAGAAAAG---------------GGCATAGACTTTCTGATATCAAATGACAAGACCTTCAGAAAAAGGAAGTTTCTCTCCTTCTTTTTACCTAAG---AATAGGTTTTTTGGCCCCATCGACCCTATAGAAAGCCTTCTTCCCCCTTCCTCCTATCCTTACTTGAACTATTTTCTCATTCAATACTTCTTGCACGCGAAGCATCAAATACCTTTCGATCCTGTCCGCGTTCTCAATCATTTCGTGGCGAAG---------------------------CGAGCTCGTGAACAGGAAAGGCGCTTAGACCAGAGAATACGTTCTTGCATCCAATTCTTTGCAGAAAGCTTCACCTTATCAATGGGC------AGCGAGACTGCCAAGATCTTTCCGCAGCATTACTCCCTTGTCAGTAGAAGGCCTTTCGCGGAAACAAGAAGAAGCACTAGCCCGCTCTTTCCTTTCTTCGGTGCTACCCTTTTCTATTTAAGAGACGGG---GGTCGGCCTTTGACTTGTAGGTTGGGGCAAGCCCAAACCCAATGTAGGATAAAATGGAGAGAATCTTGGAAGAAGCTCTATTCTCAAAAGGAGAAGGCGCCCTTGACGGAACGGATAGTTCAATTCATAGGTAGGAGCAAGGTCATAGAGATGGTAGCGAAGATGGTCAAGAAGATAGTGAAAAAGAGAAGGCTGAGAAGGCCAGGCAACTCCTATTTGGGGAGAGTGCAGAAAATGCGAGCTATCTGCTCTAATAGAACAAGGACCAATGCCTCCATCGAATCCATCAAGATAGGCTCTCTTTACCAAAGCGCTGCGCTGATTGCCCAAGAGATCGTACTCCAACTCAAAGAGAGGAGG---TCCGTTCGCACCATCTTTAACCAAATAATCAGGAATCGCCCA------------AGGTGGATCACGGGGATGCGACTCTCTTGCGCGGGTCGACTCAAAGGGGTAGAGATCGCTAAGACCGAGTGCCGTAGGTTTGGGAGAACCTCTCTAAACGTACTTAACCAGAAAATAGACTACGCCTTCGCACAGGCGCCTACGAAGTTTGGAATCTTAGGGATCAAGGTCTGGCTATCATATGGTCACATGGCTGCTTTCCGATTCAAAAGTTGTAGGTTACTTGGGGGAAACGTTTGG---AACAGAGAACTCACAATCATACAGCGTCGCATCCTCAAGGGATTGAGGAGGAAGGGGAGGTTCTTGAAG---------------ATGACAAAGAACCAACATAGTAACATCCAATTAGAAACAACACGAAAGTTGTCCCTTTTTTATGGAGATTTGTCCGTTACAAGGACAGACAGA---------AGAATATATTTTATCCCCTTTCTACTAAATCTAGAAAGAAGATTAGACGTGACTCTGGTTCGGATACGCTTTTGTCAAACTCTTCCTCAAGCAAGGCAGCTGATCAGCCATGGAAGGGTTTGTGTGAACCATCAAGTAGTCAACAGGATTCGTTGGAAAGTCTCTCCTGGCGATCTAATCTCCTGGAAGGAGAATGACGTGAGAACCCAC---GAGAAGATCAGGAGATCCCTATATGTCAGGTTCTTAGTCGATAAAGTCATAGGGGGCTCTCTTCATCGTCCGATCAGGGTGTGGAGAAGAAAAAAAACCAGGTGGTACCGAAACCTCCAAACTAAGCAGCAGTGGCGCCAGCTACTCCAATCCAAGTTCTTGAAC---GAGTTACGCTCTTCTGTGCAAAAAGAAGACAGGAGGGAAGTTAAAATC------------------------------------------------CTGGTCCAAAAGGCCCTATTTAAG---------------TTAAGTAAG---------GAC---------------------------------------------------------------------------------------------------------------------------------------------------------------------------------------------------------------------------------------------------------------------------------????????????????????????????????????????????????????????????????????????????????????????????????????????????????????????????????????????????????????????????????????????????????????????????????????????????????????????????????????????????????????????????????????????????????????????????????????????????????????????????????????????????????????????????????????????????????????????????????????????????????????????????????????????????????????????????????????????????????????????????????????????????????????????????????????????????????????????????????????????????????????????????????????????????????????????????????????????????????????????????????????????????????????????????????????????????????????????????????????????????????????????????????????????????????????????????????????????????????????????????????????????????????????????????????????????????????????????????????????????????????????????????????????????????????????????????????????????????????????????????????????????????????????????????????????????????????????????????????????????????????????????????????????????????????????????????????????????????????
Amborella_trichopoda	ATGGAATTCTCTCCC---------GAACTCACTACTCTATTAGAAAGAAGAATGAAAAACTTTTACACTATGTTTCAAGTTGATGAGATCGGTCGAGTGGTCTCAGTTGGAGATGGGATTGCACGTGTTTATGGATTGAACGAGATTCAAGCTGGGGAAATGGTTGAATTTGCCAGCGGTGTGAAAGGAATAGCGTTGAATCTTGAGAATGAGAATGTAGGTATTGTTGTCTTTGGTAGTGATACCGCTATTAAAGAAGGAGATCTTGTCAAGCGCACTGGATCTATTGTGGATGTTCCTGCGGGAAAGGCCATGTTAGGCCGTGTGGTCGACGCATTGGGAGTACCTATTGATGGAAGAGGGGCTCTAAGCGATCACGAACGAAGACGTGTCGAAGTGAAAGCCCCTGGGATTATTGAACGTAAATCTGTGCACGAACCTATGCAAACAGGGTTAAAAGCAGTGGATAGCCTGGTTCCTATAGGCCGTGGTCAACGAGAACTTATAATCGGGGACCGACAAACTGGAAAAACAGCTATTGCTATCGATACCATATTGAACCAAAAGCAAATGAACTCAAGGGGCACCTCTGAGAGTGAGACATTGTATTGTGTCTATGTAGCGATTGGACAGAAACGCTCGACTGTGGCACAATTAGTTCAAATTCTTCCAGAAGCGAATGCTTTGGAATATTCCATTCTTGTAGCAGCCACCGCTTCGGATCCTGCTCCTCTGCAATTTATGGCCCCATATTCTGGGTGTGCCATGGGGGAATATTTCCGCGATAATGGAATGCACGCATTAATAATATATGATGATCTTAGTAAACAGGCGGTGGCATATCGACAAATGTCATTATTGTTACGCCGACCACCAGGCCGTGAGGCTTTCCCAGGGGATGTTTTCTATTTACATTCCCGTCTCTTAGAAAGAGCCGCTAAACGATCGGACCAGACAGGTGCGGGTAGCTCGACCGCGTTACCCGTCATTGAAACACAAGCTGGAGACGTATCGGCCTATATCCCCACCAATGTGATCCCCATTACAGATGGACAAATCCGTTTGGAAACAGAGCTCTTTTATCGCGGAATTAGACCTGCTATTAACGTCGGCTTATCTGTCAGTCGCGTCGGGTCTGCCGCTCAGTTGAGAGCTATGAAACAAGTCCGCGGTAGTTCAAAACTTGAATTGGCACAATATCGCGAAGTGGCCGCCCTTGCTCAATTTGGGTCAGACCTTGATGCTGCTACTCAGGCATTACCAAATAGAGGTGCTAGGCTTACTGAAGTTCCGAAACAACCACAATATTCACCACTTCCTATTGAAAAACAAATTCTAGTGATTCATGCAGCTGTCAATGGCTTCTGTGATCGAATGCCACTAGACAGAATTTCTCAATATGAGAGAGCCATTCCAAGTAGTATAGATCCCGAATTACTACAATCCCTTTTGGAA---AAAGGTGGGTTAACTAACGAAAGAAAGATGGAACCAGATGCCTCTTTAAAAGAAAGCGCTTTGCCTTACCTATGAATGAGATTGAGTTCCACGGATATGCAGGATAGAAAGATGCTATTTGCTGCTATTCCATCTATTTGTGCATCAAGTCCGAAGAAGATCTCAATCTATAATGAAGAAATGATAGTAGCTCGTCGTTTTATTGGCTTTATCATATTCAGTCGGAAGAGTTCGGGTAAGACTTTCAAAGTGACTCTCGACGGGAGAATCGAGGCTATTCAGGAAGAATCGCAGCAATTCCCCAATCCTAACGAAGTAGTTCCTCCGGAATCCAATGAACAACAACGATTACTTAGGATCAGCTTGCGAATTTGTGGCACC------GTAGTAGAATCATTACCA------ACGGCACGCTGTGCGCCTAAGTGCGAAAAGACAGTGCAAGCTTTGTTATGCCGAAACCTAAATGTTAAGCCAGCAAGACTTCTAAATGCCACTTCTTCCCGTCGCATCCGTCTTCAGGACGATATAGTCACAGGTTTTCACTTATCAGTGAGTGAAAGATTTGTCCCCGGGTCTACG------TTGAAAGCTTCTATCGTAGAACTGATTCGAGAGGGCTTGGTGGTCTTAAGAATGGTTCGGGTGGGGGCTAGCCCACTTGAGCAATTTGCCATTCTCCCATTGATTCCGATGAATATAGGAAACTTGTATTTCTCATTCACAAATCCATCTTTGTCCATGCTGCTAACTATCTGTTTTGTCCTGCTTCTGGTTCATGAAGTTACAAAAAACGGAGGGGGAAACTCAGTACCAAATGCTTGGCAATCCTTGGTAGAGCTTATTCATGATTTCGTGCCGAACCCGGTAAACGAACAAATAGGTGGTCTTTCCGGAAATGTTAAACAAAAGTTTTTCCCTCGCATCTCGGTCACTTCTACTTTTTCGTTATTTCGTAATCCCCAGGGTATGATACCATATAGCTTCACAGTGACAAGTCATTTTCTCATTACTTTGGGTCCCTCATTTCCTATTTTTATTGGCATTACTATTGTGGGATTTCAAAGAAATGGGCTTCATTTTTTAAGCTTCTTATTACCCGCAGGAGTCCCACTGCCGTTAGCACCTTTCTTAGTACTCCTTGAGCTAATCCCTCATTGTTTTCGCGCATTAAGCTCAGGAATACGTTTATTTGCTAATATGATGGCCGGTCATAGTTCAGTAAAGATTTTAAGTGGGTCCGCTTGGACTATGCTATGTATGAATGATCTTCTGTATTTCATAGGAGATCTAGGTCCTTTATTTATAGTTATTGCATTAACCGGTCCGGAATTAGGTGTAGCTATATCACAAGCTCATGTTTCTACGATCTCAATCTGTATTTACTTGAATGATGCTACAAATCTCCATCAAATGCCTCAACTGGATAAATTCACTTATTTCACACAATTCTTCTGGTCATGCCTTATCCTCTTTACTTTTTATATTCCCCTATGCAATGATGGAGTACTTGGGATCAGCAGAATTCTCAAACTACGGAACCAACTGGTTTCACACAGGGGGAACAAAATCCGGAGCAACGACCCCGATATCTCGAGAAAAGGTTTTAGCACCGGTGTATCCTATATGTACTCTAGTTTATTCGAAGTATCCCAATGGTGTAACGCCGTCGACTTATTGGTAAAATGGAGGAAAATCACTTTGATCTCTTGTTTCGGAGAAATAAGTGGCTCACGAGGAATGGAAAGAAACATTCTATATCTGATCTCGAAGTCCTCATATAGCACTTCTTCAAGTCCTGGATGGGGGATCACCAGTAGGAATGAAATAATGCTAATCCATGTTCCACACGGCCAAGGAAACTTTTGA------ATGTTAGAAGGTGCAAAATCAATAGGTGCCGGAGCAGCTACAATTGCATCAGCGGGAGCTGCTGTCGGTATTGGAAACGTCCTTAGTTCCTCGATCCATTCCGTGGCGCGAAATCCATCATTGGCTAAACAATCATTTGGTTATGCCATTTTGGGCTTTGCTCTAACCGAAGCTATTGCATCGTTTGCCCCAATGATGGCGTCTCTGATCTCATCCGTATTCTGAATGAGACGACTCTTTCTTGAACTATTTCATAAACTTTTCTTACCCTCCACACCAATCACGAGTTTTTATCCATTCCTCTCGTATATCGTCGTAACGCCCTTAATGATAGGTTTTGAAAAATACTTTTCATGTTATTCCCATTTAGGTCCGATTCGGATCCCTTCGTTGTTTCCTTTTCCTCCCGAACCTTTTCCTCGAAATGAGAAAGAAGATGGTACACTCGAATCGTATTATTTAAGTGCTTCTTGCTTGCCAAAGATCCTACTTCTACATTTGGTAGGTCACCGGGTTATTCAAATAAGTCGTGTTTTCCGTGGTTTTCCCATGTTACAACTTCCGTACCAATTCGATCGATCCGGAATGGATCGGTTAAACATTCCATTAGGGAGCCCGGTCTTGACTATTATGTTTGGTATTCATTCTCGTTCGGCTCTTGGAATCACATCCAGCAGTGGTTGGAACAGCTCGCAAAATCCAACCACTTCACCTACTTCATTGCCCCCAACCCTTTCCCGTACCTCTATTGAAAAAGAATGGTTTCATGTTCCTTCATCGATTGGTTATTCCTCTCCGTTCGTATCTCCTTCTCCTATTTTGGTCTCGATTAGTTCACAAGATTGAATGTCCGTTTCGTTATTACAACCTTCTTTCTTTATGTCAAAGACCAGAAGCTACGCGCAAATTCTCATTGGATCTCGGTGGTTCTTAACAGCGATGGCTATTCATTCAAGTCTTCGGGTAGCACCACCTGATCTTCAACAAGGTGAAAATTCTCGGATTCCCCATGTACATGTTCCTGCGGCTCGGATGAGTATACTTGTTTATATCGCAACGGCTATAAACAGTTCCTTGTTCCCATTAACAAAACATCCCCTTTTTCTTCGCTCTTCCGGAACCGGTACAGAAATAGGTGCTTTTTCTACGTTGTTTACCTTAGTTACTGGGGGGTTTCGGGGAAGACCTATGTGGGGCACCTTTCGGGTTTGGGATGCTCGTTTAACCTCTGTATTCATCTCGTTCCTTATTTACCTGGGTGCACTGTGTTTTCAAAAGCTTCCTGTCGAACCGGCTCCTATTTCAATCCGTGCTGGACCGATCGATACACCAATAATAAAGTCTCCCGTAAACTGGTGGAATACATCGCATCAACCTGGGAGCATTAGCCGATCTGGTACATCAATACATGTTCCTATGCCCATTCCAATAGTGTCCAACTTTGCTAACTCCCCCTTCTCAACCCGTATCTTGTTCGTTCTGGAAACACGTCTTCTTATTCCATCTTTTCCCGAATCTCCCTTAACGGAAGAAATAGAAGCTCGAGAAGGAATGGTCCAACTAAAGAACTTCTTCTTTTTCATTACTTCCATGGTCGTGCCTCGTGGCACGGCAGCACCCGTACTATTGGAGTTCGTCATTAGA---GATGTTCCCACAGGTGCCCCTTCTTCCAATGGTACTATAATTCCTATTCTTATCCCTTCATTCCCTTTTTTGGCCTATATACATTCCAGGAGATTCATACGCTCCATGGACGGAGCAAAAAGTGGAGTGTTGGTCAGAGCAAGCCGCCCTATTCTATTACCAGACATAATAAAGAGAAGCTCATCC---------GCTAGAAACGCTTCATTTCGTTTCGTTCCC---GTTCTGAATTTCCTTCTTCTCGAATCCATGGGGGACTTGTCTAATTTAGAATCTTTCCGCGGTGTGCTCCGTTTACTATTCTTTCGTACCCTCTTCTTTTTACCACGCGATAGGTCAGCGAAGCGTGAGCGGGCGCGGAGAAGGAAAGGCCAAAGACTTCGGCCTAACGGGAATGAGCAACGACGAAATGACAAGATGAGGTGCCCCGGCCCCCCCCATTTAGAAAGAAGGGGCGAAGGTTTTGGGCCTGTAGCTTTCCCCGTCCCCCCTTCGTTGGGTGGTGCTTGTGTGGGGGGGGTGCCACCAGAAATCGGGCTTGAAGCTCTCGCCTTACCAACGAGCCGACTGCTGATGGCTGTTGGTCACGACTACTACCAAAAAGCTCTAATGAAGATGAATATTTCACATGGAGGAGTGTGCATCTTTATTATGGGTGTTCTTCTGTCGAACACGAAGAAGATACAGTTCACTCAACGATTGCCTTTGGGTTCCGAACTCCGTATGGGGAAGGAGCGTTGTTGTTTGCGAGGTCTCGATCATTTACATGGACCCACTTCTCATTCCATTTGTGGGAATTTGATGATCTATAAACCGTCCCTAACGAACGATTGGCTCATGTTTGAGCATGATGAATCACTTCGTGCCGACCTGTTGCCAATCCACTTTCCGGCCTCATATGAGAATGGAAAACTTGATCATTTTCTGCATCGGTGGATGAAGAATCGCTTTCATAAGAATCTCTGGTTGACCATGTTCCCAGAAAAAAGATACTCTCGAGAAACGACGAGCACGACTGAAGTGGCTATACATACAAATCCATTTACGGATCCATATGCTCCGATTGTAACTGGAAGTTCCGGAAGAGGCGGCTGGTATACCACCATAATGAAACTGCCTTTTCTTTTTTGCATTTGGATAGGATTTCTGTTGGCTTCGTTGGGAGGCTCGCGTAGTTTGTTACGTCAGCTCCAAAAGGAGAAGTTGCATTGGAATCGAATGTCAATAAATGAATTGTCTCATTCTTTGTTATTTCCGGGTCTTTTCGTTGCATTCACTTACAACAAGAAACAAGCACCTGCGTTTGGTGCAGCACCTGCATTTTGGTGCATTCTTCTTCCTTTCCTTGGTCTTTCGTTCCGTCATATTCCAAAAAACTTATCCAATTACAACGTATTAACCGCTAATGCACCTTTCTTTTATCAAATCTCAGGGACATGGTCTAATCATGAGGGTAGTCTATTATCATGGTGTTGGATCCCAAGTTTTGATGGATTCCTTCTTTGTTACCGGGGTCGACCCCAAAGCCATAATGTCTCAAAACGAGGAGGCCGTAGGGAAACTCTTTTTTGTTCCTTTGTCTCGAACTTCGTGAAGAACTCCATTCTATCTCTCCCTCGTTACGAACAACAAAGTGGGGCTGCGCCCCAGTTGTACACTCCCTTCGTTCTACGAACCCTTGTTGATTCTGAACTTCGTTCGCGAAGGAACCGG---------GGGCCAGCCCTTTTTTATGCGCCGCTTTACCCG------AAAATGAGCTTTGCTCCTCTGGGCGCTAGGCGCTCCCGTGGTTCGCGAGAAGGAAAAAGG---GCTCTTTTGTTGCATCTGGCACGAGATGCAAAAGAGAGAGCTTCGTCTATCGATGAACAGCGGATTGGCTCCGCTGTTGGCATTGCTTTGTTTTTCTCTCCTTTCCTATCAGCGAGTTCCGATCCTTTTGTTCGAAATTTCTTCGTTCGTACCGAACCGCTTGCAGAATCAAATCCTGTTCCACAAGATCCTATATCAGCTATACATCCTCCTTGCATTTATGCCGGAGACGTCGCCTGTGCTATGGGCTTTAGCTTATGTAGATCAAAAATTATGAACGGGATTGTGGCACTCCACTCGCCGCCTATGCAGAAGGATGCCGCCGAAAAGAATGGAACGCTGCTTCGCTCTGCTGGATGCGTCGGATCCCGTATAACAAGCGAGCTCTTTACCCTCGAATTCAAAAGAATGGGTGAAAAATGCTATCCAGCTCTATTGTTGCGTAGCAATAGAAGCCTGCTCATGCTGCTTCGGCGGCGCTTTTTCGCCTTCTCTTCGCTCTGGACAGGAGCGCTAATGGACAAGTGGAGGGAGCAGGCAAAGCGTGTCGTTCGTAATGGAAAGAAAGATACCACTACTTCGCCTCTTTGTTGGACCGCCGGCGCGAACACAGTGGTCTCTGACCAGGACCAGGAACCAATTCGAATTTGGATCTTGACATGTCGGTGGTTTTTAACCGTAGGCATCTTGCCAGGAAGTTGGTGGGCTCATCATGAATTAGGTCGGGGTGGCTGGTGGTTTCGGGATCCCGTAGAAAATGCTTCTTTTATGCCTCGGGTATCAGCCACAGCTCGTATTCATTCAGTAATTCTACCCCTTCTTCATTCTTGGACCTTGCTTCTTAATATTCTTACTCTTCCATGCTGTGTCTCAGGAACCTCTTCAATACGGTCCGGATTGCTAGCTCCCGTTCATAGTTCTGCTACAGATGATACACGAGGAATCTTTTTATGGCGGTTCTTCCTTCTAATTACCGGCATATCTCTGATTCTTTTCTCCCCGATGAAGCAGCAGGCATCGGTCCGTAGAACCTATAAAAAAGAGATGGTTGTGGCGCGAAGTACTCTTGTGCACCTACGTAACTCGGCTCGCGCGCAA---------------------------------ATGACTATAAGGAACCAACGATTCTCTCTTCTGAAACAACCCATATCCTCCACACTTAACCAGCATTTGATAGATTATCCAAACCCGAGCAATCTAAGTTATTGGTGGGGCTTCGGTCCGTTAGCTGGTATTTGTTTAGTCATTCAGATAGTGACTGGCGTTTTTTTAGCTATGCATCACACACCTCATGTGGATCTAGCTTTCAACAGCGTAGAACACGTTATGAGAGATGTTGAAGGGGGCTGGTTGCTCCGTTATATGCATGCTAATGGGGCAAGTATGTTTCTCATTGTGGTTCACCTTCATCTTTTTCGTGGTCTATATCATGCGAGTTATAGCAGTCCTAGGGAATTTGTTCGGTGTCTCGGAGTTGTAATCCTCCTATTAATGATTGTGACAGCTTCTACAGGATACGTACCACCTCGGGGTCAGATGAGCTTTTGGGGAGCTACAGTAATTACAAGCTTAGCTAGCGCCATACCTGTAGTAGGAAATACCATAGTGACTTGGCTTTGGGGTGGTTTCTCCGTGGACAATGCCACCTCAAATCGTTTTTTTAGTCTCCATCATTTACTCCCCCTTCTTTTAGTAGGCGCCAGTCTTATTCATCTGGCCGCATTGCATCAATATGGATCCAATAACCCATTAGGTGTACATCCAGATCTGGATAAAATTGCTTCTTACCCCTATGTTTATGTAAAGGATCTAGTAGGTCGGGTAGCTTCTGCTATCTTTTCTTCCATTTGGATTTTTTATGCTCCTAATGTTTCGGGGCATCCCGACAATTATATACCTGCTAATCCGATGCCCACCCCGCCTCATATTGTGCCGGAATGGTATTTCCTACCGATCCATGCCATTCTTCGCAGTATACCTGACAAATCGGGAGGTGTAGCCGCAATAGCACCAGTTTCTATATCTCTCTTGGCTCTACCTTTTTTTAAA---AGTATGTATGTGCGTAGTTCAAGTCTTCGCCCGATTCACCAAGGAATATTTTGGTTGCTTTTGGCGGATCGCTTACTACTAGGTTGGATCGGATGTCAACCTGTGGAGGCACCATTTGTTACTATTGGACAAATTCCTTCAGTAGTTTTCTTCTTGTTCTTT---GCCATAACGCCCATTCCGGGACGAGTTGGAAGAGGAATTCCCAATTCTTACACGGATGAGACTGATCGCACC---ACGACAAATCCGGTCCGATGGCTCTTCTCCACTAACCACAAGGATATAGGGACTCTATATTTCATCTTCGGTGCCATTGCTGGAGTGATGGGCACATGCTTCTCCGTACTGATTCGTATGGAATTAGCACGACCCGGCGATCAAATTCTTGGTGGGAATCATCAACTTTATAATGTTTTAATAACGGCTCACGCTCTTTTAATGATCTTTTTTATGGTTATGCCGGCGATGATAGGTGGATCTGGTAATTGGTCTGTTCCGATTCTGATAGGTGCACCTGACATGGCATTTCCACGATCAAATAATATTTCATTCCGGTCGTTGCCACCAAGTCTCTTGCTCCTATTAAGCCCAGCCTTAGTAGAAGTGGGTAGCGGCACTGGGTGGACGGTCTATCCGCCCTTAAGTGGTATTACCAGCCATTCCGGAGGAGCAGTTGATTCAGCAATCTCTAGTCCTCATCTATCAGGTGTTTCATCCATTTTAGGTTCTATTAATTTTATAACAACTATCTCCAACATGCGCGGACCTGGAATGACTATGCATAGATCACCCCTATTTGTGTGGTCCGTTCCAGTGACAGCATTCCCACTTTTATTATCACTTCCGGTACTGGCAGGGGCAATTACCATGTTATTAACCGATCGAAACTTTAATACAACCTTTTCTGATCCCGCTGGAGGGGGAGACCCTATATTATACCAGCATCTCCTTCGGTTCTTCGGTCATCCAGAGGTTTATATTCCCATTCCGCCTGGATCCGGTATCATAAGTCATATCGTATCGACTTTTTCGGGAAAACCGGTCTTCGGGTATCTAGGCATGGTTTATGCCATGATCAGTACAGGTGTTCCTGGATTTCTTGTTCGGGCTCATCATATGTTTACTGTGGGCTCAGACGTTGATACGCGTGCCTACTTTACCGCAGCTACCATGATCATAGCTGTCCCCACAGGAATAAAAATCTTTAGTTGGATCGCTACCATGTGGGGAGGTTCGATACAATACAAAACACCCATGTTATTTGCTGTAGGGTCCATCTTTTTGTTCACCATAGGAGGACTCACTGGAATAGTCCCGGCAAATTCTGGGCTAGACATTGCTCTACATGATACTTATTATGCGGTTGCACATCTCCATTATGTACTTTCTATGGGAGCCGTTCTTGCTTTATTTGCAGGATTTCACTATTGGGTGGGTAAAATCTCTGGTCGGACATACCCTGAAACTTTAGGTAAAATCCATTTTTGGATCACTTTTTTCGGGGTTAATCCGACCCTCTTTCCCATGCATTTCTTAGGGCTTTCGGGTATGCCACGTCGCATTCCTGATTATCCAGATGCTTACGCTGGATGGAATGCCCTTAGCAGTTCTGGCCCTTATATATCCGTAGTTGGGATTCGTCGTTTCTTCGTGGTCGTAACAATCACTTCAAGCAGTGGAAACAACAAAAGATGTGCTCCAAGTCCTTGGGCTGTTGAACGGAATCCAACCACACCGGAATGGATGGTACAAAGTCCTCCAGCTTTTCATACTTTTGTAGAACTTCCAGCTATCAAGGAGACGAAAAGCATGATTTTTCTAGAATGGCTATTCCTCACAATCGCTCCTTGTGATGCTGCGGAACCATGGCAATTAGGATCTCAAGACGCAGCAACACCTATGATGCAAGGAATAATTGACTTACATCACGATATCTTTTTCTTCCTAATTCTTATTTTGGTTTTCGTATCATGGATGTTGGTTCGCGCTTTATGGCATTTCCACTATAAAAAAAATCCAATCCCGCTAAGGATTGTTCATGGAACTACTATAGAGATTATTCGGACCATATTTCCTAGTATCATCCCGATGTTCATTGCTATACCACCATTTGCTCCGTTATACTCAATGGACGAGGTAGTAGTAGATCCAGCCATTACTATCAAAGCTATTGGACATCAATGGTATCGGAGTTATGAGTATTCGGACTATAACAGTTCCGATGAACAGTCACTCACTTTTGACAGTTATACGATTCCAGAAGATGATCCAGAATTGGGTCAATCACGTTTATTAGAAGTGGACAATCGAGTGGTTGTACCAGCCAAAAGTCATCTACGTATGATTGTAACACCTGCTGATGTACCTCATAGTCGGGCTGTGCCTTCCTCAGGTGTCAAATGTGATGCTGTACCTGGTCGTTCAAATCAGACCTCCATTTCGGTACAACGAGAAGGAGTTTACTATGGTCAGTGCAGTGAGATTCGTGGAACTAATCATGCCTCT---ATGATCGTCGTAGAAGCTGTTCCTTTGAATGATTATGTTTCTCGGGTATCCAATTTAATCCCCCAA------------------------------------ATGATTGAATCTCAAAGGCATTCTTATCATTTGGTAGATCCAAGTCCATGGCCTATTTCGGGTTCACTCGGAGCTTTGGCAACCACCGTAGGAGGTGTGATGTACATGCACCCATTTCAAGGGGGTGCAACACTTCTCAGTTTTGGCCTTCTCTTTATCCTATATACCATGTTCGTATGGTGGCGCGATGTTCTACGTGAATCCACGTTGGAAGGACATCATACCTTCGTCGTACAATTAGGACCTCGATATGGTTCTATTCCGTTCATCGTATCGGAGGTCATGTTCCTTTTTGCTCTTTTTCGGGCTTCTTCTCATTCTTCTTTAGCACCTACGGTAGAGATCGGAGGTATTTGGCCCCCAAAAGGGATTGGGGTTTTAGATCCTCGGGAAATCCCTTTTCTTAATACCCCTATTCTCCCTTCATCCGGAGCTGCCGTAACTTGGGCTCATCATGCTATACTTGCGGGGAAGGAAAAACGAGCAGTTTACGCTTTAGTAGCTACCGTTTCACTGGCTTTAGTATCCACAGGGTTTCAAGGAATGGAATATTACCAAGCACCTCCCACTATTTCGGATAGTATTTATGGTTCTACCTTTTCCTCAGCAACTGGCTTTCATGGTTTTCATGTGATTATTGGTACTCTTTTCTCGATCATATGTGGTATTCGCCAATATCTTGGTCATCTGACCAAGGAGCATCACGTTGGCTTTGAAGCTGCTGCATGGTACTGGCATTTCGTAGACGTGGTTCGGTTATTCCCATTTGTCTCTATCTATTGGTGGGGAGGTATAATGAAAGAGGCGATCAGAACGGTACCCGAATCCATTTACGATCCCGGGTTTCCAGACACATCGCACTTCCGCCCGGGTCGAGGCTGCCACTCGGCCCTAAGGCGGATCAAAGAAGAGTGGGGAACCTCTCCCTGGTTTTTTGAATTCGACATCAGGAAGTCTTTTCACACCATCGACCGACATCGACTCATCCCAATCTTTAAGGAAGAGATCGACGATCCCAAGTTCTTTTACCCCACTCAGAAAGTCTTTTCCGCCGGACGACTCGTAGGAGGTGAGAAGGGCCCTTACTCCGTCCCACACAGTGTACTACTATTGGCCCTACCAGGCAACATCTACCCACACAAGCTCGATCAGGAGATAGGGAGGATCCGACAGAAGCACGAGATTCCGATTGTTCAGAGAATCAGATCGGTTCTATTAAGGACAGGTCGTATTGATGACCAAGAAAACTCTGGAGAAGAAGCAAGCTTCAACGCATTT---------------------------TGGGTAAAGAGCATCCAACGCAAAGCGGCCTATCATTCCCTTGTTTCGTCGTGGCACACCCCCCCCACAAGCACCCCCCGGCGAAGGGGGGACCAGAAAACGCCTTTCGTTTTCCCCCCAAAGTCGGCCCTTGCCGCCTTCCTTAACAAGCCCTCGAGCCTCCTTTGCGCCGCCTTCCTCACAGAAGCCGCGGGGTTGACCCCAAAGGCCGAATTCTATGGTAGAGAACGCTGTAATAATAATGGGGCCATGAGATACCTTCTTAAGTCTTGCAAAAGAAGGGGCCTGCTGATAGAGCTGGGCGGGGAGGCGATACTAGTTCTCAGGTCAGAGATACGCCTGGCCCGTAAGCAGGCCCCCTTCAATTAC------CCATACTTAATTAGGATTTGTTACGCGCGATATGCCGACGACTCACTACTGGGAATCGTGGGTGCCGTAGAGCTTCTCATAGAAATACAAAAACGTATCACCCACTTCCTACAATCCGGCCTGAACCTTGGGGTAGGCTCTGCAGGATCAACAACCATAGCTGCACGGAGTACGGTAGAATTCCCCGGTACGGTCATTCGGGAAGTCCCTCCGAGGACGACTCCCGTACAATTCTTGCGAGAGCTGGAGAAGCGTCTGCGGCTAAAGCACCGTATCCATATAACTGCTTGCAACCTACGCTCCGCCATCAATTCCAAGTTGAGGGACCTAGGGTTTAGTATCCCGATCCAACAGCTGACGAAGGGGATGAGCGGAACTGGGAGTCTACTGGACGCGGTTCAACTAGCGGAGACTCTTGGAACAGCTGGAGTAAGAAGTCCCCAAGTTTGCGTATTATGGGGGACCGTCAAGCACATCCGGCAAGGTTCAAGGGGTATATCGTTGTTGCATAGCCCAGGTCGGAGCAACGTGCCATGGGACGTTCAACAGGCAGTCTCACGATCGGGCATGAGCGTCCGGAAGTTTTCATTGTATACTCCCGCGGGTCGGAAGGCGGCGGGGGAAGGAGGGGGACACTGGGCGGGATCTTTCAGCAGCGAATTCCCCATACAGATAGAGGCGCCTATCACAAAGATACTCCGAAGGCTTCGGGATCGAGGTCTCATTAGCCGGAGAAGACCCTGGCCAACCCACGTGGCCTGCTTTACGAACGTCAGCGACGGAGACATCGTAAATCGGTCCGCGGGCATCGCGATAAGTCCTCTGTCCTACTACAGGTGCCGCGACAACCTTTACAAAGTCCGAACGATTGTCGACCACCAGATCCGCTGGTCTGCTATATTCACCCCTGCCCACAAGCACAAATCCTCGGCGCGAAATCTAATAAAAAAGTACCCCAAAGACTCACATATAGTAAATAAAGAAGGTGGTAAGACCCTTGCCGAGTTCCCCAACAGCATAGAGCTTGGGAAGCTCGGGCCAAGCAACGAGCAAATCCCCAGCGAGAGAAGTGCGTAA------------ACTCTTCTAGGAGAAGTTCGAATCCGTTCCGTTCGGATATTGATCGGTCTTGGTTTGACATGGTTTACGCGTTACTGGTTCCCGGAAGAGTCAATATCTCCATTAGCTAAACCCTTTCTGACCCTGCCTTTGGACTCGTATTTTGTTCGTACACAATCAACGGAGGCCTCCCCGACATATGTTGCAACGTCTCCAATAGCATGCTCTTACTTCGTCTTTCCCTTAATAAGTCATCAAATTTGGTGCTTTTCGATCCCCAGTTGCTATGGGGAAAAAAGGACGAAATACAATCGATTCCTCCATTTAAGTGGTTCTCGCTTCTCCTTGTTCCTGTTCCTAACTCCTCCCCGGGTAGTTCCCAATGTTTGGCACTTTCCATACTTCGTGGGTGCAACATCAACAAATTCGCTCATGATCAAGTTACAACCAAAGATCTATGACCATATTATGTTAACTGTTCGTATTTCGTTCATTCCATCGGTATGCTCCCAGGTACCTGTCATTGTGATCCGTTTGCCAGAACCAAGGGGTCTTTCTGTGGAAACCTCCACGAACAATCGTCGTTTTTTTATGGTTTTTCCGCTTATCACAGCAGCTCTTTCCACACCTCCGGATATCTGGTGCCAAATCGTCGCCCGTTTCCCTATTTCTTCGATAATAGAGTTGGCTATCTCTGTGGCATCGATTGTACAAGTTCGT??????????????????????????????????????????????????????????????????????????????????????????????????????????????????????????????????????????????????????????????????????????????????????????????????????????????????????????????????????????????????????????????????????????????????????????????????????????????????????????????????????????????????????????????????????????????????????????????????????????????????????????????????????????????????????????????????????????????????????????????????????????????????????????????????????????????????????????????????????????????????????????????????????????????????????????????????????????????????????????????????????????????????????????????????????????????????????????????????????????????????????????????????????????????????????????????????????????????????????????????????????????????????????????????????????????????????????????????????????????????????????????????????????????????????????????????????????????????????????????????????????????????????ATGTTCAATCTTTTTTTAGCGGTTTCCCCAGAGATCTTTCTTATTAACGCAACCTTCATTTTGCTCATTCATGGAGTTGTATTTAGTACCTCTAAGAAAGATGATTATCCACCGTTAGTCAGTAATGTGGGTTGGCTTGGATTACTTAGTGTTCTAATAACCATGCTTCTGCTCGCCGCTGGCGCACCTCTCCTAACTATTGCCCATTTTTTCCGGAATAATCCTTTTAGGAGGGACAATTTGACATATTTCTGCCAAATTCTTCCATTATTAAGTACGGCTGGTACCATTTCGATGTGTTTCGATTCTTCCGAACAAGAGAGGTTTGATGCTTCTGAATTCATTGTATCAATTCCACTTCCTACTCGCAGTACGCTCTTTATGATCCCGGCTCATGATTCAATTGCCATGTATTTAGCTATTGAGCCTCAAAGTTTATGTTTTTATGTGATCGCAGCATCAAAAAGAGAGTCTGAATTTTCCACGGAAGCCGGCTCGAAATATTTGATCTTAGGTGCATTTCCCTCTGGAATCTTATTGTTCGGTTGTTCCATGATCTATGGGTCTACTGGAGCTACCCACTTCGATCAATTAGCCAAGATTTTGACCGGATACGAAATCACTGGTGCTCGATCTAGTGGTATTTTTATGGGGATTCTATCTATCGCTGTAGGATTCCTATTCAAGATCACTGCAGTTCCTTTTCATATGCGGGCACCTGATATCTATGAGGGTTCACCCACCCCGGTTACAGCATTCCTTTCTATTGCGCCTAAAATCTCTCTTTCTGCAAATATGTCACGTGTTTCTATTTATGGTTCCTATGGAGCTACATTGCAACAAATCTTCTTTTTCTGCAGCATTGCTTCTATGATCTTAGGAGCACTGGCCGCCATGGCCCAAACGAAAGTCAAAAGACCTCTAGCTCATAGTTCGATTGGACATGTAGGTTATATTCGTACTGGTTTCTCATGTGGAACCATAGAAGGAATTCAATCACTACTAATTGGTATCTTTATTTATGCATCAATGACGATAGATGCATTCGCCATAGTTCCAGCATTACGGCAAACCCGTGTCAAATATATAGCGGATTTGGGCGCTCTAGCCAAAACGAATCCTATTTTGGCTATTACCTTCTCCATAACTATGTTATCATACGCAGGAATCCCCCCGTTAGCCGGCTTTCGTAGCAAATTCTATTTGTTCTTCGCCGCTTTGGGTTGTGGGGCTTACTTCCTAGCCCCAGTGGGAGTAGTGACTAGCGTTATAGGTCGTTATTATTATATACGCTTAGCGAAAAGAATGTTTTTTGATAGACCTAGGACATTGATTCTATATGAACCAATGGATCGTGACAAGTCGTTACTACTAGCAATTACTTCCTCTTTCATTACTTCATCCTTTCCATATCCCTCTCCCTTGTTCTCAGTGACTCATCAAATGGCACTCAGTTCATATCTGATGTCGGAATTTGCACCTATTCGTATCTATTTAGTGATCAGTCCGCTAGTTTCTTTGATCCCACTCGGTGTTCCTTTTCCATTTGCTTCCAATAGTTCGACCTATCCAGAAAAATTGTCGGCCCACGAATGTGGTTTCGATCCTTCCGGTGATGCCAGAAGTCGTTTCGATATACGATTTTATCCGGTTCCTATTTTATTTATTATCCCTGATCCGGAAGTAACCTTTTCCTCTCCTTGGGCAGTACCTCCCAACAAGATTGATCCGTTTGGATCTTGGTCCATGATGGCCTTTTTATTGATTTTGACGATTGGATCTCTCTATGAATGGAAAAGGGGTGCTTCGGATCGGGAGATGTTACAAAATCTCTGTGAATGCTATTCCGATCTTAGTGGTCCTATTCTGTGTCCCGTGCCAGGAAGCATTACTCCTCTTTTCATTCCAAATTCAAGAATACGACCGATACGATTGATTGGTCTGTGCGCCTCTCTTCTTACTTTTTTGTATCCCCCTGTTCCTCGGATACAATTCGATCCTTCTACGGCCAAATCTCAATTTGTGGAAAGCCTTCGATGGCTTCCTTATGAAAACATAAATTTTTATATGGGTATAGACGGTATATCTTTATTCTTCGTGATATTGACCACATTTCTGGTCCCTATTTGCATTTCAGTGGGTTGGTCTGGTATGAGAAGTTATGGGAAAGAGTATATTACAGCATCTCTAATTCGTGAATCTCTAATGATCGCCGTGTCCCGCATGCTGGATCCTTTACTATTCTATGTTCTTCCCGAAAGCGTGCCAATCCCTATGTTCATTATTATAGGGGTATGGGGTTCGAGACAAAGAAAAATCAAGGCAGCATATCAGTTTTTCCTATATACTTCACTTGGATCTGTTTTTATGCTATTAGCTATTCCGTTGATTCTTCTCCAAACAGGAACCACCGATTCACAAATATCATTAACCACAGAATTGAGTGAGCGGCGCCAAATCTTTCTATGGATTGCTTCTTTCGCTCCTTTCTCCGTCAAAGTGCCTATGGTACCAGTTCATATTTGGCCACCCGAAGCTCATGTAGAGGCACCTACGGCTGGATCCGTCATCTTGGCAGGAATTCCTTCAAAATTGGGAACCCACGGCTTTTTAAGATTTTCCATACCCATGTTTCCCGAAGCGACACTTTGTTCCACTCCTTTCATTTATACTCCAAGCGCGATTGCTATAATTTATACTCCCTCGACTACTTCAAGACAGATCGATCTTAAGAAGATCATTGCCTACTCCCCAGTAGCCCATATGAATCTGGTGACTATTGGTATGTCTAGTCCGAACATACAGGGAATTGGAGGTAGCATTCCACCGATGTCAAGTCATGGACCGGTTCCTCCAGCCCTTTTTCTATGTGTTGGTGTTCTATATGACCGACATAAGACTCGACTTGCTAGATATTACGGAGGTTTAGTGAGCACCATGCCGAATCTCCCTACCATTTCCTTCTCTTCCACTTTGGCCAATATGAGTTTACCTGGTACTAGCAGCTTTATCGGGGAATTTCCCATCTTAGTAGGAGCTTTCCAAAGAAATAGCTTAGTAGCCACATTAGCAGCGCTTGGGATGATTTTAGGCGCGGCGTATTCCCTTTGGCTATATAATCGTGCGGTTTCTGGAAATTTCAAAGCTGATTTCCTCCATAAATTCTCCGATCCAAATGGCAGAGAAGTTCCAATATTTCTACCTTTTCTTGTTGGAGTTGTTCGGATGGGTGTTCACCCCAAAGTGTTCCCGGACCGCATGCATACATCCGTAAGTAACTTAGTGCAACATGGCAAATTTCATGATTTTCCTATCAAATATTTAACATTAAATATGATCATTTCTCTCTCAGGTATTCGGGGAATCCTCCTTAATAGACGAAATATTCCTATTATGTCAATGCCAATTGAATCAATGTTACTAGCTGTCAATTCGAACTTTTTGGTATTTTCCGTTTCTTTGGATGATATGATGGGTCAATCATTTGCTTCATTGGTTCCAACGGTGGCAGCTGCGGAATCTGCTATAGGGTCAGCCATTCTTGTTATTACTTTCCGAATCCGAGGGACTATTGCTGTAGAATCTATTAATTGCATGAAGGGTATGTATCTACTTATAGTATTTTTGCCCCTGCTCGGTAGTTCCGTAGCAGGTGCTTTCGGACGCTTTCTAGGTTCAGAAGGAACCGCTATAATAACCACCACGTGCGTTTCATTCTCTTCTATCTTATCTTTGATTGCTTTTTATGAAGTCGCACCGGGAGCTAGTGCTTGCTATCTAAGAATTGCTCCATGGATCTCATCGGAAATGTTTGATGCTTCTTGGGGCTTCTTGTTTGATAGCTCGACCGTAGTTATGTCAATTGTGGTTACATCCGTAAGTAGCTTGGTCCATCTTTATTCCATTTCATATATGTCTGAGGATCCGCATAGCCCTCGATTTATGTGTTATTTATCCATTCCTACTCTTTTTACGCCAATGTTGGTGACTGGAGATAACTCTCTTCAATTATTCCTGGGATGGGAGGGAGTAGGTCCCGCTTCATATTTGTTAATTCATTTCTGGTCCACACGACTTCAGGCAGATAAAGCAGCTACAAAAGCTATGCCTGTCAATCGAGTAGGTGATTTTGGATTAGCTCCTGGGATTTCGGGTCGTTTTACTCTCTTTCAAACAGTAGACTCTGCGACCATTTTTGCTCGTGCTAGTGCCCCCAGAGATTCTTGGATTTCTCGCAATATGAGATTTCATGCCATAACTCTTATTTGTATTTTACTTCTTATTGGTGCTGCTGGGAAGTCTGCACAGATAGGATCGCATACTCGGTCACCCGATGCAATGGAGGGTCCCACTCCAGTATCCGCTTCGATTCATGCAGCTACTACGGTAACAGCAGGCGTTTTCATGATAGCAAGGTGCTCCCCTTTATTTGAATACCCACCTACGGCTTTGATTGTTATTACTTCTGCAGGAGCTACGACGTCATTCCTTGCGGCAACCACTGGAATATTACAGAACGATCCAAAGAGGGTCATAGCTTATTCAACTCGTAGTCAATCAGGCTATATGATCTTTGCTTGCGGCATTCCCAACTATTCGGTTAGCGTCTTTCATTCAATGAATCACGCTTTTTTTAAAGCATTACTATTCTTGAGTGCAGGTCCGGTGATTCATGCCATGTCGGATGAGCAAGATATGCGGAAGATGGGGGGGCTTGCCTCCTCGTTCCCTTTTACCTATGCCATGATGCTCATGGGCAGCTTATCTCTAATTGGATTTCCTTTTCTAACTGGATTTTATTCAAAAGATGTGATCTTAGAGCTCGCTTACACTAAATATACCATCAGTGGGAACTTTGCTTTCTGGTTGGGAAGTCTCTCTGTCCTTTTCACTTCTTATTACTCTTTTCGTTCACTTTTTCTAACATTTATAGTACCAACTAATTCATTCGGGCGAGACATCTTACGATGTCATGATGCGCCCATTCCTATGGCCATTCCTTCAATACTTCTGGCTCTCGGGAGTCCCTTTTACGGATACTTGGCCAAAGATATGATGATTGGTTTAGGTACCAATTTTTGGGCCAATTCCCCCTTCGTACTACCAAAAAATGAGATTCTTGCCGAATCCGAGTTTGCTGCTCCAACCATTATCGAACTAATACCTATTCCGTTTAGTACTTCAGGTGCTTCTGTAGCGTATAATGTAAATCCCGTAGCGGATCAATTCCAACGAGCCTTTCAAACTAGTACTTTTTGTAATCGACTCTATTGCTTCTTCAATAAACGCTGGTTCTTCGATCAAGTTTATAATTACTTTCTAGTCAGATCGTTCCTGCGTTTCGGATATGAAGTCTCATTCGAAGCTTTAGACAAAGGTGCTATTGAGATATTGGGCCCTTATGGTATATCGTACACATTCCGACGATTGGCCGAGCGAATAAGTCAACTTCAAAGTGGATCTGTTTATCATTATGCCTTTGCAATGTTACTTGGTTCAACTCCATTTGTGACCTTTTCTCGTATGTGGGATTCTCTATCTTCTTGGGTAGATAATCGATCGTCTTTCATTTCGATAGTTTGTAGTTTTTATAATAAGAAGTCCAGATTTTCAATGATACTTTCTGTTTCGTCGAGCCCTGCTTTGGTCTCTGGTTTGATGGTTGCACGTGCTAAAAATCCGGTACATTCCGTTTCGTTTCCCATCCCAGTCTTTCGCGACACTTCAGGTTTACTTCTTTTGTTAGGTCTCGACTTCTCCGCTATGATCTCCCCAGTAGTTCATATAGGAGCTATTGCCGTTTCATTCCTATTCGTGGTTATGATGTTCAATATTCAAATAGCGGAGACTCACGAAGAAGTATTGCGCTATTTACCTGTGAGTGGTATTATTGGACTGATCTTTTGGTGGGAAATGTTCTTCATTTTGGATAATGAAACCATTCCATTACTACCAACCCACAGAAAGACGACCTCTCTTAGATATACGGTTTATGCCGGAAAGGTACGAAGTTGGACTAATTCGGAAACATTGGGCAATTTACTTTATACCTACTATTCTGTCTGGTTTTTGGTTCCTAGTCCTATTTTATTAGTAGCCATGATTGGGGCTATAGTACAAACTATGCATAGTACTACAAAGGTTCAAAGACAGGATGTATTCCGACGAAATGCTATTGATTTTAGGAGGACTATAATGAGGAGGACGACAGACATGACGACTAGGAACGGGCAAATCAAAAATTTCACTTCGAATTTCGGACCTCAACATCCTGCTGCTCATGGTGTTTCACGATCAGTATTGGAAATGAACGGAGAAGTGGTGGAACGTGCGGAACCGCATATTGGATCACTCCATAGAGGCACAGAGAAATTAATAGAGTACAAAACGTATCTTCAAGCTTTACCTTATTTTGATCGTTCAGACTATGTTTCTACGATGGCCCAAGAACACGCTCATTCTTCAGCCGTAGAGAGACTTTTGAATTGCGAGGTACCATTACGAGCTCAATATATACGAGTGTCATTCCGTGAAATAACTCGAATTTCAAATCATTCACTTGCTTCAACTACTCATGCTATGGATGTGGGAGCATCAACTCCGTCCCTGTGGGCTTCTGAAGAGCGGGAGAAATTGTTGGAATTCTATGAAAGAGTCCCGGGAGCCAGGATGCATGCCTCTTTCATACGACCAGGTGGAGTGGCACAAGATCTGCCTCTTGGCTCATGTCGAGATATTGATTCCTCCACACAACAATTTGCTTCTCGTATCGACGAATCAGAAGAGATGTCAACCGGCAACCGTATCTGGAAACAACGATTAGTGGATATTGGTACTGTCACTGCACAGCAAGCAAAGGATTGGGGATTCAGTGGTGTAATGTTAAGAGGTCCAGGGGTATGCTGGGATTCGCGAAGAGCAGCACCTTACGATGTTCATGACCAATCGGATCCTGACGTACCAGTAGGTACCAGAGGAGATCGCTATGATCGTTACTGTATCCGTATCGAAGAGATGCGACAAAGTGTTCGGATCATTGTGCAATGTCCTAATCAAATGCCTAGTGGCATGATCAAAGCCGATGATCGTAAGCTATGTCCTCCATCACGATGTCGAATGAAACTATCCATGGAATCCTCAATTCACCATTTCGAACCTTATACAGAAGGTTTCTCCGTACCAGCTTCTTCTACCTATACCGCAGTTGAAGCACCTAAAGGAGAATTTGGTGTCTTTCTGGTCAGTAATGGAAGCAATCGTCCCTACCGTCGTAAAATAAGAGCACCTGGCTCTGCCCATTCACAAGGACTCGATTCTATGTCCAAACATCACATGCCAGCAGATGTGGTCACCATCATTGGTACTCAAGATATAGTGTCTGGAGAGGTAGATAGAATGGATAACCAATCCATTTTCCAATATAGTTTGGAGACTTCCCCCAAGAAATGGGTACATTTAATGGAAAGATCGGAACATGGGAATAGATCTGATACCAATACGGACTACCCATTTAAATTGTTGTACTTTCTGAAATTTCATACCTATACACGGGTTCAAGTTTCGATCGATATTTGCGGAGTTGATCATCCCTCTCGAAAACGAAGATTTGAAGTGGTCCATAATTTACTGAGTACTCGGTATAACTCACGCATTCGTGTACAAACCAGTGCAGACGAAGTCACACGAATATCTTCGGTAGTCAGTCCATTTCCATCAGCCGGCCGGTGGGAGCGAGAAGTATGGGATATGTCCGGTGTTTCTCCCATCAATCATCCGGATCTACGCCGTATATCAACAGATCATGGTTTCGAGGGTCATCCATTACGAAAAGACCTTCCTCTGAGTGGATATGTGGAAGTACGCCATGATGATCCAGAGAAACGTGTGGTTTCTGAACCAATTGAGATGACCCAAGAATTTCGCTATTTCGATTCTGCTAGTCCTTGGGAACAGCGTAGCGACGGA???????????????????????????????????????????????????????????????????????????????????????????????????????????????????????????????????????????????????????????????????????????????????????????????????????????????????????????????????????????????????????????????????????????????????????????????????????????????????????????????????????????????????????????????????????????????????????????????????????????????????????????????????????????????????????????????????????????????????????GTGCTATTTCCGAAACGTACGAAATATAGTAAATATCGTAAAGGCAGAAGTAGGGGTCGCGAACCGGACGGTACAAAACTTGGTTTTGGAAGATATGGCACAAAAAGTTGTGGAGCTGGTCGTCTTTCATATCGAGCCATTGAAGCAGCGCGTCGTGCTATGAGCGGACAATTCCGAAGAAATGGTAAGATATGGGTAAGAGTTCTCGCGGATCTCCCTATTACCAGTAAACCTACAGAAGTTAGAATGGGAAGAGGAAAAGGGAATCCTACGGGTTGGATTGCTCGTGTGTCTACGGGACAAATCCCATTTGAAATGGATGGTGTGAGTTTGTCAAATGCTCGACAAGCCGCTACATTAGCGGCGCATAAACTATGTTCGTCAACCAAGTTTGTTCAGTGGTCG---------GTGCTTTTGGGGAGAGCACTTAGACAATTCACTTTGAGT---ACAGGGAAGTCAGCTGGGAGGAATTCCTCTGGGCGTATTACGGTTTTTCACCGAGGGGGTGGATCGAAGCGATTGCAGCGAAGAATTGATCTGAAACGAAGCACTTCGTCTATGGGCATTGTAGAAAGGATCGAATATGACCCAAATCGTTCTTCTCGGATCGCTCTAGTACGATGGATCGAGGGGGTGCTGCTACGCCGCCAGAGGAGATGCAACGCGATAGAAGAGTTCGCTCCGCCGCGTCAAATCCTCGAACCTACCACGGCCACCATCGGCGGCCTATTTTCGTTCTCTTCCCTGCCCGGGAAAGTGGATCAAAGAAAGGTAGCTTGCTTCTCTCCTGGACTGATGGCGGCTTATTACGTGGTCGGCCTTCCT---ACCAGAGTGCCTCCTTGGTCG------AAGAGCCAAGCCTGC---------------GCAGGAAGCTTCAAAAGTTGCGCGAAGGACGTTTTCTTCTCTGCCCTCTCCTCTCCAAAGGCCAAGGGAGAGACTGCAACTCTT---TCCTTCGGTAGCTCTTTTTGTTTCCCAAGGATAGCGGTAGCTGGGGCAAAGCCCGCTTTCTTCGCTCCGCGAATGAGAGAGAAAGTCAGAGGAAAAAAGACGTTCTCTCTTTGCGAGGTCCGAAAGTGGAGAACGCATAGCGTTCTCTGGGCGCATAGGATCAAACGTAAAGCTGCGCTTTCTTGGCAGAGTTCTCGGCGGCAAGAAACTTTAGGGCTTGTTGGAGCTGCTGAGCATAACGAATCGAAGCCGAAGGCGGATCAAGGTAGCTTG---CCTGCCAAGCCGATAGGCGAAGGGCCGAAGGATGGAGCGTGCAAAGTTTTTCGTGCACCTGTCACTTATATATTAGCCAGTCATCAATTGGAAGCGGGCAAGATGGTGATGAATTGCGATTGGATGTTTCCACTCCATTTTCATTACGAAGATGTATCACGTCAGGATCCGTTGCTAAAACCGAATCACGCCAACGTTATGGAAGTTCCTGGATCGTGTGAAATTAGAGTAATTCCAAAGGCACCCTCTGAT---TTCAGAATCTTTAATGGAAAATTGGCTATGGAGATTCCGCGCGGTCAGAGATTCGTACAGACACAAAGGGGTTCGACAGGAAAGTCGTTTCGATCCAATCAATTCTTGGGGTCCGAAAAAGATACTGGATATGTCAGTGACCTAGCACGACAAAGCACTCTCCGAGGGCATGGAATGTCTAATTTTTCGGTCAGAATCTCGACTGTAATGTCTCTGTTAGATTCTCCGGTCGAAATACGGGAAAACCCCATTCAATTCTCGATGGAAACGGAGTTTTGCGAATTCTCCCCAGAACTGGAAGATCATTTCGAGATCTTCGAGCATATTCGAGGGTTCAATGTGACTATTGTCACTTCGGCCAACACACAAGATGAGACTTTACCACCGTGGAGCGGCTTTTTGCAAAAAGATGAGGGGGATTATCAGATGAGCATCTATTTGAGTCGATCATTTCCAAGATCTAATTCAAGTTTTCTCTTATGTAGTGGAAACGCCTCACAATCAAAAGTTTTACGCTTAAGGGAAGAAATGTTCTTGGTGGATGCAGGACCTGGGACCCCAAGAATTTGTATGCAAGATGAGCTTACAAGAGTGCCAATCAACCGAGCCGCCAGGTTTGAGAATAAGGTGGGATCCACAGATGTAGTGGCTGGTGAATCACTGATCAAAAAGCGGATTTTGGAGAGATTCTTCATCGATCTAGTGGCCGGTGAATCACTGATCAAAGAGCGAGCAGCCGCTAGGTTTGAGAATAAGGTGGGATCCACAGATGTAGTGGCTGGTGAACCGCTTCTTCTTCTTCCACGAAGATTCAGAAAAAACCGA------------GCTTGGATGGAACTGAACAAGATTTGGCGAACGAAGAAAAAGGTTAAAGGCTTTCTTCTTGAGAGAGTCAAA---GGAGGTTATTCAGTAGCAATCGCAGGTTTCATTACTTTTCTTCCATTCCGTCTT---------------TTCATAAGTCCAAGGATATCGAATGATCGATTCATCATTGAGAGC---------ATTAACCGA------------------------------------------------ACGACCACCAAGATACGCATAGTGATTCGATCTTTTGAGAACAAATTATTGGAAAAC---AAATGGGGGCTGGAGCGTTACACACGCAAGATTGGATTGCCTGAATCACGAGTCTTATATACTTTGTTACGATCACCTCATATTGATAAAAAGTCCAGAGAACAATTTGAAATGAAAATCAATAAAAAATTGCTGGTCATAAAAACAGAAACGCATGAATTGCGCAAGAAGTTCTTTCGGTTAAAACGCCAGCGTATATTTGGAGCTCAATATGAAATCCAATTTTCTTGCAAGACCCGTTCGGATAAGGACAAATTCCAGAGATTGCTTCGACAATTGGAGCGGAAAAAGAAAGATTTTGTCCATTTACCACCGATCCACAATAATACCTCTGTTACCGTGACGGATGCTATGGGGAATAAAAAAACAGGGGCCTCCGCTGGTTGTTTGGAGGTCAAAGGGTCTCGTCTTTCT---CGGTACGCTGCTGCAGCAACTGCAGAACATGTTGGGCGATCCGCCAGAAATCTGGGGATGAAGTCGGTTGTAATGAAAGTGAAAGGATCTTTCAGTAAAAAGAAAGCAGTGATCTTGAGCTGGAGAGAAGGTACATCTTTCATTATGTACATCCACGATGTGACCCAACTTCCACATAATGGATGCCGACTCCCCAGGAAACGTCGTGTTATGCCTACATTAAATCAATTGATTCGTCATGGTAGAGAAGAGAAACGGCGCACGGACCGTACTCGAGCTTTGGAGAAATGTCCCCAGAAGCAAGGAGTACGCCCGCGTGTTTCGACGAGAACACCGAAAAAACCTAATTCAGCTCCACGTAAGATAGCCAAAGTACGGTTGAGCAATCGACATGATATATTTGCTCACATTCCGGGCGAAGGTCATAATTCGCAGGAACATTCTATGGTGTTAATCAGAGGAGGTAGAGTGAAAGATTCGCCAGGTGTGAAATCCCATCGTATTCGAGGAGTCAAGGATTTGCTGGGAATTCCGGATCGAAGAAGGGGCAGATCTAAATATGGTGCGGAAAGACCAAAATCGATAATGTCATATATCTCAGGAGCTAGATCAGTTCCCAATGAAAAAGTAAGAATTGCCTCAACAAAAATTGATGGAATTGGACCTAAAAAAGCCATTCAGGTTCGTTCTCGATTAGGTATCAGTGGGAACATCAAGATGAATGAGTTAACTAAGTATCAGATCGACAAAATGGAACAAATGATAGGTCAAGATCATGTTGTTCATTGGGAATTTAAGAGGGGAGAACGAGCAGACATCGAACGATTAATTTCTATTTCTCGTTATCGTGGAATTCGTCATAAAGATGGATCGCCCTTACGCGGTCAACGAACTCATACTAATGCTAGGACTTGTCGCAAGCCAATTCGGAAAATGTCGGAGAAGCGAAATATACGAGATCACAAACGTAGATTGCTCGCGGCTAAATATGAATTGAGACGAAAGCTTTATAAAGCCTTTTGTAAAGATCCCGATCTTCCTAGTGATATGCGGGACAAACATCGTTATAAGTTGTCCAAGTTGCCAAGAAATAGTTCATTTGCACGAGTAAGAAACCGATGTATTTCCACAGGTCGCCCTCGTTCCGTATATGAGTTCTTTCGCATTTCTCGTATCGTTTTTCGTGGATTAGCATCTCGAGGTCCTTTGATGGGCATAAAGAAATCGTCTTGGATGCCACGACGATCTATATGGAAGGGCAGTTTTGTTGATGCTTTCCTGTTGAGAATGAAGAACTTTAGCAGGAGAATTTGGTCACGTAGATCAAATATTGAGCCGGAATTCGTTGATTGCTCCGTACGAATTTACAATGGAAAAAGTCCTGTTCGTTGTAAGATCACTGAAGGAAAGGTTGGTCATAAATTTGGAGAGTTTGCTTCTACACGGAAACGAAGACCTTCGATAAAAATTCTTCCGGGAAGAAGGGGGAAAAAGATGACA---ATCAATTCTCTGGTTATTCAAAAATCACTGAGTACGAACGCACATCTAGGCCGTCGGGTAGCTGCTCACCATTTCCAAGTCTATATATGTGGTTCCAGAAATGGAATTACTATTCTCGATTCAGACAAGACACTGATTTGTTTACGAAACGCTTGTCATTTTATAGGATCTCCCATTCGTCAAAAAGGCCGTTCCTTCTTTGTAAATACCAATTCGTTATTC---GATGAGATAATGGAACAAATGGCGACGAAAATC---GGCTGTATAAAATATAAGAAATGGATCGGGGCTTTTTTGACCAAT---------------------------------------------------------------------------TGTTCAAGTCCGAAAAAGATC---TGTTCGAGAAAGAAGAAGATCAATTTC---------GGGTCGAACCAACAACCAGATTGTGTAGTAATAATGAATGCAGATAGAGAGTCCTCGGTCATACTCGAAGCTGATCGATTACAAATACCTATTGCATCTTCAGTGGATTCGAATATCCCATTGGAATCCTATAAAAGAATCACTTATCCCATTCCAGCGAATGATCCTATACAG---TTCGTATATCTATTTCGTAATTCGATCACGAAAACAGTTCTTCTTGAACGGGGAAGAATCATTGCGATGAAGGAGACTGCGGGAGAAGAAAGAACTCATCGAATGGCACGAAAAGGAAATCCAATTTCGGTAAGACTTGATCTGAATCGTAGTTCAGATCCAAGTCGGTTCAGTGAGTATTATTATGGTAAATCAGTGCATCAAGATGTCAATCTGAGATCTTATTTCGCTTCGATACGTCCACCTACGAGACAAACCTTTGGCTTTCGTCTCGGTAGGTGTATTATTCTACATTTTCCCAAAAGGACATTCATTCATTTCTTTCTTCCTAACAAG---------CGGAAACGACGCTACAAATCAAGACCCGGAAAGGAGAAGGGCCGGTGGTGGGCA---TTTGGGAAAGTTGGGCCTATCGGGTGTCTTCATTCAAGCGACGGTACAGAGGAAGAACGAAACGAAGTGAGAGGCCGGGGGGCAGGGAAAACTGTCGAGTCGATCAGGCTCGACGACCGGGAGAAGCAAAACGAAGTCAGGATTTGGCCGAAAAAGAAGCAAGGCTTAGGATACCATGACCGATCACCATCGAGACAGAATAAGATTTCTAAATCACTTCGGGTCAGCGGGGCCTTCAAGCATCCGAAATACGCCGGAGTTGTAAATGACATAGCGTTCCTGATAGAAAATGACGACTCCTTCAGAAAAACGAAGTTATTCAAGTTCTTTTTCCAAAAGAAGTCCCGCTCCGGCGGCCCGACGAGTAATCTACTTATAAGGACCCTCCCTGCAGTGCGCCCCTCCTTGAATTATTGGGTCATGCAATACTTATTTTTTACAAAGAACCAAATGAATTTCGACCCCGTCGTAGTTCTCAATCATTTCGTGGCACCGGGCGTGGCTGAACCATATACGATGGGGGGAGCGAATGAACAGGAGGGAAGCTTAGATAAGAGAATACGCTCTCGCATCGGTTTTTTTGTAGAAAGCTCGACCAGCGATAAAAAGTGTTTGGCCGAAGCCAAAAAGAGGTTGACCCACTTCATTCGCGAAGCGAATGATCTTCGCTTCGCGGGAACAACAAAAACCACCATATCGCTCTTTCCTTTCTTCGGTGCAACCTTTTTCTTTCCAAGGGATGGGGTTGGGGTGTCTAATAAC---CTAATTGAGGATGCCCGGGAACAACTCCTAGGTAAATTAAGGATCAAATTAAGGAACCTCATGGGTAAG---------GTGGAATTCATAGAGAAATTAATAGACCTAGGTAGGATAGGAGAATTGATAAAGGGAATAGAGATGATGATAGAGATCATACTGAGAAACAGAAAAATTCCGTACGGGTACAACTCTTATTTGAACGAAGTGCAAAAAATGCGATCTTTTTTGTCTAATAAAAAAAAGACTCATACTATTATAGAGTCGGTCAAGATCAAATCTGTTTATCAAAGTGCTTCTCCGATTGCTCAAGACATCTCTTTTCAACCGAGGAACAAAACAAGATCATTTCGTTCCATTTTTAGTCAAATAGTGAAGGATATTCAATTAGTAATGCCCAAAGGGGTGGAGGGGATCCGTATTTGTTGTTCAGGTCGATTAAAAGGTGCAGAAATAGCTAGAACTGAATGCGGAAAGTATGGAAAAACATCTCGTAATGTATTTCACCAGAAAATAGATTATGCTCCTGCGGAAGTAGCTACTCGTTACGGAATCTCAGGTGTCAAAGTGCGGATCTCATATAGTCAAATGCCTGCATTAAGATTTCAAACTTGTCGTCCACTTCCAGGAAATGTTCGG---AACAGAGAACTTACAATAATACAACGCCGCATTCTCCGAAGATTGAGGAACAAGAAGAGATCTATTAAG---AGAAAGATTTCTCCGAGAAAAAATCTTAACAGTTACATCAAATTACAAACTACACGAAAGTTGTCCCTTTTTCATGGGGATTTACCCATCACAGAGATGCACAGAGGAACAGAACGAACTTCATATATCCCTTTTCCACTCAATCCAGAAACAAGATCGGACGTTATTCCGGTTCGTCTCCATTTTCGTGAAACTCTTCCTCAAGCAAGGCAGCCGATAAGTCATCGAAGGCTTTGTGTGAATAATGGAATGGTAAGCATTACTCGTTTGAAAGTGTCCCACGGTGATCTAATATCTTTGAAAGAAAATTACGCGAGAACCAGGGGGGAAGAAAGAAGGAGATCTTTCTATATCGAAATATCAGTTGAAAAAATGATAGGCAAATTCCTGGATCACCCGGTAAGAATGTGGAGAAGAACAAAAACAGAATGGTTCCGCCTACTCAAAACTAAGAGGGGGTGCCGCCTCCTACTAAAATCCCGGTTTTTGCAA---CAGTTGCGTTCTTCTATGCAAGAAGAAGACTTAGAAAGAACAAATCCTTTTGGA---------GTATGCTTAGGCAGTTCCTTCGCTGAGCACAACAGAATGAAGAGGAATTCGTATCATTTCAAATCCCTATTCCTATCGAAGAGAAGGAAGGAGAAAAACCGAGAGATTCCTACTCGAACAAGAAGTCCTATTGTTAATAACGGTAATTTATATAGTAATTCGACCTATTGCTCCGGATCCCCCCATCGGTTTACTAGGAAGAGAAGAATCAAAAGGATCGAACTACCTACTCATTATTCGGAGGTTAATCATAGAACACCAAAAGCTGTGGTATCTTATGGACCTGACATAGGTCACATCCCTCACGACATAAGATTGAAAGATCCAAACCTTCCTCTTCGGAGCAGAAACGGACGTGGCCAAAACATGGGGGGCTTGGATGGTGAGCAAAAACAATTGATCAAGAAGTTGGTCAACTTTCGCATGATCGATGGTAAAAGAACGAGAGTTCGTGCTATTGTTTATCAAACTTTGAATCGCCCAGCTCGAACTGAACGCGATGTAATCAAACTTATGGTTGACGCCGTAGAAAATATACAGCCCATATGCGAAGTGGAAAAAGTAAGAGTCGCAGGTACTACTTATGATGTCCCAGGGATTGTAGCCAGGGATCGTCAACAAACCTTAGCTATTCGTTGGATCCTTTTTGCAGCTTTCAAACGACGTATAAGCAACAGGATAAGCTTAGAGAAATGTTCATTTGATGAGATACTGGATGCTTACCGAAAGAGGGGAATTGCACGTAAGAAAAGGGAGAATCTTCATGGACTGGCTTCCACCAATCGAAGTTTCGCGCATTTCAGATGGTGGATGAGCATCAAGCGACCGTTACCACCTCATCTTACTATTTATAAGCCACAGCTTACTCCGACGTTTCCAATTTCCCATAGAATCTCCGGGGCTTTCCTAGCCACTATGGTTTTGTTTAGTCTTCTTTGTCTGAAAATAGGTTTGATTAGCTTCACCTATGAGAAATTCTACCAATCCTCGCCTAATTCA------------CCGAAGTTCATCCTAAGCTCAGTCGATCTTACTGCCTTAGCGCTGTGCTATCATATAAGTAATGGAGTTCGTCATTTA------------------------------------------TTTCGGGATTTTTATTTGCGCCTCCTGCAATTT------CATTTCATTATTCATTTTTCTGCGCCCGGACCAGAAATGAAGGAACGATCGAAGACAAAGAGATTGACTCTTTTCCAAAGAATTACTGCTGCTTTCCCACCCCCTTTGATTATCATATCAAAA---GTCTCTTTAACTTCCCTACCAAATCTCTCTTTATTCTGGCACATAAATGTAGGGATCGAAGAGATTATGGCAGATCATGTTCACCAAGAAATTACCCGAAATTTGATCTTGGTTTATTTGAGATTGTTCCTTTTAATCGTAATCAAAGATGTTTTCTTGTCTCTCGTTTCTTTA
Anomodon_rugelii	GGAAATAAGTTGGCTGGA---GCAGAACTATCTACATTATTAGAACAAAGAATTACCAATTACTACACCAAATTGCAAGTGGATGAGATCGGTCGAGTGGTATCAGTTGGAGATGGAATTGCACGTGTTTATGGATTAAACAAGATTCAAGCTGGAGAAATGGTTGAATTTGCCAGCAGTGTGAAAGGAATGGCTTTGAATCTAGAAAATGAGAATGTAGGAATTGTTATATTTGGTAGTGATACTGCTATTAAAGAAGGAGACATTGTCAAGCGCACTGGATCTATTGTTGATGTTCCTGTAGGAAAGGCCTTGTTAGGTCGTGTGGTTGATGCCTTAGGAGTACCTATTGATGGAAAAGGTGCTTTAAGCACTGCAGAACGAAAGCGTGTAGAAGTTAAAGCTCCCGGGATTATTGCACGTAAATCTGTGCACGAACCCATGCAAACAGGATTAAAAGCAGTAGATAGCCTGGTTCCTATAGGTCGTGGTCAACGAGAACTTATAATAGGAGACAGACAAACTGGAAAAACTGCTATCGCTATTGATACCATATTGAACCAGAAGCAAATCAACACACAGGGCACCTCGGATAGTGAAAAATTGTATTGTGTGTATGTAGCGATTGGACAGAAACGTTCAACCGTGGCACAATTAGTTAAGATTCTTTCAGAAGCGGGTGCTTTAGAATATTGCATTATTGTAGCAGCTACTGCTTCGGATCCTGCTCCTCTGCAATTCCTGGCACCATATTCAGGTTGCGCTATGGGAGAGTATTTTCGAGATAATGGAATGCACGCATTAATCATTTATGATGACCTTTCAAAGCAATCAGTGGCATATCGACAAATGTCATTATTATTACGTCGACCACCAGGTCGTGAGGCGTTCCCTGGAGATGTTTTTTATTTACATTCTCGTCTATCAGAAAGAGCCGCTAAAATGTCAGACCAAACTGGTGCAGGTAGCTTGACTGCATTACCTGTAATTGAAACACAAGCTGGAGATGTATCTGCTTATATTCCGACCAATGTTATTCCCATTACAGATGGACAAATCTTTTTGGAAACAGAACTTTTTTATCGTGGAATTCGACCTGCTATTAATGTAGGATTATCTGTAAGTCGTGTGAGTTCTGCGGCTCAGTCAAAAGCTATGAAACAGGTATGCGGTAGCTTGAAACTAGAATTAGCGCAATATCGTGAAGTAGCCGCTTTTGCTCAATCTGGTTCAGACCTTGATGCGGCTACTCAGTATCTATTAAATCGTGGGGCGAGGCTAACAGAGGTTCTTAAACAACCACAATATAGCCCAATTCCTATTGAAAAACAAATAGTTGTTATTTATGCAGCTGTCAAAGGTTATTTAGATCAAATTCCTATTTCGAGCATCAATCAATATGAACATGAGCTTTTGAAGTCTATAGACTCAGATATACTTTCTGCTATCGTACAACAAAAAAAC---ATTACTGAGCAGATTGATAGTCAACTGGCTACCTTTTGTCAAAAATTTACACAGAGCTTCTTAGCA------------------------------CGTAAATTTATTATATTCGCTATTTTAATTTCTAGTGTTTTAAGTTCAAAACAAATCTTAATTTATAATGAAGAAATTATTGTAGCTTTAAGTTTTGTAGGTTTTGTTATATTTAGTCAAAAAACCTTTGGTGAAATTTTAAAAGCTACTTCTGATGCGCGAAGCGAAGCTCTTCTTTCAGAGCTACAGCAATTGATGAGTTCTCAAGAAGCTCTGTTGTCCGAGTTGAAGAAACAGCATGAATTACGTAGTATAAGTTTGCGTTCAAGTACGCAAATGATTGGAGAATCTTGTATAAATGATCTGCTTACGCGCTGCGCACCTAAGTGCAAACAGACAGTGCAAGCTGTGTTATGCCAACAAGTAGAGCAAAAGTTGAAAACACTATTAGCTATTCAAGAGCATTCTCGCAGCAGTTTACAAGAGAAGATAGTCACCTGTTTTCGCGAAACAGTTTGTGACGAATTTCGC---TTTTCTAAATTGCGAAAACATCAATCGAAA------CTAGTTCAACAAAGCATGGTATTATTGAAAGATGGA---GTTCTGAAAAGTCCGCTAGAACAATTTGCAATTATTCCATTGATTCCTATTCATATAGGAAATTTCTATCTTTCATTTACCAATTCATCTTTGTTTATGCTATTAACTATCAGTCTAGTATTGCTTCTAGTTCATTTCGTTACTTTAAATGGAGGA---CACTTAGTACCAAATGCTTGGCAATCCTTTGTTGAAATTATTTATGATTTTGTGCTTAACTTGGTAAATGAACAAATAAGCGGTCCTTCTTCG---ATAAAACAACGCTTTTTTCCTCTAATTTTTGTCACTTTTACTTTCTTATTATTTAGTAATCTTATTGGTATGATACCTTATAGTTTTACAGTAACAAGTCATTTTATAATTACCCTGGGTCTTTCATTATCTCTTTTTATCGGAATCACTATAGTTGGATCCCAAACACATGGGCTTCATTTTTTTAGTTTTTTCTTGCCGCAAGGAGTACCCTTGCCGTTAGCACCCTTCCTAGTACTTCTCGAATTAATCTCTTATCGTTTTCGCGCATTAAGTCTAGGAATACGTTTATTCGCCAATATGATGGCTGGTCATAGTTTAGTAAAGATTCTAAGCGGGTTTGCTTGGACTATGCTATCTATGGGGGGTATTATGTATTTAGCG---CATCTTGCTCCTTTTTTAATAGTATTCGCATTAACTGGTTTGGAATTAGGTGTTGCTATATTACAAGCTTATGTTTTTACTATTTTAATCTGTATTTACTTAAATGATGCTATAAACCTTCAT---ATGCCTCAACTAGATCAATTTACCTATTTGACGCAATTTGTTTGGTTATGTGTCTTTTATATGGCCTTTTATGTATTATTATATAATGATGGATTACCCAAAATAAGTCGCATTCTCAAATTACGAAAACAGCTGATTTCACATGAGCCG---AGCGATTACAGTGTTGAACAGGTTGTTTTCAAAGAATGCTTTGATACCAGTATATCCTATCTGTACTCGGGTGTATCTGGAGCATCCAAGTGGTGTAACATGGTAAAAAGCTTAAATGCTAATCAATTAAAATCTTATGTATGTTCCTTAGGAGAAATTAGTGTCTCACAAGTGATAAAAAAAAACGCACTTTCAATTATGAGTCCCTCTTATCATATAACTTCTACCACAGCTCTTAACAAAATCTATGTTTTACGCGGACAAAGGAACACCCTAATGAATATCAAGAACGGACCAAGAAAAAAGAAAATGCTAGAAGGTGCAAAATTAATCGGAGCAGGAGCAGCTACCATTGCTTTAGCGGGAGCTGCTATAGGTATTGGAAACGTATTTAGTTCTTCGATTCATTCTGTTGCGCGAAATCCATCATTGGCTAAGCAATTATTTGGTTATGCCATTTTAGGTTTCGCTTTAACAGAAGCTATTGCTTTGTTTGCCTTAATGATGGCCTTTTTGATCTTATTTGTTTTT---------------------------------------------------------------------------------------------------------ATGATAGGTTTTTCTAAAGACTTCTTATGTCATTTTCATTTGGGTCTAATTTGGATTTGTTTATTGTTTTCTTTTCTTCCCGAACGTTTTCTCCAGAATGATTTTGAAGATGGTACACTCGAATTGTATTGTTCAAGCGGCTATTGTTTGCAAAAAATATTACTTTCTAAATTGGTAGGTCATTGGGTTCTTCAAATAAGTGGTATTTTTGGTACTTTTCCAGTGGTACAACTTCTATACCAATTTGATCAACTCAAAATGAATTGGTTCACCCTTATTATAGGAAGTCTGATATTTACTCTTATGTGTGGTATTCATTCTTGTTTGGCTCTCGGAATAATATCTCATAGT---TGGAACAGTTTGCAAAATCTTACCACTTTACCCACTCTATTACCCTCAATTCTTTTCTGCGCCTCTACCGAAACAGAATGGTTTCATGTTCTTTTATTAATGGGGTATTTACTTTTGTTTTTATTTCTTTATCCTATTTTGGTTTCGATCACTTCACAAAAGTTGATGTATTTCGAAATACTACGACCTTCTTTGATCATGTCATGCTCTTTTCGCTATGCACGAATTCTCATCGGATTTTGTTGGTTCCTAGCAGCAATGGCTATTTATTTAAGTATCTGGGTAGCACCATCCGATTTTCAACAAGGTGAAAATTATCGCATTATCTATGTGCATGTTCCAGCTGCTTGGATGAGTTTACTCATTTATATCGCAATGGCTATCAGTAGTGTGTTATTCTTATTAACAAAACATCCGCTTTTTCGGTTATTTTCCGAAAGCGGCGCCAAAATAGGTGCTTTGTTTACATTGTTTACCCTATTAACCGGGGGTTTTTGGGGTAAACCTATGTGGGGTACCTTTTGGGTGTGGGACGCTCGTCTAACCTCTGTATTAATCTTGTTCTTTATTTATTTAGGTGTACTGCGTTTTCAACAGTTTTCCGCGGACGTCGCTTCTATCTTTATCCGTATAGGGTCAATCAATATACCAATAATTAAATTTTCTGTAAACTGGTGGAATACATTGCATCAACCTTCCAGCATTAGCCAATTTGGTACTTCAATACATATTTCTATGCTCATTCCAATCCTGTTAATCCTTATTAGCTTCCTTTGTTTAAGTGGGATTTTTTTTATTTTGGAAACACGTCAAATTATTTTATCTTTTTCTAGTTTTTCCGTAGAGAGTCAA------------------ATGGTCCAACTACAGAACTTTTTTTTTCTTCTTATGTTTCTAGTTTTGCTTTGTGGTACGGCAGCACCCATACTATTTCAATGGTCGGTAAGTAGAGATGTTCCCACAGGTGCTCCTTTTTCTCATGGTACTATAATACCTATTTTTACCTCTTTATTACCGCTTCTAGTTCATGTACATTCCAGGGGATTCATACGCTCTATGGAGAAAACAGAAAGGATAGTTTTGGTAAGA---GCAAAACCCATTTTATTACTTAACATAATTGAAAAAAGCTCCCCAAAAACTAGAGCTAAAAATGCATTTTTTTTCTTTTTTCTCTTTCTTTTTAATTTCTCCATTTTCAAATCTATGGGAGACTTGTCATATTCAGAATCTTTCTGTGGTGTGCTTTGTTTTTCATTATCTCGTACATTTTTTTTATCA---CGCGATACGTGGGCAAACGAGGAGGCACAGAGAAGAAAG---CGCCAAGCGCTTTGTTGGAAGAAACAAAGAAATAAAAAGAAAGAAAATTTTTCCTTTTTATTTCTTTCAAATAAATTTTCAAAAACCTTCGGCTTCAACGAAAAAGCCAAAATTTTGGCTTTTTATTCTCTGCTTGCTTCTTCGCAAGCTTATTCTCTCGAAAATATTTGGAATAGAATTGTTCGCGCCTCACCAAAAAGACTGATGGATGTTGGTCATGACTTTCGAAAA---GTTCCCATGACCATGAAAATTTCACATGGAGGAGTTTGCATCTTTATTATGGGTGTTATTCTGTCCAACACAAAAAAGAGACAGTTTACTCAATTATTGCCTTTAGGTTCTGAACTACATATAGGAAGAGAGCATTGTTGTTTGCGAGGTATTGATCAATTACATGGACCCACCTTTCATTCCATTTGTGGTAATTTGATTATTTATAAACCGTCCTTAAAAAAT---CCATTCATTTTTGATTATGATGAATCATTTCGTGCCGACTTGTTGCCA------GCTGCGCTTTCGTACCAGAATGAAAAAGTTGAAACTTTTTTCCATGGTTCATGGAGAAATCATCATAGTTTCCCACTTTGGTTGACTGTGTTCCCAGAAAAAAGATTTTCTTTTCAAGAAACAAGCACTACCAAAGTGGCTATACATAGTAATCTTTTTACGGATCTATATGCTTTAATTGGAACTGGAAGTTTCGAAACAGGC---TGGTATATTACCATAATGAAACTACCTTTCATTTTCTGTATTTGGATAGGCTTCATTTTGGCTTCATTGGGAGGCTTGCGTAGTTTTCTACGTCAGCTGGCTTTATATAGATTGGATCGGAAT---ATGTATAAT---GAATTGGGCCATTATTTTTTAGTACTGAGTATTTTTGTTGCATTAACTTACAACAAAAGACCT---------GCGGCTATTTCACTTTATTTTCTCTTCTTTACTATTTCTTTTTTCGGTATTTTGTTTTGCTATATTTCCTCTGATTTTTTCAATTACAATGTATTTACCGCTAATGCGCCTTTATTTTATAAAATATCAGGAACATGGTCTAATCATGAGGGCAGTTTGTTATTATGGTGTTGGATCTTAAGTTTCTATGGATTTTTTTTGGGTCAT------CGGGTTCGACCTTGCAATGTTTCAAAACGAGGGCGCAGCAAAAATCTATTTTTTTTCCGCAGACCGCTCGTGGCTTTTCGCTCTGCTTCCTTCATGAAAAAAGAGAATAAACAATTCAGACATTTGTTGCAGAACCTGTTTGGCACCATAAATCATAAAAGCTCCCTCGAGAGCCAGTCCAAAGCGGCGCCCTCAGGTATCGTCCAAGAGAGAAGGTTAAAAACAAATGCAGAAGAAAATAAAAGGAGGCTTAAAAAATGGAAATTGAAAAAAAAAAAATCTAGA---TTTTTTTTTGCTTTATGTAATTTAGATTCTTTATTTTTGGCACAAAATGCAAATAATAAAGTTTCCTTTATTGATGAACGGCGAATTTAT------ATGGGCATTGCTTTCTTCTTTTCGATTTTCTTATTAGCAAGTTCCAATCCTTTTGTTCGAATCTCATTTGTTTGTACCAAATCACTTGCAGAATTAAATCCTGTTTTACAAGATCCTATATTAGCTATACATCCTCCCTGCATTTATGCAGGATATGTCGCCAGTGCTATCGGTTTTTGCTTATGTCCAGCCAAAATAATGAATGGTATCTCTGCACTCTATTTGCCGATGCGA---AGAGAAAGCAAG---------GCCGAAATTTTTGATGCTTTCTTTCTGATTACTCAGGAGAATGCAAAGAAAATTCTAAATCTATTTGAAAATACCTGTTCTCTTCATCCCAGTTTTGCTTTCATCTCGCTACGCAATAGAAGCCTACTCGGGCTT---CGG---CACTTGGTGTCGCCCTCTTCGCTCCGGTCGAAAGAGCGGAATCTTACAGAGAGCCAGTGGACGAAGCGTGTTGTT---------AAAGCGAATACTGCGTTTTTGTATTTCGGTTGGACCCGTAGCGCGAATAAAGTGGTCTCTGGCCATGGGTGGAAACAAATTCAAATTTGGATCTTGACATGCTGGTGTTTTTTGACTGTAGGCATATTGCTAGGAAGTTGGTGGGCTTATCATGAATTAGGGTGGGGGGGTTGGTGGTTTTGGGATCCTGTAGAAAATGCTTCTTTTATGCCTTGGCTATTAGCTACAGCTTGTATTCATTCAGTAATTTTCCCTAAATTGAATTATTGGACTTTGTTTCTCAATATGGTCACTTTTCTATGTCGTGTTTTAGGAACTTTTTTCGTACGTTCTGGATTGCTAACTTCCGTTCATAGTTTCGCCACAGATTCTACACGAGGAATCTTTTTATGGTTTTTTTTCCTCAACATTACTATCATATCTTTGATGTTTTTTTCTCAAATGAAGCGGCAATCAAGTACTAGGCTAGTTGGTGCATTATTTCTGAGGGCCCCAAAACCCGTAAACCAGATCTTATGGTATTCGCGGCGAAGCACTCTACAATCTCGTTTATTAAAGCTGATGGGGGAC---------ATGGCAAGACGACTATCGATTCTTAAACAACCTATATTTTCTACATTTAACAATCATTTAATAGATTATCCAACCCCAAGCAATATAAGTTATTGGTGGAGTTTCGGTTCGTTGGCTGGTCTTTGCTTGTTCATTCAGATAATTACAGGCGTTTTTTTAGCTATGCATTATACGCCTCATGTGGATTTAGCTTTTTTAAGCGTAGAACACATCATGAGAGATGTGAAAGGCGGCTGGTTGCTTCGTTATATGCATGCTAATGGGGCAAGTATGTTTTTTATTGTGGTTTATCTTCATATTTTTCGTGGTCTATATTATGGAAGCTATTCGAGTCCTAGGGAATTAGTTCGGTGTCTTGGAGTTGTCATTTTACTTTTAATGATTATAACAGCTTTTATAGGATACGTACTACCGTGGGGTCAAATGAGTTTTTGGGGAGCTACAGTCATTACGAGCTTAGCTAGTGCAATACCTGTGGTAGGAGATACTATAGTAACTTGGCTTTGGGGTGGTTTCTCGGTAGATAATGCTACCTTAAATCGTTTTTTTAGCCTTCATTACTTACTTCCTTTCATAATAGCTGCCGCTGCTATTATTCATCTTGCTGCATTACATCAATATGGCTCTAATAATCCATTGGGTATCAATTCTTCTGTGGATAAAATAGCTTTTTATCCCTATATGTACGTAAAAGATTTAGTATGTTGGGTAGCTTTTGCCATTTTTTTTTCTATCTTTATTTTTTATGCACCTAATGTTTTGGGGCATCCCGACAACTACATACCCGCGAATCCCATGTCAACTCCGGCTCATATAGTGCCAGAATGGTATTTCTTACCGGTTTATGCGATTCTTCGAAGTATACCTAACAAATTAGGGGGTGTAGCTGCCATAGGACTAGTTTTTGTGTCATTATTTGCTTTACCGTCTATTAAT---ACATCGTATGTACGTAGTTCAAGTTTTCGACCAATTCACCAAAAATTATTTTGGTTGCTTCTGGCAGATTGCTTACTTTTAGGCTGGATCGGATGTCAACCTGTGGAAGCACCATATGTTACTATTGGACAAATTGCTTCAGTTGGTTTTTTCTTCTATTTT---GCTATTACGCCCATTCTCGGCGAATTAGAAGCTAGATTAATCCAAAATTCTAATAGTCCTCGCAAGCTTTCCCACAACAATTTTGCACAAAGATGGCTGTTTTCCACGAACCACAAAGATATAGGGACTCTATATTGCATTTTTGGTGCCATTGCTGGAGTTATGGGTACATGCTTTTCGGTACTAATTCGTATGGAATTAGCACAGCCTGGCAATCAAATTCTTGGTGGAAATCATCAACTTTATAATGTGTTAATAACAGCTCACGCTTTTTTAATGATCTTCTTTATGGTTATGCCTGCGATGATAGGTGGATTTGGTAATTGGTTCGTTCCGATTCTTATAGGTGCACCTGATATGGCATTTCCACGATTAAATAACATTAGTTTTTGGTTGTTACCACCGTCACTGTTACTTCTCTTAAGTTCTGCTCTGGTAGAAGTGGGCGCTGGTACCGGATGGACGGTTTATCCGCCGTTAAGTGGTATAACCAGTCATTCTGGAGGATCTGTGGATTTAGCCATTTTCAGTCTCCATTTATCAGGTGTTTCCTCTATTTTAGGTTCTATCAATTTTATCACTACTATTTTCAACATGCGTGGGCCAGGAATGACCATGCATAGATTACCCCTATTCGTATGGTCCGTATTAGTGACAGCATTCCTACTTTTATTATCTCTTCCAGTATTGGCAGGTGCAATTACCATGTTATTAACTGATAGGAACTTTAATACAACCTTTTTTGATCCTGCAGGAGGAGGAGATCCAATATTATACCAGCATCTCTTTTGGTTTTTTGGTCATCCTGAGGTCTATATTCTAATCTTGCCAGGATTCGGTATCATTAGTCATATCGTTTCTACCTTTTCAAGAAAACCCGTATTTGGTTATCTAGGCATGGTTTATGCCTTGATCAGTATTGGAGTTCTTGGATTTATTGTGTGGGCGCACCACATGTTTACCGTAGGCTTAGATGTTGATACACGTGCTTACTTCACTGCGGCTACCATGATCATTGCCGTGCCTACTGGAATAAAAATTTTTAGTTGGATTGCTACCATGTGGGGAGGTTCAATACAATACAAAACACCCATGTTATTTGCTGTAGGATCTATCTTTTTGTTTACTGTAGGGGGTCTTACTGGAATAGTATTGGCCAATTCTGGGCTGGACATCGCTCTACATGATACTTATTATGTGGTTGCACATTTCCATTATGTTCTTTCTATGGGAGCTGTTTTTGCTTCATTTGCAGGATTCTACTATTGGATAGGGAAAATAACTGGTCTTCAATATCCAGAGACTTTAGGTCAAATTCATTTTTGGATCACTTTCTTCGGCGTGAACTTGACTTTCTTTCCTATGCATTTTTTAGGTCTTGCAGGTATGCCACGTCGCATTCCAGATTATCCAGATGCTTACGCTGGATGGAATGCCTTTAGTAGTTTCGGCTCGTATGTTTCTGTAGTAGGAATTTTGTGTTTCTTTGTAGTGGTTTTTTCCACCCTAACCAGT------GAAAACAAGTGTGCTTCAAGTCCTTGGGCTGTTGAACAGAATTCAACGACACTTGAATGGATGGTCAAAAGCCCTCCGGCATTTCACACTTTTTCAGAACTTCCGGTTATCAAGGAAAGCATT---AGTTTGAAAAATACATGGCTATTTCCAATTGGTTATTGTGACGCTGCGGAACCTTGGCAATTAGGATTTCAAGACGCAGCAACACCTATGATGCAAGGAATAATTGACTTACATCATGATATTTTTTTCTTTTTAATAATTATTTTGATCTTTGTATTATGGATGTTGGTTCGCGCTTTATGGCATTTTCACCATAAAAGAAATCCAATTCCGGAAAGAATTGTTCATGGGACTACTATAGAGATTATTTGGACCATTTTTCCTAGTATTATCCTGATGTTTATTGCTATACCATCTTTTGCTTTATTATATTCAATGGACGAGGTAGTAGATCCAACAATTACTATCAAAGCTATTGGACATCAACGGTATTGGACTTATGAGTATTCAGACTATAACAGTTCTGATGAACAGTCACTAACTTTTGATAGTTATATGATTCCAGAAGATGACTTAGAATTGGGTCAATTGCGCTTATTAGAAGTAGACAATCGAGTAGTTGTACCAGCAAAAACTCATCTACGTATGATTATAACATCTGCTGATGTACTTCATAGTTGGGCTGTACCCTCCTTAGGTGTAAAATGTGATGCTGTACCTGGCCGTTTAAATCAGACTTCCATTTTTATTAAACGAGAAGGGGTTTACTATGGTCAGTGCAGTGAACTTTGTGGAACTAATCATGCGTTTATGCCTATCGTTGTAGAAGCTGTTTCTTTGGATGATTATGTTTCTTGGATATCAAATAAATTAGAC---------------------------------------------ATGAGTGTCTCTCAAAAGCATCCTTATCATTTAGTAGATCCAAGTCCATGGCCTCTTTTGGGTTCATTGGGAGCTTTGGCAAGCACCATTGGTGGTGTTATGTATATGCACTCTTTTATGGGAGGTGGAACACTTCTTAGCTTAGGCTTGGGAATGATCCTATATACTATGTTTGTATGGTGGCGCGATGTTATACGTGAATCCACTTACGAAGGACATCATACATTTGTGGTCCAATTAGGACTTCGCTATGGTATGATTTTGTTCATCGTGTCTGAAGTCATGTTTTTTTTAGCTTTCTTTTGGGCCTTTTTTCATTCTTCTTTGGCACCCACGGTAGAAATTGGAGCTATTCGGCCCCCCAAAGGAATTGATGTGTTAAATCCTTGGGGAATTCCTTTTCTAAATACCCTTATTTTACTCTCATCCGGAGCTGCCGTGACTTGGGCTCATCATGCTATATTAGCTGGATTCAAAAAACAAGCTGTTTATGCTTTAGTAGCTACCATTTTGCTGGCTCTAGTCTTCACCGGGTTTCAAGGAATGGAATATGTAGAAGCACCTTTCACGATTTCTGATGGTATTTATGGTTCTACCTTTTTCTTAGCCACAGGGTTTCATGGTTTTCATGTTATTATAGGTACCATTTTCCTAATAATATGCGCTATTCGTCAATATCTAGGGCATTTTACCCAAACGCATCACTTTGGCTTTGAAGCAGCTGCTTGGTACCGGCATTTTGTTGACGTGGTTTGGTTATTCCTATTCGTATCCATTTATTGGTGGGGAGGTAAT?????????????????????????????????????????????????????????????????????????????????????????????????????????????????????????????????????????????????????????????????????????????????????????????????????????????????????????????????????????????????????????????????????????????????????????????????????????????????????????????????????????????????????????????????????????????????????????????????????????????????????????????????????????????????????????????????????????????????????????????????????????????????????????????????????????????????????????????????????????????????????????????????????????????????????????????????????????????????????????????????????????????????????????????????????????????????????????????????????????????????????????????????????????????????????????????????????????????????????????????????????????????????????????????????????????????????????????????????????????????????????????????????????????????????????????????????????????????????????????????????????????????????????????????????????????????????????????????????????????????????????????????????????????????????????????????????????????????????????????????????????????????????????????????????????????????????????????????????????????????????????????????????????????????????????????????????????????????????????????????????????????????????????????????????????????????????????????????????????????????????????????????????????????????????????????????????????????????????????????????????????????????????????????????????????????????????????????????????????????????????????????????????????????????????????????????????????????????????????????????????????????????????????????????????????????????????????????????????????????????????????????????????????????????????????????????????????????????????????????????????????????????????????????????????????????????????????????????????????????????????????????????????????????????????????????????????????????????????????????????????????????????????????????????????????????????????????????????????????????????????????????????????????????????????????????????????????????????????????????????????????????????????????????????????????????????????????????????????????????????????????????????????????????????????????????????????????????????????????????????????????????????????????????????????????????????????????????????????????????????????????????????????????????????????????????????????????????????????????????????????????????????????????????????????????????????????????????????????????????????????????????????????????????????????????????????????????????????????????????????????????????????????????????????????????????????????????????????????????????????????????????????????????????????????TATATCATTGGTATTTTAGCGAAAATACTTGGAATCATAATACCCCTTTTACTAGGAGTAGCCTTCTTAGTTCTAGCCGAACGTAAAATAATGGCTTCTATGCAACGTAGAAAGGGTCCTAATGTAGTGGGATTGTTTGGATTGTTACAACCTTTAGCAGATGGTTTGAAATTAATGATAAAAGAACCTATTTTACCAAGTAGTGCTAATTTATTTATTTTCCTAATGGCTCCAGTAATGACATTTATGTTAAGTTTGGTTGCTTGGGCTGTTATACCTTTTGATTATGGTATGGTATTGTCAGATTTAAATGTAGGTATACTTTATCTATTTGCTATATCTTCTCTAGGCGTGTATGGTATTATTACAGCAGGCTGGTCCAGTAATTCTAAATATGCTTTTCTAGGAGCATTACGATCTGCAGCTCAAATGGTTTCTTATGAAGTTTCTATTGGTCTTATTATCATTACCGTACTGATTTGTGTAGGTTCTCGTAACTTTAGTGAGATTGTAATCGCGCAAAAGCAGATATGGTTTGCTGCGCCCTTGTTTCCTGTATTCATTATGTTCTTCATTTCTTGTTTAGCAGAAACGAATCGAGCTCCTTTTGATTTACCAGAAGCAGAAGCGGAATCAGTGGCGGGCTATAATGTAGAATATTCTTCGATGGGTTTTGCTTTGTTTTTTTTAGGGGAATATGCTAATATGATCTTAATGAGTAGTCTATGTACATTGCTTTTTCTAGGAGGTTGGCTGCCTATCCTAGATATTCCTATTTTCTATGTGATTCCGGGTTCGATTCGGTTTAGTATCAAGGTTCTTTTCTTTTTGTTTGTATATATATGGGTTCGTGCAGCATTTCCACGATATCGTTATGACCAATTGATGAGGCTTGGTTGGAAAGTATTCTTACCTTTATCATTAGCTTGGGTAGTTTTTGTATCTGGTGTTCTAGTAGCCTTTGACTGGCTCCCT---ATGTTTGAAGATTTTTTGGCGCTTTTCCCAGAGATCTTTCTTATTAACGCAACCATCATTTTGCTGATTTATGGAGTTGTATTTAGTACCTCTAAAAAATATGATTATCCACCATTAGTGTGTAATGTTAGTTGGCTTGGTTTACTTAGTGTTCTAATAACT---ATCTTATTGGTCGCTTCTAGCACACCTCTAACTGTTGCCAATTTATTCTATAATAATTTAATAATA---GACAATTTTACCTATTTTTGCCAAATCTTTCTATTAATAAGTACGGCTAGCACTATAGTTATGTGTCTGGGTTATTTTAAAGAAGAGGGTTTGAATGCTTTTGAATCTATTGTCTTAATTCTACTTTCTACTTGTAGTATGCTCTTTATGATCTCGGCTTACGATCTAATTGCCATGTATTTAGCTATTGAGCTTCAAAGTTTATGTTTTTATGTGATTGCAGCATCAAAAAGAGACTCTGAATTTTCTACAGAAGCTGGCTTAAAATATTTTATTTTAGGTGCATTCTCCTCTGGAATTTTATTGTTTGGTTGTTCTATGATTTATGGATTTACTGGAGTTACCAACTTCGAGGAATTAGCTAAGATTTTCACCGGATATGAAATCACTGGTGCTCAATCTAGTGGTATCTTTATGGGGATTCTATTTATTGCCGTAGGTTTTTTATTTAAGATCACAGCAGTTCCTTTTCATATGTGGGCACCTGATGTATACGAGGGTTCACCTACTCTGGTTACAGCATTCTTTTCTATCGCACCTAAAATATCTATTCTTGCCAATATGGTACGTGTTTTTATTTATAGTTTCTATGATCCAACATGGCAACAACTATTCTTTTTTTGCAGCATTGCTTCTATGATTTTAGGAGCATTGGCTGCAATGGCTCAAAACAAAGTCAAAAGACTTTTAGCTTATAGTTCTATTGGACATGTAGGTTATCTTTTTATCGGTTTCTCATGTGGAACCATAGAAGGGATTCAATCGCTACTAATTGGTGTTTTTATTTACGTATTAATGACCATCAATGTATTCGCCATAGTTTTAGCATTACGTCAAAACCGTTTCAAATATATAGCAGATTTAGGTGCTTTAGCCAAAACTAATCCTATTTTAGCGATTACTCTGTCTATTACCATGTTTTCATACGCAGGAATACCCCCGTTAGCCGGATTTTGTAGCAAATTTTATTTGTTTTTTGCTGCTTTAGGCTGTGGGGCTTACTTACTAGCCTTAATAGGAGTTGTTACTAGTGTTATCAGTTGTTTTTATTATATACGCTTTGTGAAAATAATGTATTTTGATACACCTAAAAAATGGATTCTATATAAACCAATGGATCGTGAAAAATCCTTACTACTAGCAATTACTTTATTTTTGATCAGTTTTTTCTTTTTATACCCTTCTCCTCTATTCCCAATTAGCCATCAAATGGCACTAAGTCTATGTTTG---ATGGAATTTGCACCTATTTGTGTCTATCTAGTAATAAGTTTGCTATTTTCTTTGATCTTAATCGGTGTTTCCTTTCTATTTGCTTCTTCTTCTAATGCTTATCCGGAGAAATTGTCAGCTTACGAATGCGGTTTTGATCCTTTCGATGATGCCAGAAGTCGTTTCGATATACGATTTTATCTCGTTTCTATTCTATTCATTATATTCGATCCGGAAGTCACCTTTTTATTTCCTTGGGCAGTTTCTCTTAACAAAATTGGTTTGTTTGGATTTTGGTCTATGATAGTATTTTTATCGATTTTGACGATTGGATTTTTATACGAATGGAAGAAGGGCGCTTTAGATTGGGAGATGTTACAATTTTTAGCTCCATTTTATTCCAATCTCAGTGGTCTCATTCTGTGTCCTTTATTAGGAAGCATCATTCTTTTCGTTATCCCCGATCCCAGAATACGACTGATACGAAGTATTGGTTTGTGCACCTCTTTGATTACTTTCTTATATTCCCTTCTTTTCTGGATACAATTTGATAATTCTACAGCCAAATTTCAATTCGTGGAAACCATTCGATGGCTTCCTTACTCAAACATCAATTTTTATATAGGTATAGACGGTATCTCTTTATTTTTCGTGGTCTTGACCACATTTTTAATTCCTATTTGTATCTTAGTAGGTTGGTCCAGTATTAAAAGTTATAAAAAAGAGTATATGATAGCATTTTTAATTTGTGAATCTTTCATGATTGCTGTGTTTTGCATGCCGGATCTTCTATTATTTTATGTTTTTCTTGAAAGCGTTTTAATCCCTATGTTTATTATCATAGGGGTATGGGGTTCTAGACAAAGAAAAATCCAAGCAGCATATCAGTTTTTCTTATATACTTTACTCGGATCTGTCTTCATGCTCCTAGCCATTTTATTCATTTTTTTCCAAACAGGAACCACCGATTTACAAATATTATTAACCACAGAATTTAGTGAGCGACGCCAAATATTGCTATGGATTGCTTTTTTTGCTTCTTTTTCTGTCAAAGTGCCTATGGTACCAGTTCATATTTGGTTACCTGAAGCTCACGTAGAGGCACCTACGGCTGGATCTGTAATCTTGGCAGGAATTCTTTTGAAATTAGGAACCTATGGTTTTTTAAGATTCTCTATACCCATGTTTCCTGAAGCGACACTCTATTTTACTCCTTTCATTTATACCTTAAGCGTCATTGCTATTATATATACTTCCTTGACTACAATAAGACAAATCGATCTGAAGAAAATTATTGCCTACTCTTCAGTAGCTCATATGAATTTTGTGACTATCGGTATGTTCAGTCTAAACATACAAGGAATTGAAGGTAGTATTTTACTTATGTTAAGTCATGGAATGGTTTCTTCAGCCCTTTTTTTATGTGTTGGTGTTTTATATGACCGACATAAGACTCGACTTGTTAAATATTATGGAGGTTTAGTCAGCACCATGCCCATGTTCTCTACGATCTTCTTATTCTCTACCTTAGCCAATATGAGTTTACCTGGTACTAGCAGCTTTATCGGAGAATTTCTTATTTTAGTAGGAGCTTTCCAGAGAAATAGCTTAGTGGCCACATTAGCGGCACTTGGAATGATTTTAGGCGCAGCTTATTCTCTTTGGCCATATAATCGTGTAATTTTTGGGAATTTCAAACCCAAATTCCTCCAAAAATTCTCCGATTTAAATAGAAGAGAAGTTCTAATATTTTTCCCTTTTATTGTTGGAGTTATTTGGATGGGTGTCTACCCCGAAGTTTTCTTAGAGTGTATGCATACTTCCGTAAGTAACTTAGTGCAACATGGAAAATTTGATATGGATCTAGTAAAATATTTAACATTTTCTATGATTCTTTTTCTTTCAGGTATTTGGGGGATTTTCTTGAATAGAAAAAATATCCTTATTATGTTAATGTCAATTGAGTTAATGTTACTTGCGGTCGATTTAAACTTTCTGGTATTTTCGGTTTATTTAGATGATATGATGGGTCAATTATTTGCTTTATTTGTTTTGACGGTGGCAGCTGCGGAATCCGCTATTGGGCTGGCCATTCTGGTTATAACTTTTCGAATTCGTGGGACTATCGCAGTGGAATTTATTAATTGCATGAAGGGAATGTATTTATTAATTGTAACTTTACCTTTACTAGGTAGTTGTGTAGCAGGTGCTTTTGGTCGTCTTCTTGGTCTACGAGGAACTGCTATAGTCACAACCACGTGTGTTTCATTATCTTTCATTTTCTCTTTGATTGCTTTTTATGAAGTTGCACTGGGAGCCAGTGCTTGCTATATGAAAATTGCTCCATGGATTTTTTCCGAGATGTTTGATGCTTCTTGGGGCTTCTTTTTTGATAGTCCGACTGTAGTTATGTTAATTGTGGTTACATTTGTAAGTAGCTTAGTTCATCTCTATTCCATTTCATATATGTCTGAGGATCCACACAGCCCTCGATTTATGTGCTATTTATCCATTTTTACTTTTTTTATGCCAATGTTGGTCACCGGAGATAACTTTATCCAATTATTTTTAGGATGGGAAGGAGTAGGTCTCGCTTCATATTTGTTAATTAATTTCTGGTTTACACGACTTCAGGCCAATAAAGCAGCTATAAAAGCTATGCTTGTCAATCGAGTAGGTGATTTCGGATTAGCTCTCGGGATTATGGGTTGTTTTACTATTTTTCAAACAGTAGACTTTTCGACTATTTTTGCTCGTGCTAGCGCTCCCCATCATTATTTTATTTCTTGCAATATGAGATTTCATGCCATAACTGTTATTTGTATCTTACTTTTCATCGGCGCTGTTGGGAAATCTGCACAAATAGGATTGCATACTCGGTTACCTGATGCGATGGAGGGTCCCACTCCAGTATCTGCTTTGATTCATGCAGCTACTATGGTAACAGCAGGCGTTTTTATGATAGCAAGGTGCTCCCCTTTATTCGAATATTCATCCACTGCTTTGATTGTTATTACTTTCGTAGGGGCTATGACGTCATTCTTCGCGGCAACCACTGGAATATTACAGAATGATTTAAAGAGGGTCATAGCCTATTCAACTTGTAGCCAATTAGGCTATATGATATTTGCTTGCGGTATTTCCAACTATTCCGTTAGCGTATTTCATTTAATGAATCACGCTTTTTTTAAAGCATTACTTTTTTTGAGTGCAGGTTCAGTGATTCATGCCATGTCGGATGAGCAAGATATGCGTAAGATGGGAGGGCTTGCTTCCTTGTTACCTTTCACTTATGCCATGATGCTTATAGGCAGTTTATCTTTAATAGGTTTTCCTTTTCGTACTGGATTTTATTCTAAAGATGTTATTTTAGAGCTCGCTTATACTAAATATACGATTAGTGGTAACTTTGCTTTCTGGTTGGGAAGTGTTTCTGTCTTCTTTACTTCCTATTATTCTTTTCGTCTACTTCTTTTAACTTTTTTAGCACCAACAAATTCATTCAAGCGAGACATCTTACGATGTCATGATGCGCCCATTCTTATGGCAATCCCTTTAATCTTTTTGGCTTTTGGAAGTATTTTTGTAGGATACGTGGCCAAAGATATGATGATTGGTTTAGGTACCAATTTTTGGGCTAATTCTCTTTTCATACTACCAAAAAATGAAATTATTGCCGAATCCGAGTTTGCTACTCCAACAATTATTAAACTAATTCCTATTTTGTTTAGTACTTCAGGTGCTTTTATGGCATATAATATAAATTTTGTAGCAAATCCATTCATTTTTGCTTTGAAAACTAGTACTTTGGGTAATCGATTATATTGCTTTTTAAATAAGCGCCGGTTTTTTGATAAACTTTTCAATGACTTTATAGTCAGGTTCTTTTTGCGTTTTGGATATGAAGTTTCATTTAAAGTTTTAGACAAGGGTGCTATTGAAATCCTGGGACCTTATGGAATTTCGTACACATTTCGAAAATTAGCCAAGCAGATAAGTAAACTTCAAAGTGGTTTTGTTTATCATTATGCTTTTGTAATGTTGATCGGCTTAACCATATTTATTACCATAATAGGTCCGTGGGATTTTATTTCTTTCTGGGTAGATAATCGATTGTATTTTATTTACATAGTGAGTCTATTTATTCATTTTGAAAAC---GACATTATACTTTTTTCTGTTTTTTCGAGCATTGCTTTAGTCTCTAGTGTTATGGTAATACGTGCTAAAAATCCAGTCCATTCTGTTTTATTTTTCATCTTAGTTTTTTTCAACACTTCGGGTTTACTTGTTTTGTTAGGTCTCGACTTCTTTGCTATGATCTTTTTAGTGGTTTATGTAGGAGCTATTGCCGTTCTATTTTCATTTGTAGTTATGATGTTGAATATTAAAATAGCAGAAATTCACGAGAATGTATTGCGTTATTTACCTGTAGGTGGTATTATTGGAGTTATTTTTTTGTTGGAAATTTTCTTCATTGTAGATAATGATTACATTCCAATATTACCAACGAAATTGAGTACAACCTATTTAACATATACAGTTTATGCTGAAAAGATACAAAGTTGGACTAATTTGGAAACATTAGGCAATTTACTTTATACCACCTATTTTGTTCTGTTTTTGGTTTCTAGTCTTATTTTATTAGTAGCTATGATTGGGGCTATAGTACTTACTATGCATAAAACTACTCGAGTCAAAAGACAGGATGTGTTCCGACAAAATGCTATAGATTTTGAAAAT---ACTGTCAAAAAAATCAGAGAT---ATGGCTAAAACCAAACAAATCAAAAATTTTACTTTGAATTTTGGACCTCAACATCCTGCTGCTCATGGTGTTTTACGATTAGTATTGGAAATGAATGGAGAAGTTGTAGAACGCGCGGAACCGCATATTGGATTACTTCATAGAGGCACAGAAAAATTAATCGAGTATAAAACTTATCTTCAAGCTTTACCTTATTTTGATCGTTTAGATTATGTTTCTATGATGGCCCAAGAACATGCTTATTCTTTAGCTGTAGAGAAACTTTGTAATTGTGAGGTACCATTACGAGCTCAGTATATACGAGTGTTATTTCGTGAAATAACTCGAATTTTAAATCATTTACTTGCTTTAACTACTCATGCTATGGATGTGGGGGCATTAACTCCGTTCCTGTGGGCCTTTGAAGAGCGAGAAAAACTTTTAGAATTCTATGAAAGAGTTTCAGGAGCCAGGATGCATGCCAGTTACATACGACCAGGCGGAGTTGCACAAGACATGCCTTTGGGCTTAAGTGAAGATATTTTTCTATTTACACAACAATTTGCTTCTCGTATTGATGAAATAGAAGAAATGTTAACCAACAATCGTATCTGGAAACAACGATTAGTTGATATTGGTACTGTTACCGCACAGCAAGCTTTGGATTGGGGATTCAGTGGTGTAATGTTAAGAGGCTCAGGAGTATGCTGGGATTTGCGAAAATCAGCACCTTACGATGTGTATAACCAATTGATTTTCGATGTACCCGTAGGTACCAGAGGAGATTGTTATGACCGTTATTGTATTCGTATCGAAGAGATGCGACAAAGTATTCGAATCATTATGCAATGTCTTAATCAAATGCCTAGTGGCATGATTAAAGCGGATGATCGTAAGCTATGTCCCCCTTCACGATCTCAAATGAAACAATCCATGGAATCTTTAATTCATCATTTCAAACTTTATACAGAAGGTTTTTCTGTACCAGCTTCTTCTACCTATACTGCAGTAGAGGCACCTAAGGGAGAATTTGGTGTGTTTTTAGTCAGTAATGGAACCAATCGTCCTTATCGTTGTAAAATAAGAGCACCTGGTTTTGCTCATCTACAAGGGCTTGATTTTATGTCCAAACATCACATGCTATCAGATGTTGTTACCATAATTGGTACTCAAGATATTGTTTTTGGAGAGGTAGATAGAGTGGATAACCAATCGTTTTTCAAATCTCTGATAGCTACTTTACCG---AAATGGATACATCAATTTCGAAAATCAAAACATGAAAATATATTCTATACCAATCCTGATTACCTATTTCAATTATTATGGTTTTTGAAATATCATACCAATACACGTTTTCAGGTCTTAATCGATATTTGTGGAGTTGATTATCCCTCTCGAAAACAAAGATTTGAAGTAGTTTATAATTTACTAAGTATTCAATATAACTCACGCATTCGTGTACAAACCAGTGTGGACGAAATAACTCCAATTTGTTCGGCAGTCACTATATTTCCGTCAGCCGGCTGGTGGGAGCGAGAAGTTTGGGATATGTTCGGTGTTTATTTTTCTAATCATCCCGATTTACGCCGTATATTAACAGATTATGGTTTTGAGGGTCATCCATTACGAAAAGACTTTCCTTTAAGTGGATATGTGGAAGTACGTTATGATGATTCAGAGAAACGTGTGGTTTCTGAACCTATTGAGATGACTCAAGAATTTCGCTATTTTGATTTTGCTAGTCCCTGGGAACAAAGTTCGGACAAAATGCTAATAAAACAAATTGTTATACGGAAAAAAGCCCAAGAGATTAAAAAATCTCCATATATTCTTTTATTTCATTGTAGTGGCTTGACAAGTCGACAATGGCGACAACTCAAAAATCTATTGTGTGCCTTTCGAGGTTTATTTCGACCA---CTACCACGTAGAAACAAGCAAGGTGGTTTTATTGAGCAGCTTGCTTCTAGCGCAGGTCCCACTTGTATCTTGTACTTAACTAAAGAAGCACCAGATTGGTCACAGTTATTACCTTTGGCCTCATACAACCAAAATCTAGTTTTATTATACGGACAACTTCAATCTACTTTAATCAATCATATGGATATAGAAAAAGCGGCTAATTTAGAAATAACATCAGTATTTCAACAACTTTTTGAGCTCATTTTTTACCCATATAATTCTTTATGTTCTTGTTTGAACAAGCCAATTTATGCTCTACCCACTATACAAGAAAAGGTGCTATATCCAAAACGTACAAAATTTCGTAAATATCAAAAAGGCAGATTTAAGGGTTGCAAAGCAGACGGTACACAACTTTGTTTCGGAAAATATGGCATGAAAAGTTGTGAAGCTGGTCGTATCTCATATCAAGCAATTGAAGCAGCGCGTCGTGCTATAAGCAGAGAATTTCGAAGAAATGGTCAAATATGGGTAAGAGTTTTCGCAGATATTCCTATTACTAGTAAACCCACCGAAGTCAGAATGGGAAAAGGAAAAGGGAATTCTACAGGTTGGATTGCTCGTGTGGTAGAAGGACAAATCTTATTTGAAATGGATGGTGTGAGTTTGTCAAATGCGCAACAAGCTGCCACATTAGCGGCGCATAAACTATGTTTGTCAACCAAGTTTGTTCAATGGTTT---------------------ATGACACTAAAACAATTAACTTTTCGTTTAAAAAAAAAGTCTGCTGGCAGAAATTCATCAGGGCGTTTACTGTTTTTCATCGAGGAGGTGGATAGCGATTGCATCGGAAAATGGATTTTCAACGGAGCATCGACTATGCCTCTTGGATTGCTT---TACGATGGCTCGGAGCAATGGGACAAGCGGAGGCAGCCAATAGTCAAACAGAAGAAAACGCCAAGC---GTTTTCTTGGTCGGAGAGAAAAAAATCTTTTTTTTTTCGGCCTCTTATTTTCGTCTTCCTTCTTGTTCAGGAAAGCCCAGAGAAGAAATTACGTTTTTTTCTCTGCCCTTTTCTCTCCAGAGACAAAGAGAGAGGCTGCAATTT---GGCCTTTCGGTAGCTTTCTCGATTTACCTAGGA------------------CCTCAGCCGGGTCAAAGCCCGCTTTCTTTGCTTCGCGAA---AAAACTTTGGAGGACATGATACGTTTTCTGAAAATGAGGGCGGAAGATGGAAGACGCATAGCGGGGTGCAAAGAATCGAGCGCAAAGCGCTTTCTTGGAGAACCAATATATTTTTTTCTTTCAAACCTGAGCATAGCGAAAAAGGACCAATGGTTGAGGCGGGCAAAG---ATCGTGCACCTTTCACTTATATAT---CTAGTGATCAGT---AAGCTGGCAAGACGG---ATTGTGATTGGTCTAAACCTTCGACTTCGTTCGATCAACATAAATCTTCCCATAATTTGC------CCCATAACGACCTTCGGTTCCGAAACCACTTTGTTCACC---CAAATGAAGGCCAAAGGTCCCTCAAAGAGCCCGTGCAGCGTCAGGCTGGGGGGGACTACGCTTCAAGTGAGAATAAAAACATACTTGATTATATACCTA---GCACATGGATACATAATATTGAATAAGGCGCAAAGTTGGTTCGAGCTGTTCACTCCACTCCGTTTTCATTACGAAAATTTATTACGTCAAGATTTGTTGTTAAAATTGAATTATGGCAACATTATGGAAGTTCCTAGATTGTGTAAAATAATAATAGTTCCAAAGGCACCCTCTAAT------TTGATAAAAAATGTAAAATTAGCTATGGAGATTGTTTGTGGTCAAAAATTCATACGGACACGAAGCAGATCGGCAGGAAAGTCGTTTCGATTTAATAAATTTCTATTGAATCGAAAAGACACAGGATATGTCACT---TACCTAGCACAGAGCACTCTACGGGGGCATACCATGTATAATTTCTTGGAAAAACTTATTACGATAATATCTTTTTACGATTACCCAGTTAAAGTACAAAAAAGCTCCATTCGATTATCAATGCCAACGCCGTTGTTACGATTATTTCCGGAAATACAAAATCATTTCGAGATTTTTGAACATATTCAAGGGTTTGATGTAACTATTGTTACTTCGGCCAAAACACAAGATGAGGCTTTCATTTTGTGGAGTGGTTTTCTGCAAAAAGAGGTT------------------ATGAGCTTTACTCAACTATTTCCCCAATATAATTCTAGTTTGAATCCATTACGCGGAAGCGCTATACAATGTTCAGTTAAAAAATTACGACAAAGCATGATATTGGTGGATACGGGGCTGAAAACTCCAATAATTTGTTTCCAACATGAGCTGAAAAGAGTGCCAATCACTAAGCAAACGAGGTTTATT---TTGGAAGATGTGGAAGTGTTTGGTGAACCAAAAATGCTTTTGTCAAAACCTCTAGAAAGAAAATGTAAAAGCAAACTAGTTTGGACTGAACTAACT---AGAATCTGGCGAAGTGACCGGTTGAATTCAGTCAAAGGAGGTTATGCGGTAGCAATCGCAGGTCATATAGCTTTTCTTCCAAAGAGTCTTCGCAGAAATCGAAAAGTATTTCATAGTCAATGGAGAATCTTCTCTATTTTGAACATGAACTCAAAAATTGGCAATATCGTAGTAAAAGAAATTGGTGATGGCAAACTAGATTATTCTTCGCCGGCAAAACCGCGTCAGAAACGAGTAAAGCGTTTGGGCACAAAGCGGAAACACTTGCAAGACACGAAAAAAGAC---ACAGTTTTTCATAAATATGAAAAGACCGAAAAAGAAAAAAAGAAAAATTCGAGCTTTATTCCTATGGTCTTTACGACCCAA?????????????????????????????????????????????????????????????????????????????????????????????????????????????????????????????????????????????????????????????????????????????????????????????????????????????????????????????????????????????????????????????????????????????????????????????????????????????????????????????????????????????ATGCAGAAGAAAAAAAAGCACGGTATTGCATATATTCGATCAACTTTAAGTAATACCATCATTACTGTAACAGATCATAAAGGAGATACAAAAACTTGGTCCTCCTCAGGTTCATTGGGGTTCAAGGGATCTCGTCGCTCAACCAATTATGCTGCTCAAGCAACTGCAGAAAATGCTGCCCGAACTGCTATTCAACTAGGAATTAAGTCGGTTGAGGTTGAAATAAAAGGGTTAGGTTATGGAAAGGAATCGTCGCTACGTGGTTTACGACTAGGAGGTCTTATTATTACTAAAATTAGAGATGTGACCCCAACCCCACATAATGGATGCCGACCCCCTAAAAAACGCCGTGTTATGCCTACAATAAATCAATTGATTCGTCATGGTAGAAAGTCAAAACGGCGCACACAACGTACTCGAGCTTTAACCCAATGTCCTCAAAAGCAAGGAGTATGCCTGCGTGTTTCGACGAGAACACCAAAGAAACCTAATTCAGCTTTACGCAAGATAGCCAAAGTACGTTTAACCAATCGAAATGAAATAATTGCTTACATTCCCGGCGAAGGCCATAATTTGCAAGAGCATTCTGTGGTTATGGTTAGAGGGGGTAGAGCGAAAGATTTGCCAGGTGTAAAATACCATTGTATTCGAGGAATTAAAGATTTGCAGGGAATACCGAGTCGACGTCGAGGCAGATCTAAATATGGTACAAAAAAACCCAAAGATTCTATGTCATATATTTTAGGAACTAATTTAGTGCCGAATGAACAAGTAGAAATTGCTTTAACTCGAATCTTTGGACTTGGCCCTAGAAAAGCAATTCAAGTGTGTGCTCAATTAGGTTTTAATGATAACATTAAAGTTAATAAGTTAACTAAGTATCAAATTGACCGAATTATCAAAATAATAAGTCAAAATTATTTAGTTGATTTGGAATTAACGAGAGTAATTCAGAGGGATATTAAACAATTGATGAGTATTGGTTGTTATCGCGGTTTTCGCCATAATGCGGGATTGCCCTTACGTGGTCAACGAACTCATACTAATGCTAAGACTTGTCGCAAATCGATCAATCAAATGTCAAATCAA---ATTATACGAGATCATACACGTAGATTACTTGTGGCTAAATATGAATTGGAGCGAATGCAATGTAAAGCTATTTCTCGACACAAAAACCTCCCTAATCAAATACGTTATGAATATTTTTTAAAGTCGTCTAAGTTGCCAAGAAATAGTTCCAGAACACGAGTAAGAAACCGATGTATTTTCACAGGTCGCCCCCGTTCCGTATATAAGTTATTTCGCGTTTCTCGTATAGTCTCTCGTGAATTAGCATCTAAAGGTTCTTTAATAGGCATAAACAAATCGTGTTGGATGACACGA---TCTGTATGGAAAGGCCCTTTTGTGGATGCTTGCTTGTTCAAGCAAAAAAAGATCAGATGGAAAATTTGGTCACGTAGATCTTGTATTCTGCCTCAATTTGTCGGTTGCTATGCACAAATTTATAACGGAAAAGGTTCTGTTGGTTTGAAAATTACTGAAGAAATGGTTGGTCATAAATTTGGAGAGTTTGCTTCTACACGGAAACCTTCTTCGAGAACGAAAATAAGACAAAAAAAAAAGGTACGA---ATGTACAATTCTAGTTTGTTGGTTATTCAAAAATTATTAAGTACAAATGCATATCTGGGCCATCGAATACCTACTTCCGATTTTCAAGGATATTTATACGGATTTAGAAATGAAATGGCTATTATTAATTTAGAAAAAACACTTATTTGTTTACGAAGGGCTTGTAATTTGATTGAATCTATTATTCGTGCAAAAGGCCATTTTTTATTAGTGAATACCGAT---CCAGAATATAATAAAATAGTTCGACAAATGGCAAAAAGAACCAATCAGAGCTATATCAATCATAAATGGATTGGAGGATTTTTGACCAATCGCAAACATATGAAAAATGTACAAAAACACTTTCAGAATTTTTCTGCGCATTCCAAATTTAAAGACGCCTCTATATCGTCGCCCTTCGATTTTTTTCCGCATTTCAGAAAGATGCAAAAATGTTTTGAAGGAATCATGACACACGATATTCCAGATTGTTTAGTAATAATAGATGCAAATAAAAATTCTATGGCTATACTTGAAGCCAATCAATTACAAATACCTATCGTATCTTTGGTGGATTCTAATATTTCGAACAGATTACAAAAATTAATAACTTATCCCATTCCAGTAAATGATGATTCTATACAGTTTGTATATCTATTTTGTAATTTGATTACGAAAACAGTCATTCTTTCACAAAGTGCTTGGCCGCTCTCGCGAAAACCCTTAGATCGGGGCCGCAGGCCC---ATGGCGCAAAAAATAAATCCGATTTCAGTCAGACTGAATCTGAATCGTAGTTCAGATTCAAGTTGGTTTAGTGATTATTATTATGGAAAATTGTTGTATCAAGATGTAAATTTTAGAGATTACTTTGATTTAATACGTCCACCTACGGGAAAAACGTTTGGCTTTCGTCTCGGTAAGTTTATTATTCATCATTTTCCCAAAAGGACATTCATTCACGTCTTTTTTTTGGATCGA---------CTTAGCCGATCG---------------------------------AGACACACAGGCCTTGGGGCAATACAATCGGTCAAGCTGATTAGGCGTATTGACGACACGAAGATACAGCGAAACGAA---------------------------------------------------------------------GTCAAGATTCGG---------------CGCTATGGATACGATGATAAGTTACCA---TCGATGCACGGAATCGATCAATTACTTCGGATCAGCGGTGCCTCCAAAAACTCTACTTCTTTGAGG---------AACGATGCCCTT---TTGGAGAATGATGACAGATCAGAAAAAAGCTATGCGTTTTCTTGTTTTGGCTCTCTG------------CGTCAAATTAGCGATGTATTTCCACAGACCCTTTTCGCGGCTGTGCGTGCTCCTCTAAATCATTTGGTCATGCAATACTTCTTTTATTCAAAGAACCGAATTCAATTTGATCCTAACATAGTTTCCAATTTGGCGGCACGGAGC---ATAATTAAAAAATATATTACGAAGGGAACAGAAGAAAAAGAGGACAGCTTGAAAAAAAGAATGCGTTCTATTCTGTCAAATAAACGCATTTGTTCGAAAAAAGAAGGCTTA---------GAAGCCTTACGGGGTTCTACCCACTTCATCCGCTTGGCGAATGAAGTGGGCTTTGCGAGAAAAAATAGACCCTCTCCGAACATCCAAACGGCTTATTCAGTTTGGCTTTTCTCTGAACGTAGCGCGTTAGCTTTGCGCACGGCACTAACGTTCCCACACCAAAATGCCCTCTTGCGCAAACAGAGCCTTTTAAGGCTTCGTTCTCGAATTTATCGCCAA---GGCGTGCCATTAGCTGATAAT---TACATGATGAAAAATACAGAGCTGATTCGGCAAATATTGGATTTTGGTGCTCCCTTCATTTCAAGAGATGCT---AAAGTTCACTCTTTGTTCAGTCGTTATTATTATTGGAAAAAAATGCAATTTTTTTTATCTAATCAAACAAAAACTAATACCTTAATTAGGCCAGTCAAAATAGCTTCTGTTTATCAAAGTGCTTCTCTAATTGCTCAAGAAATATCTTGGAAACTGGAACAAAAAAAA---TCATTTCGACAAATTTGTAAATCTACATTTCAAGAGATTGAAAAATGC------CAATATGTTAAAGGAATCCGTATTTGTTGTTCAGGCCGATTAAATGGCGCAGAAATAGCTAAAACTGAATGCAAAAAGTACGGTGAAACCTCTTTACATGTATTTTCCAATCAAATCGATTATGCGAAAGCACAAGCATCTACTCCTTATGGGATTTTAGGTGTCAAAGTGTGGGTTTCATATTTT---ATGCCTGCATCAAGATTCAAAACTTGTCGTCAAATTTCGGAAAATGTTTGGCAGACCAAAAAACTTACTCAAAAACAAAAAGCCATTATTTTGAAGCTTCAAAAA---------------------------AAAACAAATAAAAAACAATCTGACTTTTCCAAAGAATTACAGACTATACAAAAGTTGTCCCTTTTTTATGGAAAATTACCCATGCGAAGGTCTAAAACGCAGACTTATCTAGATAAAAAAAATAGTTTGTTATTCGATATAGAACGAAGATTAGACGTGATTCTGGTTCGTCTCAATTTCTGTTTGACTATTTTTCAAGCAAGGCAGCTAATAAGTCATAAAAAAATTTGTGTCAATTCTAAAATGGTCAATATTCCTGGTTTTCAATTATCTAAGGGTGATCTTATATCTATTCAAGATAATTTT---------------------------------------------------------------------------------------------------------------------------------------------------------------------TTATATTTCATTAGATCAAAAATAAGACAAAATTTTCAA---------------------------------------------------------------------AGTAACCGAATATGGAGA---------------------------------------------------------------------------------------------------------------------------------------------------------------------------------ATAAAACCTACTCATTTGGAGGTTAATTATAAAACACTAAAAGCCGTGGTATTGTATGAACCTCAACAAATACAATTCCCTTATAGC---------------ATAGATCTAGACCTTCTTGAT---------------------ATCCGGGGCTTGCATGGTAAACAGAAACAATTAATAAAAAAATTGGTCCATATTTGCATGATTAATGGTAGAAAAACGAGATCTCGTGCTATTGTTTATAAAACTTTTCATTGTCTAGCTCAG---CATGGCGATATATTGAGACTTTTGGTTAATGCCATAGAAAATGTCAAGCCTGTTTGTGAAGTGAAAAAGGTAAGAATTTCTGGTACTACTCAATTAGTACCATCTATTATGGCAGCAAATCGTCAAGAGACCTTAGCCATTCGTTGGATGCTCGAAGCGGCAGCCAAACGACGTATTAACAAAAAAATGAGCTTAGATCAATGTTTAGCTGATGAGATATTGGATGCTTCCCGAAAGATGGGGATTGCACGTAAAAAAAGGGATGATCTTCATAAACTGGCTCAAGCCAATCGTAGTTTTTCGCATTATAGATGGTGGATGAAAATCAATCGACCCTTATCCCCTCATCTTACCATTTATAAGCCACAGCTTACTTCTACCTTCTCTATTTTTCACAGAATTTCTGGGGCTTTCTTAGCCATTATGGTTTTTTCTAGTATCCTCTTCTTGAAAATAGGCGATCTTAACCTTACTTCTTATTATCTTTACCGGTACGCTTTTTTCTTCACTTTCTATTTCTATTGGTTGATTTCAAGCGTAGTCAATTTCAGTTTATTGGCTTTGTGCTATCATATGAGTAATGGAATTCGTCATTTATTGTGGGATTTAGGTTTTTTTTTAGAATTATCCAAAGTATATACTTCCGGAATTATTATGTTATTCTGTGCAACTTTTTTAGCTGTATCGAATATTATCCGATTCTATTTCTCA---ATGAAAGCTCATAGAGAAACCTTGGGGCATTGGCTTCTTCAAAGAATGACTGCCGCTTCTCTAATCCCAACCATTTTTATATCAAAT---GTTTCTACTTTGATTCTGTTAAACATTTTGTTATTCTGGCATATTCATGTGGGAATTGAAGAAATTCTGACAGATTATGTTCACCATGAAATAACACGAAATTGGATCTTGATTCTTTTCAGAGTATTTTGTTTAATAATTATCAAATACGTTTTTTTGTTTTTTGTTTTT---
Arabidopsis_thaliana	ATGGAATTATCTCCTAGAGCTGCGGAACTAACGAATCTATTCGAAAGTCGAATTAGGAACTTTTACGCGAATTTTCAAGTGGATGAGATCGGTCGAGTGGTCTCAGTTGGAGATGGGATTGCACAAGTTTATGGATTGAACGAGATTCAAGCTGGGGAAATGGTTCTTTTTGCCAACGGTGTGAAAGGAATGGCCTTGAATCTTGAGAATGAGAATGTCGGGATTGTTGTCTTTGGTGGTGATACCGCTATAAAAGAAGGAGATCTTGTCAAGCGCACTGGATCTATTGTGGATGTTCCCGCGGGAAAGGCTATGCTAGGGCGTGTGGTCGACGCGATGGGAGTACCTATTGATGGAAAAGGGGCTCTAAGCGATCACGAGCAAAGACGTGTCGAAGTGAAAGCCCCTGGGATTCTTGAACGTAAATCAGTGCACGAGCCTATGCAAACAGGGTTAAAAGCGGTAGATAGCCTGGTTCCTATAGGCCGTGGTCAACGAGAACTTCTAATCGGTGGCCGACAAACTGGAAAAACGACTATTGCTATCGATACCATATTAAACCAAAAGCAAATAAACTCAAGGGCCACCTCTGAGAGTGAGACAATGTATTGTGTCTATGTAGCGATTGGACAGAAACGCTCGACTGTGGGACAATTAATTCAAACTCTTGAAGAAGCGAATGCTTTGGAATATTCCATTCTTGTAGCAGCCACCGCTTCGGATCCTGCTCCTCTGCAATTTTTGGCCCCATATTCCGGGTGTGCCATGGGGGAATATTTCCGCGATAATGGAATGCACGCATTAATAATCTATGATGATCTTAGTAAACAGGCGGTGGCATATCGACAAATGTCATTATTGTTACGCCGACCACCAGGCCGTGAGGCTTTCCCAGGTGATGTTTTCTATTTACATTCCCGTCTCTTAGAAAGAGCGGCTAAACGATCGGACCAGACAGGTGCAGGTAGCTTGACCGCCTTACCCGTCATTGAAACACAAGCTGGAGACGTATCGGCCTATATTCCCACCAATGTGATCTCCATTACTGATGGACAAATCTGTTTGGAAACAGAGCTCTTTTATCGCGGAATTAGACCTGCTATTAACGTCGGCTTATCTGTCAGTCGCGTCGGGTCTGCCGCTCAGTTGAAAGCTATGAAACAAGTATGCGGTAGTTCAAAACTGGAATTGGCACAATATCGCGAAGTGGCCGCCTTTGCTCAATTTGGCTCAGACCTTGATGCTGCGACTCAGGCATTACTCAATAGAGGTGCAAGGCTGACAGAAGTACCGAAACAACCACAATATGCACCACTTCCAATTGAAAAACAAATACTAGTCATTTATGCAGCTGTCAATGGATTCTGTGATCGAATGCCACTAGACAGAATCTCTCAATATGAGAAAGCCATTCCAAATAGTGTCAAACCTGAATTACTACAAGCCCTT---------AAAGGTGGATTAACTAACGAAAGAAAAATGGAACCAGATGCTTTCTTAAAAGAAAGAGCTTTAGCTTTAATT---????????????????????????????????????????????????????????????????????????????????????????????????????????????????????????????????????????????????????????????????????????????????????????????????????????????????????????????????????????????????????????????????????????????????????????????????????????????????????????????????????????????????????????????????????????????????????????????????????????????????????????????????????????????????????????????????????????????????????????????????????????????????????????????????????????????????????????????????????????????????????????????????????????????TCCCCACTGGACCAATTTGAGATTGTCCCATTGATTCCTATGCATATCGGAAACTTCTATTTCTCATTCACAAATCCATCTTTGTTCATGCTGCTAACTCTGAGTTTTTTCCTACTTCTGATTCATTTTGTTACTAAAAAGGGAGGAGGAAACTTAGTCCCAAATGCTTGGCAATCCTTGGTAGAGCTTCTTTATGATTTCGTGCTGAACCTGGTAAAGGAACAAATAGGTGGTCTTTCCGGGAATGTGAAACAAATGTTTTTCCCTTGCATCTTGGTCACTTTTCTTTTTTTGTTATTTTGTAATCTTCAGGGTATGATACCTTATAGCTTCACAGTGACAAGTCATTTTCTCATTACTTTGGCTCTCTCATTTTCGATTTTTATTGGCATTACTATAGTGGGATTTCAAAGACATGGGCTTCATTTTTTCAGCTTTTTATTACCCGCAGGAGTCCCACTGCCGTTAGCACCTTTTTTAGTACTCCTTGAGCTAATTTCTTATTGTTTTCGCGCATTAAGCTTAGGAATACGTTTATTTGCTAATATGATGGCCGGTCATAGTTTAGTAAAGATTTTAAGTGGGTTCGCTTGGACTATGCTATGTATGAATGATATTTTCTATTTTATAGGGGCTCTTGGTCCTTTATTTATAGTTCTTGCATTAACCGGTCTGGAATTAGGTGTAGCTATATTACAAGCTTATGTTTTTACGATCTTAATCTGTATTTACTTGAATGATGCTATAAATCTCCAT---??????????????????????????????????????????????????????????????????????????????????????????????????????????????????????????????????????????????????????????????????????????????????????????????????????????????????????????????????????????????????????????????????????????????????????????????????????????????????????????????????????????????????????????????????????????????????????????????????????????????????????????????????????????????????????????????????????????????ATGTTAGAAGGTGCAAAATCAATAGGTGCCGGAGCTGCTACAATTGCTTCAGCGGGAGCTGCTATCGGTATTGGAAACGTATTCAGTTCTTTGATTCATTCTGTGGCGCGAAATCCATCATTGGCTAAACAATCATTTGGTTATGCCATTTTGGGCTTTGCTCTAACCGAAGCTATTGCATTGTTTGCCCCAATGATGGCCTTTTTGATCTTATTCGTATTC---ATGAGACGACTTTTTCTTGAACTATATCATAAACTGATCTTCTCCTCCACACCAATCACGAGTTTTTCTTCATTCCTCTCGTATATCGTCGTAACGCCCTTAATGCTAGGTTTTGAAAAAGACTTTTCATGTCATTCCCATTTAGGTCCGATTCGGATCCCTCCGTTGTTTCCTTTTCCTCCTGCACCTTTTCCTCGAAATGAGAAAGAAGATGGTACACTCGAATTGTATTATTTAAGTACTTATTGCTTGCCAAAGATCCTACTTCTACAATTGGTGGGTCACCGGGTTATTCAAATAAGTCGTGTTTTCTGTGGTTTTCCCATGTTACAACTTTCGTACCAATTCGGTCGATCCGGAATGGATCGGTTAAACATTCCATTAGGGAGCCTGGTCTTGACTCTTCTGTGTGGTATTCATTCTCGTTCGGCTCTTGGAATCACATCCAGCAGTGGTTGGAACAGCTCGCAAAATCCAACCACTTCACCTACTTTATTGCCCCTAACCGTTTCTCGTACCTCTATTGAAACAGAATGGTTTCATGTTCTTTCATCGATTGGTTATTCCTCTCTGTTCGTATCTCTTTTTCCAATTTCGGTCTCGATTAGTTTACAAGAT---ATGTCCGTTTCGTTATTACAACCTTCTTTTTTGATGTCAAAGACCAGAAGCTACGCGCAAATTCTCATTGGGTCTTGGTTGTTCTTAACAGCGATGGCTATTCATTTAAGTCTTGGGGTAGCACCACTAGATCTTCAACAAGGTGGAAATTCTCGTATTCTCTATGTACATGTTCCTGCGGCTCGGATGAGTATTATTGTTTATATCGCCACGGCTATAAACACTTTCTTGTTCCTATTAACAAAACATCCCCTTTATCTTCGCTCTTCCGGAACCGGTATAGAAATGGGTGCTTTTTTTACGTTGTTTACCTTAGTTACTGGGGGGTTTCGGGGAAGACCAATGTGGGGGACCTTTTGGGTGTGGGATGCTCGTTTGACCTCTGTATTCATCTCGTTTCTTATTTACCTGGGTGCACTGCGTTTTCAAAAGCTTCCTGTCGAACCGGCTTCTATTTCAATTCGTGCTGGACCGATCGATATACCAATAATAAAGTCTTCAGTCAACTGGTGGAATACATCGCATCAACCTGGGAGCATTAGCCGATCTGGTACATCAATACATGTTCCTATGCCCATTCCAATCTTGTCTAACTTTGCTAACTTCCCCTTCTCAACCCGTATCTTGTTTGTTCTGGAAACACGTCTTCCTATTCCATCTTTTCTCGAATCTCCTATAACGGAAGAAATTGAAGCTCGAGAAGGAATGGTCCAACTACATAACTTTTTCTTTTTTATTATTTTTATGGTCGTGCCTTGTGGCACGGCAGCACCCGTACTATTGAAATGGTTCGTCAGTAGAGATGTTCCCACGGGTGCCCCTTTTTCCAATGGTACTATAATTCCTATTCCTATCTCTTCATTCCCTCTTTTGGTCTATCTACATTCAAGGAAAATCATACGCTCCATGGACGGAGCAAAAAGTGGAGTCTTGGTCAGAGCAAGTCGCCCTATTCTATTACCAGACATAATTGGGAGAAGCTCATCTGAAACTAGAGCTAGAAAGGCCTTATTTTTTTTCGTTCCC---GTTCTTCATTTCCGTCTTCTCGAATCCAAGGGGGACTTCTCATATTTAGAATCTTTCTGCGGTGTGCTCTGTTTACTATTCTTTCGTACTTTCCTCTTTTTAGCACGCGATAGGTCAGCGAAGCGTGAGCGGGCGCGGAGAAGGAAAGGCCAAACACTTCGGCCGAACGGGAATGAGCAACGACGAAATGACAAGATGAGGTGCTCCGGGCACCCCCATTTAGAAAGAAGGGTCGAAGGTTTTGGGCCTCTAGCTTTCCCCGTCCCCCCTGAGTTGGGTGGTGCTTGTGTGGGGGGCGTGCCACCAGAAATCGGGCTTGAAGCTCTCGCCTTACCAAGGAGCCGACAGCTGATGGCTGTTGGTCACGACTACTACCAAAAGGTTCCAATGAAGATGAATATTTCACATGGAGGAGTGTGCATCTGTATGTTGGGTGTTCTTCTGTCGAACACAAAGAAGATACAGTTCACTCAACGATTGCCTTTGGGTTACGAACTCCATATGGGGAAGGAACGTTGTTGTTTGCGAGGTCTCGATCATTTACATGGACCCACTTTTCATTCCATTTGTGGGAATTTGATGATCTATAAACCGTCCCTAACGAACGATCGGCTCATGTTTGAGCATGATGAATCACTTCATGCCGACCTCTTGCTAATAAACTTTCCGGCCTCATATAAGAATGGAAAACTTGAGCATTTTCTGCATTGGTGGATGAAGAATCGCAAACATAATAATTTTTGGTTAACCATGTTCCCAGAAAAAAGATACTTTCGAGAAAGGACGAGCACGGCTGAAGTGGCTATACATACAAATCTATTTACGGATCTATATGCTTCGATTGGAACTGGAAGTTCCAGAACAGGAGGTTGGTATACCACCATAATGAAACTGCCTTTTATTTTTTTTATTCGGATAGGATTTATGTTGGCTTCGTTGGGAGGCTCGCCTAGTTTGTTACGTCAGCTCCAAAAGGATAAGTTGCGTTGGAATCGA?????????????????????????????????????????????????????????????????????????????????????????????????????????????????????????????????????????????????????????????????????????????????????????????????????????????????????????????????????????????????????????????????????????????????????????????????????????????????????????????????????????????????????????????????????????????????????????????????????????????????????????????????????????????????????????????????????????????????????????????????????????????????????????????????????????????????????????????????????????????????????????????????????????????????????????????????????????????????????????????????????????????????????????????????????????????????????????????????????????????????????????????????????????????????????????????????????????????????????????????????????????????????????????????????????????????????????????????????????????????????????????????????????????????????????????????????????????????????????????????????????????????????????????????????????????????????????????????????????????????????????????????????????????????????????????????????????????????????????????????????????????????????????????????????????????????????????????????????????????????????????????????????????????????????????????????????????????????????????????????????????????????????????????????????????????????????????????????????????????????????????????????????????????????????????????????????????????????????????????????????????????????????????????????????????????????????????????????????????????????????????????????????????????????????????????????????????????????????????????????????????????????????????????????????????????????????????????????????????????????????????????????????????????????????????????????????????????ATGACTATAAGGAACCAACGATTCTCTCTTCTTAAACAACCTATATCCTCCACACTTAATCAGCATTTAGTAGATTATCCAACCCCGAGCAATCTTAGTTATTGGTGGGGGTTCGGTCCGTTAGCTGGTATTTGTTTAGTCATTCAGATAGTGACTGGCGTTTTTTTAGCTATGCATTACACACCTCATGTGGATTTAGCTTTCAACAGCGTAGAACACATTATGAGAGATGTTGAAGGGGGCTGGTTGCTCCGTTATATGCATGCTAATGGGGCAAGTATGTTTCTTATTGTGGTTTACCTTCATATTTTTCGTGGTCTATATCATGCGAGTTATAGCAGTCCTAGGGAATTTGTTTGGTGTCTTGGAGTTGTAATCTTCCTATTAATGATTGTGACAGCTTTTATAGGATATGTACTACCTTGGGGTCAGATGAGCTTTTGGGGAGCTACAGTAATTACAAGCTTAGCTAGCGCCATACCTGTAGTAGGAGATACCATAGTGACTTGGCTTTGGGGTGGTTTCTCCGTGGACAATGCCACCTTAAATCGTTTTTTTAGTCTTCATCATTTACTCCCCTTTATTTTAGTAGGCGCCAGTCTTCTTCATCTGGCCGCATTGCATCAATATGGATCAAATAATCCATTGGGTGTACATTCTGAGATGGATAAAATAGCTTTTTACCCTTATTTTTATGTCAAGGATCTAGTTGGTTGGGTAGCTTTTGCTATCTTTTTTTCTATTTGGATTTTTTATGCTCCTAATGTTTTGGGACATCCCGACAATTATATACCTGCTAATCCGATGTCCACCCCGCCTCATATTGTGCCGGAATGGTATTTCCTACCGATCCATGCCATTCTTCGTAGTATACCTGACAAAGCGGGAGGTGTAGCCGCAATAGCACCAGTTTTTATATGTCTCTTGGCTTTACCTTTTTTTAAA---AGTATGTATGTGCGTAGTTCAAGTTTTCGACCGATTCACCAAGGAATGTTTTGGTTGCTTTTGGCGGATTGCTTACTACTAGGTTGGATCGGATGTCAACCTGTGGAGGCTCCATTTGTTACTATTGGACAAATTTCTCCTTTGGTTTTCTTCTTGTTCTTT---GCCATAACGCCCATTCTGGGACGAGTTGGAAGAGGAATTCCTAATTCTTACACGGATGAGACTGATCACACC---ATGAAAAATCTGGTTCGATGGCTGTTCTCCACAAACCACAAGGATATAGGGACTCTCTATTTCATTTTCGGTGCCATTGCTGGAGTGATGGGCACATGCTTCTCAGTACTGATTCGTATGGAATTAGCACGACCCGGCGATCAAATTCTTGGTGGGAATCATCAACTTTATAATGTTTTAATAACAGCTCATGCTTTTTTAATGATCTTTTTTATGGTTATGCCGGCGATGATAGGTGGATTTGGTAATTGGTTTGTTCCGATTCTGATAGGTGCACCTGACATGGCATTTCCACGATTAAATAATATTTCATTCTGGTTGTTGCCACCAAGTCTCTTGCTCCTATTAAGCTCAGCCTTAGTAGAAGTAGGTAGCGGCACTGGGTGGACGGTCTATCCGCCCTTAAGTGGTATTACCAGTCATTCTGGAGGAGCAGTTGATTTAGCAATTTTTAGTCTTCATCTATCTGGTGTTTCATCCATTTTAGGTTCTATCAATTTTATAACAACTATCTTCAACATGCGTGGACCTGGAATGACTATGCATAGATTACCCCTATTTGTGTGGTCCGTTCTAGTGACAGCATTCCTACTTTTATTATCACTCCCGGTACTGGCAGGGGCAATTACCATGTTATTAACCGATCGAAACTTTAATACAACCTTTTTTGATCCCGCTGGAGGGGGAGACCCAATTTTATACCAGCATCTCTTTTGGTTCTTCGGTCATCCAGAGGTGTATATTCTCATTCTGCCTGGATTCGGTATCATAAGTCATATCGTTTCGACTTTTTCGGGAAAACCGGTCTTCGGGTATCTAGGCATGGTTTATGCCATGATCAGTATTGGTGTCTTAGGATTTCTTGTTTGGGCTCATCATATGTTTACTGTGGGCTTAGACGTAGATACCCGTGCCTACTTCACCGCAGCTACCATGATCATAGCTGTCCCCACTGGAATCAAAATCTTTAGTTGGATCGCTACCATGTGGGGGGGTTCGATACAATACAAAACACCCATGTTATTTGCTGTAGGATTCATCTTTTTGTTCACCATAGGAGGACTCACTGGAATAGTCCTGGCAAATTCAGGGCTAGACATTGCTCTACATGATACTTATTATGTGGTTGCACATTTCCATTATGTACTTTCTATGGGAGCCGTTTTTGCTTTATTTGCAGGATTTTACTATTGGGTGGGTAAAATCTTTGGTCGGACATACCCTGAAACTTTAGGTCAAATCCATTTTTGGATCACTTTTTTCGGGGTTAATTTGACCTTCTTTCCTATGCATTTCTTAGGGCTTTCAGGTATGCCACGTCGTATTCCAGATTATCCGGATGCTTACGCTGGATGGAATGCCCTTTCCAGTTTTGGCTCTTATATATCCGTAGTTGGGATTTGTTGTTTCTTCGTGGTCGTAACAATCACTTTAAGCAGTGGAAATAACAAAAGATGTGCTCCGAGTCCTTGGGCTCTTGAACTGAATTCAACTACACTGGAATGGATGGTACAAAGTCCTCCTGCTTTTCATACTTTTGGAGAACTTCCAGCTATCAAGGAGACGAAAAGCATGATTGTTCTAAAATGGTTATTCCTCACAATTTCTCCTTGTGATGCAGCGGAACCATGGCAATTAGGATCTCAAGACGCAGCTACACCTATAATGCAAGGAATAATAGACTTACATCACGATATCTTTTTCTTCCTCATTCTGATTTTGGTTTTCGTATTATGGATCTTGGTTCGCGCTTTATGGCATTTCCACTATAAAAAAAATGCAATCCCGCAAAGGATTGTTCATGGAACTACTATCGAGATTCTTCGGACCATCTTTCCTAGTATCATCTCGATGTTCATTGCTATACCATCATTTGCTCTCTTATACTCAATGGACGAGGTAGTAGTAGATCCAGCCATTACTATCAAAGCTATTGGACATCAATGGTATCGGACTTATGAGTATTCTGACTATAACAGTTCCGATGAGCAGTCACTCACTTTTGACAGTTATATGATTCCAGAAGAAGATCTAGAATTGGGTCAATCACGTTTATTAGAAGTGGACAATAGAGTGGTTGTACCAGCCAAAACTCATCTACGTATTATTGTAACATCTGCTGATGTACCTCATAGTTGGGCTGTACCTTCCTCAGGTGTCAAATGTGATGCTGTACCTGGTCGTTTAAATCAAATCTCTATTTTGGTACAACGAGAAGGAGTTTACTATGGTCAGTGCAGTGAGATTTGTGGAACTAATCATGCCTTTACGTCTATCGTCGTAGAAGCTGTTCCTAGGAAAGATTATGGTTCTCGGGTATCCAATCAATTAATCCCCCAAACCGGGGAAGCTGGAAGCTGGAAGCTGGAAGCTATGATTGAATCTCAGAGGCATTCTTATCATTTGGTAGATCCAAGTCCATGGCCTATTTCGGGTTCACTCGGAGCTTTGGCAACCACCGTAGGAGGTGTGATGTACATGCACCCATTTCAAGGGGGTGCAAGACTTCTAAGTTTGGGCCTCATATTTATCCTATATACCATGTTCGTATGGTGGCGCGATGTTCTACGTGAATCCACGTTGGAAGGACATCATACCAAAGTCGTACAATTAGGACCTCGATATGGTTCTATTCTGTTCATCGTATCGGAGGTTATGTTCTTTTTTGCTTTTTTTTGGGCTTCTTCTCATTCTTCTTTGGCACCTGCGGTAGAGATCGGAGGTATTTGGCCCCCAAAAGGGATTGAGGTTTTAGATCCTTGGGAAATCCCTTTTCTTAATACCCCTATTCTCCCTTCATCCGGAGCTGCCGTAACTTGGGCTCATCATGCTATACTCGCGGGGAAAGAAAAACGAGCAGTTTATGCTTTAGTAGCTACCGTTTTATTGGCTCTAGTATTTACTGGCTTTCAAGGAATGGAATATTATCAAGCACCCTTCACTATTTCGGATAGTATTTATGGTTCTACCTTTTTCTTAGCAACAGGCTTTCATGGTTTTCATGTGATTATAGGTACTCTTTTCTTGATTATATGTGGTATTCGGCAATATCTTGGTCATCTGACGAAGGAGCATCACGTTGGCTTTGAAGCAGCTGCATGGTACTGGCATTTTGTAGACGTAGTTTGGTTATTCCTATTTGTCTCTATCTATTGGTGGGGAGGTATAATGAAAGAGGCGATCAGAATGGTACTCGAATCCATTTACGATCCCGAGTTTCCAGACACATCGCATTTCCGCTCGGGTCAAGGCTGCCACTCGGTCCTAAGACGGATCAAAGAAGAGTGGGGAATCTCTCGCTGGTTTTTAGAATTCGACATCAGGAAGTGTTTTCACACCATCGACCGACATCGACTCATCCAAATTTTGAAGGAAGAGATCGACGATCCCAAGTTCTTTTACTCCATTCAGAAAGTATTTTCCGCCGGACGACTCGTAGGAGTTGAGAGGGGCCCTTACTCCGTCCCACACAGTGTACTACTATCGGCCCTACCAGGCAACATCTACCTACACAAGCTCGATCAGGAGATAGGGAGGATCCGACAGAAGTACGAAATTCCGATTGTTCAGAGAGTCAGATCGGTTCTATTAAGGACAGGTCGTATTGATGACCAAGAAAACCCTGGAGAAGAAGCAAGCTTCAACGCTCCCCAAGACAACAGAGCCATCATTGTGGGGAGCGTTAAGAGCATGCAACGCAAAGCGGCCTTTCATTCCCTTGTTTCGTCGTGGCACACCCCCCCCACAAGCACCCTCCGGCTCAGGGGGGACCAGAAAAGGCCTTTCGTTTTCCCCCCTTCGTCGGCCCTTGCCGTCTTCCTTAACAAGCCCTCGAGCCTTCTTTGCGCCGCCTTCCTCATAGAAGCCGCCGGGTTGACCCCGAAGGCTGAATTCTATGGTGGAGAACGCTGTAATAATAATTGGGCCATGAGAGACCTTCTTAAGTATTGCAAAAGAAAGGGCCTGCTGATAGAGCTGGGCGGGGAGGCGATACTAGTTATCAGGTCAGAGAGAGGCCTGGCCCGTAAGCAGGCCCCCTTAAAAACC------CATTACTTAATAAGGATTTGTTACGCGCGATATGCCGACGACTTACTACTGGGAATCGTGGGTGCCGTAGAGCTTCTCATAGAAATACAAAAACGTATCGCCCATTTCCTACAATCTGGCCTGAACCTTTGGGTAGGCTCCGCAGGATCAACAACAATAGCTGCACGGAGTACGGTAGAATTCCTTGGTACGGTCATTCGGGAAGTCCCTCCGAGGACGACTCCCATACAATTTTTGCGAGAGCTGGAAAAGCGTCTACGGGTAAAGCACCGTATCCATATAACTGCTTGCCACCTACGCTCCGCCATCCATTCAAAGTTTAGGAACCTAGGTGATAGTATCCCGATCAAACAGCTGACGAAGGGGATGAGCAAAACAGGGAGTCTACAGGACGGGGTTCAACTAGCGGAGACTCTTGGAACAGCTGGAGTCAGAAGTCCCCAAGTTAGCGTATTATGGGGGACCGTCAAGCACATCCGGCAAGGATCA---AGGATCTCGTTCTTGCATAGCTCAGGTCGGAGCAACGCGTCATCGGACGTTCAACAGGTAGTCTCACGATCGGGCACTCATGCCCGTAAGTTGTCATTGTATACTCCCCCGGGTCGGAAGGCGGCGGGGGAGGGAGGAGGACACTGGGCGGGATCTATCAGCAGCGAATTCCCCATAAAGATAGAGGCACCTATAAAAAAGATACTCCGAAGGCTTCGGGATCGAGGTATCATTAGCCGAAGAAGACCCTGGCCAATCCACGTGGCCTGTTTGACGAACGTCAGCGACGAAGACATCGTAAATTGGTCCGCGGGCATCGCGATAAGTCCTCTGTCCTACTACAGGTGCCGCGACAACCTTTATCAAGTCCGAACGATTGTCGACCACCAGATTCGCTGGTCTGCAATATTCACCCTAGCCCACAAGCACAAATCCTCGGCGCCGAATATAATCCTCAAGTACTCCAAAGACTCAAATATTGTAAATCAAGAAGGTGGCAAGATCCTTGCAGAGTTCCCCAACAGCATAGAGCTTGGGAAGCTCGGACCCGGTCAAGACCTGAACAAGAAGGAACACTCAACTACTAGTCTAGTC---???????????????????????????????????????????????????????????????????????????????????????????????????????????????????????????????????????????????????????????????????????????????????????????????????????????????????????????????????????????????????????????????????????????????????????????????????????????????????????????????????????????????????????????????????????????????????????????????????????????????????????????????????????????????????????????????????????????????????????????????????????????????????????????????????????????????????????????????????????????????????????????????????????????????????????????????????????????????????????????????????????????????????????????????????????????????????????????ACGTACATAGCTGTTCCAGCTGAAATACTTGGAATAATTCTACCACTTCTACTAGGAGTAGCCTTTTTAGTGCTAGCTGAACGTAAAGTAATGGCTTTTGTGCAACGTAGAAAGGGTCCTGATGTAGTGGGATCGTTCGGATTGTTACAACCTCTAGCAGATGGTTCGAAATTGATTCTAAAAGAACCTATTTCACCAAGTAGTGCTAATTTTTTCCTTTTTAGAATGGCTCCAGTGGCTACATTTATGTTAAGTCTGGTCGCTCGGGCCGTTGTACCTTTTGATTATGGTATGGTATTGTCAGATCCGAACATAGGGCTACTTTATTTGTTTGCCATATCTTCGCTAGGTGTTTATGGAATTATTATAGCGGGTCGGTCTAGTAATTCGAAATATGCCTTTCTAGGAGCATTACGATCTGCAGCTCAAATGGTCTCTTATGAAGTATCTATTGGTCTTATTCTTATTACTGTACTAATATGTGTAGGTCCCCGTAATTCGAGTGAGATTGTCATGGCGCAAAAGCAGATATGGTCTGGTATTCCCCTGTTCCCTGTATTGGTTATGTTCCTTATTTCTCGTCTAGCAGAAACTAATCGAGCTCCGTTTGATCTCCCAGAAGCGGAAGCTGAATCAGTTGCAGGCTATAATGTAGAATATTCTTCAATGGGGTCTGCTCTTTTTTTTTTGGGAGAGTATGCCAATATGATCTTAATGAGTGGTCCATGCACATTGTTCTTTCCAGGAGGTTGGCCGCCTATCCTAGATCTTCCCATTTTCAAGAAGATCCCGGGCTCGATCTGGTTTAGTATCAAGGTTCTTCTCTTTCTGTTCCTATATATATGGGTCCGTGCAGCATTTCCACGATATCGTTATGATCAATTAATGGGACTTGGCCGGAAAGTGTTCTTGCCTCTATCATTAGCTCGGGTAGTCCCTGTTTCTGGTCTTTTAGTCACCTTTCAATGGCTTCCT---ATGTTCAATCTTTTTTTAGCGGTTTCCCCAGAGATCTTTATCATTAATGCAACCTCCATTTTGCTCATTCATGGAGTTGTATTTAGTACCTCTAAGAAATATGATTATCCGCCGTTAGCCAGTAATGTGGGTTGGCTTGGATTACTTAGTGTTCTAATAACCTTGCTTCTGCTCGCCGCTGGCGCACCTCTCCTAACTATTGCCCATTTATTCTGGAATAATCTTTTTAGGAGGGACAATTTTACATATTTCTGCCAAATCTTTCTATTATTAAGTACGGCTGGTACCATTTCGATGTGTTTCGATTCTTCCGACCAAGAGAGGTTTGATGCTTTTGAATTCATTGTATTAATTCCACTTCCTACTCGCGGTATGCTCTTTATGATCTCGGCTCATGATTTAATTGCCATGTATTTAGCTATTGAGCCTCAAAGTTTATGTTTTTATGTAATCGCAGCATCAAAAAGAAAGTCTGAATTTTCCACGGAAGCCGGCTCGAAATATTTGATCTTAGGTGCATTTTCCTCTGGAATATTATTGTTTGGTTGTTCCATGATCTATGGGTCTACTGGAGCTACCCACTTCGATCAATTAGCCAAGATTTTGACCGGATACGAAATCACTGGTGCTCGATCTAGTGGTATTTTTATGGGGATTCTGTCTATCGCTGTAGGATTCCTATTCAAGATCACTGCAGTTCCTTTTCATATGTGGGCACCAGATATCTATGAGGGTTCACCCACCCCGGTTACAGCATTCCTTTCTATTGCGCCTAAAATCTCTATTTCTGCTAATATTTTACGTGTTTCTATTTATGGTTCCTATGGAGCTACATTGCAACAAATCTTCTTTTTCTGCAGCATTGCTTCTATGATCTTAGGAGCACTGGCCGCCATGGCCCAAACGAAAGTCAAAAGACCTCTAGCTCATAGTTCAATTGGACATGTAGGTTATATTCGTACTGGTTTCTCATGTGGAACCATAGAAGGAATTCAATCACTACTAATTGGTATCTTTATTTATGCATTAATGACGATGGATGCATTCGCCATAGTTTCAGCATTACGGCAAACCCGTGTCAAATATATAGCGGATTTGGGCGCTCTAGCCAAAACGAATCCTATTTCGGCTATTACCTTCTCCATTACTATGTTCTCATACGCAGGAATACCCCCGTTAGCCGGCTTTTGTAGCAAATTCTATTTGTTCTTCGCCGCTTTGGGTTGTGGGGCTTACTTTCTAGCCCCAGTGGGAGTAGTGACTAGCGTTATAGGTCGTTTTTATTATATACGCTTAGTGAAAAGAATGTTTTTTGATACACCTAGGACATGGATTCTATATGAACCAATGGATCGTAATAAGTCGTTACTACTAGCAATGACTTCCTTTTTCATTACTTCATCCTTGCTATACCCCTCTCCTTTGTTCTCAGTTACTCATCAAATGGCACTCAGTTCATATCTT??????????????????????????????????????????????????????????????????????????????????????????????????????????????????????????????????????????????????????????????????????????????????????????????????????????????????????????????????????????????????????????????????????????????????????????????????????????????????????????????????????????????????????????????????ATGTTAGAACATTTCTGTGAATGCTATTCTAATCTAAGTGGTCTTATTCTGTGTCCTGTGCTAGGAAGCATTACTCTTCTTTTCATTCCAAATTCAAGAATACGACCGATACGATTAATTGGTCTGTGTGCCTCTCTTATTACTTTTTTGTATTCTCCTGTTCCTCGGATACAATTCGACTCTTCTACGGCCAAATCTCAATTTGTGGAAAGCCTTCGATGGCTTCCTTATGAAAACATCAATTTTTATTTGGGTATAGACGGTATCTCTTTATTCTTCGTGATATTGACCACATTTCTGATCCCTATTTGCATTTCAGTGGGTTGGTCTGGTATGAGAAGTTATGGGAAAGAGTATATTACAGCATTTTTAATTCGTGAATTTCTAATGATCGCCGTGTTCCGCATGCTAGATCTTCTACTATTCTATGTTTTTCCCGAAAGCGTGCCAATCCCTATGTTCATTATTATAGGAGTATGGGGTTCGAGACAAAGAAAGATCAAGGCAGCATATCAGTTTTTCCTTTATACTTTACTTGGATCTCTTTTTATGCTATTAGCTATTCTGTTGATTCTTTTCCAAACAGGAACCACCGATTTACAAATATCATTAACCACAGAATTTAGTGAGCGGCGCCAAATCTTTCTATGGATTGCTTCTTTCGCCTCTTTCGCCGTCAAAGTGCCTATGGTACCAGTTCATATTTGGTTACCTGAAGCTCATGTAGAGGCACCTACGGCAGGATCCGTCATCTTGGCAGGAATTCCTTTAAAATTTGGAACCCACGGGTTTTTAAGATTTTCAATACCCATGTTTCCCGAAGCGACACTTTGTTCTACTCCTTTCATTTATACTTTAAGCGCGATTGCTATAATATATACTTCCTTGACCACTTCAAGACAGATCGATCTAAAGAAGATCATTGCTTACTCCTCAGTAGCCCATATGAATCTGGTGACTATTGGTATGTTTAGTCCGAACATACAGGGAATTGGAGGTAGCATTCTACCGATGTTAAGTCATGGACTGGTTCCTTCAGCCCTTTTTCTATGTGTTGGTGTTTTATATGACCGACATAAGACTCGACTTGTTAGATATTACGGAGGTTTAGTGAGCACCATGCCGAATCTCTCTACCATTTTCTTTTCTTTTACTTTGGCCAATATGAGTTCACCTGGTACTAGCAGCTTTATCGGGGAATTTCTCATCTTAGTAGGAGCTTTCCAAAGAAATAGCTTAGTAGCCACATTAGCAGCGCTTGGGATGATTTTAGGTGCGGCCTATTCCCTTTGGCTATATAATCGTGTGGTTTCTGGAAATTTAAAACCTGATTTCCTCCATAAATTCTCCGATTCAAATGGCAGAGAAGTTTCCATATTTATACCTTTTCTTGTTGGACTCGTTCGGATGGGTGTTCACCCCAAAGTGTTCCCGGACTGCATGCATACATCCGTAAGTAACTTAGTGCAACATGGCAAATTTCATATGGATCTTATCAAATATTTCACATTTTCTATGATTATTTCTATTTTAGGTATTCGGGGAATCCTCCTTAATAGACGAAATATTCCTATTATGTCAATGCCAATTGAATCAATGTTATTAGCTGTGAATTCGAACTTTTTGGTATTTTCCGTTTCTTCGGATGATATGATGGGTCAAGTATTTGCTTCATTGGTTCCAACGGTGGCAGCTGCGGAATCCGCTATTGGGTTAGCCATTTTCGTTATAACTTTCCGAGTCCGAGGTACTATTGCTGTAGAATTTATTAATAGCATTCAAGGTATGTATCTACTTATCGTATTTTTGCCCCTGCTCGGTAGTTCCGTAGCAGGTTTTTTCGGACGTTTTCTAGGATCAGAAGGAAGCGCTATAATGACCACTACGTGCGTTTCATTCTCTTCGATCTTATCTTTGATTGCTTTTTATGAAGTCGCACCGGGAGCTAGTGCTTGCTATCTAAGAATTGCTCCATGGATCTCATCGGAAATGTTTGATGCTTCTTGGGGCTTCTTGTTCGATAGCCCGACCGTAGTGATGTTAATTGTGGTTACATCCATAAGTAGCTTGGTCCATCTTTATTCCATTTCATATATGTCCGAGGATCCGCATAGCCCTCGATTTATGTGTTATTTATCCATTCTTACTTTTTTTATGCCAATGTTGGTGACTGGAGATAACTCTCTTCAATTATTCCTGGGATGGGAGGGAGTAGGTCTTGCTTCATATTTGTTAATTCATTTTTGGTTTACACGACTTCAGGCAGATAAAGCAGCTACAAAAGCTATGCTTGTCAATCGAGTAGGTGATTTTGGATTAGCTCTTGGGATTTCGGGTCGTTTTACTCTCTTTCAAACAGTAGACTTTTCAACCATTTTTGCTCGTGCTAGTGCCCCCAGAAATTCTTGGATTTCTTGCAATATGAGATTGAATGCCATAAGTCTTATTTGTATTTTACTTCTTATTGGTGCTGTTGGGAAATCCGCGCAGATAGGATCGCATACTTGGTCACCCGATGCTATGGAGGGTCCCACTCCAGTATCCGCTTCGATTCATGCAGCTACTATGGTAACAGCTGGCGTTTTCATGATAGCAAGGTGCTCCCCTTTATTTGAATACCCACCTACGGCTTTGATTGTTATTACTTCTGCAGGAGCTACGACGTCATTCCTTGCGGCAACCACTGGAATATTACAGAACGATCTAAAGAGGGTCATCGCTTATTCAACTTGTAGTCAATTAGGCTATATGATCTTTGCTTGCGGCATCTCTAACTATTCGGTTAGCGTCTTTCACTTAATGAATCACGCCTTTTTCAAAGCATTACTATTCCTGAGTGCTGGTTCGGTGATTCATGCCATGTCGGATGAGCAAGATATGCGGAAGATGGGGGGGCTTGCCTCCTCCTTCCCTTTGACCTATGCCATGATGCTCATAGGCAGCTTATCTCTAATTGGATTTCCTTTTCTAACTGGATTTTATTCCAAAGATGTGATCTTAGAGCTCGCTTACACTAAGTATACCATCAGTGGGAACTTTGCTTTCTGGTTGGGAAGTGTCTCTGTCCTTTTCACTTCTTATTACTCTTTTCGTTTACTTTTTCTAACATTTCTAGTACCAACTAATTCGTTCGGGCGAGACATCTCACGATGTCATGATGCGCCCATTCCTATGGCCATTCCTTTAATACTTCTGGCTCTCGGGAGTCTCTTTGTAGGATACTTGGCCAAAGATATGATGATTGGTTTAGGTACCAATTTTTGGGCCAATTCCCCCCTCGTACTACCAAAAAATGAGATTCTTGCCGAATCCGAGTTTGCTGCTCCAACCATTACCAAACTAATACCTATTCTGTTTAGTACTTCAGGTGCTTTTGTTGCGTATAATGTAAATCCCGTAGCGGATCAATTCCAACGAGCCTTTCAAACTAGTACTTTTTGTAATCGACTCTATAGCTTCTTCAATAAACGCTGGTTCTTCGATCAAGTTTTGAATGACTTTCTAGTCAGATCGTTCCTGCGTTTCGGATATGAAGTCTCATTCGAAGCTTTAGACAAAGGTGCTATTGAGATATTGGGCCCTTATGGTATCTCGTACACATTCCGACGATTGGCCGAGCGAATAAGTCAACTTCAAAGTGGATTTGTTTATCATTATGCCTTTGCAATGTTACTTGGTTCAACTCTATTTGTGACCTTTTCTCGTATGTGGGACTCTCTATCTTCTTGGGTAGATAATCGATCGTCTTTCATTTTGATAGTGAGTAGTTTTTATACAAAGTCAAGTCAAGAA---ATGATACTTTCTGTTTTGTCGAGCCCTGCTTTGGTCTCTGGTTTGATGGTTGCACGTGCTAAAAATCCGGTACATTCCGTTTTGTTTCCCATCCCAGTCTTTCGCGACACTTCAGGTTTACTTCTTTTGTTAGGTCTCGACTTCTTCGCTATGATCTTCCCAGTAGTTCATATAGGAGCTATAGCCGTTTCATTCCTTTTCGTTGTTATGATGTTCCATATTCAAATAGCGGAGATTCACGAAGAAGTATTGCGCTATTTACCAGTGAGTGGGATTATTGGACTGATCTTTTGGTGGGAAATGTTTTTCATTTTAGATAATGAAAGCATTCCATTACTACCAACCCAAAGAAATACGACCTCTCTTAGATATACGGTTTATGCCGGAAAGGTACGAAGTTGGACTAATTTGGAAACATTGGGCAATTTACTTTATACCTACTATTCTGTCTGGTTTTTGGTTCCTAGTCTTATTTTATTAGTAGCCATGATTGGGGCTATAGTACTGACTATGCATAGGACTACTAAGGTGAAAAGACAGGATGTATTCCGACGAAATGCTATTGATTTTAGGAGGACTATAATGAGGAGGACGACTGACATGACGACTAGGAAAAGGCAAATCAAAAATTTTACTTCGAATTTTGGACCTCAACATCCTGCTGCTCATGGTGTTTCACGATTAGTATTGGAAATGAACGGAGAAGTGGTGGAACGTGCGGAACCACATATTGGATCACTCCATAGAGGGACTGAGAAATTAATAGAGTACAAAACTTATCTTCAAGCTTTACCTTATTCTGATCGTTCAGACTATGTTTCTATGATGGCCCAAGAACACGCTCATTCTTCAGCTGTAGAGAAACTTTTGAATTGCGAGGTACCATTACGAGCTCAATATATACGAGTGTTATTCCGTGAAATAACTCGAATTTCAAATCATTCACTTGCTTTAACTACTCATGCTATGGATGTGGGAGCATTAACTCCGTTCCTGTGGGCTTTTGAGGAGCGGGAGAAATTGTTGGAATTCTATGAAAGAGTCTCGGGAGCCAGGATGCATGCCAGTTTCATACGACCAGGTGGAGTGGCACAAGATCTGCCTCTTGGCTTATGTCGAGATATTGATTCCTTCACACAACAATTTGCTTCTCGTATCGATGAATTAGAAGAGATGTCAACCGGCAACCGTATCTGGAAACAACGATTAGTGGATATTGGTACTGTCACTGCACAGCAAGCAAAGGATTGGGGATTCAGTGGTGTAATGTTAAGAGGTCCAGGGGTATGCTGGGATTCGCGAAGAGCAGCACCTTACGATGTTCATGACCAATCGGATCTTGACGTACCAGTAGGTACCAGAGGAGATCGCTATGATCGTTACTGTATCCGTATCGAAGAGATGCGACAAAGTCTTCGGATCATTGTGCAATGTCTTAATCAAATGCCTAGCGGCATGATCAAAGCCGATGATCGTAAGCTATGTCCTCCATCACGATGTCGAATGAAACTATCCATGGAATCCTCAATTCACCATTTCGAACTTTATACAGAAGGTTTTTCCGTACCAGCTTCTTCTACCTATACCGCAGTTGAAGCACCTAAAGGAGAATTTGGTGTCTTTCTGGTCAGTAATGGAAGCAATCGTCCCTACCGTCGTAAAATAAGAGCACCCGGCTCTGCCCATTCACAAGGACTCGATTCTATGTCCAAACATCACATGCCAGCAGATGTGGTCACCATCATAGGTACTCAAGATATTGTGTTTGGAGAGGTGGATAGAATGGATAACCAATTCATTTTCAAATATAGTTGGGAGACTTTACCCAAGAAATGGGTCAAAAAAATGGAAAGATCGGAACATGGGAATAGATCTGATACCAATACGGACTACCTATTTCAATTGTTGTGCTTTCTCAAATTGCATACCTATACAAGGGTTCAAGTTTCGATCGATATTTGCGGAGTTGATCATCCCTCTCGAAAACGAAGATTTGAAGTGGTCTATAATTTACTGAGTACTCGGTATAACTCACGCATTCGTGTACAAACCAGTGCAGACGAAGTAACACGAATATCTCCGGTAGTAAGTCTATTTCCATCAGCCGGCCGGTGGGAGCGAGAAGTTTGGGATATGTTTGGTGTTTCTTTCATCAATCATCCGGATCTACGCCGTATATCAACTGATTATGGTTTCGAGGGTCATCCATTACGAAAAGACCTTCCTCTGAGTGGATATGTCCAAGTACGCTATGATGATCCAGAGAAACGTGTGGTTTCTGAACCCATTGAGATGACCCAAGAATTTCGCTATTTCGATTTTGCTAGTCCTTGGGAACAGCGTAGCGACGGA???????????????????????????????????????????????????????????????????????????????????????????????????????????????????????????????????????????????????????????????????????????????????????????????????????????????????????????????????????????????????????????????????????????????????????????????????????????????????????????????????????????????????????????????????????????????????????????????????????????????????????????????????????????????????????????????????????????????????????GTGCTATATCCGAAACGTACGAAATATAGTAAATATCGTAAAGGCAGAAGTAGGGGTTGCAAACCGGATGGTACAAAACTGGGTTTTGGAAGATATGGCACTAAAAGTTGTAAAGCTGGTCGTCTTTCATATCGAGCCATTGAAGCAGCGCGTCGGGCTATGAGCGGACAATTCCGAAGAAATGGTAAGATATGGGTAAGAGTTTTCGCGGATCTCCCTATTACCGGGAAACCCACAGAAGTAAGAATGGGAAGAGGAAAAGGAAATCCTACGGGTTGGATTGCTCGTGTGTCCACGGGACAAATCCCATTTGAAATGGATGGTGTGAGTTTGGCAAATGCTCGACAAGCCGCTACATTAGCGGCTCATAAACCATGTTCGTCAACCAAGTTTGTTCAGTGGTCGATGAGACCAGGGAGA---GCAAGAGCACTTAGACAATTCACTTTGAGT---ACAGGAAAGTCTGCTGGTAGGAATTCCTCAGGGCGTATTACGGTTTTTCACCGAGGGGGTGGCTCGAAGCGATTGCTGCGAAGAATTGATCTGAAACGAAGCACTTCCTCTATGGGCATTGTAGAGAGTATAGAATATGACCCTAATCGTTCTTCTCAGATCGCTCCAGTACGATGGATCAAA---------GGGGGCTGCCAGAAAAAAATGAACACGATCGAGAAGTTCGCTCCGCCGCGCAAGATCCTCGAACCTACCACGAACACCATCAGCGGCCTCTTTTCGTTCTCTTTCCTGCCCGGGAAGGTGGATAAAAGAAAGGTAGCTTGCTTCTCTCCTGGACTGATGGCCGCTTATGTAGTGGTCGGCCTTCCT---ACCGGAATGCCTCCTTTGTCTTCGTCTAAGAGCGCCTTTGCTAGT------AAGGGCGCAGGAAGCACAAAAACTTTAGTGAAGGACGTCTTCTTCTCTGCCTTCTCCTCTCCAAAGGCCAAGAGAGAGACTGCATCCCTT---GCCTTCGCTAGCTCTTTTGGTTTCCCAAGGATAGCGGTAGCTGGGGCAAAGCCCGCTTTCTTCGCTCCGCGAATGAGACAGAAAGTGAGAGGAAAAAGCACGTTCTCTCTTTGCGAGGTCCAAAAGGGGAGAACGCATAGCATTCTCTGGGCACATAGGATCAAAGGTAAAGCAGGGCTTTCTTGGCAGAGTTTTAGGCGGCAAGATACTTTAGGGCTTGTTGGAGCTGCTGGGCATAAAAAATCGAAGCCGAAGACGGATCAAGGTAAC---TTGCCTGCCAAGCCAATAGGCGAAAGGGCGAAGGATGGAGCGTGCAAAGTCGATCGTGCACCTGTCACTTATATAATAGCCAGTCATCAATTAGAAGCAGGCAAAATGGTGATGAATTGCGATTGGATGTTTCCACTCAATTTTCATTACGAAGATGTATCACGTCAAGATCCGTTGCTCAAACCGAATCACGCCAACGTTATGGAAGTTCCTGGATCGTGTGAAATAAGAGTAGTACCAAAGGCACCCTATAAT---TTCATAATAAAAAATGGAAAATTGGCTATGGAGATTCCGCGCGGTCAGAAATTCATACAGACACAAAGGGGTTCGACAGGAAAGTCCTTTCGATCTAATCCATTCTTGGGGTCAAATAAAGACAAAGGATATGTAAGTGACCTAGCACGACAAAGCACTCTCCGAGGGCATGGAATGTCTAATTTTTCGGTCAGAATCTCGACAGTAATGTCTCTATTAGATTTTCCGGTCGAAATACGGAAAAACTCCATTCAATTCTCGATGGAAACGGAGTTTTGCGAATTCTCCCCGGAACTGGAAGATCATTTCGAGATCTTCGAACATATTCGGGGGTTCAATGTGACTATTATCACTTCGGCCAACACACAAGATGAGACTTTACCACTGTGGAGCGGTTTTTTGCAAAAAGATGAGGGGGAAACTCAG?????????????????????????????????????????????????????????????????????????????????????????????????????????????????????????????????????????????????????????????????????????????????????????????????????????????????????????????????????????????????????????????????????????????????????????????????????????????????????????????????????????????????????????????????????????????????????????????????????????????????????????????????????????????????????????????????????????????????????????????????????????????????????????????????????????????????????????????????????????????????????????????????????????????????????????????????????????????????????????????????????????????????????????????????????????????????????????????????????????????????????????????????????????????????????????????????????????????????????????????????????????????????????????????????????????????????????????????????????????????????????????????????????????????????????????????????????????????????????????????????????????????????????????????????????????????????????????????????????????????????????????????????????????????????????????????????????????????????????????????????????????????????????????????????????????????????????????????????????????????????????????????????????????????????????????????????????????????????????????????????????????????????????????????????????????????????????????????????????????ATGCCCACGTTTAATCAATTGATTCGTCATGGTAGAGAAGAAAAACGGCGCACGGACCGTACTCGAGCTTTGGATAAATGTCCCCAGAAAACAGGAGTATGCCCGCGTGTTTCAACGAGAACACCGAAAAAACCTAATTCCGCTCCACGTAAGATAGCCAAAGTACGGTTGAGCAATCGACATGATATATTTGCTCACATCCCGGGCGAAGGTCATAATTCGCAGGAACATTCTACGGTGTTAATAAGAGGAGGTAGAGTGAAAGATTCGCCAGGTGTAAAATCCCATTGTATTCGAGGAGTAAAGGATTTGATGGGAATTCCGGGTCGAAGAAGAGGCAGATCAAAATATGGTGCAGAAAAACCCAAATCGATA??????????????????????????????????????????????????????????????????????????????????????????????????????????????????????????????????????????????????????????????????????????????????????????????????????????????????????????????????????????????????????????????????????????????????????????????????????????????????????????????????????????????????????????????????????????????????????????????????????????????????????????????????????????????????????????????????????????????????????????????????????????????????????????????????????????????????????????????????????????????????????????????????????????????????????????????????????????????????????????????????????????????????????????????????????????????????????????????????????????????????????????????????????????????????????????????????????????????????????????????????????????????????????????????????????????????????????????????????????????????????????????????????????????????????????????????????????????????????????????????????????????????????????????????????????????????????????????????????????????????????????????????????????????????????????????????????????????????????????????????????????????????????????????????????????????????????????????????????????????????????????????????????????????????????????????????????????????????????????????????????????????????????????????????????????????????????????????????????????????????????????????????????????????????????????????????????????????????????????????????????????????????????????????????????????????????????????????????????????????????????????????????????????????????????????????????????????????????????????????????????????????????????????????????????????ATGGCACGAAAAGGAAATCCGATTTCGGTAAGACTTGGAAAAAATCGTAGTTCAGATTCAAGTCGGTTCAGTGAGTATTATTATGGTAAATTTGTGTATCAAGATGTCAATCTGAGATCTTATTTCGGTTCGATACGTCCACCTACGAGACTCACCTTCGGCTTTCGTCTCGGTAGGTGTATTATTCTACATTTTCCTAAAAGAACATTCATTCATTTCTTTCTTCCCCGTCGACCACGACGACTGAAACGACGTGAAAAAACTAGACCCGGAAAGGAGAAGGGCCGGTGGTGGACGACATTCGGGAAAGCCGGGCCGATCGAGTGTCTTCATTCAAGCGACGATACAGAAGAAGAACGAAACGAAGTGAGAGGCCGGGGGGCAAGGAAAAGAGTCGAGTCGATCAGGCTCGACGACCGAAAAAAGCAAAACGAAATCCGGGGTTGGCCGAAAAAAAAACAACGCTATGGATACCATGACCGATTACCCTCGATAAAGAAGAATCTTTCTAAATCACTTCGGATCAGCGGGGCCTTCAAGCATCCGAAATACGCCGGGGTTGTAAATGACATAGCGTTCCTGATAGAAAATGACGACTCCTTCAAAAAAACGAAGTTATTCAAGTTATTTTTCCAAAATAAGTCCCGCTCCGACGGCCCGACGAGTTATCTA------CGGACCCTCCCTGCAGTGCGCCCCTCCTTGAATTTTTTGGTCATGCAATACTTTTTTAATACAAAGAACCAAATTAATTTCGACCCCGTCGTAGTTCTCAATCATTTCGTGGCACCGGGCGCCGCTGAACCATCTACGATGGGGAGAGCGAATGCACAGGGAAGAAGCTTACAGAAGAGAATACGTTCTCGTATCGCTTTTTTTGTAGAAAGCTCGACCAGCGAGAAAAAGTGTTTGGCCGAAGCCAAAAATAGGTTGACCCACTTCATTCGCTTGGCGAATGATCTTCGCTTCGCGGGAACAACTAAAACCACCATCTCGCTCTTTCCATTCTTCGGTGCTACCTTTTTCTTTCTAAGAGATGGGGTTGGGGTGTATAATAACCTT---------GATGCTCGGGAACAACTCCTCAATCAATTAAGGGTCAAATGTTGGAACCTCGTGGGTAAGGATAAGATAATGGAATTGATAGAGAAATTAAAAAACCTAGGTGGGATAGAAGAATTGATAAAGGTAATAGATATGATGATAGAGATCATACTGAGAAAGAGAGGAATTCCGTACAGGTACAACTCTTATTTTTACGAAGTCAAAAAAATGCGATCTTTCTTGTCTAATAGAACAAACACTAAGACCTTAATTGAGTCAGTCAAAATAAAATCTGTTTATCAAAGCGCTTCTCCGATTGCTCAAGACATCTCTTTTCAACTGAAGAACAAAAGAAGATCATTTCATTCCATTTTTGCTAAAATAGTGAAGGAGATTCCA------------AAAGGGGTGGAGGGAATCCGTATATGTTTTTCCGGTCGATTAAAAGACGCAGAAAAAGCTCAAACTAAATGCTATAAGCATAGAAAAACTTCTCGTAATGTATTTAACCATAAAATCGATTATGCTCCTGCGGAAGTATCTACTCGTTACGGAATCTCAGGTGTCAAAGTGTGGATTTCATATAGTCAATTGTCCCCATTAAGATTTCAAACTTGTCGTCTACTTTCAGGAAATGTTCGG---AACAGAGAACTGACAATAATACAACGCCGCATTCTCCGAAGATTGAGGAACAGGAAGAGATCTATTAAGAAGAGAAAGATTTATCCGAAAAAATATCTTACCAGTTATATACAATTACAAACTACACGAAAGTTGCCCCTTTTTCATGGGGATTTACCCATCACAGAGATGCACAGAGGAACAAAACGAACTTCATATATCCCTTTTCCACTCAATCCAGAAACAAGATTTGACGTTATTCCGCTTCGTCTCCATTTTCTTGAAACTATTCCTCAAGCAAGGCAGCCGATAAGTCATCGAAGGGTTTGTGTGAATAAAGGAATGGTAAGCATTACTCATTTTAAACTTTCCCACGGTGATATAATATCTTTTCAAGAAAATAACGCGATAATACGCGGTGAAGAAATAAGGAGATCTTTCTATAAAGAAATTTCAGTTGAAAAAATCATAGGCAAATTACTGCATCAACCGCTAAGAATGTGGAGAAGAAGCAAAACTGAATGGTTCCACCTACTCAAAACTAAGAGGGGATGCCGCCTACTACTAAAATCCCGGTTTTTGCAA---CAGTTGCGTTCTTCTATGCAAGAAGAAGACTTAGAAAGAACAAAGAAGTTTGGATCCGAAAAAGTATGCTTAGGAAGTTCCTTCGCTGAGCACAAGAGAATGAAGAGGAATTTG------TTAAAATCCCTATTCTTATCGAAGAGAAGGAAGGATAAAAACCTAAATCTTCCTACTCGAACAATCAGTCCTATAGTTTACAACTCTTCTTTATATAGTAATTCGACCTATTGCTTCGCATCCCCCCATAAGTTGACTATGAAGAGAAGAATCAAAAGGATCGAACTACCTACTCATTATTCGGAGGTTAATCATAGAACACCAAAAGCTGTGGTATCTTATGGACCTAACATAGGTCATATCCCTCACGACATAAGATTAAAAGATCCAAACCTTCCTCTTCGGAGCAGAAACGGACGTGGCCAAAACATGGGGGGCTTGGATGGTGAGCAAAAACTATTGATCAAGAAGTTGGTCAATTTTCGCATGAAAGAAGGTAAAAGAACGAGAGTTCGTGCTATTGTTTATCAAACTTTTCATCGCCCAGCTCGAACTGAACGCGATGTAATCAAACTTATGGTTGACGCCGTAGAGAATATAAAGCCCATATGCGAAGTAGCAAAAGTAGGAGTAGCGGGTACTATTTATGATGTCCCTGGGATTGTAGCCAGGGATCGTCAACAAACCTTAGCTATTCGTTGGATCCTTGAAGCAGCTTTCAAACGACGTATAAGCTATAGGATAAGCTTAGAGAAATGTTCATTTGCTGAGATACTGGATGCTTACCAAAAGAGGGGAAGTGCACGTAGGAAAAGGGAGAATCTTCATGGACTGGCTTCCACCAATCGAAGTTTCGCGCATTTCAGATGGTGG????????????????????????????????????????????????????????????????????????????????????????????????????????????????????????????????????????????????????????????????????????????????????????????????????????????????????????????????????????????????????????????????????????????????????????????????????????????????????????????????????????????????????????????????????????????????????????????????????????????????????????????????????????????????????????????????????????????????????????????????????????????????????????????????????????????????????????????????????????????????????????????????????????????????????????????????????????????????????????????????????????????????????
Asclepias_syriaca	ATGGAACTCTCTCCTCGAGCTGCGGAACTAACGACTCTATTAGAAAGTAGAATTAGCAACTTTTACACGAATTTGAAAGTGGATGAGATCGGTCGAGTGGTCTCAGTTGGAGATGGGATTGCACGTGTTTATGGATTGAACGAGATTCAAGCTGGTGAAATGGTTGAATTTGCCAGCGGTGTGAAAGGAATAGCCTTGAATCTTGAGAATGAGAATGTAGGGATTGTTGTCTTTGGTAGTGATACTGCTATTAAAGAAGGAGATCTTGTCAAGCGCACTGGATCTATTGTGGATGTTCCCGCGGGAAAGGCTATGCTAGGGCGTGTGGTCGACGCGTTGGGAGTCCCTATTGATGGAAGAGGGGCTCTAAGCGATCACGAGCGAAGACGTGTCGAAGTGAAAGCCCCTGGGATTATTGAACGTAAATCTGTGCACGAGCCTATGCAAACAGGGTTAAAAGCGGTAGATAGCCTGGTTCCTATAGGTCGTGGTCAACGAGAACTTATAATCGGGGACCGACAAACTGGAAAGACTTCCATTGCTATAGATACCATCTTAAACCAAAAACTAATGAACTCAAGGTCCACCTCTGAGAGTGAGACATTGTATTGTGTCTATGTAGCGATTGGACAGAAACGCTCAACTGTGGCACAATTAGTGAAAATTCTGGAGGATGCT------TTGGAATATTCCATTCTTGTAGCAGCCACCGCTTCGGATCCTGCTCCTCTGCAATTTTTGGCCCCATATTCTGGGTGTGCCATGGGGGAATATTTCCGCGATAATGGAATGCACGCATTAATAATCTATGATGATCTTAGTAAACAGGCGGTGGCATATCGACAAATGTCATTATTGTTACGCCGACCACCAGGTCGTGAGGCTTTCCCAGGGGATGTTTTCTATTTACATTCCCGTCTATTAGAAAGAGCGGCTAAACGATCGGACCAGACAGGCGCAGGTAGCTTGACCGCCTTACCCGTCATTGAAACACAAGCTGGAGACGTATCGGCCTATATTCCTACTAATGTGATCTCCATTACTGATGGACAAATCTGTTTGGAAACAGAGCTCTTTTATCGCGGAATTAGACCAGCTATTAACGTCGGCTTATCTGTCAGTCGCGTCGGATCTGCCGCTCAGTTGAAAACTATGAAACAAGTCTGCGGTAGTTCAAAACTGGAATTGGCACAATATCGCGAAGTCGCCGCCTTTGCTCAATTTGGCTCAGACCTTGATGCTGCGACTCAGGCATTACTCAATAGAGGGGCAAGGCTGACAGAAGTCTCGAAACAACCACAATATGCGCCACTTCCAATTGAAAAACAGATTCTAGTAATTTATGCAGCTGTCAATGGATTCTGCGATCGAATGCCACTAGATAAAATTTCTCAATTTGAGAGAGTTATTCCAAATGGTGTAAAACCGGAATTACTACAATCCTTTTTA---GAAAAAGGGGGATTAACTAACGAAAGAAAGATAAACCCAGATTCATTCTTAAAAGAAAGTGCTTTAGCTTTTATT---ATGAGATTGAGTTCCACG------------------------ATTGCTGCTATTTTATCTATTTGTGCATCAAGTTCGAAGAAAATCTCAATCTATAATGAAGAAATGATAGTAGCTGCTTGTTTTATAGGCTTTATCATATTCAGTCAGAAGAGTTTAGGTAAGACTTTCAAAGTGACTCTCGAGGGGAGAATCCAGGCTATTCAGGAAGAATCGCAGCAATTCCTCAATCCTAACGAACCT------CCGGAATTCAATGAACAACAACGATTACTTAGGATCAGCTTGCGAATTTGTGGCACC------GTAGTAGAATCATTACCA------ATGGCACGCTGTGCGCCTAAGTGCGAAAAGACAGTGCAAGCTTTGTTATGCCGAAACCTAAATGTTAAGTCAGCAACACTTCCAAATGCCACTTCTTCCCGTCGCATCCGTCTTCAGGACGATCTAGTCACAGGTTTTCACTTCTCAGTGAGTGAAAGATTTGAACCGGGGTGTACG------TTGAAAGCTTCT---GTAGAACTCATTCGAGAAGGCTTGGTGGTCTTAAGAAGGGTTCGTGTAGGT---???????????????????????????????????????????????????????????????????????????????????????????????????????????????????????????????????????????????????????????????????????????????????????????????????????????????????????????????????????????????????????????????????????????????????????????????????????????????????????????????????????????????????????????????????????????????????????????????????????????????????????????????????????????????????????????????????????????????????????????????????????????????????????????????????????????????????????????????????????????????????????????????????????????????????????????????????????????????????????????????????????????????????????????????????????????????????????????????????????????????????????????????????????????????????????ATGCCTCAACTGGATCAATTCACTTATTTCACACAATTCTTCTGGTTATGCTTTTTCTTCTTTACTTTCTATATTGCCATATGCAATGATGGAGTACTTGGGATCAGCAGAATTCTAAAACTACGAAACCAACTGCTTTCACACCGGGAGACAAAGATCCGGAGC---------GATATCTTGAGAAAAGGGTTTAGCACCGGTCTATCCTATATGTACTCCAGTTTATTGGAAGTATCCCAATGGTGTAACGCCGTCGACTTATTGGGAAAAAGGAGGAAGATGACTTTGATCTCTTGTTTCGGAGAAATAAGTGGCTCGCGAGGAATGGAAAGAAACATATTCTATTTTATCTCGAAGTCCTCATATAGCACTTCTTCAAATCCTGGATGGGGGATCGCTTGTAGGAATGAGATAATGCTAATCCATGTTTCACACGGCCAAGGAAGCATCGCTTTT---ATGTTAGAGGGTGCAAAATCAATTGGTGCCGGAGCTGCTACAATAGCTTTAGCGGGAGCTGCTGTCGGTATTGGAAACGTCCTTAGTTCCTCGATTAATTCCGTGGCGCGAAATCCATCATTGGCTAAACAATTATTTGGTTATGCCATTTTGGGCTTTGCTCTAACCGAAGCTATTGCATCGTTTGCCCTAATGATGGCATTTTTGATCTCATCCGTATTCCGAATGAGACGACTCTTTCTTGAACTATATCATAAACAGATCTTCCCCTCCACACCAATCACGAGTTTTTCTCTATTCCTCTCGTATATCGTCGTAACGCCCTTAATGCTAGGTTTTGAAAGAGACTTTTCATGTCATTCCCATTTAGGTCCGATTCGGATCCCTCCGTTGTTTCCTTTTCCTTCCGCACCTTTTCCTCGAAATGAGAAAGAAGATGGTACACTTGAATTGTATTATTTAAGTGCTTATTGCTTGCCAAAAATCCTACTTCTACAATTGGTAGGTCACCGGGTTATTCAAATAAGTCGTGTTTTCTGTGGTTTTCCCATGTTACAACTTCTGTACCAATTCGGTCGATCCGGAATGGATCGGTTAAACATTCTATTAGGGAGCCTGGTCTTGACTCTTCTGTGTGGTATTCATTCTCGTTCGGCTCTAGGAATCACATCCAGCAGTGGTTGGAACAGCTCGCAAAATCCAACCACTTCACCTACTTCATTGCCCCCAACCCTTTCTCGTACCTCTATTGAAACAGAATGGTTTCATGTTCTTTCATCGATTGGTTATTCCTCTCCGTTCGTATCTCTTTTTCCAATTTTGGTCTCGATTAGTTCGCAAGAT---ATGCCTCTTTCGTTATTACAACCTTCTTTTTTGATGTCAAAGACCAGGAGCTACGCGCAAATTCTCATTGGATCTCGGTTGTTCTTAACAGCGATGGCTATTCATTTAAGTCTTCGGGTAGCACCACTAGATCTTCAACAAGGTGGAAATTCTCGTATTCCGTATGTACATGTTCCTGCGGCTCGGATGAGTATTCTTGTTTATATCGCAACGGCTATAAACACTTTTTTTTTCCTATTAACAAAACATCCCCTTTTTCTTCGCTCTTCCGGAACCGGTATAGAAATGGGTGCTTTTTTTACGTTGTTTACCTTAGTTACTGGGGGGTTTCGGGGAAGACCTATGTGGGGCACCTTTTGGGTGTGGGATGCTCGTTTAACCTCTGTATTCATCTTGTTCCTTATTTACCTGGGTGCACTGCGTTTTCAAAAGCTTTCTGTCGAACCGGCTCCTATTTCAATCTGTGTCGGACCGATCGATTTACCAATAATCAAGTCTTCAGTCAACTGGTGGAATACATCGCATCAACCTGGGAGCATTAGCCGATTTGGTACATCAATACATGTTCCTATGCCCATTCCAATCTTGTCTAACTTTGCTAACTCCCCCTTCTCAACCCGTATCTTGTTCGTTCTGGAAACACGTCTTCCTATTCCATCTTTTCTCGAATCTCCTTTAACAGAAGAAATAGACGCTCGAGAAAGAATGGTCCAACTACATAACTTTTTCTTTTTCATTACTTTCATGGTTGTGCCTCGTGGCACGGCAGCACCCGTCCTATTTCAATGGTTCGTCAGTAGAGATGTTCCCACGGGTGCCCCTTCTTCCAATGGTACTATAATTCCTATTCCTATCCCTTCATTCCCTCTTTTGGTCTATCTACATTCAAGGAAATTCATACGCTCCACGGACGGAGCAAAAAGCTCTGTCTTGGTCAGAGCAAACCGCCCTATTCTATTACCAGACATAATTGGGAGAAGCTCATCCGAAACTAGAGCAAGAAACGCCTTATTTCGTTTCGTTCCC---GTTCTTCATTTCCTTCTTCTCGAATCCAAGGTGGATTTCTCATATTTAGAATCTTTCTGCGGTGTGCTCTGTTTACTATTCTTTCGTACTTTCTTCTTTTTAGCACGCGATAGGTCAGCGAAGCGTGAGCGGACGCGGAGA---------------------GTGAAT------GAGCAAGGACGAAATGACAAGATGAGGTGTCCCGGGCACCCCCCTTTAGAAAGAAGGGTCGAAGCTTTTGGGCGTGTAGCTTTCTTCCCT------TCGTCGGGCGGTGCTTGTGTGGGAGGTGCGCCGCCAGAAATAGGGCTTGAAGCTTTCACCTTACCAACAAGCCGACAGCTGATGGCTGTTGGTCACGATTACTACCAA------------AAGATCAATATTTCACATGGAGGAGTGTGCATCTTTATGTTGGGTGTTCTTCTGTCTAACACAAAGAAGATACTGTTAACTCAACGATTGCCTTTGGGTTCCGAACTCCATATGGGGAAGGAGCGTTGTTGTTTGCGAGGTCTCGATCATTTACACGGGCCCACCTCTCATTCCATTTGTGGGAATTTGATGATCTATAAACCGTCCCTAACGAACGATCGGCTCATGTTTGAGCATGATAAAGAATTTCGTGCCGACCTCTTGCCAATCAACTTTCCGGCCTCATATGAGAATGGAAAACTGGAGCATTTTCTGCATCGGTGGATGAAGAATCACGAACATAAAAAATTCTGGTTGACCATGTTTCCAGAAAAAAGATACTTTCGAGAAAGGACGAGCACGACTGAAGTGGCTATACATACAAATCTATTTACGGATCTATATGCTTCGATTGGAACTGGAAGTTCCAGAACAGGCGGCTGGTATACCACCATAATGAAACTGCCTTTTATTTTTTTTATTCGGATCGGATTTATGTTGGCTTCGTTGGGAGGCTCGCGTAGTTTGTTACATCAGCTCCAAAGGGACAAGTTGCATTGGAAT---ATGTCAATATATGAATTGTTTCATTATTCGTTATTTCCGGGTCTTTTCGTTGCATTCACTTACAACAAGAAAGAACCACCAGTGTTTGGTGCAGCACTTGCATTTTGGTGTATTCTTCTTTCTTTCCTTGGTCTTTCGTTCCGTCATATTCCTAATAACTTATCCAATTACAACGTATTAACCGCTAATGCACCTTTCTTTTATCAAATCTCAGGGACATGGTCTAATCATGAGGGTAGTATTTTATCATGGTGTCGGATCCTAAGTTTTTATGGATTCCTTCTTTGTTACCGAGGTCGACCCCAAAGCCATAATGTCTCAAAACGAGGAGGCCATAGATCAAGTCTTTTTTATTCCTTTGTTTCGAACTTCATGAGGAACTCCATTCTATCTCTCCCTCGTTACGAACAAAAAAGTGGGGTGCAGCCCCAGTTGTACACTCCCTTCGTTCGGAGAACCCTTGTTGATTCTGAACTTCGTTCGCGAAGGAACCGGACTTTTGATGGGACAGCCCTTTTTTATGCGCCGCTTTACCCTGAAAGGAAAATGAGCAAAGCTCCTCTGGACGCTAGGCGCTCCCGTGGTTCGCGAGAT------------CATCCTTTGTTGCATCTGGCACGAGATGATAAAGAGAGAGCTCCGTCTATCGATGAACAGCGGATTGAC------CTTGGCATTGCTTTGTTTTTCTCTCCTTTCCTATCAGCGAGTTCCGACCCTTTTGTTCGAAATTTCTTCGTTCGTACCGAACCGCTTGCAGAATCAAATCCTGTTCCACAAGATCCTATATCAGCTATACATCCTCCTTGCATTTATGCCGGGGACGTCGCCAGTGCTATGGGCTTTGGCTTATGTAGATCAAAAATGATGAATGAGATTGTGGCCCTCCACTCGCCGCCAATGCAGAAGGATGCCGCCGAAAAGAATGGAACACTGTTTCGCTCTGTTGGATGCCTTGGATCCCGTATAACAAGCGAGCTCTTTACCCTCCAATTCAAACATGTGAGCGCAAAATGCTATCCTGCTCTATTGTTACGTAGCAATAGAAGCCTGCTTATGCTTCTTCGGCGGCGCTTTTTCGCCTTCTTTTCGCTCTGGACAGGAGCGCTAGTGGACACGGGGAGGGAGCAGGCGAAGCGTGTCGTTCGTAATGGAAAGAAAGATACCACTACTTCGCCTCTTTCTTGGACCACCGGCGCGAACACAGTGGTTTCTGACCAGGACCAGGAACCTATTCGAATTTGGATCTTGACATGTCGGTGCTTTTTAACCGTAGGAATTTTGCCAGGAAGTTGGTGGGCTTATCATGAATTAGGTTGGGGTGGCTGGTGGTTTCGGGATCCCGTAGAAAATGCTTCTTTTATGCCTCGGGTATTAGCCACAGCTTGTATTCATTCAGTAATTCTCCCCCTTCTTCATTCTTGGACCTTGTTTCTTAATATTGTGACTTTTCCATGCTGTGTCTCAGGAACCTTTTCAATACGGTCCGGATTGCTAGCTTCCGTTCATAGTTTTGCTACAGATGATACACGAGGAATCCTTTTATGGTGGTTCTTCCTTCTAATGACCGGCATATCTATGATTCTTTTCTCCCAGATGAAGCAGCAGGCATCGGTCCGTAGAACCTATAAAAAGGAGATGGTTGTGGCGCGAAGTACTCTTGTGCACCTACGTCATTCGGCTCGCGCGCAAGCCCGCCCC---TTATGGAAGAATGTTGCTTATATGACTATAAGAAACCAACGATTTTCTCTTCTTAAACAACCTATATCCTCTACACTTAATCAACATTTGATAGATTATCCAACCCCGAGCAATCTTAGTTATTGGTGGGGGTTCGGTTCATTAGCTGGTATTTGTTTAGTCATTCAGATAGTGACTGGCGTTTTTTTAGCTATGCATTACACACCTCATGTGGATCTAGCTTTCAACAGCGTAGAACACATTATGAGAGATGTTGAAGGGGGCTGGTTGCTCCGTTATATGCATGCTAATGGGGCAAGTATGTTTCTCATTGTGGTTCACCTTCATATTTTTCGTGGTCTATATCATGCGAGTTATAGCAGTCCTAGGGAATTTGTTCGGTGTCTCGGAGTTGTAATCTTCCTATTAATGATTGTGACAGCTTTTATAGGATATGTACTTCCTTGGGGTCAGATGAGCTTTTGGGGAGCTACAGTAATTACAAGCTTAGCTAGCGCCATACCTTACGTAGGAGATACCATAGTGACTTGGCTTTGGGGTGGTTTCTCCGTGGACAATGCTACCTTAAATCGTTTTTTTAGTCTTCATCATTTACTCCCCTTTATTTTAGTAGGCGCCAGTATTCTTCATCTGGCCGCATTGCATCAATATGGATCAAATAATCCATTGGGTGTACATTCAGAGATGGATAAAATAGCTTCTTACCCTTATTTTTATGTAAAGGATCTAGTAGGTTGGGTAGCTTTTGCTATCTTTTTTTCCATTTGGATTTTTTATGCTCCTAATGTTTTGGGGCATCCCGACAATTATATACCTGCTAATCCGATGTCCACCCCGCCTCATATTGTGCCGGAATGGTATTTCCTACCGATCCATGCCATTCTTCGCAGTATACCTGACAAATCGGGAGGTGTAGCTGCAATAGCACCAGTTTTTATATGTCTGTTGGCTTTACCTTTTTTTAAA---AGTATGTATGTACGTAGTTCAAGTTTTCGCCCGATTCACCAAGGAATCTTTTGGTTGCTTTTGGCGGATTGCTTACTACTAGGTTGGATCGGATGTCAACCTGTGGAGGCACCATTTGTTACTATTGGACAAATCTCTCCTTTAGTTTTCTTCTTGTTCTTT---GCCATAACGCCCATTCTGGGACGAGTTGGAAGAGGAATTCCTAATTCTTACACGGATGAGACTGATAACACC---ATGATAAATCCGGTCCGATGGCTGTTCTCCACTAACCACAAGGATATAGGGACTCTATATTTCATCTTCGGTGCCATTGCTGGAGTGATGGGCACATGCTTCTCAGTACTGATTCGTATGGAATTAGCACGACCCGGCGATCAAATTCTTGGTGGAAATCATCAACTTTATAATGTTTTAATAACGGCTCACGCTTTTTTAATGATCTTTTTTATGGTTATGCCGGCGATGATAGGTGGCTTTGGTAATTGGTTTGTTCCGATTCTGATAGGTGCACCTGACATGGCATTTCCGCGATTAAATAATATTTCATTCTGGTTGTTGCCACCAAGTCTCTTGCTCCTATTAAGCTCAGCCTTAGTAGAAGTGGGTAGCGGCACTGGGTGGACGGTCTATCCGCCCTTAAGCGGTATTACCAGCCATTCTGGAGGAGCAGTAGATTTAGCAATTTTTAGTCTTCATCTATCTGGTGTTTCGTCCATTTTAGGTTCTATCAATTTTATAACAACTATCTTCAACATGCGTGGGCCTGGAATGACTATGCATAGATTACCCCTTTTTGTGTGGTCCGTTCTAGTGACTGCATTCCTACTTTTATTATCACTTCCGGTACTGGCAGGGGCAATTACCATGTTATTAACCGATCGAAACTTTAATACAACCTTTTCTGATCCCGCTGGAGGGGGAGACCCCATATTATACCAGCATCTCTTTCGGTTCTTCGGTCACCCTGAAGTTTACATCCTCATTCTGCCTGGATCCGGTATCATAAGTCATATCGTTTCTACTTTTTCGGGAAAACCGGTCTTCGGGTATCTAGGCATGGTTTATGCCATGATCAGTATTGGTGTTCTTGGATTTCTTGTTTGGGCTCATCATATGTTTACTGTGGGCTTAGACGTTGATACCCGGGCCTACTTCACCGCAGCTACCATGATCATAGCTGTCCCCACTGGAATCAAAATCTTTAGTTGGATCGCTACCATGTGGGGGGGTTCGATACAATACAAAACACCTATGTTATTTGCTGTAGGGTCCATCTTTTTGTTTACCATAGGAGGACTCACTGGAATAGTTCTGGCAAATTCTGGGCTAGACATTGCTCTACATGATACTTATTATGTGGTTGCACATTTCCATTATGTACTTTCTATGGGAGCCGTTTTTGCTTTATTTGCAGGATTTCACTATTGGGTAGGTAAAATCTTTGGTCGGACATACCCTGAAACTTTAGGTCAAATCCATTTTTGGATAACTTTTTTCGGGGTTAATCTGACCTTCTTTCCCATGCATTTCTTAGGGCTTTCGGGTATGCCACGTCGCATTCCAGATTATCCAGATGCTTACGCTGGGTGGAATGCCCTTAGCAGTTTTGGCTCTTATATATCCGTAGTTGGGATTTGTCGTTTCTTCGTGGTCGTAACAATCACTTCAAGCAGCGGAAAGAACAAAAGATGTGCTCCAAGTCCTTGGGCTCTTGAACAGAATCCAACCACACCGGAATGGATGGTACAAAGTCCTCCAGCTTTTCATACTTTTGGAGAACTTCCAGCTATCAAGGAGACGAATGTGATGCAATTTTTAGAATGGCTATTTATCACAATTGCTCCTTGTGATGCAGCGGAACCATGGCAATTAGGATTTCAAGACGCAGCAACACCTATGATGCAAGGAATAATAGACTTACATCACGATATCTTTTTCTTCCTCATTCTTATTTTTGTTTTCGTATTCTGGATCTTGGTTCGCACTTTATGGCATTTCCACTATAAAAAGAATAAAATTCCGCAAAGGATTGTTCATGGAACTACTATCGAGATTCTTTGGACCATATTCCCTAGTATCATCCTGATGTTCATTGCTATACCATCATTTGCTCTGTTATACTCAATGGACGAGGTAGTAGTAGATCCAGCCATTACTATCAAAGCTATTGGACATCAATGGTATCGGACTTATGAGTATTCGGACTATAACAGTTCCGATGAACAGTCACTCACTTTTGACAGTTATACGATTCCAGAAGATGATCCAGAATTGGGTCAATCACGTTTATTAGAAGTGGACAATAGAGTGGTTGTACCAGCCAAAACTCATTTACGTATTATTGTAACACCAGCTGATGTACCTCATAGTTGGGCTGTACCTTCCTTAGGTGTAAAATGTGATGCTGTACCTGGTCGTTTAAATCAGACCTCTATTTCGGTACAACGAGAAGGAGTTTACTATGGTCAGTGCAGTGAGATTTGTGGGACTAATCATGCCTTTATGCCTATCGTCGTAGAAGCTGTTGATAGGAAAGATTATGCTGATCGGGTATCTAATCAATTAAGCGGGGAAGCT------------------------------ATGATTGAATCTCAGAGGCATTCTTATCATTTGGTAGATCCAAGTCCATGGCCTATTTCGGGTTCACTCGGAGCTTTGGCAACAACCGTAGGAGGTGTGATGTACATGCACTCATTTCAAGGGGGTGCAACACTTCTCAGTTTGGGCCTCATATTTATCCTATATACCATGTTTGTATGGTGGCGCGATGTTCTACGCGAATCCACGTTGGAAGGACATCATACCAAAATCGTACAATTAGGGCTTCGATATGGTTTTATTCTTTTTATCGTATCGGAGGTTATGTTCTTTTTTGCTCTTTTTTGGGCTTCTTCTCATTCTTCTTTGGCACCTACGGTAGAGATCGGAGGTATTTGGCCCCCAAAAGGGATTGAGGTTTTAGATCCTTGGGAAATCCCTTTTGTTAATACCCTTATTCCCCCTTCATCCGGAGCTGCCGTAACTTGGGCTCATCATGCTATACTCGCGGGGAAGGAAAAAAGAGCAGTTTACGCTTTAGTAGCTACCGTTTCACTGGCTCTAGTATTCACTGGCTTTCAAGGAATGGAATATTATCAAGCACCCCCCACGATTTCTTCTAGTATTTATGGTTCTACCTTTTTCTTAGCAACTGGCTTTCATGGTTTTCATGTGATTATAGGTACTCTTTTCTTGATCATATGTGGTATTCGCCAATATCTTGGTCATCTGACCAAGGAGCATCACGTTGGCTTTGAAGCAGCTGCATGGTACTGGCATTTTGTAGACGTGGTTCGGTTATTCCCATTTGTCTCTATCTATTGGTGGGGAGGTATAATGAAAGAGGCGATCAGAATAGTACTCGAATCCATTTACGATCCCGAGTTTCCAAACACATCACACTTCCATTCGGGTCGAGGCTGCCACTCGGTCCTAAGACGGATCAAAGAAGAGTGGGGAACCTCTCGCTGGTTTTTGGAATTCGACATCAGGAAGTGTTTTCACACCATCGACCGACATCGACTCATCTCAATCTTTAAGGAAGAGATCGACGATCCCAAGTTCTTTTACTCCATTCATCAAGTCTTTTCCGCCGGACGACTCGTAGGAGGTGAGAAT------TACTCCGTCCCACACAGTGTATTACTATCGGCCCTACCAGGCAACATCTACCTACACAAGCTCGATCAGGAGATAGGGAGGATCCGACAGAAGTACGAAATTCCAATTGTTCAGAGAATCAGATCGGTTCTATTAAGT------CGTATTGATGACCAA------TCTGGAGAA------AGCTTCAACGCTCCCCAAGACAACAGAGCCATCATTGTGGGGAGGGTAAAGAGCATCCGCCGCTTTGCGGCCTTTCATTCCCTTGTTTCGTCGTGGCACACCTCCCCCACAAGCACCCCCCGGCTCAGGGGGGACCAGAAAACGCCTTTCGTTTTTCCCCCTTCGTCGGCCCTTGCCACCTTCCTTAACAAGCCCTCGAGCCTCCTTTGCTTAGCCTTCCTCGCAGAAGCCGCCGGGTTGACCCCGAAGGCCGAATTCTATGGTAGAGAACGCTGTAATAATAATTGGGCCATGAGAGACTTTTTTAAGTATTGCAAAAGAAAGGGCCTGCTGATAGAGCTGGGCGGGGAGGCGATAATAGTTATCAGGTCAGAGAGAGGCCTGGCCCGCAAGCTGGCCCCCTTAAAAAGC------CATTACAACATAAGGATTTGTTACGCGCGATATGCCGACGACTTACTACTGGGAATCGTGGGTGCCGTAGAGCTTCTCATAGAAATACAAAAACGTATCGCCCACTTCCTACAATCT------------TGGGTAGACTCTGCAGGATCAACAACAAGA------CGGAGTACGGTAGAATTCCTCGGTACGGTCATTCGGGATCTG------AGGACGACTCCCATACAATTCTTGCGAGAGCTGGAAAAGCGTCTACGGGTAAAGCACCGTATCCATATAACTGCTTGCCACCTACGCTCCGCCATCCATTCCAAGTTTAGGAACCTAGGTAATAGTATCCCGATCAAG------ACGAAGGGGATGAGTGGAACAGGGAGTCTACTGGACGCGGTTCAACTAGCGGAGACTTTTGGAACAGCTGGAGTAAGAAGTCCCCAAGTGAGCGTATTATGGGGGACCGTCAAGCACATCCGGCAAGGATCAAGGGGGATCCCCTTGTTGCATAGCTCAGGTCGGAGCAAGGTTCCATCGGACGTTCAACAAGCAGTCTTACGATCGGGCACTCATGCCCGGAAGTTGTCATTGTATACTCCCGCGGGTCGGAAGGCGGCGGGGGAAGGAGGGGGACACTGGGCGAAATCAATCAGCAGCGAATTCCCCATACAAATAGAGGCGCCTATCAAAAAGATAGTCCGAAGGCTTCGAGATCGAGGTCTCATTAGCCGAAGAAGACCCTGGCCAATCCACGTGGCCTGCTTGACGAACGTCAGCGACGGAGACATCGTAAATTGGTCCGCGGGCATCGCGATAAGTCCTCTGTCCTACTACAGGTGCCGCGACAACTTTTACCAAGTCCGAACGATTGTCGACCACCAGATCCGCTGGTCTGCAATATTCACCCCGGCCCACAAGCACAAATCCTCGGCGCGGAATATAATCCCAAAGTACTCCAAAGACTCAAATATAGTCAATCAA------GGTAAGACTATTGCAGAATTCCCCAACAGCATAGAGCTTGGGAAAGTCGGATCCGGTCAAGATCCGAACAACAAGGAGCACTCCACTACTAGTGACGTC---ACGATTCTAGGAGAAGTTCGAATCCGTTCAGTTCGGATATTGGTTGCTCTTGCTTTGACATGGTTTACGTGCTACTTGCTCCCGGAAGAGTTAATATTTCTATTAGCCAAATCCTTTCTTAGCCTGCCTTTGGACTCGTATTTTGTTCGTACACAATCAACGGAAGCCTTCCCGACATATGTTGCAACGTCTCCAATAGCGTGTTCTTACTTCGTCTTTCCCTTAATAAGTCATCAATTTTGGTGTTTTTTAATTCCCATTTGCTATAGGGAACAAAGGCAAAAATACAATAGATTCCTCCATTTAAGTGTTTATTGCTTCTCCTTCTTTCTGTTCCTAACTCTTTTCTGGGTCGTTCCCAATGTTTGGCACTTTCTATACTTCATGAGTGCAACATCAACAAATTCGCTCATGATCAAGTTACAACCAAGGATCTATGACCATATTATGTTAACTTTTCGTATTTTGTTCATTGCATCGGTATGCTCCCAGGTACCTGTAATTGTGATCCGTTTGCCAGAACCAAGGGGTCTTTCTGTAGAAAGGTCGACGAGCAATCGTCGTTTTTTGATGGTTTTTCCATTTATCACAGCTGCTCTTTCCACACCTCCAGATATCTGGTGCCAAATTCTCGCCCGTTTCCTTCTTTATTTGATAATAGAGTTGGCTATCTCTGTAGCATTGATTGTACAAGTTCGTATGTACATAGCAGTTCCAGCTTCAATACTTGGAATAATTCTACCACTTCTGCTAGGAGTAGCCTTTTTAGTGCTAGCTGAACGTAAAGTAATGGCTTTTGTGCAACGTCGAAAGGGTCCTGATGTAGTGGGATCGTTTGGATTGTTACAACCTATAGCAGATGGTTTGAAATTGATTCTAAAAGAACCTATTTCACCAAGTAGTGCTAATTTCTCCCTTTTTAGAATGGCTCCGGTTACTACATTTATGTTAAGTCTGGTCGCTTGGGCCGTTGTACCTTTTGATTATGGTATGGTATTGTCAGATCCGAACATAGGGCTACTTTATTTGTTTGCCATATCTTCACTAGGTGTTTATGGAATTATTATAGCAGGTTGGTCTAGTAATTCTAAATATGCCTTTCTAGGAGCATTACGATCTGCAGCTCAAATGGTCTCTTATGAAGTCTCTATTGGTCTTATTCTTATTACTGTACTAATATGTGTAGGTCCCCGTAATTCGAGTGAGATTGTCATGGCGCAAAAGCAGATATGGTCCGGTATTCCCTTGTTCCCTGTATTGGTTATGTTCTTTATTTCTTGTCTAGCAGAAACTAATCGAGCTCCGTTTGATCTTCCAGAAGCGGAAGCTGAATTAGTTGCAGGCTATAATGTAGAATATTCCATGCACATCGCTCTCTCCAGGAGGTTGGCCGCCTATCCTAGATCTTCCCATTTCCAAGAGGATCCCGGGCTCGATCTGGTT---TATCAAGGTGATTCTCTTTCTCTTCCTATATATATGGGT---CCGTGCAGCATTTCCACGATATCGTTA---TCAATTAATGGGACTTGGCCGGAAAGTGTTCTTGCCTCTATCATTAGCTCGGGTAGTCCCCGTTTCTGGTGTTTTAGTCACCTTTCAATGGCTCCCTTAATCTTCAATGGGGTCTGCTCTTTTTTTTTTGGGAGAGTATGCCAATATGATCTTAATGAGATGTTCAATCTTTTTTTAGCGGTTTCCCCAGAGATCTTTATCATTAATGCAACCTTCATTTTGCTCATTCATGGAGTTGTCTTTAGTACATCTAAGAAATATGATTATCCACCGTTAGTCAGTAATGTGGGTTGGCTTGGATTACTTAGTGTTCTAATAACCTTGCTTCTGCTCGCCGCTGGCGCACCTCTCCTAACTATTGCCCATTTTTTCTGGAATAATCTTTTTAGGAGGGACAATTTGACATATTTCTGTCAAATCCTTCTATTATGTTGTACGGCTGGTACCATTTCGATGTGTTTCGATTCTTCCGAACAAGAGAGGTTTGATGCTTTTGAATTCATTGTATTAATTCCACTTCCTACTCGCAGTATGCTCTTTATGATCTCGGCTTATGATTCAATTGCCATGTATTTAGCTATTGAGCCTCAAAGTTTATGTTTTTATGTGATCGCAGCATCAAAAAGAAAGTCTGAATTTTCCACGGAAGCCGGCTCGAAATATTTGATCTTAGGTGCATTTCCCTCTGGAATATTATTGTTTGGTTGTTCCATGATCTATGGGTCTACTGGAGCTACCCACTTCGATCAATTAGCCAAGATTTTGACCGGATACGAAATCACTGGTGCTCGATCTAGTGGTATTTTTATGGGGATTCTCTTTATCGCTGTAGGATCCCTATTCAAGATCACTGCAGTTCCTTTTCATATGTGGGCACCTGATATCTATGAGGGTTCACCCACCCCGGTTACAGCATTCCTTTCTATTGCGCCTAAAATCTCTATTTCTGCTAATATTTCACGTCTTTCTATTTATGGTTCTTATGGAGCTACATTGCAACAAATCTTCTTTTTCTGCAGCATTGCTTCTATGATCTTAGGAGCACTGGCCGCCATGGCCCAAACGAAAGTCAAAAGACTTCTAGCTCATAGTTCAATTGGACATGTAGGTTATATTCGTACTGGTTTATCATGTGGAACCATAGAAGGAATTCAATCACTACTAATAGGTATCTTTATTTATGCATCAATGACGATAGATGCATTCGCCATAGTTTTAGCATTACGGCAAACCCGTGTCAAATATATAGCTGATTTGGGCGCTCTAGCCAAAACGAATCCAATTTTGGCTATTACCTTTTCCATTACTATGTTCTCATACGCAGGAATACCCCCGTTAGCCGGCTTTTGTAGCAAATTCTATTTGTTCTTCGCCGCTTTGGGTTGTGGGGCTTACTTTCTAGCCCCAGTGGGAGTAGTGACTAGCGTTATAGGTTGTTTTTATTATATACGCTTAGCGAAAAGAATGTTTTTTGATACACCTAGGACATGGATTCTATATGAACCAATGGATCGTGACAAGTCCTTACTACTAGCAATGACTTCCTCTTTCATTACTTCATTCTTTCCATATCCCTCTCCCTTGTTCTCAGTTACTCATCAAATGGCACTCAGTTCATATCTTATGTCAGAATTTTCACCTATTTTGATCTATTTAGTGATCAGTTCGCTAGTTTCTTTGATCCCACTCGGTCTTCCTTTTCCATTTTCTTCCAATAGTTCGACCTATCCAGAAAAATTGTCGGCCTACGAATGTGGTTTCGATCCTTCCGGTGATGCCAGAAGTCGTTTTGATATACGATTTTATCTTGTTTCAATTTTATTTATTATTCCTGATCCGGAAGTAACCTTTTCCTTTCCTTGGGCATTACCTCTCAACAAGATTGATCCGTTTGGATCTTGGTCCATGATGGCCTTTTTATTGATTTTGACGATTGGATCTCTCTATGAATGGAAAAGGGGTGCTTTGGATCGGGAGATGTTAGAACATTTCTGTGAATGCTATTCTGATCTAAGTGGTCTTATTCTGTGTCCCGTGCTAGGAAGCATTACTCCTCTTTTCATTCCAAATTCAAGAATACGACCGATACGATTGATTGGTCTGTGCTTCTCTCTTATTACTTTTTTGTATCCCCTTGTTCTTCGGATACAATTCGATCCTTCTACGGCCAAATCTCAATTTGTGGAAAGCCTTCGATGGCTTCCTTATGAAAACATCAATTTTTATTTGGGTATAGACGGTATCTCTTTATTCTTCGTGATATTGACCACATTTCTGATCCCTATTTGCATTTTAGTGGGTTGGTCTGGTATGAGAAGTTATGGGAAAGAGTATATTACAGCATCTCTAATTCGTGAATTTCTAATGATTGCCGTGTTCTGCATGCTGGATCCTCTACTATTCTATGTTCTTCCCGAAAGTGTGCTAATCCCTATGTTGATTATTATAGGGGTATGGGGTTCGAGACAAAGAAAGATCAAGGCAGCATATCAGTTTTTCCTTTATACTTTACTTGGATCTGTTTTTATGCTATTAGCTATTCTGTTGATTCTTCTCCAAACAGGAACAACCGATTTACAAATATCATTAACCACAGAATTTAGTGAGCGGCGCCAAATCTTTCTATGGATTGCTTCTTTCGCCTCTTTCGCCGTCAAAGTGCCTATGGTACCAGTTCATATTTGGTTACCCGAAGCTCATGTAGAGGCACCTACGGCAGGATCCGTCATCTTGGCAGGAATTCCTTTAAAATTGGGAACCTACGGGTTTTTAAGATTTTCAATACCCATGTTTCCCGAAGCGACACTTTGTTCCACTCCTTTCATTTATACTTCAAGCGCGATTGCTATAATATATACTTCCTCGACCACTTTAAGACAGATCGATCTTAAGAAGATCATTGCTTACTCCTCAGTAGCTCATATGAATCTGGTGACTATTGGTATGTTTAGTCGGAACATACAGGGAATTGGAGGTAGCATTCTACTGATGTTAAGTCATGGACTGGTTTCTTCAGCCCTTTTTCTATGTGTTGGTGTTCTATATGACCGGCATAAGACTCGACTTGTTAGATATTACGGAGGTTTAGTGAGCACCATGCCGAATTTCTCTACCATTTTTTTCTTTTTCACTTTGGCCAATATGAGTTTACCTGGTACTAGCAGCTTTATCGGGGAATTTCTCATCTTAGTAGGAGCTTTCCAAAGAAATAGCTTAGTAGCCACATTAGCAGCGCTTGGGATGATTTTAGGCGCGGCCTATTCCCTTTGGCTATATAATCGTGCGGTTTCTGGGAATTGCAAACCCGATTTCCTCCATAAATTCTCCGATCCAAATGGCAGAGAAGTTTCCATATTTATACCTTTTCTTGTTGGACTTGTTCGGATGGGTGTTCACCCCAAAGTGTTCCCGGACCGCATGCATACATCCGTAAGTAACTTAGTGCAACATGGCAAATTGAATATGGATCCTATCAAATATTTCACATTTTCTATGATCATCTCCATTTCAGGTATTCGGGGAATCCTCCTTAATAGACGAAATATTCCTATTATGTCAATGCCAATTGAATCAATGTTATTAGCAGTGAATTCGAACTTCTTGGTATTTTCCGTTTCTTCGGATGATATGATGGGTCAATCATTTGCTTCATTGGTACCAACGGTGGCAGCTGCGGAATCTGCTATTGGGTTAGCAATTTTCGTTATTACTTTCCGAGTCCGAGGGACTATTGCTGTTGAATCTATTAATAGTATTCAAGGTATGTATCTACTAATCGTATTTTTGCCCCTGCTCGGCAGTGGAGTAGCAGGTTTTTTCGGACGTTTTCTAGGATCAGAAGGAACGGCCATAATGACCACTACGTGCCTTTCATTCTCTTCGATCTTATCTTTGATTGCTTTTTATGAAGTCGCACCGGGAGCTAGTGCTTGCTATCTAAGAATTGCTCCATGGATCTCATCGGAAATGTTTGATGCTTCTTGGGGCTTCTTGTTCGATAGCCCGACCGTAGTGATGTTAATTGTGGTTACATTCATAAGTAGCTTGGTCCATCTTTATTCAATTTCATATATGTCTGAGGATCCGCATAGCCCTCGATTTATGTGTTATTTATCCATTCCTACTTTTTTTATGCCAATGTTGGTGACTGGAGATAACTCTCTTCAATTATTCCTGGGATGGGAGGGAGTAGGTCTTGCTTCATATTTGTTAATTCATTTCTGGTTTACACGACTTCAGGCAGATAAAGCAGCTATAAAAGCTATGCTTGTCAATCGAGTAGGTGATTTTGGATTAGCTCCTGGGATTTCGGGTTGTTTTACTCTCTTTCAAACAGTAGACTTTTCAACCATTTTTGCTTGTGCTAGTGCCCCCAGAAATTCTTGGATTTCTTGCAATATGAGATTGAATGCCATAACTCTTATTTGTATTTTACTTCTTATTGGTGCTGTTGGTAAATCTGCACAGATAGGATCGCATACTTGGTCACCCGATGCTATGGAGGGACCCACTCCAGTATCCGCTTTGATTCATGCAGCTACTATGGTAACAGCTGGCGTTTTCATGATAGCAAGGTGCTCTCCTTTATTTGAATACCCACCTACGGCTTTGATTGTTATTACTTTTGCAGGAGCTATGACGTCATTCCTTGCGGCAACCACTGGAATATTACAGAACGATCTAAAGAGGGTCATAGCTTATTCAACTTGCAGTCAATTAGGCTATATGATCTTTGCTTGCGGCATCTCTAACTATTCGGTTAGCGTCTTTCACTTAATGAATCACGCCTTTTTCAAAGCATTACTATTCCTGAGTGCAGGTTCGGTGATTCATGCCATGTCGGATGAGCAAGATATGCGGAAGATGGGGGGGCTTGCCTCCTCCTTCCCTTTTACCTATGCCATGATGCTCATAGGCAGCTTATCTCTAATTGGATTTCCTTTTCTAACTGGATTTTATTCCAAAGATGTGATCTTAGAGCTCGCTTACACTAAGTATACCATCAGTGGGAACTTTGCTTTCTGGTTGGGAAGTGTCTCTGTCCTTTTCACTTCTTATTACTCTTTTCGTTCACTTTTTCTAACATTTCTAGTACCAACTAATTCATTCGGGCGAGACATCTTACGATGTCATGATGCGCCCATTCCTATGGCCATTCCTTTAATACTTCTGGCTCTCGGGAGTCTCTTTGTAGGATACTTGGCTAAATACCTAAACCAATCATCATATCCCAATTTTTGGGCCAATTCCCCCTTCGTACTACCAAAAAATGAGATTCTTGCCGAATCCGAGTTTGCTGCTCCAACCATTACCAAACTAATACCTATTCCGTTTAGTACTTCAGGTGCTTCTGTTGCGTATAATGTAAATCCCGTAGCGGATCAATTCCAACGAGCCTTTCAAACTAGTACTTTTTGTAATCGACTCTATACTTTCTTCAATAAACGCTGGTTTTTCGATCAAGTTTTGAATGACTTTCTAGTCAGATCGTTCCTGCGTTTCGGATATTCAGTCTCATTCGAAGCTTTAGACAAAGGTGCTATTGAGATATTGGGCCCTTGTGGTATCTCGTACACATTCCGACGATTGGCCGAGCGAATAAGTCAACTTCAAAGTGGATTTGTTTATCATTATGCCTTTGCAATGTTACTTGGTTCAACTCTATTTGTGACCTTTTCTCGTATGTGGGATTCTCTT------TGGGTAGATAATCGATCGTCTTTCATTTGGATAGTGAGTAGTTTTTATAATAATAAGTCAAGTCAAGAAATGATACTTTCTGTTTTGTCTAGCCCTGCTTTGGTCTCTGGTTTGATGGTTGTACGTGCTAAAAATCCGGTACATTCTGTTTTGTTTCCCATCCCAGTCTTTCGCAACACTTCAGGTTTACTTCTTTTGTTAGGTCTCGACTTCTTCGCTATGATCTTCCCAGTAGTTCATATAGGAGCTATAGCCGTTTTATTCCTATTCGTTGTTATGATGTTCCATATTCAAATAGCGGAGATTCACGAAGAAGTCTTGCGCTATTTACCAGTGAGTGGTATTATTGGACTGATCTTTTGGTGGGAAATGTTCTTCATTTTAGATAATGAAAGCATTCCATTACTACCAACCCAAAGAAATACGACCTCTCTGAGATATACGGTTTATGCCGGAAAGGTACGAAGTTGGACTAACTTGGAAACATTGGGCAATTTACTTTATACCTACTATTCCGTCTGGTTTTTGGTTCCTAGTCTGATTTTATTAGTAGCCATGATTGGGGCTATAGTACTGACTATGCATAGGACTACTAAGGTGAAAAGACAGGATGTATTCCGACGAAATGCTATTGATTTTAGGAGGACTATAATGAGGAGGACGACAGACATGACGACTAGGAACAGGCAAATCCAAAATTTCACTTCGAATTTCGGACCTCAACATCCTGCTGCTCATGGTGTTTCACGATCAGTATTGGAAATGAACGGAGAAGTGGTGGAACGTGCGGAACCACATATTGGATCACTCCATAGAGGGACTGAGAAATTAATAGAGTACAAAACTTATCTTCAAGCTTTACCTTATTCTGATCGTTCAGACTATGTTTCTATGATGGCCCAAGAACACGCTTATTCTTCAGCCGTAGAGAGACTTTTGAATTGCGAGGTACCATTACGAGCTCAATATATACGAGTGTTATTCCGTGAAATAACTCGAATTTCAAATCATTCACTTGCTTTAACTACTCATGCTATGGATGTGGGAGCATCAACTCCGTTCCTGTGGGCTTTTGAGGAGCGAGAGAAATTGTTGGAATTCTATGAAAGAGTCTCGGGGGCCAGGATGCATGCCAGTTTCATACGACCAGGTGGAGTGGCACAAGATCTGCCTCTTGGTTTATGTCGAGATATTGATTCCTCCACACAACAATTTGCTTCTCGTATCGACGAATTAGAAGAGATGTCAACCGGCAACCGTATCTGGAAACAACGATTAGTGGATATTGGTACTGTCACTGCACAGCAAGCAAAGGATTGGGGATTCAGTGGTGTAATGTTAAGAGGTTCAGGAGTATGCTGGGATTTACGAAGAGCAGCACCTTACGATGTTCATGACCAATCGGATCCTGACGTACCAGTAGGTACCAGAGGGGATCGCTATGATCGTTACTGTATTCGTATCGAAGAGATGCGACAAAGTGTTCGGATCATTGTGCAATGTCTTAATCAAATGCCTAGTGGCATGATCAAAGCCGATGATCGTAAGCTATGTCCTCCATCACGAAGTCGAATGAAACTATCCATGGAATCCTCAATTCACCATTTCGAACCTTATACAGAAGGTTTTTCCGTACCAGCTTCTTCTACATATACCGCAGTTGAAGCACCTAAAGGAGAATTTGGTGTCTTTCTGGTCAGTAATGGAAGCAATCGTCCCTATCGTCGTAAAATAAGAGCACCTGGCTTTGCCCATTTACAAGGACTCGATTCTATGTCCAAACATCACATGCCAGCAGATGTGGTCACCATCATAGGTACTCAAGATATTGTGTCTGGAGAGGTGGATAGAATGGATAACCAATTCATTTTCAAATATAGTTGGGAGACTTTACCCAAGAAATGGGTAAATAAAATGGAAAGATCGGAACATGGGAATAGATCTGATACCAATGCAGACTACCTATTGAAATTGTTGTGCTTTCTGAAATTGCATACCTATACAAGGGTTCAAGTTTCGATCGATATTTGCGGAGTTGATTATCCCTCTCGAAAACGAAGATTTGAAGTAGTCTATAATTTACTGAGTACTCGGTATAACTCACGCATTCGTGTACAAACCAGTGCAGACGAAGTAACACGAATATCTCCGGTAGTCAGTCTATTTCCATCAGCTGGCTGGTGGGAGCGCGAAGTTTGGGATATGTTTGGTGTTTCTTCCATCAATCATCCGGATCTACGCCGTATATCAACAGATTATGGTTTCGAGGGTCATCCATTACGAAAAGACCTTCCTCTGAGTGGATATGTGGAAGTACGCTATGATGATCCAGAGAAACGTGTGGTTTCTGAACCCATTGAGATGACCCAAGAATTTCGCTATTTCGATTTTGCTAGTCCTTGGGAACAGCGTAGCGACGGAATGCCATTCGGAAGAAGTCTTCTACAGAAGAAAAGTGGAGAAGAAAGATCTCCAGAGATTCTTATCTCATTCCATTCCAGTGGCTCAACCAGTAACCAATGGCGAAAACTCAAAAATCCATGGTTTCCCGGTAGAACCCTATTTCGCCCAAGTTGTTTCGGAACCGGAAAAAAAAAGCGGTTTTTCGCACAGCTTGCTCATAGCGCAGGTCCCACTTGTATATCGTATTTGGCCGAAAAAGCATCAGACAGGTTGGAGTTCTTACCTTCTGACTCCATGGACCAAGATCTGCTTTTATTATATGGTCAATACCGATCAACTTTAGTAGATCATATGGATGTAGAAAAGGCTTCTAATTTGGATGAATTGGAAACTTATTTTTTCCATTTCTATTTACCCAGTTCATATCTTTGTTTCGTGTGTTCCCGGGAGGAATTATATCTCTTCAATCTCTCCATACCGCCTAAA---?????????????????????????????????????????????????????????????????????????????????????????????????????????????????????????????????????????????????????????????????????????????????????????????????????????????????????????????????????????????????????????????????????????????????????????????????????????????????????????????????????????????????????????????????????????????????????????????????????????????????????ATGAGACAA---------AGGAGAGCACTTAGACAATTCACAAAGAGT---ACAGGGAAGTCTACTGGTAGGAATTCCTCAGGGCGTATTACGGTTTTTCACCGAGGGGGTGGATCGAAGCGATTGCAGCGAAGAATTGATCTGAAACGAAGCACTTCGTCTATGGGCATTGTAGAAAGGATAGAATATGACCCTAATCGTTCTTCTCGAATCGCTCTAGTACGATGGAAAGAGGGGGTC---------CGCCAGAGG------AAGACGATAGAAGAGTTCGCTCCGCCGCGTAAGATTCTCGAATCTACCACGACCACCATCCGCGGTCCATTTTCCTTTTCTTCCCTGCCCGGGAAGGTGGATCAAAGAAAGGTAGCTTGCTTCTCTCCTGGACAGAAGGCGGCTTATGTAGTGGTCGGCCTTCCT---ACCAGAATGCCTTCTTGGTCG------AAGAGCCCCTTTACTAGTAACAAAAAAACTTGC---------------------------------GCGATCTCTGCACTCTCCTCTCCAAATCCAAAAGCCAAGGTCTCAACT---TCCTTCGGTAGCTCTTTTGCTTTCCCAAGGGTAGCGGTAGCTGGGGCAAAGCCTGCTTTCTTCGCTCCGCGAATGAGAGAGAAAGTAAGAGGA------ACGTTCTCTCTTTGCGAGATCCGAAAGTGGAGAACGCATAGCATTCTCTGGGCACATAGGATCAAACGTAAAGCAGCGCTCTCTTGGCAGAGTTTTAGGCGGCAAGAGACTGACGGGCTTGTTGGAGCTTCTGAGCATAACGAATCGAAGCCGAAGATGTATCAAGGG------TTGCCTACCAAGCCGATAGGCGAAGGGACGAAGGATGGAACATGCAAAGTTGATCGTGCACCTGTCCACTTATATAATAGCCAGCCATCAAATGAAAGCGGGAAATTGCGATTGGTC---------ATGTTTCCACTCTATTTTCATTACGAAGATGTATCACGTCAGGATCCGTTGCTCAAACCGAATCACGCCAACGTTATGGAAGTTCCTGGATCGTGTAAAATAAGAGTAGTACCAAAGGCTTCT---------------ATCAAAAATGGAAAATTGGCTATGGAGATTCCGCGCGGTCAGAAAGTAATACAGACACAA------TCGGCAGGAAAGTCGTTTCGATCCAAT------CTGGGGTCAAATAAAGATCAAGGATATGTCAGTGACCTAGCACGACAAAGCACTCTCCGAGGGCATTCCATGTCTAATTTTTTGGTCAGAATCTCCACAGTAATGTCTCTGTTAGATTCTCCGGTCGAAATACGGGAAAACTCCATTCAATTCTCAATGGAAACGGAGTTTTGCGAATTCTCCCCGGAACTGGAAGATCATTTCGAGATCTTCGAACATATTCGAGGGTTCAATGTGACTATTGTCACTTCGGCCAACACACAAGATGAGACTTTACCACCGTGGAGCGGCTTTTTGCAAAAAGATGAGGGTCAG------ATGAGCATCTATTTGAGTCGATCATTTCCAAGATCTAATTCCAGTTTTTTCTTATGTAGTGGAAACGCTTTACAATCTGAAGTTTTACCCTTAAGGGAAGAAATGTTCTTGGTAGATGCAGGACTTGGGACCCCCAGAATTTGTATGCAAGATGAGCTTACAGGAGTGCCAATCAACCGAACCACCAGGTTTGAGAATAAGGTGGGATTCCTGGATCTAGTGGCCGGTGAATCACTGATCAAAGAGCGGATTTTGGAGAGATTCTTCATCGATCTAGTGGCCGGTGAATCACTGATCAAAGAGCGAGCAGCCGCCAGGTTTAATGATTTGGTGGGATCCACAGATGTAGTGGCTGGTGAACCGCTTCTTCTTCTTCCACGAAGATTCAGACAAAAACGA------------GCTTGGATGGAACTGAACAAGATTTGGCGAACGAATACAAAGGTCAAAGGCCTTTTTTTTAGGAAAAAAAAA---AGAGGGTTTGCAGTATACATCGCAGGTTTCGTGGCTTTTCTTCCATGGCGTCGT------------------AAAAGGAGAAGGAGATCGAAAAATCTATTCACCATTAAGAGC---------ATTACCAAAAGA---------------------------------------------ACGACCACCAAGATACGCATAGTAATTAGATCTTTTGATTACCCATTTTTGGAAAACCATTTTATTGGGCTTCCGCCTTACACACGGAAGATTGGATTGCCTGAATCACGAGTCTTATATACTGTGTTACGATCACCTCATATTGATAAAAAGTCCAGAGAACAATTTGAAATGGAA------ATCAAGAAATGGGTCATAAAAACAGAAAGGCATGAATTGCGCAAGAAGTTCTTTCGGTTAAAACGCCAGCGTATATTTGGAGCTCAATATTCAATCCTATTTTCTTGCAAGACCCGTTCGGATAAGGGAAAACTCCAGAGATTGCTT---??????????????????????????????????????????????????????????????????????????????????????????????????????????????????????????????????????????????????????????????????????????????????????????????????????????????????????????????????????????????????????????????????????????????????????????????????????????????????????????????????????????????????????????????????ATGCCTACATTAAATCAATTGATTCGTCATGGTAGAGAAGAAAAACGGCGCACGGACCGTACTCGAGCTTTGGATCAATGTCCCCAGAAGCAAGGAGTATGCCCGCGTGTTTCAACGAGAACACCGAAAAAACCTAATTCAGCTCTACGTAAGATAGCCAAAGTACGGTTGAGCAATCGACATGATATATTTGCTCACATTCCGGGGGAAGGTCATAATTTGCAGGAGCATTCTACGGTCTTAATAAGAGGAGGTAGAGTGAAAGATTCGCCAGGTGTGAAATTTCATTGTATTCGAGGAGTCAAGGATTTGATGGGAATTCCGGATCGAAGAAGAGGCAGATCAAAATATGGTGCGGAAAAACCCAAATCCATAATGTTATATATTTCAGGAGCTAGATCAGTTGCCGATGAACAAGTAAGAATTGCCTCAACCAAAATAGATGGAATTGGACCTAAAAAAGCCATTCAGGTTCGTTATCGATTAGGTATCAGTGGGAACATAAAGATAAACGAATTAACTAAGTATCAGATCGACCAAATTGAACAAATGATAGGTCAAGATCATGTTGTTCATTGGGAATTGAAGAGGGGAGAACGAGCAGACATCGAACGATTCATTTCTATTTCTTGTTATCGTGGAATTCGTCATCAAGACGGATCGCCCGTACGCGGTCAACGAAGTCATACTAATGCTAGGACTTGTCGAAAGCGAATTCGGAAA????????????????????????????????????????????????????????????????????????????????????????????????????????????????????????????????????????????????????????????????????????????????????????????????????????????????????????????????????????????????????????????????????????????????????????????????????????????ATGCCACGACGATCTATATGGAAGGGCAGTTTTGTTGATGCATTCCTCTTGAGAATGAAGAGATTGAACAGGAAAATTTGGTCACGTAGATCTTCTATTTCGCCGGAATTCGTTGATTGCTCCGTACGAATTTACAATGGAAAAACTTCTGTTCGTTGTAAGATTATTGAAGGAAAGGTTGGTCATAAATTTGGAGAGTTTGCTTCTACACGGAAACGA---TCGAGAACTAATATTGGACCGGGAAGAAAAAAGGGGAAA?????????????????????????????????????????????????????????????????????????????????????????????????????????????????????????????????????????????????????????????????????????????????????????????????????????????????????????????????????????????????????????????????????????????????????????????????????????????????????????????????????????????????????????????????????????????????????????????????????????????????????????????????????????????????????????????????????????????????????????????????????????????????????????????????????????????????????????????????????????????????????????????????????????????????????????????????????????????????????????????????????????????????????????????????????????????????????????????????????????????????????????ATGGCGCGAAAAGGAAATCCGATTTCGGTAAGACTTGATCTGAATCGTAGTTCAGATTCAAGTTGGTTCAGTGATTATTATTATGGTAAATCAGTGTATCAAGATGTCAATCTGAGATCTTATTTCGGTTCGATACGTCCACCTACGAGACTCACCTTTGGCTTTCGTCTCGGTAGGTGTATTATTCTACATTTTCCCAAAAGAACATTCATTCATTTCTTTCTTCCCCGTCGACCACGACGACTGAAACGACGCGATAAATCCAGACCC------AGGAAGGCCCGGTGGTGGGCA---TTTGGGAAAGTCGGGCCGATCGGGTGTCTTCATTCAAAGGACGGTACAGAAGAAGAACGAAAGGAAGTGAGAGGCCGGGGGGCAGGGAAAAGAGTCGATTCGATCAGGCTCGACGATCGGGAG------AACGAAAGAAGGATTTGGCCGAAAAAGAAGCAAGGCTATGCATACCATGACCGATCACCATCGATAAAGAAGAATATTTCTAAATCACTTCGGGTCAGCGGGGCCTTCAAGCATCCGAAATACGCCGGGGTTGTAAATGACATAGCGTTCCTGATAGAAAATGATGACTCCTTCAGAAAAACAAAATTATTCAAGTTCTTTTTCCCAAAGAAGTCCCGCTTCAACGGCCCGACGAGTCATCTACTTAAAAAGACCCTCCCTGCAGTGCGTCCTTCCTTTAATTATTTGGTCATGCAATACTTATTGAATACAAAGAACAAAATCCATTTCGACCCCGTCGTAGTTCTCAATCATTTCGTGGCACCGGGCGTAGCTGAACCATCTACGATGGGGAGAGCTAATGCACAGGAAAGAAGCTTAGATAAGAGAATACGTTCTCGCATCGCTTTTTTTGTAGAAAGCTCGACCAGCGAGAAAAAGTCTTTGGCCGAAGCCAAG------TTGACCCACTTCATTCGCCAAGCAAATGATCTTCGCTTCGCGGGAACAACAAAAACCACCACCTCGCTCTTTCCTTTCTTCGGTGCTACCTTTTTTTTTCCAAGGGATGGGGTTGGGGTGTATAATAACCTTTTTTTTGAGGATGCCCGGGAACAACTCCTAGGTAAATCAAGGATAAAATGTTGGAACCTCATGAGTAAGGCTAAGGTAATGGAATTGATAGAGAAATTCATAGACCTAGGTAGGATAGGAGAATTGATAAAGGGAATAGAGATGATGATAGAGATCATACTGAGAAAGAGAAGAATTCCGTACGGGTACAACTCTTATTTGAACGAAGTGAAAAAAATGCGATCTTTGTTGTCTAATAGAACAAACACTAATACCTTAATTGAATCGGTCAAGATCAAATCTGTTTATCAAAGTGCTTCCCCGATTGCTCAAGACATCTCTTTTCAACCGAGGAAA------AGATCATTTCGTTCCATTTTTAGTAAAATAGTGAAGGATATTCCATTAGTAATGACAAAGGGGGTGGAGGGGGTCCGTATATGTTGTTCAGGTCGATTAGAAGGTGCAGAAATAGCTAGAACTGAATGCGGAAAGTATGGAAAAACATCTCGTAATGTATTTAACCAGAAAATCGATTATGCTTCTGCGGAAGTATCTACTCGTTACGGAATCTTAGGTGTCAAAGTGTGGATTTCATATAGTAAA------------------------------------------------------------------------------------------------------------------------------------------------------------------------------------------------------------------------------ATGCACAGAAGAACAGAACGAACTTCATATATCCCTTTTCTACTCAATCCAGAAACAAGATCGGACGTTATTCCGGTTCGTCTCCATTTTCGTGAAACTATTCCTCAAGCAAGGCAGCCGATAAGTCATCGAAGGGTTTGTGTGAATAATGGAATGGTAAGCATTACTCATTTTAAAGTTTCCCACGGCGATCTAATATCTTTTCAAGAAAATGTTGCGAGAACC------CAAGAAATAAGGAGATTTTTCTATATCGAAATATCAATTGAAAAAATCATAGGCAAATTCCTGGATCACCCGATAAGAATGTGGAGAAGAACAAAAACAGAATGGTTCCGCCTACTCAAAACTAAGAGGGGATGCCGCCTACTACTAAAATCCCGGTTTTTGCAA---CAGTTGCGTTCTTATATGCAAGAAGAAGACTTAGAAAGAACAAAGAAGTTTGGATCCGAAAAAGTATGCTTAGGCAGTTCTTTCGCTGAGCACAACAGAATGAAGAGGAATTTGTATCATTTCAAATCCCTATTCTTATCGAAGAGAAGGAACGAGAAAAACCGAAATATTCCTACTCGAACAAGAAGTCCTATAGTTTACAACTCTTCTTTATATAGTAATTCAACCTATTGCTCCGCATCCCCCCATCAGTTTACTATGAAGAGAAAAAGAAAAAGGATCGAACTACCTACTCATTATTCGGAGGTGAATCATAGAACACCAAAAGCTGTGGTATCTTATGGACCTAACATAGGTCACATCCCTCACGACATAAGATTGAAAGATCCAAACCTTCTTCTTCGGAGCGGAAACGGACGTGGCCAAAACATGGGGGGCTTGGATCGTGAACAAAAAGAATTTCTCAAGAAGTTGGTCAACTTTCGCATGAAAGAAGGTAAAAAAACAAAAATTCGTGCTATTGTTTATCAAACTTTTCATCGCCCAGCTCGAACTGAACGCGATGTAATCAAACTTATGGTTAACGCCCTAGATAATATAAAGCCCACATGCGAAGTAGAAAAAGTAGGAATTGCAGGTACTCTTTATGATGTCCCTGGGATTGTAGCCAGGGATCGTCAACAAACCTTAGCTATTCGTTGGATCCTTGAAGCTGCTTTCAAACGACGTATAAGCTACAGGATAAGCTTAGAGGAATGTTCATTTGCTGAGATACTGGATGCTTACCGAAAGAGGGGAATTTCCCGTAAGAAAAGGGATAATCTTCATGGACTGGCTTCCAACAATCGCAGTTTCGCGCATTTCAGATGGTGGTTTAATATCCTTCGCCCCTTATCTCCTCATCTTCCTATTTATAAGCCACAGCTCACTTCGACGTTTCCAATTTCCCATAGAATTTCCGGAGCTTTCCTAGTCACTATAGTTTTGTTTTTTCTTCTTTGTCTTAAAATAGGTTTGATTTGTTTCACCTATGAAAATTTCTACCTATTCTTCTTTTATTCA------------TCAAAGCTCATCCTAATCGCCGTCGAGATTACTGCCTTAGCCCTGTCCTATCATCTGTATAATGGAGTTCGTCATTTA------------------------------------------TTGACTTCTTTCGAAAAAATGAAA---------------------------------------------------ATGAAGGAACGATCGAAGACAAAGAGAACCGGGCTTTTCCAAAGAATTACTGCAGCTTTCCCACTCCCTTTAATTATTATATACAAA------TCCTCAACTTTCCTACCAAATCTCTCTCTATTCTGGCACATAAATTCAGGGATCGAAGAGATTATGGCGGATCATGTTCACCAAGAAATGACCCGAAATTTCATCTTGGTCTATTTGAGATTGTTCCTTTTAATCGTAATAAAAGATGTTTTCTTGTCTCTCGTTTCTTTT
Atrichum_angustatum	GGAAATAAGTTGGCTGGA---GCGGAACTATCTACATTATTAGAACAAAGAATTACCAATTACTACACCAAATTGCAAGTGGATGAGATCGGTCGAGTGGTATCAGTTGGAGATGGAATTGCACGTGTTTATGGATTAAATAAGATTCAAGCTGGAGAAATGGTTGAATTTGCCAGCGGTGTGAAAGGAATGGCTTTGAATCTAGAAAATGAGAATGTAGGAATTGTTATATTTGGTAGCGATACTGCTATTAAAGAAGGAGACATTGTCAAACGCACTGGATCTATTGTGGATGTTCCTGTAGGAAAGGCTTTGTTAGGTCGTGTGGTTGATGCCTTAGGAGTACCTATCGATGGAAAAGGTGCTTTAGGCGCTGCAGAACGAAGACGTGTAGAAGTTAAAGCTCCCGGGATTATTGCACGTAAATCTGTGCACGAACCCATGCAAACAGGATTAAAAGCAGTAGATAGCCTGGTTCCTATAGGTCGTGGTCAACGAGAACTTATAATAGGAGACAGACAAACTGGAAAGACTGCTATCGCTATTGATACTATATTGAACCAGAAGCAGATCAACGCACAGGGCACCTCAGATAGTGAAAAATTGTATTGTGTGTATGTAGCGATTGGACAGAAACGTTCAACCGTGGCACAATTAGTTAAGATTCTTTCAGAAGCGGGTGCTTTGGAATATTGCATCATTGTAGCAGCTACTGCTTCGGATCCTGCTCCTCTGCAATTCTTAGCGCCATATTCAGGTTGCGCTATGGGAGAATATTTTCGAGATAATGGAATGCACGCATTAATCATTTATGATGACCTTTCAAAGCAATCAGTGGCATATCGACAAATGTCATTATTATTACGTCGACCACCAGGTCGTGAGGCGTTCCCAGGAGATGTTTTCTATTTACATTCTCGTTCATTAGAAAGAGCCGCTAAAATGTCAGACCAGACTGGTGCGGGTAGCTTGACTGCATTACCTGTAATTGAAACACAAGCTGGAGACGTGTCTGCTTATATTCCTACCAATGTTATTTCCATTACAGATGGACAAATCTTTTTGGAAACAGAACTCTTTTATCGTGGAATTCGACCTGCTATTAACGTGGGATTATCTGTAAGTCGTGTGAGTTCTGCGGCTCAGTTGAAGGCTATGAAACAGGTATGTGGTAGCTTAAAACTAGAATTAGCGCAATATCGTGAAGTAGCCGCTTTTGCTCAATCCGGTTCAGACCTTGATGCTGCTACTCAGTATTTATTAAATCGTGGGGCTAGGCTAACAGAGGTTCTTAAACAACCACAATATAGCCCAATTCCTATTGAAAAACAAATCGTGGTTATTTATGCAGCTGTCAAAGGTTATTTAGATCAAATTCCTATTTCAAGCATTAATCAATATGAACATGAGCTTTTGAAGTCTATAGACCCAGGTATACTTTCTGCTATCGTACAACAAAAAAAC---ATCACTGAGCAGATTAACAGTCAACTGGCTACCTTTTGTCAAAAATTTACACAGAGCTTCTTAGCA------------------------------CGTGAATTGGTTATATTTGCTATTTTAATTTTCAGTGTTTTAAGTTCAAAACAAATCTTAATTTATAATGAAGAAATTATTGTAGCTTTAAGTTTTGTAGGTTTTGTTATATTTAGTCAAAAAACCTTTGGTGAAACTTTAAAAGCTACTTCTGATGCGCGAAGCGAAGCTCTTCTTTCCGAGTTACAGCAATTGATGAGTTCTCAAGAAGCTCTGTTGTCTGAGTTGAAGAAACAGCATGAATTACGTAGTATTAGTTTGCGTTCAAGTACGCAAATGATTGGAGAATCTTGTATAAATGATATGCTTAGGCGCTGTGCACCTAAGTGCAAACAGACAGTGCAAGCTGTGTTATGCCAACAAGTAGAGCAAAAGTTAAAAACACTGTTAGCTATTCAAGAGCATTCTCGCAACAGTTTACAAGAGAAGATAGTAACTTGTTTTCGCGAAACAGTTTGTGACGAATTTCGC---TTTTCTAAATTGCGAAAACATCAGTCAAAA------CTAGTTCAACAAAGCATAGTATTATTGAAAGATGGG---GTTCTGAAAAGTCCATTAGAACAATTTGCAATTATTCCATTGATTCCTATTCATATAGGAAATTTGTATCTTTCATTTACCAATTCATCTTTGTTCATGCTATTAACTATCAGTTTAGTATTGCTTTTAGTTCATTTCGTCACTTTAAATGGAGGA---CACTTAGTACCAAATGCTTGGCAATCCTTTGTGGAAATTATTTATGATTTTGTGCTTAACTTGGTGAATGAACAAATAAGTGGTCCTTCTTCG---ATGAAACAACGATTTTTTCCCCTAATTTTTGTCACTTTTACTTTTCTATTATTTTGTAATCTCATTGGTATGATACCTTATAGTTTTACAGTAACAAGTCATTTCATAATTACTCTGGGTCTTTCATTATCTCTCTTTATCGGAATCACTATAGTTGGATTTCAAACGCATGGGCTTCATTTTTTTAGTTTTTCATTGCCGCAAGGAGTACCCTTGCCGTTAGCACCTTTCTTAGTACTTCTTGAGCTAATCTCTTATTGTTTCCGCGCATTAAGTTTGGGAATACGTTTATTTGCCAATATGATGGCTGGTCATAGTTTAGTCAAGATTTTAAGCGGGTTTGCTTGGACTATGCTATCTATGGGGGGTATTATGTATTTAGCA---CATTTTGCTCCTTTTTTGATAGTATTCGCATTAACTGGTTTGGAATTAGGCGTTGCCATATTACAAGCTTATGTTTTTACTATTTTAATTTGTATTTACTTAAATGATGCTATAAACCTTCAT---ATGCCTCAACTAGATCAATTTACGTATTTGACGCAATTTGTTTGGTTATGTGTGTTCTATATGACCTTTTATGTATTATTATATAATGATGGATTACCTAAAATAAGTCGCATTCTTAAATTACGAAAACAGCTTATTTCGCATGAGCTG---GGCGATTACAGTGTTGAACAGGCTGTTTTCAAAGAATGCTTTGACACCAGTATATCCTATCTGTACTCAGGTTTATCTGGAGCATCCAAGTGGTGTAATATGGTAAAAAGCTTAAATGCTAATCAATTAAATTCTTATGTATGTTCCTTAGGAGAGATTAGTGTCTCACAAGTAATAAAAAAAAACGCACTCTCAATTATTAGTCCCTCTTATCATATCAGTTTTACCACCGCTCTTAACAAAATCTATGTTTTACGCGGACAAAGGAACACTCTAGTAAATATCAAGAACGGACCGAGAAAAAAGAAAATGCTAGAAGGTGCAAAATTAATTGGAGCAGGAGCAGCTACCATTGCTTTAGCGGGAGCTGCTGTAGGTATTGGAAACGTATTTAGTTCTTCGATTCATTCTGTTGCGCGAAATCCATCATTGGCTAAGCAATTATTTGGTTATGCCATTTTAGGTTTCGCTTTAACAGAAGCTATTGCTTTGTTTGCCTTAATGATGGCGTTTTTAATATTATTTGTCTTTCAA------------------------------------------------------------------------------------------------------ATGATAGGCTTTTCTAAAGACTTCTTGTGTCATTCTCATTTAGGTCTAATCCGGATTCGTTTATTGTTTTCCTTTCTTCCTGAACGTTTTCTTCAGAATGATTTTGAAGATGGTACACTCGAATTGTATTGTTCAAGCGGCTATTGTTTGCAGAAAATATTACTTTCTAAATTGGTAGGTCATTGGGTTCTTCAAATAAGTGGTGTTTTCTGTACTTTTCCAGTGGTACAACTTCTATACCAATTCGATCAACCCAAAATGAATTGGTTCACCCTTATTATAGGAAGTCTGGTATTTACTCTTATGTGTGGTATTCATTCTTGTTTGGCTCTTGGAATAATATCTCATAGT---TGGAACAGCTTGCAAAATCTTACCACTTTACCCACTCTATTACCCTTAATCATTTTCTGCACCTCTATCGAAACAGAATGGTTTCATGGTCTTTTATTAATGGGATATTTACTTTTGTTCTTATTTCTCTATCCTATTTCGGTTTCAATTACTTTACAAAAGTTAATGTATTTTGAAATACTACGACCTTATTTTCTTATGTTATGTTCTTTCCGTTACGCACAAATTCTCATTGGATTTTGTTGGTTTTTAACAGCGATGGCTATTTATTTAAGTATTTGGGTAGCACCATCTGATTTTCAACAAGGTGAAAATTATCGCATTATTTATGTGCATGTTCCTGCCGCTTGGATGAGTTTACTTATTTATATCGCAATAGCTATCAGCAGTGTGTTATTCTTATTAACAAAACATCCGCTTTTTCAGTTATTCTCTAAAAGCGGTGCCAAAATAGGTGCTTTGTTTACATTGTTTACCCTATTAACCGGAGGTTTTTGGGGTAAACCTATGTGGGGTACCTTTTGGGTGTGGGATGCTCGTTTAACCTCTGTATTAATCTTATTTTTTATTTATTTAGGTGCACTGCGTTTCCAACAGTTCTCTGCGGACGTTGCTCCTATTTTTATTTGCATAGGGTTGATTAATATACCAATAATTAAATTTTCTGTAAACTGGTGGAATACATTGCATCAACCTTCAAGCATCAGCCAATTTGGTACTTCAATACATATTTCTATGCCCATTCCAATTCTGTTAATCCTTACTAGCTTCTTCCGTCTAAGCGGGATTTTTTTTATTTTGGAAACACGTCAAATTATTTTATCCTTTTCTAGTTTTTCTGTAAAGAATCAAATAAATCTGCAGAGCAACATGGTCCAACTACAGAACTTTTTTTTTTTTCTTATCTTTATGCTTGTGCTCTGTGGTACGGCAGCACCCATACTATTCCAATGGTTGGTAAGTAGAGATGTTTCCACAGGTGCTCCTTTTTATCATGGTACTATAATACCTATTTTTACCTCTTTATTATTGGTTCTGGTTCATGTACATTTCAGGGGATTCATACGCTCTATGGACGAAACAGAAAGGATAGTTTTGGTAATA---GCAAGACCCATTCTATTACCCAACATAATTGAAAAAAGCTCTCTAAAAACTAGAGCTAAAAATGCATTTTTTTTATTTTTTATTTTTATTCTCAATTCTCTTATTTTCAAATTTCTGGGAGACTTGTCATATTTAGAATCTTTTTGTGGTGTGCTTTGTTTTTTATTATTTTGTACATTCTCCTTATCA---CGCGATACATTGGCGAACAAAGGGGCACAGAGAAGAAAG---CGCTTGGCGCTTTCTTGGGAGGAACGAAAAAATGAAAAGAGAGAAAAGTTTTACTTTTTATTTTTCTCAAATAAATTTTCAAAAACCTTCGGCCTCAACGAAAAAGCCAAAATTTTGGCTTTTTATTCTCTGCTCGCTCTTTCGCAAGCTGATTCTTCTGAAGAAAATTGGAATAGAATTGTTCGCGCCTTACCAAAAAGACTGATGGATGTTGATCATGACTTTCGAAAA---GTTCCCATGACTATGAAAATTTCACATGGAGGAGTTTGCATTTTTATTATGGGTGTTATTCTGTCCAACACAAAAAAGAGACAGTTTACTCAATTATTGCCTTTGGGTTCCGAATTATATATAGGGAAGGAACGTTGTTGTTTGCGAGGTATTGATCAATTACATGGACCTACTTTTCATTCCATTTGTGGTAATTCAATTATTTATAAACCGTCTTTAAAAAAC---CCATTCATTTTTGAGCATGATGGATCACTTCGTGCCGACTTGTTGCCA------GCTACGCCCCTGTACCAGAATGAAGAAGTTGAACATTTTTTCCATGGTTCATGGAGAAATCATAATAGTTTCCCACTTTGGTTGACTGTGTTCCCAGAAAAAAGATTCTCTTTTCAAGAAACAAGCACTACCAAAGTCGCTATACATAGTAATCTTTTTACGGATCTATATGCTCTGATTGGAACTGGAAGTTTCGAAACAGGC---TGGTATATTACCATAATGAAACTACCTTTTATTTTCTGTATTTGGATAGGTTTTATTCTGGCTTCATTGGGAGGCTTGTGTAGTTTTCTACGCCAGCTGGCTTTCTATAGATTGCATTGGAAT---ATGTATAAT---GAATTAGGCCATTATTTTTTAGTACTGAGTATTTTCGTTGCATTGACTTACAACAAAAGACCT---------GCGGCTGTTTCACTTTATTTTTTCTTTTTTACCATTTCTTTTTTTGGTATTTCGTTTTGCTACATTTCTTCTGACTTTTCTAATTACAATGTATTTACCGCTAATGCGCCTTTATTTTATAAAATATCAGGAACATGGTCTAATCACGAGGGCAGTTTGTTATTATGGTGTTGGATCTTAAGTTTTTATGGATTTTTTTTCGGTTAT------TGGGCTCGACCCTGCAATCTCTCAAAACGAGGGTGCAGTAAAAATATATTTTTTTTTCGCAGACCGCTAATGGCTTTTCGCTTCGCTTCCCTCATGAAAAAAGAAAATAAACGATTCAGACGTTTGTTGCAGAACCTGTTTGGTACCATAAATTGTAAAAGCTCTCTTAAGGGCCAATTCAAAGTAGCGCCCTTAGGTTTCCGTCAAGAGAAAAGGTTAGAGGCGAATGCAAGAGAAAATAAAAGGGGGCTTAAAAGGTGGAAATTTGAAAAAATAAAATCTAGA---TTTTATTTTGTTTTATGGAATCTAGATTTTTTATTTTCGGCACGAAATGCAAAAGATAAAGTTTCGTTTATTGATGAACGGCGAATTTAT------ATGGGCATTGCTTTATTTTTTTCGATTTTCTTATTAGCAAGTTCCAATCCTTTTGTTCGAATTTCATTTGTTCGTACCAAATCACTTGCAGAATTAAATCCTGTTTTACAAGATCCTATATTAGCTATACATCCTCCTTGCATTTATGCAGGATATGTTGCCAGTGCTATTGGCTTTTGCTCATGTCCATTCAAAATAATGAACGGTATCTTTGCACCCTATTTGCCAATGCAA---AGGGAAAGCAAGACCAAAGATAATAAAATGTTTGACGCTTTCTTGCTGATTACCCGGGAGAATGCAAAAAAAATTATCAATATATTTGAAAATCCCTGTTCTCTCCATCCCAGTTTTGCTTTCATCTTGCTACGCAATAGGAGCCTGCTAGTGCTT---CGG---CACTTGGCGGCGCCTTTTTCGTTCTGGCCGAAAGAGCGGAATCTCACGAAGAGCGAGCGCACGAAGTGTGTTGTT---------AAAGCAAATACTGCGTCTTTGCATTTTGGTTGGATTCACGGTGCGAATCCAGTGGTATCTGGCCATGGGTGGAAACAAATTAAAATTTGGATCTTGACATGTTGGTTTTTTCTAACTGTAGGTATATTGCTAGGAAGTTGGTGGGCTTATCATGAATTGGGTTGGGGTGGTTGGTGGTTTTGGGATCCTGTAGAAAATGCTTCTTTTATGCCTTGGGTATTGGCTACAGCTTGTATTCATTCAGTAATTTTACCTAAATTGAATTATTGGACCTTGTTCCTTAATATGGTTACTTTTTTATGTTGTATTTTAGGAACTTTTTTCGTACGTTCTGGATTGCTAGCTTCTGTTCATAGTTCTGCTACAGATTCTACACGAGGAATCTTTTTATGGTTTTTTTTTCTTCTAATTACTAGCATATCCTTGATGTCTTTTTTTCAAATGAAGCAGCAATCAAGTACCAGGCTAGTTGGTGCATTATTTCTAACGGCCCTAAAAACCGTAAACCAGATCTTATGGTATTCGCGGCGAAGCACTCTAAAATTTCGTTTATTAGAGCTAATGGGGGGC---------ATGGCAAGACGACTATCGATTCTCAAACAACCTATATTTTCTACATTCAACAATCATTTGATAGATTATCCAACCCCAAGCAATATAAGTTATTGGTGGAGTTTTGGTTCGTTGGCTGGTCTTTGCTTGTCCATTCAGATAATTACAGGCGTTTTCTTAGCTATGCATTATACGCCTCATGTGGATTTAGCTTTTCTAAGCGTAGAACACATCATGAGAGATGTGAAAGGTGGTTGGTTGCTTCGTTATATGCATGCTAATGGGGCAAGTATGTTTTTTATTGTGGTTTATCTTCATATTTTTCGTGGTTTATATTATGGAAGTTATGCGAGTCCTAGGGAATTAGTTTGGTGTCTTGGAGTTGTCATTTTATTTTTAATGATTATAACAGCTTTTATAGGATACGTACTACCGTGGGGTCAAATGAGTTTTTGGGGAGCTACAGTCATTACAAGTTTAGCTAGTGCAATACCCGTGGTAGGAGACACTATAGTAACTTGGCTTTGGGGTGGTTTCTCGGTAGATAATGCCACCTTAAATCGTTTTTTTAGCCTTCATTACTTACTTCCTTTTATAATAGCTGCCGCTCCTATCATTCATATCGCTGCATTACATCAATATGGCTCTAATAATCCATTGGGTATCAATTCTTCTGTGGATAAAATAGCTTTTTATCCCTATATATACGTAAAAGATTTAGTATGTTGGGTAGCTTTTGCCATCTTTTTCTCTATCTTTGTTTTTTATGCACCTAATGTTCTAGGGCATCCAGACAACTACATACCTGCAAATCCCATGTCAACTCCGGCTCATATAGTGCCAGAATGGTATTTCTTACCAGTTTATGCGATTCTTCGAAGTATACCTAATAAATTAGGGGGTGTAGCTGCTATAGGACTAGTTTTCGTGTCATTATTTGCTTTACCGTTCATTAAC---ACATCATATGTACGTAGTTCAAGTTTTCGACCAATTCACCAAAAATTGTTTTGGTTGCTTTTGGCAGATTGCTTACTTTCAGGCTGGATTGGATGTCAACCTGTGGAGGCACCATATGTTACTATTGGACAAATTGCTTCAGTTGGTTTTTTCTTCTATTTC---GCTATTACGCCTATTCTTGGCAAATTAGAAGCTAGATTAATCCAAAATTTTAATAGTCCTCGCAAGCTTTCCCACAACAATTTTGCACAAAGATGGCTGTTTTCTACGAACCACAAAGATATAGGGACTCTATATTGCATTTTTGGTGCCATTGCCGGAGTAATGGGTACATGCTTCTCGGTACTAATTCGTATGGAATTAGCACAGCCTGGCAATCAAATTCTTGGTGGAAATCATCAACTTTATAATGTGTTAATAACAGCTCACGCTTTTTTAATGATCTTCTTTATGGTTATGCCTGCGATGATCGGTGGATTTGGTAATTGGTTCGTTCCGATTCTTATAGGTGCACCCGATATGGCATTTCCACGATTAAATAACATTAGTTTTTGGTTGTTACCACCGTCACTGTTACTTCTTCTAAGTTCTGCTTTGGTAGAAGTGGGCGCTGGTACCGGATGGACGGTTTATCCGCCTTTAAGTGGTATAACCAGTCATTCTGGAGGATCTGTTGATTTAGCCATTTTTAGTCTTCATTTATCGGGTGTTTCCTCTATTTTAGGTTCTATCAATTTTATCACTACTATTTTCAACATGCGTGGGCCAGGAATGACCATGCATAGATTACCTTTATTCGTGTGGTCCGTATTAGTGACAGCATTCCTACTTTTATTATCTCTTCCAGTACTGGCAGGTGCAATTACCATGTTATTAACTGATAGGAACTTTAATACAACCTTTTTTGATCCTGCAGGAGGGGGAGATCCAATTTTATACCAGCATCTGTTTTGGTTTTTCGGTCATCCTGAGGTCTATATCTCAATTTCGCCAGGATTCGGTATCATTAGTCATATTGTTTCTACTTTTTCGAGAAAACCCGTATTCGGTTATCTAGGCATGGTGTATGCCTTAATCAGTATTGGAGTTCTTGGATTTATCGTGTGGGCGCACCACATGTTTACTGTGGGCCTGGATGTTGATACACGTGCTTACTTCACTGCGGCTACCATGATTATTGCCGTGCCTACTGGAATAAAGATTTTTAGTTGGATTGCTACCATGTGGGGAGGTTCAATACAATACAAAACACCCATGTTATTTGCTGTAGGATTTATCTTTTTGTTTACTGTAGGGGGTCTTACTGGAATAGTATTGGCTAATTCTGGGCTGGACATTGCTCTACATGATACTTATTATGTGGTTGCACATTTCCATTATGTTCTTTCTATGGGAGCTGTTTTTGCTTTATTTGCGGGATTCTACTATTGGATAGGTAAAATAACTGGTCTTCAATATCCAGAGACTTTAGGTCAAATTCATTTTTGGATTACTTTTTTTGGTGTGAACTTGACTTTTTTTCCTATGCATTTTTTAGGTCTTGCAGGTATGCCACGTCGCATTCCAGATTATCCAGATGCTTACGCTGGATGGAATGCCTTTAGTAGTTTCGGCTCGTATGTTTCTGTAATAGGAATTTTTTGTTTCTTTGTAGTGGTTTTTTTTACGTTAACCAGT------GAAAACAAGTGTGCTCCAAGTCCTTGGGCTGTTGAACAGAATTCAACGACACTTGAATGGATGGTCAAAAGCCCTCCAGCATTTCATACCTTCTCAGAACTTCCGGCTATAAAGGAAAGCATT---ATTTTGAAAAACACATGGCTATTTCCAATTGCTTATCGTGACGCTGCGGAACCTTGGCAATTAGGATTTCAAGACGCAGCAACACCTATGATGCAAGGAATAATTGACTTACATCATGATATTTTTTTCTTTTTAATAATTATTTTGATCTTTGTATTATGGATGTTGGTTCGCGCTTTATGGCATTTCCACTATAAAAGAAATCCAATTCCGGAAAGGATTGTTCATGGAACTACTATAGAGATTATTTGGACTATTTTTCCTAGTATTATCTTGATGTTTATTGCTATACCATCTTTTGCTTTATTATATTCAATGGACGAGGTAGTAGATCCAACAATTACTATTAAAGCTATTGGACATCAACGGTATTGGACTTATGAGTATTCAGACTATAACAGTTCTGATGAACAGTCACTAACTTTTGATAGTTATATGATTCCAGAGGATGACTTAGAATTGGGTCAATTACGCTTATTGGAAGTAGACAATCGAGTAGTTGTACCAGCAAAAACTCATTTACGTATGATCATAACATCTGCTGATGTACTTCATAGTTGGGCTGTACCCTCTTTAGGTGTAAAATGTGATGCTGTACCTGGTCGTTTAAATCAGACTTCCATTTTTATTAAACGAGAAGGAGTTTACTATGGTCAGTGCAGTGAAATTTGTGGAACTAATCATGCGTTTATGCCTATTGTCGTAGAAGCTGTTTCTTTGGATGATTATGTTTCTTGGGTATCAAATAAATTAGAC---------------------------------------------ATGAGTGTCTCTCAAAAGCATCCTTATCATTTAGTAGATCCAAGTCCATGGCCTCTTTTGGGTTCATTGGGAGCTTTGGCAAGCACCATTGGTGGTGTTATGTATATGCACTATTTTACGGGAGGTGGAACACTTCTCAGTTTAGGCTTGGGAATGATTTTATATACTATGTTTGTATGGTGGCGCGATGTTATACGTGAATCCACTTACGAAGGACATCATACATTTGTGGTCCAATTAGGACTTCGCTATGGTATGATTTTGTTTATTGTGTCTGAAGTCATGTTTTTTTTAGCTTTCTTTTGGGCTTTTTTTCATTCTTCTTTGGCACCTACGGTAGAAATTGGAGCTATTTGGCCCCCTAAAGGAATTGATGTGTTAAATCCTTGGGGAATTCCTTTTCTAAATACCCTTATTTTACTTTCATCTGGAGCTGCCGTGACCTGGGCTCATCATGCTATATTAGCTGGATTCAAAAAACAAGCTGTTTACGCTTTAGTAGCTACCATTTTGCTGGCTTTAGTCCTCACGGGGTTTCAAGGAATGGAATATGTAGAAGCACCTTTCACGATTTCTGATGGTATTTATGGTTCTACTTTTTTCTTAGCCACAGGGTTTCATGGTTTTCATGTTATTATAGGTACTATTTTTCTAATAATATGCGCTATTCGTCAATATCTAGGGCATTTTACCCAAACGCATCACTTTGGCTTTGAAGCAGCTGCTCGGTACCGGCATTTTGTTGACGTGGTTCGGTTATTTTTATTTGTATCTATTTATTGGTGGGGAGGTAAT?????????????????????????????????????????????????????????????????????????????????????????????????????????????????????????????????????????????????????????????????????????????????????????????????????????????????????????????????????????????????????????????????????????????????????????????????????????????????????????????????????????????????????????????????????????????????????????????????????????????????????????????????????????????????????????????????????????????????????????????????????????????????????????????????????????????????????????????????????????????????????????????????????????????????????????????????????????????????????????????????????????????????????????????????????????????????????????????????????????????????????????????????????????????????????????????????????????????????????????????????????????????????????????????????????????????????????????????????????????????????????????????????????????????????????????????????????????????????????????????????????????????????????????????????????????????????????????????????????????????????????????????????????????????????????????????????????????????????????????????????????????????????????????????????????????????????????????????????????????????????????????????????????????????????????????????????????????????????????????????????????????????????????????????????????????????????????????????????????????????????????????????????????????????????????????????????????????????????????????????????????????????????????????????????????????????????????????????????????????????????????????????????????????????????????????????????????????????????????????????????????????????????????????????????????????????????????????????????????????????????????????????????????????????????????????????????????????????????????????????????????????????????????????????????????????????????????????????????????????????????????????????????????????????????????????????????????????????????????????????????????????????????????????????????????????????????????????????????????????????????????????????????????????????????????????????????????????????????????????????????????????????????????????????????????????????????????????????????????????????????????????????????????????????????????????????????????????????????????????????????????????????????????????????????????????????????????????????????????????????????????????????????????????????????????????????????????????????????????????????????????????????????????????????????????????????????????????????????????????????????????????????????????????????????????????????????????????????????????????????????????????????????????????????????????????????????????????????????????????????????????????????????????????????????TATATCATTGGTATTTTAGCGAGAATACTTGGAATAATAATACCTCTTTTATTAGGAGTAGCCTTTCTAGTTCTAGCTGAACGTAAAGTAATGGCCTCTATGCAACGTAGAAAGGGTCCTAATGTAGTGGGATTGTTCGGATTGTTACAACCTTTAGCAGATGGTTTGAAATTAATGATAAAAGAACCTATTTTACCAAGTAGTGCTAATTTATTTATTTCTATAATGGCTCCAGTAATTACATTTATGTCAAGTTTGGTTGCTTGGGCTGTTATACCTTTTGATTATGGTATGGTATTGTCGGATCTAAATGTAGGTATACTTTATCTATTTGCTATATCTTCTCTAGGTGTTTACGGGATTATTACAGCGGGCTGGTCTAGTAATTCTAAATATGCTTTTTTAGGAGCATTACGATCTGCAGCTCAAATGGTTTCTTATGAAGTTTCTATCGGTCTTATTATTATTACTGTATTAATTCGTGTAGGTTCCTGTAATTTTAGTGAGATTGTGATAGCGCAAAAGCAGATATGGTTTGGCATTCCTTTGTTTCCTGTATTTATTATGTTTTTCATTTCTTGTTCGGCAGAAACTAATCGAGCTCCTTTTGATTTACCAGAAGCAGAAGCTGAATTAGTCGCGGGCTATAATGTAGAATATTCTTCGATGGGTTTTGCTCTTTTTTTTTTAGGGGAATATGCTAATATGATCTTAATGAGCAGTCCATGTACATTGCTCTTTTTAGGAGGTTGGTTGCCCATCTTAGATATTCCTATTTTTCATGTGATTCCGGGTTCTATCTGGTTTAGTATTAAGGTTCTTTTCTTTCTGTTTGTCTATATATGGGTCCGTGCAGCATTTCCACGATATCGTTATGACCAATTAATGAGACTTGGTTGGAAAGTATTTTTGCCCTTATCATTAGCTTGGGTAGTTTTTGTATCTGGTGTTCTAGTAGCTTTTGATTGGCTTCCT---ATGTTTGAAGATTTTTTAGCGCTTTTCCCAGAGATCTTTCTTATTAACGCAACCATCATTTTGCTTATTTATGGAGTTGTATTTAGTACCTCTAAAAAATATGATTATCCACCATTAGTGTGTAATGTGAGTTGGCTTGGTTTACTTAGTGTTCTAATAACC---ATCTTATTGGTGGCCTCTAGCGCACCTTTAACCGTTGCCAATCTATTCTATAATAATTTGATAATA---GACAATTTTACATATTTTTGTCAAATCTTTCTATCAGTAAGTACGGCTAGCACTATAGTTATGTGTCTGGGTTATTTCAAAGAAGAGAGTTTGAATGCTTTTGAATCTATTGTCTTAATTCTACTTTCTACTTGCAGTATGCTATTCATGATATCGGCTTATGATTTAATTGCCATGTATTTAGCTATTGAGCTTCAAAGTTTATGTTTTTATGTGATCGCAGCATCAAAAAGAGACTCTGAATTCTCCACAGAAGCCGGCTTAAAATATTTTATTTTAGGTGCATTCTCCTCCGGAATTTTATTGTTTGGTTGTTCTATGATTTATGGATTTACTGGAGTTACCAACTTTGAGGAATTAGCTAAGATTTTCACTGGATATGAAATCACTGGTGCTCAATCTAGTGGTATTTTTATGGGGATTTTATTTATTGCTGTAGGTTTTTTATTTAAGATCACAGCAGTTCCTTTTCATATGTGGGCACCTGATGTATATGAGGGTTCACCTACTTTGGTTACAGCATTCTTTTCTATTGCACCTAAAATATCTATCCTTGCCAATATGGTACGTGTTTTTATTTATAGTTTTTATGATCCAACATGGCAACAACTATTCTTTTTTTGCAGCATTGCTTCTATGATTTTAGGAGCATTGGCCGCCATGGCTCAAAACAAAGTCAAAAGACTTTTAGCTTATAGTTCTATCGGACATGTAGGTTATCTTTTTATTGGTTTTTCATGTGGAACCATAGAAGGAATTCAATCGCTACTAATTGGTGTTTTTATCTATGTATTAATGACCATCAATGTATTCGCCATAGTTTTAGCATTACGTCAAAACCATTTCAAATATATAGCAGATTTAGGTGCTCTAGCCAAAACTAATCCTATTTTAGCTATTACCTTGTCCATTACTATGTTTTCATACGCAGGAATACCCCCGTTAGCCGGATTTCGTAGCAAATTTTATTTGTTCTTTGCTGCTCTAGGCTGTGGGGCTTACTTACTGGCCTTAATAGGAGTTGTTACTAGTGTTATTAGTTGTTTTTATTATATACGCTTTGTGAAAATAATGTATTTTGATACACCTAAAAAATGGATTCTATATAAACCAATGGATCGTGAAAAATCCTTACTACTAGCAATTACTTTATTTTTGATCAGTTTTTTCTTTCTATACCCCTCTCCTCTATTCTCAGTCACCCATCAAATGGCACTAAGTCTATGTTTG---ATGGAATTTGCACCTATTTGTGTTTATTTAGTAATAAGTTTGCTATTTTCTTTGATCTTAATTGGTGTTTCTTTTCTATTTGCTTCTTCTTCCAGTGCTTATCCAGAGAAATTGTCAGCTTACGAATGTGGTTTTGATCCTTTTGATGATGCCAGAAGTCGTTTTGATATACGATTTTATCTCGTTTCTATTTTATTTATCATATTTGATTTGGAAGTCACTTTTTTATTTCCTTGGGCAGTTTCTCTTAACAAGATTGGTTTGTTTGGATTTTGGTCTATGATAGTATTTTTATTGATTTTGACGATCGGATTTTTATATGAATGGAAAAAGGGCGCTTTGGATTGGGAAATGTTACAATTTTTAGCTCCATTTTATTCCAATCTCAGTGGTCTTATTCTGTGTCCTTTGTTAGGAAGCATTATTCTTTTTGTTATCCCTGATTTCAGAATACGACTGATACGAAGTATTGGTTTGTGCACTTCTCTGATTACTTTTTTGTATTCCCTTCTTTTTTGGATACAATTCGATAATTCCACAGCTAAATTTCAATTCGTGGAAACCATTCGATGGCTTCCTTATTCAAACATCAATTTTTATATAGGTATAGATGGTATCTCTTTATTTTTTGTGGTCCTGACCACATTTTTAATTCCTATTTGCATTCTAGTAGGTTGGTCCAGTATTAAAAGTTATAAAAAAGAGTATATGATAGCGTTTTTAATTCGTGAATCTTTCATGATTGCTGTGTTTTGCATGCTGGATCTTTTACTATTTTATGTCTTTTTCGAAAGCGTTTTAATCCCTATGTTTATTATCATAGGGGTATGGGGTTCTAGACAAAGAAAAATACAAGCAGCATATCAGTTTTTCTTATATACTTTACTCGGATCTGTCTTCATGCTCTTAGCCATTTTATTTATTTTCTTTCAAACAGGAACCACTGATTTACAAATATTATTAACCACAGAATTTAGTGAGCGGCGCCAAATATTACTATGGATTGCTTTTTTTGCTTCTTTCTCCGTAAAAGTGCCTATGGTACCAGTTCATATTTGGTTACCTGAAGCTCACGTAGAGGCACCTACGGCTGGATCTGTAATATTGGCAGGGATTCTTTTAAAATTAGGAACCTATGGTTTTTTAAGATTTTCTATACCTATGTTTCCTGAAGCGACACTTTATTTCACTCCTTTCATTTATACTCTAAGCGTGATTGCTATTATATATACTTCCTTGACTACAATAAGACAAATCGATCTGAAGAAAATTATTGCTTACTCTCCGGTAGCTCATATGAATTTTGTGACTATTGGTATGTTCAGTCTAAACATACAGGGAATTGAAGGTAGTATTTTACTTATGTTAAGTCATGGACTGGTTTCTTCAGCCCTTTTCTTGTGCGTTGGTGTTCTATATGACCGACATAAGACTCGACTTGTTAAATATTATGGAGGTTTGGTCAACACCATGCCAATGTTCTCTACCATTTTCTTATTCCTTACCTTAGCCAATATGAGTTTACCCGGTACTAGCAGCTTTATTGGGGAATTTCTTATTTTAGTAGGAGCTTTCCAAAGAAATAGCTTAGTGGCCACATTAGCGGCACTTGGGATGATTTTAGGCGCAGCTTATTCTCTTTGGCTATATAATCGTGTGATTTTTGGGAATTTCAAACCCAAATTCCTCCAAAAATTCTCCGATTTGAATAGAAGAGAAGTTCTAATATTTTTACCTTTTATTGTTGGAGTTATTTGGATGGGTGTTTACCCTGAAGTGTTCCTAGAGTGTATGCATACTTCCGTAAGTAACTTAGTGCAACATGGAAAATTTGATATGGATCTAGTAAAATATTTAACATTTTCTATGATTCTTTTTCTTTTAGGTATTTGGGGGATTTTTTTGAATAGAAAAAATATTCTTATTATGTTAATGTCAATTGAGTTAATGTTACTTGCAGTCGATTTGAACTTCCTGGTATTTTCTGTTTATCTAGATGATATGATGGGTCAATTATTTGCTTTATTCGTTTTAACGGTGGCAGCTGCGGAATCCGCTATTGGACTGGCCATTCTGGTTATAACTTTTCGAATTCGCGGGACTATTGCAGTGGAATTTATTAATTGCATGAAAGGAATGTATTTATTAATTGTAACTTTACCTTTATTAGGTAGTTGTGTAGCAGGTACTTTTGGTCGTTTTCCTGGTTTACGAGGAACTGCTATAGTCACAACCACGTGTGTTTCATTATCTTTTATTTTATCTCTGATTGCTTTTTATGAAGTTGCACTGGGAGCTAGTGCTTGCTATATAAAAATTGCTCCATGGATTTTTTCCGAGATGTTTGATGCTTCTTGGGGCTTCTTTTTTGATAGTTTGACTGTAGTTATGTTAATTGTGGTTACATTTGTAAGTAGCTTAGTTCATCTTTATTCTATTTCATATATGTCCGAGGATCCGCATAGCCCTAGATTTATGTGCTATTTATCTATTTCTACTTTTTTTATGTTAATGTTAGTTACTGGAGATAACTTTATTCAATTATTTTTAGGATGGGAAGGAGTAGGTCTCGCTTCATATTTGTTAATTAATTTCTGGTTTACACGGCTTCAAGCCAATAAAGCAGCTATAAAAGCTATGCTTGTCAATCGAGTAGGTGATTTCGGATTAGCTCTCGGGATTATGGGTTGTTTCACTATCTTTCAAACAGTAGACTTTTCGACTATTTTTGCTCGTGCTAGTGCCCCCCATCATTATTTCATTTTCTGCAATATGAGATTTCATGCCATAACTGTTATTTGTATTTTACTTTTTATTGGCGCTGTTGGAAAATCTGCACAAATAGGATTGCATACTTGGTTACCTGATGCAATGGAGGGTCCCACTCCAGTATCTGCTTTGATTCACGCAGCTACTATGGTAACAGCAGGCGTTTTTATGATAGCAAGGTGCTCTCCTTTATTCGAATATTCACCCATTGCTTTGATTGTTATTACTTTTGTAGGAGCTATGACGTCATTTTTCGCAGCAACCACTGGAATATTACAAAACGATTTAAAGAGGGTCATAGCCTATTCAACTTGTAGTCAATTAGGCTATATGATTTTTGCTTGCGGCATTTCAAACTATTCCGTTAGCGTATTCCATTTAATGAATCACGCTTTTTTCAAGGCATTACCTTTCTTGAGTGCAGGTTCAGTGATTCATGCCATGTCGGATGAGCAAGATATGCGTAAGATGGGAGGGCTTGCTTCCTTGTTACCTTTTACTTATGCTATGATGCTTATAGGAAGCTTATCTTTAATAGGTTTCCCTTTTTGTACTGGATTTTACTCTAAAGATGTTATTTTAGAGCTCGCTTATACTAAATATACGATTAGTGGTAACTTTGCTTTCTGGTTGGGAAGTGTCTCTGTCTTCTTTACTTCCTATTATTCTTTTCGTTCACTTTTTCTAACTTTTTTAGCATCAACAAATTCATTCAAACGAGACATCTTACGATGTCATGATGCGCCCATTCTTATGGCAATTCCTTTAATCCTTTTAGCTTTTGGAAGTATTTTTGTAGGATACGTGGCCAAAGATATGATGATTGGTTTAGGTACCAATTTTTGGGCTAATTCTCTTTTTATACTACCAAAAAATGAAATTCTTGCCGAATCTGAGTTTGCTACTCCAACAATTATCAAATTAATTCCTATTTTGTTTAGTACTTTAGGTGCTTTTATAGCGTATAATATAAATTTTGTAGCAAATCAATTCATTTTCGCTTCGAAAACTAGTACTTTGGGTAATCGATTATATTGCTTTTTAAATAAGCGCTGGTTTTTTGATAAAATTTTTAATGACTTTATAGTTAGATTCTTCTTGCGTTTCGGATATGAAGTCTCATTTAAGGTTTTAGACAAGGGTGCTATTGAGATCTTGGGGCCTTATGGGATTTCGTACACATTTCGAAAATTAGCCAAGCAGATAAGTAAACTTCAAAGTGGTTTTGTTTATCATTATGCTTTTGTGATGTTAATTGGCTTAACCATATTTATTACCATAATAGGTCCGTGGGATTTTATTTCTTTTTGGGTAGATAATCGATTGTATTTTATTTATATAGTGAGTCTATTTATTCATTTTGAAAAA---AACATTATACTTTTTTCTGTTTTTTCGAGCATTGCTTTAGTCTCTAGTGTTATGGTGATACGTGCCAAAAATCCAGTCCATTCTGTTTTATTTTTTATCCTAGTTTTTTTTAACACTTCGGGTTTACTTGTTTTGTTAGGTCTTGACTTTTTTGCTATGATTTTTCTAGTGGTTTATGTAGGAGCTATTGCCGTTTTATTTTTATTCGTAGTTATGATGTTAAATATTAAAATAGCTGAAATTCACGAGAATGTATTGCGTTATTTACCTGTAGGTGGTATTATCGGAGTTATTTTCTTGTTGGAAATTTTTTTCATTGTAGATAATGATTACATTCCAATATTACCAACGAAATTGAGTACAACCTATTTAACATATACAGTTTATGCTGAGAAGATACAAAGTTGGACTAATTTGGAAACATTAGGCAATTTACTTTATACCACCTATTTTGTTCTGTTTTTGGTTTCTAGTCTTATTTTATTAGTAGCCATGATTGGAGCTATAGTACTTACTATGCATAAAACTACTCAAGTCAAAAGACAGGATGTGTTCCGACAAAATGCTATAGATTTTAAGAAT---ACTATAAGAAAAATCAGAGAT---ATGGCTAAAACCAAACAAATCAAGAATTTTACTTTGAATTTTGGACCTCAACATCCTGCTGCTCATGGTGTTTTACGATTAATATTAGAAATGAATGGAGAAGTTGTAGAACGCGCGGAACCGCATATTGGATTACTTCATAGAGGCACAGAAAAATTAATCGAGTATAAAACGTATCTTCAAGCTTTACCTTATTTTGATCGTTTAGATTATGTTTCTATGATGGCCCAAGAACATGCTTATTCCTTGGCCGTAGAGAGACTTTGTAATTGTGAGGTACCATTACGAGCTCAGTATATACGAGTGTTATTTCGTGAAATAACTCGAATTTTAAATCATTTACTTGCTTTAACTACTCATGCTATGGATGTGGGAGCATTGACTCCGTTCCTGTGGGCTTTTGAAGAGCGAGAAAAACTTTTAGAATTCTATGAAAGAGTTTCGGGAGCCAGAATGCATGCCAGTTACATACGACCAGGCGGAGTTACACAAGACATGCCTTTGGGCTTAAGTGAAGATATTTTTCTATTTACACAACAATTTGCTTCTCGTATTGATGAAATCGAAGAAATGTTGACCAACAATCGTATCTGGAAACAACGATTAGTTGATATTGGTACTGTCACTGCACAGCAAGCTTTGGATTGGGGATTCAGTGGTGTAATGTTAAGAGGCTCAGGAGTATGCTGGGATTTGCGAAAATCAGCACCTTACGATGTTTATAATCAATTGATTTTTGATGTACCTGTAGGTACCAGAGGAGATTGTTATGATCGTTATTGTATTCGTATCGAAGAGATGCGACAAAGTATTCGAATCATTATGCAATGTCTTAATCAAATGCCTAGTGGCATGATTAAAGCGGATGATCGTAAGCTATGTCCTCCCTCACGATCTCAAATGAAACAATCCATGGAATCTTTAATTCACCATTTTAAACTTTATACAGAAGGTTTTTCTGTACCAGTTTCCTCTACTTATACCGCAGTAGAAGCACCTAAAGGAGAATTTGGTGTGTTTTTAGTCAGTAATGGAACCAATCGTCCTTATCGTTGTAAAATAAGAGCACCTGGTTTTGCTCATTTACAAGGGCTCGATTTTATGTCCAAACATCACATGCTATCAGATGTTGTTACCATAATTGGTACTCAAGATATTGTTTTTGGAGAGGTAGATAGAGTGGATAACCAATCGTTTTTCAAATCTCTGATAGCTACTTTACCA---AAATGGATACATCAATTCAAAAAATCAAAACATGAAAATATATTATATACCAATCCTGATTACCTATTTCAATCATTATGGTTTTTGAAATATCATACCAATACACGTTTTCAAGTCTTGATCGATATTTGTGGAGTTGATTATCCTTCTCGAAAACAAAGATTTGAAGTAGTTTATAATTTACTGAGTATTCAGTATAACTCACGCATTCGCGTACAAACCAGTGTGGACGAAATAACTCCAATTTGTTCGGCAGTCAGTATATTTCCGTCAGCCGGCTGGTGGGAGCGAGAAGTTTGGGATATGTTCGGTGTTTATTTTTCTAATCATCCTGATCTACGCCGTATATCAACAGATTATGGGTTTGAGGGTCATCCATTACGAAAAGACTTTCCTTTAAGTGGATATGTGGAAGTACGTTATGATGATTCAGAGAAACGTGTGGTTTCTGAACCTATTGAGATGACTCAAGAATTTCGTTATTTTGATTTTGCTAGTCCTTGGGAACAAAGTTCGGACGAAATGCTAATAAAACAAATTGTTATACGGAAAAAAGCCCAAGAGATTAAAAAATCTCCATATATTCTTTTATTCCATTGTAGTGGCTTGACAAGTCGGCAATGGCGACAACTCAAAAATATATTGTGTGCCTTTCGAGGTTTATTTCAACCA---CTACCACATAAAAACAAGCAAGGTGGTTTTATTGAGCAGCTCGCTTCTAGTGCAGGTCCCACTTGTATCTTGTACTTAATCGAAGAAGCACCAAATTGGTCACAATTGTTACCTTCAGCCTTCTACAACCAAAATCTAGTTTTATTATACGGACAACTTCAATCTACTTCGGTCAATCATATGGATATAAAAAAAGCTGCTAATTTAGAAACAACATCAGTATTTCAACAACTTTTTGAGCTCATTTTTTACCCATATACTTCTCTATGTTCTTGTTCGGACCAGCTAATACGAGCAGAG------------------GTGCTATATCCAAAACGTACAAAATTTCGTAAATATCAAAAAGGCAGATTTAAGGGTTGCAAAGCAGACGGTACACAACTTTGTTTCGGAAAATATGGCATGAAAAGTTGTGAAGCTGGTCGTATCTCATATCAAGCAATTGAAGCAGCGCGTCGTGCTATAAGCAGAGAATTTCGGAGAAATGGTCAAATATGGGTAAGAGTTTTCGCGGATATTCCTATTACTAGTAAACCTACTGAAGTTAGAATGGGAAAAGGAAAAGGGAATTCTACAGGTTGGATTGCTCGTGTGGTAGAAGGACAAATCTTATTTGAAATGGATGGTGTGAGTTTGTCGGATGCGCAACAAGCTGCCACATTAGCAGCGCATAAACTATGTTTGTCAACCAAGTTTGTTCAGTGGTTTATGATAAATAGTTGCTGGGAAAAAGCACTAAAACAATTAACTTTTGGTTTAAGAAAGAGGTCTGCTGGGAGAAATTCATCAGGGCGTATTACCGTTTTTCATCGAGGAGGTGGATCAAAGCGATTGCATCGAAGAATTGATTTTCAACGGAGCACTTCGTCTATGGGCGTTGTAGAAAGAATCGAATATGATCCGAATCGTTCTTCTTGGATTGCTTTAATACGATGGGTCGAAGGGGTGCTAAGCAAAGAAGAACCGAGAGTTAAAGCGGGCAAAGTAGATCGTGCACCTTTCACTTATATATTAGCTAGTGATCACTCAGAAGCTGGCAAGACAGTGATGAATTGTGATTGGTCTAAACCTTCGACTTCGTTCAACCGACATAAATCTTCCCATAATTTAATAGCCCATAAAGACCTTCGGTTCCAAAACCACTTTGTTCGCACAGCGAATGAAGGCCAAAGATCCTTTGGGGTAGAAGAGCCCGTTCGGAGTAGCCAGGCTGCTGCTCGGCCACGTCTTGGGGGAGACCACGCTTTAAGTGAGAATAAAAACATACTTGATTCACATTATCAAATGGTAGGAAATTGCGTATCATTAGCTAATATACCTATAGGCACATGGGTACATAATATTGAATGGAATCCAGGTCAAGGCGCAAAGTTTATTCGAGCTGCAGGAACCTTTGCTCAAATAATTAAGAAATTTGAAAAT---ACATCACAATGTATCGTGCGGTTACCTTCGGGTGTTGACAAACTCATAGATTCCCGATGCCGAGCTACTGTCGGTATAGTGTCCAATCTTCATCATAGT---AAACGTAAGCTTGATAAAGCAGGACAAAGCTTAGGCAGACGCCCTGTTCGGGGTAATCCGGTCGATCATCCTCATGGAGGAGGTGAAGGACGCACGCCTTCGGTATCACCTTGGGGAAAGCCCACCAAAGGTGTAGTAAGAAAACGCAGAAAT---TTCACTCCACTCCGTTTTCATTACGAAAATTTATTACGTCAAGATTTGTTGTTAAAATTCAATTATGCCAACATTATGGAAGTTCCTAGATTGTGTAAAATAATAGTAGTTCCAAAGGCACCCTCTAAT------TTAATAGAAAATGTAAAATTAGCTATGGAGATTGTTTGTGGTCAAAAATTCATACAGACACGAAGCAGATCGACAGGAAAGTCGTTTCGATTCAATAAATTTATATTGAATCGAAAAGACACAGGATATGTCACT---TACCTAGCACGAAGCACTCTACGAGGACATACCATGTATAATTTCTTAGAAAAACTTATTACGATAATATCTTTTTACGATTACTCAGTAAAAATACAAAAAAACTCCATTCAATTATCAATGGCAACGTCGTTGTTACGATTATTTCCGGAAATACAAAATCATTTTGAGATTTTTGAGCATATTCGAGGATTTGATGTAACTATTGTTACTTCAGCCAAAACACAAGATGAGACTTTCATTTTGTGGAGTGGCTTTTTGCAAAAAGAGGTT------------------ATGAGCTTTACTCAACTATTTCCCCAATATAATTCTAGTTTGAATCCATTACGCGGAAGCGCTATACAATGTTCAGTAAAAAAATTACGACAAAATATGGTATTGGTGGATACAGGACTGAAAACTCTAATAATTTGTTTCCAACATGAGCTGAAAAGAGTGCCAATTACCAAGCAAACGAGGTTTATT---TTGGAAGATGTGGAAGTGTTTGGTGAACCAAAAATGCTTTTGCCGAAACCGTTAGAGAGAAAATGTAAAAGCAAACTAGTTTGGACTGAACTGACC---AAAATTTGGCGAAGTGACCGGTTGAATTCGGTTAAAGGAGGTTATGCCGTAGCAATCGCAGGTCATATAGCTTTTCTCCCAAAGAGTCTTCGCAGAAATAGAAAAGTATTTCATAGTCAATGGAGAATCTTCTCCATTTTGAACATGAACTCAAAAATCAGCAATATCGTGGTAAAAGAGATTGGTGATAACAAACTAGATTATTCTTCGTCGGCAAAACCACATCAAAAACAAATAAAGCGTTTAGGCGCAAAGCGGAAACATTTGCGAAACACGAAAAAAAAC---ACATTTTTTCATAAATATGAAAGGATCGAGAAAAAAAAAAATAGAAATTCCAGCTCTATTCCCATGGTTCCTACAATTCAA?????????????????????????????????????????????????????????????????????????????????????????????????????????????????????????????????????????????????????????????????????????????????????????????????????????????????????????????????????????????????????????????????????????????????????????????????????????????????????????????????????????????ATGCAGAAGAAAAAAAAGCACGGTATTGCATATATTCGATCAACTTTAAGTAATACCATTATTACTGTAACAGATTCTAAAGGAGATACAAAAACTTGGTCCTCCTCAGGTTCATTGGGGTTTAAGGGATCTCGTCGCTCAACCAATTATGCTGCTCAAGCAACTGCAGAAAATGCCGCCCGAACTGCCATTCAACTAGGAATTAAGTCGGTTGAAGTTGAAATAAAAGGGTTAGGTTATGGAAAGGAATCGTCGCTACGTGGTTTACGACTGGGAGGTCTTATCATTACCAAAATTAGAGATGTAACCCCAACTCCACATAATGGATGCCGACCCCCTAAAAAACGCCGTGTTATGCCTACAATAAATCAATTGATTCGTCATGGTAGAAAGTCAAAACGGCGCACACAACGTACTCGAGCTCTAACTCAATGTCCCCAAAAGCAAGGAGTATGCCTGCGTGTTTCGACGAGAACACCGAAGAAACCTAATTCAGCTTTACGCAAGATAGCCAAAGTACGTTTAACCAATCGAAATGAGATAATTGCTTACATTCCCGGCGAAGGCCATAATTTGCAAGAGCATTCTGTTGTTATGGTTAGAGGAGGTAGAGCGAAAGATTTGCCAGGTGTGAAATACCATTGTATTCGAGGAGTTAAAGATTTGCAGGGAATACCGAGTCGACGTCAAGGCAGATCTAAATATGGTACAAAAAAACCCAAAGATTCTATGTCATATATTTTAGGAACTAATTTAGTGTCGAATGAACAAGTAGAAATTGCTTTAACTCGAATCTTCGGAATTGGCCCTAAAAAAGCAATTCAAGTCTGTGATCAATCAGGTCTCAATGATAACATTAAAGTTGATAAGTTAACTAAGTATCAAATTGACCGAATTATCAAAATAATAAGTCAAAATTATTTGGTTGATTCAGAATTAGCGAGAGTAATTCAAAGGGATATTAAACAATTGATGAGTATTGGTTGTTATCGTGGTTTTCGCCATAATGCAGGATTGCCCTTACGTGGTCAACGAACTCATACTAATGCTAAGACTTGTCGCAAATCAATCAATCAAATGTCAAATCAA---ATTATACGAGATAACACACGTAGATTGCTTGTGGCTAAATATGAATTAGGGCGACTGCAATGTAAAGCCATTTCTCGACATAAAAACCTTCCTAATCAAATACGTTATGAATATTTCTTAAAGTCGTCTAAGTTGCCGAGGAATAGTTCCAGAACACGAGTAAGAAACCGATGTATTTTTACGGGTCGCCCTCGTTCCGTATATAAGTTATTTCGCGTTTCTCGTATAGTTTCTCGTGAATTAGCATCTAAAGGTTCTTTAATAGGCATAAACAAATCGTGTTGGATGACACGA---TCTGTATGGAAAGGCCCTTTTGTGGATGCTTGCCTGTTCAAGCAAAAAAAAATCAGATGGAGAATTTGGTCACGTAGATCTTGTATTTTGCCTCAATTTGTTGGTCGCTATGCACAAATTTATAACGGAAAGGGTTCTGTTGGTTTGAAGATTACTGAAGAAATGGTTGGTCATAAATTTGGAGAGTTTGCTTCTACACGGAAACCCTCTTCAAGAACCAAAATCAAACCAAAAAAAAAGGTACGA---ATGTACAATTCTAGTTTGTTAATTATTCAAAAATTACTAAGTACAAATGCATATCTGGGCCATCGAATACCTACTTCCGATTTTCAAGGATATTTATACGGATTTAGAAATGAAATGGCTATTATTAATTTAGAAAAAACACTTATTTGTTTACGAAGAGCTTGTAATTTGATTGAATTTATTATTCGTGCAAAAGGCCATTTCTTATTGGTAAATACCAAT---CCAGAATATAATAAAATAATTAAACAAATGGCGAAAAAAACCAATCAGAGCTATATCAATCATAAATGGATTGGAGGTTTTTTGACCAATCGGAAACATATGAAAAATGTACAAAAACACTTTCAGAATTTCTCTGCGCATTCCAAATTTAAAGACGCCTCTACATCGTCGCCCTTTGATTTTTTCCCACATTTTAGAAAGATGCGAAAATGTTTTGAAGGAATCATGACACACGATATTCCAGATTGTTTAGTAATAATGAATGCAAATAAAAATTCTATGGCTATACTTGAAGCTAATCAATTACAAATACCTATCGTATCTTTGGTGGATTCTAATATTTCAAATAGATTACAAAAATTAATAACTTATCCCATTCCAGTGAATGATGATTCTATACAATTTGTATATCTATTTTGTAATTTGATTACGAAAACAGTAATTCTTTCACAAAGTGCTTGGCCGCTCTCGCGAAAACCTTTGAATGGAGGCCGCAGGCCG---ATGGCGCAAAAGATAAATCCGATTTCAGTAAGACTGAATCTGAATCGTAGTTCAGATTCGAGTTGGTTTAGTGATTATTATTATGGAAAATTGTTGTATCAAGATGTAAATTTTAGAGATTACTTTGATTTAATACGTCTACCTACGGGAAAAACGTTTGGCTTTCGTCTCGGTAGGTTCATTATTCATCATTTTCCTAAAAGGACATTCATTCACGTATTTTTTCCAGATCGA---------CTTAGTCGATCA---------------------------------AGACATACAGGCCTTGGGGCAATACAATCTGTCAAGTTGATTAGACGTATTGACGACACAGAGATACAGCGGAACGAA---------------------------------------------------------------------GTCAAGATTCGGCCCAGAAAA------CGCTATGGATACCATGATAAGTTATTA---TTAATGCACGAAATCGATCAATTACTTCGGGTCAGCGGTACCTCTAAACACTCTACTTCTTTGAGCCTAAGTGGGAACGATGCGCTT---TTGGAGAATTATGACATATCGGAAGAAAGCTATGCGTTTTCTTATTTTGGGTCTTTC------------CGTCAAATTAGCGACGTATTTCCGCAGACCATTTTTGCAGCTGTGCGTGCTCCATCGAATCATTTGGTCATGCAATATTTCTTTCATTCAAAGAACCGAATTAAATTTGATCCTAACATAGTTTCCGATTTGGTGGCACGGAGC---ATAATTGAGAAATATACGACGGGGGAAGCGGGAAAGAAAGAGGTACAAAGCAAAAAAAGAATGCGTTCTATTCTCTTGAATAAAAGCATTTGTTCT------------------------------------------ACCCGCTTCATTCGCTTGGCGAATGAAGTGGGCTTTGCAAGAAGAAATAGACCCTCTCCGAACATCCAAACGGCCTATTCAGTTTGGCTTTTCTCTGAACAGAGCGCATTAGCTCTGCGCACGGTACTAACGTTCCCACACCAAAATGCCCTCTTGCGTAAACAAAGCCTTTTAAGGCTTCGTTTTCAAACCCATCGACAA---GGCATCCTGCGGCCTAGTAAT---TGCATAATAAAAAGCAGGGAAAGCCTTCGTCAAATATTGGATTTCGGTGCTCCCTTTATTTCAAGAGATGCT---AAAGCTCACTCTTTGTTCAGTCGTTATTATTATTGGAAAAAAATGCAATTTTTCTTATCTGATCAAACAAAGACTAATACCTTAATTAGGCCAGTTAAAATAGCTTCTGTTTATCAAAGTGCTTCTCTAATTGCTCAAGAAATATCTTGGAAACTAGAACAAAAAAAA---TCATTTCGACAAATTTGTAAATCTACATTTCAACAAATTGAAAAATGC------CAATATGTTAAAGGGATCCGTATTTGTTGTTCAGGCCGATTAAATGGCGCAGAAATAGCTAAAACCGAATGCAGAAAGTACGGTGAAACATCTTTACATGTATTTTCCGATCAAATTGATTATGCGAAAGCACAAGCATCTACTCCTTATGGGATTTTAGGTGTCAAAGTGTGGGTTTCATATTTT---ATGCCTGCATCAAGATTTAAAACTTGTCGTCAAATTTCAGAAAATGTTTGGCAGACCAAAAAACTTACTCAAAAACAAAAAGCCATTATTTTAAAGCTTCGAAAA---------------------------AAAACAAATAAAAAACAATCTGACTTTTCCAAACAATTACAAACTATACAAAAGTTGTCCCTTTTTTATGGAAAATTACCCATGCAAAGGTCTGAAACGCAGACTTATCTAGATAAAAAAAACAGTTTGTTATTCGATATAGAACAAAGATTAGACGTTATTCTGCTTCGTCTTAATTTCTGTTTAACTATTTTTCAAGCACGGCAGCTAATAAGTCATAAGAAAATTTGTGTCAATTATAAAATGGTCAATATTCCTGGTTTTCAAGTATCTAACGGTGATCTTATATCTATTCAAGAGAATTTT---------------------------------------------------------------------------------------------------------------------------------------------------------------------TTATATTTCATTAAATCAAAAATAAGACAGAATCTTCAA---------------------------------------------------------------------AGTAAGCGAATATGGAGA---------------------------------------------------------------------------------------------------------------------------------------------------------------------------------ATGAAACCTACTCATTTAGAGGTAAATTATAAAACACTAAAAGCCGTAGTATTATATGAACCTCAACAAATACAATTCCCTTATAGC---------------ATAGATCTAGACCTTCTTGAT---------------------ATCCGGGGCTTGAATAGTAAACAAAAACAATTAATAAAAAAATTGGTCCATATTTGCATGATTGATGGTAAAAAAACGAGATCTCGTGCTATTGTCTATAAAACTTTTCATTGTCTAGCTCAT---CATGGCGATATATTAAGACTTTTGGTCAATGCCATAGAAAATGTCAAGCCTGTTTGTGAAGTGAAAAAAGTGAGAATTTCTGGTACTACTCAATTAGTACCATCTATTATAGCGACAAATCGTCAAGAAACCTTAGCCATTCGTTGGATGCTCGAAGCAGCAGCCAAACGACGTATGAACAGAAAGATGAGCTTAGATCAATGTTTATCTGATGAGATATTGGATGCTTCCCAAAAGATGGGGATTGCACGTAAAAAAAGGGATGATCTTCATAAACTTGCTCAAGCCAATCGTAGTTTTTCGCATTATAGATGGTGGATGAAAATCAATCGACCGTTATCACCTCATCTTACCATTTATAAGCCACAACTTACTTCTACTTTCTCCATTTTCCATAGAATCTCTGGGGCTTTCTTAGCCACCATGGTTTTTTTTAGTATTCTTCTCCTGAAAATAGGTGATCTTAACCTTACTTCTTATTATTTTTATTGGTATGCTTTTTCCTTCACTTTCTATTTCCATTGGTTGATTTTAAGCGTAGTCAATTTCACTTTATTGGCCTTGTGCTATCATATGAGTAATGGAATTCGTCATTTATTGTGGGATCTAGGTCTTTTTCTAGAATTATCCAAAGTATATACTTCTGGAATTATTATGTTATTCTGTGCAGCTTGTTTAGCTGTATTGAATATTATCCGATTCTATTTTTCG---ATGAAAGCTCATAGAGAGACCTTAGGGCATTGGCTTCTTCAAAGAATGACTGCCGCTTCTCTAATCCCAACCATTCTTATATCAAAT---GTTTCCACTCTGATTCTGTTAAATATTTTGTTATTCTGGCATATTCATGTGGGAATCGAAGAGATTCTGACAGATTATGTTCACCATGAAATAACACGAAATTGGATTTTAATTCTTTTCAGAGTCTTCTGTTTAATAATTATCAAATATGTTTTTTTGTCTTTTGTTTTT---
Bartramia_pomiformis	GGAAATAAGTTGGCTGGA---GCAGAACTATCTACATTATTAGAACAAAGAATTACCAATTACTACACCAAATTGCAAGTGGATGAGATCGGTCGAGTGGTATCAGTTGGAGATGGAATTGCACGTGTTTATGGATTAAACAAGATTCAAGCTGGAGAAATGGTTGAATTTGCCAGCGGTGTGAAAGGAATGGCTTTGAATCTAGAAAATGAGAATGTAGGAATTGTTATATTTGGTAGTGATACTGCCATTAAAGAAGGAGACATTGTCAAGCGCACTGGATCTATTGTGGATGTTCCTGTAGGAAAGGCCTTGTTAGGTCGTGTGGTTGATGCCTTAGGAGTACCTATTGATGGAAAAGGTGCTTTAAGCGCTGCAGAACGAAAGCGTGTAGAAGTTAAAGCTCCCGGGATTATTGCACGTAAATCTGTGCACGAACCCATGCAAACAGGATTAAAAGCAGTAGATAGCCTGGTTCCTATAGGTCGTGGTCAACGAGAACTTATAATAGGAGACAGACAAACTGGAAAAACTGCTATCGCTATTGATACCATATTGAACCAGAAGCAAATCAACACACAGGGCACCTCGGATAGTGAAAAATTGTATTGTGTGTATGTAGCGATTGGACAGAAACGTTCAACCGTGGCACAATTAGTTAAGATTCTGTCAGAAGCGGGTGCTTTAGAATATTGCATTATTGTAGCAGCTACTGCTTCGGATCCTGCTCCTTTGCAATTCCTGGCACCATATTCAGGTTGCGCTATGGGAGAATATTTTCGAGATAATGGAATGCACGCATTAATCATTTATGATGACCTTTCAAAGCAATCAGTGGCATATCGACAAATGTCATTATTATTACGTCGACCACCAGGTCGTGAGGCGTTCCCTGGAGATGTTTTCTATTTACATTCTCGTTTATTAGAAAGAGCCGCTAAAATGTCAGACCAAACTGGTGCAGGTAGCTTGACTGCATTACCTGTAATTGAAACACAAGCTGGAGATGTATCTGCTTATATTCCGACCAATGTTATTTCCATTACAGATGGACAAATCTTTTTGGAAACAGAACTTTTTTATCGTGGAATTCGACCTGCTATTAACGTAGGATTATCTGTAAGTCGTGTGAGTTCTGCGGCTCAGTTGAAAGCTATGAAACAGGTATGCGGTAGCTTAAAACTAGAATTGGCGCAATATCGTGAAGTAGCCGCTTTTGCTCAATTCGGTTCAGACCTTGATGCTGCTACTCAGTATTTATTAAATCGTGGGGCGAGGCTAACAGAGGTTCTTAAACAACCACAATATAGCCCAATTCCTATTGAAAAACAAATAGTGGTTATTTATGCAGCTGTCAAAGGTTATTTAGATCAAATTCCTATTTCGAGCATTAATCAATATGAACATGAGCTTTTGAAGTCTATAGACTCAGATATACTTTCTGCTATCGTACAACAAAAAAAC---ATTACTGAGCAGATTAACAGTCAACTGGCTACCTTTTGTCAAAAATTTACACAGAGCTTCTTAGCA------------------------------CGTGAATTTATTATATTTGCTATTCTAATTTTTAGTGTTTTAAGTTCAAAACAAATCTTAATTTATAATGAAGAAATTATTGTAGCTTTAAGTTTTGTAGGTTTTGTTATATTTAGTCAAAAAACCTTTGGTGAAACTTTAAAAGCTACTTCTGATGCGCGAAGCGAAGCTCTTCTTTCAGAGTTACAGCAATTGATGAGTTCTCAAGAAGCTCTGTTGTCCGAGTTGAAGAAACAGCATGAATTACGTAGTATAAGTTTGCGTTCAAGTACGCAAATGATTGGAGAATCTTGTATAAATGATCTGCTTACGCGCTGCGCACCTAAGTGCAAACAGACAGTGCAAGCTGTGTTATGCCAACAAGTAGAGCAAAAGTTGAAAACACTGTTAGCTATTCAAGAGCATTCTCGCAGCAGTTTACAAGAGAAGATAGTCACCTGTTTTCGCGAAACAGTTTGTGACGAATTTCGC---TTTTCTAAATTGCGAAAACATCAGTCAAAA------CTAGTTCAACAAAGCATGGTATTATTGAAAAATGGA---GTTCTGAAAAGTCCGCTAGAACAATTTGCAATTATTCCATTGATTCCTATTCATATAGGAAATTTCTATCTTTCATTTACCAATTCATCTTTGTTTATGCTATTAACTATCAGTCTAGTATTGCTTCTAGTTCATTTCGTTACTTTAAATGGAGGA---CACTTAGTACCAAATGCTTGGCAATCCTTTGTTGAAATTATTTATGATTTTGTGCCTAACTTGGTAAATGAACAAATAAGCGGTCCTTCTTCG---ATGAAACAACGCTTTTTTCCTCTAATTTTTGTTACTTTTACTTTTCTATTATTTAGTAATCTTATTGGTATGATACCCTATAGTTTTACAGTAACAAGTCATTTTATAATTACCCTGGGTCTTTCATTATCTCTTTTTATCGGAATCACTATAGTTGGATTTCAAACACATGGGCTTCATTTTTTCAGTTTTTTATTGCCGCAAGGAGTACCCTTGCCGTTAGCACCCTTCTTAGTACTTCCCGAGCTAATCTCCTATCGTTTTCGCGCATTAAGTTTAGGAATACGTTTATTCGCCAATATGATGGCTGGTCATAGTTTAGTAAAGATTCTAAGCGGGTTTGCTTGGACTATGCTATCTATGGGGGGTATTATGTATTTAGCA---CAGTTTGCTCCTTTTTTAATAGTATTCGCATCAACTGGTTTGGAATTAGGTGTTGCTATATTACAAGCTTATGTTTTTACTATTTTAATTTGTATTTACTTAAATGATGCTATAAACCTTCAT---ATGCCTCAACTAGATCAATTTACCTATTTGACGCAATTTGTTTGGTTATGTGTTTTTTATATGGCCTTTTATGTATTATTATATAATGATGGATTACCCAAAATAAGTCGCATTCTCAAATTACGAAAACAGCTGATTTCGCATGAGCCG---AGCGATTACAGTGTTGAACAGGTTGTTTTCAAAGAATGCTTTGATACCAGTATATCCTATCTGTACTCAGGTGTATCTGGAGCATCCAAGTGGTGTAACATGGTAAAAAGCTTAAATGCTAATCAATTAAAATCTTATGTATGTTCCTTGGGAGAAATTAGTGTCTCACAAGTAATAAAAAAAAACGCACTTTCAATTATGAGTCCCTCTTATCATATAACTTCTACCACAGCTCTTAACAAAATCTATGTTTTACGCGGACAAAGGAACACCCTAGTAAATATCAAGAACGGACCAAAAAAAAAGAAAATGCTAGAAGGTGCAAAATTAATTGGAGCAGGAGCAGCTACCATTGCTTTAGCGGGAGCTGCTGTAGGTATTGGAAACGTATTTAGTTCTTCGATTCATTCTGTTGCGCGAAATCCATCATTGGCTAAGCAATTATTTGGTTATGCCATTTTAGGTTTCGCTTTAACAGAAGCTATTGCTTTGTTTGCCTTAATGATGGCCTTTTTGATCTTATTTGTCTTT---------------------------------------------------------------------------------------------------------ATGATAGGCTTTTCTAAAGACTTCTTATGTCATTTTCATTTAGGTTTAATTTGGATTTGTTTATTGTTTTCTTTTCTTTTTGAACGTCTTTTTCAGAATGATTTTGAAGATGGTACACTCGAATTGTATTGTTCAAGCGGCTATTGTTTGCAAAAAATATTACTTTCTAAATTGGTAGGTCATTGGGTTCTTCAAATAAGTGGTATTTTTGGTACTTTCCCAGTGGTACAACTTTTATACCAATTTGATCAACTCAAAATGAATTGGTTCACCCTTATTATAGGAAGTCTGATATTTACTCTTATGTGTGGTATTCATTCTTGTTTGGCTCTTGGAATAATATCTCATAGT---TGGAACAGTTTGCAAAATCTTACCACTTTACCCACTCTATTACCCTTAATTATCTTTTGTGCCTCTACCGAAACAGAATGGTTTCATGTTCTTTTATTAATGGGATATTTACTTTTGTTTTTATTTTTTTATTCTATTTTGGTTTTAATTATTTTACAAAAGTTGATGTATTTCGAAATACTACGACCTTATTTGATCATGTTATGCTCTTTTCGCTATGCACGAATTCTCATTGGATTTTGTTGGTTCTTAGCAGCAATGGCTATTTATTTAAGTATTTGGGTAGCACCATCCGATTTTCAACAAGGTGAAAATTCTCGCATTATCTACGTGCATGTTCCAGCCGCTTGGATGAGTTTACTTATTTATATTGCAATGGCTATCAGCAGTGTGTTATTCTTATTAACAAAACATCCGCTTTTTCAGTTATTTTCCAAAAGCGGCGCCAAAATAGGTGCTTTGTTTACATTGTTTACCCTATTAACCGGGGGTTTTTGGGGTAAACCTATGTGGGGTACCTTTTGGGTGTGGGACGCTCGTTTAACCTCTGTATTAATCTTGTTCTTTATTTATTTAGGTGTACTGTGTTTTCAACAGTTTTCCGCGGACGTCGCTTCTATTTTTATTTGTATAGGGTTAATCAATATACCAATAATTAAATTTTCTGTAAACTGGTGGAATACATTGCATCAACCTTCCAGCATTAGCCAATTTGGTACTTCAATACATATTTCTATGCTCATTCCAATCCTGTTAATTCTTATTAGCTTTCTTTGTTTAAGCGGGATTTTTTTTATTTTGGAAACACGTCAAATTATTTTATCTTTTTCTAGTTTTTCCATAAAAAGTCAAATAAATCCGCAAAACAACATGGTCCAACTACAGAACTTTTTTTTTTTTCTTATGTTTATGGTTGTGCTTCGTGGTACGGCAGCACCCATACTATTTCAATGGTTGGTAAGTAGAGATGTTCCCACAGGTGCTCCTTTTTTTCATGGTACTATAATACCTATTTTTACCTCTTTATTATTGCTTTTAGTTCATGTACATTCCAGGGGATTCATACGCTCTATAGATAAAACAGAAAGGATAGTTTTGGTAAGA---GCAAAACCCATTTTATTACTCAACATAATTGAAAAAAGCTCCCCAAAAACTAGAGCTAAAAATGCATTTTTTTTCTTTTTTCTTCTTCTTTTTCATTTTTCTATTTTTAAATTTATGGGAGACTTGTCATATTTAGAATCTTTCTGTGGTGTGCTTTGTTTTTTATTATTTTGTACATTTTTTTTATTA---CGCGATACGTGGGCAAACAAGGAGGCACAAAGAAGAAAG---CGCCAAGCGCTTTGTTGGAAGAAACAAAGAAATAAAAAGAAAGAAAATTTTTCCTTTTTATTTCTTTCAAATAAATTTTCAAAAACCTTCGGCTTCAACGAAAAAGCCAAAATTTTGGCTTTTTATTCTCTGCTTGCTTTTTCGCAAGCTTATTCTTTCGAAAATATTTGGAATAGACTTGTTCGCGCCTTACCAAAAAGACTGATGGATGTTGATCATGACTTTCGAAAA---GTTCCCATGACTATGAAAATTTCACATGGAGGAGTTTGCATCTTTATTATGGGTGTTATTCTGTCCAACACAAAAAAGAGACAGTTTACTCAATTATTGCCTTTAGGTTCTGAACTACATATAGGAAGAGAGCATTGTTGTTTGCGAGGTATTGATCAATTACATGGACCCACCTTTCATTCCATTTGTGGTAATTTGATTATTTATAAACCGTCCTTAAAAAAT---CCATTCATTTTTGATTATGATGAATCACTTCGTGCCGACTTGTTGCCA------GCTGCGCTTTCGTACCAGAATGAAAAAGTTGAAACTTTTTTCCATGGTTCATGGAAAAATCATCATAGTTTCCCACTTTGGTTGACTGTGTTCCCAGAAAAAAGATTTTCTTTTCAAAAAACAAGCACTACCAAAGTGGCTATACATAGTAATCTTTTTACGGATCTATATGCTTTAATTGGAACTGGAAGTTTTGAAACAGGC---TGGTATATTACCATAATGAAACTACCTTTCATTTTCTGTATTTGGATAGGCTTTATTTTGGCTTCATTGGGAGGCTTGCGTAGTTTTCTACGTCAGCTGGCTTTATATAGATTGGATTGGAAT---ATGTATAAT---GAATTGGGCCATTATTTTTTAGTACTGAGTATTTTCGTTGCATTAACTTACAACAAAAGACCT---------GCGGCTATTTCACTTTATTTTTTTTTCTTTATTATTTCTTTCTTTGGTATTTTGTTTTGCTATATTTCTTCTGATTTTTCTAATTATAATGTATTTACCGCTAATGCGCCTTTATTTTATAAAATATCAGGAACATGGTCTAATCATGAGGGCAGTTTGTTATTATGGTGTTGGATCCTAAGTTTCTATGGATTTTTTTTGGGTTAT------CGGGTTCGACCTTGCAATGTTTCAAAACGAGGGCGCAGCAAAAATCTATTTTTTTTTCGCAGACCGCTTGTGGCTTTTTGCTCTGCTTTCTTTATAAAGAAAGAGAATAAACAATTCAGACATTTGTTGCAGAACCTGTTTGGTACTATAAATCGTAAAAGCTCCCTTGAGAGCCAATCCAAAGCGGCGCCCTCAGGTATCGTTCAAGAGAAAAGGTTAGAAGCAAATACAAAAGAAAATAGAAGGAGGCTTAAAAAATGGAAATTGAAAAAAAAAAAATCTAGA---TTTTTTTTTGCTTTATGTAATTTAGATTCTTTATTTTTGGCACAAAATGCAAATAATAAAGTTTCCTTTATTGATGAACGGCGAATTTAT------ATGGGCATTGCTTTATTTTTTTTGATTTTTTTATTAGCAAGTTCCAATCCTTTTGTTCGAATTTCATTTGTTTGTACTAAATCACTTGCAGAATTAAATCCTGTTTTACAAGATCCTATATTAGCTATACATCCTCCCTGCATTTATGCAGGATATGTCGCCAGTGCTATTGGTTTTTGCTTATGTTTAGCTAAAATAATGAATGGTATCTCTGCACTCTATTTGCCGATGCGA---AAGGAAAGCAAG---------GCCGAAATTTTTGATGCTTTCTTTCTGATTACCCAGGAGAATGCAAAAAAAATTCTAAATATATTTGAAAATACCTGTTCTCTCCATCCTAGTTTTGCCTTTATTTTGCTACGCAATAGGAGCCTGCTCGGGCTT---CGG---CACTTGGTGTCGCCTTCTTTGTTTTGGTCAAAAGAGCGGAATCTCACAAAGAGCCAGTGGACGAAGCGTGTTGTT---------AAAGCGAATACTGCGTTTTTGCATTTTGGTTGGACCCGTAGCGCGAATAAAGTGGTCTCTGGCCATGGGTGGAAACAAATTCAAATTTGGATCTTGACATGCTGGTGTTTTTTAACTGTAGGCATATTGCTAGGAAGTTGGTGGGCTTATCATGAATTAGGGTGGGGGGGTTGGTGGTTTTGGGATCCTGTAGAAAATGCTTCTTTTATGCCTTGGCTATTAGCTACAGCTTGTATTCATTCAGTAATTTTACCTAAATTGAATTATTGGACTTTGTTTCTTAATATGGTTACTTTTCTATGTTGTGTTTTAGGAACTTTTTTTGTACGTTCTGGATTGCTAACTTCTGTTCATAGTTTTGCTACAGATTCTACACGAGGAATCTTTTTATGGTTTTTTTTCTTCTTAATTACTAGCATATCTTTGATGTTTTTTTCTCAAATGAAGCAGCAATCAAGTACTAGGCTAGTTGGTGCATTATCTCTGAGGGCCCCAAAACCCGTAAACCAGATCTTATGGTATTCGCGGCGAAGCACTCTAAAATTTCGTTTATCAAAGCTGATGGAGGAC---------ATGGCAAGACGACTATCGATTCTTAAACAACCTATATTTTCTACATTTAACAATCATTTGATAGATTATCCAACCCCAAGCAATATAAGTTATTGGTGGAGTTTTGGTTCGTTGGCTGGTCTTTGCTTGTTCATTCAGATAATTACAGGCGTTTTTTTAGCTATGCATTATACGCCTCATGTGGATTTAGCTTTCTTAAGCGTAGAACATATCATGAGAGATGTGAAAGGCGGCTGGTTGCTTCGTTATATGCATGCTAATGGGGCAAGTATGTTTTTTATTGTGGTTTATCTTCATATTTTTCGTGGTCTATATTATGGAAGTTATTCGAGTCCTAGGGAATTAGTTTGGTGTCTTGGAGTTGTCATTTTACTTTTAATGATTCTAACAGCTTTTATAGGATACGTACTACCGTGGGGTCAAATGAGTTTTTGGGGAGCTACAGTCATTACGAGCTTAGCTAGTGCAATACCTGTGGTAGGAGACACTATAGTAACTTGGCTTTGGGGTGGTTTCTCGGTAGATAATGCTACCTTAAATCGTTTTTTTAGTCTTCATTATTTACTTCCTTTTCTAATAGCTGCCGCTGCTATTATTCATCTTGCTGCATTACATCAATATGGCTCTAATAATCCATTGGGTATCAATTCTTCTGTGGATAAAATAGCTTTTTATCCCTATATGTACGTAAAAGATTTAGTATGTTGGGTAGCTTTTGCCATTTTTTTTTCTATTTTTCTTTTTTATGCACCTAATGTTTTGGGGCATCCCGACAACTACATACCCGCGAATCCTATGTCAACTCCGGCTCATATAGTGCCAGAATGGTATTTCTTACCAGTTTATGCGATTCTTCGAAGTATACCTAACAAATTAGGGGGTGTAGCTGCCATAGGACTAGTTTTTGTGTCATTATTTGCTTTACCGTTTATTAAC---ACATCGTATGTACGTAGTTCAAGTTTTCGACCAATTCACCAAAAATTATTTTGGTTGCTTTTGGCAGATTGCTTACTTTTAGGCTGGATTGGATGTCAACCTGTGGAAGCACCATATGTTACTATTGGACAAATTGCTTCAGTTGGTTTTTTCTTCTATTTT---GCTATTACGCCTATTCTTGGCGAATTAGAAACTAGATTAATCCAAAATTCTAATAGTCCTCGCAAGCTTTCCCACAACAATTTTGCACAAAGATGGCTGTTTTCCACGAACCACAAAGATATAGGGACTCTATATTGCATTTTTGGTGCCATTGCCGGAGTCATGGGTACATGCTTTTCAGTACTAATTCGTATGGAATTAGCACAGCCTGGCAATCAAATTCTTGGTGGAAATCATCAACTTTATAATGTGTTAATAACAGCTCACGCTTTTTTAATGATTTTTTTTATGGTTATGCCTGCGATGATAGGTGGATTTGGTAATTGGTTCGTTCCGATTCTTATAGGTGCACCTGATATGGCATTTCCACGATTAAATAACATTAGTTTTTGGTTGTTACCACCGTCATTGTTACTTCTCTTAAGTTCTGCTTTGGTAGAAGTGGGCGCTGGTACCGGATGGACGGTCTATCCGCCGTTAAGTGGTATAACCAGTCATTCTGGAGGATCTGTGGATTTAGCCATTTTCAGTCTTCATTCATCGGGTGTTTCTTCTATTTTAGGTTCTATTAATTTTATTACTACTATTTTTAACATGCGTGGGCCAGGAATGACCATGCATAGATTACCCCTATTCGTATGGTCCGTATTAGTGACAGCATTCCCACTTTTATTATCTCTTCCAGTATTGGCAGGTGCAATTACCATGTTATTAACTGATAGGAACTTTAATACAACCTTTTTTGATCCTGCAGGAGGAGGAGATCCAATATTATACCAGCATCTCTTTTGGTTTTTTGGTCATCCTGAGGTCTATATTCTAATTTTGCCAGGATTCGGTATCATTAGTCATATCGTTTCTACTTTTTCAAGAAAACCCGTATTTGGTTATCTAGGCATGGTTTATGCCTTGATCAGTATTGGAGTTCTTGGATTTATTGTGTGGGCGCACCACATGTTTACTGTAGGCTTAGATGTTGATACACGTGCTTACTTCACTGCGGCTACCATGATTATTGCCGTGCCTACTGGAATAAAAATTTTTAGTTGGATTGCTACCATGTGGGGAGGTTCAATACAATACAAAACACCCATGTTATTTGCTGTAGGATCTATCTTCTTGTTTACTGTAGGGGGTCTTACTGGAATAGTATTGGCCAATTCTGGGCTGGACATCGCTCTACATGATACTTATTATGTGGTTGCACATTTCCATTATGTTCTTTCTATGGGAGCTGTTTTTGCTTTATTTGCAGGATTCTACTATTGGATAGGTAAAATAACTGGTCTTCAATATCCAGAGACTTTAGGTCAAATTCATTTTTGGATTACTTTTTTTGGTGTGAACTTGACTTTTTTTCCTATGCATTTTTTAGGTCTTGCAGGTATGCCACGTCGCATTCCAGATTATCCAGATGCTTACGCTGAATGGAATGCCTTTAGTAGTTTCGGCTCGTATGTTTCTGTAGTAGGAATTTTGTGTTTCTTTGTAGTGGTTTTTTTTACTCTAACCAGT------GAAAACAAGTGTGCTTCAAGTCCTTGGGCTGTTGAACAGAATTCAACGACACTTGAATGGATGGTCAAAAGCCCTCCGGCATTTCACACTTTTTCAGAACTTCCGGTTATCAAGGAAAGCATT---AGTTTGAAAAATACATGGCTATTTCCAATTGGTTATTGTGACGCTGCGGAACCTTGGCAATTAGGATTTCAAGACGCAGCAACACCTATGATGCAAGGAATAATTGACTTACATCATGATATTTTTTTCTTCTTAATAATTATTTTGATTTTTGTATTATGGATGTTGGTTCGCGCTTTATGGCATTTTCATTATAAAAGAAATCCAATTCCGGAAAGGATTGTTCATGGGACTACTATAGAGATTATTTGGACTATTTTTCCTAGTATTATTCTGATGTTTATTGCTATACCATCTTTTGCTTTATTATATTCAATGGACGAGGTAGTAAATCCAACAATTACTATCAAAGCTATTGGACATCAACGGTATTGGACTTATGAGTATTCAGATTATAACAGTTCTGATGAACAGTCACTAACTTTTGATAGTTATATGATTCCAGAAGATGACTTAGAATTAGGTCAATTGCGCTTATTAGAAGTAGACAATCGAGTAGTTGTACCAGCAAAAACTCATCTACGTATGATTATAACATCTGCCGATGTACTTCATAGCTGGGCTGTACCCTCCTTAGGTGTAAAATGTGATGCTGTACCTGGTCGTTTAAATCAGACTTCCATTTTTATTAAACGAGAAGGAGTTTACTATGGTCAGTGCAGTGAACTTTGTGGAACTAATCATGCGTTTATGCCCATTGTTGTAGAAGCTGTTTCTTTGGATGATTATGTTTCTTGGATATCAAATAAATTAGAC---------------------------------------------ATGAGTGTCTCTCAAAAGCATCCTTATCATTTAGTAGATCCAAGTCCATGGCCTCTTTTGGGTTCATTGGGAGCTTTGGCAAGCACCATTGGTGGTGTTATGTACATGCACTCTTTTATGGGAGGTGGAACACTTCTTAGCTTAGGCTTGGGAATGATCCTATATACTATGTTTGTATGGTGGCGCGATGTTATACGTGAATCCACTTACGAAGGACATCATACATTTGTGGTCCAATTAGGACTTCGCTATGGTATGATTTTGTTCATCGTGTCTGAAGTCATGTTTTTTTTAGCTTTCTTTTGGGCTTTTTTTCATTCTTCTTTGGCACCTACGGTAGAAATTGGAGCTATTCGGCCCCCCAAAGGAATTGATGTGTTAAATCCTTGGGGAATTCCTTTTCTAAATACCCTTATTTTACTTTCATCTGGAGCTGCCGTGACTTGGGCTCATCATGCTATATTAGCTGGATTCAAAAAACAAGCTGTTTATGCTTTAGTAGCTACCATTTTGCTGGCTCTAGTCTTCACCGGGTTTCAAGGAATGGAATATGTAGAAGCACCTTTCACGATTTCTGATGGTATTTATGGTTCTACTTTTTTTTTAGCTACAGGGTTTCATGGTTTTCATGTTATTATAGGTACTATTTTCCTAATAATATGCGCTATTCGTCAATATCTAGGGCATTTTACTCAAACGCATCACTTTGGCTTTGAAGCAGCTGCTTGGTACCGGCATTTCGTTGATGTGGTTTGGTTATTCTTATTTGTATCCATTTATTGGTGGGGAGGTAAT?????????????????????????????????????????????????????????????????????????????????????????????????????????????????????????????????????????????????????????????????????????????????????????????????????????????????????????????????????????????????????????????????????????????????????????????????????????????????????????????????????????????????????????????????????????????????????????????????????????????????????????????????????????????????????????????????????????????????????????????????????????????????????????????????????????????????????????????????????????????????????????????????????????????????????????????????????????????????????????????????????????????????????????????????????????????????????????????????????????????????????????????????????????????????????????????????????????????????????????????????????????????????????????????????????????????????????????????????????????????????????????????????????????????????????????????????????????????????????????????????????????????????????????????????????????????????????????????????????????????????????????????????????????????????????????????????????????????????????????????????????????????????????????????????????????????????????????????????????????????????????????????????????????????????????????????????????????????????????????????????????????????????????????????????????????????????????????????????????????????????????????????????????????????????????????????????????????????????????????????????????????????????????????????????????????????????????????????????????????????????????????????????????????????????????????????????????????????????????????????????????????????????????????????????????????????????????????????????????????????????????????????????????????????????????????????????????????????????????????????????????????????????????????????????????????????????????????????????????????????????????????????????????????????????????????????????????????????????????????????????????????????????????????????????????????????????????????????????????????????????????????????????????????????????????????????????????????????????????????????????????????????????????????????????????????????????????????????????????????????????????????????????????????????????????????????????????????????????????????????????????????????????????????????????????????????????????????????????????????????????????????????????????????????????????????????????????????????????????????????????????????????????????????????????????????????????????????????????????????????????????????????????????????????????????????????????????????????????????????????????????????????????????????????????????????????????????????????????????????????????????????????????????????????????TATATCATTGGTATTTTAGCGAAAATACTTGGAATAATAATACCCCTTTTACTAGGAGTAGCCTTCTTAGTTCTAGCTGAACGTAAAGTAATGGCTTCTATGCAACGTAGAAAGGGTCCTAATGTAGTGGGATTGTTTGGATTGTTACAACCTTTAGCAGATGGTTTGAAATTAATGATAAAAGAACCTATTTTACCAAGTAGTGCTAATTTATTTATTTCTATAATGGCTCCAGTAATTACATTTATGTTAAGTTTGGTTGCTTGGGCTGTTATACCTTTTGATTATGGTATGGTATTGTCAGATTTAAATGTAGGTATACTTTATCTATTTGCTATATCTTCTTTAGGCGTTTATGGTATTATTACAGCAGGCTGGTCCAGTAATTCTAAATATGCTTTTCTAGGAGCATTACGATCTGCAGCTCAAATGGTTTCTTATGAAGTTTCTATCGGTCTTATTATTATTACTGTACTAATTTGTGTAGGTTCTTGTAATTTTAGTGAAATTGTAATCGCGCAAAAGCAGATATGGTTTGCCATTCCTTTGTTTCCTGTATTTATTATGTTTTTTATTTCTTGTTTAGCAGAAACTAATCGAGCTCCTTTTGATTTACCAGAAGCAGAAGCTGAATTAGTCGCGGGCTATAATGTAGAATATTCTTCGATGGGTTTTGCTCTTTTTTTTTTAGGGGAATATGCTAATATGATCTTAATGAGTAGTCTATGTACATTGCTTTTTCTAGGAGGTTGGCTGCCCATCCTAGATATTCCTATTTTTTATGTGATTCCGGGTTCGATTTGGTTTAGTATCAAGGTTCTTTTCTTTTTGTTTGTATATATATGGGTTCGTGCAGCATTTCCACGATATCGTTATGACCAATTAATGAGGCTTGGTTGGAAAGTATTCTTACCTTTATCATTAGCTTGGGTAGTTTTTGTATCTGGTGTTCTAGTAGCCTTTGATTGGCTGTCT---ATGTTTGAAGATTTTTTAGCGCTTTTCCCAGAGATCTTTCTTATTAACGCAACCATCATTTTGCTTATTTATGGAGTTGTATTTAGTACCTCTAAAAAATATGATTATCCACCATTAGTGTGTAATGTTAGTTGGCTTGGTTTACTTAGTGTTCTAATAACT---ATCTTATTGGTCGCTTTTAGCACACCTCTAACTGTTGCTAATTTATTTTATAATAATTTAATAATA---GACAATTTTACATATTTTTGCCAAATCTTTCTATTAGTAAGTACGGCTAGCACTATAGTTATGTGTCTGGGTTATTTCAAAGAAGAGAGTTTGAATGCTTTTGAATCTATTGTCTTAATTTTACTTTCTACTTGCAGTATGCTCTTCATGATTTCGGCTTATGATTTAATTGCCATGTATTTAGCTATTGAGCTTCAAAGTTTATGTTTTTATGTGATTGCAGCATCAAAAAGAGACTCTGAATTTTCTACAGAAGCTGGCTTAAAATATTTTATTTTAGGTGCATTCTCCTCTGGAATTTTATTGTTTGGTTGTTCTATGATTTATGGATTTACTGGAGTTACCAACTTTGAGGAATTAGCTAAGATTTTCACTGGATATGAAATTACTGGTGCTCAATCTAGTGGTATCTTTATGGGGATTCTATTTATTGCTGTAGGTTTTTTATTTAAGATCACAGCAGTTCCTTTTCATATGTGGGCACCTGATGTATACGAGGGTTCACCTACTCTGGTTACAGCATTCTTTTCTATTGCACCTAAAATATCTATTCTTGCTAATATGGTACGTGTTTTTATTTATAGTTTCTATGATCCAACATGGCAACAACTATTCTTTTTTTGCAGCATTGCTTCTATGATCTTAGGAGCATTGGCTGCAATGGCTCAAAACAAAGTCAAAAGACTTTTAGCTTATAGTTCTATTGGACATGTAGGTTATCTTTTTATTGGTTTTTCATGTGGAACCATAGAAGGAATTCAATCGCTACTAATTGGTGTTTTTATTTATGTATTAATGACCATCAATGTATTCGCCATAGTTTTAGCATTACGTCAAAACCGTTTCAAATATATAGCAGATTTAGGTGCTTTAGCCAAAACTAATCCTATTTTAGCTATTACTCTGTCTATTACTATGTTTTCATACGCAGGAATACCCCCGTTAGCCGGATTTTGTAGCAAATTTTATTTGTTTTTTGCTGCTCTAGGCTGTGGGGCTTACTTACTAGCCTTAATAGGAGTTGTTACTAGTGTTATCAGTTGTTTTTATTATATACGCTTTGTGAAAATAATGTATTTTGATACACCTAAAAAATGGATTCTATATAAACCAATGGATCGTGAAAAATCCTTACTACTAGCAATTACTTTATTTTTGATCAGTTTTTTCTTTTTATATCCTTCTCCTTTATTCTTAGTTAGCCATCAAATGGCACTAAGTTTATGTTTG---ATGGAATTTGCACCTATTTGTGTCTATTTAGTAATAAGTTTGCTATTTTCTTTGATCTTAATCGGTGTTTCCTTTCTATTTGCTTCTTCCTCTAATGCTTATCCAGAGAAATTGTCAGCTTACGAATGCGGTTTTGATCCTTTTGATGATGCCAGAAGTCGTTTTGATATACGATTTTATCTCGTTTCTATTTTATTTATTATATTTGATCCGGAAGTCACCTTTTTATTTCCTTGGGCAGTTTCTCCTAACAAGATTGGTTTGTTTGGATTTTGGTCTATGATAGTATTTTTATTGATTTTGACGATTGGATTTTTATACGAATGGAAGAAGGGCGCTTTAGATTGGGAGATGTTACAATTTTTAGCTCCATTTTATTCCAATCTCAGTGGTCTTATTCCGTGTCCTTTGTTAGGAAGCATTATTCTTTTTGTTATCCCCGATCCCAGAATACGACTGATACGAAGTATTGGTTTGTGCACCTCTTTGATTACTTTTCTATATTCCCCTTTTTTTTGGATACAATTTGATAATTCTACAGCCAAATTTCAATTCGTGGAAACCATTCGATGGCTTCCTTATTCAAACATCAATTTTTATATAGGTATAGATGGTATCTCTTTATTTTTCGTGGTCTTGACCACATTTTTAATTCCTATTTGCATTTTAGTAGGTTGGTCCAGTATTAAAAGTTATAAAAAAGAGTATATGATAGCATTTCTAATTTGTGAATCTTTCATGATTGCTGTGTTTTGCATGCTGGATCTTTTATTATTTTATGTTTTTTTTGAAAGCATTTTAATCCCTATGTTTATTATTATAGGGGTGTGGGGTTCTAGACAAAGAAAAATACAAGCAGCATATCAGTTTTTCTTATATACTTTACTTGGATCTGTCTTCATGCTCTTAGCCATTTTATTTATTTTTTTTCAAACAGGAACCACTGATTTACAAATATTATTAACCACAGAATTTAGTGAGCGACGCCAAATATTGCTATGGATTGCTTTTTTTGCTTCTTTTTCCGTAAAAGTGCCTATGGTACCAGTTCATATTTGGTTACCTGAAGCTCACGTAGAGGCACCTACGGCTGGATCTGTAATCTTGGCAGGAATTCTTTTAAAATTAGGAACCTATGGTTTTTTAAGATTTTCTATACCCATGTTTCCTGAAGCGACACTTTATTTTACTCCTTTTATTTATACCTTAAGCGTTATTGCTATTATATATACTTCCTTGACTACAATAAGACAAATCGATCTGAAGAAAATTATTGCCTACTCTTCAGTAGCTCATATGAATTTTGTGACTATTGGTATGTTCAGTCTAAACATACAAGGAATTGAAGGTAGTATTTTACTTATGTTAAGTCATGGAATGGTTTCTTCAGCCCCTTTTTTATGTGTTGGTGTTTTATATGACCGACATAAGACTCGACTTGTTAAATATTATGGAGGTTTAGTCAGCACCATGCCAATGTTCTCTACGATTTTCTTATTCTTTACCTTAGCCAATATGAGTTTACCCGGTACTAGCAGCTTTATCGGAGAATTTCTTATTTTAATAGGAGCTTTCCAAAGAAATAGCTTAGTGGCCACATTAGCGGCACTTGGAATGATTTTAGGCGCAGCTTATTCTCTTTGGCTATATAATCGTGTGATTTTTGGGAATTTCAAACCCAAATTCCTCCAAAAATTCTCCGATTTAAATAGAAGAGAAGTTCTAATATTTTTCCCTTTTATTGTCGGAGTTATTTGGATGGGTGTTTACCCCGAAGTTTTCTTAGAGTGTATGCATACTTCCGTAAGTAACTTAGTGCAACATGGAAAATTTGATATGGATCTAGTAAAATATTTAACATTTTCTATGATTCTTTTTCTTTTAGGTATTTGGGGGATTTTCTTGAATAGAAAAAATATCCTTATTATGTTAATGTCAATTGAGTTAATGTTACTTGCGGTCGATTTAAACTTTTTGGTATTTTCGGTTTATTTAGATGATATGATGGGTCAATTATTTGCTTTATTTGTTTTAACGGTGGCAGCTGCGGAATCCGCTATTGGGCTGGCCATTCTGGTTATAACTTTTCGAATTCGTGGGACTATTGCAGTGGAATTTATTAATTGCATGAAAGGAATGTATTTATTAATTGTAACTTTACCTTTACTAGGTAGTTGTGTAGCAGGTGCTTTTGGTCGTTTTCTTGGTTTACGAGGAACTGCTATAGTCACAACCACGTGTGTTTCATTATCTTTTATTTTATCTTTGATTGCTTTTTATGAAGTTGCACTGGGAGCCAGTGCTTGCTATATAAAAATTGCTCCATGGATTTTTTCCGAGATGTTTGATGCTTCTTGGGGCTTCTTTTTTGATAGTCCGACTGTAGTTATGTTAATTGTGGTTACATTTGTAAGTAGCTTAGTTCATCTTTATTCTATTTCATATATGTCTGAGGATCCACACAGCCCTCGATTTATGTGCTATTTATCCATTTTTACTTTTTTTATGCTAATGTTGGTCACCGGAGATAACTTTATTCAATTATTTTTGGGATGGGAAGGAGTAGGTCTCGCTTCATATTTGTTAATTAATTTCTGGTTTACACGACTTCAGGCCAATAAAGCAGCTATAAAAGCTATGCTTGTCAATCGAGTAGGTGATTTCGGATTAGCTCTCGGGATTATGGGTTGTTTTACTATTTTTCAAACAGTAGACTTTTCGACTATTTTTGCTCGTGCCAGCGCCCCCCATCATTATTTTCTTTTTTGCAATATGAGATTTCATGCCATAACTGTTATTTGTATTTTACTTTTCATTGGTGCTGTTGGAAAATCTGCACAAATAGGATTGCATACTCGGTTACCTGATGCAATGGAGGGTCCCACTCCAGTATCTGCTTTAATTCACGCAGCTACTATGGTAACAGCAGGTGTTTTTATGATAGCAAGGTGCTCCCCTTTATTCGAATATTCATCCACTGCTTTGATTGTTATTACTTTCGTAGGGGCTATGACGTCATTCTTCGCGGCAACCACTGGAATATTACAGAATGATTTAAAGAGGGTCATAGCCTATTCAACTTGTAGCCAATTAGGCTATATGATATTTGCTTGCGGTATTTCCAACTATTCCGTTAGCGTATTTCATTTAATGAATCACGCTTTTTTTAAAGCATTACTTTTTTCGAGTGCAGGTTCAGTGATTCATGCCATGTCGGATGAGCAAGATATGCGTAAGATGGGAGGGCTTGCTTCCTTGTTACCTTTCACTTATGCCATGATGCTTATAGGCAGCTTATCTTTAATAGGTTTTCCTTTTTGTACTGGATTTTATTCTAAAGATGTTATTTTAGAGCTCGCTTATACTAAATATACGATTAGTGGTAACTTTGCTTTCTGGTTGGGAAGTGTTTCTGTCTTCTTTACTTCTTATTATTCTTTTCGTTTACTTTTTTTAACTTTTTTAGCATCAATAAATTCATTCAAGCGAGACATCTTACGATGTCATGATGCGCCCATTCTTATGGCAATCCCTTTAATCTTTTTAGCTTTTGGAAGTATTTTTGTAGGATACGTGGCCAAAGATATGATGATTGGTTTAGGTACCAATTTTTGGGCTAATTCCCTTTTCATACTACCAAAAAATGAAATTCTTGCCGAATCCGAGTTTGCTACTCCAACAATTATCAAACTAATTCCTATTTTGTTTAGTACTTTAGGTGCTTTTATGGCATATAATATAAATTTTGTAGCAAATCCATTAATTTTTGCTTTGAAAACTAGTACTTTGGGTAATCGATTATATTGCTTTTTAAATAAGCGCTGGTTTTTTGATAAACTTTTTAATGATTTTATAGTTAGGTTTTTTTTGCGTTTTGGATATGAAGTTTCATTTAAAGTTTTAGACAAGGGTGCTATTGAAATCTTGGGACCTTATGGAATTTCGTACACATTTCGAAAATTAGCCAAGCAGATAAGTAAACTTCAAAGTGGTTTTGTTTATCATTATGCTTTTGTAATGTTGATTGGCTTAACCATATTTATTACCATAATAGGTCTGTGGGATTTTATTTCTTTTTGGGTAGATAATCGATTGTATTTTATTTATATAGTAAGTCTATTTATTCATTTTGAAAAC---GACATTATACTTTTTTCTGTTTTTTCGAGCATTGCTTTAGTCTCTAGTGTTATGGTAATACGTGCTAAAAATCCAGTCCATTCTGTTTTATTTTTCATTTTAGTTTTTTTTAACACTTCGGGTTTACTTGTTTTGTTAGGTCTTGACTTCTTTGCTATGATTTTTTTAGTGGTTTATGTAGGAGCTATTGCCGTTTTATTTTTATTTGTAGTTATGATGTTAAATATTAAAATAGCAGAAATTCACGAGAATGTATTGCGTTATTTACCTGTAGGTGGTATTATTGGAGTTATTTTTTTGTTGGAAATTTTTTTCATTGTAGATAATGATTACATTCCAATATTACCAACGAAATTGAGTACAACTTATTTAACATATACAGTTTATGCTGAAAAGATACAAAGTTGGACTAATTTGGAAACATTAGGCAATTTACTTTATACCACCTATTTTGTTTTGTTTTTGGTTTCTAGTCTTATTTTATTAGTAGCTATGATCGGAGCTATAGTACTTACTATGCATAAAACCACTCAAGTCAAAAGACAGGATGTGTTCCGACAAAATGCTATAGATTTTAAAAAT---ACTATCAAAAAAATCAGAGAT---ATGGCTAAAACCAAACAAATCAAAAATTTTACTTTGAATTTTGGACCTCAACATCCCGCTGCTCATGGTGTTTTACGATTAGTATTAGAAATGAATGGAGAAGTTGTAGAACGCGCGGAACCGCATATTGGATTACTTCATAGAGGCACAGAAAAATTAATCGAGTATAAAACTTATCTTCAAGCTTTACCTTATTTTGATCGTCTAGATTATGTCTCTATGATGGCCCAAGAACATGCTTATTCTTTAGCTGTAGAGAAACTTTGTAATTGTGAGGTACCATTACGAGCTCAGTATATACGAGTGTTATTTTGTGAAATAACTCGAATTTTAAATCATTTACTTGCTTTAACTACTCATGCTATGGATGTGGGGGCATTAACTCCGTTCCTGTGGGCCTTTGAAGAGCGAGAAAAACTTTTAGAATTCTATGAAAGAGTTTCAGGAGCCAGGATGCATGCCAGTTACATACGACCAGGCGGAGTTGCACAAGACATGCCTTTGGGCTTAAGTGAAGATATTTTTCTATTTACACAACAATTTGCTTCTCGTATTGACGAAATAGAAGAAATGTTAACCAACAATCGTATCTGGAAACAACGATTAGTTGATATTGGTACTGTCACTGCACAGCAAGCTTTGGATTGGGGATTCAGTGGTGTAATGTTAAGAGGCTCAGGAGTATGCTGGGATTTGCGAAAATCAGCACCTTACGATGTTTATAACCAATTGATTTTTGATGTACCCGTAGGTACCAGAGGAGATTGTTATGACCGTTATTGTATTCGTATTGAAGAGATGCGACAAAGTATTCGAATCATTATGCAATGTCTTAATCAAATGCCTAGTGGCATGATTAAAGCGGATGATCGTAAGCTATGTCCTCCCTCACGATCTCAAATGAAACAATCCATGGAATCTTTAATTCACCATTTTAAACTTTATACAGAAGGTTTTTCTGTACCAGCTTCTTCTACCTATACTGCAGTAGAAGCACCTAAGGGAGAATTTGGTGTGTTTTTAGTCAGTAATGGAACCAATCGTCCTTATCGTTGTAAAATAAGAGCACCTGGTTTTGCTCATTTACAAGGGCTTGATTTTATGTCCAAACATCACATGCTATCAGATGTTGTTACCATAATTGGTACTCAAGATATTGTTTTTGGAGAGGTAGATAGAGTGGATAACCAATCGTTTTTCAAATCTCTGATAGCTACTTTACCA---AAATGGATACATCAATTTCAAAAATCAAAACATGAAAATATATTATATACCAATCCTGATTACCTATTTCAATTATTATGGTTTTTGAAATATCATACCAATACACGTTTTCAGGTCTTAATTGATATTTGTGGAGTTGATTATCCTTCTCGAAAACAAAGATTTGAAGTAGTTTATAATTTACTAAGTATTCAATATAACTCACGCATTCGTGTACAAACCAATGTGGACGAAATAACTCCAATTTGTTCGGCAGTCAATATATTTCCGTCAGCCGGCTGGTGGGAGCGAGAAGTTTGGGATATGTTTGGTGTTTATTTTTCTAATCATCCTGATTTACGCCGTATATTAACAGATTATGGTTTTGAGGGTCATCCATTACGAAAAGACTTTCCTTTAAGTGGATATGTGGAAGTACGTTATGATGATTCAGAGAAACGTGTGGTTTCTGAACCTATTGAGATGACTCAAGAATTTCGCTATTTTGATTTTGCTAGTCCTTGGGAACAAAGTTCGGACAAAATGCTAATAAAACAAATTGTTATACAGAAAAAAGCCCAAGAGATTAAAAAATCTCCATATATTCTTTTATTTCATTGTAGTGGCTTAACAAGTCGACAATGGCGACAACTCAAAAATCTATTGTGTGCCTTTCAAGGTTTATTTCAACCA---CTACCACATAAAAACAAGCAAGATGGTTTTATTGAGCAGCTTGCTTATAGTGCAGGTCCCACTTGTATCTTGTACTTAACTAAAGAAGCACCAGATTGGTCACAGTTATTACCTTCGGCCTCATACAACCAAAATCTAGTTTTATTATACGGACAACTTCAATCTACTTTAATCAATCATATGGATATAAAAAAAGCGGCTAATTTAGAAATAACATCAGTATTTCAACAACTTTTTGAGCTCCTTTTTTACCCATATAATTCTTTATGTTTTTGTTTGAACAAGCCAATTTATGCTTCACCCACTATACAAGAAAAGGTGCTATATCCAAAACGTACAAAATTTCATAAATATCAAAAAGGCAGATTTAAGGGTTGCAAAGCAGACGGTACACAACTTTGTTTCGGAAAATATGGCATGAAAAGTTGTGAAGCTGGTCGTATCTCATATCAAGCAATTGAAGCAGCGCGTCGTGCTATAAGCAGAGAATTTCGAAGAAATGGTCAAATATGGGTAAGAGTTTTCGCAGATATTCCTATTACTAGTAAACCCACCGAAGTCAGAATGGGAAAAGGAAAAGGGAATTCTACAGGTTGGATTGCTCGTGTGGTAGAGGGACAAATCTTATTTGAAATGGATGGTGTGAGTTTGTCAAATGCGCAACAAGCTGCCACATTAGCAGCGCATAAACTATGTTTGTCAACCAAGTTTGTTCAATGGTTT---------------------ATGACACTAAAACAATTAACTTTTCGTTTAAAAAAAAAGTCTGCTGGCAGAAATTCATCAGGGCGTATTACCGTTTTTCATCGAGGAGGTGGATCAAAGCGATTGCATCGAAAAATTGATTTTCAACGGAGCACTTCGTCTATTGGCCTTGTACAAAGAATTGATTATGATCCTAATCGTTCTTCTTGGATTGCTTTAGTACGATGGCTTAAAACAATGAAAAGCAAGAAAAGACCAATAGTTAAAGCGGGCAAAGTAGATCGTGCACCTTTCACTTATATATTAGCTAGTGATCAGTTAGAAGCTGGCAAGACGGTAATGAATTGTGATTGGTCTAAACCTTCGACTTCGTTCGACCAACATCAATCTTCCCATAATTTGCTAGCCCATAACGACCTTCGGTTCCAAAACCACTTTGTTCACACAACAAATGAAGGCCAAAGGTCCCTTAGGGTGGAAGAGCCCGTGCAGCGTAGTCAGGCTGCTTCTTGGCTACGCCCTGAGGGGGACTACGCTTCAAGTAAGAATAAAAACATACTTGATTCATATTATCAAATGGGAGGAAATTGCGTATCATTGGCTAATATACCTATAGGCACATGGATACATAATATTGAATGGAATCCAGGTCAAGGCGCAAAGTTGATTCGAGCTGCAGGGACCTTTGCTCAAATAATTAAGAAATTCGAAAAT---ACACCACAATGTATTGTGCGATTACCTTCGGGTGTTGACAAACTCATAGATTCCCGATGCCGAGCTACTGTCGGTATAGTGTCCAATCTTCATCATGGT---AAACGTAAGCTTAACAAAGCGGGACAAAGCTTAGGCAGACGTCCCGTTCGGGGTAATCCGGTGGATCATCCTCATGGAGGAGGTGAAGGACGCACACCTTCGGTATCACCTTGGGGAAAGCCCGCCAAAGGTGTAGTAAGAAAACGCAGAAAT---TTCACTCCACTCCGTTTTCATTATGAAAATTTATTACGTCAAGATTTGTTGTTAAAATTGAATTATGGCAACATTATGGAAGTTCCTAGATTGTGTAAAATAATAATAGTTCCAAAGGCACCCTCTAAT------TTGATAAAAAATGTAAAATTAGCTATGGAGATTGTTTGTGGTCAAAAATTCATACGAACACGAAGCAGATCGGCAGGAAAGTCGTTTCGATTTAATAAATTTATATTGAATCGAAAAGACACAGGATATGTCACT---TACCTAGCACAAAGCACTCTACGAGGGCATACCATGTATAATTTCTTGGAAAAACTTATTACGATAATATCTTTTTACGATTACCCAGTTAAAGTACAAAAAAGCTCCATTCAATTATCAATGCCAACGTCGTTGTTACGATTATTTCCGGAAATACAAAATCATTTCGAGATTTTTGAACATATTCAAGGGTTTGATGTAACTATTGTTACTTCAGCCAAAACACAAGATGAGGCTTTCATTTTGTGGAGTGGTTTTTTGCAAAAAGAGGTT------------------ATGAGCTTTACTCAACTATTTCCCCAATATAATTCTAGTTTGAATCCATTACGCGGAAGCGCTATACAATGTTCAGTTAAAAAATTACGACAAAACATGATATTGGTGAATACAGGGCTGAAAACTCCAATAATTTGTTTCCAACATGAGCTGAAAAGAGTGCCAATCACTAAGCAAACGAGGTTTCTT---TTGGAAGATGTGGAAGTGTTTGGTGAACCAAAAATGCTTTTGTCAAAACCGCTAGAAAGAAAATGTAAAAGCAAACTAGTTTGGACTGAACTAACT---AAAATTTGGCGAAGTGACCGGTTGAATTCAGTCAAAGGAGGTTATGCGGTAGCAATCGCAGGTCATATAGCTTTTCTTCCAAAGAGTCTTCGCAGAAATCGAAAAGTATTTCATAGTCAATGGAGAATCTTCTCCATTTTGAACATGAACTCAAAAATTGGCAATATCGTAATAAAAGAAATTGGTGATGGCAAACTAGATTATTCTTCGCCAGCAAAACCGCGTCAAAAACAAGTAAAGCGTTTAGGCGCAAAGCGGAAACACTTGCAAAACACGAAAAAAAAC---ACATTTTTTCATAAATATGAAAAAAACAAAAAAAAAAAAAATAAAAATTCCAGCTTTATTCCTATGGTCTTTACGACCCAA?????????????????????????????????????????????????????????????????????????????????????????????????????????????????????????????????????????????????????????????????????????????????????????????????????????????????????????????????????????????????????????????????????????????????????????????????????????????????????????????????????????????ATGCAGAAGAAAAAAAAGCACGGTATTGCATATATTCGATCAACTTTAAGTAATACCATTATTACTATAACAGATCATAAAGGAGATACAAAAACTTGGTCCTCCTCAGGTTCATTGGGGTTCAAGGGATCTCGTCGCTCAACCAATTATGCTGCTCAAGCAACTGCAGAAAATGCTGCCCGAACTGCTATTCAACTGGGAATTAAGTCGGTTGAAGTTGAAATAAAAGGGTTAGGTTATGGAAAGGAATCGTCGCTACGTGGTTTACGATTAGGAAGTCTTATTATTACCAAAATTAGAGATGTAACCCCAACCCCACATAATGGATGCCGACCCCCTAAAAAACGCCGTGTTATGCCTACAATAAATCAATTGATTCGTCATGGTAAAAAGTCAAAACGGCGCACACAACGTACTCGAGCTTTAACTCAATGTCCTCAAAAGCAAGGAGTATGCCTGCGTGTTTCAACAAGAACACCAAAGAAACCTAATTCGGCTTTACGCAAGATAGCCAAAGTACGTTTAACCAATCGAAATGAGATAATTGCTTACATTCCCGGCGAAGGCCATAATTTGCAAGAGCATTCTGTGGTTATGGTTAGAGGGGGTAGAGCGAAAGATTTGCCAGGTGTAAAATACCATTGTATTCGAGGAATTAAAGATTTACAAGGAATACCGAGTCGACGTCAAGGCAGATCTAAATATGGTACAAAAAAACCCAAAGATTCTATGTCATATATTTTAGGAACTAATTTAGTGCCGAATGAACAAGTAGAAATTGCTTTAACTCGAATCTTTGGACTTGGCCCTAAAAAAGCAATTCAAGTGTGTGCTCAATTAGGTTTTAATGATAACATTAAAGTTAATAAGTTAACTAAGTATCAAATTGACCGAATTATCAAAATAATAAGTCAAAATTATTTAGTTGATTTAGAATTAGCAAGAGTAATTCAGAGGGATATTAAACAATTGATGAGTATTGGTTGTTATCGCGGGTTTCGCCATAATGCGGGATTGCCCTTACGTGGTCAACGAACTCATACTAATGCTAAGACTTGTCGTAAATCGATCAATCAAATGTCAAATCAA---ATTATACGAGATCATACACGTAGATTACTTGTGGCTAAATATGAATTAGAGCGAATGCAATGTAAAGCTATTTCTCGACATAAAAACCTTCCTAATCAAATACGTTATGAATATTTTTTAAAGTCGTCTAAGTTGCCAAGAAATAGTTCCAGAACACGAGTAAGAAACCGATGTATTTTCACAGGTCGCCCTCGTTCTGTATATAAGTTATTTCGCGTTTCTCGTATAGTTTCTCGTGAATTAGCATCTAAAGGTTCTTTAATAGGCATAAACAAATCGTGTTGGATGACACGA---TCTGTATGGAAAGGCCCTTTTGTGGATGCTTGCTTGTTCAAGCAAAAAAAGATCAGATGGAAAATTTGGTCACGTAGATCTTGTATTTTGCCTCAATTTGTTGGTTGCTATGCACAAATTTATAACGGAAAAGGTTCTGTTGGTTTAAAAATTACTGAAGAAATGGTTGGTCATAAATTTGGAGAGTTTGCTTCTACACGGAAACCTTCTTCGAAAACAAAAATAAAACAAAAGAAAAAGGTACGA---ATGTACAATTCTAGTTTGTTGGTTATTCAAAAATTATTAAGTACAAATGCATATCTGGGCCATCGAATACCTACTTCCGATTTTCAAGGATATTTATACGGATTTAGAAATAAAATGGCTATTATTAATTTAGAAAAAACACTTATTTGTTTACGAAGGGCTTGTAATTTGATTGAATCTATTATTCGTGCAAAAGGCCATTTTTTATTAGTAAATACCGAT---CCAGAATATAATAAAATAGTTCAACAAATGGCGAAAAAAACCAATCAGAGCTATATTAATCATAAATGGATTGGAGGATTTTTGACCAATCGCAAACATATGAAAAATGTACAAAAACACTTTCAGAATTTCTCTGCGCATTCCAAATTTAAAGACGCCTCTACATCGTCGCCCTTCGATTTTTTTTCGCATTTTAGAAAGATGCAAAAATGTTTTGAAGGAATCATGACACACGATATTCCAGATTGTTTAATAATAATAAATGCAAATAAAAATTCTATGGCTATACTTGAAGCCAATCAATTACAAATACCTATCGTATCTTTGGTGGATTCTAATATTTCAAACAGATTACAAAAATTAATAACTTATCCCATTCCAGTGAATGATGATTCTATACAGTTTGTATATCTATTTTGTAATTTGATTACGAAAACAGTCATTCTTTCACAAAGTGCTTGGCCGCTCTCGCGAAAACCCTTAAGTCGAGGCCGCAGGCCC---ATGGCGCAAAAAATAAATCCGATTTCAGTCAGACTGAATCTGAATCGTAGTTCAGATTCAAGTTGGTTTAGTGATTATTATTATGGAAAATTGTTGTATCAAGATGTCAATTTTAGAGATTACTTTGATTTAATACGTCCACCTACGGGAAAAACGTTTGGCTTTCGTCTCGGTAAGTTTATTATTCATCATTTTCCTAAAAGGACATTCATTCACGTATTTTTTTTGGATCGA---------CTTAGCCGATCA---------------------------------AGACACACAGGCCTTGGGGCAATACAATCGGTCAAGCTGATTAGGCGTATTGACGACACAAAGATACAGCGAAACGAA---------------------------------------------------------------------GTCAAGATTCAG---------------CGCTATGGATACGATGATAGGTTACCA---TCAATGCACGAAATCGATCAATTACTTCGAATCAGCGGTGCCTCCAAAAACTCTACTTTTTTGAGG---------AACGATGCTCTT---TTGAAGAATGATAACAGATCAGAAAAAAGCTATGCGTTTTCTTGTTTTGGCTCTTTG------------CGTCAAATTAGCGACGTATTTCCACAGACCATTTTCGCAGCTGTGCGTGCTCCTTTAAATCATTTGGTCATGCAATACTTCTTTTATTCAAAGAACCGAATTCAATTTAATCCTAACATAGTTTTCAATTTGGCGGCACGGAGC---ATAATTAAAAAATATATTACAGAGGAAGCAAGAAAGAAAGAGGACAGCTTGAAAAAAAGAATGCGTTCTATTCTGTTAAATAAAAGCATTTGTTTGAAAAAAGAAGGCTTA---------GAAGCCTTACGGGGTTCTACCCACTTCATCCGCTTGGCGAATGAAGTGGGCTTTGCAAGAAAAAATAGACCCTCTCCGAACATCCAAACGGCTTATTCAGTTTGGCTTTTCTCTAAACGTAGCGCGTTAGCTTTGCGCACGGCACTAACGTTCCCACACCAAAATGCCCTCTTGCGCAAACAGAGCCTTTTAAGGCTTCGTTTTCAAATCCATCGCCAA---GGCATGCCATTAGCTAATAAT---TACATAATAAAAAACACAGAGCCGATTCGTCAAATATTGGATTTTGGTGCTCCCTTTATTTTAAGAGATGCT---AAAGTTCACTCTTTGTTCAGTCGTTATTATTATTGGAAAAAAATGCAATTTTTTTTATCTAATCAAACAAAAACTAATACCTTAATTAGGCCAGTCAAAATAGCTTCTGTTTATCAAAGTGCTTCTCTAATTGCTCAAGAAATATCTTGGAAACTAGAACAAAAAAAA---TCATTTCGACAAATTTGTAGATCTACATTTCAAGAGATTGAAAAATGC------CAATATGTTAAAGGAATCCGTATTTGTTGTTCAGGCCGATTAAATGGCGCAGAAATAGCTAAAACTGAATGCAGAAAGTACGGTGAAACCTCTTTACATGTATTTTCCAATCAAATCGATTATGCGAAAGCACAAGCATCTACTCCTTATGGGATTTTAGGTGTCAAAGTGTGGGTTTCATATTTT---ATGCCTGCATCAAGATTTAAAACTTGTCGTCAAATTTCGGAAAATGTTTGGCAGACCAAAAAACTTACTCAAAAACAAAAAGCCATTATTTTGAAGCTTCGAAAA---------------------------AAAACAAATAAAAAACAATCTGACTTTTCCAAAGAATTACAAACTATACAAAAGTTGTCCCTTTTTTATGGAAAATTACCCATGCAAAGGTCTAAAACGCAGACTTATCTAGATAAAAAAAACAGTTTGTTATTCGATATAGAACGAAGATTAGACGTGATTCTGGTTCGTCTTAATTTCTGTTTAACTATTTTTCAAGCAAGGCAGCTAATAAGTCATAAAAAAATTTGTGTCAATTATAAAATGGTCAATATTCCTGGTTTTCAATTATCTAAGGGTGATCTTATATCTATTCAAGATAATTTT---------------------------------------------------------------------------------------------------------------------------------------------------------------------CTCTATTTCATTAGATCAAAAATAAGACAAAATTTTCAG---------------------------------------------------------------------AGTAACCGAATATGGAGA---------------------------------------------------------------------------------------------------------------------------------------------------------------------------------ATAAAACCTACTCATTTAGAGGTTAATTATAAAACACTAAAAGCCGTGGTATTATATGAACCTCAACAAATACAATTCCCTTATAGC---------------ATAGATCTAGACCTTCTTGAT---------------------ATCCGGGGCTTGCATGGTAAACAAAAACAATTAATAAAAAAATTGGTCCATATTTGCATGATTGATGGTAAAAAAACGAGATCTCGTGCTATTGTTTATAAAACTTTTCATTGTTTAGCTCAG---CATGGCGATATATTGAGACTTTTGGTTAATGCCATAGAAAATGTCAAGCCTGTTTGTGAAGTGAAAAAGGTAAGAATTTCTGGTACTACTCAATTAGTACCATCTATTATAGCAACAAATCGTCAAGAAACCTTAGCCATTCGTTGGATGCTCGAAGCGGCAGCCAAACGACGTATTAACAAAAAAATGAGCTTAGATCAATGTTTAGCTGATGAGATATTGGATGCTTCCCGAAAGATGGGGATTGCACGTAAAAAAAGGGATGATCTTCATAAACTGGCTCAAGCCAATCGTAGTTTTTCGCATTATAGATGGTGGATGAAAATCAATCGACCGTTATCACCTCATCTTACCATTTATAAGCCACAGCTTACTTCTACTCTTTCTATTTTTCATAGAATTTCTGGGGCTTTCTTAGCCATTATGGTTTTTTTTAGTATTCTTTTTTTGAAAATAGGCGATCTTAACCTTACTTCTTATTATCTTTACCGGTACGCTTTTTTTTTTCTTTTTTATTTTTATTGGTTGATCTCAAGCGTAGTCAATTTCAGTTTATTGGCTTTGTGCTATCATATGAGTAATGGAATTCGTCATTTATTGTGGGATCTAGGTTTTTTTTTAGAATTATCCAAAGTATATACTTCCGGAATTATTATGTTATTCTGTGCAGCTTTTTTAGCTGTATTGAATATTATCCGATTTTATTTCTCA---ATGAAAGCTCATAGAGAAACCTTGGGGCATTGGCTTCTTCAAAGAATGACTGCCGCTTCTCTAATCCTAACCATTCTTATATCAAAT---GTTTCTACTTTGATTCTGTTAAATATTTTGTTATTCTGGCATATTCATGTGGGAATCAAAGAAATTCTGACAGATTATGTTCACCATGAAATAACACGAAATTGGATCTTGATTCTTTTCAGAGTATTTTGTTTAATAATTATCAAATATGTTTTTTTGTTTTTTGTTTTT---
Batis_maritima	ATGGAGTTCTCTCCCAGAGCTGCGGAACTAACGACTCTATTAGAAAGTCGAATTACCAACTTTTACACGAATTTGAAAGTGGATGAGATCGGTCGAGTGGTCTCAGTTGGAGATGGGATTGCACGTGTTTATGGGTTGAATGAGATTCAAGCTGGGGAAATGGTTGAATTTGCCAGCGGTGTGAAAGGAATAGCCTTGAATCTGGAGAATGAGAATGTCGGGATTGTTGTCTTTGGTAGTGATACTGCTATAAAAGAAGGAGATCTTGTCAAGCGCACAGGATCTATTGTGGATGTTCCTGCGGGAAAGGCTATGCTAGGGCGTGTGGTCGACGCGTTGGGAGTACCTATTGATGGAAGAGGGGCTCTAAGCGATCACGAGAGAAGACGTGTCGAAGTGAAAGCCCCTGGGATTATTGAACGTAAATCTGTGCACGAGCCTATGCAAACAGGTTTAAAAGCGGTAGATAGCCTGGTTCCTATAGGCCGTGGTCAACGAGAACTTATAATCGGGGACCGACAAACAGGAAAAACTGCTATTGCTATCGATACTATATTAAACCAAAAGCAACTGAACTCAAGGGCGACCTCAGAGAGTGAGACATTGTATTGTGTCTATGTAGCGATTGGACAGAAACGCTCAACAGTGGCACAATTAGTTCAAATTCTTTCAGAAGCGAATGCTTTGGAATATTCCATTCTTGTAGCAGCCACCGCTTCGGATCCTGCTCCTCTGCAATTTCTGGCCCCATATTCTGGCTGTGCCATGGGGGAATATTTCCGCGATAATGGAATGCACGCATTAATAATCTATGATGATCTTAGTAAACAGGCGGTGGCATATCGACAAATGTCATTATTGTTACGCCGACCACCAGGCCGGGAGGCTTTCCCTGGTGATGTTTTCTATTTACATTCCCGTCTCTTAGAAAGAGCCGCTAAACGATCGGACCAGACAGGTGCAGGTAGCTTGACCGCCTTACCCGTCATTGAAACACAGGCTGGAGACGTATCCGCCTATATTCCCACAAATGTGATCTCGATTACTGATGGACAAATTTGTTCGGAAACAGAGCTCTTTTATCGCGGAATTAGACCAGCTATTAACGTCGGCTTATCTGTCAGTCGCGTCGGGTCTGCCGCTCAGTTGAAAGCTATGAAACAAGTCTGCGGTAGTTCAAAACTGGAATTGGCACAATATCGCGAAGTGGCCGCCCTTGCTCAATTTGGCTCAGACCTTGATGCTGCGACTCAGGCATTACTCAATAGAGGTGCAAGGCTGACAGAAGTACCGAAACAACCACAATATGCACCACTGCCAATTGAAAAACAAATACTAGTAATTTATGCAGCTGTCAATGGATTCTGTGATCGAATGCCACTAGACAGAATCTCTCAATATGAGAGAGCCATTCCAAATAGTGTCAAACCAGAATTACTACAAGCCCTTTTAGAA---AAAGGTGGATTAACAAACGAAAGAAAAATGGAACCAGATGCATTCTTAAAAGAAAGCGCTTTACCTTACCTA---CTGGATAAATTCACATCGAATATGGATGCTAGCAAGATGTTATTTGCAGCTATTCTATCTATTTGTGCATTAAGTTCGAAGAAGATCTCAATCTATAATGAAGAAATGATAGTAGCTCTATGTTTTATAGGCTTTATCATATTCAGTCGTAAGAGTTTAGGTACGACTTTCAAAGTGACTCTCGACGGGAGAATCCAGGCTATTCAGGAAGAATCGCAGCAATTCCCCAATCCTAACGAAGTAGTTCCTCCGGAATCCAATGAACAACAACGATTACTTAGAAGAAGCTTGCGAATTTGTGGCACC------GTAGTAGAATCATTACCA------ATGGCACGCTGTGCGCCTAAGTGCGAAAAGACAGTGCAAGCTTTGTTATGCCGAAACCTAAATGTTAAGCCAGCAACACTTCCAAATGCCACTTCTTCCCGTGGCATCCGTCTTCAGGACGATCTAGTCACAAAGTTTCACATCTTTGTGGGGAATCAATTTGCCAGCAGTTGTATCTCG------AAAGCAGAAAGAGTAGAATTCATTCGAGATAGCTTGGTGGTCTTAAGAATGGTTCGGGTGGGGGGTAGCCCACTTGAGCAATTTGCCATTCTCCCATTGATTCCTATGAAGATAGGAAACTTGTATTTCTCATTCACAAATCCATCTTTGTTTATGCTGCTAACTCTCAGTTTGGTCCTACTTCTGATTCATTTTGTTACTAAAAACGGAGGAGGAAAGTCAGTACCAAATGCTTGGCAATCCTTGGTGGAGCTTATTTATGATTTCGTGCCGAACCCGGTAAACGAACAAATAGGTGGTCTTTCCGGAAATGTGAAACAAAAGTTTTTCCCTCGCATCTCGGTCACTTTTACTTTTTCGTTATTTCGTAATCTCCAGGGTATGATACCTTATAGCTTCACAGTTACAAGTCATTTTCTCATTACTTTGGGTCTCTCATTTTCCATTTTTATTGGCATTACTATAGTGGGATTTCAAAAAAATGGGCTTCATTTTTTAAGCTTTTTATTACCCGCTGGAGTCCCACTGCCGTTAGCACCTTTTTTAGTACTCCTTGAGCTAATCCCTCATTGTTTTCGCGCATTAAGCTCAGGAATACGTTTATTTGCTAATATGATGGCCGGTCATAGTTCAGTAAAGATTTTAAGTGGGTCCGCTTGGACTATGCTATGTATGAATGATCTTTTATATTTCATAGGGGATCTTGGTCCTTTATTTATAGTTCTTGCATTAACCGGTCTGGAATTAGGTGTAGCTATATCACAAGCTTATGTTTCTACGATCTTAATCTGTATTTACTTGAATGATGCTACAAATCTTCATCAAATGCCTCAACTGGATAAATTCACATATTTTTCACAATTCTTCTGGTCATGCCTTTTCCTCTTTACTTTCTATATTCCCATATGCAATGATGGAGTACTTGGGATCAGCAGAATTCTAAAACTACGGAACCAACTGGTTTCACACCGGGGGAAGACCATCCGGAGCAACGACCCCGATATCTTGAGAAAAGGTTTTAGCACTGGTGTATCCTATATGTACTCTAGTTTATTCGAAGTATCCCAATGGTGTAAGGCCGTCGACTTATTTGGAAAAAGGAGGAAAATCTCTTTGATCTCTTGTTTCGGAGAAATAAGTGGCTCACGAGGAATCGAAAGAAACATATTTTATTTCATCTCGAAGTCCTCACATAGCACTTCTTACAATACTGGATGGGTGATCACTTGTAGGAATGACATAATGCTAATCCATGTTCTACACGGCCAAGGACGCATAATCTCATTAATGTTAGAAGGTGCAAAATCAATGGGTGCCGGAGCTGCTACAATTGCTTCAGCGGGAGCTGCTGTCGGTATTGGAAACGTCTTCAGTTCTTTGATCCATTCCGTGGCGCGAAATCCATCATTGGCTAAACAATCATTTGGTTATGCCATTTTGGGCTTTGCTCTAACCGAAGCTATTGCATTGTTTGCCCCAATGATGGCCTTTTTGATCTCATCCGTATTCCGAATGAGACGACTTTTTCTTGAACTATATCATAAACTGATCTTCCCCTCCACACCAATCACGAGTTTTTCTCCATTCCTATCGTATATCGTCCTAACGCCCTTAATGCTAGGTTTTGAAAAAGACTTTTCATGTCATTCCCATTTAGGTCCGATTCGGATCCCTCCGTTGTTTCCTTTTCCTCCCGCACCTTTTCCTCGAAATGAGAAAGAAGATGGTACACTCGAATTGTATTATTTAAGTACTTATTGCTTGCCAAAGATCCTACTTCTACAATTGGTAGGTCACCGGATTATTCAAATAAGTCGTGTTTTCTGTGGTTTTCCCATCTTACAACTTTCGTACCAATTCGGTCGATCCGGAATGGATCGGTTAAACATTCCATTAGGGAGCCTGGTCTTGACTCTTCTGTGTGGTATTCATTCTCGTTCGGCTCTTGGAATCACATCCTGCAGTGGTTGGAACAGCTCGCAAAATCCAACCACTTCACCTACTTTATTGCCCCTAACCGTTTCTCGTACCTCTATTGAAACAGAATGGTTTCATGTTCTTTCATCGATTGGTTATTCCTCTCCGTTCGTATCTCTTTTTCCAATTTCGGTCTCGATTAGTTTACAAGAT---ATGTCCGTTTCGTTATTACAACCTTATTTTTTTATGTCAAAGACCAGAAGCTACGCGCAAATTCTCATTGGGTCTTGGTTGTTCTTAACAGCGATGGCTATTTATTTAAGTCTTCGGGCAGCACCACTAGATCTTCAACAAGGTGGAAATTCTCGTATTCTGTATGTACATGTTCCTGCGGCTCGGATGAGTATTATTGTTTATATCGCGACGGCTATAAACACTTTCTTGTTCCTATTAACAAAACATCCCCTTTTTCTTCGCTCTTCCGGAACCGGTATAGAAATGGGTGCTTTTTTTACGTTGTTTACCTTAGTTACTGGGGGGTTTCGGGGAAGACCTATGTGGGGGACCTTTTGGGTGTGGGATGCTCGTTTGACCTCTGTATTCATATCGTTTCTTATTTACCTGGGTGCACTGCGTTTTCAAAAGCTTCCTGTCGAACCGGCTTCTATTTCAATTCGTGCTGGACCGATCGATATACCAATAATCAAGTCTTCAGTCAACTGGTGGAATACATCGCATCAACCTGGAAGCATTAGCCGATCTGGTACATCAATACATGTTCCTATGCCCATTCCAATCTTGTCTAACTTTGCTAACTTCCCCTTCTCAACCCGTATCTTGTTTGTTCTGGAAACACGTCTTCCTATTCTATCTTTTCTCGAATCTCCTATAACGGAAGAAATAGAAGCTCGA------ATGGTCCAACTAAATAACTTTTTTTTTTTTATTATTTTTATGGTCGTGCCTCGTGGCACGGCAGCACCCGTACTATTGAAATGGTTCGTCAGTAGAGATGTTCCCACTGGTGCCCCTTTTTCCAATGGTACTATAATTCCTATTCCTATCTCTTCATTCCCTCTTTTGGTCTATCTACATTCCAGGAAAATCATACGCTCCATGGACGGAGCAAAAAGTGGAGTCTTGGTCAGAGCAAGTCGCCCTATTCTATTACCAGACATAATTGGGAGAAGCTCATCCGAAACTAGAGCTAGAAACGCCTTATTTTGTTTCGTTCCC---GTTCTTCATTTCCGTCTTCTCGAATCCAAGGGGGACTTCTCATATTTAGAATCTTTCTGCGGTGTGCTCTGTTTACTATTTTTTCGTACTTTCCTATTTTTACCACGCGATAGGTCAGCGAAGCGTGAGCGGGCGCAGAGAAGGAAACGCCAAACACTTCGGCCTAACGGGAATGAGCAACGACGAAATGACAAGATGAGGTGCTCCGGGGACCCCCATTTAGAAAGAAGGGTCGAAGGTTTTTGGCCTGTAGCTTTCCCCGTCCCCCCTGAGTCGGGTGGTGCTTGTGGGGGGGGTGTGCCACCAGAAATCGGGCTTGAAGCTCTCGCCTTACCAACGAGCCGACAGCTGATGGCTGTTAGTCACGACTACTACCAAAAGGTTCCAATGAAGATGAATATTTCACATGGAGGAGTGTGCATCTCTATGTTGGGTGTTCTTCTGTCTAACACAAAGAAGATACAGTTCACTCAACGATTGCCTTTGGGTTCCGAACTCCATATGGGGAAAGAGCGTTGTTGTTTGCGAGGTCTCGATCATTTACATGGACCCACTTCTCATTCCATTTGTGGGAATTTGATGATCTATAAACCGTCCCTAACGAAGGATCGGCTCATGTTTGAGCATGATGAATCACTTCAGGCCGACCTCTTGCTAAGAAACTTTCCGGCCTCATATGAGAATGGAAAACTGGAGCATTTTCTGCATCGGTGGATGAAGAATCGCAAACATAATAATTTTTGGTTAACCATGTTCCCAGAAAAAAGATACTTTCGAGAAACGACGAGCACGACTGAAGTGGCTATACATACAAATCTCTTTACGGATCTATATGCTTCGATTGGAACTGGAAGTTCCAGAACAGGAGGCTGGTATACCACCATAATGAAACTGCCTTTTATTTTTTTGATTCGGATAGGATTTATGTTGGCTTCGTTGGGAGGCTCGTGTAGTTTGTTACGTCAGCTCCAAAAGGATAAGTTGCGTTGGAATCGAATGTCAATATATGAATTGTTTCATTATTCGTTATTTCCGGGTCTTTTCGTTGCATTCACTTACAACAAGAAACAACCACCTGCGTTTGGTGCAGCACCCGCATTTTGGTGTATTCTTCTTGATTTCCTTGGTCTTTCGTTCCGTCATATTCCTAATAACTTATCCAATTACAACGTATTAACCGCTAATGCACCTTTCTTTTATCAAATCTCAGGAACATGGTCTAATCATGAGGGTAGTATTTTATTATGGTGTCGGATCCCAAATTTTTATGGATTTTTGCTTTGTTACCGGGGTCGATCCCTAAGCCATAATGTCTTAAAACAAGGAGGCCATAGAGAAACTTTTTTTTATTTTTTTGTCTCGAACTTCGTGAAGAACTCTATTTTATCTCTCCCTCGTTACGAACAAGAAAGTGGGGCTGCGCCCCAGTTGTACACTCCCTTCGTTCTACGAACCCTTGTTGATTCTGAACTTCGTTCGCGAAGGAACCGGACTTTTGACGGACCAGCCCTTTTTTATGCGCCGCTTTATCCTGAAAGGAAAATTAGCTTTGCTCCTCTGGACGCTTGGCGCTCCCGTGGTTCGCGAGAAGGAAAAAGGACTCATCCTTTGTTGCATCTGGCACGAGATGATAAAGAGAGAGCTTTGTCTATCGATGAACAGCGAATTGACGGAGCTCTTGGCATTGCTTTGTTTTTCTCTCCTTTCCTATCAGCGAGTTCCGATCCTTTTGTTATCAATTTATTTGTTTGTACCGAACCGCTTGCAGAATCAAATCCTGTTCCACAAGATCCTATATCAGCTATACATCCTCCTTGCATTTATGCCGGGGACGTCGGCAGTGCTATGGCCTTTGGCTTATGTAGATCAAAAATGATGAATGGGATTGTGGCACTCCACTCGCCGCCAATGCGGAAGGATGCCGTCGAAAAGAATGGAACGCTGCTTTGCTCTGCTGGATGCGTCGGATCCCGTATAAGAAGCGAGCTTTTTACCCTAAAATTCAAACATGTGGGCGCAAAATGCTATCCTGCTCTATTGTTACGTAGCAATAGAAGCCCGCTCATGCTGCTTCGGCGGCGC---------TTCTCTTCGTTCTGGACAGGAGCGCTAGTGGACACGGGGAGGGAGCAGGCGAAGCGTGTCGTTCGTAATGGAAAGAAAGATACCACTACTTCGCCTCTTTGTTGGACCGCCGGCGCGAACACAGTGGTCTCTGACCAGGACCAGGAACCAATTCGAATTTGGATCTTGACATGTTGGTGGTTTTTAACCGTAGGCATCTTGCCAGGAAGTTGGTGGGCTTATCATGAATTAGGTCGGGGTGGCTGGTGGTTTCGGGATCCCGTGGAAAATGCTTCTTTTATGCCTCGGGTATTAGCCACAGCTCGTATTCATTCAGTAATTCTACCCCTTCTTCATTCTTGGACCTCGTTTCTTAATATTGTTACTTTTCCATGCTGTGTCTCAGGAACCTTTTCAATACGGTCCGGATTGCTAGCTCCCGTTCATAGTTTTGCTACAGATGATACACGAGGAATCTTTTTATGGTGGTTCTTCCTTCTAATGACCGGCATATCTATGATTCTTTTCTCCCAGATGAAGCTGCAGGCATCGGTA------ATCTATAAAAAAGAGATGGTTGTGGCGCGAAGTACTCTTGTGCATCTACGTCACTCGGCTCGCGCGCAACCCCGCCCCATGTTATGGAAGAAT---------ATGACTATAAGGAACCAACGATTCTCTCTTCTTAAACAACCTATATCCTCCACACTTAATCAGCATTTGATAGATTATCCAACCCCGAGCAATCTTAGTTATTGGTGGGGGTTCGGTCCGTTAGCTGGTATTTGTTTAGTCATTCAGATAGTTACTGGCGTTTTTTTAGCTATGCATTACACACCTCATGTGGATCTAGCTTTCAACAGCGTAGAACACATTATGAGAGATGTTGAAGGGGGCTGGTTGCTCCGTTATATGCATGCTAATGGGGCAAGTATGTTTCTCATTGTGGTTTACCTTCATATTTTTCGTGGTCTATATCATGCGAGTTATAGCAGTCCTAGGGAATTTGTTTGGTGTCTCGGAGTAGTAATCTTCCTATTAATGATTGTGACAGCTTTTATAGGATACGTACTACCTTGGGGTCAGATGAGCTTTTGGGGAGCTACAGTAATTACAAGCTTAGCTAGCGCCATACCTGTAGTAGGAGATACTATAGTGACTTGGCTTTGGGGTGGTTTCTCCGTGGACAATGCCACCTTAAATCGTTTTTTTAGTCTTCATCATTTACTCCCCTTTATTTTAGTAGGCGCCAGTCTTCTTCATCTGGCCGCATTGCATCAATATGGATCAAATAATCCATTGGGTGTACATTCAGAGATGGATAAAATAGCTTTTTACCCTTATTTTTATGTAAAGGATCTAGTAGGTTGGGTAGCTTTTGCTATCTTTTTTTCTATTTGGATTTTTTATGCTCCTAATGTTTTGGGGCATCCCGACAATTATATACCTGCTAATCCGATGCCCACCCCGCCTCATATTGTGCCGGAATGGTATTTCCTACCGATCCATGCCATTCTTCGTAGTATACCTGACAAATCTGGAGGTGTAGCCGCAATAGCACCAGTTTTTATATGTCTCTTGGCTTTACCTTTTTTTAAAAAAAGTATGTATGTGCGTAGTTCAAGTTTTCGCCCGATTCACCAAGGAATATTTTGGTTGCTTTTGGCGGATTGCTTACTACTAGGTTGGATCGGATGTCAACCTGTGGAGGCACCATTTGTTACTATTGGACAAATTTCTCCTTTAGTTTTCTTCTTGTTCTTT---GCCATAACGCCCATTCTGGGACGAGTTGGAAGAGGAATTCCTAATTCTTACACGGATGAGACTGATCACACC---ATGACAAATCCGGTCCGATGGCTGTTCTCCACTAACCACAAGGATATAGGGACTCTCTATTTCATCTTCGGTGCCATTGCTGGAGTGATGGGCACATGCTTCTCAGTACTGATTCGTATGGAATTAGCACGACCCGGCGATCAAATTCTTGGTGGGAATCATCAACTTTATAATGTTTTAATAACGGCTCATGCTTTTTTAATGATCTTTTTTATGGTTATGCCGGCGATGATAGGTGGATCTGGTAATTGGTCTGTTCCGATTCTGATAGGTGCACCTGACATGGCATTTCCACGATTAAATAATATTTCATTCTGGTTGTTGCCACCAAGTCTCTTGCTACTATTAAGCTCAGCCTTAGTAGAAGTGGGTAGCGGTACTGGGTGGACGGTCTATCCGCCCTTAAGTGGTATTACCAGCCATTCTGGAGGAGCAGTTGATTCAGCAATTTCTAGTCTTCATCTATCTGGTGTTTCATCCATTTTAGGTTCTATCAATTTTATAACAACTATCTCCAACATGCGTGGACCTGGAATGACTATGCATAGATCACCCCTATTTGTGTGGTCCGTTCTAGTGACAGCATTCCCACTTTTATTATCACTCCCGGTACTGGCAGGGGCAATTACCATGTTATTAACCGATCGAAACTTTAATACAACCTTTTCTGATCCTGCGGGAGGGGGAGACCCCATATTATACCAGCATCTCTTTCGGTTCTTCGGTCATCCAGAGGTGTATATTCCCATTCTGCCTGGATCCGGTATCATAAGTCATATCGTTTCGACTTTTTCGGGAAAACCGGTCTTCGGGTATCTAGGCATGGTTTATGCCATGATCAGTATAGGTGTTCTTGGATTTCTTGTTTGGGCTCATCATATGTTTACTGTGGGCTTAGACGTTGATACCCGTGCCTACTTCACGGCAGCTACCATGATCATAGCTGTCCCCACTGGAATTAAAATCTTTAGTTGGATCGCCACCATGTGGGGGGGTTCGATACAATACAAAACACCCATGTTATTTGCTGTAGGGTTCATCTTTTTGTTCACCATAGGAGGACTCACTGGAATAGTCCCGGCAAATTCTGGGCTAGACATTGCTCTACATGATACTTATTATGTGGTTGCACATTTCCATTATGTACTTTCTATGGGAGCCGTTTTTGCTTTATTTGCAGGATTTCACTATTGGGTGGGTAAAATCTTTGGTCGGACATACCCTGAAACTTTAGGTCAAATCCATTTTTGGATCACTTTTTTCGGGGTTAATCCGACCCTCTTTCCTATGCATTTCTTAGGGCTTTCGGGTATGCCACGTCGTATTCCAGATTATCCAGATGCTTACGCTGGATGGAATGCCCTTAGCAGTTTTGGCTCTTATATATCCGTAGTTGGAATTCGTCGTTTCTTCGTGGTCGTAACAATCACTTCAAGCAGTGGAAATAACAAAAGATGTGCTCCAAGTCCTTGGGCTGTTGAACAGAATCCAACTACACCGGAATGGATGGTACAAAGTCCTCCAGCTTTTCATACTTTTGGAGAACTTCCAGCTATCAAGGAGACGAAAAGCATGATTGTTCTAGAATGGTTATTCCTCACTATTGCTCCTTGTGATGCAGCAGAACCATGGCAATTAGGATCTCAAGACGCAGCAACACCTATGATGCAAGGAATAATAGACTTACATCACGATATCTTTTTCTTCCTCATTCTGATTTTGGTTTTCGTATTATGGATCTTGGTTCGTGCTTTATGGCATTTCCACTATCAAAAAAATCCAATCCCGCAAAGGATTGTTCATGGAACAACTATCGAGATTCTTCGGACCATCTTTCCTAGTATCATCCCGATGTTCATTGCTATACCATCATTTGCTCTCTTATACTCCATGGACGAGGTAGTAGTAGATCCAGCCATTACTATCAAAGCTATTGGACATCAATGGTATCGGACTTATGAGTATTCTGACTATAACAGTTCCGATGAGCAGTCACTCACTTTTGACAGTTATATGATTCCAGAAGAAGATCTAGAATTGGGTCAATCACGTTTATTAGAAGTGGACAATAGAGTGGTTGTACCAGCCAAAACTCATCTACGTATGATTGTAACATCTGCTGATGTACCTCATAGTTGGGCTGTACCTTCCTCAGGTGTCAAATGTGATGCTGTACCTGGTCGTTTAAATCAAATCTCTATTTTGGTACAACGAGAAGGAGTTTACTATGGTCAGTGCAGTGAGATTTGTGGAACTAATCATGCCTTTACGCCTATCGTCGTAGAAGCTGTTCCTAGGAAAGATTATGGTTCTCGGGTATCCAATCAATTAATCCCCCAAACCGGGGAAGCTGGAAGCTGGAAGCTGGAAGCTATGATTGAATCTCAGAGGCATTCTTATCATTTGGTAGATCCAAGTCCATGGCCTATTTCGGGTTCACTCGGCGCTTTGGCAACCACCGTAGGAGGTGTGATGTACATGCACCCATTTCAAGGGGGTGCAACACTTCTCAGTTTGGGCCTCATATTTCTCCTATATACCATGTTAGTATGGTGGCGCGATGTTCTACGTGAATCCACGTTGGAAGGACATCATACCAAAGTCGTACAATTAGGACTTCGATATGGTTTTATTCTGTTCATCGTATCGGAGGTTATGTTCTTTTTTGCTCTTTTTTGGGCTTCTTCTCATTCTTCTTTGGCACCTGCAGTAGAGATCGGAGGTATTTGGCCCCCAAAAGGGATTGGGGTTTTAGATCCTTGGGAAATCCCTTTTCTTAATACCCCTATTCTCCTTTCATCCGGAGCTGCCGTAACTTGGGCTCATCATGCTATACTCGCGGGGAAGGAAAAACGAGCAGTTTATGCTTTAGTAGCTACCGTTTTACTGGCTCTAGTATTTACAGGCTTTCAAGGAATGGAATATTATCAAGCACCCTTCACAATTTCGGATAGTATTTATGGTTCTACCTTTTTCTTAGCAACTGGCTTTCATGGTTTTCATGTGATTATAGGTACTCTTTTCTTGATTATATGTGGTATTCGGCAATATCTTGGTCATCTGACGAAGGAGCATCACGTTGGCTTTGAAGCAGCTGCATGGTACTGGCATTTTGTAGACGTGGTTCGGTTATTCCTATTTGTCTCTATCTATTGGTGGGGAGGTATAATGAAAGAGGCGATCAGAATGGTACTCGAATCCATTTACGATCCCGAGTTTCCAGACACATCGCACTTCCGCTCGGGTCAAGGCTGCCACTCGGTCCTAAGACGGATCAAAGAAGAGTGGGGAATCTCTCGCTGGTTTTTAGAATTCGACATCAGGAAGTGTTTTCACCCCATCGACCGACATCGACTCATCCCCATTTTTAAGGAAGAGATCGACGATCCCAAGTTCTTTTACTCCATTCAGAAAGTGTTTTCCGCCGGACGACTCGTAGGAGGTGAGAGGGGCCCTTACTCCGTCCCACACAGTGTACTACTATCGGCCCTACCAGGCAACATCTACCTACACAAGCTCGATCAGGAGATAGGGAGGATCCGACAGAAGTACGAAATTCCGATTGTTCAGAGAATCAGATCGGTTCTATTAAGGACAGGTCGTATTGATGACCAAGAAAACCCTGGAGAAGAAGCAAGCTTCAACGCTCCCCAAGACAACAGAGCCATCATTGTGGGGAGGGTAAAGAGCATGCAACGCAAAGCGGCCTTTCATTCCCTTGTTTCGTCGTGGCACACCCCCCCCACAAGCACCCTCCGGCTCAGGGGGGACCAGAAAATGTCTTTTGTTTTCCCCCCTTCGTCGGCCCTTGCCGTCTTCCTTAACAAGCCCTCGAGCCTTCTTTGCGCCGCCTTCCTCATAGAAGCCGCCGGGTTGACCCCGAAGGCCGAATTCTATGGTGGAGAACGCTGTAATAATAATTGGGCCATAAGAGACCTTATTAAGTATTGCAAAAGAAAGGGCCTGCTGATAGACCTCGGCGGGGAGGCGATACTAGTTATCAGGTCAGAGAGAGGCCTGGCCCGTAAGCTGGCCCCCTTAAAAAGC------CATTACTTAATAAGGATTTGTTACGCGCGATATGCCGACGACTTACTACTGGGAATCGTGGGTGCCGTAGAGCTTCTCATAGAAATACAAAAACGTATCGCCCACTTCCTACAATCCGGCCTGAACCTTTGGGTAGGCTCCGCAGGATCAACAACAATAGCTGCACGGAGTACGGTAGAATTCCTCGGTACGGTCATTCGGGAAGTCCCTCCGAGGACGACTCCCATACAATTTTTGCGAGAGCTGGAAAAGCGTCTACGGGTAAAGCACCGTATCCATATAACTGCTTGCCACCTACGCTCCGCCATCCATTCCAAGTTTAGGAACCTAGGTGATAGTATCCCGATCAAACAGCTGACGAAGGGGATGAGCAAAACAGGGAGTCTACTGGACGGGGTTCAACTAGCGGAGACTCTTGGAACTGCTGGAGTAAGAAGTCCCCAAGTGAGCGTATTATGGGGGACCGTCAAGCACATCCGGCAAGGATCA---AGGATCTCGTTGTTGCATAGCTCAGGTCGGAGCAACGCGTCATCGGACGTTCAACAGGCAGTCTCACGCTCGGGCACTCATGCCCGGAAGTTGTCATTGTATACTCCCACGGGTCGGAAGGCGGCGGGGGAGGGAGGAGGACACTGGGCGGGATCTATCAGCAGCGAATTCCCCATACAGATAGAGGCACCTATCAAAAAGATACTCCGAAGGCTTCGGGATCGAGGTATCATTAGCCGAAAAAGACCCTGGCCAATCCACGTGGCCTGCTTGACGAACGTCAGCGACGAAGACATCGTAAATTGGTCCGCGGGCATCGCGATAAGTCCTCTGTCCTACTACAGGTGCCGCGACAACCTTTACCAAGTCCGAACGATTGTCGACCACCAGATTCGCTGGTCTGCAATATTCACCCTAGCCCACAAGCACAAATCCTCGGCGCGGAATATAATCCCAAAGTACTCCAAAGACTCAAATATAGTAAATCCAGAAGGTGGTAAGACCCTTGCAGAGTTCCCCAACAGCATAGAGCTTGGGAAGCTCGGACCCGGTCAAGACATGAACAACAAGGAGCACTCAACTACTAGTCTAGTC---???????????????????????????????????????????????????????????????????????????????????????????????????????????????????????????????????????????????????????????????????????????????????????????????????????????????????????????????????????????????????????????????????????????????????????????????????????????????????????????????????????????????????????????????????????????????????????????????????????????????????????????????????????????????????????????????????????????????????????????????????????????????????????????????????????????????????????????????????????????????????????????????????????????????????????????????????????????????????????????????????????????????????????????????????????????????????????????ACGTACATAGCTGTTCCAGCTGAAATACTTGGAATCATTCTACCACTTCTACTAGGAGTAGCCTTTTTAGTGCTAGCTGAACGTAAAGTAATGGCTTTTGTGCAACGTCGAAAGGGTCCTGATGTAGTGGGATTGTTCGGATTGTTACAACCTCTAGCAGATGGTTCGAAATTGATTCTAAAAGAACCTATTTCACCAAGTAGTGCTAATTTCTTCCTTTTTAGAATGGCTCCTGTGGCTACATTTATGTTAAGTCTGGTCGCTCGGGCCGTTGTACCTTTTGATTATGGTATGGTATTGTCAGATCCGAACATAGGGCTACTTTATTTGTTTGCCATATCTTCGCTCGGTGTTTATGGAATTATTATAGCGGGTCGGTCTAGTAATTCGAAATATGCCTTTCTAGGAGCATTACGATCTGCAGCTCAAATGGTCTCTTATGAAGTCTCTATTGGTCTTATTCTTATTACTGTACTAATATGTGTAGGTCCCCGTAATTCGAGTGAGATTGTCATGGCGCAAAAGCAGATATGGTCTGGTATTCCCTTGTTCCCTGTATTGGTTATGTTCCTTATTTCTCGTCTAGCAGAAACTAATCGAGCTCCGTTTGATCTCCCAGAAGCGGAAGCTGAATCAGTTGCAGGCTATAATGTAGAATATTCTTCAATGGGGTCTGCTCTTTTTTTTTTGGGAGAGTATGCCAATATGATCTTAATGAGTGGTCCATGCACATTGTTCTCTTCAGGAGGTTGGCCGCCTATCCTAGATCTTCCCATTTTGAAGAAGATCCCGGGCTCGATCTGGTTTAGTATCAAGGTGATTCTCTTTCCGTTCCTATATATATGGGTCCGTGCAGCATTTCCACGATATCGTTATGATCAATTAATGGGACTTGGCCGGAAAGTGTTCTTGCCTCTATCATTAGCTCGGGTAGTCCCCGTTTCTGGTGTTTTAGTCACCTTTCAATGGCTCCCT---ATGTTCAATCTTTTTTTAGCGGTTTCCCCAGAGATCTTTATCATTAATGCAACCTCCATTTTGCTCATTCATGGAGTTGTATTTAGTACCTCTAAGAAATATGATTATCCGCCGTTAGCCAGTAATGTGGGTTGGCTTGGATTACTTAGTGTTCTAATAACCTTGCTTCTGCTCGCCGCTGGCGCACCTCTCCTAACTATTGCCCATTTATTCTGGAATAATCTTTTTAGGAGGGACAATTTTACATATTTCTGCCAAATCCTTCTATTATTAAGTACGGCTGGTACCATTTCGATGTGTTTCGATTCTTCCGACAAAGAGCGGTTTGATGCTTTTGAATTCATTGTATTAATTCCACTTCCTACTCGCGGTATGCTCTTTATGATCTCGGCTCATGATTCAATTGCCATGTATTTAGCTATTGAGCCTCAAAGTTTATGTTTTTATGTAATCGCAGCATCAAAAAGAAAGTCTGAATTTTCCACGGAAGCCGGCTCGAAATATTTGATCTTAGGTGCATTTTCCTCTGGAATATTATTGTTTGGTTGTTCCATGATCTATGGGTCTACTGGAGCTACCCACTTCGATCAATTAGCCAAGATTTTGACCGGATACGAAATCACTGGTGCTCGATCTAGTGGTATTTTTATGGGGATTCTATCTATCGCTGTAGGATTCCTATTCAAGATCACTGCAGTTCCTTTTCATATGTGGGCACCTGATATCTATGAGGGTTCACCCACCCCGGTTACAGCATTCCTTTCTATTGCGCCTAAAATCTCTATTTCTGCTAATATTTTACGTGTTTCTATTTATGGTTCCTATGGAGCTACATTGCAACAAATCTTCTTTTTCTGCAGCATTGCTTCTATGATCTTAGGAGCACTGGCCGCCATGGCCCAAACGAAAGTAAAAAGACCTCTAGCTCATAGTTCAATTGGACATGTAGGTTATATTTGTATTGGTTTCTCATGTGGAACCATAGAAGGAATTCAATCACTACTAATTGGTATCTTTATTTATGCATTAATGACGATGGATGCATTCGCCATAGTTTCAGCATTACGGCAAACCCGTGTGAAATATATAGCTGATTTGGGCGCTCTAGCCAAAACGAATCCTATTTCGGCTATTACCTTCTCCATTACTATGTTCTCATACGCAGGAATACCCCCGTTAGCCGGCTTTTGTAGCAAATTCTATTTGTTCTTCGCCGCTTTGGGTTGTGGGGCTTACTTCCTAGCCCCAGTGGGAGTAGTGACTAGCGTTATAGGTCGTTTTTATTATATACGCTTAGCGAAAAGAATGTTTTTTGATACACCTAGGACATGGATTCTATATGAACCAATGGATCGTAACAAGTCGTTACTACTAGCAATGACTTCCTTTTTCATTACTTCATCCTTTCTATACCCCTCTCCTTTGTTCTCAGTTACTCATCAAATGGCGCTCAGTTCATATCTTATGTCAGAATTTGCACCTATTTGTATCCATTTAGTGATAAGTCCGCTAGTTTCTTTGATCCTACTCGGTGTTCCTTTTCCGTTTTCTTCCAATAGTTCGACCTACCCAGAAAAATTGTCGGCCTACGAATGTGGTTTCGATCCTTCCGGTGATGCCAGAAGTCGTTTCGATATACGATTTTATCTTGTTTCAATTTTATTTATAATCCCTGATCTGGAAGTAACCTTTTTCTTTCCTTGGGCAGTATCTCTCAACAAGATTGATCTGTTTGGATTTTGGTCCATGATGGCCTTTTTATTGATTTTGACGATTGGATTTCTCTATGAATGGAAAAGGGGTGCTTCGGATCGGGAGATGTTAGAACATTTCTGTGAATGCTATTCTGATCTAAGTGGTCTTATTCTGTGTCCTGTGCTAGGAAGCATTACTCCTCTTTTCATTCCAAATTCAAGAATACGACCGATACGATTAATTGGTCTGTGTGCCTCTCTTATTACTTTTTTGTATTCTCCTGTTCCTCGGATACAATTCGACCCTTCTACGGCCAAATCTCAATTTGTGGAAAGCCTTCGATGGCTTCCTTATGAAAACATCAATTTTTATTTGGGTATAGACGGTATCTCTTTATTCTTCGTGATATTGACCACATTTCTGATCCCTATTTGCATTTCAGTGGGTTGGTCTGGTATGAGAAGTTATGGGAAAGAGTATATTACAGCATCTTTAATTCGTGAATTTCTAATGATCGCCGTGTTCCGCATGCTGGATCTTCTACTATTCTATGTTTTTCCCGAAAGCGTGCCAATCCCTATGTTCATTATTCTAGGGGTATGGGGTTCGAGACAAAGAAAGATCAAGGCAGCATATCAGTTTTTCCTTTATACTTTACTTGGATCTGTTTTTATGCTATTAGCTATTCTGTTGATTCTTCTCCAAACGGGAACCACCGATTTACAAATATCATTAACCACAGAATTTAGTGAGCGGCGCCAAATCTTTCTATGGATTGCTTCTTTCGCCTCTTTCGCCGTCAAAGTGCCTATGGTACCAGTTCATATTTGGTTACCCGAAGCTCATGTAGAGGCACCTACGGCAGGATCCGTCATCTTGGCAGGAATTCCTTTAAAGTTGGGAACCCACGGCTTTTTAAGATTTTCAATACCCATGTTTCCCGAAGCGACACTTTGTTCTACTCCTTTCATTTATACTTTAAGCGCGATTGCTATAATATATACTTCCTTGACCACTTCAAGACAGATCGATCTTAAGAAGATCATTGCTTACTCCTCAGTAGCCCATATGAATCTGGTGACTATTGGTATGTTTAGTCCGAACATACAGGGAATTGGAGGTAGCATTCCACCGATGTTAAGTCATGGACTGGTTCCTTCAGCCCTTTTTCTATGTGTTGGTGTTCTATATGACCGACATAAGACTCGACTTGTTAGATATTACGGAGGTTTAGTGAGCACCATGCCGAATCTCTCTACCATTTTCTTTTCTTTTACTTTGGCCAATATGAGTTTACCTGGTACTAGCAGCTTTATCGGGGAATTTCCCATCTTAGTAGGAGCTTTCCAAAGAAATAGCTTAGTAGCCACATTAGCAGCGCTTGGGATGATTTTAGGCGCGGCGTATTCCCTTTGGCTATATAATCGTGTGGTTTCTGGAAATTTAAAACCCGATTTCCTCCATAAATTCTCCGATTCAAATGGCAGAGAAGTTTCCATATTTATACCTTTTCTTGTTGGAGTCGTTCGGATGGGTGTTCACCCCAAAGTGTTCCCGGACTGCATGCATACATCCGTAAGTAACTTAGTGCAACATGGTAAATTTCATATGGATCCTATCAAATATTTCACATTTTCTATGATTATTTCTATTTTAGGTATTCGGGGAATCCTCCTTAATAGACGAAATATTCCTATTATGTCAATGCCAATTGAATCAATGTTATTAGCAGTGAATTCGAACTTTTTGGTATTTTCCGTTTCTTCGGATGATATGATGGGTCAATCATTTGCTTCATTGGTTCCAACGGTGGCAGCTGCGGAATCTGCTATTGGGTTAGCCATTTTCGTTATTACTTTCCGAGTCCGAGGGACTATTGCTGTAGAATTTATTAATAGCATTCAAGGTATGTATCTACTTATCGTATTTTTGCCCCTGCTCGGTAGTTCCGTAGCTGGTTTTTTCGGACGTTTTCTAGGCTCAGAAGGAACCGCTATAATGACCACTACGTGCGTTTCATTCTCTTCGATCTTATCTTTGATTGCTTTTTATGAAGTCGCACCGGGAGCTAGTGCTTGCTATCTAAGAATTGCTCCATGGATCTCATCGGAAATGTTTGATGCTTCTTGGGGCTTCTTGTTTGATAGCCCGACCGTAGTGATGTTAATTGTGGTTACATCCATAAGTAGCTTGGTCCATCTTTATTCCATTTCATATATGTCCGAGGATCCGCATAGCCCTCGATTTATGTGTTATTTATCCATTCTTACTTTTTTTATGCCAATGTTGGTGACTGGAGATAACTCTCTTCAATTATTCCTGGGATGGGAGGGAGTAGGTCTTGCTTCATATTTGTTAATTAATTTTTGGTTTACACGACTTCAGGCAGATAAAGCAGCTACAAAAGCTATGCTTGTCAATCGAGTAGGTGATTTTGGATTAGCTCCTGGGATTTCGGGTCGTTTTACTCTCTTTCAAACAGTAGACTTTTCCACCATTTTTGCTCGTGCTAGTGCCCCCAGAAATTCTTGGATTTCTTGCAATATGAGATTGAATGCCATAACTCTTATTTGTATTTTACTTCTTATTGGTGCTGTTGGGAAATCTGCACAGATAGGATCGCATACTTGGTCACCCGATGCTATGGAGGGTCCCACTCCAGTATCCGCTTCGATTCATGCAGCTACTATGGTAACAGCAGGCGTTTTCATGATAGCAAGGTGCTCCCCTTTATTTGAATACCCACCTACGGCTTTGATTGTTATTACTTCTGCAGGAGCTACGACGTCATTCCTTGCGGCAACCACTGGAATATTACAGAACGATCTAAAGAGGGTCATAGCTTATTCAACTTGCAGTCAATTAGGCTATATGATCTTTGCTTGCGGCATCTCTAACTATTCGGTTAGCGTCTTTCACTTAATGAATCACGCCTTTTTCAAAGCATTACTATTCCTGAGTGCAGGTTCGGTGATTCATGCCATGTCCGATGAGCAAGATATGCGGAAGATGGGGGGGCTTGCCTCCTCCTTCCCTTTTACCTATGCCATGATGCTCATAGGCAGCTTATCTCTAATTGGATTTCCTTTTCTAACTGGATTTTATTCCAAAGATGTGATCTTAGAGCTCGCTTACACTAAGTATACCATCAGTGGGAACTTTGCTTTCTGGTTGGGAAGTGTTTCTGTCCTTTTCACTTCTTATTACTCTTTTCGTTTACTTTTTCTAACATTTCTAGTACCTACTAATTCATTCGGGCGAGACATCTTACGATGTCATGATGCGCCCATTCCTATGGCCATTCCTTCAATACTTCTGGCTCTCGGGAGTCTCTTTGTAGGATACTTGGCCAAAGATATGATGATTGGTTTAGGTACCAATTTTTGGGCCAATTCCCCCCTCGTACTACCAAAAAATGAGATTCTTGCCGAATCCGAGTTTGCTGCTCCAACCATTACCAAACTAATACCTATTCTATTTAGTACTTCAGGTGCTTTTGTTGCGTATAATGTAAATCCCGTAGCGGATCAATTCCAACGAGCCTTTCAAACTAGTACTTTTTGTAATCGACTCTATAGCTTCTTCAATAAACGCTGGTTCTTCGATCAAGTTTTGAATGACTTTCTAGTCAGATCGTTCCTGCGTTTCGGATATGAAGTCTCATTCGAAGCTTTAGACAAAGGTGCTATTGAGATATTGGGCCCTTATGGTATCTCGTACACATTCCGACGATTGGCCGAGCGAATAAGTCAACTTCAAAGTGGATTTGTATATCATTATGCCTTTGCAATGTTACTTGGTTCAACTGTATTTGTGACCTTTTCTCGTATGTGGGACTCTCTATCTTCTTGGGTAGATAATCGATTGTCTTTCATTTTGATAGTGAGTAGTTTTTATAATAAGTCAAGTCAAGAA---ATGATACTTTCTGTTTTGTCGAGCCCTGCTTTGGTCTCTGGTTTGATGGTTGCACGTGCTAAAAATCCGGTACATTCCGTTTTGTTTCCCATCCCAGTCTTTCGCGACACTTCAGGTTTACTTCTTTTGTTAGGTCTCGACTTCTCCGCTATGATCTTTCCAGTAGTTCATATAGGAGCTATAGCCGTTTCATTCCTATTCGTTGTTATGATGTTCCATATTCAAATAGCGGAGATTCACGAAGAAGTCTTGCGCTATTTACCTGTGAGTGGTATTATTGGACTGATCCTTTGGTGGGAAATGTTCTTCATTTTAGATAATGAAAGCATTCCATTACTACCAACCCAAAGAAATACGACCTCTCTGAGATATACGCTTTATGCCGGAAAGGTACGAAGTTGGACTAATTTGGAAACATTGGGCAATTTACTTTATACCTACTATTCCATCTGGTTTTTGGTTCCTAGTCTCATTTTATTAGTAGCAATGATTGGGGCTATAGTACTAACTATGCATAGGACTACTAAGGTGAAAAGACAGGATGTATTCCGACGAAATGCTATTGATTTTAGGAGGACTATAATGAGGAGGACGACAGACATGACGACTAGGAACAGGCAAATCAAAAATTTCACTTCGAATTTCGGACCTCAACATCCTGCTGCTCATGGTGTTTCACGATTAGTATTGGAAATGAACGGAGAAGTGGTGGAACGTGCGGAACCACATATTGGATCACTCCATAGAGGGACTGAGAAATTAATAGAGTACAAAACTTATCTTCAAGCTTTACCTTATTCTGATCGTTCAGACTATGTTTCTATGATGGCCCAAGAACACGCTCATTCTTCAGCTGTAGAGAAACTTTTGAATTGCGAGGTACCATTACGAGCTCAATATATACGAGTGTTATTCCGTGAAATAACTCGAATTTCAAATCATTCACTTGCTTTAACTACTCATGCTATGGATGTGGGAGCATCAACTCCGTTCCTGTGGGCTTTTGAGGAGCGGGAGAAATTGTTGGAATTCTATGAAAGAGTCTCGGGAGCCAGGATGCATGCCAGTTTCATACGACCTGGTGGAGTGGCACAAGATCTGCCTCTTGGCTTATGTCGAGATATTGATTCCTTCACACAACAATTTGCTTCTCGTATCGACGAATTAGAAGAGATGTCAACCGGCAACCGTATCTGGAAACAACGATTAGTGGATATTGGTACTGTCACTGCACAGCAAGCAAAGGATTGGGGATTCAGTGGTGTAATGTTAAGAGGTCCAGGGGTATGCTGGGATTCGCGAAGAGCAGCACCTTACGATGTTCATGACCAATCGGATCCTGACGTACCAGTAGGTACCAGAGGAGATCGCTATGATCGTTACTGTATCCGTATCGAAGAGATGCGACAAAGTCTTCGGATCATTGTGCAATGTCTTAATCAAATGCCTAGCGGCATGATCAAAGCCGATGATCGTAAGCTATGTCCTCCATCACGATGTCGAATGAAACTATCCATGGAATCCTCAATTCACCATTTCGAACTTTATACAGAAGGTTTTTCCGTACCAGCTTCTTCTACCTATACCGCAGTTGAAGCACCTAAAGGAGAATTTGGTGTCTTTCTGGTCAGTAATGGAAGCAATCGTCCCTACCGTCGTAAAATAAGAGCACCCGGCTCCGCCCATTCACAAGGACTCGATTCTATGTCCAAACATCACATGCCAGCGGATGTGGTCACCATCATTGGTACTCAAGATATTGTGTTTGGAGAGGTGGATAGAATGGATAACCAATCCATTTTCAAATATGGTTGGGAGACTTTACCCAAGAAATGGGTAACAAAAATGGAAAGATCGGAACATGGGAATAGATCTTATACCAATACGGACTACCTATTTCAATTGTTGTGCTTTCTTAAATTGCATACCTATACAAGGGTTCAAGTTTTGATCGATATTTGCGGAGTTGATCATCCCTCTCGAAAACGAAGATTTGAAGTGGTCTATAATTTACTGAGTACTCGGTATAACTCACGCATTCGCGTACAAACCTGTGCAGACGAAGTAACACGAATATCTCCGGTAGTCAGTCTATTTCCATCAGCCGGCCGGTGGGAGCGAGAAGTTTGGGATATGTTTGGTCTTTCTTTCATCAATCATCCGGATCTACGCCGTATATTAACAGATTATGGTTTCGAGGGTCATCCATTACGAAAAGACCTTCCTCTGAGTGGATATGTGGAAGTACGCTATGATGATCCAGAGAAACGTGTGGTTTCTGAACCCATTGAGATGACCCAAGAATTTCGCTATTTCGATTTTGCTAGTCCTTGGGAACAGCGTAGCGACGGAATGCCATTCGGAAGAAGTCTTCTACGTGAGGAAAGTGGAGAGGATAGATCTCCAGAGATTCTTATCTTATTCCATTCCAGTGGCTCGACCAGTAACCAATGGCGAAAACTAAAAAATCCATGGTTTCCCGGTAGAACCCTATTTCGCCCAAGTTGTTGCGGAACCGGAAAAAAGAAGCGGTTTTTCGCACAGCTTGCTCATAGTGCAGGTCCCACTTGTATATCGTATTTGGCCGAAGAAGCATCGGACAGGTTGGAGTTCTTGCCTTCTGACTCCATGGACCAAGATCTGCTTTCATTATATGGGCAATACCGATCTACTTTAGTAGATCATATGGATGTAGAAAAAGCTTCTGATTTTGATGAATTGGAAACATCTCTTTTCCATTTCTATTTACCTAGTTCATATCTTTGTTTCGTGTGTTCCCGGGGGGAATTCGATCTCTTCAATCTCAGGATACTACCTAAA---GTGCTATATCCGAAACGTACGAAATATAGTAAATATCGTAAAGGCAGAAGTAGGGGTTGCAAACCGGATGGTACAAAACTTGGTTTTGGAAGATATGGCACTAAAAGTTGTAAAGCTGGTCGTCTTTCATATCGAGCCATTGAAGCAGCGCGTCGGGCTATGAGCGGACAATTCCGAAGAAATGGTAAGATATGGGTAAGAGTTTTCGCGGATCTCCCTATTACCGGGAAACCAACAGAAGTAAGAATGGGAAGAGGAAAAGGAAATCCTACGGGTTGGATTGCTCGTGTGTCCACGGGACAAATCCTATTTGAAATGGATGGTGTGAGTTTGTCAAATGCTCGACAAGCCGCTACATTAGCGGCGCATAAACCATGTTCGTCAACCAAGTTTGTTCAGTGGTCGATGAGACAAAGCAAAGAGGGGAGAGCACTTAGACAATTCACTTTGAGT---ACAGGAAAGTCTGCTGGTAGGAATTCCTCAGGACGTATTACGGTTTTTCACCGGGGGGGTGGATCGAAGCGATTGCAGCGAAGAATTGATCTGAAACGAAGCACTTCGTCTATGGGCATTGTAGAAAGGATAGAATATGACCCTAATCGTTCTTCTTGGATCGCTCCAGTACGATGGATCAAGGGGGTGGAGGGCTGCTGCCAGAGGAAATTGAACACGATTGAGGAGTTCGCTCCGCCGCGCAAGATCCTCGAACCTACCACGACCACCATCCGCGGCCTATTTTCGTTCTCTTTCCTGCCCGGGAAGGTGGATCAAAGAAAGGTAGCTTGCTTCTCTCCTGGACGGATGGCCGCTTATGTAGTGGTCGGCCTTCCT---ACCAGAAAGCCTCCTTCGTCT------AAGAGCGCCTTTGCTAGT------AAGGGCGCAGGAAGCAAAAAAACTTGCGCGAAGGACGTCTTCTTCTCTGCCTTCTCCTCTCCAAAGGCCAAGGGGGAGACTGCATCCCTT---TCCTTCGCTAGCTCTTTTGGTTTCCCAAGGATAGCGGTAGCAGGGGCAAAGCCCTCTTTCTTCGCTCCGCGAATGAGAGAGAAAGTCAGAGGAAAAAGCACGTTCTCTCTTTGCGAGGTCCGAAAGTGGAGAACGCATAGCATTCTCTGGGCGCATAGGATCAAACGTAAAGCAGCGCTTTCTTGGCAGAGTTTTAGGCCGCCATTTTTTTTAGGGCTTGTTGGAGCTGCTGAGCATAACAAATCGAAGCCGAAGACGGATCAAGGTAGC---TTGCCTGCCAAGCCGATAGGCAAAAGGGCGAAGGATGGAGCGTGCAAAGTCGATCGTGCACCTGTCACTTATATAATTGCTAGTCATCAATTAGAAGCAGGCAAAATGGTGATGAATTGCGATTGGATGTTTCCACTCCATTTTCATTACGAAGATGTATCACGTCAAGATCCGTTGCTCAAACCGAATCACGCCAACGTTATGGAAGTTCCTGGATCGTGTGAAATAAGAGTAGTACCAAAGGCACCCTATCAT---TTCATAATCAAAAATGGAAAATTGGCTATGGAGATTCCGCGCGGTCAGAAATTCATACAGACACAAAGGAGTTCGACGGGAAAGTCGTTTCGATCTAATCCATTCTTGGGGTCAAATAAAGACAAAGGATATGTCAGTGACCTAGCACGACAAAGCACTCTCCGAGGGCATGGAATGTCTAATTTTTCGGTAAGAATCTCGACAGTAATGTCTCTGTTAGATTCTCCGGTCGAAATACGGAAAAACTCCATTCAATTCTCAATGGAAACGGAGTTTTGCGAATTCTCCCCGGAACTGGAAGATCATTTCGAGATCCTCGAACATATTCGAGGGTTCCATGTGACTATTGTCACTTCGGCCAACACACAAGATGAGACTTTACCACTGTGGAGCGGCTTTTTGCAAAAAGATGAGGGGGAAACT---ATGAGCATCTATTTGAGTCGATCATTTCCAAGATCTAATTCCAGTTTTTTCTTATGTAGCGGAAACACCTTACAATCTGAAGTTTTACGCTTAAGGGAAGAAATGTTCTTGCTGGATGCAGGACTTTTTTCCCCCATCATTTGTATGCAAGATGAACCTACAGGAGTGCCAATCAACCGAGCCACCAGGTTTGAGAATAAGGTAGGATCCACAGATGTAGTGGCTGGTGAATCACTGATCAAAAAACGGATTTTGGAGAGATTCTTCATTGATCTAGTGGCCGGTGAATCACTGATCAAAGAGCGAGCAGCCGCCAGGTTTAATGAGTTGGTGGGATCCACAGATGTAGTGGCTGGTGAACCG---CTTCTTCTTCCACGAAGATTCAGACAAAACCGA------------GCTTGGATGGAACTGAACAAGATTTGGCGAACGAATACAAGGGTCAAAGGCTTTCTTATTGAGAAAGTAAAA---GGAGGTTATTCAGTAGCCATCGCTGGTTTCATTACTTTTCTTCCATTCCATCGTAAA------------AAAAGTCAAAAAAGGATATCGCATGATCGATTCATCATTAGTAGC---------ATAAATCCCAAAAGGACT---------------------------------------ACGACCACCAAGATACGCATAGTGATTCGCTCTTTTGATCACCCATTTATGGAAAAACACTTTTTGGGGCTTCCGCCTTACACACGGAAGATTGGATTGCCTGAATCACGAGTCTTATATACTGTGTTACGATCACCTCATATTGATAAAAAGTCCAGAGAACAATTTGAAATGGAAATCAAAAAACAATTTCTTGTCATAAAAACGGAAAGGCATGAATTGCGCAAGAAGTTCTTTCGGTTAAAACGCCAGCGTATATTTGGAGCTCAATATGAAATCCTATTTTCTTGCAAGACCCGTTCGGATAAGGAAAAAGTCCAGAGATTGCTGCGA??????????????????????????????????????????????????????????????????????????????????????????????????????????????????????????????????????????????????????????????????????????????????????????????????????????????????????????????????????????????????????????????????????????????????????????????????????????????????????????????????????????????????????????????????ATGCCTACTGTAAATCAATTGATTCGTCATGGTAGAGAAGAAAAACGGCGCACGGACCGTACTCGAGCTTCGGATCAATGTCCCCAGAAGCAAGGAGTATGCCCGCGTGTTTCAACGAGAACACCGAAAAAACCAAATTCAGCTCCACGTAAGATAGCCAAAGTACGGTTGAGCAATCGACATGATATATTTGCTCACATTCCGGGAGAAGGTCATAATTCGCAGGAACATTCTATGGTGTTAATAAGAGGAGGTAGAGTGAAAGATTCGCCAGGTGTGAAATCCCATTGTATTCGAGGAGTCAAGGATTTGCTGGGAATTCCGGATCGAAGAAGAGGCAGATCCAAATATGGTGCAGAAAAACCCAAATCGATAATGTCATATATTTTAGGAGCTAGATTAGTTGCCAATGAACAAGTCAGAATTGCCTTAACAAAAATTGATGGAATTGGACCTAAAAAAGCCATTCTGGTTCGTTATCGATTAGGTATCAGTGGAAACATAAAGATAAAAGAGTTAACTAAGTATCAGATCGACCAAATTGAACAAATGATAGGTCAAGATCATGTTGTTCATTGGGAATTGAAGAGGGGAGAACGAGCAGACATCGAACGATTCATTTCTATTTCTTGTTATCGTGGAATTCGTCATCAAGATGGATTGCCCTTACGCGGTCAACGAACTCATACTAATGCTAGGACTTGTCGCAAGCAAATTCGGAAAATGTCGGAGAAGCGAAATATACGAGATCACAAACGTAGATTGCTCGCGGCTAAATTTGAATTGAGACGAAAGCTTTATAAAGCCTTTTGTAAAGATCCCGATCTTCCTAGTGAGATGCGGGACAAACATCGTTATAAGTTGTCCAAGTTGCCAAGAAATAGTTCCTTTGCACGAGTAAGAAACCGATGTATTTCCACGGGTCGCCCTCGTTCCGTATATGAGTTCTTTCGAATTTCTCGTATCGTTTTTCGTGGATTAGCATCTCGAGGTTCTTTGATGGGCATAAAGAAATCGTCTTGGATGCCACGACGATCTATATGGAAGGGAAGTTTTGTTGATGCATTCCTGTTGAGAATGAAGAGATTGAACAGGAAAATTTGGTCACGTAGATCTTCTATTTTGCCGGAATTCGTTGATTGCTCCGTACGAATTTACAATGGAAAAACTCCTGTTCGTTGTAAGATCACTGAGGGAAAGGTTGGTCATAAATTTGGAGAGTTTGCGTTTACACGGAAACGAAGATCGAGAACAAATATTGGACCGGGAAGAAAAAGGGGAAAA?????????????????????????????????????????????????????????????????????????????????????????????????????????????????????????????????????????????????????????????????????????????????????????????????????????????????????????????????????????????????????????????????????????????????????????????????????????????????????????????????????????????????????????????????????????????????????????????????????????????????????????????????????????????????????????????????????????????????????????????????????????????????????????????????????????????????????????????????????????????????????????????????????????????????????????????????????????????????????????????????????????????????????????????????????????????????????????????????????????????????????????ATGGCACGAAAAGGAAATCCGATTTCGGTAAGAAAGGATCAGAATCGTAGTTCAGATTCAAGTCGGTTCAGTGATTATTATTATGGTAAATCGGTGTATCAAGATGTCAATCTGAGATCTTATTTCGGTTCGATACGTCCACCTACGAGACTCACCTTTGGCTTTCGTCTCGGTAGGTGTATTATTCTACATTTTCCTAAAAGAACATTCATTCATTTCTTTCTTCCCCGTCGACCACGACGACTGAAACGACGCAAAAAAACTAGACCCGGAAAGGGGAAGGGCCGGTGGTGGACGACATTCGGGAAAGTCGGGCCGATCGGGTGTCTTCATTCAAGCGACGATACAGAAGAAGAACGAAACGAAGTGACAGGCCGCGCGGCAAGGAAAAGAGTCGAGTCGATCAGGCTCGACGACCGAAAGAAGCAAAACGAAATCAGAATTTGGCCGAAAAAAAAGCAACGCTATGGATATCATGACCGATCACCATCGATAAAGAAGAATCTTTCTAAATCACTTCGGGTCAGCGGGGCCTTCAAGCATCCGAAATACGCCGGGGTTGTAAATGACATAGCGTTCCTGATAGAAAATGACGACTCCTTCAGAAAAACGAAGTTATTCAAGTTCTTTTTCCCAAAGAAGTCCCGCTCCGACGGCCCGACGAGTTTTCTACTTAAAAGGACCCTCCCCGCGGTGCGCCCCTCCTTGAATTATTCGGTCATGCAATACTTATTGAATACAAAGAACCAAATGAATTTCGACCCCGTCGTAGTTCTCAATCATTTCGTGGGACCGGGCGCGGCTGAACCATCTACGATGGGTAGAGCGAATGCACAGGGAAAAAGCTTAGAAAAGAGAATACGTTCTCGCATCGCTTTTTTTGTAGAAAGCTCGACCAGCGAGAAAAAGTGTTTGGCCGAAGCCAAAAAGAGGTTGACCCACTTCATTCGCGAAGCGAATGATCTTCGCTTCGCGGGAACAACTAAAACCACCATCTCGCTCTTTCCTTTCTTCGGTGCTACCTTTTTCTTTCTAAGAGATGGGGTTGAGGTGTATAATAACCTTTTTTTTGAGGATGCCCGGGAACAACTTCTAGATCAATTAAGGGTCAAATGTTGGAACCTCATGGGTAAGGATAAGGTAATGGAATTGATAGAGAAATTCATAAACCTAGGTGGGATAGAAGAATTGATAAAGGGAATAGAGATGATGATAGAGATCATACTGAGAAACAGAAGCATTCCGTACGGGTACAACTCTTATTTAAACGAAGTAAAAAAAATGCGATCTTTGTTGTCTAATAGAACAAACACTAATACCTTAATTGAGTCAGTCAAAATCAAATCTGTTTATCAAAGCGCTGCTCCGATTGCTCAAGACATCTCTTTTCAACTGAGGAACAAAAGAAGATCATTTCGTTCCATTTTTAGTAAAATAGTGAAGGATATTCCATTTGTAATGAAAAAAGGGGTTGAGGGGATCCGTATATGTTGTTCTGGTCGATTAAAAGGCGCAGAAATAGCTAGAACTGAATGCGGAAAGTATGGAAAAACATCTCGTAATGTATTTAACCAGAAAATCGATTATGCTCCTGCGGAAGTATCCACTCGTTACGGAATCTCAGGTGTCAAAGTGTGGATTTCTTATAGTAAA------------------------------------------------------------------------------------------------------------------------------------------------------------------------------------------------------------------------------ATGCACAGAGGAACAAAACGAACTTCATATATCCCTTTTCCACTCAATCCAGAAACAAGATTGGACGTTATTCCGGTTCGTCTCCATTTTCGTGAAACTATTCCTCAAGCAAGGCAGCCGATAAGTCATCGAAGGGTTTGTGTGAATAATGGAATGGTAAGCATTACTCATTTAAAACTTTCCCACGGTGATCTAATATCTTTTCAAGAAAATAACGCGAGAATCCGCGGTGAAGAAATAAGGAGATCTTTCTATATCGAAATATCAGTTGAAAAAATAATAGGCAAATTCCTG------GCGGTAAGAATGTGGAGAAGAACCAAAACAGAATGGTTCCACCTACTCAAAACTAAGAGGGGATGCCGCCAACTACTAAAATCCCGGTTTTTGCAA---CAGTTGCGTTCTTCTATGCAAAAAGAAGACTTAGCAAGAACAAAGAAGTTTGGATCCGAAAAAGTATGCTTAGGCAGTTCCTTCGCTGAGCACAAGAGAATGAAGAGGAATTTGTATCATTTCAAATCCCTATTCTTATCGAAGAGAAGGAACGAGAAAAACCGAAATTTTCCTACTCGAACAAGAAGTCCTATAGTTTACAACTCTTCTTTATATAGTAATTCGACCTATTGCTTCGCATCCCCCCATCAGTTTACTATGAAGAGAAGAATCAAAAGGATCGAACTACCTACTCATAATTCGGAGGTGAATCATAGAACACCAAAAGCTGTGGTATCCTATGGACCTAACATAGGTCATATCCCTCACGACATAAGATTGAAAGATACAAACCTTCCTCTTCGGAGCAGAAACGGACGTGGCCAAAACATGGGGGGCTTGGATGGTGAGCAAAAACAACTGATCAAGAAGTTGGTCAACTTTCGCATGAAAGAAGGTAAAAGAACGAGAGTTCGTGCTTTATTTTATCAAACTTTTTTTCGCCCGGCTCGAACTGAACGCGATGTAATCAAACTTATGGTTGACGCCGTAGAGAATATAAAGCCCATATGCGAAGTAGCAAAAGTAGGAGTAGCGGGTACTATTTATGATGTCCCTGGGATTGTAGCCAGGGATCGTCAACAAACCTTAGCTATTCGTTGGATCCTTGAAGCAGCTTTCAAACGACGTATAAGCTACAGGATAAGCTTAGAGAAATGTTCATTTGCTGAGATACTGGATGCTTACCGAAAGAGGGGAATTGCACGTAGGAAAAGGGAGAATCTTCATGGACTGGCTTCCACCAATCGAAGTTTCGCGCATTTCAGATGGTGGATGAATATCCTTCGTCCGTTATCTCCTCATCTTCCTATTTATAAGCCACAGCTCACTTCGACGTTTCCAATTTACCATAGAATCTCCGGGGCTTTCCTAGCTACTATAGTTTTGTTTTTTCTTCTTTGTATGAAAATAGGTTTGATTTGCTTCACCTATGAGAATTTCTACCTATTCTTCTTTTATTCA------------TCAAAGCTTATCCTAATATCCGTCGAGATTGCAGCCTTAGCCCTGTCCTATCATCTGTATAATGGGGTTCGTCATTTA------------------------------------------TGGACGGATTTTTCGGGATTTTTCTTTCTTAGA---------ATTGGAAGAAAAAGATTGAAA------------ATGAAGGAACAATCGAAGACAAAGAGAACCGGGCTTTTCCAAAGAATTACAGCAGCTTTCCCAGTCCCTTTGATTATCATATACAACAAAGTCTCTTCCACTTTCCTACCAAATCTCTCTTTATTCTGGCACATAAATGAAGGAATCGAAGAGATTATGGCGGATCATGTTCACCAAGAAATGACCCGAAATTGGATCTTGGTCTATTTGAGATTGTTCCTTTTAATCGTAATAAAAGATGTTTTCTTGTCTCTCGTTTCTTTT
Beta_macrocarpa	ATGGAATTCTCTCCCAGAGCTGCGGAACTAACGAATCTATTAGAAAGTAGAATTACCAACTTTTACACGAATTTTCAAGTGGATGAGATCGGTCGAGTGGTCTCAGTTGGAGATGGGATTGCACGTGTTTATGGATTGAACGAGATTCAAGCTGGGGAAATGGTGGAATTTGCCAGCGGTGTGAAAGGAATAGCCTTAAATCTTGAGAATGAGAATGTAGGGATTGTTGTCTTTGGTAGTGATACCGCTATTAAAGAGGGAGATCTTGTCAAGCGCACTGGATCTATTGTGGATGTTCCTGCGGGAAAGGCTATGCTAGGGCGTGTGGTCGACGCGTTGGGAGTACCTATTGATGGAAGAGGGGCTCTAAGCGATCACGAGCGTCGACGTGTCGAAGTGAAAGCCCCCGGGATTATTGAACGTAAATCTGTGCACGAGCCTATGCAAACCGGGTTAAAGGCGGTAGATAGCCTGGTTCCTATAGGCCGTGGTCAACGAGAACTTATAATCGGGGACCGACAAACGGGAAAAACAGCTATTGCTATCGATACCATATTAAACCAAAAGCAACTGAACTCAAAGGCCACCTCTGAGAGTGAGACATTGTATTGTGTCTATGTAGCGGTTGGACAGAAACGTTCAACTGTGGCACAATTAGTTCAAATTCTTTCAGAAGCGAATGCTTTGGAATATTCCATTCTTGTAGCAGCCACCGCTTCGGATCCTGCTCCTCTTCAATTTCTGGCCCCATATTCTGGGTGTGCTATGGGAGAATATTTCCGCGATAATGGAATGCACGCATTAATAATCTATGATGATCTTAGTAAACAGGCGGTGGCATATCGACAAATGTCATTATTGTTACGCCGACCACCAGGCCGTGAGGCTTTCCCAGGCGACGTTTTCTATTTACATTCCCGTCTCTTAGAAAGAGCCGCTAAACGATCGGACCAGACAGGCGCAGGTAGCTTGACCGCCCTACCCGTCATTGAAACACAAGCTGGAGACGTATCGGCCTATATTCCCACCAATGTGATCTCCATTACTGATGGACAAATCTGTTTGGAAACAGAGCTCTTTTATCGCGGAATTAGACCTGCTATTAACGTCGGCTTATCTGTCAGTCGCGTCGGGTCTGCCGCTCAGTTGAAAGCTATGAAACAAGTCTGCGGTAGTCCAAAACTGGAATTGGCACAATATCGCGAAGTGGCCGCCTTTGCTCAATTTGGGTCAGACCTTGATGCTGCGACTCAGGCATTACTCAATAGAGGTGCAAGGCTTACAGAAGTACCGAAACAACCACAATATGCACCACTTCCAATTGAAAAACAAATTCTAGTCATTTACGCAGCTGTCAATGGATTCTGTGATCGAATGCCACTAGATAAAATTTCTCAATATGAGCGAACCATTCCAAATAGTGTAAAACCAGAATTATTACAATCC---------CTTAAGGGGGGGTTAACTAACGAAAAAAAGATGGAACTAGATTCCTTCTTAAAAGAATGCGCTTTGAATTAC------ATGAGAAAGAGTTCCACGAAGATGCAGGCTAGAAAGATGCTATTTGCTGCTATTCTATCTATTTGTGCATCAAGTTCGAAGAAGATCTCAATCTATAATGAAGAAATGATAGTAGCTCGTTGTTTTATAGGCTTTATCATATTCAGTCGGAAGAGTTTAGGTAATACTTTCAAAGTGACTCTCGACGAGAGAATCCAGGCTATTCAGGAAGAATCGCAGCAATTCCCCAATCCTAACGAAGTAGTTCCTCCGGAATCCAATGAACAACAACGATTACTTAGGGTCAGCTTGCGAATTTGTGGAACC------GTAGTAGAATCATTACCA------ATGGCACGCTGTGCGCCTAAGTGCGAAAAAACAGTGCAAGCTTTGTTATGTCGAAACCTAAATGTTAAGTCAGCAACACTTCCAAATGCCACTTCTTCCCGTCGCACCCGTCTTCAGGATGATCTAGTCACAGGTTTTCACTTCTCAGTGAGTGAAAGATTTGTCCCCGGGTCTACG------TTGAAAGCTTCTATAGTAGAACTCATTCGAGAAGGCTTGGCGGTCTTAAGAATGGTTCGGGTAGGAGGTAGCCCACTTGAGCAATTTTCCATTCTCCCATTGATTCCTATGAAAATAGGAAACTTGTATTTCTCATTCACAAATCCATCTTTGTTTATGCTGCTAACTCTCAGTTTGGTCCTACTTCTGCTTCATTTTGTTACTAAAAAGGGAGGAGGAAACTCAGTACCAAATGTTTGGCAATCCTTGGTAGAGCTTATTTATGATTTCGTGCTGAACCTGGTAAACGAACAAATAGGTGGTCTTTCCGGAAATGTTAAACAAAAGTTTTTCCCTTGCATCTTGGTCACTTTTACTTTTTTGTTATTTCGTAATCTCCAGGGTATGATACCCTATAGCTTTACAGTTACAAGTCATTTTCTCATTACTTTGGGTCTTTCATTTTCCATTTTTATTGGCATTACTATAGTGGGATTTCAAAGAAATGGGCTTCATTTTTTAAGCTTCTCATTACCTGCAGGAGTCCCGCTGCCGTTAGCACCTTTTTTAGTACTCCTTGAGCTAATCCCTCATTGTTTTCGCGCATTAAGCTCAGGAATACGTTTATTTGCTAATATGATGGCCGGTCATAGTTCAGTAAAGATTTTAAGTGGGTTCGCTTGGACTATGCTATGTATGAATGATCTTTTATATTTCATAGGAGATCTTGGTCCTTTATTTATAGTTCTTGCATTAACCGGTCTTGAATTAGGTGTAGCTATATTACAAGCTCATGTTTTTACGATCTTAATCTGTATTTACTTGAATGATGCTACAAATCTCCATCAAATGCCTCAACTGGATCAATTTACTTATTTCACACAATTCTTCTGGTCATGCCTTTTCTTCTTGACTTTCTATATTCTAATATGCAATGATGGAGTACTTGGGATCAGCAGAATTCTAAAACTACGAAATCAACTGCTTTCACACCGGGGGAACAACATCCAAAGCAAGGACCCAGATATCTTGAGAAAGGGTTTTAACACAGGTGTATCCTATATGTACTCTAGTTTATTCGAAGTATCCCAATGGTGTAAGGCCGTCGACTTATTTGGAAAAAGGAAGAAAATCACTTTGATCTCTTGTTTCGGAGAAATAAGTGGCTCACGAGGAATGGAAAGAAACATATTCTATTTGATCTCGAAGTCTTCATATAGCACTTCTTCCAATCCTGGATGGGTGATCACTTGTAAGAATGACATAATGCTAATCCATGTTCTACACGGCCAAGAAAGTGGGAAAATAGAAATGTTAGAAGGCGCAAAATCAATAGGTGCCGGAGCCGCTACAATTGCTTCAGCGGGAGCTGCTATCGGTATTGGAAACGTTTTTAGTTCCTTGATCCATTCCGTGGCGCGAAATCCGTCATTGGCGAAACAATTATTTGGTTATGCTATTTTGGGCTTTGCTCTAACCGAAGCTATCGCATTGTTTGCCCTAATGATGGCCTTTTTGATTTCATTCGTATTCCGAATGAGACGACTCTTTTTTGAACTATATCATAAACAGATCTTCTTCTCCACACCAATCACGAGTTTTTCTCCATTCCTCTCGTATATTGTCGTAACGCCCTTAATGCTAGGTTTTGAAAAAGACTTTTCATGTCATTTCCATTTAGGTCCGATTCGGATCCCTCTGTTGTTTCCTTTTCCCCCCGCACCTTTTCTTCGAAATGAGAAAGAAGATGGTACACTCGAATTGTATTATTTAAGTGCTTATTGCTTGCCAAAGATCCTACTTCTACAATTGGTAGGTCACCGGGTTATTCAAATAAGTCGTGTTTTCTGTAGTTTTCCCATGTTACAACTTCTGTACCAATTCGGTCAATCCGGAATGGATCGGTTAAACATTCTATTAGGGAGCCTGGTCTTGACTCTTCTGTGTGGTATTCATTCTCGTTTGGCTCTTGGAATCACATCCAGCAGTGGTTGGAACAGCTCGCAAAATTTAACCACTTCACCTACTTCATTGCCCTCAACCGTTTCTCGTACCTCTATTGAAACAGAATGGTTTCATGTTCTTTCATCGATTGGTTATTTTTCTTCGTTCGTCTCTCTTTTTCCAATTTCGGTCTCGATTAGTTCACAAGAT---?????????????????????????????????????????????????????????????????????????????????????????????????????????????????????????????????????????????????????????????????????????????????????????????????????????????????????????????????????????????????????????????????????????????????????????????????????????????????????????????????????????????????????????????????????????????????????????????????????????????????????????????????????????????????????????????????????????????????????????????????????????????????????????????????????????????????????????????????????????????????????????????????????????????????????????????????????????????????????????????????????????????????????????????????????????????????????????????????ATGGTCCAACTACATAACTTTTTCTTTTTCATTACTTCCATGGTCGTGCCTTGTGGCACGGCAGCACCCGTACTATTGAAATGGTTCGTCAGTAGAGATGTTTCCACAGGTGCCCCTTTTTCCAATGGTACTTTAATTCCTATTCTTATCCCTTCATTCCTTCTTTTGGTTTATCTACATTCCAGGAAATTCATACGCTCTATGGACGGAGTAAAAAGTGGAGTCTTGGTCAGAGCAAGTTGCCCTATTTTATTACCAGACATAATTGGGAGAAGCTCATCCGAAACTAGAGCTAGAAACGCCTTATTTCGTTTCGTTCCC---ATTCTTCATTTTCTTCTTCTCGAATTCAAGGGGGACTTCCCCTATTTAGAATCTTTTTGCGGTGTGCTCCGTTTACTATTCTTTCGTACTTTCTTCTCTTTACCACGCGATAGGTCAGCGAAGCGTGAGCGGGCGCGGAGAAGAGAAGGCCAAACACTTCGGCCTAACGGGAATGAGCAACGACGAAATGAAAAGAGAAAGTGCCCCGGGCGCCCCCAT---GAAAGAAGGGTCGAAGGGTTTGGGCCTGTAGCTTTCCCCGTCCCCCCTTCGTCGGGTGGTGCTTGCATGGGGGGTGTGCTACCTGAAATCGGGCTTGAAGCTCCCGCCTTACCAACGAGCCGACAGCTGATGGCTGTTGGTCACGACTACTACCAAAAGGTGAACATGAAGATGAATATTTCACATGGGGGAGTGTGCATCTTTATGTTGGGTGTTCTTCTGTCTAACACAAAGAAGATACAGTTCACTCAACGATTGCCTTTGGGTTCCGAACTCCATATGGGGAAGGAACGTTGTTGTTTGCGGGGTCTCGATCATTTACATGGACCCACTTTTCATTCCATTTGTGGGAATTTGATGATCTATAAACCGTCCTTAACGAACGATCGGCTCATCTTTGAGCATGATGAATCACTTCGTGCCGACCTGTTGTCAATAAACTTTTGGGCCTCATATGAGAATGGAAAACTGGAGCATTTTCTGCATCGGTGGATGAAGAATCGCGAACATCCAAATTTCTGGTTAAGCATGTTCCCAGAAAAAAGATACTTTCGAGAAACAACGAGCACGACTGAAGTGGCTATCCATACAAATCCATTTACGGATCTATATGCTTCGATTGGAACTGGAAGTTCAAGAACAGGCGGCTGGTATACTACCATAATGAAACTGCCTTTTCTTTTTTTTATTCGGATAGGATTTCTGTTGGCTTCGCTGGGAGGCTCGCGTAGTTTGTTACGTCAACTCCAAAAGGAGAAATTGCGTTGGAAT---ATGTCAATATATGAATTGTTTCATTATTCGTTATTTCCGGGCCTTTTCATTGCATTCACTTACAACAAGAAACAACCACCAGCGTTTGGTGCAGCACCTGCGTTTTGGTGTATTCTTCTTTCTTTCCTTGGTCTTTTGTTCTGTCATATTCCTAATAACTTATCCAATTACAACATATTAACCGCTAATGCACCTTTCTTTTATCAAATCTCAGGGACATGGTCTAATCATGAAGGTAGTATTTTATTATGGTGTCGGATCCCAAGTTTTTATGGATTCCTTCTTTGTTACCGGGGTCGATCCCAAAGCCATAATGTCTCAAAACGAGGAGGCCATAGAGAAAGTCTTCTTTTTTCCTTTGTCTTAAACTTCGTGAAGAACTCCATTCTATCTCTTCCTCGTTACGAACAAAAAAGTAGACACGAACCCCAGTTGTACACTCTCTTCGTTCTACGAACTCTTGTTGATTCTGAACTTTGTTCGCGAAGGAACCGGACTTTTGACGGGCCAGCTCTTTTTTACGTT------TACCCTGAAAGGAAAATGAGCTTTGCTCTTCTGGGCGCTAGGCGCTCTCGTGGTTCGCGAGAAGGAAAAAGGACTCATCCTTTGTTGCATCTGGCACGAGATGATAAAGAGAGAGCTTCGTCTATCGATGAACAGCGGATTGACGGAGCTCTTGGCATTGCTTTCTTTTTCTTTCCTTTCCTATCAGCGAGTTCCGATCCTTTTGTTCGAAATTTCTTCGTTCGTACCGAACCGCTTGCAGAATCAAATCCTGTTCCACAAGATCCTATATCAGCTATACATCCTCCTTGCATTTATGCCGGAGACGTCGCCAGTGCTATGGGCTTTGGCTTATGTAGATCAAAAATGATGAATGGGATTGTGGCACTCCACTCGCCGCCAATGCGGAAGGATGTCGCCGAAAAGAATGGAACGCTGCTTTGCTCTGCTGGATGCGTCGGATCCCGTATAACAAGCGAGCTCTTTACCCTTAAATTCAAACATGTGGGCGCCAAATGCTATCCTGCTCTATTGTTGCGTAGCAAAAGAAGCCTGCTCATGCTGCTTCGGCGGCGCTTTTTCGCCTTCTCTTCGCTCTGGACAAGAGCGCTAGTGGACACGGGGAGGGAGCGGGCGAAGCGTTTCTTTCGTAATGGAAAGAAAAAGACCACTACTTTGCCTCTTTGTTGGACCGCCGGCGCGAACACAGTGGTCTCTGACCAGGACCAGGAACCAATTCGAATTTGGATCTTGACATGTCGGTGCTTTTTAACCGTAGGCATCTTGCCAGGAAGTTGGTGGGCTCATCATGAATTAGGTCGGGGTGGCTGGTGGTTTCGGGATCCCGTAGAAAATGCTTCTTTTATGCCTCGGGTATTAGCCACAGCTCGTATTCATTCAGTCATTTTACCCCTTCTTCATTCTTGGACTTTGCTTCTTAATATTGTGACTTTTCTATGCTGTGTCTTAGGAACCTTTTCAATACGGTCCGGATTGCTAGCTCCCGTTCATAGTTTTGCTACAGATGATACACGAGGAATCTTTTTATGGCGGTTCTTCCTTCTAATGACCGGCATATCTATGATTCTTTTCTCTCAGATGAAGCAGCAGGCATCGGTCCGTAGAACCTATAAAAAAGAGATGGTTGTAGCGCGAAGTACTCTTGTGCACTTACGTCACTTGGCTCGCGCGCAACCTCGCCCCATGTTATGGAAGAAT---------ATGAGTCTAAGAAACCAACGATTCTCTGTTCTTAAACAACCCATATTTTCCACACTTAATCAGCATTTGATAGATTATCCAACCCCGAGCAATATTAGTTATTGGTGGGGATTCGGTTCGTTAGCTGGGATTTGTTTAGTCATTCAGATAGTGACTGGCGTTTTTTTAGCTATGCATTATACACCTCATGTGGATCTAGCTTTCAACAGCGTAGAACACATTATGAGAGATGTTGAAGGGGGCTGGTTGCTCCGTTATATGCATGCTAATGGGGCAAGTATGTTTCTCATTGTGGTTCACCTTCATATTTTTCGTGGTCTATATCATGCGAGTTATAGCAGCCCTAGGGAATTTGTTCGGTGTCTCGGAGTTGTAATCTTCTTATTAATGATTGTGACAGCTTTTATAGGATACGTACTACCTTGGGGTCAGATGAGCTTTTGGGGAGCTACAGTAATTACAAGCTTAGCTAGCGCTATACCTGTAGTAGGAGATAGCATAGTGACTTGGCTTTGGGGCGGTTTCTCCGTGGACAATGCCACCTTAAATCGTTTTTTTAGTCTTCATCATTTACTCCCTTTTATTTTAGTAGGCGCCAGTCTTCTTCATCTGGCCGCATTGCATCAATATGGATCAAATAATCCATTAGGTGTACATTCAGAGATGGATAAAATTGCCCTTTACCCTTATTTTTATGTAAAGGATCTAGTAGGTTGGGTAGCTTTTGCTATCTTTTTTTCCTTTTGGATTTTTTATGCTCCTAATGTTTTGGGGCATCCCGACAATTATATACCTGCTAATCCGATGCCCACCCCGCCTCATATTGTGCCGGAATGGTATTTCTTACCCATCTATGCCATTCTTCGTAGTATACCTGACAAATCGGGAGGTGTAGCCGCAATAGCACCCGTTTTTATATGTCTCTTGGCTTTACCTTTTTTTAAA---AGTATGTATGTACGTAGTTCAAGTTTTCGCCCGATTTACCAAGGACTCTTTTGGTTGCTTTTGGCGGATTGCTTACTACTAGGTTGGATCGGATGTCAACCTGTGGAAGCACCCTTTGTTACTATTGGACAAATTCCTTCTTTTCTTTTCTTCTTGTTCTTT---GCCATAACGCCCATTCTGGGACGAGTTGGAAGAAGAATTCCTAATTCTTACACGGATGAGACTGAGAACACC---ATGACAAATCTGGTTCGATGGCTGTTCTCTACTAACCACAAGGATATAGGGACTCTCTATTTCATCTTCGGTGCCATTGCTGGAGTGATGGGCACATGCTTTTCAGTACTGATTCGTATGGAATTAGCACGACCCGGCGACCAAATTCTTGGTGGAAATCATCAACTTTATAATGTTTTAATAACGGCTCACGCTTTTTTAATGATCTTTTTTATGGTTATGCCTGCGATGATAGGTGGATTTGGGAATTGGTTTGTTCCAATTCTGATAGGTGCACCTGACATGGCATTTCCACGATTAAATAATATTTCATTCTGGTTGTTGCCCCCAAGTCTCTTGCTCCTATTAAGCTCAGCCTTGGTAGAAGTGGGTAGCGGGACTGGGTGGACGGTCTATCCGCCCTTAAGTGGTATTACCAGCCATTCTGGAGGAGCAGTTGATTTAGCAATTTTTAGTCTTCATCTATCTGGTGTTTCATCCATTTTAGGTTCAATCAATTTTATAACAACTATCTTCAACATGCGTGGACCTGGAATGACTATGCATAGATTACCCTTATTTGTGTGGTCCGTTCTAGTAACAGCATTCCTACTTTTATTATCACTTCCGGTACTGGCGGGGGCAATTACCATGTTATTAACCGATCGAAACTTTAATACAACCTTTTTTGATCCCGCTGGGGGGGGAGACCCCATATTATATCAGCATCTTTTTTGGTTTTTCGGTCATCCAGAGGTCTATATTCTCATTCTGCCTGGATTCGGTATCATAAGTCATATCGTTTCTACTTTTTCCGGAAAACCGGTCTTCGGGTATCTAGGCATGGTTTATGCCATGATCAGTATAGGTGTTCTTGGATTTCTTGTTTGGGCTCATCATATGTTTACTGTGGGCTTAGACGTTGATACCCGTGCTTACTTCACCGCAGCTACCATGATCATAGCGGTCCCCACTGGAATTAAAATCTTTAGTTGGATCGCTACCATGTGGGGGGGTTCGATACAATACAAAACACCCATGTTATTTGCTGTAGGGTTCATCTTTTTGTTCACCGTAGGAGGACTCACTGGAATAGTCCTGGCTAATTCTGGGCTAGACATTGCTCTACATGACACTTATTATGTGGTTGCACATTTCCATTATGTACTTTCTATGGGAGCCGTTTTTGCTTTATTTGCAGGATTTTACTATTGGGTGGGCAAAATCTTTGGTCGAACATACCCTGAAACTTTAGGTCAAATCCATTTTTGGATCACTTTTTTCGGGGTTAATCTTACCTTCTTCCCCATGCATTTTTTAGGGCTTTCGGGTATGCCACGTCGCATTCCCGATTATCCAGATGCTTACGCAGGATGGAATGCCCTTAGCAGTTTTGGCTCTTATATCTCTGTAGTTGGGATTTGTTGTTTCTTCGTGGTCGTAACAATCACTTTAAGCAGTGGAAAGAACAAAAGATGTGCTCCAAGTCCTTGGGCTGTTGAAGAGAATTCAACCACACTGGAATGGATGGTACAAAGTCCTCCAGCTTTTCACACTTTTGGAGAACTTCCAGCTATTAAGGAGACCAAAAGCATGATTGTTCGAGAATGGCTATTCTTCACAATGGCTCCTTGTGATGCAGCGGAACCATGGCAATTAGGATTTCAAGACGCAGCAACACCTATGATGCAAGGAATAATCGACTTACATCATGATATCTTTTTCTTCCTCATTCTTATTTTGGTTTTCGTATCATGGATCTTGGTTCGCGCTTTATGGCATTTCCACTATAAAAAAAATCCAATCCCGCAAAGGATTGTTCATGGAACTACTATCGAGATTATTCGGACCATCTTTCCCAGTATCATCCTGATGTTCATTGCTATACCATCATTTGCTCTGTTATACTCAATGGACGAGGTAGTAGTAGATCCAGCCATTACTATCAAAGCTATTGGACATCAATGGTATCGGACTTATGAGTATTCGGACTATAACAGTTCCGATGAACAGTCACTCACTTTTGACAGTTATACGATTCCAGAAGATGATCCAGAATTGGGTCAATCACGTTTATTAGAAGTGGACAATAGAGTGGTTGTACCAGCCAAAACTCATATACGTATTATTGTAACATCCGCTGATGTACTTCATAGTTGGGCTGTACCTTCCTCAGGTGTCAAATGTGATGCTGTACCTGGTCGTTTAAATCAGACCTCTATTTTGGTACAACGAGAAGGAGTTTACTATGGTCAGTGCAGTGAAATTTGTGGAACTAATCATGCTTTTATGCCTATCGTCGTAGAAGCTGTTTCTAGGAAAGATTATGGTTCTCGGGTATCTAATCAATTAATCCCCCAAACCGGAGAAGCTAGAAGCTAGAAGCTAGAAGCTATGATTGAATCTCAAAGGCATTCTTTTCATTTGGTAGATCCAAGTCCATGGCCTATTTCGGGTTCACTCGGAGCTTTGGCAACGACCGTAGGAGGTGTGATGTACATGCACTCATTTCAAGGGGGTGCAACACTTCTAAGTTTGGGCCTTATTTTTATCCTATATACCATGTTTGTATGGTGGCGTGATGTTCTACGCGAATCCACGTTAGAAGGACATCATACCAAAGTCGTACAATTAGGACTTCGATATGGTTTTATTTTGTTCATCGTATCGGAGGTTATGTTCTTTTTTGCTTTTTTTTGGGCTTTTTCTCATTCTTCTTTGGCACCTGCGGTAGAGATCGGAGGTATTTGGCCCCCAAAAGGGATTTGGGTTTTAGATCCTCGGGAAATCCCTTTTCTTAATACCCTTATTCTTCTTTCATCCGGAGCTGCCGTAACTTGGGCTCATCATGCTATACTCGCGGGGAAGCAAAAACGAGCAGTTTACGCTTTAGTAGCTACCGTTTTACTGGCTCTAGTCTTCACTGGCTTTCAAGGAATGGAATATTATGAAGCACCCTTCACTATTTCGGATAGTATTTATGGTTCTACCTTTTTCTTAGCAACAGGCTTTCATGGTTTTCATGTGATTATAGGTACTCTTTTCTTGATTATATGTGGTATTCGCCAATATTTTGGTCATCTGACCAAGGAACATCACGTTGGCTTTGAAGCAGCTGCATGGTACTGGCATTTTGTAGACGTGGTTTGGTTATTCTTATTTGTCTCTATCTATTGGTGGGGAGGTATAATGAAAGAGGCGATCAGAATGGTACCCGAATCCATTTACGATCCCGAGTTTCCAGACACATCGCACTTCCGCTCGGGTCGAGGCTGCCATTCGGCCCTAAGACGGATTAAAGAAGAGTGGGGAACCTCTCGCTGGTTTTTGGAATTCGACATCAGGAAGTGTTTTCACACCATCGACCGACATCGACTCATCCCAATCTTTAAGGAAGAGATCGACGATCCCAAGTTCTTTTACTCGATTCAGAAAGTCTTTTCTGCCGGACGACTCGTAGGAGGTGAGAAGGGCCCTTACTCCGTCCCACACAGTGTACTACTATCGGCCCTACCAGGCAACATCTACTTACACAAGCTCGATCAGGAGATAGGGAGGATTCGACAGAAGTACGAAATTCCGATTGTTCAGAGAATCAGATCGGTTCTATTAAAGACAAGTCGTATTGATGACCAAGAAAACTCTGGAGAAGAAGAAAGCTTCAACGCTCCACAAGACAACAGAGCCATCATTGTGGATAGGGTAAAAAGCATCCAACGCAAAGCGGCCTTTCATTCCCTTGTTTCGTCGTGGCACACCCTCCCCGCAAGCACCCCCCGGCTCAGGGGGGACCAGAAAAGGCCTTTCGTTTTCCCCCCTTCGTCGGCCCTTACCGCCTTCCTTAACAAGCCCTCGAGCCTCCTTTTCGCTGCGTTCCTCATAGAAGCCGCCGGGTTGACCCCGAAGGCCGAATTCTATGGTAGAGAATGCTGTAATAATAATTGGGCCATGAGAGACCTTTTTAAGTATTGCAAAAGAAAGGGCCTGCTGATAGAGCTGGGCGAGGCAGCGATACTAGTTATCAGGTCAGAGAAAGGCCTGGCCCGTAAGCTGGCCCCCTTTAAAACC------CATTACTTAATAAGGATTTGTTACGCGCGATATGCCGACGACTTACTATTGGGAATCGTGGGTGCCGTAGAGCTTCTCATAGAAATACAAAAACGTATCGCCCACTTCCTACAATCCGGCCTGAACCTTTGGGTAGGCTCTGCGGGATCAACAACAATAGCTGCACGGAGTACGGTAGAATTCCTCGGTACGGTCATTCGGGAAGTCCCTCCGAAGACGACTCCCATACAATTTTTGCGAGAGCTGGAGAAGCGTCTACGGGTAAAGCACCGTATCCATATAACTGCTTGCCACTTACGCTCTGCCATTCATTCCAAGTTTAGGAACCTAGGTAATAGTATCCCGATCAAACAGCTGACGAAGGGGATGAGCAAAACAGGGAGTCTACTGGACGCGGTTCAACTAGCGGAAAGTCTTTCCACAGCTAGAGTAAGAAGTCCCCAAGTGAGCGTATTATGGGAGACCGTCAAGCACATCCGGCAAGGATCAAGGGAGATCTCGTTGTTGCATAGCTCAGGTCAGAGCAAGGTGCCATCGGACGTTCAACAGGCAGTCTTGCGATCGGGCATGAGTGTCCGGAAGTTGTCATTGTATACTCTCGCGGGTCGGAAGGCGGCGGGGGAAGGAGGGGGACACTGGTCGAGATCTATCAGCAGCGAATTCCCCATACAGATAGAAGCGCCTATCAAAAAGATACTCCGAAGGCTTCGAGATCGAGGTCTCATTAGCCGAAGAAGACCCTGGCCAATCCACGTGGCCTGCTTGACGAACGTCAGCGACGGAGACATCGTAAATTGGTCCGCGGGCATCGCGATAAGTCCTCTGTCCTACTACAGGTGCCGCGACAACCTTTACCAAGTCCGAACGATTGTCGACTACCAGATCCGCTGGTCTGCAATATTCACCCCAGCCCACAAGCACAAATCCTCAGCGCGGAATATAATCCAAAAGTACTCCAAAGACTTAAATATAGTAAATCAAGAAGGTGGCAAGACCCTTGCGGAGTTCCCCAACAGCATAGAGCTTGGGAAGCTCGGACCCGGTCAAGATCCGAACAACAAAGAGCACTCAACTACTAGTCTAGTC---???????????????????????????????????????????????????????????????????????????????????????????????????????????????????????????????????????????????????????????????????????????????????????????????????????????????????????????????????????????????????????????????????????????????????????????????????????????????????????????????????????????????????????????????????????????????????????????????????????????????????????????????????????????????????????????????????????????????????????????????????????????????????????????????????????????????????????????????????????????????????????????????????????????????????????????????????????????????????????????????????????????????????????????????????????????????????????????ACGTACATAGCTGTTCCAGCTGAAATACTTGGAATAATTCTACCACTTCTACTAGGAGTAGCCTTTTTAGTGCTAGCTGAACGTAAAGTAATGGCTTTTGTGCAACGTCGAAAGGGTCCTGATGTAGTGGGATCGTTCGGATTGTTACAACCTCTAGCAGATGGTTCGAAATTGATTCTAAAAGAACCTATTTCACCAAGTAGTGCTAATTTCTCCCTTTTTAGAATGGCTCCAGTCACTACATTTATGCTAAGTCTGGTTGCTCGGGCCGTTGTACCTTTTGATTATGGTATGGTATTGTCAGATCCGAACATAGGGCTACTTTATTTGTTTGCCATATCTTCGCTAGGTGTTTATGGAATTATTATAGCAGGTTGGTCTAGTAATTCGAAATATGCCTTTCTAGGAGCATTACGATCTGCAGCTCAAATGGTCCCTTATGAAGTCTCTATTGGTCTTATTCTTATTACTGTACTAATATGTGTAGGTCCTCGTAATTCGAGTGAGATTGTCATGGCGCAAAAGCAGATATGGTCCGGTATTCCCTTGTTCCCTGTATTGGTTATGTTCTTTATTTCTTGTTTAGCAGAAACTAATCGAGCTCCGTTTGATCTCCCAGAAGCGGAAGCTGAATTAGTTGCAGGCTATAATGTAGAATATTCTTCAATGGGGTCTGCTCTTTTTTTTTTAGGAGAGTATGCCAATATGATCTTAATGAGTGGTCTATGCACATCGCTTTCTCCAGGAGGTTGGCCGCCTATCCTAGATCTTCCCATTTCCAAGAGGATCCCGGGCTCGATCTGGTTTAGTATCAAGGTGATTCTCTTTCTCTTTCTATATATATGGGTCCGTGCAGCATTTCCACGATATCGTTATGATCAATTAATGGGACTTGGCCGGAAAGTGTTCTTGCCTCTATCATTAGCTCGGGTAGTCGCCGTTTCTGGTGTTTTAGTCACCTTTCAATGGCTCCCT---ATGTTCAATCTTTTTTTAGCGGTTTCCCCAGAGATCTTTCTCATTAATGCAACCTTCATTTTGCTCATTCATGGAGTTATTTTTAGTACCTCTAAGAAATATGATTATCCACCGTTAGTCAGTAATGTGGGTTGGCTTGGATTACTTAGTGTTCTAATAACCTTGCTTTTGCTCGCTGCTGGCGCACCTCTCCTAACTATTGCCCATTTATTCTGGAATAATCTTTTTAAGAGGGACAATTTTACATATTTCTGCCAAATCCTTCTATTATTAAGTACGGCTGGTACCATTTCGATGTGTTTTGATTTTTTCGAACAAGAGAGGTTTGATGCTTTTGAATTCATTGTATTAATTTCACTTCCTACTCGCAGTATGCTCTTTATGATCTCGGCTCATGATCTAATTGCCATGTATTTAGCTATTGAGCCTCAAAGTTTATGTTTTTATGTGATCGCAGCATCAAAAAGAAAGTCTGAATTTTCTACGGAAGCCGGCTCGAAATATTTGATCTTAGGTGCATTTTCTTCTGGAATATTATTGTTTGGTTGTTCCATGATCTATGGGTCTACAGGAGCTACCCATTTCGATCAATTAGCCAAGATTTTGACCGGATACGAAATCACTGGTGTTCGATCTAGTGGTATTTTTATGGGGATTCTTTTTATCGCTGTAGGATCCCTATTCAAGATCACTGCAGTTCCTTTTCATATGTGGGCACCTGATATCTATGAGGGTTCACCCACCCCGGTTACAGCATTCTTTTCTATTGCGCCTAAAATATCTATTTCTGCTAATATTTTACGTGTTTTTATTTATGGTTCCTATGGAGCTACATTGCAACAAATCTTCTTTTTCTGCAGCATTGCTTCTATGATCTTAGGAGCACTGGCCGCCATGGCCCAAACGAAAGTAAAAAGACTTCTAGCTCATAGTTCAATTGGACATGTAGGTTATATTCGTACTGGTTTCTCATGTGGAACCATAGAAGGAATTCAATCACTACTAATTGGTCTCTTTATTTATGCATCAATGACGATAGATGCATTCGCTATAGTTTCAGCATTACGGCAAACACGTGTCAAATATATAGCGGATTTGGGCGCTCTAGCCAAAACGAATCCTATTTCGGCTATTACCTTCTCTATTACTATGTTCTCATACGCAGGAATACCCCCGTTAGCCGGCTTTTGTAGTAAATTCTATTTGTTCTTCGCCGCTTTGGGTTGTGGGGCTTACTTCCTAGCCCCAGTGGGAGTAGTGACTAGCGTTATAGGTTGTTTTTATTATATACGTTTAGTGAAAAGAATGTTTTTTGATACACCTAGGACATGGATTCTATATGAACCAATGGATCGTGACAAGTCGTTACTACTAGCAATGACTTCCTCTTTCATTACTTCATCCTTTCCATATCCTTCTCCCTTGTTCTCAGTTACTCATCAAATGGCACTCAGTTTATATCTTATGTCAGAATTTGCGCCTATTTGTATCTATTTAGTGATCAGTCTGCTAGTTTCTTTGATCCCACTCGGTGTTCCTTTTCCATTTTCTTCTAATACTTCGACTTATCCAGAAAAATTGTCGGCCTACGAATGTGGTTTCGATCCTTTCGGTGATGCCAGAAGTCGTTTCGATATACGATTTTATCTTGTTTCAATTTTATTTATTATCCTTGATCCGGAAGTAACCTTTTTCTTTCCTTGGGCAGTACCTCTCAACAAGATTGATCCGTTTGGATCTTGGTCCATGATGGCCTTTTTATTGATTTTAACGATAGGATTTCTCTATGAATGGAAAAGGGGTGCTTCGGATCGGGAGATGTTAGAACATTTCTGTGAATGCTATTCTGATCTAAGTGGTCTTATTCTGTGTCCCGTGCTAGGAAGCATTACTCTTCTTTTCATTCCAAATTCAAGAATACGATCGATACGATTGATTGGTCTGTGCGCTTCTCTTATTACTTTTTTGTATTCTCCTGTTCTTCGGATACAATTTGATCCTTCTACGGCCAAATCTCAATTTGTGGAAAGCCTTCGATGGCTTCCTTATGAAAACATCCATTTTTATTTGGGTATAGACGGTATCTCTTTATTCTTCGTGATATTGACCACATTTTTGATCCCTATTTGCATTTTAGTGGGTTGGTCTGGTATGAGAAGTTATGGGAAAGAGTATATTACAGCATCTCTAATTCGTGAATTTCTAATGATCGCCGTGTTCTGCATGCTGGATCTTCTACTATTCTATGTTCTTTCCGAAAGCGTGCCAATCCCTATGTTCATTATTATAGGGGTATGGGGTTCGAGACAAAGAAAGATCAAGGCAGCATATCAGTTTTTCCTTTATACTTTACTTGGATCTGTTTTTATGCTATTAGCTATTCTGTTGATTCTTCTCCAAACAGGAACCACCGATTTACAAATCTTATTAACCACAGAATTTAGTGAGCGGCGCCAAATCTTTTTATGGATTGCTTTTTTCGCCTCTTTCGCTGTCAAAGTTCCTATGGTACCAGTTCATATTTGGTTACCCGAAGCTCATGTAGAGGCACCCACGGCAGGATCCGTTATCTTGGCAGGAATTCTTTTAAAATTGGGAACTTACGGGTTTTTAAGATTTTCAATACCCATGTTTCCTGAAGCGACACTTTGTTTCACTCCTTTCATTTATACTCTAAGCGCGATTGCTATAATATATACTTCCTTGACCACTTTAAGACAGATCGATCTTAAGAAGATCATTGCTTACTCCTCAGTAGCCCATATGAATTTTGTGACTATTGGTATGTTTAGTCTGAACATACAGGGAATTGGAGGTAGCATTCTACCGATGTTAAGTCATGGACTGGTTTCTTCAGCCCTTTTTCTATGTGTTGGTGTTCTATATGACCGACATAAGACTCGACTTGTTAGATATTACGGAGGTTTAGTGAGCACCATGCCGAATTTCTCTACCATTTTCTTCTTTTTCACTTTAGCCAATATGAGTTTACCTGGTACTAGCAGCTTTATCGGGGAATTTCTCATCTTAGTAGGAGCTTTCCAAAGAAATAGCTTAGTAGCCACATTAGCAGCGCTTGGGATGATTTTAGGCGCGGCCTATTCCCTTTGGCTATATAATCGTGTGGTTTCTGGAAATTTAAAACCCGACTTCCTCCATAAATTCTCCGATCCAAATGGCAGAGAAGTTTTCATATTTATACCCTTTCTTGTTGGAGTTGTTTGGATGGGTGTTCACCCCAAAGTGTTCCCGGACCGCATGCATACATCCGTAAGTAACTTAGTGCAACATGGAAAATTTCATACGGATTCTATCAAATATTTTACATTTTCTATGATCATCTTTATTTCAGGTATTCGGGGTATTCTCCTTAATAGACGAAATATTCTTATTATGTCAATGTCAATTGAATCAATGTTATTAGCTGTGAATTCGAACTTTTTGGTATTTTCTGTTTCTTCGGATGATATGATGGGTCAATCATTTGCTTTATTGGTTCCAACGGTGGCAGCTGCGGAATCTGCTATTGGGTTAGCCATTTTCGTTATTACTTTCCGAGTCCGGGGTACTATTGCTGTAGAATCTATTAATAGCATTCAAGGTATGTATTTACTTATCGTCTTTTTGCCCTTGCTTGGTAGTTCCGTAGCAGGTTTTTTCGGACGTTTTCTAGGATCAGAAGGAACTGCTATAGTGACTACTACGTGCGTTTCATTCTCTTCGATCTTATCTTTGATTGCTTTTTATGAAGTCGCACCGGGAGCTAGTGCTTGCTATCTAAGAATTGCTCCATGGATTTCATCGGAAATGTTTGATGCTTCTTGGGGCTTCTTGTTCGATAGCCCGACCGTAGTGATGTTAATTGTGGTTACATTCATAAGTAGCTTGGTCCATCTTTATTCTATTTCATATATGTCTGAGGATCCGCATAGCCCTCGATTTATGTGTTATTTATCCATTCTTACTTTTTTTATGCCAATGTTGGTGACTGGAGATAACTCTCTTCAATTATTCTTGGGATGGGAGGGAGTAGGTCTTGCTTCATATTTGTTAATTCATTTTTGGTTTACACGACTTCAGGCAGATAAAGCAGCTATAAAAGCTATGCTTGTCAATCGAGTAGGTGATTTTGGATTAGCTCTTGGGATTTCGGGTTGTTTTACTCTCTTTCAAACAGTAGACTTTTCTACCATTTTTGCTTGTGCTAGTGCCCCTAGAAATTCTTGGATTTTTTGCAATATGAGATTGAATGCCATAACTCTTATTTGTATTTTACTTTTTATTGGTGCTGTTGGAAAATCTGCACAGATAGGATCGCATACTTGGTCACCCGATGCTATGGAGGGTCCCACTCCAGTATCCGCTTTGATTCATGCAGCTACTATGGTAACAGCTGGCGTTTTCATGATAGCAAGGTGTTCCCCTTTATTTGAATACCCACCTACGGCTTTAATTGTTATTACTTTTGCAGGAGCTATGACGTCATTCCTTGCGGCAACCACTGGAATATTACAGAACGATCTAAAGAGGGTCATAGCTTATTCAACTTGCAGTCAATTAGGCTATATGATCTTTGCTTGCGGCATTTCTAACTATTCGGTTAGCGTCTTTCATTTAATGAATCACGCCTTTTTCAAAGCATTACTATTCCTGAGTGCAGGTTCGGTGATTCATGCCATGTCGGATGAGCAAGATATGCGGAAGATGGGGGGGCTCGCCTCCTCGTTCCCCTTTACCTATGCCATGATGCTCATGGGCAGCTTATCTCTAATTGGATTTCCTTTTCTAACTGGATTTTATTCCAAAGATGTGATCTTAGAGCTCGCTTACACTAAGTATACCATCAGTGGGAACTTTGCTTTCTGGTTGGGAAGTGTCTCTGTCCTTTTCACTTCTTATTACTCTTTTCGTTTACTTTTTCTAACATTTCTAGTACCAACTAATTCATTCGGGCGAGACATCTTACGATGTCATGATGCGCCCATTCCTATGGCCATTCCTTTAATACTTCTGGCTTTCGGGAGTCTCTTTGTAGGATACTTGGCCAAAGATATGATGATTGGTTTAGGTACCAATTTTTGGGCCAATTCCCTCTTCGTACTACCAAAAAATGAGATTCTTGCCGAATCCGAGTTTGCTGCTCCAACCATTACCAAACTAATACCTATTCTGTTTAGTACTTCAGGTGCTTCTGTTGCGTATAATGTAAATCCCGTAGCGGATCAATTCCAACGAGCCTTTCAAACTAGTACTTTTTGTAATCGACTCTATAGCTTCTTCAATAAACGCTGGTTCTTCGATCAAGTTTTGAATGACTTTATAGTCAGATCGTTCTTGCGTTTCGGGTATGAAGTCTCATTCGAAGCTTTAGACAAAGGTGCTATTGAGATATTGGGCCCCTATGGTATCTCGTACACATTCCGACGATTGGCCGAGCGAATAAGTCAACTTCAAAGTGGATTTGTTTATCATTATGCCTTTGCAATGTTACTTGGTTCAACTCTATTTGTGACCTTTTCTCGTATGTGGGACTTTCTATCTTCTTGGGTAGATAATCGATCGTCTTTCATTTGGATAGTGAGTAGTTTTTATAATAATAAGTCAAGTCAAGAAATGATACTTTCTGTTTTGTCGAGCCCGGCTTTGGTCTCTGGTTTGATGGTTGTACGTGCTAAAAATCCGGTACATTCCGTTTTGTTTCCCATCCCAGTCTTTCGCAACACTTCAGGTTTACTTCTTTTGTTAGGTCTCGATTTTTCCGCTATGATCTTCCCAGTAGTTTATATAGGAGCTATAGCCGTTTCATTCCTATTCGTTGTTATGATGTTCCATATTCAAATAGCGGAGATTCACGAAGAAGTATTGCGCTATTTACCAGTGAGTGGTATTATTGGACTGATCTTTTGGTGGGAAATGTTCTTCATTTTAGATAATGAAACCATTCCATTACTACCAACCCAAAGAAATACGACCTCTCTGAGATATACGGTTTATGCCGGAAAGGTACGAAGTTGGACTAATTTGGAAACATTGGGCAATTTACTTTATACTTACTATTTTGTCTGGTTTTTGGTTTCTAGTCTTATTTTATTAGTAGCCATGATTGGGGCTATAGTACTGACTATGCATAGGACTACTAAGGTGAAAAGACAGGATGTATTCCGACGAAATGCTATTGATTCTAGAAGGACTATAATGAAGAGGACGACAGAC---------ATGAACAGACAAATCAAAAATTTCACTTTGAATTTCGGACCTCAACATCCTGCTGCTCATGGTGTTTCACGATTAGTATTGGAAATGAACGGAGAAGTGGTGGAACGTGCAGAACCACATATTGGATTACTCCATAGAGGGACTGAGAAATTAATAGAGTACAAAACTTATCTTCAAGCTTTACCTTATTTTGATCGTTTAGACTATGTTTCTATGATGGCCCAAGAACACGCTCATTCTTCAGCCGTAGAGAGACTTTTGAATTGCGAGGTACCATTACGAGCTCAATATATACGAGTGTTATTCCGTGAAATAACTCGAATTTCAAATCATTCACTTGCTTTAACTACTCATGCTATGGATGTGGGAGCATTAACTCCGTTCCTGTGGGCTTTTGAGGAGCGAGAGAAATTGTTGGAATTCTATGAAAGAGTCCCGGGAGCCAGGATGCATGCCAGTTTCATACGACCAGGTGGAGTGGCACAAGATCTGCCTCTTGGCTTATGTCGAGATATTGATTCCTCCACACAACAATTTGCTTCTCGTATCGACGAATTAGAAGAGATGTCAACCGGCAACCGTATCTGGAAACAACGATTAGTGGATATTGGTACTGTCACTGCGCAGCAAGCAAAGGATTGGGGCTTCAGTGGTGTAATGTTAAGAGGTCCAGGGGTATGCTGGGATTTGCGAAGAGCAGCACCTTACGATGTTTATGACCAATTGGATTTTGACGTACCAGTAGGTACCAGAGGAGATCGCTATGATCGTTACTGTATCCGTATCGAAGAGATGCGACAAAGTGTTCGGATCATTGTGCAATGTCTTAATCAAATGCCTAGTGGCATGATCAAAGCCGATGATCGTAAGCTATGTCCTCCATCACGATATCGAATGAAACTATCCATGGAATCCTCAATTCACCATTTCGAACCTTATACAGAAGGGTTTTCCGTACCAGCTCCTTCTACCTATACCGCAGTTGAAGCACCTAAAGGAGAATTTGGTGTCTTTCTGGTCAGTAATGGAAGCAATCGTCCTTACCGTCGTAAAATAAGAGCACCTGGCTCTGCCCATTCACAAGGACTCGATTCTATGTCCAAACATCACATGCCAGCCGATGTGGTCACCATCATAGGTACTCAAGATATTGTGTCTGGAGAGGTGGATAGAATGGATAACCAATTCATTTTCAAATATAGTTGGGAGACTTTACCCAAGAAATGGGTCAAAAAAATAGAAAAATCAGAACATGGGAATAGATCTGATACCAATACGGACTACCCATTTCAATTGTTGTGCTTTCTTAAATTGCATACCTATACAAGGTTTCAAGTTTTGATCGATATTTGCGGAGTTGATTATCCTTCTCGAAAACGAAGATTTGAAGTGGTCTATAATTTACTGAGTACTCGGTATAATTCGCGCATTCGCGTACAAACCTGTGCAGACGAAGTAACACGAATATCTCCGGTAGTCAGTCTATTTCCATCAGCTGGCCGGTGGGAGCGAGAAGTTTGGGATATGTTTGGTGTTTCTTCCATCAATCATCCGGATCTACGCCGTATATTAACAGATTATGGTTTCGAGGGTCATCCATTACGAAAAGACTTTCCTCTGAGTGGATATGTAGAAGTACGCTATGATGATCCAGAGAAACGTGTGGTTTCTGAGCCCATTGAGATGACCCAAGAATTTCGCTATTTCGATTTTGCTAGTCCTTGGGAACAACGTAACGAAGGA???????????????????????????????????????????????????????????????????????????????????????????????????????????????????????????????????????????????????????????????????????????????????????????????????????????????????????????????????????????????????????????????????????????????????????????????????????????????????????????????????????????????????????????????????????????????????????????????????????????????????????????????????????????????????????????????????????????????????????????????????????????????????????????????????????????????????????????????????????????????????????????????????????????????????????????????????????????????????????????????????????????????????????????????????????????????????????????????????????????????????????????????????????????????????????????????????????????????????????????????????????????????????????????????????????????????????????????????????????????????????????????????????????????????????????????????????????????????????????????????????????????????????????????????????????????????????????????????????????????????????????????????????????????????????????????????????????????????????????????????????????????????????????????????????????????????????????????????????????????????????????????????????????????????????????????????????????????????????????????????????????????????????????????????????????????????????????????????????????????????????????????????????????????????????????????????????????????????????????????????????????????????????????????????????????????????????????????????????????????????????????????????????????????????????????????????????????????????????????????????????????????????????????????????????????????????????????????????????????????????????????????????????????????????????????????????????????????????????????????????????????????????????????????????????????????????????????????????????????????????????????????ATGTTTCCCCTCCATTTTCATTACGAAGATGTTTCACGTCAAGATCCGTTGCTCAAACCGAATCACGCCAACGTTATGGACGTTCCTGGATTGTGTGAAATAAGAGTAGTACCAAAGGCAGCACCTTCTGATTTCATAATCCAAAATGGAAAATTGGCTATGGAGATTCCGTGCGGTCAGAAATTTATACGGACACGCAGGGGTTCGATAGGAAAGTCGTTTCAATCCAATCCATTCTTGGGGTCAAATAAAGACAAAGGATATGTCAATGACCTAGCACGACAAAGCACTCTCCGAGGGCATGGAATGTTTCATTTTTTGGTCAGAATCTCGACAGTAATGTCTCTCTTAGATTCTCTGGTGGAAATACGGGAAAACTCCATTCAATTCTCGATGGAAACGGAGTTTTGCGAATTCTCCCCGGAACTAGAAGATCATTTTGAGATCTTCGAACATATTCGAGGGTTCAATGTAACTATTGTCACTTCAGCCAACACACAAGATGAGACTTTACTACCGTGGAGCGGCTTTTTGCAAAAAGATGAGGGAGAAACTCAG?????????????????????????????????????????????????????????????????????????????????????????????????????????????????????????????????????????????????????????????????????????????????????????????????????????????????????????????????????????????????????????????????????????????????????????????????????????????????????????????????????????????????????????????????????????????????????????????????????????????????????????????????????????????????????????????????????????????????????????????????????????????????????????????????????????????????????????????????????????????????????????????????????????????????????????????????????????????????????????????????????????????????????????????????????????????????????????????????????????????????????????????????????????????????????????????????????????????????????????????????????????????????????????????????????????????????????????????????????????????????????????????????????????????????????????????????????????????????????????????????????????????????????????????????????????????????????????????????????????????????????????????????????????????????????????????????????????????????????????????????????????????????????????????????????????????????????????????????????????????????????????????????????????????????????????????????????????????????????????????????????????????????????????????????????????????????????????????????????????ATGCCTACAATAAATCAATTGATTCGTCATGGTAGAGAAGAAAAACGGCGCACGGACCGTACTCGAGCTTCGGATCAATGTCCCCAGAAGCAAGGAGTACGCCCGCGTGTTTCAACGAGAACACCGAAAAAACCTAATTCAGCTCTACGTAAGATAGCCAAAGTACGGTTGAGCAATCGACATGATATATTTGCTCACATTCCGGGCGAAGGTCATAATTTGCAGGAACATTCTATGGTCTTAATAAGAGGAGGTAGAGTGAAAGATTCGCCAGGTGTGAAATCCCATTGTATTCGAGGAGTCAAGGATTTGCTGGGAATTCCGGATCGAAGAAGAGGCAGATCAAAATATGGTGCAGAAAAACCCAAATCGATAATGTCATATATTTCAGGAGCTAGATTAGTTGACGATAAACAAGTAAAAATTGCCTCAACAAAAATTGATGGAATTGGACCTAAAAAAGCCATTCAGGTTTGTTATCGATTAGGTATCAGTGATAACATTAAGATAAAAGAGTTAACTAAATATCAGATCGACCAAATTGAACAAATGATAGGTCAAGATCATGTTGTTCATTGGGAATTGAAGAGGGGAGAACGAGCAGACATCGAACGATTAATTTCTATTTCTTGTTATCGTGGAATTCGTCATCAAGATGGATTGCCCTTACGCGGTCAACGAACTCATACTAATGCTAGGACTTGTCGTAAGAAAATTCGGAAA??????????????????????????????????????????????????????????????????????????????????????????????????????????????????????????????????????????????????????????????????????????????????????????????????????????????????????????????????????????????????????????????????????????????????????????????????????????????????????????????????????????????????????????????????????????????????????????????????????????????????????????????????????????????????????????????????????????????????????????????????????????????????????????????????????????????????????????????????????????????????????????????????????????????????????????????????????????????????????????????????????????????????????????????????????????????????????????????????????????????????????????????????????????????????????????????????????????????????????????????????????????????????????????????????????????????????????????????????????????????????????????????????????????????????????????????????????????????????????????????????????????????????????????????????????????????????????????????????????????????????????????????????????????????????????????????????????????????????????????????????????????????????????????????????????????????????????????????????????????????????????????????????????????????????????????????????????????????????????????????????????????ATGGCACGAAAAGGAAATCCGATTTCGGTAAGACTTGATCTGAATCGTAGTTCAGATTCAAGTTGGTTTAATGATTATTATTATAGTAAATTAGTATATCAAGATATCAATCTGAGATCTTATTTTGGTTCGATACGTCCACCTACGAGACTTACCTTTGGCTTTCGCCTCGGTAGGTGTATTATTATACATTTTCAAAAACGAACATTCATTAATTTCTTTCTTCCTCGTCGACCACAACGACGGAAACGACGCAAAAAATCCAGACCCGGAAAGACGAAGGGCCGGTGGTGGGAA---TTGGGGAAAGTCGGGCCGATCGAGTGTCTTTATTCAAGCGAGGGTAGAAAAGAAGAACGAAACGAAGTGAGAGACCGAAGGGCCGGGAAAAGAGTCGAGTCGATCAGGCTTGACGACCAGAAAAAGCAAAACGAAATCCGGGTTTGGCCAAAAAAGAAGCAACGCTATGGATACCATGACCGATCACCATCGATAAAGAAGAATCTTTCTAAATCACTTCGGGTCAGCGGGGCCTTCAAGCATCCGAAATACGCCGAGGTTGTAAATGACATAGCCTTTCTGATAGAAAATGATTCTTCCTTCAAAAAAACGAAGTTATTCAAGTTCTTTTTCCCAAAGAAGTCACGCTACGACGGCCCGACAAGTCATCTACTTAAAAGGACCCTCCCTGCAGTGCGCCCTTCCTTGAATTATTCGGTCATGCAATACTTATTGAATACAAAGAAAAAAATGCATTTCGATCCCGTCCTAGTTCTCAATCATTTCGTGGCACCGGGCGTGGTTGAACCATCCACGATGAATAGAGCTAATGCGCAGGGAGGAAGCTTAGATAAGAGAATACGTTCTCGCATCGCTTTTTTTGTGGAAAGCTCGACCAGCCAGAAAAAGTGTTTGGCCGAAGCCAAAAAGAGGTTGACCCACTTCATTCGCCAAGCGAATGATCTTCGCTTCGCGGGAAGAAGAAAAACCACCATCTCGCTCTTTCCTTTCTTCGGTGCTACCTTTTTCTTTCCAAGGGATGGAGTTAGAGTTTATAATAACCTGTTTTTTAAAGATGCCCGGGAACAACTCCTAGGTCAATTAAGGATAAAATGTTGGAACCTCATGGGTAAGGATAAGGTAATGAAATTGATAGAAAAATTCATAGATCTAGGTGGGATAAGAGAATTGATAAAGGGAATAGAGATGATGATAGAGATCATACTGAAAAACATAAGAATTGCTTACGGGTCTAACTCTTATTTGAACGAAGTGAAAAAAATGCGATCTTTGTTGTCTAATAGAACAAACACTAATACCTTAATTGAATCGGTCAAGATCAAATCTGTTTATCAAAGTGCTTCTCCGATTGCTCAAGACATATCTTTTCAACCGAAAAAGAAAAGAGGATCATTTCGTTCTATTTTTAGTAAAATAGTGAAAAAGATTCCATTAGTAATGAAAAGGGGGGTAGAGGGGATCCGTATATGTTGTTCAGGTCGATTAGAAGGTGCAGAAATTGCTAGAACTGAATGCGGAAAGTATGGAAAAACATCTTGTAATGTATTACACCAGAAAATTGATTATGCTTCTGCGGAAGTATCTACTCGTTACGGAATCGTAGGTGTCAAAGTGTGGATTTCTTATAGTCCAATGACTGCATTAAGATTTAAAACTTGTCGTCTAGTTTCAGGAAATGTTCGG---AATAAAGAACTTACACTATCGCAACGCATCGCTCTCCGAAAATGGAGAATGAAGAAAAAATCTATTAAG---AAAAAGATGTATCCGAGAAAAAATCGTAACAGTTACATACAATTACGAACTACACGAAAGTTGTCCCTTTTTCATGGGAATTTACCCATCACAAAGATGCACAGAAGAACAAAACGAACTTCATATATCCCTTTTCTACTCAATCCAGAAACAAGATTGGACGTTATTCTGGTTCGTCTACATTTTTGTGAAACTATTCCTCAAGCAAGGCAGCCGATAAGTCATCGAAAAGTGTGTGTGAATAATGGAATAGTAAACATTAGTCATTTTAAAGTTTCCCACGGTGATATAATATCTTTTCAAGAAAATTACGCGAGAACCCGCGGTGAAGAAATAAGGAAATTTTTCTATATCAAAATATCAGTTGAAAAAATCATAGGCACAGAATGGTTCCGCCGAGTAAGAATGCGGAGCAGAAGCAAAACAGAATGGTTCCGCCGACTCAAAACTAAGAAGGGATGCCGCCTACTACTAAAAGACCGGTTTTTGCAA---AAGTTACATTCTTCTATGCAAGAACAAGACTTAGAAAGAACAAAGAAGTTTGGA------------------------TCCGACGCTGAGCACAACAGAATGAAGAGGAATTTTTATCACTCCGTGACCTTATTCTTATCGAAG---------------------------------------------------------------------------------------------------------------------AAGAGAAGAATCAAAAGGATAGAACTACCTACTCATTATTCGGAGGTCAATCATAGAACACTAAAAGCTGTGGTATCTTATGGACCTAACATAGATCACATCCCTCACGACATAAGATTGAAAGATCCAAACCTTCCTCTTCGGAGCGGAAAGGGACGTGGCCAAAACATGGGGGGCTTAGATAGTGAGCAAAAACAATTGATCAAGAAATTGGTCAACTTTCACATGAAAGAAGGTAAAAGAACGAAGGTTCGTGCTATTGTTTATCAAACTTTTCATCGCCCAGCTCGAACTGAAGGCGATGTAATCAAACTTATGATTGACGCCGTAGAGAATATAAAGCCCATATGCAAAGTAGAAAAAGTCAGAGTAGCAGGTACTATTTATGATGTCCCCGGGATTGTAGCCAGGGATCGTCAACAAACCTTAGCTATTCGTTGGATCCTTGAAGCAGCTTTCAAACGACGTATATCCTACAGGATAAGCTTAGAGAAATGTTCATTTGATGAGATACTGGATGCTTACCGAAAGAGGGGAATTTCGCGTAAGAAAAGGGAGAATCTTCATGGACTGGCTTCCGCCAATCGAAGTTTCGCGCATTTCAGATGGTGG????????????????????????????????????????????????????????????????????????????????????????????????????????????????????????????????????????????????????????????????????????????????????????????????????????????????????????????????????????????????????????????????????????????????????????????????????????????????????????????????????????????????????????????????????????????????????????????????????????????????????????????????????????????????????????????????????????????????????????????????????????????????????????????????????????????????????????????????????????????????????????????????????????????????????????????????????????????????????????????????????????????????????
Beta_vulgaris_subsp_maritima	ATGGAATTCTCTCCCAGAGCTGCGGAACTAACGAATCTATTAGAAAGTAGAATTACCAACTTTTACACGAATTTTCAAGTGGATGAGATCGGTCGAGTGGTCTCAGTTGGAGATGGGATTGCACGTGTTTATGGATTGAACGAGATTCAAGCTGGGGAAATGGTGGAATTTGCCAGCGGTGTGAAAGGAATAGCCTTAAATCTTGAGAATGAGAATGTAGGGATTGTTGTCTTTGGTAGTGATACCGCTATTAAAGAGGGAGATCTTGTCAAGCGCACTGGATCTATTGTGGATGTTCCTGCGGGAAAGGCTATGCTAGGGCGTGTGGTCGACGCGTTGGGAGTACCTATTGATGGAAGAGGGGCTCTAAGCGATCACGAGCGTCGACGTGTCGAAGTGAAAGCCCCCGGGATTATTGAACGTAAATCTGTGCACGAGCCTATGCAAACCGGGTTAAAGGCGGTAGATAGCCTGGTTCCTATAGGCCGTGGTCAACGAGAACTTATAATCGGGGACCGACAAACGGGAAAAACAGCTATTGCTATCGATACCATATTAAACCAAAAGCAACTGAACTCAAAGGCCACCTCTGAGAGTGAGACATTGTATTGTGTCTATGTAGCGGTTGGACAGAAACGTTCAACTGTGGCACAATTAGTTCAAATTCTTTCAGAAGCGAATGCTTTGGAATATTCCATTCTTGTAGCAGCCACCGCTTCGGATCCTGCTCCTCTTCAATTTCTGGCCCCATATTCTGGGTGTGCTATGGGAGAATATTTCCGCGATAATGGAATGCACGCATTAATAATCTATGATGATCTTAGTAAACAGGCGGTGGCATATCGACAAATGTCATTATTGTTACGCCGACCACCAGGCCGTGAGGCTTTCCCAGGCGACGTTTTCTATTTACATTCCCGTCTCTTAGAAAGAGCCGCTAAACGATCGGACCAGACAGGCGCAGGTAGCTTGACCGCCCTACCCGTCATTGAAACACAAGCTGGAGACGTATCGGCCTATATTCCCACCAATGTGATCTCCATTACTGATGGACAAATCTGTTTGGAAACAGAGCTCTTTTATCGCGGAATTAGACCTGCTATTAACGTCGGCTTATCTGTCAGTCGCGTCGGGTCTGCCGCTCAGTTGAAAGCTATGAAACAAGTCTGCGGTAGTCCAAAACTGGAATTGGCACAATATCGCGAAGTGGCCGCCTTTGCTCAATTTGGGTCAGACCTTGATGCTGCGACTCAGGCATTACTCAATAGAGGTGCAAGGCTTACAGAAGTACCGAAACAACCACAATATGCACCACTTCCAATTGAAAAACAAATTCTAGTCATTTACGCAGCTGTCAATGGATTCTGTGATCGAATGCCACTAGATAAAATTTCTCAATATGAGCGAACCATTCCAAATAGTGTAAAACCAGAATTATTACAATCC---------CTTAAGGGGGGGTTAACTAACGAAAAAAAGATGGAACTAGATTCCTTCTTAAAAGAATGCGCTTTGAATTAC------????????????????????????????????????????????????????????????????????????????????????????????????????????????????????????????????????????????????????????????????????????????????????????????????????????????????????????????????????????????????????????????????????????????????????????????????????????????????????????????????????????????????????????????????????????????????????????????????????????????????????????????????????????????????????????????????????????????????????????????????????????????????????????????????????????????????????????????????????????????????????????????????????????????AGCCCACTTGAGCAATTTTCCATTCTCCCATTGATTCCTATGAAAATAGGAAACTTGTATTTCTCATTCACAAATCCATCTTTGTTTATGCTGCTAACTCTCAGTTTGGTCCTACTTCTGCTTCATTTTGTTACTAAAAAGGGAGGAGGAAACTCAGTACCAAATGTTTGGCAATCCTTGGTAGAGCTTATTTATGATTTCGTGCTGAACCTGGTAAACGAACAAATAGGTGGTCTTTCCGGAAATGTTAAACAAAAGTTTTTCCCTTGCATCTTGGTCACTTTTACTTTTTTGTTATTTCGTAATCTCCAGGGTATGATACCCTATAGCTTTACAGTTACAAGTCATTTTCTCATTACTTTGGGTCTTTCATTTTCCATTTTTATTGGCATTACTATAGTGGGATTTCAAAGAAATGGGCTTCATTTTTTAAGCTTCTCATTACCTGCAGGAGTCCCGCTGCCGTTAGCACCTTTTTTAGTACTCCTTGAGCTAATCCCTCATTGTTTTCGCGCATTAAGCTCAGGAATACGTTTATTTGCTAATATGATGGCCGGTCATAGTTCAGTAAAGATTTTAAGTGGGTTCGCTTGGACTATGCTATGTATGAATGATCTTTTATATTTCATAGGAGATCTTGGTCCTTTATTTATAGTTCTTGCATTAACCGGTCTTGAATTAGGTGTAGCTATATTACAAGCTCATGTTTTTACGATCTTAATCTGTATTTACTTGAATGATGCTACAAATCTCCATCAAATGCCTCAACTGGATCAATTTACTTATTTCACACAATTCTTCTGGTCATGCCTTTTCTTCTTGACTTTCTATATTCTAATATGCAATGATGGAGTACTTGGGATCAGCAGAATTCTAAAACTACGAAATCAACTGCTTTCACACCGGGGGAACAACATCCAAAGCAAGGACCCAGATATCTTGAGAAAGGGTTTTAACACAGGTGTATCCTATATGTACTCTAGTTTATTCGAAGTATCCCAATGGTGTAAGGCCGTCGACTTATTTGGAAAAAGGAAGAAAATCACTTTGATCTCTTGTTTCGGAGAAATAAGTGGCTCACGAGGAATGGAAAGAAACATATTCTATTTGATCTCGAAGTCTTCATATAGCACTTCTTCCAATCCTGGATGGGTGATCACTTGTAAGAATGACATAATGCTAATCCATGTTCTACACGGCCAAGAAAGTGGGAAAATAGAAATGTTAGAAGGCGCAAAATCAATAGGTGCCGGAGCCGCTACAATTGCTTCAGCGGGAGCTGCTATCGGTATTGGAAACGTTTTTAGTTCCTTGATCCATTCCGTGGCGCGAAATCCGTCATTGGCGAAACAATTATTTGGTTATGCTATTTTGGGCTTTGCTCTAACCGAAGCTATCGCATTGTTTGCCCTAATGATGGCCTTTTTGATTTCATTCGTATTCCGAATGAGACGACTCTTTTTTGAACTATATCATAAACAGATCTTCTTCTCCACACCAATCACGAGTTTTTCTCCATTCCTCTCGTATATTGTCGTAACGCCCTTAATGCTAGGTTTTGAAAAAGACTTTTCATGTCATTTCCATTTAGGTCCGATTCGGATCCCTCTGTTGTTTCCTTTTCCCCCCGCACCTTTTCTTCGAAATGAGAAAGAAGATGGTACACTCGAATTGTATTATTTAAGTGCTTATTGCTTGCCAAAGATCCTACTTCTACAATTGGTAGGTCACCGGGTTATTCAAATAAGTCGTGTTTTCTGTAGTTTTCCCATGTTACAACTTCTGTACCAATTCGGTCAATCCGGAATGGATCGGTTAAACATTCTATTAGGGAGCCTGGTCTTGACTCTTCTGTGTGGTATTCATTCTCGTTTGGCTCTTGGAATCACATCCAGCAGTGGTTGGAACAGCTCGCAAAATTTAACCACTTCACCTACTTCATTGCCCTCAACCGTTTCTCGTACCTCTATTGAAACAGAATGGTTTCATGTTCTTTCATCGATTGGTTATTTTTCTTCGTTCGTCTCTCTTTTTCCAATTTCGGTCTCGATTAGTTCACAAGAT---?????????????????????????????????????????????????????????????????????????????????????????????????????????????????????????????????????????????????????????????????????????????????????????????????????????????????????????????????????????????????????????????????????????????????????????????????????????????????????????????????????????????????????????????????????????????????????????????????????????????????????????????????????????????????????????????????????????????????????????????????????????????????????????????????????????????????????????????????????????????????????????????????????????????????????????????????????????????????????????????????????????????????????????????????????????????????????????????????ATGGTCCAACTACATAACTTTTTCTTTTTCATTACTTCCATGGTCGTGCCTTGTGGCACGGCAGCACCCGTACTATTGAAATGGTTCGTCAGTAGAGATGTTTCCACAGGTGCCCCTTTTTCCAATGGTACTTTAATTCCTATTCTTATCCCTTCATTCCTTCTTTTGGTTTATCTACATTCCAGGAAATTCATACGCTCTATGGACGGAGTAAAAAGTGGAGTCTTGGTCAGAGCAAGTTGCCCTATTTTATTACCAGACATAATTGGGAGAAGCTCATCCGAAACTAGAGCTAGAAACGCCTTATTTCGTTTCGTTCCC---ATTCTTCATTTTCTTCTTCTCGAATTCAAGGGGGACTTCCCCTATTTAGAATCTTTTTGCGGTGTGCTCCGTTTACTATTCTTTCGTACTTTCTTCTCTTTACCACGCGATAGGTCAGCGAAGCGTGAGCGGGCGCGGAGAAGAGAAGGCCAAACACTTCGGCCTAACGGGAATGAGCAACGACGAAATGAAAAGAGAAAGTGCCCCGGGCGCCCCCAT---GAAAGAAGGGTCGAAGGGTTTGGGCCTGTAGCTTTCCCCGTCCCCCCTTCGTCGGGTGGTGCTTGCATGGGGGGTGTGCTACCTGAAATCGGGCTTGAAGCTCCCGCCTTACCAACGAGCCGACAGCTGATGGCTGTTGGTCACGACTACTACCAAAAGGTGAACATGAAGATGAATATTTCACATGGGGGAGTGTGCATCTTTATGTTGGGTGTTCTTCTGTCTAACACAAAGAAGATACAGTTCACTCAACGATTGCCTTTGGGTTCCGAACTCCATATGGGGAAGGAACGTTGTTGTTTGCGGGGTCTCGATCATTTACATGGACCCACTTTTCATTCCATTTGTGGGAATTTGATGATCTATAAACCGTCCTTAACGAACGATCGGCTCATCTTTGAGCATGATGAATCACTTCGTGCCGACCTGTTGTCAATAAACTTTTGGGCCTCATATGAGAATGGAAAACTGGAGCATTTTCTGCATCGGTGGATGAAGAATCGCGAACATCCAAATTTCTGGTTAAGCATGTTCCCAGAAAAAAGATACTTTCGAGAAACAACGAGCACGACTGAAGTGGCTATCCATACAAATCCATTTACGGATCTATATGCTTCGATTGGAACTGGAAGTTCAAGAACAGGCGGCTGGTATACTACCATAATGAAACTGCCTTTTCTTTTTTTTATTCGGATAGGATTTCTGTTGGCTTCGCTGGGAGGCTCGCGTAGTTTGTTACGTCAACTCCAAAAGGAGAAATTGCGTTGGAAT---ATGTCAATATATGAATTGTTTCATTATTCGTTATTTCCGGGCCTTTTCATTGCATTCACTTACAACAAGAAACAACCACCAGCGTTTGGTGCAGCACCTGCGTTTTGGTGTATTCTTCTTTCTTTCCTTGGTCTTTTGTTCTGTCATATTCCTAATAACTTATCCAATTACAACATATTAACCGCTAATGCACCTTTCTTTTATCAAATCTCAGGGACATGGTCTAATCATGAAGGTAGTATTTTATTATGGTGTCGGATCCCAAGTTTTTATGGATTCCTTCTTTGTTACCGGGGTCGATCCCAAAGCCATAATGTCTCAAAACGAGGAGGCCATAGAGAAAGTCTTCTTTTTTCCTTTGTCTTAAACTTCGTGAAGAACTCCATTCTATCTCTTCCTCGTTACGAACAAAAAAGTAGACACGAACCCCAGTTGTACACTCTCTTCGTTCTACGAACTCTTGTTGATTCTGAACTTTGTTCGCGAAGGAACCGGACTTTTGACGGGCCAGCTCTTTTTTACGTT------TACCCTGAAAGGAAAATGAGCTTTGCTCTTCTGGGCGCTAGGCGCTCTCGTGGTTCGCGAGAAGGAAAAAGGACTCATCCTTTGTTGCATCTGGCACGAGATGATAAAGAGAGAGCTTCGTCTATCGATGAACAGCGGATTGACGGAGCTCTTGGCATTGCTTTCTTTTTCTTTCCTTTCCTATCAGCGAGTTCCGATCCTTTTGTTCGAAATTTCTTCGTTCGTACCGAACCGCTTGCAGAATCAAATCCTGTTCCACAAGATCCTATATCAGCTATACATCCTCCTTGCATTTATGCCGGAGACGTCGCCAGTGCTATGGGCTTTGGCTTATGTAGATCAAAAATGATGAATGGGATTGTGGCACTCCACTCGCCGCCAATGCGGAAGGATGTCGCCGAAAAGAATGGAACGCTGCTTTGCTCTGCTGGATGCGTCGGATCCCGTATAACAAGCGAGCTCTTTACCCTTAAATTCAAACATGTGGGCGCCAAATGCTATCCTGCTCTATTGTTGCGTAGCAAAAGAAGCCTGCTCATGCTGCTTCGGCGGCGCTTTTTCGCCTTCTCTTCGCTCTGGACAAGAGCGCTAGTGGACACGGGGAGGGAGCGGGCGAAGCGTTTCTTTCGTAATGGAAAGAAAAAGACCACTACTTTGCCTCTTTGTTGGACCGCCGGCGCGAACACAGTGGTCTCTGACCAGGACCAGGAACCAATTCGAATTTGGATCTTGACATGTCGGTGCTTTTTAACCGTAGGCATCTTGCCAGGAAGTTGGTGGGCTCATCATGAATTAGGTCGGGGTGGCTGGTGGTTTCGGGATCCCGTAGAAAATGCTTCTTTTATGCCTCGGGTATTAGCCACAGCTCGTATTCATTCAGTCATTTTACCCCTTCTTCATTCTTGGACTTTGCTTCTTAATATTGTGACTTTTCTATGCTGTGTCTTAGGAACCTTTTCAATACGGTCCGGATTGCTAGCTCCCGTTCATAGTTTTGCTACAGATGATACACGAGGAATCTTTTTATGGCGGTTCTTCCTTCTAATGACCGGCATATCTATGATTCTTTTCTCTCAGATGAAGCAGCAGGCATCGGTCCGTAGAACCTATAAAAAAGAGATGGTTGTAGCGCGAAGTACTCTTGTGCACTTACGTCACTTGGCTCGCGCGCAACCTCGCCCCATGTTATGGAAGAAT---------ATGAGTCTAAGAAACCAACGATTCTCTGTTCTTAAACAACCCATATTTTCCACACTTAATCAGCATTTGATAGATTATCCAACCCCGAGCAATATTAGTTATTGGTGGGGATTCGGTTCGTTAGCTGGGATTTGTTTAGTCATTCAGATAGTGACTGGCGTTTTTTTAGCTATGCATTATACACCTCATGTGGATCTAGCTTTCAACAGCGTAGAACACATTATGAGAGATGTTGAAGGGGGCTGGTTGCTCCGTTATATGCATGCTAATGGGGCAAGTATGTTTCTCATTGTGGTTCACCTTCATATTTTTCGTGGTCTATATCATGCGAGTTATAGCAGCCCTAGGGAATTTGTTCGGTGTCTCGGAGTTGTAATCTTCTTATTAATGATTGTGACAGCTTTTATAGGATACGTACTACCTTGGGGTCAGATGAGCTTTTGGGGAGCTACAGTAATTACAAGCTTAGCTAGCGCTATACCTGTAGTAGGAGATAGCATAGTGACTTGGCTTTGGGGCGGTTTCTCCGTGGACAATGCCACCTTAAATCGTTTTTTTAGTCTTCATCATTTACTCCCTTTTATTTTAGTAGGCGCCAGTCTTCTTCATCTGGCCGCATTGCATCAATATGGATCAAATAATCCATTAGGTGTACATTCAGAGATGGATAAAATTGCCCTTTACCCTTATTTTTATGTAAAGGATCTAGTAGGTTGGGTAGCTTTTGCTATCTTTTTTTCCTTTTGGATTTTTTATGCTCCTAATGTTTTGGGGCATCCCGACAATTATATACCTGCTAATCCGATGCCCACCCCGCCTCATATTGTGCCGGAATGGTATTTCTTACCCATCTATGCCATTCTTCGTAGTATACCTGACAAATCGGGAGGTGTAGCCGCAATAGCACCCGTTTTTATATGTCTCTTGGCTTTACCTTTTTTTAAA---AGTATGTATGTACGTAGTTCAAGTTTTCGCCCGATTTACCAAGGACTCTTTTGGTTGCTTTTGGCGGATTGCTTACTACTAGGTTGGATCGGATGTCAACCTGTGGAAGCACCCTTTGTTACTATTGGACAAATTCCTTCTTTTCTTTTCTTCTTGTTCTTT---GCCATAACGCCCATTCTGGGACGAGTTGGAAGAAGAATTCCTAATTCTTACACGGATGAGACTGAGAACACC---ATGACAAATCTGGTTCGATGGCTGTTCTCTACTAACCACAAGGATATAGGGACTCTCTATTTCATCTTCGGTGCCATTGCTGGAGTGATGGGCACATGCTTTTCAGTACTGATTCGTATGGAATTAGCACGACCCGGCGACCAAATTCTTGGTGGAAATCATCAACTTTATAATGTTTTAATAACGGCTCACGCTTTTTTAATGATCTTTTTTATGGTTATGCCTGCGATGATAGGTGGATTTGGGAATTGGTTTGTTCCAATTCTGATAGGTGCACCTGACATGGCATTTCCACGATTAAATAATATTTCATTCTGGTTGTTGCCCCCAAGTCTCTTGCTCCTATTAAGCTCAGCCTTGGTAGAAGTGGGTAGCGGGACTGGGTGGACGGTCTATCCGCCCTTAAGTGGTATTACCAGCCATTCTGGAGGAGCAGTTGATTTAGCAATTTTTAGTCTTCATCTATCTGGTGTTTCATCCATTTTAGGTTCAATCAATTTTATAACAACTATCTTCAACATGCGTGGACCTGGAATGACTATGCATAGATTACCCTTATTTGTGTGGTCCGTTCTAGTAACAGCATTCCTACTTTTATTATCACTTCCGGTACTGGCGGGGGCAATTACCATGTTATTAACCGATCGAAACTTTAATACAACCTTTTTTGATCCCGCTGGGGGGGGAGACCCCATATTATATCAGCATCTTTTTTGGTTTTTCGGTCATCCAGAGGTCTATATTCTCATTCTGCCTGGATTCGGTATCATAAGTCATATCGTTTCTACTTTTTCCGGAAAACCGGTCTTCGGGTATCTAGGCATGGTTTATGCCATGATCAGTATAGGTGTTCTTGGATTTCTTGTTTGGGCTCATCATATGTTTACTGTGGGCTTAGACGTTGATACCCGTGCTTACTTCACCGCAGCTACCATGATCATAGCGGTCCCCACTGGAATTAAAATCTTTAGTTGGATCGCTACCATGTGGGGGGGTTCGATACAATACAAAACACCCATGTTATTTGCTGTAGGGTTCATCTTTTTGTTCACCGTAGGAGGACTCACTGGAATAGTCCTGGCTAATTCTGGGCTAGACATTGCTCTACATGACACTTATTATGTGGTTGCACATTTCCATTATGTACTTTCTATGGGAGCCGTTTTTGCTTTATTTGCAGGATTTTACTATTGGGTGGGCAAAATCTTTGGTCGAACATACCCTGAAACTTTAGGTCAAATCCATTTTTGGATCACTTTTTTCGGGGTTAATCTTACCTTCTTCCCCATGCATTTTTTAGGGCTTTCGGGTATGCCACGTCGCATTCCCGATTATCCAGATGCTTACGCAGGATGGAATGCCCTTAGCAGTTTTGGCTCTTATATCTCTGTAGTTGGGATTTGTTGTTTCTTCGTGGTCGTAACAATCACTTTAAGCAGTGGAAAGAACAAAAGATGTGCTCCAAGTCCTTGGGCTGTTGAAGAGAATTCAACCACACTGGAATGGATGGTACAAAGTCCTCCAGCTTTTCACACTTTTGGAGAACTTCCAGCTATTAAGGAGACCAAAAGCATGATTGTTCGAGAATGGCTATTCTTCACAATGGCTCCTTGTGATGCAGCGGAACCATGGCAATTAGGATTTCAAGACGCAGCAACACCTATGATGCAAGGAATAATCGACTTACATCATGATATCTTTTTCTTCCTCATTCTTATTTTGGTTTTCGTATCATGGATCTTGGTTCGCGCTTTATGGCATTTCCACTATAAAAAAAATCCAATCCCGCAAAGGATTGTTCATGGAACTACTATCGAGATTATTCGGACCATCTTTCCCAGTATCATCCTGATGTTCATTGCTATACCATCATTTGCTCTGTTATACTCAATGGACGAGGTAGTAGTAGATCCAGCCATTACTATCAAAGCTATTGGACATCAATGGTATCGGACTTATGAGTATTCGGACTATAACAGTTCCGATGAACAGTCACTCACTTTTGACAGTTATACGATTCCAGAAGATGATCCAGAATTGGGTCAATCACGTTTATTAGAAGTGGACAATAGAGTGGTTGTACCAGCCAAAACTCATATACGTATTATTGTAACATCCGCTGATGTACTTCATAGTTGGGCTGTACCTTCCTCAGGTGTCAAATGTGATGCTGTACCTGGTCGTTTAAATCAGACCTCTATTTTGGTACAACGAGAAGGAGTTTACTATGGTCAGTGCAGTGAAATTTGTGGAACTAATCATGCTTTTATGCCTATCGTCGTAGAAGCTGTTTCTAGGAAAGATTATGGTTCTCGGGTATCTAATCAATTAATCCCCCAAACCGGAGAAGCTAGAAGCTAGAAGCTAGAAGCTATGATTGAATCTCAAAGGCATTCTTTTCATTTGGTAGATCCAAGTCCATGGCCTATTTCGGGTTCACTCGGAGCTTTGGCAACGACCGTAGGAGGTGTGATGTACATGCACTCATTTCAAGGGGGTGCAACACTTCTAAGTTTGGGCCTTATTTTTATCCTATATACCATGTTTGTATGGTGGCGTGATGTTCTACGCGAATCCACGTTAGAAGGACATCATACCAAAGTCGTACAATTAGGACTTCGATATGGTTTTATTTTGTTCATCGTATCGGAGGTTATGTTCTTTTTTGCTTTTTTTTGGGCTTTTTCTCATTCTTCTTTGGCACCTGCGGTAGAGATCGGAGGTATTTGGCCCCCAAAAGGGATTTGGGTTTTAGATCCTCGGGAAATCCCTTTTCTTAATACCCTTATTCTTCTTTCATCCGGAGCTGCCGTAACTTGGGCTCATCATGCTATACTCGCGGGGAAGCAAAAACGAGCAGTTTACGCTTTAGTAGCTACCGTTTTACTGGCTCTAGTCTTCACTGGCTTTCAAGGAATGGAATATTATGAAGCACCCTTCACTATTTCGGATAGTATTTATGGTTCTACCTTTTTCTTAGCAACAGGCTTTCATGGTTTTCATGTGATTATAGGTACTCTTTTCTTGATTATATGTGGTATTCGCCAATATTTTGGTCATCTGACCAAGGAACATCACGTTGGCTTTGAAGCAGCTGCATGGTACTGGCATTTTGTAGACGTGGTTTGGTTATTCTTATTTGTCTCTATCTATTGGTGGGGAGGTATAATGAAAGAGGCGATCAGAATGGTACCCGAATCCATTTACGATCCCGAGTTTCCAGACACATCGCACTTCCGCTCGGGTCGAGGCTGCCATTCGGCCCTAAGACGGATTAAAGAAGAGTGGGGAACCTCTCGCTGGTTTTTGGAATTCGACATCAGGAAGTGTTTTCACACCATCGACCGACATCGACTCATCCCAATCTTTAAGGAAGAGATCGACGATCCCAAGTTCTTTTACTCGATTCAGAAAGTCTTTTCTGCCGGACGACTCGTAGGAGGTGAGAAGGGCCCTTACTCCGTCCCACACAGTGTACTACTATCGGCCCTACCAGGCAACATCTACTTACACAAGCTCGATCAGGAGATAGGGAGGATTCGACAGAAGTACGAAATTCCGATTGTTCAGAGAATCAGATCGGTTCTATTAAAGACAAGTCGTATTGATGACCAAGAAAACTCTGGAGAAGAAGAAAGCTTCAACGCTCCACAAGACAACAGAGCCATCATTGTGGATAGGGTAAAAAGCATCCAACGCAAAGCGGCCTTTCATTCCCTTGTTTCGTCGTGGCACACCCTCCCCGCAAGCACCCCCCGGCTCAGGGGGGACCAGAAAAGGCCTTTCGTTTTCCCCCCTTCGTCGGCCCTTACCGCCTTCCTTAACAAGCCCTCGAGCCTCCTTTTCGCTGCGTTCCTCATAGAAGCCGCCGGGTTGACCCCGAAGGCCGAATTCTATGGTAGAGAATGCTGTAATAATAATTGGGCCATGAGAGACCTTTTTAAGTATTGCAAAAGAAAGGGCCTGCTGATAGAGCTGGGCGAGGCAGCGATACTAGTTATCAGGTCAGAGAAAGGCCTGGCCCGTAAGCTGGCCCCCTTTAAAACC------CATTACTTAATAAGGATTTGTTACGCGCGATATGCCGACGACTTACTATTGGGAATCGTGGGTGCCGTAGAGCTTCTCATAGAAATACAAAAACGTATCGCCCACTTCCTACAATCCGGCCTGAACCTTTGGGTAGGCTCTGCGGGATCAACAACAATAGCTGCACGGAGTACGGTAGAATTCCTCGGTACGGTCATTCGGGAAGTCCCTCCGAAGACGACTCCCATACAATTTTTGCGAGAGCTGGAGAAGCGTCTACGGGTAAAGCACCGTATCCATATAACTGCTTGCCACTTACGCTCTGCCATTCATTCCAAGTTTAGGAACCTAGGTAATAGTATCCCGATCAAACAGCTGACGAAGGGGATGAGCAAAACAGGGAGTCTACTGGACGCGGTTCAACTAGCGGAAAGTCTTTCCACAGCTAGAGTAAGAAGTCCCCAAGTGAGCGTATTATGGGAGACCGTCAAGCACATCCGGCAAGGATCAAGGGAGATCTCGTTGTTGCATAGCTCAGGTCAGAGCAAGGTGCCATCGGACGTTCAACAGGCAGTCTTGCGATCGGGCATGAGTGTCCGGAAGTTGTCATTGTATACTCTCGCGGGTCGGAAGGCGGCGGGGGAAGGAGGGGGACACTGGTCGAGATCTATCAGCAGCGAATTCCCCATACAGATAGAAGCGCCTATCAAAAAGATACTCCGAAGGCTTCGAGATCGAGGTCTCATTAGCCGAAGAAGACCCTGGCCAATCCACGTGGCCTGCTTGACGAACGTCAGCGACGGAGACATCGTAAATTGGTCCGCGGGCATCGCGATAAGTCCTCTGTCCTACTACAGGTGCCGCGACAACCTTTACCAAGTCCGAACGATTGTCGACTACCAGATCCGCTGGTCTGCAATATTCACCCCAGCCCACAAGCACAAATCCTCAGCGCGGAATATAATCCAAAAGTACTCCAAAGACTTAAATATAGTAAATCAAGAAGGTGGCAAGACCCTTGCGGAGTTCCCCAACAGCATAGAGCTTGGGAAGCTCGGACCCGGTCAAGATCCGAACAACAAAGAGCACTCAACTACTAGTCTAGTC---?????????????????????????????????????????????????????????????????????????????????????????????????????????????????????????????????????????????????????????????????????????????????????????????????????????????????????????????????????????????????????????????????????????????????????????????????????????????????????????????????????????????????????????????????????????????????????????????????????????????????????????????????????????????????????????????????????????????????????????????????????????????????????????????????????????????????????????????????????????????????????????????????????????????????????????????????????????????????????????????????????????????????????????????????????????????????????????????????????????????????????????????????????????????????????????????????????????????????????????????????????????????????????????????????????????????????????????????????????????????????????????????????????????????????????????????????????????????????????????????????????????????????????????????????????????????????????????????????????????????????????????????????????????????????????????????????????????????????????????????????????????????????????????????????????????????????????????????????????????????????????????????????????????????????????????????????????????????????????????????????????????????????????????????????????????????????????????????????????????????????????????????????????????????????????????????????????????????????????????????????????????????????????????????????????????????????????????????????????????????????????????????????????????????????????????????????????????????????????????????????????????????????????????????????????????????????????????????????????????????ATGTTCAATCTTTTTTTAGCGGTTTCCCCAGAGATCTTTCTCATTAATGCAACCTTCATTTTGCTCATTCATGGAGTTATTTTTAGTACCTCTAAGAAATATGATTATCCACCGTTAGTCAGTAATGTGGGTTGGCTTGGATTACTTAGTGTTCTAATAACCTTGCTTTTGCTCGCTGCTGGCGCACCTCTCCTAACTATTGCCCATTTATTCTGGAATAATCTTTTTAAGAGGGACAATTTTACATATTTCTGCCAAATCCTTCTATTATTAAGTACGGCTGGTACCATTTCGATGTGTTTTGATTTTTTCGAACAAGAGAGGTTTGATGCTTTTGAATTCATTGTATTAATTTCACTTCCTACTCGCAGTATGCTCTTTATGATCTCGGCTCATGATCTAATTGCCATGTATTTAGCTATTGAGCCTCAAAGTTTATGTTTTTATGTGATCGCAGCATCAAAAAGAAAGTCTGAATTTTCTACGGAAGCCGGCTCGAAATATTTGATCTTAGGTGCATTTTCTTCTGGAATATTATTGTTTGGTTGTTCCATGATCTATGGGTCTACAGGAGCTACCCATTTCGATCAATTAGCCAAGATTTTGACCGGATACGAAATCACTGGTGTTCGATCTAGTGGTATTTTTATGGGGATTCTTTTTATCGCTGTAGGATCCCTATTCAAGATCACTGCAGTTCCTTTTCATATGTGGGCACCTGATATCTATGAGGGTTCACCCACCCCGGTTACAGCATTCTTTTCTATTGCGCCTAAAATATCTATTTCTGCTAATATTTTACGTGTTTTTATTTATGGTTCCTATGGAGCTACATTGCAACAAATCTTCTTTTTCTGCAGCATTGCTTCTATGATCTTAGGAGCACTGGCCGCCATGGCCCAAACGAAAGTAAAAAGACTTCTAGCTCATAGTTCAATTGGACATGTAGGTTATATTCGTACTGGTTTCTCATGTGGAACCATAGAAGGAATTCAATCACTACTAATTGGTCTCTTTATTTATGCATCAATGACGATAGATGCATTCGCTATAGTTTCAGCATTACGGCAAACACGTGTCAAATATATAGCGGATTTGGGCGCTCTAGCCAAAACGAATCCTATTTCGGCTATTACCTTCTCTATTACTATGTTCTCATACGCAGGAATACCCCCGTTAGCCGGCTTTTGTAGTAAATTCTATTTGTTCTTCGCCGCTTTGGGTTGTGGGGCTTACTTCCTAGCCCCAGTGGGAGTAGTGACTAGCGTTATAGGTTGTTTTTATTATATACGTTTAGTGAAAAGAATGTTTTTTGATACACCTAGGACATGGATTCTATATGAACCAATGGATCGTGACAAGTCGTTACTACTAGCAATGACTTCCTCTTTCATTACTTCATCCTTTCCATATCCTTCTCCCTTGTTCTCAGTTACTCATCAAATGGCACTCAGTTTATATCTTATGTCAGAATTTGCGCCTATTTGTATCTATTTAGTGATCAGTCTGCTAGTTTCTTTGATCCCACTCGGTGTTCCTTTTCCATTTTCTTCTAATACTTCGACTTATCCAGAAAAATTGTCGGCCTACGAATGTGGTTTCGATCCTTTCGGTGATGCCAGAAGTCGTTTCGATATACGATTTTATCTTGTTTCAATTTTATTTATTATCCTTGATCCGGAAGTAACCTTTTTCTTTCCTTGGGCAGTACCTCTCAACAAGATTGATCCGTTTGGATCTTGGTCCATGATGGCCTTTTTATTGATTTTAACGATAGGATTTCTCTATGAATGGAAAAGGGGTGCTTCGGATCGGGAGATGTTAGAACATTTCTGTGAATGCTATTCTGATCTAAGTGGTCTTATTCTGTGTCCCGTGCTAGGAAGCATTACTCTTCTTTTCATTCCAAATTCAAGAATACGATCGATACGATTGATTGGTCTGTGCGCTTCTCTTATTACTTTTTTGTATTCTCCTGTTCTTCGGATACAATTTGATCCTTCTACGGCCAAATCTCAATTTGTGGAAAGCCTTCGATGGCTTCCTTATGAAAACATCCATTTTTATTTGGGTATAGACGGTATCTCTTTATTCTTCGTGATATTGACCACATTTTTGATCCCTATTTGCATTTTAGTGGGTTGGTCTGGTATGAGAAGTTATGGGAAAGAGTATATTACAGCATCTCTAATTCGTGAATTTCTAATGATCGCCGTGTTCTGCATGCTGGATCTTCTACTATTCTATGTTCTTTCCGAAAGCGTGCCAATCCCTATGTTCATTATTATAGGGGTATGGGGTTCGAGACAAAGAAAGATCAAGGCAGCATATCAGTTTTTCCTTTATACTTTACTTGGATCTGTTTTTATGCTATTAGCTATTCTGTTGATTCTTCTCCAAACAGGAACCACCGATTTACAAATCTTATTAACCACAGAATTTAGTGAGCGGCGCCAAATCTTTTTATGGATTGCTTTTTTCGCCTCTTTCGCTGTCAAAGTTCCTATGGTACCAGTTCATATTTGGTTACCCGAAGCTCATGTAGAGGCACCCACGGCAGGATCCGTTATCTTGGCAGGAATTCTTTTAAAATTGGGAACTTACGGGTTTTTAAGATTTTCAATACCCATGTTTCCTGAAGCGACACTTTGTTTCACTCCTTTCATTTATACTCTAAGCGCGATTGCTATAATATATACTTCCTTGACCACTTTAAGACAGATCGATCTTAAGAAGATCATTGCTTACTCCTCAGTAGCCCATATGAATTTTGTGACTATTGGTATGTTTAGTCTGAACATACAGGGAATTGGAGGTAGCATTCTACCGATGTTAAGTCATGGACTGGTTTCTTCAGCCCTTTTTCTATGTGTTGGTGTTCTATATGACCGACATAAGACTCGACTTGTTAGATATTACGGAGGTTTAGTGAGCACCATGCCGAATTTCTCTACCATTTTCTTCTTTTTCACTTTAGCCAATATGAGTTTACCTGGTACTAGCAGCTTTATCGGGGAATTTCTCATCTTAGTAGGAGCTTTCCAAAGAAATAGCTTAGTAGCCACATTAGCAGCGCTTGGGATGATTTTAGGCGCGGCCTATTCCCTTTGGCTATATAATCGTGTGGTTTCTGGAAATTTAAAACCCGACTTCCTCCATAAATTCTCCGATCCAAATGGCAGAGAAGTTTTCATATTTATACCCTTTCTTGTTGGAGTTGTTTGGATGGGTGTTCACCCCAAAGTGTTCCCGGACCGCATGCATACATCCGTAAGTAACTTAGTGCAACATGGAAAATTTCATACGGATTCTATCAAATATTTTACATTTTCTATGATCATCTTTATTTCAGGTATTCGGGGTATTCTCCTTAATAGACGAAATATTCTTATTATGTCAATGTCAATTGAATCAATGTTATTAGCTGTGAATTCGAACTTTTTGGTATTTTCTGTTTCTTCGGATGATATGATGGGTCAATCATTTGCTTTATTGGTTCCAACGGTGGCAGCTGCGGAATCTGCTATTGGGTTAGCCATTTTCGTTATTACTTTCCGAGTCCGGGGTACTATTGCTGTAGAATCTATTAATAGCATTCAAGGTATGTATTTACTTATCGTCTTTTTGCCCTTGCTTGGTAGTTCCGTAGCAGGTTTTTTCGGACGTTTTCTAGGATCAGAAGGAACTGCTATAGTGACTACTACGTGCGTTTCATTCTCTTCGATCTTATCTTTGATTGCTTTTTATGAAGTCGCACCGGGAGCTAGTGCTTGCTATCTAAGAATTGCTCCATGGATTTCATCGGAAATGTTTGATGCTTCTTGGGGCTTCTTGTTCGATAGCCCGACCGTAGTGATGTTAATTGTGGTTACATTCATAAGTAGCTTGGTCCATCTTTATTCTATTTCATATATGTCTGAGGATCCGCATAGCCCTCGATTTATGTGTTATTTATCCATTCTTACTTTTTTTATGCCAATGTTGGTGACTGGAGATAACTCTCTTCAATTATTCTTGGGATGGGAGGGAGTAGGTCTTGCTTCATATTTGTTAATTCATTTTTGGTTTACACGACTTCAGGCAGATAAAGCAGCTATAAAAGCTATGCTTGTCAATCGAGTAGGTGATTTTGGATTAGCTCTTGGGATTTCGGGTTGTTTTACTCTCTTTCAAACAGTAGACTTTTCTACCATTTTTGCTTGTGCTAGTGCCCCTAGAAATTCTTGGATTTTTTGCAATATGAGATTGAATGCCATAACTCTTATTTGTATTTTACTTTTTATTGGTGCTGTTGGAAAATCTGCACAGATAGGATCGCATACTTGGTCACCCGATGCTATGGAGGGTCCCACTCCAGTATCCGCTTTGATTCATGCAGCTACTATGGTAACAGCTGGCGTTTTCATGATAGCAAGGTGTTCCCCTTTATTTGAATACCCACCTACGGCTTTAATTGTTATTACTTTTGCAGGAGCTATGACGTCATTCCTTGCGGCAACCACTGGAATATTACAGAACGATCTAAAGAGGGTCATAGCTTATTCAACTTGCAGTCAATTAGGCTATATGATCTTTGCTTGCGGCATTTCTAACTATTCGGTTAGCGTCTTTCATTTAATGAATCACGCCTTTTTCAAAGCATTACTATTCCTGAGTGCAGGTTCGGTGATTCATGCCATGTCGGATGAGCAAGATATGCGGAAGATGGGGGGGCTCGCCTCCTCGTTCCCCTTTACCTATGCCATGATGCTCATGGGCAGCTTATCTCTAATTGGATTTCCTTTTCTAACTGGATTTTATTCCAAAGATGTGATCTTAGAGCTCGCTTACACTAAGTATACCATCAGTGGGAACTTTGCTTTCTGGTTGGGAAGTGTCTCTGTCCTTTTCACTTCTTATTACTCTTTTCGTTTACTTTTTCTAACATTTCTAGTACCAACTAA----------------------TTCATTCGGGCGAGACATCTTACGATGTCA---TGCGCCCATTCCTATGGCCATTCCTTTAATACTTCTGGCTTTCGGGAGTCTCTTTGTAGGATACTTGGCCAAACCAATTTTTGGGCCAATTCCCTCTTCGTACTACCAAAAAATGAGATTCTTGCCGAATCCGAGTTTGCTGCTCCAACCATTACCAAACTAATACCTATTCTGTTTAGTACTTCAGGTGCTTCTGTTGCGTATAATGTAAATCCCGTAGCGGATCAATTCCAACGAGCCTTTCAAACTAGTACTTTTTGTAATCGACTCTATAGCTTCTTCAATAAACGCTGGTTCTTCGATCAAGTTTTGAATGACTTTATAGTCAGATCGTTCTTGCGTTTCGGGTATGAAGTCTCATTCGAAGCTTTAGACAAAGGTGCTATTGAGATATTGGGCCCCTATGGTATCTCGTACACATTCCGACGATTGGCCGAGCGAATAAGTCAACTTCAAAGTGGATTTGTTTATCATTATGCCTTTGCAATGTTACTTGGTTCAACTCTATTTGTGACCTTTTCTCGTATGTGGGACTTTCTATCTTCTTGGGTAGATAATCGATCGTCTTTCATTTGGATAGTGAGTAGTTTTTATAATAATAAGTCAAGTCAAGAAATGATACTTTCTGTTTTGTCGAGCCCGGCTTTGGTCTCTGGTTTGATGGTTGTACGTGCTAAAAATCCGGTACATTCCGTTTTGTTTCCCATCCCAGTCTTTCGCAACACTTCAGGTTTACTTCTTTTGTTAGGTCTCGATTTTTCCGCTATGATCTTCCCAGTAGTTTATATAGGAGCTATAGCCGTTTCATTCCTATTCGTTGTTATGATGTTCCATATTCAAATAGCGGAGATTCACGAAGAAGTATTGCGCTATTTACCAGTGAGTGGTATTATTGGACTGATCTTTTGGTGGGAAATGTTCTTCATTTTAGATAATGAAACCATTCCATTACTACCAACCCAAAGAAATACGACCTCTCTGAGATATACGGTTTATGCCGGAAAGGTACGAAGTTGGACTAATTTGGAAACATTGGGCAATTTACTTTATACTTACTATTTTGTCTGGTTTTTGGTTTCTAGTCTTATTTTATTAGTAGCCATGATTGGGGCTATAGTACTGACTATGCATAGGACTACTAAGGTGAAAAGACAGGATGTATTCCGACGAAATGCTATTGATTCTAGAAGGACTATAATGAAGAGGACGACAGAC---------ATGAACAGACAAATCAAAAATTTCACTTTGAATTTCGGACCTCAACATCCTGCTGCTCATGGTGTTTCACGATTAGTATTGGAAATGAACGGAGAAGTGGTGGAACGTGCAGAACCACATATTGGATTACTCCATAGAGGGACTGAGAAATTAATAGAGTACAAAACTTATCTTCAAGCTTTACCTTATTTTGATCGTTTAGACTATGTTTCTATGATGGCCCAAGAACACGCTCATTCTTCAGCCGTAGAGAGACTTTTGAATTGCGAGGTACCATTACGAGCTCAATATATACGAGTGTTATTCCGTGAAATAACTCGAATTTCAAATCATTCACTTGCTTTAACTACTCATGCTATGGATGTGGGAGCATTAACTCCGTTCCTGTGGGCTTTTGAGGAGCGAGAGAAATTGTTGGAATTCTATGAAAGAGTCCCGGGAGCCAGGATGCATGCCAGTTTCATACGACCAGGTGGAGTGGCACAAGATCTGCCTCTTGGCTTATGTCGAGATATTGATTCCTCCACACAACAATTTGCTTCTCGTATCGACGAATTAGAAGAGATGTCAACCGGCAACCGTATCTGGAAACAACGATTAGTGGATATTGGTACTGTCACTGCGCAGCAAGCAAAGGATTGGGGCTTCAGTGGTGTAATGTTAAGAGGTCCAGGGGTATGCTGGGATTTGCGAAGAGCAGCACCTTACGATGTTTATGACCAATTGGATTTTGACGTACCAGTAGGTACCAGAGGAGATCGCTATGATCGTTACTGTATCCGTATCGAAGAGATGCGACAAAGTGTTCGGATCATTGTGCAATGTCTTAATCAAATGCCTAGTGGCATGATCAAAGCCGATGATCGTAAGCTATGTCCTCCATCACGATATCGAATGAAACTATCCATGGAATCCTCAATTCACCATTTCGAACCTTATACAGAAGGGTTTTCCGTACCAGCTCCTTCTACCTATACCGCAGTTGAAGCACCTAAAGGAGAATTTGGTGTCTTTCTGGTCAGTAATGGAAGCAATCGTCCTTACCGTCGTAAAATAAGAGCACCTGGCTCTGCCCATTCACAAGGACTCGATTCTATGTCCAAACATCACATGCCAGCCGATGTGGTCACCATCATAGGTACTCAAGATATTGTGTCTGGAGAGGTGGATAGAATGGATAACCAATTCATTTTCAAATATAGTTGGGAGACTTTACCCAAGAAATGGGTCAAAAAAATAGAAAAATCAGAACATGGGAATAGATCTGATACCAATACGGACTACCCATTTCAATTGTTGTGCTTTCTTAAATTGCATACCTATACAAGGTTTCAAGTTTTGATCGATATTTGCGGAGTTGATTATCCTTCTCGAAAACGAAGATTTGAAGTGGTCTATAATTTACTGAGTACTCGGTATAATTCGCGCATTCGCGTACAAACCTGTGCAGACGAAGTAACACGAATATCTCCGGTAGTCAGTCTATTTCCATCAGCTGGCCGGTGGGAGCGAGAAGTTTGGGATATGTTTGGTGTTTCTTCCATCAATCATCCGGATCTACGCCGTATATTAACAGATTATGGTTTCGAGGGTCATCCATTACGAAAAGACTTTCCTCTGAGTGGATATGTAGAAGTACGCTATGATGATCCAGAGAAACGTGTGGTTTCTGAGCCCATTGAGATGACCCAAGAATTTCGCTATTTCGATTTTGCTAGTCCTTGGGAACAACGTAACGAAGGA???????????????????????????????????????????????????????????????????????????????????????????????????????????????????????????????????????????????????????????????????????????????????????????????????????????????????????????????????????????????????????????????????????????????????????????????????????????????????????????????????????????????????????????????????????????????????????????????????????????????????????????????????????????????????????????????????????????????????????????????????????????????????????????????????????????????????????????????????????????????????????????????????????????????????????????????????????????????????????????????????????????????????????????????????????????????????????????????????????????????????????????????????????????????????????????????????????????????????????????????????????????????????????????????????????????????????????????????????????????????????????????????????????????????????????????????????????????????????????????????????????????????????????????????????????????????????????????????????????????????????????????????????????????????????????????????????????????????????????????????????????????????????????????????????????????????????????????????????????????????????????????????????????????????????????????????????????????????????????????????????????????????????????????????????????????????????????????????????????????????????????????????????????????????????????????????????????????????????????????????????????????????????????????????????????????????????????????????????????????????????????????????????????????????????????????????????????????????????????????????????????????????????????????????????????????????????????????????????????????????????????????????????????????????????????????????????????????????????????????????????????????????????????????????????????????????????????????????????????????????????????????ATGTTTCCCCTCCATTTTCATTACGAAGATGTTTCACGTCAAGATCCGTTGCTCAAACCGAATCACGCCAACGTTATGGACGTTCCTGGATTGTGTGAAATAAGAGTAGTACCAAAGGCAGCACCTTCTGATTTCATAATCCAAAATGGAAAATTGGCTATGGAGATTCCGTGCGGTCAGAAATTTATACGGACACGCAGGGGTTCGATAGGAAAGTCGTTTCAATCCAATCCATTCTTGGGGTCAAATAAAGACAAAGGATATGTCAATGACCTAGCACGACAAAGCACTCTCCGAGGGCATGGAATGTTTCATTTTTTGGTCAGAATCTCGACAGTAATGTCTCTCTTAGATTCTCTGGTGGAAATACGGGAAAACTCCATTCAATTCTCGATGGAAACGGAGTTTTGCGAATTCTCCCCGGAACTAGAAGATCATTTTGAGATCTTCGAACATATTCGAGGGTTCAATGTAACTATTGTCACTTCAGCCAACACACAAGATGAGACTTTACTACCGTGGAGCGGCTTTTTGCAAAAAGATGAGGGAGAAACTCAG?????????????????????????????????????????????????????????????????????????????????????????????????????????????????????????????????????????????????????????????????????????????????????????????????????????????????????????????????????????????????????????????????????????????????????????????????????????????????????????????????????????????????????????????????????????????????????????????????????????????????????????????????????????????????????????????????????????????????????????????????????????????????????????????????????????????????????????????????????????????????????????????????????????????????????????????????????????????????????????????????????????????????????????????????????????????????????????????????????????????????????????????????????????????????????????????????????????????????????????????????????????????????????????????????????????????????????????????????????????????????????????????????????????????????????????????????????????????????????????????????????????????????????????????????????????????????????????????????????????????????????????????????????????????????????????????????????????????????????????????????????????????????????????????????????????????????????????????????????????????????????????????????????????????????????????????????????????????????????????????????????????????????????????????????????????????????????????????????????????ATGCCTACAATAAATCAATTGATTCGTCATGGTAGAGAAGAAAAACGGCGCACGGACCGTACTCGAGCTTCGGATCAATGTCCCCAGAAGCAAGGAGTACGCCCGCGTGTTTCAACGAGAACACCGAAAAAACCTAATTCAGCTCTACGTAAGATAGCCAAAGTACGGTTGAGCAATCGACATGATATATTTGCTCACATTCCGGGCGAAGGTCATAATTTGCAGGAACATTCTATGGTCTTAATAAGAGGAGGTAGAGTGAAAGATTCGCCAGGTGTGAAATCCCATTGTATTCGAGGAGTCAAGGATTTGCTGGGAATTCCGGATCGAAGAAGAGGCAGATCAAAATATGGTGCAGAAAAACCCAAATCGATAATGTCATATATTTCAGGAGCTAGATTAGTTGACGATAAACAAGTAAAAATTGCCTCAACAAAAATTGATGGAATTGGACCTAAAAAAGCCATTCAGGTTTGTTATCGATTAGGTATCAGTGATAACATTAAGATAAAAGAGTTAACTAAATATCAGATCGACCAAATTGAACAAATGATAGGTCAAGATCATGTTGTTCATTGGGAATTGAAGAGGGGAGAACGAGCAGACATCGAACGATTAATTTCTATTTCTTGTTATCGTGGAATTCGTCATCAAGATGGATTGCCCTTACGCGGTCAACGAACTCATACTAATGCTAGGACTTGTCGTAAGAAAATTCGGAAA??????????????????????????????????????????????????????????????????????????????????????????????????????????????????????????????????????????????????????????????????????????????????????????????????????????????????????????????????????????????????????????????????????????????????????????????????????????????????????????????????????????????????????????????????????????????????????????????????????????????????????????????????????????????????????????????????????????????????????????????????????????????????????????????????????????????????????????????????????????????????????????????????????????????????????????????????????????????????????????????????????????????????????????????????????????????????????????????????????????????????????????????????????????????????????????????????????????????????????????????????????????????????????????????????????????????????????????????????????????????????????????????????????????????????????????????????????????????????????????????????????????????????????????????????????????????????????????????????????????????????????????????????????????????????????????????????????????????????????????????????????????????????????????????????????????????????????????????????????????????????????????????????????????????????????????????????????????????????????????????????????????ATGGCACGAAAAGGAAATCCGATTTCGGTAAGACTTGATCTGAATCGTAGTTCAGATTCAAGTTGGTTTAATGATTATTATTATAGTAAATTAGTATATCAAGATATCAATCTGAGATCTTATTTTGGTTCGATACGTCCACCTACGAGACTTACCTTTGGCTTTCGCCTCGGTAGGTGTATTATTATACATTTTCAAAAACGAACATTCATTAATTTCTTTCTTCCTCGTCGACCACAACGACGGAAACGACGCAAAAAATCCAGACCCGGAAAGACGAAGGGCCGGTGGTGGGAA---TTGGGGAAAGTCGGGCCGATCGAGTGTCTTTATTCAAGCGAGGGTAGAAAAGAAGAACGAAACGAAGTGAGAGACCGAAGGGCCGGGAAAAGAGTCGAGTCGATCAGGCTTGACGACCAGAAAAAGCAAAACGAAATCCGGGTTTGGCCAAAAAAGAAGCAACGCTATGGATACCATGACCGATCACCATCGATAAAGAAGAATCTTTCTAAATCACTTCGGGTCAGCGGGGCCTTCAAGCATCCGAAATACGCCGAGGTTGTAAATGACATAGCCTTTCTGATAGAAAATGATTCTTCCTTCAAAAAAACGAAGTTATTCAAGTTCTTTTTCCCAAAGAAGTCACGCTACGACGGCCCGACAAGTCATCTACTTAAAAGGACCCTCCCTGCAGTGCGCCCTTCCTTGAATTATTCGGTCATGCAATACTTATTGAATACAAAGAAAAAAATGCATTTCGATCCCGTCCTAGTTCTCAATCATTTCGTGGCACCGGGCGTGGTTGAACCATCCACGATGAATAGAGCTAATGCGCAGGGAGGAAGCTTAGATAAGAGAATACGTTCTCGCATCGCTTTTTTTGTGGAAAGCTCGACCAGCCAGAAAAAGTGTTTGGCCGAAGCCAAAAAGAGGTTGACCCACTTCATTCGCCAAGCGAATGATCTTCGCTTCGCGGGAAGAAGAAAAACCACCATCTCGCTCTTTCCTTTCTTCGGTGCTACCTTTTTCTTTCCAAGGGATGGAGTTAGAGTTTATAATAACCTGTTTTTTAAAGATGCCCGGGAACAACTCCTAGGTCAATTAAGGATAAAATGTTGGAACCTCATGGGTAAGGATAAGGTAATGAAATTGATAGAAAAATTCATAGATCTAGGTGGGATAAGAGAATTGATAAAGGGAATAGAGATGATGATAGAGATCATACTGAAAAACATAAGAATTGCTTACGGGTCTAACTCTTATTTGAACGAAGTGAAAAAAATGCGATCTTTGTTGTCTAATAGAACAAACACTAATACCTTAATTGAATCGGTCAAGATCAAATCTGTTTATCAAAGTGCTTCTCCGATTGCTCAAGACATATCTTTTCAACCGAAAAAGAAAAGAGGATCATTTCGTTCTATTTTTAGTAAAATAGTGAAAAAGATTCCATTAGTAATGAAAAGGGGGGTAGAGGGGATCCGTATATGTTGTTCAGGTCGATTAGAAGGTGCAGAAATTGCTAGAACTGAATGCGGAAAGTATGGAAAAACATCTTGTAATGTATTACACCAGAAAATTGATTATGCTTCTGCGGAAGTATCTACTCGTTACGGAATCGTAGGTGTCAAAGTGTGGATTTCTTATAGTCCAATGACTGCATTAAGATTTAAAACTTGTCGTCTAGTTTCAGGAAATGTTCGG---AATAAAGAACTTACACTATCGCAACGCATCGCTCTCCGAAAATGGAGAATGAAGAAAAAATCTATTAAG---AAAAAGATGTATCCGAGAAAAAATCGTAACAGTTACATACAATTACGAACTACACGAAAGTTGTCCCTTTTTCATGGGAATTTACCCATCACAAAGATGCACAGAAGAACAAAACGAACTTCATATATCCCTTTTCTACTCAATCCAGAAACAAGATTGGACGTTATTCTGGTTCGTCTACATTTTTGTGAAACTATTCCTCAAGCAAGGCAGCCGATAAGTCATCGAAAAGTGTGTGTGAATAATGGAATAGTAAACATTAGTCATTTTAAAGTTTCCCACGGTGATATAATATCTTTTCAAGAAAATTACGCGAGAACCCGCGGTGAAGAAATAAGGAAATTTTTCTATATCAAAATATCAGTTGAAAAAATCATAGGCACAGAATGGTTCCGCCGAGTAAGAATGCGGAGCAGAAGCAAAACAGAATGGTTCCGCCGACTCAAAACTAAGAAGGGATGCCGCCTACTACTAAAAGACCGGTTTTTGCAA---AAGTTACATTCTTCTATGCAAGAACAAGACTTAGAAAGAACAAAGAAGTTTGGA------------------------TCCGACGCTGAGCACAACAGAATGAAGAGGAATTTTTCTCACTCCGTGACCTTATTCTTATCGAAG---------------------------------------------------------------------------------------------------------------------AAGAGAAGAATCAAAAGGATAGAACTACCTACTCATTATTCGGAGGTCAATCATAGAACACTAAAAGCTGTGGTATCTTATGGACCTAACATAGATCACATCCCTCACGACATAAGATTGAAAGATCCAAACCTTCCTCTTCGGAGCGGAAAGGGACGTGGCCAAAACATGGGGGGCTTAGATAGTGAGCAAAAACAATTGATCAAGAAATTGGTCAACTTTCACATGAAAGAAGGTAAAAGAACGAAGGTTCGTGCTATTGTTTATCAAACTTTTCATCGCCCAGCTCGAACTGAAGGCGATGTAATCAAACTTATGATTGACGCCGTAGAGAATATAAAGCCCATATGCAAAGTAGAAAAAGTCAGAGTAGCAGGTACTATTTATGATGTCCCCGGGATTGTAGCCAGGGATCGTCAACAAACCTTAGCTATTCGTTGGATCCTTGAAGCAGCTTTCAAACGACGTATATCCTACAGGATAAGCTTAGAGAAATGTTCATTTGATGAGATACTGGATGCTTACCGAAAGAGGGGAATTTCGCGTAAGAAAAGGGAGAATCTTCATGGACTGGCTTCCGCCAATCGAAGTTTCGCGCATTTCAGATGGTGG????????????????????????????????????????????????????????????????????????????????????????????????????????????????????????????????????????????????????????????????????????????????????????????????????????????????????????????????????????????????????????????????????????????????????????????????????????????????????????????????????????????????????????????????????????????????????????????????????????????????????????????????????????????????????????????????????????????????????????????????????????????????????????????????????????????????????????????????????????????????????????????????????????????????????????????????????????????????????????????????????????????????????
[truncated: 2,279,631 more chars]
