# Supplementary material for: The mitochondrial genome map of Nelumbo nucifera reveals ancient evolutionary features
Source: Sci Rep. 2016 Jul 22;6:30158. doi: 10.1038/srep30158 (PMC4957087; doi:10.1038/srep30158)
Supplement: Supplementary Data S2 [file srep30158-s3.zip]

Archive with 129 entries (127 files):
- jModelTest/
- jModelTest/nad4L.jmt1
- jModelTest/nad5.jmt1
- jModelTest/nad6.jmt1
- jModelTest/nad7.jmt1
- jModelTest/nad9.jmt1
- jModelTest/rpl2.jmt1
- jModelTest/rpl5.jmt1
- jModelTest/rpl10.jmt1
- jModelTest/rpl16.jmt1
- jModelTest/rps1.jmt1
- jModelTest/rps2.jmt1
- jModelTest/rps3.jmt1
- jModelTest/rps4.jmt1
- jModelTest/rps7.jmt1
- jModelTest/rps10.jmt1
- jModelTest/rps11.jmt1
- jModelTest/rps12.jmt1
- jModelTest/rps13.jmt1
- jModelTest/rps14.jmt1
- jModelTest/rps19.jmt1
- jModelTest/sdh3.jmt1
- jModelTest/sdh4.jmt1
- jModelTest/00All.jmt1
- jModelTest/atp1.jmt1
- jModelTest/atp4.jmt1
- jModelTest/atp6.jmt1
- jModelTest/atp8.jmt1
- jModelTest/atp9.jmt1
- jModelTest/ccmB.jmt1
- jModelTest/ccmC.jmt1
- jModelTest/ccmFC.jmt1
- jModelTest/ccmFN.jmt1
- jModelTest/cob.jmt1
- jModelTest/cox1.jmt1
- jModelTest/cox2.jmt1
- jModelTest/cox3.jmt1
- jModelTest/matR.jmt1
- jModelTest/mttB.jmt1
- jModelTest/nad1.jmt1
- jModelTest/nad2.jmt1
- jModelTest/nad3.jmt1
- jModelTest/nad4.jmt1
- Trees/
- Trees/atp1.phyml.tree
- Trees/atp1.RAxML.tree
- Trees/atp4.phyml.tree
- Trees/atp4.RAxML.tree
- Trees/atp6.phyml.tree
- Trees/atp6.RAxML.tree
- Trees/atp8.phyml.tree
- Trees/atp8.RAxML.tree
- Trees/atp9.phyml.tree
- Trees/atp9.RAxML.tree
- Trees/ccmB.phyml.tree
- Trees/ccmB.RAxML.tree
- Trees/ccmC.phyml.tree
- Trees/ccmC.RAxML.tree
- Trees/ccmFC.phyml.tree
- Trees/ccmFC.RAxML.tree
- Trees/ccmFN.phyml.tree
- Trees/ccmFN.RAxML.tree
- Trees/cob.phyml.tree
- Trees/cob.RAxML.tree
- Trees/cox1.phyml.tree
- Trees/cox1.RAxML.tree
- Trees/cox2.phyml.tree
- Trees/cox2.RAxML.tree
- Trees/cox3.phyml.tree
- Trees/cox3.RAxML.tree
- Trees/matR.phyml.tree
- Trees/matR.RAxML.tree
- Trees/mttB.phyml.tree
- Trees/mttB.RAxML.tree
- Trees/nad1.phyml.tree
- Trees/nad1.RAxML.tree
- Trees/nad2.phyml.tree
- Trees/nad2.RAxML.tree
- Trees/nad3.phyml.tree
- Trees/nad3.RAxML.tree
- Trees/nad4.phyml.tree
- Trees/nad4.RAxML.tree
- Trees/nad4L.phyml.tree
- Trees/nad4L.RAxML.tree
- Trees/nad5.phyml.tree
- Trees/nad5.RAxML.tree
- Trees/nad6.phyml.tree
- Trees/nad6.RAxML.tree
- Trees/nad7.phyml.tree
- Trees/nad7.RAxML.tree
- Trees/nad9.phyml.tree
- Trees/nad9.RAxML.tree
- Trees/rpl10.phyml.tree
- Trees/rpl10.RAxML.tree
- Trees/rpl16.phyml.tree
- Trees/rpl16.RAxML.tree
- Trees/rpl2.phyml.tree
- Trees/rpl2.RAxML.tree
- Trees/rpl5.phyml.tree
- Trees/rpl5.RAxML.tree
- Trees/rps1.phyml.tree
- Trees/rps1.RAxML.tree
- Trees/rps10.phyml.tree
- Trees/rps10.RAxML.tree
- Trees/rps11.phyml.tree
- Trees/rps11.RAxML.tree
- Trees/rps12.phyml.tree
- Trees/rps12.RAxML.tree
- Trees/rps13.phyml.tree
- Trees/rps13.RAxML.tree
- Trees/rps14.phyml.tree
- Trees/rps14.RAxML.tree
- Trees/rps19.phyml.tree
- Trees/rps19.RAxML.tree
- Trees/rps2.phyml.tree
- Trees/rps2.RAxML.tree
- Trees/rps3.phyml.tree
- Trees/rps3.RAxML.tree
- Trees/rps4.phyml.tree
- Trees/rps4.RAxML.tree
- Trees/rps7.phyml.tree
- Trees/rps7.RAxML.tree
- Trees/sdh3.phyml.tree
- Trees/sdh3.RAxML.tree
- Trees/sdh4.phyml.tree
- Trees/sdh4.RAxML.tree
- Trees/nad7_remove_Spirodela_Phoenix.RAxML.tree
- Trees/nad7_remove_Spirodela_Phoenix.phyml.tree
- Trees/00ALL.tree
