# Supplementary material for: The mitochondrial genome map of Nelumbo nucifera reveals ancient evolutionary features
Source: Sci Rep. 2016 Jul 22;6:30158. doi: 10.1038/srep30158 (PMC4957087; doi:10.1038/srep30158)
Supplement: Supplementary Data S2 [file srep30158-s3.zip › jModelTest/nad4L.jmt1]

-------------------------- jModeltest 2.1.10 v20160303 --------------------------
(c) 2011-onwards D. Darriba, G.L. Taboada, R. Doallo and D. Posada,
(1) Department of Biochemistry, Genetics and Immunology
    University of Vigo, 36310 Vigo, Spain.
(2) Department of Electronics and Systems
    University of A Coruna, 15071 A Coruna, Spain.
e-mail: ddarriba@udc.es, dposada@uvigo.es
--------------------------------------------------------------------------------
 
Fri Apr 01 20:45:35 CST 2016
Linux 3.13.0-32-generic, arch: amd64, bits: 64, numcores: 48
 
--------------------------------------------------------------------------------
Citation: Darriba D, Taboada GL, Doallo R and Posada D. 2012.
          "jModelTest 2: more models, new heuristics and parallel computing".
          Nature Methods 9(8), 772.
--------------------------------------------------------------------------------
 
jModelTest 2.1.10 v20160303
Copyright (C) 2011 D. Darriba, G.L. Taboada, R. Doallo and D. Posada
This program comes with ABSOLUTELY NO WARRANTY
This is free software, and you are welcome to redistribute it under certain
conditions
 
Notice: This program may contain errors. Please inspect results carefully.
 
 
Arguments = -g 4 -i -f -AIC -BIC -a -S SPR -o nad4L.jmt1 -d nad4L.fas

Reading data file "nad4L.fas"... OK.
  number of sequences: 77
  number of sites: 300
 
 
---------------------------------------------------------------
*                                                             *
*        COMPUTATION OF LIKELIHOOD SCORES WITH PHYML          *
*                                                             *
---------------------------------------------------------------
 
::Settings::
 
 Phyml version = 20131022
 Phyml binary = phyml
 Phyml path = /usr/bin/
 Candidate models = 24
   number of substitution schemes = 3
   including models with equal/unequal base frequencies (+F)
   including models with/without a proportion of invariable sites (+I)
   including models with/without rate variation among sites (+G) (nCat = 4)
 Optimized free parameters (K) = substitution parameters + 151 branch lengths + topology 
 Base tree for likelihood calculations = ML tree
 Tree topology search operation = SPR
 
 
 
::Progress::
 
Model 		 Exec. Time 	 Total Time 	 -lnL
-------------------------------------------------------------------------
JC		00h:00:24:07	00h:00:25:07	    3535.9814	 (1/24)
F81+I		00h:00:33:07	00h:00:34:00	    3383.9468	 (2/24)
F81		00h:00:41:00	00h:00:41:08	    3488.0874	 (3/24)
JC+I		00h:00:42:03	00h:00:42:09	    3446.8761	 (4/24)
SYM		00h:00:43:00	00h:00:44:00	    3410.3657	 (5/24)
GTR+I		00h:00:43:05	00h:00:44:02	    3265.9180	 (6/24)
K80		00h:00:43:03	00h:00:44:03	    3458.2723	 (7/24)
K80+I		00h:00:43:07	00h:00:44:05	    3368.3259	 (8/24)
HKY+I		00h:00:46:01	00h:00:46:06	    3280.3885	 (9/24)
GTR		00h:00:48:05	00h:00:49:04	    3347.0265	 (10/24)
HKY		00h:00:50:01	00h:00:50:09	    3388.3712	 (11/24)
SYM+I		00h:00:51:07	00h:00:52:06	    3335.7954	 (12/24)
SYM+G		00h:01:03:05	00h:01:03:08	    3294.0829	 (13/24)
F81+G		00h:01:09:09	00h:01:10:00	    3343.7500	 (14/24)
JC+G		00h:01:22:00	00h:01:22:02	    3411.2256	 (15/24)
HKY+G		00h:01:29:08	00h:01:30:00	    3232.6840	 (16/24)
K80+G		00h:01:49:07	00h:01:49:09	    3328.7661	 (17/24)
HKY+I+G		00h:01:52:00	00h:01:52:00	    3232.0075	 (18/24)
JC+I+G		00h:01:57:03	00h:01:57:04	    3410.3918	 (19/24)
GTR+G		00h:02:01:04	00h:02:01:06	    3202.5835	 (20/24)
F81+I+G		00h:02:07:00	00h:02:07:01	    3341.6108	 (21/24)
K80+I+G		00h:02:20:09	00h:02:21:00	    3327.5587	 (22/24)
SYM+I+G		00h:02:21:06	00h:02:21:08	    3293.2892	 (23/24)
GTR+I+G		00h:02:34:07	00h:02:34:07	    3202.3124	 (24/24)
 
   Model = JC
   partition = 000000
   -lnL = 3535.9814
   K = 152 
 
   Model = JC+I
   partition = 000000
   -lnL = 3446.8761
   K = 153
   p-inv = 0.3140 
 
   Model = JC+G
   partition = 000000
   -lnL = 3411.2256
   K = 153
   gamma shape = 0.7320 
 
   Model = JC+I+G
   partition = 000000
   -lnL = 3410.3918
   K = 154
   p-inv = 0.1420
   gamma shape = 1.1190 
 
   Model = F81
   partition = 000000
   -lnL = 3488.0874
   K = 155
   freqA = 0.2540 
   freqC = 0.2170 
   freqG = 0.1472 
   freqT = 0.3818  
 
   Model = F81+I
   partition = 000000
   -lnL = 3383.9468
   K = 156
   freqA = 0.2486 
   freqC = 0.2147 
   freqG = 0.1320 
   freqT = 0.4047 
   p-inv = 0.3170 
 
   Model = F81+G
   partition = 000000
   -lnL = 3343.7500
   K = 156
   freqA = 0.2314 
   freqC = 0.2134 
   freqG = 0.1299 
   freqT = 0.4254 
   gamma shape = 0.6320 
 
   Model = F81+I+G
   partition = 000000
   -lnL = 3341.6108
   K = 157
   freqA = 0.2330 
   freqC = 0.2103 
   freqG = 0.1285 
   freqT = 0.4282 
   p-inv = 0.1350
   gamma shape = 0.9220 
 
   Model = K80
   partition = 010010
   -lnL = 3458.2723
   K = 153
   kappa = 2.9516 (ti/tv = 1.4758) 
 
   Model = K80+I
   partition = 010010
   -lnL = 3368.3259
   K = 154
   kappa = 3.0636 (ti/tv = 1.5318)
   p-inv = 0.3150 
 
   Model = K80+G
   partition = 010010
   -lnL = 3328.7661
   K = 154
   kappa = 3.2730 (ti/tv = 1.6365)
   gamma shape = 0.6990 
 
   Model = K80+I+G
   partition = 010010
   -lnL = 3327.5587
   K = 155
   kappa = 3.3040 (ti/tv = 1.6520)
   p-inv = 0.1390
   gamma shape = 1.0360 
 
   Model = HKY
   partition = 010010
   -lnL = 3388.3712
   K = 156
   freqA = 0.2594 
   freqC = 0.1813 
   freqG = 0.1380 
   freqT = 0.4213 
   kappa = 3.5026 (ti/tv = 1.6406) 
 
   Model = HKY+I
   partition = 010010
   -lnL = 3280.3884
   K = 157
   freqA = 0.2852 
   freqC = 0.1670 
   freqG = 0.1273 
   freqT = 0.4204 
   kappa = 3.9463 (ti/tv = 1.7348)
   p-inv = 0.3140 
 
   Model = HKY+G
   partition = 010010
   -lnL = 3232.6840
   K = 157
   freqA = 0.2746 
   freqC = 0.1576 
   freqG = 0.1213 
   freqT = 0.4465 
   kappa = 4.5228 (ti/tv = 1.9608)
   gamma shape = 0.5910 
 
   Model = HKY+I+G
   partition = 010010
   -lnL = 3232.0075
   K = 158
   freqA = 0.2757 
   freqC = 0.1570 
   freqG = 0.1210 
   freqT = 0.4463 
   kappa = 4.5244 (ti/tv = 1.9553)
   p-inv = 0.1350
   gamma shape = 0.8630 
 
   Model = SYM
   partition = 012345
   -lnL = 3410.3657
   K = 157
   R(a) [AC] =  2.3382
   R(b) [AG] =  2.9047
   R(c) [AT] =  2.3033
   R(d) [CG] =  0.5041
   R(e) [CT] =  6.4022
   R(f) [GT] =  1.0000 
 
   Model = SYM+I
   partition = 012345
   -lnL = 3335.7954
   K = 158
   R(a) [AC] =  2.3440
   R(b) [AG] =  3.2709
   R(c) [AT] =  2.2052
   R(d) [CG] =  0.5232
   R(e) [CT] =  6.1591
   R(f) [GT] =  1.0000
   p-inv = 0.2940 
 
   Model = SYM+G
   partition = 012345
   -lnL = 3294.0828
   K = 158
   R(a) [AC] =  2.3973
   R(b) [AG] =  3.1054
   R(c) [AT] =  2.1936
   R(d) [CG] =  0.4694
   R(e) [CT] =  6.7426
   R(f) [GT] =  1.0000
   gamma shape = 0.7510 
 
   Model = SYM+I+G
   partition = 012345
   -lnL = 3293.2892
   K = 159
   R(a) [AC] =  2.4423
   R(b) [AG] =  3.1326
   R(c) [AT] =  2.2270
   R(d) [CG] =  0.4626
   R(e) [CT] =  6.8476
   R(f) [GT] =  1.0000
   p-inv = 0.0870
   gamma shape = 0.9440 
 
   Model = GTR
   partition = 012345
   -lnL = 3347.0265
   K = 160
   freqA = 0.2836 
   freqC = 0.1323 
   freqG = 0.2019 
   freqT = 0.3823 
   R(a) [AC] =  3.6179
   R(b) [AG] =  3.3427
   R(c) [AT] =  1.7998
   R(d) [CG] =  0.9299
   R(e) [CT] =  9.7119
   R(f) [GT] =  1.0000 
 
   Model = GTR+I
   partition = 012345
   -lnL = 3265.9180
   K = 161
   freqA = 0.2930 
   freqC = 0.1428 
   freqG = 0.1607 
   freqT = 0.4036 
   R(a) [AC] =  2.4132
   R(b) [AG] =  3.3233
   R(c) [AT] =  1.0972
   R(d) [CG] =  0.7747
   R(e) [CT] =  6.2742
   R(f) [GT] =  1.0000
   p-inv = 0.3040 
 
   Model = GTR+G
   partition = 012345
   -lnL = 3202.5835
   K = 161
   freqA = 0.2917 
   freqC = 0.1133 
   freqG = 0.1623 
   freqT = 0.4327 
   R(a) [AC] =  5.1846
   R(b) [AG] =  4.2228
   R(c) [AT] =  1.1045
   R(d) [CG] =  1.5890
   R(e) [CT] =  13.2177
   R(f) [GT] =  1.0000
   gamma shape = 0.6070 
 
   Model = GTR+I+G
   partition = 012345
   -lnL = 3202.3124
   K = 162
   freqA = 0.2922 
   freqC = 0.1136 
   freqG = 0.1611 
   freqT = 0.4331 
   R(a) [AC] =  5.0862
   R(b) [AG] =  4.2532
   R(c) [AT] =  1.0911
   R(d) [CG] =  1.5707
   R(e) [CT] =  12.8949
   R(f) [GT] =  1.0000
   p-inv = 0.0790
   gamma shape = 0.7430 
 
  Best-fit models should be reoptimized for comparison with unconstrained likelihood
 
Computation of likelihood scores completed. It took 00h:02:34:08.
 


---------------------------------------------------------------
*                                                             *
*             AKAIKE INFORMATION CRITERION (AIC)              *
*                                                             *
---------------------------------------------------------------
 
 Model selected: 
   Model = GTR+G
   partition = 012345
   -lnL = 3202.5835
   K = 161
   freqA = 0.2917 
   freqC = 0.1133 
   freqG = 0.1623 
   freqT = 0.4327 
   R(a) [AC] =  5.1846
   R(b) [AG] =  4.2228
   R(c) [AT] =  1.1045
   R(d) [CG] =  1.5890
   R(e) [CT] =  13.2177
   R(f) [GT] =  1.0000
   gamma shape = 0.6070 
 
Tree for the best AIC model = (Chara_vulgaris:0.01919946,Nitella_hyalina:0.03760399,((Roya_obtusa:0.26722670,(Chaetosphaeridium_globosum:0.14860919,(Mesostigma_viride:0.43871059,(Chlorokybus_atmophyticus:0.31429771,Entransia_fimbriata:0.36374263):0.05454690):0.08717941):0.09385220):0.08672390,((Huperzia_squarrosa:0.08057506,((Phaeoceros_laevis:0.17450085,(Cycas_taitungensis:0.03003504,(Amborella_trichopoda|nad4L:0.03581491,(((Phoenix_dactylifera:0.01887323,((Triticum_aestivum:0.00000015,(((Oryza_sativa_Japonica_Group:0.00000001,(Zea_mays_subsp_parviglumis:0.00317389,(Zea_mays_subsp_mays:0.00000001,(Zea_perennis:0.00000001,Zea_luxurians:0.00000002):0.00000020):0.00000020):0.00315190):0.00000023,(Tripsacum_dactyloides:0.00000001,Oryza_sativa_Indica_Group:0.00000024):0.00000001):0.00000024,(Oryza_rufipogon:0.00000001,Sorghum_bicolor:0.00000001):0.00000001):0.00311938):0.00000024,(Triticum_timopheevii:0.00000001,Aegilops_speltoides:0.00000002):0.00000026):0.01922953):0.01508693,(Liriodendron_tulipifera:0.00000048,(Butomus_umbellatus:0.01935050,Spirodela_polyrhiza:0.01487926):0.01440061):0.00332128):0.01374652,((Helianthus_annuus:0.00342802,(Nelumbo_nucifera:0.00298195,(Vitis_vinifera:0.00000024,(((Ricinus_communis:0.00335038,Malus_x_domestica:0.04180985):0.00305264,(Batis_maritima:0.00349480,(Brassica_carinata:0.00000002,((Arabidopsis_thaliana:0.00649225,Brassica_juncea:0.00000001):0.00000036,(Brassica_napus:0.00000002,(Raphanus_sativus:0.00000001,(Brassica_rapa_subsp_campestris:0.00000001,Brassica_oleracea:0.00000002):0.00000001):0.00000022):0.00000022):0.00000023):0.01341752):0.00631552):0.00294730,((Carica_papaya:0.01596136,Cucurbita_pepo:0.00956394):0.00309175,(Cucumis_sativus:0.00603829,(Citrullus_lanatus:0.00000002,(Glycine_max:0.00000023,(Vigna_radiata:0.00000023,(Lotus_japonicus:0.00000001,Millettia_pinnata:0.00313722):0.00309696):0.00303804):0.00906657):0.00000001):0.00298653):0.00000021):0.00302651):0.00000020):0.00295909):0.00000019,((((Beta_vulgaris_subsp_vulgaris:0.00000001,(Beta_macrocarpa:0.00000001,Beta_vulgaris_subsp_maritima:0.00000001):0.00000001):0.01048713,(Silene_latifolia:0.00325851,Silene_vulgaris:0.00334393):0.01008935):0.02246389,((Ajuga_reptans:0.01890580,(Salvia_miltiorrhiza:0.00000007,Mimulus_guttatus:0.00626415):0.00000007):0.00608911,(Boea_hygrometrica:0.00828300,Daucus_carota_subsp_sativus:0.00665006):0.00425541):0.00000018):0.00293926,(Nicotiana_tabacum:0.00933993,(Asclepias_syriaca:0.01589239,Rhazya_stricta:0.00000001):0.00625205):0.00299554):0.00000025):0.00756865):0.04036972):0.05829918):0.11971993):0.02248278,(Sphagnum_palustre:0.02854454,(((Funaria_hygrometrica:0.00000001,Physcomitrella_patens:0.00393873):0.00409331,((Bartramia_pomiformis:0.00000022,Ptychomnion_cygnisetum:0.02419375):0.00397126,((Hypnum_imponens:0.00000001,(Anomodon_rugelii:0.00375738,Climacium_americanum:0.00000001):0.00377723):0.00781144,(Orthotrichum_stellatum:0.00000001,Ulota_hutchinsiae:0.00000001):0.00788961):0.00000032):0.00809877):0.01710953,(Tetraphis_pellucida:0.02264867,(Buxbaumia_aphylla:0.02577972,Atrichum_angustatum:0.02827677):0.00346826):0.00000080):0.00982225):0.01288883):0.00582747):0.01052284,(Treubia_lacunosa:0.02017173,(Pleurozia_purpurea:0.03138840,Marchantia_polymorpha:0.00000005):0.00000005):0.00431773):0.06080125):0.14693667);
 
 
* AIC MODEL SELECTION : Selection uncertainty
 
Model             -lnL    K      AIC       delta       weight   cumWeight
------------------------------------------------------------------------- 
GTR+G       3202.58351   161  6727.167020   0.000000    0.674557   0.674557 
GTR+I+G     3202.31238   162  6728.624760   1.457740    0.325443   1.000000 
HKY+G       3232.68402   157  6779.368040  52.201020   3.12e-012   1.000000 
HKY+I+G     3232.00750   158  6780.015000  52.847980   2.26e-012   1.000000 
GTR+I       3265.91801   161  6853.836020  126.669000   2.10e-028   1.000000 
HKY+I       3280.38845   157  6874.776900  147.609880   5.97e-033   1.000000 
SYM+G       3294.08285   158  6904.165700  176.998680   2.48e-039   1.000000 
SYM+I+G     3293.28923   159  6904.578460  177.411440   2.02e-039   1.000000 
K80+I+G     3327.55870   155  6965.117400  237.950380   1.44e-052   1.000000 
K80+G       3328.76608   154  6965.532160  238.365140   1.17e-052   1.000000 
SYM+I       3335.79538   158  6987.590760  260.423740   1.90e-057   1.000000 
F81+I+G     3341.61084   157  6997.221680  270.054660   1.54e-059   1.000000 
F81+G       3343.74998   156  6999.499960  272.332940   4.93e-060   1.000000 
GTR         3347.02652   160  7014.053040  286.886020   3.41e-063   1.000000 
K80+I       3368.32589   154  7044.651780  317.484760   7.73e-070   1.000000 
F81+I       3383.94678   156  7079.893560  352.726540   1.72e-077   1.000000 
HKY         3388.37120   156  7088.742400  361.575380   2.06e-079   1.000000 
JC+G        3411.22560   153  7128.451200  401.284180   4.91e-088   1.000000 
JC+I+G      3410.39184   154  7128.783680  401.616660   4.16e-088   1.000000 
SYM         3410.36571   157  7134.731420  407.564400   2.13e-089   1.000000 
JC+I        3446.87608   153  7199.752160  472.585140   1.62e-103   1.000000 
K80         3458.27233   153  7222.544660  495.377640   1.82e-108   1.000000 
F81         3488.08738   155  7286.174760  559.007740   2.77e-122   1.000000 
JC          3535.98137   152  7375.962740  648.795720   8.81e-142   1.000000
-------------------------------------------------------------------------
-lnL:	negative log likelihod
 K:	number of estimated parameters
 AIC:	Akaike Information Criterion
 delta:	AIC difference
 weight:	AIC weight
 cumWeight:	cumulative AIC weight
 
 
* AIC MODEL SELECTION : Confidence interval
 
There are 24 models in the 100% confidence interval: [ GTR+G GTR+I+G HKY+G HKY+I+G GTR+I HKY+I SYM+G SYM+I+G K80+I+G K80+G SYM+I F81+I+G F81+G GTR K80+I F81+I HKY JC+G JC+I+G SYM JC+I K80 F81 JC ] 
 
 
* AIC MODEL SELECTION : Best Model's command line
 
phyml  -i /tmp/jmodeltest1467616586463423920.phy -d nt -n 1 -b 0 --run_id GTR+G -m 012345 -f m -c 4 -a e --no_memory_check -o tlr -s SPR
 
 
 
---------------------------------------------------------------
*                                                             *
*                    MODEL AVERAGED PHYLOGENY                 *
*                                                             *
---------------------------------------------------------------
 
Selection criterion: . . . . AIC
Confidence interval: . . . . 1.00
Consensus type:. . . . . . . 50% majority rule
 
 
Using 24 models in the 1.00 confidence interval = GTR+G GTR+I+G HKY+G HKY+I+G GTR+I HKY+I SYM+G SYM+I+G K80+I+G K80+G SYM+I F81+I+G F81+G GTR K80+I F81+I HKY JC+G JC+I+G SYM JC+I K80 F81 JC  
 
Species in order:
 
    1. Chara_vulgaris
    2. Nitella_hyalina
    3. Roya_obtusa
    4. Chaetosphaeridium_globosum
    5. Mesostigma_viride
    6. Chlorokybus_atmophyticus
    7. Entransia_fimbriata
    8. Huperzia_squarrosa
    9. Phaeoceros_laevis
    10. Cycas_taitungensis
    11. Amborella_trichopoda|nad4L
    12. Phoenix_dactylifera
    13. Triticum_aestivum
    14. Oryza_sativa_Japonica_Group
    15. Zea_mays_subsp_parviglumis
    16. Zea_mays_subsp_mays
    17. Zea_perennis
    18. Zea_luxurians
    19. Tripsacum_dactyloides
    20. Oryza_sativa_Indica_Group
    21. Oryza_rufipogon
    22. Sorghum_bicolor
    23. Triticum_timopheevii
    24. Aegilops_speltoides
    25. Liriodendron_tulipifera
    26. Butomus_umbellatus
    27. Spirodela_polyrhiza
    28. Helianthus_annuus
    29. Nelumbo_nucifera
    30. Vitis_vinifera
    31. Ricinus_communis
    32. Malus_x_domestica
    33. Batis_maritima
    34. Brassica_carinata
    35. Arabidopsis_thaliana
    36. Brassica_juncea
    37. Brassica_napus
    38. Raphanus_sativus
    39. Brassica_rapa_subsp_campestris
    40. Brassica_oleracea
    41. Carica_papaya
    42. Cucurbita_pepo
    43. Cucumis_sativus
    44. Citrullus_lanatus
    45. Glycine_max
    46. Vigna_radiata
    47. Lotus_japonicus
    48. Millettia_pinnata
    49. Beta_vulgaris_subsp_vulgaris
    50. Beta_macrocarpa
    51. Beta_vulgaris_subsp_maritima
    52. Silene_latifolia
    53. Silene_vulgaris
    54. Ajuga_reptans
    55. Salvia_miltiorrhiza
    56. Mimulus_guttatus
    57. Boea_hygrometrica
    58. Daucus_carota_subsp_sativus
    59. Nicotiana_tabacum
    60. Asclepias_syriaca
    61. Rhazya_stricta
    62. Sphagnum_palustre
    63. Funaria_hygrometrica
    64. Physcomitrella_patens
    65. Bartramia_pomiformis
    66. Ptychomnion_cygnisetum
    67. Hypnum_imponens
    68. Anomodon_rugelii
    69. Climacium_americanum
    70. Orthotrichum_stellatum
    71. Ulota_hutchinsiae
    72. Tetraphis_pellucida
    73. Buxbaumia_aphylla
    74. Atrichum_angustatum
    75. Treubia_lacunosa
    76. Pleurozia_purpurea
    77. Marchantia_polymorpha
 
Bipartitions included in the consensus tree
 
    12345678911111111112222222222333333333344444444445555555555666666666677777777
             01234567890123456789012345678901234567890123456789012345678901234567
    ***************************************************************************** ( 1.0 )
    --*************************************************************************** ( 1.0 )
    --*****---------------------------------------------------------------------- ( 1.0 )
    ---****---------------------------------------------------------------------- ( 1.0 )
    ----***---------------------------------------------------------------------- ( 1.0 )
    -----**---------------------------------------------------------------------- ( 1.0 )
    -------********************************************************************** ( 1.0 )
    -------*******************************************************************--- ( 1.0 )
    --------******************************************************************--- ( 1.0 )
    --------*****************************************************---------------- ( 1.0 )
    ---------****************************************************---------------- ( 1.0 )
    ----------***************************************************---------------- ( 1.0 )
    -----------**************************************************---------------- ( 1.0 )
    -----------****************-------------------------------------------------- ( 1.0 )
    -----------*************----------------------------------------------------- ( 1.0 )
    ------------************----------------------------------------------------- ( 1.0 )
    ------------**********------------------------------------------------------- ( 1.0 )
    -------------*********------------------------------------------------------- ( 1.0 )
    -------------*******--------------------------------------------------------- ( 1.0 )
    -------------*****----------------------------------------------------------- ( 1.0 )
    --------------****----------------------------------------------------------- ( 1.0 )
    ---------------***----------------------------------------------------------- ( 0.67456 )
    ----------------**----------------------------------------------------------- ( 0.67456 )
    ------------------**--------------------------------------------------------- ( 1.0 )
    --------------------**------------------------------------------------------- ( 0.67456 )
    ----------------------**----------------------------------------------------- ( 0.67456 )
    ------------------------***-------------------------------------------------- ( 1.0 )
    -------------------------**-------------------------------------------------- ( 1.0 )
    ---------------------------**********************************---------------- ( 1.0 )
    ---------------------------*********************----------------------------- ( 0.67456 )
    ----------------------------********************----------------------------- ( 1.0 )
    -----------------------------*******************----------------------------- ( 1.0 )
    ------------------------------******************----------------------------- ( 1.0 )
    ------------------------------**********------------------------------------- ( 1.0 )
    ------------------------------**--------------------------------------------- ( 1.0 )
    --------------------------------********------------------------------------- ( 1.0 )
    ---------------------------------*******------------------------------------- ( 1.0 )
    ----------------------------------******------------------------------------- ( 0.67456 )
    ----------------------------------**----------------------------------------- ( 0.67456 )
    ------------------------------------****------------------------------------- ( 1.0 )
    -------------------------------------***------------------------------------- ( 0.67456 )
    --------------------------------------**------------------------------------- ( 0.67456 )
    ----------------------------------------********----------------------------- ( 1.0 )
    ----------------------------------------**----------------------------------- ( 1.0 )
    ------------------------------------------******----------------------------- ( 1.0 )
    -------------------------------------------*****----------------------------- ( 0.67456 )
    --------------------------------------------****----------------------------- ( 1.0 )
    ---------------------------------------------***----------------------------- ( 1.0 )
    ----------------------------------------------**----------------------------- ( 1.0 )
    ------------------------------------------------*************---------------- ( 0.67456 )
    ------------------------------------------------**********------------------- ( 0.67456 )
    ------------------------------------------------*****------------------------ ( 1.0 )
    ------------------------------------------------***-------------------------- ( 1.0 )
    -------------------------------------------------**-------------------------- ( 0.67456 )
    ---------------------------------------------------**------------------------ ( 1.0 )
    -----------------------------------------------------*****------------------- ( 0.67456 )
    -----------------------------------------------------***--------------------- ( 1.0 )
    ------------------------------------------------------**--------------------- ( 0.67456 )
    --------------------------------------------------------**------------------- ( 1.0 )
    ----------------------------------------------------------***---------------- ( 1.0 )
    -----------------------------------------------------------**---------------- ( 1.0 )
    -------------------------------------------------------------*************--- ( 1.0 )
    --------------------------------------------------------------************--- ( 1.0 )
    --------------------------------------------------------------*********------ ( 1.0 )
    --------------------------------------------------------------**------------- ( 1.0 )
    ----------------------------------------------------------------*******------ ( 1.0 )
    ----------------------------------------------------------------**----------- ( 1.0 )
    ------------------------------------------------------------------*****------ ( 1.0 )
    ------------------------------------------------------------------***-------- ( 1.0 )
    -------------------------------------------------------------------**-------- ( 1.0 )
    ---------------------------------------------------------------------**------ ( 1.0 )
    -----------------------------------------------------------------------***--- ( 0.67456 )
    ------------------------------------------------------------------------**--- ( 0.67456 )
    --------------------------------------------------------------------------*** ( 1.0 )
    ---------------------------------------------------------------------------** ( 1.0 )

 
                             +----------------------77 Entransia_fimbriata
                         +-147
                         |   +------------------76 Chlorokybus_atmophyticus
                    +--148
                    |    +---------------------------75 Mesostigma_viride
              +---149
              |     +-------74 Chaetosphaeridium_globosum
         +--150
         |    +---------------73 Roya_obtusa
+------151
|        |           +--72 Marchantia_polymorpha
|        |       +-144
|        |       |   +--71 Pleurozia_purpurea
|        |   +-145
|        |   |   +--70 Treubia_lacunosa
|        +-146
|            |                                                                  +--69 Brassica_juncea
|            |                                                              +-128
|            |                                                              |   +--68 Arabidopsis_thaliana
|            |                                                          +-129
|            |                                                          |   |           +--67 Brassica_oleracea
|            |                                                          |   |       +-125
|            |                                                          |   |       |   +--66 Brassica_rapa_subsp_campestris
|            |                                                          |   |   +-126
|            |                                                          |   |   |   +--65 Raphanus_sativus
|            |                                                          |   +-127
|            |                                                          |       +--64 Brassica_napus
|            |                                                      +-130
|            |                                                      |   +--63 Brassica_carinata
|            |                                                  +-131
|            |                                                  |   +--62 Batis_maritima
|            |                                              +-132
|            |                                              |   |   +--61 Malus_x_domestica
|            |                                              |   +-124
|            |                                              |       +--60 Ricinus_communis
|            |                                          +-133
|            |                                          |   |       +--59 Cucurbita_pepo
|            |                                          |   |   +-122
|            |                                          |   |   |   +--58 Carica_papaya
|            |                                          |   +-123
|            |                                          |       |                   +--57 Millettia_pinnata
|            |                                          |       |               +-117
|            |                                          |       |               |   +--56 Lotus_japonicus
|            |                                          |       |           +-118
|            |                                          |       |           |   +--55 Vigna_radiata
|            |                                          |       |       +-119
|            |                                          |       |       |   +--54 Glycine_max
|            |                                          |       |   +-120
|            |                                          |       |   |   +--53 Citrullus_lanatus
|            |                                          |       +-121
|            |                                          |           +--52 Cucumis_sativus
|            |                                      +-134
|            |                                      |   +--51 Vitis_vinifera
|            |                                  +-135
|            |                                  |   +--50 Nelumbo_nucifera
|            |                              +-136
|            |                              |   +--49 Helianthus_annuus
|            |                          +-137
|            |                          |   |                   +--48 Mimulus_guttatus
|            |                          |   |               +-112
|            |                          |   |               |   +--47 Salvia_miltiorrhiza
|            |                          |   |           +-113
|            |                          |   |           |   +--46 Ajuga_reptans
|            |                          |   |       +-114
|            |                          |   |       |   |   +--45 Daucus_carota_subsp_sativus
|            |                          |   |       |   +-111
|            |                          |   |       |       +--44 Boea_hygrometrica
|            |                          |   |   +-115
|            |                          |   |   |   |       +--43 Silene_vulgaris
|            |                          |   |   |   |   +-109
|            |                          |   |   |   |   |   +--42 Silene_latifolia
|            |                          |   |   |   +-110
|            |                          |   |   |       |       +--41 Beta_vulgaris_subsp_maritima
|            |                          |   |   |       |   +-107
|            |                          |   |   |       |   |   +--40 Beta_macrocarpa
|            |                          |   |   |       +-108
|            |                          |   |   |           +--39 Beta_vulgaris_subsp_vulgaris
|            |                          |   +-116
|            |                          |       |       +--38 Rhazya_stricta
|            |                          |       |   +-105
|            |                          |       |   |   +--37 Asclepias_syriaca
|            |                          |       +-106
|            |                          |           +--36 Nicotiana_tabacum
|            |                      +-138
|            |                      |   |               +--35 Aegilops_speltoides
|            |                      |   |           +-101
|            |                      |   |           |   +--34 Triticum_timopheevii
|            |                      |   |       +-102
|            |                      |   |       |   |           +--33 Sorghum_bicolor
|            |                      |   |       |   |       +--98
|            |                      |   |       |   |       |   +--32 Oryza_rufipogon
|            |                      |   |       |   |   +--99
|            |                      |   |       |   |   |   |       +--31 Oryza_sativa_Indica_Group
|            |                      |   |       |   |   |   |   +--96
|            |                      |   |       |   |   |   |   |   +--30 Tripsacum_dactyloides
|            |                      |   |       |   |   |   +--97
|            |                      |   |       |   |   |       |               +--29 Zea_luxurians
|            |                      |   |       |   |   |       |           +--92
|            |                      |   |       |   |   |       |           |   +--28 Zea_perennis
|            |                      |   |       |   |   |       |       +--93
|            |                      |   |       |   |   |       |       |   +--27 Zea_mays_subsp_mays
|            |                      |   |       |   |   |       |   +--94
|            |                      |   |       |   |   |       |   |   +--26 Zea_mays_subsp_parviglumis
|            |                      |   |       |   |   |       +--95
|            |                      |   |       |   |   |           +--25 Oryza_sativa_Japonica_Group
|            |                      |   |       |   +-100
|            |                      |   |       |       +--24 Triticum_aestivum
|            |                      |   |   +-103
|            |                      |   |   |   +--23 Phoenix_dactylifera
|            |                      |   +-104
|            |                      |       |       +--22 Spirodela_polyrhiza
|            |                      |       |   +--90
|            |                      |       |   |   +--21 Butomus_umbellatus
|            |                      |       +--91
|            |                      |           +--20 Liriodendron_tulipifera
|            |                  +-139
|            |                  |   +--19 Amborella_trichopoda|nad4L
|            |           +----140
|            |           |      +--18 Cycas_taitungensis
|            |       +-141
|            |       |   +---------17 Phaeoceros_laevis
|            |   +-142
|            |   |   |               +--16 Atrichum_angustatum
|            |   |   |           +--86
|            |   |   |           |   +--15 Buxbaumia_aphylla
|            |   |   |       +--87
|            |   |   |       |   +--14 Tetraphis_pellucida
|            |   |   |   +--88
|            |   |   |   |   |                   +--13 Climacium_americanum
|            |   |   |   |   |               +--81
|            |   |   |   |   |               |   +--12 Anomodon_rugelii
|            |   |   |   |   |           +--82
|            |   |   |   |   |           |   +--11 Hypnum_imponens
|            |   |   |   |   |       +--83
|            |   |   |   |   |       |   |   +--10 Ulota_hutchinsiae
|            |   |   |   |   |       |   +--80
|            |   |   |   |   |       |       +---9 Orthotrichum_stellatum
|            |   |   |   |   |   +--84
|            |   |   |   |   |   |   |   +---8 Ptychomnion_cygnisetum
|            |   |   |   |   |   |   +--79
|            |   |   |   |   |   |       +---7 Bartramia_pomiformis
|            |   |   |   |   +--85
|            |   |   |   |       |   +---6 Physcomitrella_patens
|            |   |   |   |       +--78
|            |   |   |   |           +---5 Funaria_hygrometrica
|            |   |   +--89
|            |   |       +---4 Sphagnum_palustre
|            +-143
|                +----3 Huperzia_squarrosa
|
+---2 Nitella_hyalina
|
+---1 Chara_vulgaris

 
(Chara_vulgaris:0.0191994600,Nitella_hyalina:0.0376039900,(((Huperzia_squarrosa:0.0805750600,((Sphagnum_palustre:0.0285445400,(((Funaria_hygrometrica:0.0000000100,Physcomitrella_patens:0.0039387300):1.0000:0.0040933100,((Bartramia_pomiformis:0.0000002200,Ptychomnion_cygnisetum:0.0241937500):1.0000:0.0039712600,((Orthotrichum_stellatum:0.0000000100,Ulota_hutchinsiae:0.0000000100):1.0000:0.0078896100,(Hypnum_imponens:0.0000000100,(Anomodon_rugelii:0.0037573800,Climacium_americanum:0.0000000100):1.0000:0.0037772300):1.0000:0.0078114400):1.0000:0.0000003200):1.0000:0.0080987700):1.0000:0.0171095300,(Tetraphis_pellucida:0.0226486700,(Buxbaumia_aphylla:0.0257797200,Atrichum_angustatum:0.0282767700):0.6746:0.0034682600):0.6746:0.0000008000):1.0000:0.0098222500):1.0000:0.0128888300,(Phaeoceros_laevis:0.1745008500,(Cycas_taitungensis:0.0300350400,(Amborella_trichopoda|nad4L:0.0358149100,(((Liriodendron_tulipifera:0.0000004800,(Butomus_umbellatus:0.0193505000,Spirodela_polyrhiza:0.0148792600):1.0000:0.0144006100):1.0000:0.0033212800,(Phoenix_dactylifera:0.0188732300,((Triticum_aestivum:0.0000001500,(((Oryza_sativa_Japonica_Group:0.0000000100,(Zea_mays_subsp_parviglumis:0.0031738900,(Zea_mays_subsp_mays:0.0000000100,(Zea_perennis:0.0000000100,Zea_luxurians:0.0000000200):0.6746:0.0000002000):0.6746:0.0000002000):1.0000:0.0031519000):1.0000:0.0000002300,(Tripsacum_dactyloides:0.0000000100,Oryza_sativa_Indica_Group:0.0000002400):1.0000:0.0000000100):1.0000:0.0000002400,(Oryza_rufipogon:0.0000000100,Sorghum_bicolor:0.0000000100):0.6746:0.0000000100):1.0000:0.0031193800):1.0000:0.0000002400,(Triticum_timopheevii:0.0000000100,Aegilops_speltoides:0.0000000200):0.6746:0.0000002600):1.0000:0.0192295300):1.0000:0.0150869300):1.0000:0.0137465200,(((Nicotiana_tabacum:0.0093399300,(Asclepias_syriaca:0.0158923900,Rhazya_stricta:0.0000000100):1.0000:0.0062520500):1.0000:0.0029955400,(((Beta_vulgaris_subsp_vulgaris:0.0000000100,(Beta_macrocarpa:0.0000000100,Beta_vulgaris_subsp_maritima:0.0000000100):0.6746:0.0000000100):1.0000:0.0104871300,(Silene_latifolia:0.0032585100,Silene_vulgaris:0.0033439300):1.0000:0.0100893500):1.0000:0.0224638900,((Boea_hygrometrica:0.0082830000,Daucus_carota_subsp_sativus:0.0066500600):1.0000:0.0042554100,(Ajuga_reptans:0.0189058000,(Salvia_miltiorrhiza:0.0000000700,Mimulus_guttatus:0.0062641500):0.6746:0.0000000700):1.0000:0.0060891100):0.6746:0.0000001800):0.6746:0.0029392600):0.6746:0.0000002500,(Helianthus_annuus:0.0034280200,(Nelumbo_nucifera:0.0029819500,(Vitis_vinifera:0.0000002400,(((Cucumis_sativus:0.0060382900,(Citrullus_lanatus:0.0000000200,(Glycine_max:0.0000002300,(Vigna_radiata:0.0000002300,(Lotus_japonicus:0.0000000100,Millettia_pinnata:0.0031372200):1.0000:0.0030969600):1.0000:0.0030380400):1.0000:0.0090665700):0.6746:0.0000000100):1.0000:0.0029865300,(Carica_papaya:0.0159613600,Cucurbita_pepo:0.0095639400):1.0000:0.0030917500):1.0000:0.0000002100,((Ricinus_communis:0.0033503800,Malus_x_domestica:0.0418098500):1.0000:0.0030526400,(Batis_maritima:0.0034948000,(Brassica_carinata:0.0000000200,((Brassica_napus:0.0000000200,(Raphanus_sativus:0.0000000100,(Brassica_rapa_subsp_campestris:0.0000000100,Brassica_oleracea:0.0000000200):0.6746:0.0000000100):0.6746:0.0000002200):1.0000:0.0000002200,(Arabidopsis_thaliana:0.0064922500,Brassica_juncea:0.0000000100):0.6746:0.0000003600):0.6746:0.0000002300):1.0000:0.0134175200):1.0000:0.0063155200):1.0000:0.0029473000):1.0000:0.0030265100):1.0000:0.0000002000):1.0000:0.0029590900):0.6746:0.0000001900):1.0000:0.0075686500):1.0000:0.0403697200):1.0000:0.0582991800):1.0000:0.1197199300):1.0000:0.0224827800):1.0000:0.0058274700):1.0000:0.0105228400,(Treubia_lacunosa:0.0201717300,(Pleurozia_purpurea:0.0313884000,Marchantia_polymorpha:0.0000000500):1.0000:0.0000000500):1.0000:0.0043177300):1.0000:0.0608012500,(Roya_obtusa:0.2672267000,(Chaetosphaeridium_globosum:0.1486091900,(Mesostigma_viride:0.4387105900,(Chlorokybus_atmophyticus:0.3142977100,Entransia_fimbriata:0.3637426300):1.0000:0.0545469000):1.0000:0.0871794100):1.0000:0.0938522000):1.0000:0.0867239000):1.0000:0.1469366700);
 
Note: this tree is unrooted. Branch lengths are the expected number of substitutions per site. Labels next to parentheses represent phylogenetic uncertainty due to model selection (see documentation)


---------------------------------------------------------------
*                                                             *
*             BAYESIAN INFORMATION CRITERION (BIC)            *
*                                                             *
---------------------------------------------------------------
 
 Sample size: 300.0
 
 Model selected: 
   Model = GTR+G
   partition = 012345
   -lnL = 3202.5835
   K = 161
   freqA = 0.2917 
   freqC = 0.1133 
   freqG = 0.1623 
   freqT = 0.4327 
   R(a) [AC] =  5.1846
   R(b) [AG] =  4.2228
   R(c) [AT] =  1.1045
   R(d) [CG] =  1.5890
   R(e) [CT] =  13.2177
   R(f) [GT] =  1.0000
   gamma shape = 0.6070 
 
Tree for the best BIC model = (Chara_vulgaris:0.01919946,Nitella_hyalina:0.03760399,((Roya_obtusa:0.26722670,(Chaetosphaeridium_globosum:0.14860919,(Mesostigma_viride:0.43871059,(Chlorokybus_atmophyticus:0.31429771,Entransia_fimbriata:0.36374263):0.05454690):0.08717941):0.09385220):0.08672390,((Huperzia_squarrosa:0.08057506,((Phaeoceros_laevis:0.17450085,(Cycas_taitungensis:0.03003504,(Amborella_trichopoda|nad4L:0.03581491,(((Phoenix_dactylifera:0.01887323,((Triticum_aestivum:0.00000015,(((Oryza_sativa_Japonica_Group:0.00000001,(Zea_mays_subsp_parviglumis:0.00317389,(Zea_mays_subsp_mays:0.00000001,(Zea_perennis:0.00000001,Zea_luxurians:0.00000002):0.00000020):0.00000020):0.00315190):0.00000023,(Tripsacum_dactyloides:0.00000001,Oryza_sativa_Indica_Group:0.00000024):0.00000001):0.00000024,(Oryza_rufipogon:0.00000001,Sorghum_bicolor:0.00000001):0.00000001):0.00311938):0.00000024,(Triticum_timopheevii:0.00000001,Aegilops_speltoides:0.00000002):0.00000026):0.01922953):0.01508693,(Liriodendron_tulipifera:0.00000048,(Butomus_umbellatus:0.01935050,Spirodela_polyrhiza:0.01487926):0.01440061):0.00332128):0.01374652,((Helianthus_annuus:0.00342802,(Nelumbo_nucifera:0.00298195,(Vitis_vinifera:0.00000024,(((Ricinus_communis:0.00335038,Malus_x_domestica:0.04180985):0.00305264,(Batis_maritima:0.00349480,(Brassica_carinata:0.00000002,((Arabidopsis_thaliana:0.00649225,Brassica_juncea:0.00000001):0.00000036,(Brassica_napus:0.00000002,(Raphanus_sativus:0.00000001,(Brassica_rapa_subsp_campestris:0.00000001,Brassica_oleracea:0.00000002):0.00000001):0.00000022):0.00000022):0.00000023):0.01341752):0.00631552):0.00294730,((Carica_papaya:0.01596136,Cucurbita_pepo:0.00956394):0.00309175,(Cucumis_sativus:0.00603829,(Citrullus_lanatus:0.00000002,(Glycine_max:0.00000023,(Vigna_radiata:0.00000023,(Lotus_japonicus:0.00000001,Millettia_pinnata:0.00313722):0.00309696):0.00303804):0.00906657):0.00000001):0.00298653):0.00000021):0.00302651):0.00000020):0.00295909):0.00000019,((((Beta_vulgaris_subsp_vulgaris:0.00000001,(Beta_macrocarpa:0.00000001,Beta_vulgaris_subsp_maritima:0.00000001):0.00000001):0.01048713,(Silene_latifolia:0.00325851,Silene_vulgaris:0.00334393):0.01008935):0.02246389,((Ajuga_reptans:0.01890580,(Salvia_miltiorrhiza:0.00000007,Mimulus_guttatus:0.00626415):0.00000007):0.00608911,(Boea_hygrometrica:0.00828300,Daucus_carota_subsp_sativus:0.00665006):0.00425541):0.00000018):0.00293926,(Nicotiana_tabacum:0.00933993,(Asclepias_syriaca:0.01589239,Rhazya_stricta:0.00000001):0.00625205):0.00299554):0.00000025):0.00756865):0.04036972):0.05829918):0.11971993):0.02248278,(Sphagnum_palustre:0.02854454,(((Funaria_hygrometrica:0.00000001,Physcomitrella_patens:0.00393873):0.00409331,((Bartramia_pomiformis:0.00000022,Ptychomnion_cygnisetum:0.02419375):0.00397126,((Hypnum_imponens:0.00000001,(Anomodon_rugelii:0.00375738,Climacium_americanum:0.00000001):0.00377723):0.00781144,(Orthotrichum_stellatum:0.00000001,Ulota_hutchinsiae:0.00000001):0.00788961):0.00000032):0.00809877):0.01710953,(Tetraphis_pellucida:0.02264867,(Buxbaumia_aphylla:0.02577972,Atrichum_angustatum:0.02827677):0.00346826):0.00000080):0.00982225):0.01288883):0.00582747):0.01052284,(Treubia_lacunosa:0.02017173,(Pleurozia_purpurea:0.03138840,Marchantia_polymorpha:0.00000005):0.00000005):0.00431773):0.06080125):0.14693667);
 
 
* BIC MODEL SELECTION : Selection uncertainty
 
Model             -lnL    K      BIC       delta       weight   cumWeight
------------------------------------------------------------------------- 
GTR+G       3202.58351   161  7323.475998   0.000000    0.929613   0.929613 
GTR+I+G     3202.31238   162  7328.637521   5.161522    0.070387   1.000000 
HKY+G       3232.68402   157  7360.861889  37.385890   7.08e-009   1.000000 
HKY+I+G     3232.00750   158  7365.212631  41.736633   8.04e-010   1.000000 
GTR+I       3265.91801   161  7450.144998  126.669000   2.90e-028   1.000000 
HKY+I       3280.38845   157  7456.270749  132.794750   1.36e-029   1.000000 
SYM+G       3294.08285   158  7489.363331  165.887333   8.84e-037   1.000000 
SYM+I+G     3293.28923   159  7493.479873  170.003875   1.13e-037   1.000000 
K80+G       3328.76608   154  7535.914661  212.438663   6.88e-047   1.000000 
K80+I+G     3327.55870   155  7539.203684  215.727685   1.33e-047   1.000000 
SYM+I       3335.79538   158  7572.788391  249.312393   6.77e-055   1.000000 
F81+G       3343.74998   156  7577.290026  253.814028   7.13e-056   1.000000 
F81+I+G     3341.61084   157  7578.715529  255.239530   3.50e-056   1.000000 
GTR         3347.02652   160  7606.658236  283.182238   2.99e-062   1.000000 
K80+I       3368.32589   154  7615.034281  291.558283   4.54e-064   1.000000 
F81+I       3383.94678   156  7657.683626  334.207628   2.49e-073   1.000000 
HKY         3388.37120   156  7666.532466  343.056468   2.98e-075   1.000000 
JC+G        3411.22560   153  7695.129919  371.653920   1.84e-081   1.000000 
JC+I+G      3410.39184   154  7699.166181  375.690183   2.44e-082   1.000000 
SYM         3410.36571   157  7716.225269  392.749270   4.83e-086   1.000000 
JC+I        3446.87608   153  7766.430879  442.954880   6.05e-097   1.000000 
K80         3458.27233   153  7789.223379  465.747380   6.80e-102   1.000000 
F81         3488.08738   155  7860.261044  536.785045   2.55e-117   1.000000 
JC          3535.98137   152  7938.937676  615.461678   2.10e-134   1.000000
-------------------------------------------------------------------------
-lnL:	negative log likelihod
K:	number of estimated parameters
BIC:	Bayesian Information Criterion
delta:	BIC difference
weight:	BIC weight
cumWeight:	cumulative BIC weight
 
 
* BIC MODEL SELECTION : Confidence interval
 
There are 24 models in the 100% confidence interval: [ GTR+G GTR+I+G HKY+G HKY+I+G GTR+I HKY+I SYM+G SYM+I+G K80+G K80+I+G SYM+I F81+G F81+I+G GTR K80+I F81+I HKY JC+G JC+I+G SYM JC+I K80 F81 JC ] 
 
 
* BIC MODEL SELECTION : Best Model's command line
 
phyml  -i /tmp/jmodeltest1467616586463423920.phy -d nt -n 1 -b 0 --run_id GTR+G -m 012345 -f m -c 4 -a e --no_memory_check -o tlr -s SPR
 
 
 
---------------------------------------------------------------
*                                                             *
*                    MODEL AVERAGED PHYLOGENY                 *
*                                                             *
---------------------------------------------------------------
 
Selection criterion: . . . . BIC
Confidence interval: . . . . 1.00
Consensus type:. . . . . . . 50% majority rule
 
 
Using 24 models in the 1.00 confidence interval = GTR+G GTR+I+G HKY+G HKY+I+G GTR+I HKY+I SYM+G SYM+I+G K80+G K80+I+G SYM+I F81+G F81+I+G GTR K80+I F81+I HKY JC+G JC+I+G SYM JC+I K80 F81 JC  
 
Species in order:
 
    1. Chara_vulgaris
    2. Nitella_hyalina
    3. Roya_obtusa
    4. Chaetosphaeridium_globosum
    5. Mesostigma_viride
    6. Chlorokybus_atmophyticus
    7. Entransia_fimbriata
    8. Huperzia_squarrosa
    9. Phaeoceros_laevis
    10. Cycas_taitungensis
    11. Amborella_trichopoda|nad4L
    12. Phoenix_dactylifera
    13. Triticum_aestivum
    14. Oryza_sativa_Japonica_Group
    15. Zea_mays_subsp_parviglumis
    16. Zea_mays_subsp_mays
    17. Zea_perennis
    18. Zea_luxurians
    19. Tripsacum_dactyloides
    20. Oryza_sativa_Indica_Group
    21. Oryza_rufipogon
    22. Sorghum_bicolor
    23. Triticum_timopheevii
    24. Aegilops_speltoides
    25. Liriodendron_tulipifera
    26. Butomus_umbellatus
    27. Spirodela_polyrhiza
    28. Helianthus_annuus
    29. Nelumbo_nucifera
    30. Vitis_vinifera
    31. Ricinus_communis
    32. Malus_x_domestica
    33. Batis_maritima
    34. Brassica_carinata
    35. Arabidopsis_thaliana
    36. Brassica_juncea
    37. Brassica_napus
    38. Raphanus_sativus
    39. Brassica_rapa_subsp_campestris
    40. Brassica_oleracea
    41. Carica_papaya
    42. Cucurbita_pepo
    43. Cucumis_sativus
    44. Citrullus_lanatus
    45. Glycine_max
    46. Vigna_radiata
    47. Lotus_japonicus
    48. Millettia_pinnata
    49. Beta_vulgaris_subsp_vulgaris
    50. Beta_macrocarpa
    51. Beta_vulgaris_subsp_maritima
    52. Silene_latifolia
    53. Silene_vulgaris
    54. Ajuga_reptans
    55. Salvia_miltiorrhiza
    56. Mimulus_guttatus
    57. Boea_hygrometrica
    58. Daucus_carota_subsp_sativus
    59. Nicotiana_tabacum
    60. Asclepias_syriaca
    61. Rhazya_stricta
    62. Sphagnum_palustre
    63. Funaria_hygrometrica
    64. Physcomitrella_patens
    65. Bartramia_pomiformis
    66. Ptychomnion_cygnisetum
    67. Hypnum_imponens
    68. Anomodon_rugelii
    69. Climacium_americanum
    70. Orthotrichum_stellatum
    71. Ulota_hutchinsiae
    72. Tetraphis_pellucida
    73. Buxbaumia_aphylla
    74. Atrichum_angustatum
    75. Treubia_lacunosa
    76. Pleurozia_purpurea
    77. Marchantia_polymorpha
 
Bipartitions included in the consensus tree
 
    12345678911111111112222222222333333333344444444445555555555666666666677777777
             01234567890123456789012345678901234567890123456789012345678901234567
    ***************************************************************************** ( 1.0 )
    --*************************************************************************** ( 1.0 )
    --*****---------------------------------------------------------------------- ( 1.0 )
    ---****---------------------------------------------------------------------- ( 1.0 )
    ----***---------------------------------------------------------------------- ( 1.0 )
    -----**---------------------------------------------------------------------- ( 1.0 )
    -------********************************************************************** ( 1.0 )
    -------*******************************************************************--- ( 1.0 )
    --------******************************************************************--- ( 1.0 )
    --------*****************************************************---------------- ( 1.0 )
    ---------****************************************************---------------- ( 1.0 )
    ----------***************************************************---------------- ( 1.0 )
    -----------**************************************************---------------- ( 1.0 )
    -----------****************-------------------------------------------------- ( 1.0 )
    -----------*************----------------------------------------------------- ( 1.0 )
    ------------************----------------------------------------------------- ( 1.0 )
    ------------**********------------------------------------------------------- ( 1.0 )
    -------------*********------------------------------------------------------- ( 1.0 )
    -------------*******--------------------------------------------------------- ( 1.0 )
    -------------*****----------------------------------------------------------- ( 1.0 )
    --------------****----------------------------------------------------------- ( 1.0 )
    ---------------***----------------------------------------------------------- ( 0.92962 )
    ----------------**----------------------------------------------------------- ( 0.92962 )
    ------------------**--------------------------------------------------------- ( 1.0 )
    --------------------**------------------------------------------------------- ( 0.92962 )
    ----------------------**----------------------------------------------------- ( 0.92962 )
    ------------------------***-------------------------------------------------- ( 1.0 )
    -------------------------**-------------------------------------------------- ( 1.0 )
    ---------------------------**********************************---------------- ( 1.0 )
    ---------------------------*********************----------------------------- ( 0.92962 )
    ----------------------------********************----------------------------- ( 1.0 )
    -----------------------------*******************----------------------------- ( 1.0 )
    ------------------------------******************----------------------------- ( 1.0 )
    ------------------------------**********------------------------------------- ( 1.0 )
    ------------------------------**--------------------------------------------- ( 1.0 )
    --------------------------------********------------------------------------- ( 1.0 )
    ---------------------------------*******------------------------------------- ( 1.0 )
    ----------------------------------******------------------------------------- ( 0.92962 )
    ----------------------------------**----------------------------------------- ( 0.92962 )
    ------------------------------------****------------------------------------- ( 1.0 )
    -------------------------------------***------------------------------------- ( 0.92962 )
    --------------------------------------**------------------------------------- ( 0.92962 )
    ----------------------------------------********----------------------------- ( 1.0 )
    ----------------------------------------**----------------------------------- ( 1.0 )
    ------------------------------------------******----------------------------- ( 1.0 )
    -------------------------------------------*****----------------------------- ( 0.92962 )
    --------------------------------------------****----------------------------- ( 1.0 )
    ---------------------------------------------***----------------------------- ( 1.0 )
    ----------------------------------------------**----------------------------- ( 1.0 )
    ------------------------------------------------*************---------------- ( 0.92962 )
    ------------------------------------------------**********------------------- ( 0.92962 )
    ------------------------------------------------*****------------------------ ( 1.0 )
    ------------------------------------------------***-------------------------- ( 1.0 )
    -------------------------------------------------**-------------------------- ( 0.92962 )
    ---------------------------------------------------**------------------------ ( 1.0 )
    -----------------------------------------------------*****------------------- ( 0.92962 )
    -----------------------------------------------------***--------------------- ( 1.0 )
    ------------------------------------------------------**--------------------- ( 0.92962 )
    --------------------------------------------------------**------------------- ( 1.0 )
    ----------------------------------------------------------***---------------- ( 1.0 )
    -----------------------------------------------------------**---------------- ( 1.0 )
    -------------------------------------------------------------*************--- ( 1.0 )
    --------------------------------------------------------------************--- ( 1.0 )
    --------------------------------------------------------------*********------ ( 1.0 )
    --------------------------------------------------------------**------------- ( 1.0 )
    ----------------------------------------------------------------*******------ ( 1.0 )
    ----------------------------------------------------------------**----------- ( 1.0 )
    ------------------------------------------------------------------*****------ ( 1.0 )
    ------------------------------------------------------------------***-------- ( 1.0 )
    -------------------------------------------------------------------**-------- ( 1.0 )
    ---------------------------------------------------------------------**------ ( 1.0 )
    -----------------------------------------------------------------------***--- ( 0.92962 )
    ------------------------------------------------------------------------**--- ( 0.92962 )
    --------------------------------------------------------------------------*** ( 1.0 )
    ---------------------------------------------------------------------------** ( 1.0 )

 
                             +----------------------77 Entransia_fimbriata
                         +-147
                         |   +------------------76 Chlorokybus_atmophyticus
                    +--148
                    |    +---------------------------75 Mesostigma_viride
              +---149
              |     +-------74 Chaetosphaeridium_globosum
         +--150
         |    +---------------73 Roya_obtusa
+------151
|        |           +--72 Marchantia_polymorpha
|        |       +-144
|        |       |   +--71 Pleurozia_purpurea
|        |   +-145
|        |   |   +--70 Treubia_lacunosa
|        +-146
|            |                                                                  +--69 Brassica_juncea
|            |                                                              +-128
|            |                                                              |   +--68 Arabidopsis_thaliana
|            |                                                          +-129
|            |                                                          |   |           +--67 Brassica_oleracea
|            |                                                          |   |       +-125
|            |                                                          |   |       |   +--66 Brassica_rapa_subsp_campestris
|            |                                                          |   |   +-126
|            |                                                          |   |   |   +--65 Raphanus_sativus
|            |                                                          |   +-127
|            |                                                          |       +--64 Brassica_napus
|            |                                                      +-130
|            |                                                      |   +--63 Brassica_carinata
|            |                                                  +-131
|            |                                                  |   +--62 Batis_maritima
|            |                                              +-132
|            |                                              |   |   +--61 Malus_x_domestica
|            |                                              |   +-124
|            |                                              |       +--60 Ricinus_communis
|            |                                          +-133
|            |                                          |   |       +--59 Cucurbita_pepo
|            |                                          |   |   +-122
|            |                                          |   |   |   +--58 Carica_papaya
|            |                                          |   +-123
|            |                                          |       |                   +--57 Millettia_pinnata
|            |                                          |       |               +-117
|            |                                          |       |               |   +--56 Lotus_japonicus
|            |                                          |       |           +-118
|            |                                          |       |           |   +--55 Vigna_radiata
|            |                                          |       |       +-119
|            |                                          |       |       |   +--54 Glycine_max
|            |                                          |       |   +-120
|            |                                          |       |   |   +--53 Citrullus_lanatus
|            |                                          |       +-121
|            |                                          |           +--52 Cucumis_sativus
|            |                                      +-134
|            |                                      |   +--51 Vitis_vinifera
|            |                                  +-135
|            |                                  |   +--50 Nelumbo_nucifera
|            |                              +-136
|            |                              |   +--49 Helianthus_annuus
|            |                          +-137
|            |                          |   |                   +--48 Mimulus_guttatus
|            |                          |   |               +-112
|            |                          |   |               |   +--47 Salvia_miltiorrhiza
|            |                          |   |           +-113
|            |                          |   |           |   +--46 Ajuga_reptans
|            |                          |   |       +-114
|            |                          |   |       |   |   +--45 Daucus_carota_subsp_sativus
|            |                          |   |       |   +-111
|            |                          |   |       |       +--44 Boea_hygrometrica
|            |                          |   |   +-115
|            |                          |   |   |   |       +--43 Silene_vulgaris
|            |                          |   |   |   |   +-109
|            |                          |   |   |   |   |   +--42 Silene_latifolia
|            |                          |   |   |   +-110
|            |                          |   |   |       |       +--41 Beta_vulgaris_subsp_maritima
|            |                          |   |   |       |   +-107
|            |                          |   |   |       |   |   +--40 Beta_macrocarpa
|            |                          |   |   |       +-108
|            |                          |   |   |           +--39 Beta_vulgaris_subsp_vulgaris
|            |                          |   +-116
|            |                          |       |       +--38 Rhazya_stricta
|            |                          |       |   +-105
|            |                          |       |   |   +--37 Asclepias_syriaca
|            |                          |       +-106
|            |                          |           +--36 Nicotiana_tabacum
|            |                      +-138
|            |                      |   |               +--35 Aegilops_speltoides
|            |                      |   |           +-101
|            |                      |   |           |   +--34 Triticum_timopheevii
|            |                      |   |       +-102
|            |                      |   |       |   |           +--33 Sorghum_bicolor
|            |                      |   |       |   |       +--98
|            |                      |   |       |   |       |   +--32 Oryza_rufipogon
|            |                      |   |       |   |   +--99
|            |                      |   |       |   |   |   |       +--31 Oryza_sativa_Indica_Group
|            |                      |   |       |   |   |   |   +--96
|            |                      |   |       |   |   |   |   |   +--30 Tripsacum_dactyloides
|            |                      |   |       |   |   |   +--97
|            |                      |   |       |   |   |       |               +--29 Zea_luxurians
|            |                      |   |       |   |   |       |           +--92
|            |                      |   |       |   |   |       |           |   +--28 Zea_perennis
|            |                      |   |       |   |   |       |       +--93
|            |                      |   |       |   |   |       |       |   +--27 Zea_mays_subsp_mays
|            |                      |   |       |   |   |       |   +--94
|            |                      |   |       |   |   |       |   |   +--26 Zea_mays_subsp_parviglumis
|            |                      |   |       |   |   |       +--95
|            |                      |   |       |   |   |           +--25 Oryza_sativa_Japonica_Group
|            |                      |   |       |   +-100
|            |                      |   |       |       +--24 Triticum_aestivum
|            |                      |   |   +-103
|            |                      |   |   |   +--23 Phoenix_dactylifera
|            |                      |   +-104
|            |                      |       |       +--22 Spirodela_polyrhiza
|            |                      |       |   +--90
|            |                      |       |   |   +--21 Butomus_umbellatus
|            |                      |       +--91
|            |                      |           +--20 Liriodendron_tulipifera
|            |                  +-139
|            |                  |   +--19 Amborella_trichopoda|nad4L
|            |           +----140
|            |           |      +--18 Cycas_taitungensis
|            |       +-141
|            |       |   +---------17 Phaeoceros_laevis
|            |   +-142
|            |   |   |               +--16 Atrichum_angustatum
|            |   |   |           +--86
|            |   |   |           |   +--15 Buxbaumia_aphylla
|            |   |   |       +--87
|            |   |   |       |   +--14 Tetraphis_pellucida
|            |   |   |   +--88
|            |   |   |   |   |                   +--13 Climacium_americanum
|            |   |   |   |   |               +--81
|            |   |   |   |   |               |   +--12 Anomodon_rugelii
|            |   |   |   |   |           +--82
|            |   |   |   |   |           |   +--11 Hypnum_imponens
|            |   |   |   |   |       +--83
|            |   |   |   |   |       |   |   +--10 Ulota_hutchinsiae
|            |   |   |   |   |       |   +--80
|            |   |   |   |   |       |       +---9 Orthotrichum_stellatum
|            |   |   |   |   |   +--84
|            |   |   |   |   |   |   |   +---8 Ptychomnion_cygnisetum
|            |   |   |   |   |   |   +--79
|            |   |   |   |   |   |       +---7 Bartramia_pomiformis
|            |   |   |   |   +--85
|            |   |   |   |       |   +---6 Physcomitrella_patens
|            |   |   |   |       +--78
|            |   |   |   |           +---5 Funaria_hygrometrica
|            |   |   +--89
|            |   |       +---4 Sphagnum_palustre
|            +-143
|                +----3 Huperzia_squarrosa
|
+---2 Nitella_hyalina
|
+---1 Chara_vulgaris

 
(Chara_vulgaris:0.0191994600,Nitella_hyalina:0.0376039900,(((Huperzia_squarrosa:0.0805750600,((Sphagnum_palustre:0.0285445400,(((Funaria_hygrometrica:0.0000000100,Physcomitrella_patens:0.0039387300):1.0000:0.0040933100,((Bartramia_pomiformis:0.0000002200,Ptychomnion_cygnisetum:0.0241937500):1.0000:0.0039712600,((Orthotrichum_stellatum:0.0000000100,Ulota_hutchinsiae:0.0000000100):1.0000:0.0078896100,(Hypnum_imponens:0.0000000100,(Anomodon_rugelii:0.0037573800,Climacium_americanum:0.0000000100):1.0000:0.0037772300):1.0000:0.0078114400):1.0000:0.0000003200):1.0000:0.0080987700):1.0000:0.0171095300,(Tetraphis_pellucida:0.0226486700,(Buxbaumia_aphylla:0.0257797200,Atrichum_angustatum:0.0282767700):0.9296:0.0034682600):0.9296:0.0000008000):1.0000:0.0098222500):1.0000:0.0128888300,(Phaeoceros_laevis:0.1745008500,(Cycas_taitungensis:0.0300350400,(Amborella_trichopoda|nad4L:0.0358149100,(((Liriodendron_tulipifera:0.0000004800,(Butomus_umbellatus:0.0193505000,Spirodela_polyrhiza:0.0148792600):1.0000:0.0144006100):1.0000:0.0033212800,(Phoenix_dactylifera:0.0188732300,((Triticum_aestivum:0.0000001500,(((Oryza_sativa_Japonica_Group:0.0000000100,(Zea_mays_subsp_parviglumis:0.0031738900,(Zea_mays_subsp_mays:0.0000000100,(Zea_perennis:0.0000000100,Zea_luxurians:0.0000000200):0.9296:0.0000002000):0.9296:0.0000002000):1.0000:0.0031519000):1.0000:0.0000002300,(Tripsacum_dactyloides:0.0000000100,Oryza_sativa_Indica_Group:0.0000002400):1.0000:0.0000000100):1.0000:0.0000002400,(Oryza_rufipogon:0.0000000100,Sorghum_bicolor:0.0000000100):0.9296:0.0000000100):1.0000:0.0031193800):1.0000:0.0000002400,(Triticum_timopheevii:0.0000000100,Aegilops_speltoides:0.0000000200):0.9296:0.0000002600):1.0000:0.0192295300):1.0000:0.0150869300):1.0000:0.0137465200,(((Nicotiana_tabacum:0.0093399300,(Asclepias_syriaca:0.0158923900,Rhazya_stricta:0.0000000100):1.0000:0.0062520500):1.0000:0.0029955400,(((Beta_vulgaris_subsp_vulgaris:0.0000000100,(Beta_macrocarpa:0.0000000100,Beta_vulgaris_subsp_maritima:0.0000000100):0.9296:0.0000000100):1.0000:0.0104871300,(Silene_latifolia:0.0032585100,Silene_vulgaris:0.0033439300):1.0000:0.0100893500):1.0000:0.0224638900,((Boea_hygrometrica:0.0082830000,Daucus_carota_subsp_sativus:0.0066500600):1.0000:0.0042554100,(Ajuga_reptans:0.0189058000,(Salvia_miltiorrhiza:0.0000000700,Mimulus_guttatus:0.0062641500):0.9296:0.0000000700):1.0000:0.0060891100):0.9296:0.0000001800):0.9296:0.0029392600):0.9296:0.0000002500,(Helianthus_annuus:0.0034280200,(Nelumbo_nucifera:0.0029819500,(Vitis_vinifera:0.0000002400,(((Cucumis_sativus:0.0060382900,(Citrullus_lanatus:0.0000000200,(Glycine_max:0.0000002300,(Vigna_radiata:0.0000002300,(Lotus_japonicus:0.0000000100,Millettia_pinnata:0.0031372200):1.0000:0.0030969600):1.0000:0.0030380400):1.0000:0.0090665700):0.9296:0.0000000100):1.0000:0.0029865300,(Carica_papaya:0.0159613600,Cucurbita_pepo:0.0095639400):1.0000:0.0030917500):1.0000:0.0000002100,((Ricinus_communis:0.0033503800,Malus_x_domestica:0.0418098500):1.0000:0.0030526400,(Batis_maritima:0.0034948000,(Brassica_carinata:0.0000000200,((Brassica_napus:0.0000000200,(Raphanus_sativus:0.0000000100,(Brassica_rapa_subsp_campestris:0.0000000100,Brassica_oleracea:0.0000000200):0.9296:0.0000000100):0.9296:0.0000002200):1.0000:0.0000002200,(Arabidopsis_thaliana:0.0064922500,Brassica_juncea:0.0000000100):0.9296:0.0000003600):0.9296:0.0000002300):1.0000:0.0134175200):1.0000:0.0063155200):1.0000:0.0029473000):1.0000:0.0030265100):1.0000:0.0000002000):1.0000:0.0029590900):0.9296:0.0000001900):1.0000:0.0075686500):1.0000:0.0403697200):1.0000:0.0582991800):1.0000:0.1197199300):1.0000:0.0224827800):1.0000:0.0058274700):1.0000:0.0105228400,(Treubia_lacunosa:0.0201717300,(Pleurozia_purpurea:0.0313884000,Marchantia_polymorpha:0.0000000500):1.0000:0.0000000500):1.0000:0.0043177300):1.0000:0.0608012500,(Roya_obtusa:0.2672267000,(Chaetosphaeridium_globosum:0.1486091900,(Mesostigma_viride:0.4387105900,(Chlorokybus_atmophyticus:0.3142977100,Entransia_fimbriata:0.3637426300):1.0000:0.0545469000):1.0000:0.0871794100):1.0000:0.0938522000):1.0000:0.0867239000):1.0000:0.1469366700);
 
Note: this tree is unrooted. Branch lengths are the expected number of substitutions per site. Labels next to parentheses represent phylogenetic uncertainty due to model selection (see documentation)
 
 
 
---------------------------------------------------------------
*                                                             *
*                    SELECTION SUMMARY                        *
*                                                             *
---------------------------------------------------------------

::Optimized Topologies Summary::

There are 24 different topologies.

Topology Id: 1
	Rank	Weight		 RF	AvgEucl		VarEucl
AIC	  1	 67.46%		  0	0.00e+00	0.00e+00
BIC	  1	 92.96%		  0	0.00e+00	0.00e+00
Models supporting:   1
                     GTR+G 

Topology Id: 2
	Rank	Weight		 RF	AvgEucl		VarEucl
AIC	  2	  0.00%		 14	1.64e-01	0.00e+00
BIC	  2	  0.00%		 14	1.64e-01	0.00e+00
Models supporting:   1
                     HKY+G 

Topology Id: 3
	Rank	Weight		 RF	AvgEucl		VarEucl
AIC	  3	  0.00%		 24	4.22e-01	0.00e+00
BIC	  3	  0.00%		 24	4.22e-01	0.00e+00
Models supporting:   1
                     SYM+G 

Topology Id: 4
	Rank	Weight		 RF	AvgEucl		VarEucl
AIC	  4	  0.00%		 28	4.52e-01	0.00e+00
BIC	  4	  0.00%		 28	4.52e-01	0.00e+00
Models supporting:   1
                     HKY 

Topology Id: 5
	Rank	Weight		 RF	AvgEucl		VarEucl
AIC	  5	  0.00%		 30	4.17e-01	0.00e+00
BIC	  5	  0.00%		 30	4.17e-01	0.00e+00
Models supporting:   1
                     K80+G 

Topology Id: 6
	Rank	Weight		 RF	AvgEucl		VarEucl
AIC	  6	  0.00%		 34	5.63e-01	0.00e+00
BIC	  6	  0.00%		 34	5.63e-01	0.00e+00
Models supporting:   1
                     SYM 

Topology Id: 7
	Rank	Weight		 RF	AvgEucl		VarEucl
AIC	  7	 32.54%		 34	3.40e-01	0.00e+00
BIC	  7	  7.04%		 34	3.40e-01	0.00e+00
Models supporting:   1
                     GTR+I+G 

Topology Id: 8
	Rank	Weight		 RF	AvgEucl		VarEucl
AIC	  8	  0.00%		 36	3.45e-01	0.00e+00
BIC	  8	  0.00%		 36	3.45e-01	0.00e+00
Models supporting:   1
                     HKY+I+G 

Topology Id: 9
	Rank	Weight		 RF	AvgEucl		VarEucl
AIC	  9	  0.00%		 36	5.48e-01	0.00e+00
BIC	  9	  0.00%		 36	5.48e-01	0.00e+00
Models supporting:   1
                     GTR 

Topology Id: 10
	Rank	Weight		 RF	AvgEucl		VarEucl
AIC	 10	  0.00%		 38	4.08e-01	0.00e+00
BIC	 10	  0.00%		 38	4.08e-01	0.00e+00
Models supporting:   1
                     JC+G 

Topology Id: 11
	Rank	Weight		 RF	AvgEucl		VarEucl
AIC	 11	  0.00%		 40	4.15e-01	0.00e+00
BIC	 11	  0.00%		 40	4.15e-01	0.00e+00
Models supporting:   1
                     F81+G 

Topology Id: 12
	Rank	Weight		 RF	AvgEucl		VarEucl
AIC	 12	  0.00%		 40	4.87e-01	0.00e+00
BIC	 12	  0.00%		 40	4.87e-01	0.00e+00
Models supporting:   1
                     K80 

Topology Id: 13
	Rank	Weight		 RF	AvgEucl		VarEucl
AIC	 13	  0.00%		 42	4.57e-01	0.00e+00
BIC	 13	  0.00%		 42	4.57e-01	0.00e+00
Models supporting:   1
                     F81+I 

Topology Id: 14
	Rank	Weight		 RF	AvgEucl		VarEucl
AIC	 14	  0.00%		 42	4.07e-01	0.00e+00
BIC	 14	  0.00%		 42	4.07e-01	0.00e+00
Models supporting:   1
                     GTR+I 

Topology Id: 15
	Rank	Weight		 RF	AvgEucl		VarEucl
AIC	 15	  0.00%		 44	4.00e-01	0.00e+00
BIC	 15	  0.00%		 44	4.00e-01	0.00e+00
Models supporting:   1
                     K80+I+G 

Topology Id: 16
	Rank	Weight		 RF	AvgEucl		VarEucl
AIC	 16	  0.00%		 44	4.25e-01	0.00e+00
BIC	 16	  0.00%		 44	4.25e-01	0.00e+00
Models supporting:   1
                     SYM+I+G 

Topology Id: 17
	Rank	Weight		 RF	AvgEucl		VarEucl
AIC	 17	  0.00%		 46	4.66e-01	0.00e+00
BIC	 17	  0.00%		 46	4.66e-01	0.00e+00
Models supporting:   1
                     JC 

Topology Id: 18
	Rank	Weight		 RF	AvgEucl		VarEucl
AIC	 18	  0.00%		 48	4.75e-01	0.00e+00
BIC	 18	  0.00%		 48	4.75e-01	0.00e+00
Models supporting:   1
                     F81 

Topology Id: 19
	Rank	Weight		 RF	AvgEucl		VarEucl
AIC	 19	  0.00%		 50	4.16e-01	0.00e+00
BIC	 19	  0.00%		 50	4.16e-01	0.00e+00
Models supporting:   1
                     F81+I+G 

Topology Id: 20
	Rank	Weight		 RF	AvgEucl		VarEucl
AIC	 20	  0.00%		 52	4.20e-01	0.00e+00
BIC	 20	  0.00%		 52	4.20e-01	0.00e+00
Models supporting:   1
                     HKY+I 

Topology Id: 21
	Rank	Weight		 RF	AvgEucl		VarEucl
AIC	 21	  0.00%		 52	5.54e-01	0.00e+00
BIC	 21	  0.00%		 52	5.54e-01	0.00e+00
Models supporting:   1
                     SYM+I 

Topology Id: 22
	Rank	Weight		 RF	AvgEucl		VarEucl
AIC	 22	  0.00%		 54	4.67e-01	0.00e+00
BIC	 22	  0.00%		 54	4.67e-01	0.00e+00
Models supporting:   1
                     JC+I 

Topology Id: 23
	Rank	Weight		 RF	AvgEucl		VarEucl
AIC	 23	  0.00%		 56	4.40e-01	0.00e+00
BIC	 23	  0.00%		 56	4.40e-01	0.00e+00
Models supporting:   1
                     JC+I+G 

Topology Id: 24
	Rank	Weight		 RF	AvgEucl		VarEucl
AIC	 24	  0.00%		 58	4.65e-01	0.00e+00
BIC	 24	  0.00%		 58	4.65e-01	0.00e+00
Models supporting:   1
                     K80+I 

 
 
 
::Best Models::
 
	Model 		f(a) 	f(c) 	f(g) 	f(t) 	kappa 	titv 	Ra	Rb	Rc	Rd	Re	Rf	pInv 	gamma
----------------------------------------------------------------------------------------------------------------------------------------
AIC 	GTR+G		0.29	0.11	0.16	0.43	0.00	0.00	  5.185   4.223   1.105   1.589  13.218   1.000 N/A	   0.61
BIC 	GTR+G		0.29	0.11	0.16	0.43	0.00	0.00	  5.185   4.223   1.105   1.589  13.218   1.000 N/A	   0.61
