# Supplementary material for: The mitochondrial genome map of Nelumbo nucifera reveals ancient evolutionary features
Source: Sci Rep. 2016 Jul 22;6:30158. doi: 10.1038/srep30158 (PMC4957087; doi:10.1038/srep30158)
Supplement: Supplementary Data S2 [file srep30158-s3.zip › jModelTest/nad5.jmt1]

-------------------------- jModeltest 2.1.10 v20160303 --------------------------
(c) 2011-onwards D. Darriba, G.L. Taboada, R. Doallo and D. Posada,
(1) Department of Biochemistry, Genetics and Immunology
    University of Vigo, 36310 Vigo, Spain.
(2) Department of Electronics and Systems
    University of A Coruna, 15071 A Coruna, Spain.
e-mail: ddarriba@udc.es, dposada@uvigo.es
--------------------------------------------------------------------------------
 
Fri Apr 01 20:48:13 CST 2016
Linux 3.13.0-32-generic, arch: amd64, bits: 64, numcores: 48
 
--------------------------------------------------------------------------------
Citation: Darriba D, Taboada GL, Doallo R and Posada D. 2012.
          "jModelTest 2: more models, new heuristics and parallel computing".
          Nature Methods 9(8), 772.
--------------------------------------------------------------------------------
 
jModelTest 2.1.10 v20160303
Copyright (C) 2011 D. Darriba, G.L. Taboada, R. Doallo and D. Posada
This program comes with ABSOLUTELY NO WARRANTY
This is free software, and you are welcome to redistribute it under certain
conditions
 
Notice: This program may contain errors. Please inspect results carefully.
 
 
Arguments = -g 4 -i -f -AIC -BIC -a -S SPR -o nad5.jmt1 -d nad5.fas

Reading data file "nad5.fas"... OK.
  number of sequences: 77
  number of sites: 2010
 
 
---------------------------------------------------------------
*                                                             *
*        COMPUTATION OF LIKELIHOOD SCORES WITH PHYML          *
*                                                             *
---------------------------------------------------------------
 
::Settings::
 
 Phyml version = 20131022
 Phyml binary = phyml
 Phyml path = /usr/bin/
 Candidate models = 24
   number of substitution schemes = 3
   including models with equal/unequal base frequencies (+F)
   including models with/without a proportion of invariable sites (+I)
   including models with/without rate variation among sites (+G) (nCat = 4)
 Optimized free parameters (K) = substitution parameters + 151 branch lengths + topology 
 Base tree for likelihood calculations = ML tree
 Tree topology search operation = SPR
 
 
 
::Progress::
 
Model 		 Exec. Time 	 Total Time 	 -lnL
-------------------------------------------------------------------------
GTR		00h:00:56:08	00h:00:56:09	   24483.5411	 (1/24)
JC		00h:01:26:08	00h:01:26:09	   25221.3458	 (2/24)
K80+I		00h:01:26:09	00h:01:27:00	   24312.1633	 (3/24)
F81		00h:01:27:07	00h:01:27:08	   24932.8374	 (4/24)
SYM+I		00h:01:30:06	00h:01:30:07	   24167.2477	 (5/24)
K80		00h:01:36:06	00h:01:36:07	   24914.8028	 (6/24)
HKY+I		00h:01:42:00	00h:01:42:01	   23903.1826	 (7/24)
SYM		00h:01:48:02	00h:01:48:03	   24703.8652	 (8/24)
GTR+I		00h:02:02:04	00h:02:02:05	   23826.4258	 (9/24)
F81+I		00h:02:17:01	00h:02:17:01	   24270.2702	 (10/24)
HKY		00h:02:18:03	00h:02:18:04	   24599.5154	 (11/24)
JC+I		00h:03:37:07	00h:03:37:07	   24632.9944	 (12/24)
SYM+G		00h:03:39:00	00h:03:39:01	   23864.3590	 (13/24)
K80+G		00h:03:57:01	00h:03:57:01	   24029.6430	 (14/24)
HKY+G		00h:04:40:08	00h:04:40:09	   23554.1924	 (15/24)
JC+G		00h:04:41:03	00h:04:41:04	   24381.7612	 (16/24)
GTR+G		00h:04:55:03	00h:04:55:03	   23408.4103	 (17/24)
F81+G		00h:04:58:06	00h:04:58:06	   23972.1794	 (18/24)
SYM+I+G		00h:06:30:01	00h:06:30:01	   23859.9581	 (19/24)
K80+I+G		00h:07:17:06	00h:07:17:06	   24023.1423	 (20/24)
JC+I+G		00h:07:32:01	00h:07:32:01	   24374.0949	 (21/24)
F81+I+G		00h:07:54:05	00h:07:54:05	   23964.7734	 (22/24)
GTR+I+G		00h:09:37:05	00h:09:37:05	   23397.3851	 (23/24)
HKY+I+G		00h:10:40:07	00h:10:40:07	   23548.0630	 (24/24)
 
   Model = JC
   partition = 000000
   -lnL = 25221.3458
   K = 152 
 
   Model = JC+I
   partition = 000000
   -lnL = 24632.9944
   K = 153
   p-inv = 0.2710 
 
   Model = JC+G
   partition = 000000
   -lnL = 24381.7612
   K = 153
   gamma shape = 0.7920 
 
   Model = JC+I+G
   partition = 000000
   -lnL = 24374.0949
   K = 154
   p-inv = 0.1340
   gamma shape = 1.2290 
 
   Model = F81
   partition = 000000
   -lnL = 24932.8374
   K = 155
   freqA = 0.2207 
   freqC = 0.2464 
   freqG = 0.1592 
   freqT = 0.3737  
 
   Model = F81+I
   partition = 000000
   -lnL = 24270.2702
   K = 156
   freqA = 0.2208 
   freqC = 0.2388 
   freqG = 0.1494 
   freqT = 0.3911 
   p-inv = 0.2730 
 
   Model = F81+G
   partition = 000000
   -lnL = 23972.1794
   K = 156
   freqA = 0.2184 
   freqC = 0.2323 
   freqG = 0.1426 
   freqT = 0.4068 
   gamma shape = 0.6780 
 
   Model = F81+I+G
   partition = 000000
   -lnL = 23964.7734
   K = 157
   freqA = 0.2183 
   freqC = 0.2323 
   freqG = 0.1426 
   freqT = 0.4068 
   p-inv = 0.1340
   gamma shape = 1.0360 
 
   Model = K80
   partition = 010010
   -lnL = 24914.8028
   K = 153
   kappa = 2.2195 (ti/tv = 1.1098) 
 
   Model = K80+I
   partition = 010010
   -lnL = 24312.1633
   K = 154
   kappa = 2.3207 (ti/tv = 1.1604)
   p-inv = 0.2720 
 
   Model = K80+G
   partition = 010010
   -lnL = 24029.6430
   K = 154
   kappa = 2.5122 (ti/tv = 1.2561)
   gamma shape = 0.7390 
 
   Model = K80+I+G
   partition = 010010
   -lnL = 24023.1423
   K = 155
   kappa = 2.5042 (ti/tv = 1.2521)
   p-inv = 0.1230
   gamma shape = 1.0820 
 
   Model = HKY
   partition = 010010
   -lnL = 24599.5154
   K = 156
   freqA = 0.2295 
   freqC = 0.2218 
   freqG = 0.1596 
   freqT = 0.3892 
   kappa = 2.3409 (ti/tv = 1.2106) 
 
   Model = HKY+I
   partition = 010010
   -lnL = 23903.1826
   K = 157
   freqA = 0.2377 
   freqC = 0.2067 
   freqG = 0.1479 
   freqT = 0.4077 
   kappa = 2.5798 (ti/tv = 1.3004)
   p-inv = 0.2740 
 
   Model = HKY+G
   partition = 010010
   -lnL = 23554.1924
   K = 157
   freqA = 0.2415 
   freqC = 0.1970 
   freqG = 0.1391 
   freqT = 0.4224 
   kappa = 3.0318 (ti/tv = 1.5022)
   gamma shape = 0.6090 
 
   Model = HKY+I+G
   partition = 010010
   -lnL = 23548.0629
   K = 158
   freqA = 0.2415 
   freqC = 0.1965 
   freqG = 0.1392 
   freqT = 0.4228 
   kappa = 3.0220 (ti/tv = 1.4958)
   p-inv = 0.1260
   gamma shape = 0.8900 
 
   Model = SYM
   partition = 012345
   -lnL = 24703.8652
   K = 157
   R(a) [AC] =  1.8995
   R(b) [AG] =  2.1223
   R(c) [AT] =  1.9132
   R(d) [CG] =  0.8002
   R(e) [CT] =  4.0074
   R(f) [GT] =  1.0000 
 
   Model = SYM+I
   partition = 012345
   -lnL = 24167.2477
   K = 158
   R(a) [AC] =  2.0402
   R(b) [AG] =  2.3252
   R(c) [AT] =  1.7980
   R(d) [CG] =  0.9430
   R(e) [CT] =  4.1696
   R(f) [GT] =  1.0000
   p-inv = 0.2630 
 
   Model = SYM+G
   partition = 012345
   -lnL = 23864.3590
   K = 158
   R(a) [AC] =  1.9902
   R(b) [AG] =  2.0867
   R(c) [AT] =  1.6834
   R(d) [CG] =  0.8782
   R(e) [CT] =  4.8342
   R(f) [GT] =  1.0000
   gamma shape = 0.7540 
 
   Model = SYM+I+G
   partition = 012345
   -lnL = 23859.9581
   K = 159
   R(a) [AC] =  2.0034
   R(b) [AG] =  2.0998
   R(c) [AT] =  1.6859
   R(d) [CG] =  0.8841
   R(e) [CT] =  4.8197
   R(f) [GT] =  1.0000
   p-inv = 0.1010
   gamma shape = 1.0210 
 
   Model = GTR
   partition = 012345
   -lnL = 24483.5411
   K = 160
   freqA = 0.2270 
   freqC = 0.1926 
   freqG = 0.2009 
   freqT = 0.3795 
   R(a) [AC] =  2.4790
   R(b) [AG] =  2.5999
   R(c) [AT] =  1.6659
   R(d) [CG] =  1.0633
   R(e) [CT] =  4.3830
   R(f) [GT] =  1.0000 
 
   Model = GTR+I
   partition = 012345
   -lnL = 23826.4258
   K = 161
   freqA = 0.2401 
   freqC = 0.1777 
   freqG = 0.1730 
   freqT = 0.4091 
   R(a) [AC] =  2.4923
   R(b) [AG] =  2.7913
   R(c) [AT] =  1.1635
   R(d) [CG] =  1.2747
   R(e) [CT] =  4.3013
   R(f) [GT] =  1.0000
   p-inv = 0.2690 
 
   Model = GTR+G
   partition = 012345
   -lnL = 23408.4103
   K = 161
   freqA = 0.2588 
   freqC = 0.1496 
   freqG = 0.1534 
   freqT = 0.4382 
   R(a) [AC] =  3.2991
   R(b) [AG] =  3.0824
   R(c) [AT] =  0.7212
   R(d) [CG] =  2.0662
   R(e) [CT] =  6.1647
   R(f) [GT] =  1.0000
   gamma shape = 0.5830 
 
   Model = GTR+I+G
   partition = 012345
   -lnL = 23397.3851
   K = 162
   freqA = 0.2590 
   freqC = 0.1474 
   freqG = 0.1543 
   freqT = 0.4392 
   R(a) [AC] =  3.4455
   R(b) [AG] =  3.0883
   R(c) [AT] =  0.7188
   R(d) [CG] =  2.1273
   R(e) [CT] =  6.3791
   R(f) [GT] =  1.0000
   p-inv = 0.1450
   gamma shape = 0.9250 
 
  Best-fit models should be reoptimized for comparison with unconstrained likelihood
 
Computation of likelihood scores completed. It took 00h:10:40:08.
 


---------------------------------------------------------------
*                                                             *
*             AKAIKE INFORMATION CRITERION (AIC)              *
*                                                             *
---------------------------------------------------------------
 
 Model selected: 
   Model = GTR+I+G
   partition = 012345
   -lnL = 23397.3851
   K = 162
   freqA = 0.2590 
   freqC = 0.1474 
   freqG = 0.1543 
   freqT = 0.4392 
   R(a) [AC] =  3.4455
   R(b) [AG] =  3.0883
   R(c) [AT] =  0.7188
   R(d) [CG] =  2.1273
   R(e) [CT] =  6.3791
   R(f) [GT] =  1.0000
   p-inv = 0.1450
   gamma shape = 0.9250 
 
Tree for the best AIC model = (Chaetosphaeridium_globosum:0.37789317,(Roya_obtusa:0.28035003,((Chara_vulgaris:0.00403902,Nitella_hyalina:0.00028528):0.12486437,((Sphagnum_palustre:0.03721294,((Buxbaumia_aphylla:0.04571923,((Funaria_hygrometrica:0.00323543,Physcomitrella_patens:0.00217901):0.00626409,(Bartramia_pomiformis:0.00688549,((Orthotrichum_stellatum:0.00160024,Ulota_hutchinsiae:0.00000002):0.00782103,(Ptychomnion_cygnisetum:0.02975716,(Climacium_americanum:0.00597603,(Hypnum_imponens:0.00413016,Anomodon_rugelii:0.00442094):0.00106256):0.00475037):0.00762076):0.00320492):0.00504966):0.00710237):0.00638352,(Atrichum_angustatum:0.02745734,Tetraphis_pellucida:0.02365422):0.00437103):0.01455821):0.02394259,(Phaeoceros_laevis:0.10099263,((Treubia_lacunosa:0.02390292,(Marchantia_polymorpha:0.00573839,Pleurozia_purpurea:0.02719220):0.00302846):0.11036229,(Huperzia_squarrosa:0.05116913,(Cycas_taitungensis:0.04560393,(Amborella_trichopoda|nad5:0.01538100,((Nelumbo_nucifera:0.00353962,(Vitis_vinifera:0.00614172,(Malus_x_domestica:0.00621261,(((Carica_papaya:0.00487255,(Batis_maritima:0.00616166,(Arabidopsis_thaliana:0.00232669,(Brassica_juncea:0.00000002,(Brassica_oleracea:0.00000002,((Brassica_carinata:0.00046947,Brassica_napus:0.00000001):0.00000002,(Raphanus_sativus:0.00000001,Brassica_rapa_subsp_campestris:0.00000002):0.00000002):0.00000002):0.00000002):0.00337371):0.00453144):0.00108751):0.00722757,(Citrullus_lanatus:0.00000003,(Cucumis_sativus:0.01290531,Cucurbita_pepo:0.01227235):0.00478502):0.00683453):0.00257833,((Lotus_japonicus:0.00335012,(Millettia_pinnata:0.00000002,(Glycine_max:0.00095376,Vigna_radiata:0.00315579):0.00104488):0.00210226):0.00530440,(Ricinus_communis:0.00979329,((Vaccinium_macrocarpon:0.02247133,((Silene_latifolia:0.00198131,Silene_vulgaris:0.00047658):0.00563293,(Beta_macrocarpa:0.00000002,(Beta_vulgaris_subsp_vulgaris:0.00000001,Beta_vulgaris_subsp_maritima:0.04155320):0.00000002):0.00285801):0.01195990):0.00196652,(((Asclepias_syriaca:0.01398707,Rhazya_stricta:0.00117090):0.00548104,(Daucus_carota_subsp_sativus:0.00262166,Helianthus_annuus:0.00675396):0.00228817):0.00097648,(Nicotiana_tabacum:0.00976014,((Ajuga_reptans:0.00776927,Salvia_miltiorrhiza:0.00299356):0.00333799,(Mimulus_guttatus:0.00971402,Boea_hygrometrica:0.00982695):0.00000002):0.00617895):0.00040593):0.00093308):0.00119405):0.00241480):0.00137426):0.00000002):0.00196005):0.00396652):0.00148119,(Liriodendron_tulipifera:0.00657552,(Spirodela_polyrhiza:0.01522125,(Butomus_umbellatus:0.02972624,(Phoenix_dactylifera:0.00380317,((Sorghum_bicolor:0.00095664,((Tripsacum_dactyloides:0.00098070,Zea_luxurians:0.00000002):0.00048974,(Zea_mays_subsp_mays:0.00000001,(Zea_perennis:0.00000002,Zea_mays_subsp_parviglumis:0.00000001):0.00000002):0.00000001):0.00100002):0.00101619,((Oryza_sativa_Japonica_Group:0.00000001,Oryza_sativa_Indica_Group:0.00000001):0.00294427,(Triticum_aestivum:0.00000001,(Triticum_timopheevii:0.00000001,Aegilops_speltoides:0.00000002):0.00000002):0.00201265):0.00043713):0.02070249):0.00804353):0.00478746):0.00556562):0.00056292):0.01717496):0.03542572):0.09761221):0.01777481):0.00393703):0.00860855):0.11014063):0.13537939):0.05651502,(Chlorokybus_atmophyticus:0.47261323,(Entransia_fimbriata:0.67843596,Mesostigma_viride:0.73747373):0.05338838):0.08817421);
 
 
* AIC MODEL SELECTION : Selection uncertainty
 
Model             -lnL    K      AIC       delta       weight   cumWeight
------------------------------------------------------------------------- 
GTR+I+G     23397.38514   162  47118.770280   0.000000    0.999956   0.999956 
GTR+G       23408.41032   161  47138.820640  20.050360   4.43e-005   1.000000 
HKY+I+G     23548.06295   158  47412.125900  293.355620   1.99e-064   1.000000 
HKY+G       23554.19238   157  47422.384760  303.614480   1.18e-066   1.000000 
GTR+I       23826.42584   161  47974.851680  856.081400   1.27e-186   1.000000 
SYM+I+G     23859.95805   159  48037.916100  919.145820   2.57e-200   1.000000 
SYM+G       23864.35896   158  48044.717920  925.947640   8.57e-202   1.000000 
HKY+I       23903.18258   157  48120.365160  1001.594880   0.00e+000   1.000000 
F81+I+G     23964.77339   157  48243.546780  1124.776500   0.00e+000   1.000000 
F81+G       23972.17937   156  48256.358740  1137.588460   0.00e+000   1.000000 
K80+I+G     24023.14231   155  48356.284620  1237.514340   0.00e+000   1.000000 
K80+G       24029.64303   154  48367.286060  1248.515780   0.00e+000   1.000000 
SYM+I       24167.24772   158  48650.495440  1531.725160   0.00e+000   1.000000 
F81+I       24270.27020   156  48852.540400  1733.770120   0.00e+000   1.000000 
K80+I       24312.16327   154  48932.326540  1813.556260   0.00e+000   1.000000 
JC+I+G      24374.09490   154  49056.189800  1937.419520   0.00e+000   1.000000 
JC+G        24381.76118   153  49069.522360  1950.752080   0.00e+000   1.000000 
GTR         24483.54110   160  49287.082200  2168.311920   0.00e+000   1.000000 
HKY         24599.51535   156  49511.030700  2392.260420   0.00e+000   1.000000 
JC+I        24632.99443   153  49571.988860  2453.218580   0.00e+000   1.000000 
SYM         24703.86521   157  49721.730420  2602.960140   0.00e+000   1.000000 
K80         24914.80276   153  50135.605520  3016.835240   0.00e+000   1.000000 
F81         24932.83743   155  50175.674860  3056.904580   0.00e+000   1.000000 
JC          25221.34581   152  50746.691620  3627.921340   0.00e+000   1.000000
-------------------------------------------------------------------------
-lnL:	negative log likelihod
 K:	number of estimated parameters
 AIC:	Akaike Information Criterion
 delta:	AIC difference
 weight:	AIC weight
 cumWeight:	cumulative AIC weight
 
 
* AIC MODEL SELECTION : Confidence interval
 
There are 24 models in the 100% confidence interval: [ GTR+I+G GTR+G HKY+I+G HKY+G GTR+I SYM+I+G SYM+G HKY+I F81+I+G F81+G K80+I+G K80+G SYM+I F81+I K80+I JC+I+G JC+G GTR HKY JC+I SYM K80 F81 JC ] 
 
 
* AIC MODEL SELECTION : Best Model's command line
 
phyml  -i /tmp/jmodeltest769690977070741125.phy -d nt -n 1 -b 0 --run_id GTR+I+G -m 012345 -f m -v e -c 4 -a e --no_memory_check -o tlr -s SPR
 
 
 
---------------------------------------------------------------
*                                                             *
*                    MODEL AVERAGED PHYLOGENY                 *
*                                                             *
---------------------------------------------------------------
 
Selection criterion: . . . . AIC
Confidence interval: . . . . 1.00
Consensus type:. . . . . . . 50% majority rule
 
 
Using 24 models in the 1.00 confidence interval = GTR+I+G GTR+G HKY+I+G HKY+G GTR+I SYM+I+G SYM+G HKY+I F81+I+G F81+G K80+I+G K80+G SYM+I F81+I K80+I JC+I+G JC+G GTR HKY JC+I SYM K80 F81 JC  
 
Species in order:
 
    1. Chaetosphaeridium_globosum
    2. Roya_obtusa
    3. Chara_vulgaris
    4. Nitella_hyalina
    5. Sphagnum_palustre
    6. Buxbaumia_aphylla
    7. Funaria_hygrometrica
    8. Physcomitrella_patens
    9. Bartramia_pomiformis
    10. Orthotrichum_stellatum
    11. Ulota_hutchinsiae
    12. Ptychomnion_cygnisetum
    13. Climacium_americanum
    14. Hypnum_imponens
    15. Anomodon_rugelii
    16. Atrichum_angustatum
    17. Tetraphis_pellucida
    18. Phaeoceros_laevis
    19. Treubia_lacunosa
    20. Marchantia_polymorpha
    21. Pleurozia_purpurea
    22. Huperzia_squarrosa
    23. Cycas_taitungensis
    24. Amborella_trichopoda|nad5
    25. Nelumbo_nucifera
    26. Vitis_vinifera
    27. Malus_x_domestica
    28. Carica_papaya
    29. Batis_maritima
    30. Arabidopsis_thaliana
    31. Brassica_juncea
    32. Brassica_oleracea
    33. Brassica_carinata
    34. Brassica_napus
    35. Raphanus_sativus
    36. Brassica_rapa_subsp_campestris
    37. Citrullus_lanatus
    38. Cucumis_sativus
    39. Cucurbita_pepo
    40. Lotus_japonicus
    41. Millettia_pinnata
    42. Glycine_max
    43. Vigna_radiata
    44. Ricinus_communis
    45. Vaccinium_macrocarpon
    46. Silene_latifolia
    47. Silene_vulgaris
    48. Beta_macrocarpa
    49. Beta_vulgaris_subsp_vulgaris
    50. Beta_vulgaris_subsp_maritima
    51. Asclepias_syriaca
    52. Rhazya_stricta
    53. Daucus_carota_subsp_sativus
    54. Helianthus_annuus
    55. Nicotiana_tabacum
    56. Ajuga_reptans
    57. Salvia_miltiorrhiza
    58. Mimulus_guttatus
    59. Boea_hygrometrica
    60. Liriodendron_tulipifera
    61. Spirodela_polyrhiza
    62. Butomus_umbellatus
    63. Phoenix_dactylifera
    64. Sorghum_bicolor
    65. Tripsacum_dactyloides
    66. Zea_luxurians
    67. Zea_mays_subsp_mays
    68. Zea_perennis
    69. Zea_mays_subsp_parviglumis
    70. Oryza_sativa_Japonica_Group
    71. Oryza_sativa_Indica_Group
    72. Triticum_aestivum
    73. Triticum_timopheevii
    74. Aegilops_speltoides
    75. Chlorokybus_atmophyticus
    76. Entransia_fimbriata
    77. Mesostigma_viride
 
Bipartitions included in the consensus tree
 
    12345678911111111112222222222333333333344444444445555555555666666666677777777
             01234567890123456789012345678901234567890123456789012345678901234567
    ***************************************************************************** ( 1.0 )
    -*************************************************************************--- ( 1.0 )
    --************************************************************************--- ( 1.0 )
    --**------------------------------------------------------------------------- ( 1.0 )
    ----**********************************************************************--- ( 1.0 )
    ----*************------------------------------------------------------------ ( 1.0 )
    -----************------------------------------------------------------------ ( 1.0 )
    -----**********-------------------------------------------------------------- ( 1.0 )
    ------*********-------------------------------------------------------------- ( 1.0 )
    ------**--------------------------------------------------------------------- ( 1.0 )
    --------*******-------------------------------------------------------------- ( 1.0 )
    ---------******-------------------------------------------------------------- ( 1.0 )
    ---------**------------------------------------------------------------------ ( 1.0 )
    -----------****-------------------------------------------------------------- ( 1.0 )
    ------------***-------------------------------------------------------------- ( 1.0 )
    -------------**-------------------------------------------------------------- ( 1.0 )
    ---------------**------------------------------------------------------------ ( 1.0 )
    -----------------*********************************************************--- ( 1.0 )
    ------------------********************************************************--- ( 1.0 )
    ------------------***-------------------------------------------------------- ( 1.0 )
    -------------------**-------------------------------------------------------- ( 1.0 )
    ---------------------*****************************************************--- ( 1.0 )
    ----------------------****************************************************--- ( 1.0 )
    -----------------------***************************************************--- ( 1.0 )
    ------------------------**************************************************--- ( 1.0 )
    ------------------------***********************************------------------ ( 1.0 )
    -------------------------**********************************------------------ ( 1.0 )
    --------------------------*********************************------------------ ( 1.0 )
    ---------------------------********************************------------------ ( 0.99996 )
    ---------------------------************-------------------------------------- ( 1.0 )
    ---------------------------*********----------------------------------------- ( 1.0 )
    ----------------------------********----------------------------------------- ( 1.0 )
    -----------------------------*******----------------------------------------- ( 1.0 )
    ------------------------------******----------------------------------------- ( 1.0 )
    -------------------------------*****----------------------------------------- ( 1.0 )
    --------------------------------****----------------------------------------- ( 0.99996 )
    --------------------------------**------------------------------------------- ( 0.99996 )
    ----------------------------------**----------------------------------------- ( 0.99996 )
    ------------------------------------***-------------------------------------- ( 1.0 )
    -------------------------------------**-------------------------------------- ( 1.0 )
    ---------------------------------------********************------------------ ( 1.0 )
    ---------------------------------------****---------------------------------- ( 1.0 )
    ----------------------------------------***---------------------------------- ( 1.0 )
    -----------------------------------------**---------------------------------- ( 1.0 )
    -------------------------------------------****************------------------ ( 1.0 )
    --------------------------------------------***************------------------ ( 1.0 )
    --------------------------------------------******--------------------------- ( 1.0 )
    ---------------------------------------------*****--------------------------- ( 1.0 )
    ---------------------------------------------**------------------------------ ( 1.0 )
    -----------------------------------------------***--------------------------- ( 1.0 )
    ------------------------------------------------**--------------------------- ( 0.99996 )
    --------------------------------------------------*********------------------ ( 1.0 )
    --------------------------------------------------****----------------------- ( 1.0 )
    --------------------------------------------------**------------------------- ( 1.0 )
    ----------------------------------------------------**----------------------- ( 1.0 )
    ------------------------------------------------------*****------------------ ( 1.0 )
    -------------------------------------------------------****------------------ ( 1.0 )
    -------------------------------------------------------**-------------------- ( 1.0 )
    ---------------------------------------------------------**------------------ ( 0.99996 )
    -----------------------------------------------------------***************--- ( 1.0 )
    ------------------------------------------------------------**************--- ( 1.0 )
    -------------------------------------------------------------*************--- ( 1.0 )
    --------------------------------------------------------------************--- ( 1.0 )
    ---------------------------------------------------------------***********--- ( 1.0 )
    ---------------------------------------------------------------******-------- ( 1.0 )
    ----------------------------------------------------------------*****-------- ( 1.0 )
    ----------------------------------------------------------------**----------- ( 1.0 )
    ------------------------------------------------------------------***-------- ( 1.0 )
    -------------------------------------------------------------------**-------- ( 0.99996 )
    ---------------------------------------------------------------------*****--- ( 1.0 )
    ---------------------------------------------------------------------**------ ( 1.0 )
    -----------------------------------------------------------------------***--- ( 1.0 )
    ------------------------------------------------------------------------**--- ( 0.99996 )
    --------------------------------------------------------------------------*** ( 0.99996 )
    ---------------------------------------------------------------------------** ( 1.0 )

 
         +----------------------------------------------77 Mesostigma_viride
     +-150
     |   +------------------------------------------76 Entransia_fimbriata
+--151
|    +-----------------------------75 Chlorokybus_atmophyticus
|
|                                                      +--74 Anomodon_rugelii
|                                                  +-138
|                                                  |   +--73 Hypnum_imponens
|                                              +-139
|                                              |   +--72 Climacium_americanum
|                                          +-140
|                                          |   +--71 Ptychomnion_cygnisetum
|                                      +-141
|                                      |   |   +--70 Ulota_hutchinsiae
|                                      |   +-137
|                                      |       +--69 Orthotrichum_stellatum
|                                  +-142
|                                  |   +--68 Bartramia_pomiformis
|                              +-143
|                              |   |   +--67 Physcomitrella_patens
|                              |   +-136
|                              |       +--66 Funaria_hygrometrica
|                          +-144
|                          |   +--65 Buxbaumia_aphylla
|                      +-145
|                      |   |   +--64 Tetraphis_pellucida
|                      |   +-135
|                      |       +--63 Atrichum_angustatum
|                  +-146
|                  |   +--62 Sphagnum_palustre
|           +----147
|           |      |                                                         +--61 Vigna_radiata
|           |      |                                                     +-121
|           |      |                                                     |   +--60 Glycine_max
|           |      |                                                 +-122
|           |      |                                                 |   +--59 Millettia_pinnata
|           |      |                                             +-123
|           |      |                                             |   +--58 Lotus_japonicus
|           |      |                                         +-124
|           |      |                                         |   |                       +--57 Beta_vulgaris_subsp_maritima
|           |      |                                         |   |                   +-115
|           |      |                                         |   |                   |   +--56 Beta_vulgaris_subsp_vulgaris
|           |      |                                         |   |               +-116
|           |      |                                         |   |               |   +--55 Beta_macrocarpa
|           |      |                                         |   |           +-117
|           |      |                                         |   |           |   |   +--54 Silene_vulgaris
|           |      |                                         |   |           |   +-114
|           |      |                                         |   |           |       +--53 Silene_latifolia
|           |      |                                         |   |       +-118
|           |      |                                         |   |       |   +--52 Vaccinium_macrocarpon
|           |      |                                         |   |   +-119
|           |      |                                         |   |   |   |               +--51 Boea_hygrometrica
|           |      |                                         |   |   |   |           +-110
|           |      |                                         |   |   |   |           |   +--50 Mimulus_guttatus
|           |      |                                         |   |   |   |       +-111
|           |      |                                         |   |   |   |       |   |   +--49 Salvia_miltiorrhiza
|           |      |                                         |   |   |   |       |   +-109
|           |      |                                         |   |   |   |       |       +--48 Ajuga_reptans
|           |      |                                         |   |   |   |   +-112
|           |      |                                         |   |   |   |   |   +--47 Nicotiana_tabacum
|           |      |                                         |   |   |   +-113
|           |      |                                         |   |   |       |       +--46 Rhazya_stricta
|           |      |                                         |   |   |       |   +-107
|           |      |                                         |   |   |       |   |   +--45 Asclepias_syriaca
|           |      |                                         |   |   |       +-108
|           |      |                                         |   |   |           |   +--44 Helianthus_annuus
|           |      |                                         |   |   |           +-106
|           |      |                                         |   |   |               +--43 Daucus_carota_subsp_sativus
|           |      |                                         |   +-120
|           |      |                                         |       +--42 Ricinus_communis
|           |      |                                     +-125
|           |      |                                     |   |                               +--41 Brassica_napus
|           |      |                                     |   |                           +--98
|           |      |                                     |   |                           |   +--40 Brassica_carinata
|           |      |                                     |   |                       +--99
|           |      |                                     |   |                       |   |   +--39 Brassica_rapa_subsp_campestris
|           |      |                                     |   |                       |   +--97
|           |      |                                     |   |                       |       +--38 Raphanus_sativus
|           |      |                                     |   |                   +-100
|           |      |                                     |   |                   |   +--37 Brassica_oleracea
|           |      |                                     |   |               +-101
|           |      |                                     |   |               |   +--36 Brassica_juncea
|           |      |                                     |   |           +-102
|           |      |                                     |   |           |   +--35 Arabidopsis_thaliana
|           |      |                                     |   |       +-103
|           |      |                                     |   |       |   +--34 Batis_maritima
|           |      |                                     |   |   +-104
|           |      |                                     |   |   |   +--33 Carica_papaya
|           |      |                                     |   +-105
|           |      |                                     |       |       +--32 Cucurbita_pepo
|           |      |                                     |       |   +--95
|           |      |                                     |       |   |   +--31 Cucumis_sativus
|           |      |                                     |       +--96
|           |      |                                     |           +--30 Citrullus_lanatus
|           |      |                                 +-126
|           |      |                                 |   +--29 Malus_x_domestica
|           |      |                             +-127
|           |      |                             |   +--28 Vitis_vinifera
|           |      |                         +-128
|           |      |                         |   +--27 Nelumbo_nucifera
|           |      |                     +-129
|           |      |                     |   |                               +--26 Aegilops_speltoides
|           |      |                     |   |                           +--87
|           |      |                     |   |                           |   +--25 Triticum_timopheevii
|           |      |                     |   |                       +--88
|           |      |                     |   |                       |   +--24 Triticum_aestivum
|           |      |                     |   |                   +--89
|           |      |                     |   |                   |   |   +--23 Oryza_sativa_Indica_Group
|           |      |                     |   |                   |   +--86
|           |      |                     |   |                   |       +--22 Oryza_sativa_Japonica_Group
|           |      |                     |   |               +--90
|           |      |                     |   |               |   |           +--21 Zea_luxurians
|           |      |                     |   |               |   |       +--83
|           |      |                     |   |               |   |       |   +--20 Tripsacum_dactyloides
|           |      |                     |   |               |   |   +--84
|           |      |                     |   |               |   |   |   |       +--19 Zea_mays_subsp_parviglumis
|           |      |                     |   |               |   |   |   |   +--81
|           |      |                     |   |               |   |   |   |   |   +--18 Zea_perennis
|           |      |                     |   |               |   |   |   +--82
|           |      |                     |   |               |   |   |       +--17 Zea_mays_subsp_mays
|           |      |                     |   |               |   +--85
|           |      |                     |   |               |       +--16 Sorghum_bicolor
|           |      |                     |   |           +--91
|           |      |                     |   |           |   +--15 Phoenix_dactylifera
|           |      |                     |   |       +--92
|           |      |                     |   |       |   +--14 Butomus_umbellatus
|           |      |                     |   |   +--93
|           |      |                     |   |   |   +--13 Spirodela_polyrhiza
|           |      |                     |   +--94
|           |      |                     |       +--12 Liriodendron_tulipifera
|           |      |                 +-130
|           |      |                 |   +--11 Amborella_trichopoda|nad5
|           |      |           +---131
|           |      |           |     +--10 Cycas_taitungensis
|           |      |       +-132
|           |      |       |   +---9 Huperzia_squarrosa
|           |      |   +-133
|           |      |   |   |          +---8 Pleurozia_purpurea
|           |      |   |   |      +--79
|           |      |   |   |      |   +---7 Marchantia_polymorpha
|           |      |   |   +-----80
|           |      |   |          +---6 Treubia_lacunosa
|           |      +-134
|           |          +-----5 Phaeoceros_laevis
|   +-----148
|   |       |       +---4 Nitella_hyalina
|   |       +------78
|   |               +---3 Chara_vulgaris
+-149
|   +-----------------2 Roya_obtusa
|
+-----------------------1 Chaetosphaeridium_globosum

 
(Chaetosphaeridium_globosum:0.3778931700,(Roya_obtusa:0.2803500300,((Chara_vulgaris:0.0040390200,Nitella_hyalina:0.0002852800):1.0000:0.1248643700,((Phaeoceros_laevis:0.1009926300,((Treubia_lacunosa:0.0239029200,(Marchantia_polymorpha:0.0057383900,Pleurozia_purpurea:0.0271922000):1.0000:0.0030284600):1.0000:0.1103622900,(Huperzia_squarrosa:0.0511691300,(Cycas_taitungensis:0.0456039300,(Amborella_trichopoda|nad5:0.0153810000,((Liriodendron_tulipifera:0.0065755200,(Spirodela_polyrhiza:0.0152212500,(Butomus_umbellatus:0.0297262400,(Phoenix_dactylifera:0.0038031700,((Sorghum_bicolor:0.0009566400,((Zea_mays_subsp_mays:0.0000000100,(Zea_perennis:0.0000000200,Zea_mays_subsp_parviglumis:0.0000000100):1.0000:0.0000000200):1.0000:0.0000000100,(Tripsacum_dactyloides:0.0009807000,Zea_luxurians:0.0000000200):1.0000:0.0004897400):1.0000:0.0010000200):1.0000:0.0010161900,((Oryza_sativa_Japonica_Group:0.0000000100,Oryza_sativa_Indica_Group:0.0000000100):1.0000:0.0029442700,(Triticum_aestivum:0.0000000100,(Triticum_timopheevii:0.0000000100,Aegilops_speltoides:0.0000000200):1.0000:0.0000000200):1.0000:0.0020126500):1.0000:0.0004371300):1.0000:0.0207024900):1.0000:0.0080435300):1.0000:0.0047874600):1.0000:0.0055656200):1.0000:0.0005629200,(Nelumbo_nucifera:0.0035396200,(Vitis_vinifera:0.0061417200,(Malus_x_domestica:0.0062126100,(((Citrullus_lanatus:0.0000000300,(Cucumis_sativus:0.0129053100,Cucurbita_pepo:0.0122723500):1.0000:0.0047850200):1.0000:0.0068345300,(Carica_papaya:0.0048725500,(Batis_maritima:0.0061616600,(Arabidopsis_thaliana:0.0023266900,(Brassica_juncea:0.0000000200,(Brassica_oleracea:0.0000000200,((Raphanus_sativus:0.0000000100,Brassica_rapa_subsp_campestris:0.0000000200):1.0000:0.0000000200,(Brassica_carinata:0.0004694700,Brassica_napus:0.0000000100):1.0000:0.0000000200):1.0000:0.0000000200):1.0000:0.0000000200):1.0000:0.0033737100):1.0000:0.0045314400):1.0000:0.0010875100):1.0000:0.0072275700):1.0000:0.0025783300,((Ricinus_communis:0.0097932900,((((Daucus_carota_subsp_sativus:0.0026216600,Helianthus_annuus:0.0067539600):1.0000:0.0022881700,(Asclepias_syriaca:0.0139870700,Rhazya_stricta:0.0011709000):1.0000:0.0054810400):1.0000:0.0009764800,(Nicotiana_tabacum:0.0097601400,((Ajuga_reptans:0.0077692700,Salvia_miltiorrhiza:0.0029935600):1.0000:0.0033379900,(Mimulus_guttatus:0.0097140200,Boea_hygrometrica:0.0098269500):1.0000:0.0000000200):1.0000:0.0061789500):1.0000:0.0004059300):1.0000:0.0009330800,(Vaccinium_macrocarpon:0.0224713300,((Silene_latifolia:0.0019813100,Silene_vulgaris:0.0004765800):1.0000:0.0056329300,(Beta_macrocarpa:0.0000000200,(Beta_vulgaris_subsp_vulgaris:0.0000000100,Beta_vulgaris_subsp_maritima:0.0415532000):1.0000:0.0000000200):1.0000:0.0028580100):1.0000:0.0119599000):1.0000:0.0019665200):1.0000:0.0011940500):1.0000:0.0024148000,(Lotus_japonicus:0.0033501200,(Millettia_pinnata:0.0000000200,(Glycine_max:0.0009537600,Vigna_radiata:0.0031557900):1.0000:0.0010448800):1.0000:0.0021022600):1.0000:0.0053044000):1.0000:0.0013742600):1.0000:0.0000000200):1.0000:0.0019600500):1.0000:0.0039665200):1.0000:0.0014811900):1.0000:0.0171749600):1.0000:0.0354257200):1.0000:0.0976122100):1.0000:0.0177748100):1.0000:0.0039370300):1.0000:0.0086085500,(Sphagnum_palustre:0.0372129400,((Atrichum_angustatum:0.0274573400,Tetraphis_pellucida:0.0236542200):1.0000:0.0043710300,(Buxbaumia_aphylla:0.0457192300,((Funaria_hygrometrica:0.0032354300,Physcomitrella_patens:0.0021790100):1.0000:0.0062640900,(Bartramia_pomiformis:0.0068854900,((Orthotrichum_stellatum:0.0016002400,Ulota_hutchinsiae:0.0000000200):1.0000:0.0078210300,(Ptychomnion_cygnisetum:0.0297571600,(Climacium_americanum:0.0059760300,(Hypnum_imponens:0.0041301600,Anomodon_rugelii:0.0044209400):1.0000:0.0010625600):1.0000:0.0047503700):1.0000:0.0076207600):1.0000:0.0032049200):1.0000:0.0050496600):1.0000:0.0071023700):1.0000:0.0063835200):1.0000:0.0145582100):1.0000:0.0239425900):1.0000:0.1101406300):1.0000:0.1353793900):1.0000:0.0565150200,(Chlorokybus_atmophyticus:0.4726132300,(Entransia_fimbriata:0.6784359600,Mesostigma_viride:0.7374737300):1.0000:0.0533883800):1.0000:0.0881742100);
 
Note: this tree is unrooted. Branch lengths are the expected number of substitutions per site. Labels next to parentheses represent phylogenetic uncertainty due to model selection (see documentation)


---------------------------------------------------------------
*                                                             *
*             BAYESIAN INFORMATION CRITERION (BIC)            *
*                                                             *
---------------------------------------------------------------
 
 Sample size: 2010.0
 
 Model selected: 
   Model = GTR+I+G
   partition = 012345
   -lnL = 23397.3851
   K = 162
   freqA = 0.2590 
   freqC = 0.1474 
   freqG = 0.1543 
   freqT = 0.4392 
   R(a) [AC] =  3.4455
   R(b) [AG] =  3.0883
   R(c) [AT] =  0.7188
   R(d) [CG] =  2.1273
   R(e) [CT] =  6.3791
   R(f) [GT] =  1.0000
   p-inv = 0.1450
   gamma shape = 0.9250 
 
Tree for the best BIC model = (Chaetosphaeridium_globosum:0.37789317,(Roya_obtusa:0.28035003,((Chara_vulgaris:0.00403902,Nitella_hyalina:0.00028528):0.12486437,((Sphagnum_palustre:0.03721294,((Buxbaumia_aphylla:0.04571923,((Funaria_hygrometrica:0.00323543,Physcomitrella_patens:0.00217901):0.00626409,(Bartramia_pomiformis:0.00688549,((Orthotrichum_stellatum:0.00160024,Ulota_hutchinsiae:0.00000002):0.00782103,(Ptychomnion_cygnisetum:0.02975716,(Climacium_americanum:0.00597603,(Hypnum_imponens:0.00413016,Anomodon_rugelii:0.00442094):0.00106256):0.00475037):0.00762076):0.00320492):0.00504966):0.00710237):0.00638352,(Atrichum_angustatum:0.02745734,Tetraphis_pellucida:0.02365422):0.00437103):0.01455821):0.02394259,(Phaeoceros_laevis:0.10099263,((Treubia_lacunosa:0.02390292,(Marchantia_polymorpha:0.00573839,Pleurozia_purpurea:0.02719220):0.00302846):0.11036229,(Huperzia_squarrosa:0.05116913,(Cycas_taitungensis:0.04560393,(Amborella_trichopoda|nad5:0.01538100,((Nelumbo_nucifera:0.00353962,(Vitis_vinifera:0.00614172,(Malus_x_domestica:0.00621261,(((Carica_papaya:0.00487255,(Batis_maritima:0.00616166,(Arabidopsis_thaliana:0.00232669,(Brassica_juncea:0.00000002,(Brassica_oleracea:0.00000002,((Brassica_carinata:0.00046947,Brassica_napus:0.00000001):0.00000002,(Raphanus_sativus:0.00000001,Brassica_rapa_subsp_campestris:0.00000002):0.00000002):0.00000002):0.00000002):0.00337371):0.00453144):0.00108751):0.00722757,(Citrullus_lanatus:0.00000003,(Cucumis_sativus:0.01290531,Cucurbita_pepo:0.01227235):0.00478502):0.00683453):0.00257833,((Lotus_japonicus:0.00335012,(Millettia_pinnata:0.00000002,(Glycine_max:0.00095376,Vigna_radiata:0.00315579):0.00104488):0.00210226):0.00530440,(Ricinus_communis:0.00979329,((Vaccinium_macrocarpon:0.02247133,((Silene_latifolia:0.00198131,Silene_vulgaris:0.00047658):0.00563293,(Beta_macrocarpa:0.00000002,(Beta_vulgaris_subsp_vulgaris:0.00000001,Beta_vulgaris_subsp_maritima:0.04155320):0.00000002):0.00285801):0.01195990):0.00196652,(((Asclepias_syriaca:0.01398707,Rhazya_stricta:0.00117090):0.00548104,(Daucus_carota_subsp_sativus:0.00262166,Helianthus_annuus:0.00675396):0.00228817):0.00097648,(Nicotiana_tabacum:0.00976014,((Ajuga_reptans:0.00776927,Salvia_miltiorrhiza:0.00299356):0.00333799,(Mimulus_guttatus:0.00971402,Boea_hygrometrica:0.00982695):0.00000002):0.00617895):0.00040593):0.00093308):0.00119405):0.00241480):0.00137426):0.00000002):0.00196005):0.00396652):0.00148119,(Liriodendron_tulipifera:0.00657552,(Spirodela_polyrhiza:0.01522125,(Butomus_umbellatus:0.02972624,(Phoenix_dactylifera:0.00380317,((Sorghum_bicolor:0.00095664,((Tripsacum_dactyloides:0.00098070,Zea_luxurians:0.00000002):0.00048974,(Zea_mays_subsp_mays:0.00000001,(Zea_perennis:0.00000002,Zea_mays_subsp_parviglumis:0.00000001):0.00000002):0.00000001):0.00100002):0.00101619,((Oryza_sativa_Japonica_Group:0.00000001,Oryza_sativa_Indica_Group:0.00000001):0.00294427,(Triticum_aestivum:0.00000001,(Triticum_timopheevii:0.00000001,Aegilops_speltoides:0.00000002):0.00000002):0.00201265):0.00043713):0.02070249):0.00804353):0.00478746):0.00556562):0.00056292):0.01717496):0.03542572):0.09761221):0.01777481):0.00393703):0.00860855):0.11014063):0.13537939):0.05651502,(Chlorokybus_atmophyticus:0.47261323,(Entransia_fimbriata:0.67843596,Mesostigma_viride:0.73747373):0.05338838):0.08817421);
 
 
* BIC MODEL SELECTION : Selection uncertainty
 
Model             -lnL    K      BIC       delta       weight   cumWeight
------------------------------------------------------------------------- 
GTR+I+G     23397.38514   162  48026.924460   0.000000    0.999270   0.999270 
GTR+G       23408.41032   161  48041.368930  14.444470    0.000730   1.000000 
HKY+I+G     23548.06295   158  48297.856520  270.932060   1.47e-059   1.000000 
HKY+G       23554.19238   157  48302.509490  275.585030   1.44e-060   1.000000 
GTR+I       23826.42584   161  48877.399970  850.475510   2.10e-185   1.000000 
SYM+I+G     23859.95805   159  48929.252610  902.328150   1.15e-196   1.000000 
SYM+G       23864.35896   158  48930.448540  903.524080   6.34e-197   1.000000 
HKY+I       23903.18258   157  49000.489890  973.565430   3.91e-212   1.000000 
F81+I+G     23964.77339   157  49123.671510  1096.747050   0.00e+000   1.000000 
F81+G       23972.17937   156  49130.877580  1103.953120   0.00e+000   1.000000 
K80+I+G     24023.14231   155  49225.197570  1198.273110   0.00e+000   1.000000 
K80+G       24029.64303   154  49230.593120  1203.668660   0.00e+000   1.000000 
SYM+I       24167.24772   158  49536.226060  1509.301600   0.00e+000   1.000000 
F81+I       24270.27020   156  49727.059240  1700.134780   0.00e+000   1.000000 
K80+I       24312.16327   154  49795.633600  1768.709140   0.00e+000   1.000000 
JC+I+G      24374.09490   154  49919.496860  1892.572400   0.00e+000   1.000000 
JC+G        24381.76118   153  49927.223530  1900.299070   0.00e+000   1.000000 
GTR         24483.54110   160  50184.024600  2157.100140   0.00e+000   1.000000 
HKY         24599.51535   156  50385.549540  2358.625080   0.00e+000   1.000000 
JC+I        24632.99443   153  50429.690030  2402.765570   0.00e+000   1.000000 
SYM         24703.86521   157  50601.855150  2574.930690   0.00e+000   1.000000 
K80         24914.80276   153  50993.306690  2966.382230   0.00e+000   1.000000 
F81         24932.83743   155  51044.587810  3017.663350   0.00e+000   1.000000 
JC          25221.34581   152  51598.786900  3571.862440   0.00e+000   1.000000
-------------------------------------------------------------------------
-lnL:	negative log likelihod
K:	number of estimated parameters
BIC:	Bayesian Information Criterion
delta:	BIC difference
weight:	BIC weight
cumWeight:	cumulative BIC weight
 
 
* BIC MODEL SELECTION : Confidence interval
 
There are 24 models in the 100% confidence interval: [ GTR+I+G GTR+G HKY+I+G HKY+G GTR+I SYM+I+G SYM+G HKY+I F81+I+G F81+G K80+I+G K80+G SYM+I F81+I K80+I JC+I+G JC+G GTR HKY JC+I SYM K80 F81 JC ] 
 
 
* BIC MODEL SELECTION : Best Model's command line
 
phyml  -i /tmp/jmodeltest769690977070741125.phy -d nt -n 1 -b 0 --run_id GTR+I+G -m 012345 -f m -v e -c 4 -a e --no_memory_check -o tlr -s SPR
 
 
 
---------------------------------------------------------------
*                                                             *
*                    MODEL AVERAGED PHYLOGENY                 *
*                                                             *
---------------------------------------------------------------
 
Selection criterion: . . . . BIC
Confidence interval: . . . . 1.00
Consensus type:. . . . . . . 50% majority rule
 
 
Using 24 models in the 1.00 confidence interval = GTR+I+G GTR+G HKY+I+G HKY+G GTR+I SYM+I+G SYM+G HKY+I F81+I+G F81+G K80+I+G K80+G SYM+I F81+I K80+I JC+I+G JC+G GTR HKY JC+I SYM K80 F81 JC  
 
Species in order:
 
    1. Chaetosphaeridium_globosum
    2. Roya_obtusa
    3. Chara_vulgaris
    4. Nitella_hyalina
    5. Sphagnum_palustre
    6. Buxbaumia_aphylla
    7. Funaria_hygrometrica
    8. Physcomitrella_patens
    9. Bartramia_pomiformis
    10. Orthotrichum_stellatum
    11. Ulota_hutchinsiae
    12. Ptychomnion_cygnisetum
    13. Climacium_americanum
    14. Hypnum_imponens
    15. Anomodon_rugelii
    16. Atrichum_angustatum
    17. Tetraphis_pellucida
    18. Phaeoceros_laevis
    19. Treubia_lacunosa
    20. Marchantia_polymorpha
    21. Pleurozia_purpurea
    22. Huperzia_squarrosa
    23. Cycas_taitungensis
    24. Amborella_trichopoda|nad5
    25. Nelumbo_nucifera
    26. Vitis_vinifera
    27. Malus_x_domestica
    28. Carica_papaya
    29. Batis_maritima
    30. Arabidopsis_thaliana
    31. Brassica_juncea
    32. Brassica_oleracea
    33. Brassica_carinata
    34. Brassica_napus
    35. Raphanus_sativus
    36. Brassica_rapa_subsp_campestris
    37. Citrullus_lanatus
    38. Cucumis_sativus
    39. Cucurbita_pepo
    40. Lotus_japonicus
    41. Millettia_pinnata
    42. Glycine_max
    43. Vigna_radiata
    44. Ricinus_communis
    45. Vaccinium_macrocarpon
    46. Silene_latifolia
    47. Silene_vulgaris
    48. Beta_macrocarpa
    49. Beta_vulgaris_subsp_vulgaris
    50. Beta_vulgaris_subsp_maritima
    51. Asclepias_syriaca
    52. Rhazya_stricta
    53. Daucus_carota_subsp_sativus
    54. Helianthus_annuus
    55. Nicotiana_tabacum
    56. Ajuga_reptans
    57. Salvia_miltiorrhiza
    58. Mimulus_guttatus
    59. Boea_hygrometrica
    60. Liriodendron_tulipifera
    61. Spirodela_polyrhiza
    62. Butomus_umbellatus
    63. Phoenix_dactylifera
    64. Sorghum_bicolor
    65. Tripsacum_dactyloides
    66. Zea_luxurians
    67. Zea_mays_subsp_mays
    68. Zea_perennis
    69. Zea_mays_subsp_parviglumis
    70. Oryza_sativa_Japonica_Group
    71. Oryza_sativa_Indica_Group
    72. Triticum_aestivum
    73. Triticum_timopheevii
    74. Aegilops_speltoides
    75. Chlorokybus_atmophyticus
    76. Entransia_fimbriata
    77. Mesostigma_viride
 
Bipartitions included in the consensus tree
 
    12345678911111111112222222222333333333344444444445555555555666666666677777777
             01234567890123456789012345678901234567890123456789012345678901234567
    ***************************************************************************** ( 1.0 )
    -*************************************************************************--- ( 1.0 )
    --************************************************************************--- ( 1.0 )
    --**------------------------------------------------------------------------- ( 1.0 )
    ----**********************************************************************--- ( 1.0 )
    ----*************------------------------------------------------------------ ( 1.0 )
    -----************------------------------------------------------------------ ( 1.0 )
    -----**********-------------------------------------------------------------- ( 1.0 )
    ------*********-------------------------------------------------------------- ( 1.0 )
    ------**--------------------------------------------------------------------- ( 1.0 )
    --------*******-------------------------------------------------------------- ( 1.0 )
    ---------******-------------------------------------------------------------- ( 1.0 )
    ---------**------------------------------------------------------------------ ( 1.0 )
    -----------****-------------------------------------------------------------- ( 1.0 )
    ------------***-------------------------------------------------------------- ( 1.0 )
    -------------**-------------------------------------------------------------- ( 1.0 )
    ---------------**------------------------------------------------------------ ( 1.0 )
    -----------------*********************************************************--- ( 1.0 )
    ------------------********************************************************--- ( 1.0 )
    ------------------***-------------------------------------------------------- ( 1.0 )
    -------------------**-------------------------------------------------------- ( 1.0 )
    ---------------------*****************************************************--- ( 1.0 )
    ----------------------****************************************************--- ( 1.0 )
    -----------------------***************************************************--- ( 1.0 )
    ------------------------**************************************************--- ( 1.0 )
    ------------------------***********************************------------------ ( 1.0 )
    -------------------------**********************************------------------ ( 1.0 )
    --------------------------*********************************------------------ ( 1.0 )
    ---------------------------********************************------------------ ( 0.99928 )
    ---------------------------************-------------------------------------- ( 1.0 )
    ---------------------------*********----------------------------------------- ( 1.0 )
    ----------------------------********----------------------------------------- ( 1.0 )
    -----------------------------*******----------------------------------------- ( 1.0 )
    ------------------------------******----------------------------------------- ( 1.0 )
    -------------------------------*****----------------------------------------- ( 1.0 )
    --------------------------------****----------------------------------------- ( 0.99928 )
    --------------------------------**------------------------------------------- ( 0.99928 )
    ----------------------------------**----------------------------------------- ( 0.99928 )
    ------------------------------------***-------------------------------------- ( 1.0 )
    -------------------------------------**-------------------------------------- ( 1.0 )
    ---------------------------------------********************------------------ ( 1.0 )
    ---------------------------------------****---------------------------------- ( 1.0 )
    ----------------------------------------***---------------------------------- ( 1.0 )
    -----------------------------------------**---------------------------------- ( 1.0 )
    -------------------------------------------****************------------------ ( 1.0 )
    --------------------------------------------***************------------------ ( 1.0 )
    --------------------------------------------******--------------------------- ( 1.0 )
    ---------------------------------------------*****--------------------------- ( 1.0 )
    ---------------------------------------------**------------------------------ ( 1.0 )
    -----------------------------------------------***--------------------------- ( 1.0 )
    ------------------------------------------------**--------------------------- ( 0.99928 )
    --------------------------------------------------*********------------------ ( 1.0 )
    --------------------------------------------------****----------------------- ( 1.0 )
    --------------------------------------------------**------------------------- ( 1.0 )
    ----------------------------------------------------**----------------------- ( 1.0 )
    ------------------------------------------------------*****------------------ ( 1.0 )
    -------------------------------------------------------****------------------ ( 1.0 )
    -------------------------------------------------------**-------------------- ( 1.0 )
    ---------------------------------------------------------**------------------ ( 0.99928 )
    -----------------------------------------------------------***************--- ( 1.0 )
    ------------------------------------------------------------**************--- ( 1.0 )
    -------------------------------------------------------------*************--- ( 1.0 )
    --------------------------------------------------------------************--- ( 1.0 )
    ---------------------------------------------------------------***********--- ( 1.0 )
    ---------------------------------------------------------------******-------- ( 1.0 )
    ----------------------------------------------------------------*****-------- ( 1.0 )
    ----------------------------------------------------------------**----------- ( 1.0 )
    ------------------------------------------------------------------***-------- ( 1.0 )
    -------------------------------------------------------------------**-------- ( 0.99928 )
    ---------------------------------------------------------------------*****--- ( 1.0 )
    ---------------------------------------------------------------------**------ ( 1.0 )
    -----------------------------------------------------------------------***--- ( 1.0 )
    ------------------------------------------------------------------------**--- ( 0.99928 )
    --------------------------------------------------------------------------*** ( 0.99928 )
    ---------------------------------------------------------------------------** ( 1.0 )

 
         +----------------------------------------------77 Mesostigma_viride
     +-150
     |   +------------------------------------------76 Entransia_fimbriata
+--151
|    +-----------------------------75 Chlorokybus_atmophyticus
|
|                                                      +--74 Anomodon_rugelii
|                                                  +-138
|                                                  |   +--73 Hypnum_imponens
|                                              +-139
|                                              |   +--72 Climacium_americanum
|                                          +-140
|                                          |   +--71 Ptychomnion_cygnisetum
|                                      +-141
|                                      |   |   +--70 Ulota_hutchinsiae
|                                      |   +-137
|                                      |       +--69 Orthotrichum_stellatum
|                                  +-142
|                                  |   +--68 Bartramia_pomiformis
|                              +-143
|                              |   |   +--67 Physcomitrella_patens
|                              |   +-136
|                              |       +--66 Funaria_hygrometrica
|                          +-144
|                          |   +--65 Buxbaumia_aphylla
|                      +-145
|                      |   |   +--64 Tetraphis_pellucida
|                      |   +-135
|                      |       +--63 Atrichum_angustatum
|                  +-146
|                  |   +--62 Sphagnum_palustre
|           +----147
|           |      |                                                         +--61 Vigna_radiata
|           |      |                                                     +-121
|           |      |                                                     |   +--60 Glycine_max
|           |      |                                                 +-122
|           |      |                                                 |   +--59 Millettia_pinnata
|           |      |                                             +-123
|           |      |                                             |   +--58 Lotus_japonicus
|           |      |                                         +-124
|           |      |                                         |   |                       +--57 Beta_vulgaris_subsp_maritima
|           |      |                                         |   |                   +-115
|           |      |                                         |   |                   |   +--56 Beta_vulgaris_subsp_vulgaris
|           |      |                                         |   |               +-116
|           |      |                                         |   |               |   +--55 Beta_macrocarpa
|           |      |                                         |   |           +-117
|           |      |                                         |   |           |   |   +--54 Silene_vulgaris
|           |      |                                         |   |           |   +-114
|           |      |                                         |   |           |       +--53 Silene_latifolia
|           |      |                                         |   |       +-118
|           |      |                                         |   |       |   +--52 Vaccinium_macrocarpon
|           |      |                                         |   |   +-119
|           |      |                                         |   |   |   |               +--51 Boea_hygrometrica
|           |      |                                         |   |   |   |           +-110
|           |      |                                         |   |   |   |           |   +--50 Mimulus_guttatus
|           |      |                                         |   |   |   |       +-111
|           |      |                                         |   |   |   |       |   |   +--49 Salvia_miltiorrhiza
|           |      |                                         |   |   |   |       |   +-109
|           |      |                                         |   |   |   |       |       +--48 Ajuga_reptans
|           |      |                                         |   |   |   |   +-112
|           |      |                                         |   |   |   |   |   +--47 Nicotiana_tabacum
|           |      |                                         |   |   |   +-113
|           |      |                                         |   |   |       |       +--46 Rhazya_stricta
|           |      |                                         |   |   |       |   +-107
|           |      |                                         |   |   |       |   |   +--45 Asclepias_syriaca
|           |      |                                         |   |   |       +-108
|           |      |                                         |   |   |           |   +--44 Helianthus_annuus
|           |      |                                         |   |   |           +-106
|           |      |                                         |   |   |               +--43 Daucus_carota_subsp_sativus
|           |      |                                         |   +-120
|           |      |                                         |       +--42 Ricinus_communis
|           |      |                                     +-125
|           |      |                                     |   |                               +--41 Brassica_napus
|           |      |                                     |   |                           +--98
|           |      |                                     |   |                           |   +--40 Brassica_carinata
|           |      |                                     |   |                       +--99
|           |      |                                     |   |                       |   |   +--39 Brassica_rapa_subsp_campestris
|           |      |                                     |   |                       |   +--97
|           |      |                                     |   |                       |       +--38 Raphanus_sativus
|           |      |                                     |   |                   +-100
|           |      |                                     |   |                   |   +--37 Brassica_oleracea
|           |      |                                     |   |               +-101
|           |      |                                     |   |               |   +--36 Brassica_juncea
|           |      |                                     |   |           +-102
|           |      |                                     |   |           |   +--35 Arabidopsis_thaliana
|           |      |                                     |   |       +-103
|           |      |                                     |   |       |   +--34 Batis_maritima
|           |      |                                     |   |   +-104
|           |      |                                     |   |   |   +--33 Carica_papaya
|           |      |                                     |   +-105
|           |      |                                     |       |       +--32 Cucurbita_pepo
|           |      |                                     |       |   +--95
|           |      |                                     |       |   |   +--31 Cucumis_sativus
|           |      |                                     |       +--96
|           |      |                                     |           +--30 Citrullus_lanatus
|           |      |                                 +-126
|           |      |                                 |   +--29 Malus_x_domestica
|           |      |                             +-127
|           |      |                             |   +--28 Vitis_vinifera
|           |      |                         +-128
|           |      |                         |   +--27 Nelumbo_nucifera
|           |      |                     +-129
|           |      |                     |   |                               +--26 Aegilops_speltoides
|           |      |                     |   |                           +--87
|           |      |                     |   |                           |   +--25 Triticum_timopheevii
|           |      |                     |   |                       +--88
|           |      |                     |   |                       |   +--24 Triticum_aestivum
|           |      |                     |   |                   +--89
|           |      |                     |   |                   |   |   +--23 Oryza_sativa_Indica_Group
|           |      |                     |   |                   |   +--86
|           |      |                     |   |                   |       +--22 Oryza_sativa_Japonica_Group
|           |      |                     |   |               +--90
|           |      |                     |   |               |   |           +--21 Zea_luxurians
|           |      |                     |   |               |   |       +--83
|           |      |                     |   |               |   |       |   +--20 Tripsacum_dactyloides
|           |      |                     |   |               |   |   +--84
|           |      |                     |   |               |   |   |   |       +--19 Zea_mays_subsp_parviglumis
|           |      |                     |   |               |   |   |   |   +--81
|           |      |                     |   |               |   |   |   |   |   +--18 Zea_perennis
|           |      |                     |   |               |   |   |   +--82
|           |      |                     |   |               |   |   |       +--17 Zea_mays_subsp_mays
|           |      |                     |   |               |   +--85
|           |      |                     |   |               |       +--16 Sorghum_bicolor
|           |      |                     |   |           +--91
|           |      |                     |   |           |   +--15 Phoenix_dactylifera
|           |      |                     |   |       +--92
|           |      |                     |   |       |   +--14 Butomus_umbellatus
|           |      |                     |   |   +--93
|           |      |                     |   |   |   +--13 Spirodela_polyrhiza
|           |      |                     |   +--94
|           |      |                     |       +--12 Liriodendron_tulipifera
|           |      |                 +-130
|           |      |                 |   +--11 Amborella_trichopoda|nad5
|           |      |           +---131
|           |      |           |     +--10 Cycas_taitungensis
|           |      |       +-132
|           |      |       |   +---9 Huperzia_squarrosa
|           |      |   +-133
|           |      |   |   |          +---8 Pleurozia_purpurea
|           |      |   |   |      +--79
|           |      |   |   |      |   +---7 Marchantia_polymorpha
|           |      |   |   +-----80
|           |      |   |          +---6 Treubia_lacunosa
|           |      +-134
|           |          +-----5 Phaeoceros_laevis
|   +-----148
|   |       |       +---4 Nitella_hyalina
|   |       +------78
|   |               +---3 Chara_vulgaris
+-149
|   +-----------------2 Roya_obtusa
|
+-----------------------1 Chaetosphaeridium_globosum

 
(Chaetosphaeridium_globosum:0.3778931700,(Roya_obtusa:0.2803500300,((Chara_vulgaris:0.0040390200,Nitella_hyalina:0.0002852800):1.0000:0.1248643700,((Phaeoceros_laevis:0.1009926300,((Treubia_lacunosa:0.0239029200,(Marchantia_polymorpha:0.0057383900,Pleurozia_purpurea:0.0271922000):1.0000:0.0030284600):1.0000:0.1103622900,(Huperzia_squarrosa:0.0511691300,(Cycas_taitungensis:0.0456039300,(Amborella_trichopoda|nad5:0.0153810000,((Liriodendron_tulipifera:0.0065755200,(Spirodela_polyrhiza:0.0152212500,(Butomus_umbellatus:0.0297262400,(Phoenix_dactylifera:0.0038031700,((Sorghum_bicolor:0.0009566400,((Zea_mays_subsp_mays:0.0000000100,(Zea_perennis:0.0000000200,Zea_mays_subsp_parviglumis:0.0000000100):0.9993:0.0000000200):1.0000:0.0000000100,(Tripsacum_dactyloides:0.0009807000,Zea_luxurians:0.0000000200):1.0000:0.0004897400):1.0000:0.0010000200):1.0000:0.0010161900,((Oryza_sativa_Japonica_Group:0.0000000100,Oryza_sativa_Indica_Group:0.0000000100):1.0000:0.0029442700,(Triticum_aestivum:0.0000000100,(Triticum_timopheevii:0.0000000100,Aegilops_speltoides:0.0000000200):0.9993:0.0000000200):1.0000:0.0020126500):1.0000:0.0004371300):1.0000:0.0207024900):1.0000:0.0080435300):1.0000:0.0047874600):1.0000:0.0055656200):1.0000:0.0005629200,(Nelumbo_nucifera:0.0035396200,(Vitis_vinifera:0.0061417200,(Malus_x_domestica:0.0062126100,(((Citrullus_lanatus:0.0000000300,(Cucumis_sativus:0.0129053100,Cucurbita_pepo:0.0122723500):1.0000:0.0047850200):1.0000:0.0068345300,(Carica_papaya:0.0048725500,(Batis_maritima:0.0061616600,(Arabidopsis_thaliana:0.0023266900,(Brassica_juncea:0.0000000200,(Brassica_oleracea:0.0000000200,((Raphanus_sativus:0.0000000100,Brassica_rapa_subsp_campestris:0.0000000200):0.9993:0.0000000200,(Brassica_carinata:0.0004694700,Brassica_napus:0.0000000100):0.9993:0.0000000200):0.9993:0.0000000200):1.0000:0.0000000200):1.0000:0.0033737100):1.0000:0.0045314400):1.0000:0.0010875100):1.0000:0.0072275700):1.0000:0.0025783300,((Ricinus_communis:0.0097932900,((((Daucus_carota_subsp_sativus:0.0026216600,Helianthus_annuus:0.0067539600):1.0000:0.0022881700,(Asclepias_syriaca:0.0139870700,Rhazya_stricta:0.0011709000):1.0000:0.0054810400):1.0000:0.0009764800,(Nicotiana_tabacum:0.0097601400,((Ajuga_reptans:0.0077692700,Salvia_miltiorrhiza:0.0029935600):1.0000:0.0033379900,(Mimulus_guttatus:0.0097140200,Boea_hygrometrica:0.0098269500):0.9993:0.0000000200):1.0000:0.0061789500):1.0000:0.0004059300):1.0000:0.0009330800,(Vaccinium_macrocarpon:0.0224713300,((Silene_latifolia:0.0019813100,Silene_vulgaris:0.0004765800):1.0000:0.0056329300,(Beta_macrocarpa:0.0000000200,(Beta_vulgaris_subsp_vulgaris:0.0000000100,Beta_vulgaris_subsp_maritima:0.0415532000):0.9993:0.0000000200):1.0000:0.0028580100):1.0000:0.0119599000):1.0000:0.0019665200):1.0000:0.0011940500):1.0000:0.0024148000,(Lotus_japonicus:0.0033501200,(Millettia_pinnata:0.0000000200,(Glycine_max:0.0009537600,Vigna_radiata:0.0031557900):1.0000:0.0010448800):1.0000:0.0021022600):1.0000:0.0053044000):1.0000:0.0013742600):0.9993:0.0000000200):1.0000:0.0019600500):1.0000:0.0039665200):1.0000:0.0014811900):1.0000:0.0171749600):1.0000:0.0354257200):1.0000:0.0976122100):1.0000:0.0177748100):1.0000:0.0039370300):1.0000:0.0086085500,(Sphagnum_palustre:0.0372129400,((Atrichum_angustatum:0.0274573400,Tetraphis_pellucida:0.0236542200):1.0000:0.0043710300,(Buxbaumia_aphylla:0.0457192300,((Funaria_hygrometrica:0.0032354300,Physcomitrella_patens:0.0021790100):1.0000:0.0062640900,(Bartramia_pomiformis:0.0068854900,((Orthotrichum_stellatum:0.0016002400,Ulota_hutchinsiae:0.0000000200):1.0000:0.0078210300,(Ptychomnion_cygnisetum:0.0297571600,(Climacium_americanum:0.0059760300,(Hypnum_imponens:0.0041301600,Anomodon_rugelii:0.0044209400):1.0000:0.0010625600):1.0000:0.0047503700):1.0000:0.0076207600):1.0000:0.0032049200):1.0000:0.0050496600):1.0000:0.0071023700):1.0000:0.0063835200):1.0000:0.0145582100):1.0000:0.0239425900):1.0000:0.1101406300):1.0000:0.1353793900):1.0000:0.0565150200,(Chlorokybus_atmophyticus:0.4726132300,(Entransia_fimbriata:0.6784359600,Mesostigma_viride:0.7374737300):1.0000:0.0533883800):0.9993:0.0881742100);
 
Note: this tree is unrooted. Branch lengths are the expected number of substitutions per site. Labels next to parentheses represent phylogenetic uncertainty due to model selection (see documentation)
 
 
 
---------------------------------------------------------------
*                                                             *
*                    SELECTION SUMMARY                        *
*                                                             *
---------------------------------------------------------------

::Optimized Topologies Summary::

There are 19 different topologies.

Topology Id: 1
	Rank	Weight		 RF	AvgEucl		VarEucl
AIC	  1	100.00%		  0	0.00e+00	0.00e+00
BIC	  1	 99.93%		  0	0.00e+00	0.00e+00
Models supporting:   1
                     GTR+I+G 

Topology Id: 2
	Rank	Weight		 RF	AvgEucl		VarEucl
AIC	  2	  0.00%		  6	3.60e-01	0.00e+00
BIC	  2	  0.00%		  6	3.60e-01	0.00e+00
Models supporting:   1
                     HKY+I+G 

Topology Id: 3
	Rank	Weight		 RF	AvgEucl		VarEucl
AIC	  3	  0.00%		 10	4.89e-01	0.00e+00
BIC	  3	  0.00%		 10	4.89e-01	0.00e+00
Models supporting:   1
                     F81+I+G 

Topology Id: 4
	Rank	Weight		 RF	AvgEucl		VarEucl
AIC	  4	  0.00%		 16	1.48e+00	0.00e+00
BIC	  4	  0.07%		 16	1.48e+00	0.00e+00
Models supporting:   1
                     GTR+G 

Topology Id: 5
	Rank	Weight		 RF	AvgEucl		VarEucl
AIC	  5	  0.00%		 18	1.20e+00	6.73e-05
BIC	  5	  0.00%		 18	1.20e+00	6.73e-05
Models supporting:   3
                     JC+I+G K80+I+G SYM+I+G 

Topology Id: 6
	Rank	Weight		 RF	AvgEucl		VarEucl
AIC	  6	  0.00%		 18	1.25e+00	0.00e+00
BIC	  6	  0.00%		 18	1.25e+00	0.00e+00
Models supporting:   1
                     SYM+G 

Topology Id: 7
	Rank	Weight		 RF	AvgEucl		VarEucl
AIC	  7	  0.00%		 20	1.21e+00	1.46e-03
BIC	  7	  0.00%		 20	1.21e+00	1.46e-03
Models supporting:   2
                     JC+G K80+G 

Topology Id: 8
	Rank	Weight		 RF	AvgEucl		VarEucl
AIC	  8	  0.00%		 20	1.35e+00	0.00e+00
BIC	  8	  0.00%		 20	1.35e+00	0.00e+00
Models supporting:   1
                     HKY+G 

Topology Id: 9
	Rank	Weight		 RF	AvgEucl		VarEucl
AIC	  9	  0.00%		 20	1.17e+00	0.00e+00
BIC	  9	  0.00%		 20	1.17e+00	0.00e+00
Models supporting:   1
                     SYM 

Topology Id: 10
	Rank	Weight		 RF	AvgEucl		VarEucl
AIC	 10	  0.00%		 20	1.16e+00	0.00e+00
BIC	 10	  0.00%		 20	1.16e+00	0.00e+00
Models supporting:   1
                     SYM+I 

Topology Id: 11
	Rank	Weight		 RF	AvgEucl		VarEucl
AIC	 11	  0.00%		 20	1.16e+00	0.00e+00
BIC	 11	  0.00%		 20	1.16e+00	0.00e+00
Models supporting:   1
                     GTR 

Topology Id: 12
	Rank	Weight		 RF	AvgEucl		VarEucl
AIC	 12	  0.00%		 22	1.16e+00	2.08e-08
BIC	 12	  0.00%		 22	1.16e+00	2.08e-08
Models supporting:   2
                     JC K80 

Topology Id: 13
	Rank	Weight		 RF	AvgEucl		VarEucl
AIC	 13	  0.00%		 22	1.25e+00	0.00e+00
BIC	 13	  0.00%		 22	1.25e+00	0.00e+00
Models supporting:   1
                     F81+G 

Topology Id: 14
	Rank	Weight		 RF	AvgEucl		VarEucl
AIC	 14	  0.00%		 22	1.16e+00	0.00e+00
BIC	 14	  0.00%		 22	1.16e+00	0.00e+00
Models supporting:   1
                     HKY 

Topology Id: 15
	Rank	Weight		 RF	AvgEucl		VarEucl
AIC	 15	  0.00%		 22	1.19e+00	0.00e+00
BIC	 15	  0.00%		 22	1.19e+00	0.00e+00
Models supporting:   1
                     HKY+I 

Topology Id: 16
	Rank	Weight		 RF	AvgEucl		VarEucl
AIC	 16	  0.00%		 24	1.20e+00	1.53e-03
BIC	 16	  0.00%		 24	1.20e+00	1.53e-03
Models supporting:   2
                     JC+I K80+I 

Topology Id: 17
	Rank	Weight		 RF	AvgEucl		VarEucl
AIC	 17	  0.00%		 24	1.06e+00	0.00e+00
BIC	 17	  0.00%		 24	1.06e+00	0.00e+00
Models supporting:   1
                     F81 

Topology Id: 18
	Rank	Weight		 RF	AvgEucl		VarEucl
AIC	 18	  0.00%		 26	1.16e+00	0.00e+00
BIC	 18	  0.00%		 26	1.16e+00	0.00e+00
Models supporting:   1
                     F81+I 

Topology Id: 19
	Rank	Weight		 RF	AvgEucl		VarEucl
AIC	 19	  0.00%		 26	1.19e+00	0.00e+00
BIC	 19	  0.00%		 26	1.19e+00	0.00e+00
Models supporting:   1
                     GTR+I 

 
 
 
::Best Models::
 
	Model 		f(a) 	f(c) 	f(g) 	f(t) 	kappa 	titv 	Ra	Rb	Rc	Rd	Re	Rf	pInv 	gamma
----------------------------------------------------------------------------------------------------------------------------------------
AIC 	GTR+I+G		0.26	0.15	0.15	0.44	0.00	0.00	  3.445   3.088   0.719   2.127   6.379   1.000    0.15	   0.93
BIC 	GTR+I+G		0.26	0.15	0.15	0.44	0.00	0.00	  3.445   3.088   0.719   2.127   6.379   1.000    0.15	   0.93
