# Supplementary material for: The mitochondrial genome map of Nelumbo nucifera reveals ancient evolutionary features
Source: Sci Rep. 2016 Jul 22;6:30158. doi: 10.1038/srep30158 (PMC4957087; doi:10.1038/srep30158)
Supplement: Supplementary Data S2 [file srep30158-s3.zip › jModelTest/nad6.jmt1]

-------------------------- jModeltest 2.1.10 v20160303 --------------------------
(c) 2011-onwards D. Darriba, G.L. Taboada, R. Doallo and D. Posada,
(1) Department of Biochemistry, Genetics and Immunology
    University of Vigo, 36310 Vigo, Spain.
(2) Department of Electronics and Systems
    University of A Coruna, 15071 A Coruna, Spain.
e-mail: ddarriba@udc.es, dposada@uvigo.es
--------------------------------------------------------------------------------
 
Fri Apr 01 20:58:59 CST 2016
Linux 3.13.0-32-generic, arch: amd64, bits: 64, numcores: 48
 
--------------------------------------------------------------------------------
Citation: Darriba D, Taboada GL, Doallo R and Posada D. 2012.
          "jModelTest 2: more models, new heuristics and parallel computing".
          Nature Methods 9(8), 772.
--------------------------------------------------------------------------------
 
jModelTest 2.1.10 v20160303
Copyright (C) 2011 D. Darriba, G.L. Taboada, R. Doallo and D. Posada
This program comes with ABSOLUTELY NO WARRANTY
This is free software, and you are welcome to redistribute it under certain
conditions
 
Notice: This program may contain errors. Please inspect results carefully.
 
 
Arguments = -g 4 -i -f -AIC -BIC -a -S SPR -o nad6.jmt1 -d nad6.fas

Reading data file "nad6.fas"... OK.
  number of sequences: 79
  number of sites: 600
 
 
---------------------------------------------------------------
*                                                             *
*        COMPUTATION OF LIKELIHOOD SCORES WITH PHYML          *
*                                                             *
---------------------------------------------------------------
 
::Settings::
 
 Phyml version = 20131022
 Phyml binary = phyml
 Phyml path = /usr/bin/
 Candidate models = 24
   number of substitution schemes = 3
   including models with equal/unequal base frequencies (+F)
   including models with/without a proportion of invariable sites (+I)
   including models with/without rate variation among sites (+G) (nCat = 4)
 Optimized free parameters (K) = substitution parameters + 155 branch lengths + topology 
 Base tree for likelihood calculations = ML tree
 Tree topology search operation = SPR
 
 
 
::Progress::
 
Model 		 Exec. Time 	 Total Time 	 -lnL
-------------------------------------------------------------------------
HKY		00h:00:44:04	00h:00:45:00	    7822.6784	 (1/24)
F81		00h:00:48:02	00h:00:48:08	    7989.7269	 (2/24)
GTR+I		00h:00:49:03	00h:00:49:07	    7680.7658	 (3/24)
GTR		00h:00:50:09	00h:00:51:05	    7803.0653	 (4/24)
SYM+I		00h:00:51:09	00h:00:52:05	    7795.3795	 (5/24)
K80+I		00h:00:53:09	00h:00:54:04	    7818.3654	 (6/24)
HKY+I		00h:00:56:05	00h:00:57:00	    7694.7791	 (7/24)
SYM		00h:00:57:04	00h:00:58:03	    7909.8025	 (8/24)
JC		00h:00:58:00	00h:00:59:00	    8066.8680	 (9/24)
JC+I		00h:01:01:06	00h:01:02:01	    7955.0591	 (10/24)
K80		00h:01:12:07	00h:01:13:07	    7935.9805	 (11/24)
F81+I		00h:01:18:01	00h:01:18:06	    7873.2744	 (12/24)
JC+G		00h:01:57:00	00h:01:57:02	    7857.7659	 (13/24)
F81+G		00h:01:57:01	00h:01:57:02	    7759.1798	 (14/24)
HKY+G		00h:02:04:02	00h:02:04:03	    7569.6981	 (15/24)
K80+G		00h:02:06:05	00h:02:06:08	    7713.2761	 (16/24)
GTR+G		00h:02:14:05	00h:02:14:07	    7535.7616	 (17/24)
SYM+G		00h:02:31:07	00h:02:32:01	    7692.9200	 (18/24)
SYM+I+G		00h:03:40:05	00h:03:40:06	    7692.3710	 (19/24)
F81+I+G		00h:03:44:07	00h:03:44:07	    7759.1800	 (20/24)
GTR+I+G		00h:03:46:06	00h:03:46:06	    7535.3762	 (21/24)
HKY+I+G		00h:04:01:02	00h:04:01:02	    7569.6727	 (22/24)
K80+I+G		00h:04:15:06	00h:04:15:06	    7713.2762	 (23/24)
JC+I+G		00h:04:33:02	00h:04:33:02	    7857.7659	 (24/24)
 
   Model = JC
   partition = 000000
   -lnL = 8066.8680
   K = 156 
 
   Model = JC+I
   partition = 000000
   -lnL = 7955.0590
   K = 157
   p-inv = 0.1900 
 
   Model = JC+G
   partition = 000000
   -lnL = 7857.7659
   K = 157
   gamma shape = 1.0060 
 
   Model = JC+I+G
   partition = 000000
   -lnL = 7857.7659
   K = 158
   p-inv = 0.0000
   gamma shape = 1.0070 
 
   Model = F81
   partition = 000000
   -lnL = 7989.7269
   K = 159
   freqA = 0.2484 
   freqC = 0.2172 
   freqG = 0.1701 
   freqT = 0.3644  
 
   Model = F81+I
   partition = 000000
   -lnL = 7873.2744
   K = 160
   freqA = 0.2541 
   freqC = 0.2171 
   freqG = 0.1646 
   freqT = 0.3643 
   p-inv = 0.1890 
 
   Model = F81+G
   partition = 000000
   -lnL = 7759.1798
   K = 160
   freqA = 0.2509 
   freqC = 0.2127 
   freqG = 0.1576 
   freqT = 0.3788 
   gamma shape = 0.9000 
 
   Model = F81+I+G
   partition = 000000
   -lnL = 7759.1799
   K = 161
   freqA = 0.2509 
   freqC = 0.2127 
   freqG = 0.1576 
   freqT = 0.3788 
   p-inv = 0.0000
   gamma shape = 0.9000 
 
   Model = K80
   partition = 010010
   -lnL = 7935.9805
   K = 157
   kappa = 2.5127 (ti/tv = 1.2564) 
 
   Model = K80+I
   partition = 010010
   -lnL = 7818.3654
   K = 158
   kappa = 2.6358 (ti/tv = 1.3179)
   p-inv = 0.1910 
 
   Model = K80+G
   partition = 010010
   -lnL = 7713.2761
   K = 158
   kappa = 2.8272 (ti/tv = 1.4136)
   gamma shape = 0.9310 
 
   Model = K80+I+G
   partition = 010010
   -lnL = 7713.2762
   K = 159
   kappa = 2.8268 (ti/tv = 1.4134)
   p-inv = 0.0000
   gamma shape = 0.9320 
 
   Model = HKY
   partition = 010010
   -lnL = 7822.6784
   K = 160
   freqA = 0.2589 
   freqC = 0.1892 
   freqG = 0.1630 
   freqT = 0.3889 
   kappa = 2.9101 (ti/tv = 1.3813) 
 
   Model = HKY+I
   partition = 010010
   -lnL = 7694.7791
   K = 161
   freqA = 0.2691 
   freqC = 0.1885 
   freqG = 0.1555 
   freqT = 0.3869 
   kappa = 3.1528 (ti/tv = 1.4811)
   p-inv = 0.1890 
 
   Model = HKY+G
   partition = 010010
   -lnL = 7569.6981
   K = 161
   freqA = 0.2743 
   freqC = 0.1779 
   freqG = 0.1482 
   freqT = 0.3996 
   kappa = 3.5895 (ti/tv = 1.6438)
   gamma shape = 0.8190 
 
   Model = HKY+I+G
   partition = 010010
   -lnL = 7569.6727
   K = 162
   freqA = 0.2744 
   freqC = 0.1778 
   freqG = 0.1482 
   freqT = 0.3996 
   kappa = 3.5925 (ti/tv = 1.6449)
   p-inv = 0.0140
   gamma shape = 0.8550 
 
   Model = SYM
   partition = 012345
   -lnL = 7909.8025
   K = 161
   R(a) [AC] =  1.7051
   R(b) [AG] =  2.9364
   R(c) [AT] =  1.7776
   R(d) [CG] =  0.9967
   R(e) [CT] =  4.0623
   R(f) [GT] =  1.0000 
 
   Model = SYM+I
   partition = 012345
   -lnL = 7795.3795
   K = 162
   R(a) [AC] =  1.5529
   R(b) [AG] =  2.8042
   R(c) [AT] =  1.6409
   R(d) [CG] =  0.9649
   R(e) [CT] =  4.0774
   R(f) [GT] =  1.0000
   p-inv = 0.1880 
 
   Model = SYM+G
   partition = 012345
   -lnL = 7692.9200
   K = 162
   R(a) [AC] =  1.5217
   R(b) [AG] =  2.7585
   R(c) [AT] =  1.5345
   R(d) [CG] =  0.8977
   R(e) [CT] =  4.2929
   R(f) [GT] =  1.0000
   gamma shape = 0.9510 
 
   Model = SYM+I+G
   partition = 012345
   -lnL = 7692.3710
   K = 163
   R(a) [AC] =  1.5354
   R(b) [AG] =  2.7578
   R(c) [AT] =  1.5382
   R(d) [CG] =  0.8956
   R(e) [CT] =  4.3411
   R(f) [GT] =  1.0000
   p-inv = 0.0000
   gamma shape = 0.9400 
 
   Model = GTR
   partition = 012345
   -lnL = 7803.0653
   K = 164
   freqA = 0.2614 
   freqC = 0.1620 
   freqG = 0.1834 
   freqT = 0.3933 
   R(a) [AC] =  2.2361
   R(b) [AG] =  3.3359
   R(c) [AT] =  1.2250
   R(d) [CG] =  1.4163
   R(e) [CT] =  4.7452
   R(f) [GT] =  1.0000 
 
   Model = GTR+I
   partition = 012345
   -lnL = 7680.7658
   K = 165
   freqA = 0.2772 
   freqC = 0.1678 
   freqG = 0.1655 
   freqT = 0.3896 
   R(a) [AC] =  1.7733
   R(b) [AG] =  3.1944
   R(c) [AT] =  0.9389
   R(d) [CG] =  1.3056
   R(e) [CT] =  4.1554
   R(f) [GT] =  1.0000
   p-inv = 0.1860 
 
   Model = GTR+G
   partition = 012345
   -lnL = 7535.7616
   K = 165
   freqA = 0.2909 
   freqC = 0.1427 
   freqG = 0.1427 
   freqT = 0.4238 
   R(a) [AC] =  2.1164
   R(b) [AG] =  3.6276
   R(c) [AT] =  0.5389
   R(d) [CG] =  1.9643
   R(e) [CT] =  4.8030
   R(f) [GT] =  1.0000
   gamma shape = 0.7580 
 
   Model = GTR+I+G
   partition = 012345
   -lnL = 7535.3762
   K = 166
   freqA = 0.2914 
   freqC = 0.1419 
   freqG = 0.1425 
   freqT = 0.4242 
   R(a) [AC] =  2.1309
   R(b) [AG] =  3.6282
   R(c) [AT] =  0.5333
   R(d) [CG] =  1.9830
   R(e) [CT] =  4.8441
   R(f) [GT] =  1.0000
   p-inv = 0.0410
   gamma shape = 0.8620 
 
  Best-fit models should be reoptimized for comparison with unconstrained likelihood
 
Computation of likelihood scores completed. It took 00h:04:33:02.
 


---------------------------------------------------------------
*                                                             *
*             AKAIKE INFORMATION CRITERION (AIC)              *
*                                                             *
---------------------------------------------------------------
 
 Model selected: 
   Model = GTR+G
   partition = 012345
   -lnL = 7535.7616
   K = 165
   freqA = 0.2909 
   freqC = 0.1427 
   freqG = 0.1427 
   freqT = 0.4238 
   R(a) [AC] =  2.1164
   R(b) [AG] =  3.6276
   R(c) [AT] =  0.5389
   R(d) [CG] =  1.9643
   R(e) [CT] =  4.8030
   R(f) [GT] =  1.0000
   gamma shape = 0.7580 
 
Tree for the best AIC model = ((Mesostigma_viride:1.81398742,Chaetosphaeridium_globosum:0.19860895):0.13455364,(Entransia_fimbriata:0.40066054,Chlorokybus_atmophyticus:0.45237236):0.10932870,(Roya_obtusa:0.27466512,((Chara_vulgaris:0.00372230,Nitella_hyalina:0.00173411):0.05323744,((Marchantia_polymorpha:0.00000009,(Pleurozia_purpurea:0.04656800,Treubia_lacunosa:0.01697350):0.00303071):0.09475193,((Sphagnum_palustre:0.03946849,(Tetraphis_pellucida:0.02049517,((Physcomitrella_patens:0.00000003,(Funaria_hygrometrica:0.00370900,(Bartramia_pomiformis:0.00724309,((Orthotrichum_stellatum:0.00000001,Ulota_hutchinsiae:0.00000001):0.01503277,(Anomodon_rugelii:0.00172266,(Hypnum_imponens:0.00178683,(Ptychomnion_cygnisetum:0.03097017,Climacium_americanum:0.00179700):0.00000011):0.00187284):0.01752473):0.00384480):0.00410770):0.00000003):0.00959025,(Buxbaumia_aphylla:0.04440724,Atrichum_angustatum:0.01873188):0.00490556):0.00228072):0.01368522):0.01292446,(Phaeoceros_laevis:0.08246075,(Huperzia_squarrosa:0.07188493,((Nicotiana_tabacum:0.01287649,((Silene_latifolia:0.00000001,Silene_vulgaris:0.00157229):0.00598401,(Beta_vulgaris_subsp_vulgaris:0.00000001,(Beta_macrocarpa:0.00000001,Beta_vulgaris_subsp_maritima:0.00000001):0.00000001):0.00361669):0.01126779):0.00000013,(Vaccinium_macrocarpon:0.01786411,(((Boea_hygrometrica:0.00511652,(Ajuga_reptans:0.01164118,(Salvia_miltiorrhiza:0.00157066,Mimulus_guttatus:0.00961859):0.00279297):0.00315785):0.00793043,(Daucus_carota_subsp_sativus:0.00787869,Helianthus_annuus:0.00629841):0.00315010):0.00150371,(((Cucumis_sativus:0.01594791,(Citrullus_lanatus:0.00000011,Cucurbita_pepo:0.01248715):0.00153998):0.00628791,(Asclepias_syriaca:0.00469512,Rhazya_stricta:0.00157213):0.00152783):0.00156955,((Arabidopsis_thaliana:0.00000001,(Raphanus_sativus:0.00000001,(Brassica_rapa_subsp_campestris:0.00000001,(Brassica_oleracea:0.00000001,(Brassica_napus:0.00000001,(Brassica_carinata:0.00000001,Brassica_juncea:0.00000001):0.00000001):0.00000001):0.00000001):0.00000001):0.00156517):0.00969306,(Batis_maritima:0.01251011,((Vitis_vinifera:0.00676165,(Nelumbo_nucifera:0.00601537,((Cycas_taitungensis:0.09823836,Liriodendron_tulipifera:0.00244384):0.00360303,(Amborella_trichopoda|nad6:0.02138468,(Spirodela_polyrhiza:0.00543464,((((Tripsacum_dactyloides:0.00968760,((Zea_mays_subsp_mays:0.00000001,Zea_mays_subsp_parviglumis:0.00000001):0.00154434,(Zea_perennis:0.00000001,Zea_luxurians:0.00000012):0.00000001):0.00454614):0.01435568,(Triticum_aestivum:0.00000001,(Triticum_timopheevii:0.00000001,Aegilops_speltoides:0.00000002):0.00000010):0.00835246):0.01086568,(Sorghum_bicolor:0.01339647,(Oryza_sativa_Indica_Group:0.00000001,(Oryza_sativa_Japonica_Group:0.01583276,Oryza_rufipogon:0.00000007):0.00000007):0.00963187):0.00000008):0.01266443,(Phoenix_dactylifera:0.01031136,Butomus_umbellatus:0.02236722):0.00237413):0.00849705):0.00741996):0.00226212):0.00726090):0.00397265):0.00545670,(Malus_x_domestica:0.01583914,(Carica_papaya:0.00930037,(Ricinus_communis:0.01732190,(Lotus_japonicus:0.00340535,(Millettia_pinnata:0.00340744,(Glycine_max:0.00466740,(Vigna_angularis:0.00155199,Vigna_radiata:0.00153366):0.00469012):0.00273896):0.00308246):0.00754830):0.00150112):0.00158890):0.00000008):0.00155717):0.00298595):0.00480318):0.00154124):0.00129069):0.00495947):0.21526952):0.03805516):0.01030772):0.01328388):0.12934499):0.06598001):0.07999540);
 
 
* AIC MODEL SELECTION : Selection uncertainty
 
Model             -lnL    K      AIC       delta       weight   cumWeight
------------------------------------------------------------------------- 
GTR+G       7535.76162   165  15401.523240   0.000000    0.648978   0.648978 
GTR+I+G     7535.37617   166  15402.752340   1.229100    0.351022   1.000000 
HKY+G       7569.69810   161  15461.396200  59.872960   6.47e-014   1.000000 
HKY+I+G     7569.67269   162  15463.345380  61.822140   2.44e-014   1.000000 
GTR+I       7680.76582   165  15691.531640  290.008400   6.88e-064   1.000000 
SYM+G       7692.91996   162  15709.839920  308.316680   7.28e-068   1.000000 
SYM+I+G     7692.37101   163  15710.742020  309.218780   4.64e-068   1.000000 
HKY+I       7694.77907   161  15711.558140  310.034900   3.08e-068   1.000000 
K80+G       7713.27611   158  15742.552220  341.028980   5.74e-075   1.000000 
K80+I+G     7713.27617   159  15744.552340  343.029100   2.11e-075   1.000000 
F81+G       7759.17977   160  15838.359540  436.836300   9.00e-096   1.000000 
F81+I+G     7759.17995   161  15840.359900  438.836660   3.31e-096   1.000000 
SYM+I       7795.37951   162  15914.759020  513.235780   2.31e-112   1.000000 
GTR         7803.06529   164  15934.130580  532.607340   1.44e-116   1.000000 
K80+I       7818.36539   158  15952.730780  551.207540   1.32e-120   1.000000 
HKY         7822.67838   160  15965.356760  563.833520   2.38e-123   1.000000 
JC+G        7857.76589   157  16029.531780  628.008540   2.77e-137   1.000000 
JC+I+G      7857.76587   158  16031.531740  630.008500   1.02e-137   1.000000 
F81+I       7873.27436   160  16066.548720  665.025480   2.53e-145   1.000000 
SYM         7909.80246   161  16141.604920  740.081680   1.28e-161   1.000000 
K80         7935.98053   157  16185.961060  784.437820   2.98e-171   1.000000 
JC+I        7955.05905   157  16224.118100  822.594860   1.54e-179   1.000000 
F81         7989.72689   159  16297.453780  895.930540   1.83e-195   1.000000 
JC          8066.86802   156  16445.736040  1044.212800   0.00e+000   1.000000
-------------------------------------------------------------------------
-lnL:	negative log likelihod
 K:	number of estimated parameters
 AIC:	Akaike Information Criterion
 delta:	AIC difference
 weight:	AIC weight
 cumWeight:	cumulative AIC weight
 
 
* AIC MODEL SELECTION : Confidence interval
 
There are 24 models in the 100% confidence interval: [ GTR+G GTR+I+G HKY+G HKY+I+G GTR+I SYM+G SYM+I+G HKY+I K80+G K80+I+G F81+G F81+I+G SYM+I GTR K80+I HKY JC+G JC+I+G F81+I SYM K80 JC+I F81 JC ] 
 
 
* AIC MODEL SELECTION : Best Model's command line
 
phyml  -i /tmp/jmodeltest5231500701142740511.phy -d nt -n 1 -b 0 --run_id GTR+G -m 012345 -f m -c 4 -a e --no_memory_check -o tlr -s SPR
 
 
 
---------------------------------------------------------------
*                                                             *
*                    MODEL AVERAGED PHYLOGENY                 *
*                                                             *
---------------------------------------------------------------
 
Selection criterion: . . . . AIC
Confidence interval: . . . . 1.00
Consensus type:. . . . . . . 50% majority rule
 
 
Using 24 models in the 1.00 confidence interval = GTR+G GTR+I+G HKY+G HKY+I+G GTR+I SYM+G SYM+I+G HKY+I K80+G K80+I+G F81+G F81+I+G SYM+I GTR K80+I HKY JC+G JC+I+G F81+I SYM K80 JC+I F81 JC  
 
Species in order:
 
    1. Mesostigma_viride
    2. Chaetosphaeridium_globosum
    3. Entransia_fimbriata
    4. Chlorokybus_atmophyticus
    5. Roya_obtusa
    6. Chara_vulgaris
    7. Nitella_hyalina
    8. Marchantia_polymorpha
    9. Pleurozia_purpurea
    10. Treubia_lacunosa
    11. Sphagnum_palustre
    12. Tetraphis_pellucida
    13. Physcomitrella_patens
    14. Funaria_hygrometrica
    15. Bartramia_pomiformis
    16. Orthotrichum_stellatum
    17. Ulota_hutchinsiae
    18. Anomodon_rugelii
    19. Hypnum_imponens
    20. Ptychomnion_cygnisetum
    21. Climacium_americanum
    22. Buxbaumia_aphylla
    23. Atrichum_angustatum
    24. Phaeoceros_laevis
    25. Huperzia_squarrosa
    26. Nicotiana_tabacum
    27. Silene_latifolia
    28. Silene_vulgaris
    29. Beta_vulgaris_subsp_vulgaris
    30. Beta_macrocarpa
    31. Beta_vulgaris_subsp_maritima
    32. Vaccinium_macrocarpon
    33. Boea_hygrometrica
    34. Ajuga_reptans
    35. Salvia_miltiorrhiza
    36. Mimulus_guttatus
    37. Daucus_carota_subsp_sativus
    38. Helianthus_annuus
    39. Cucumis_sativus
    40. Citrullus_lanatus
    41. Cucurbita_pepo
    42. Asclepias_syriaca
    43. Rhazya_stricta
    44. Arabidopsis_thaliana
    45. Raphanus_sativus
    46. Brassica_rapa_subsp_campestris
    47. Brassica_oleracea
    48. Brassica_napus
    49. Brassica_carinata
    50. Brassica_juncea
    51. Batis_maritima
    52. Vitis_vinifera
    53. Nelumbo_nucifera
    54. Cycas_taitungensis
    55. Liriodendron_tulipifera
    56. Amborella_trichopoda|nad6
    57. Spirodela_polyrhiza
    58. Tripsacum_dactyloides
    59. Zea_mays_subsp_mays
    60. Zea_mays_subsp_parviglumis
    61. Zea_perennis
    62. Zea_luxurians
    63. Triticum_aestivum
    64. Triticum_timopheevii
    65. Aegilops_speltoides
    66. Sorghum_bicolor
    67. Oryza_sativa_Indica_Group
    68. Oryza_sativa_Japonica_Group
    69. Oryza_rufipogon
    70. Phoenix_dactylifera
    71. Butomus_umbellatus
    72. Malus_x_domestica
    73. Carica_papaya
    74. Ricinus_communis
    75. Lotus_japonicus
    76. Millettia_pinnata
    77. Glycine_max
    78. Vigna_angularis
    79. Vigna_radiata
 
Bipartitions included in the consensus tree
 
    1234567891111111111222222222233333333334444444444555555555566666666667777777777
             0123456789012345678901234567890123456789012345678901234567890123456789
    ******************************************************************************* ( 1.0 )
    **----------------------------------------------------------------------------- ( 1.0 )
    --**--------------------------------------------------------------------------- ( 0.64898 )
    ----*************************************************************************** ( 1.0 )
    -----************************************************************************** ( 1.0 )
    -----**------------------------------------------------------------------------ ( 1.0 )
    -------************************************************************************ ( 1.0 )
    -------***--------------------------------------------------------------------- ( 1.0 )
    --------**--------------------------------------------------------------------- ( 1.0 )
    ----------********************************************************************* ( 1.0 )
    ----------*************-------------------------------------------------------- ( 1.0 )
    -----------************-------------------------------------------------------- ( 1.0 )
    ------------***********-------------------------------------------------------- ( 1.0 )
    ------------*********---------------------------------------------------------- ( 1.0 )
    -------------********---------------------------------------------------------- ( 0.64898 )
    --------------*******---------------------------------------------------------- ( 1.0 )
    ---------------******---------------------------------------------------------- ( 1.0 )
    ---------------**-------------------------------------------------------------- ( 1.0 )
    -----------------****---------------------------------------------------------- ( 1.0 )
    ------------------***---------------------------------------------------------- ( 1.0 )
    -------------------**---------------------------------------------------------- ( 1.0 )
    ---------------------**-------------------------------------------------------- ( 1.0 )
    -----------------------******************************************************** ( 1.0 )
    ------------------------******************************************************* ( 1.0 )
    -------------------------****************************************************** ( 1.0 )
    -------------------------******------------------------------------------------ ( 0.64898 )
    --------------------------*****------------------------------------------------ ( 1.0 )
    --------------------------**--------------------------------------------------- ( 1.0 )
    ----------------------------***------------------------------------------------ ( 1.0 )
    -----------------------------**------------------------------------------------ ( 0.64898 )
    -------------------------------************************************************ ( 1.0 )
    --------------------------------*********************************************** ( 1.0 )
    --------------------------------******----------------------------------------- ( 1.0 )
    --------------------------------****------------------------------------------- ( 1.0 )
    ---------------------------------***------------------------------------------- ( 1.0 )
    ----------------------------------**------------------------------------------- ( 1.0 )
    ------------------------------------**----------------------------------------- ( 1.0 )
    --------------------------------------***************************************** ( 1.0 )
    --------------------------------------*****------------------------------------ ( 1.0 )
    --------------------------------------***-------------------------------------- ( 1.0 )
    ---------------------------------------**-------------------------------------- ( 1.0 )
    -----------------------------------------**------------------------------------ ( 1.0 )
    -------------------------------------------************************************ ( 1.0 )
    -------------------------------------------*******----------------------------- ( 1.0 )
    --------------------------------------------******----------------------------- ( 1.0 )
    ---------------------------------------------*****----------------------------- ( 0.64898 )
    ----------------------------------------------****----------------------------- ( 0.64898 )
    -----------------------------------------------***----------------------------- ( 0.64898 )
    ------------------------------------------------**----------------------------- ( 0.64898 )
    --------------------------------------------------***************************** ( 1.0 )
    ---------------------------------------------------**************************** ( 1.0 )
    ---------------------------------------------------********************-------- ( 1.0 )
    ----------------------------------------------------*******************-------- ( 1.0 )
    -----------------------------------------------------******************-------- ( 1.0 )
    -----------------------------------------------------**------------------------ ( 1.0 )
    -------------------------------------------------------****************-------- ( 1.0 )
    --------------------------------------------------------***************-------- ( 1.0 )
    ---------------------------------------------------------**************-------- ( 1.0 )
    ---------------------------------------------------------************---------- ( 1.0 )
    ---------------------------------------------------------********-------------- ( 1.0 )
    ---------------------------------------------------------*****----------------- ( 1.0 )
    ----------------------------------------------------------****----------------- ( 1.0 )
    ----------------------------------------------------------**------------------- ( 1.0 )
    ------------------------------------------------------------**----------------- ( 1.0 )
    --------------------------------------------------------------***-------------- ( 1.0 )
    ---------------------------------------------------------------**-------------- ( 1.0 )
    -----------------------------------------------------------------****---------- ( 1.0 )
    ------------------------------------------------------------------***---------- ( 1.0 )
    -------------------------------------------------------------------**---------- ( 0.64898 )
    ---------------------------------------------------------------------**-------- ( 1.0 )
    -----------------------------------------------------------------------******** ( 1.0 )
    ------------------------------------------------------------------------******* ( 1.0 )
    -------------------------------------------------------------------------****** ( 1.0 )
    --------------------------------------------------------------------------***** ( 1.0 )
    ---------------------------------------------------------------------------**** ( 1.0 )
    ----------------------------------------------------------------------------*** ( 1.0 )
    -----------------------------------------------------------------------------** ( 1.0 )

 
    +------------79 Chlorokybus_atmophyticus
+-155
|   +----------78 Entransia_fimbriata
|
|                                         +--77 Silene_vulgaris
|                                     +-145
|                                     |   +--76 Silene_latifolia
|                                 +-146
|                                 |   |       +--75 Beta_vulgaris_subsp_maritima
|                                 |   |   +-143
|                                 |   |   |   +--74 Beta_macrocarpa
|                                 |   +-144
|                                 |       +--73 Beta_vulgaris_subsp_vulgaris
|                             +-147
|                             |   +--72 Nicotiana_tabacum
|                       +---148
|                       |     |                       +--71 Cucurbita_pepo
|                       |     |                   +-137
|                       |     |                   |   +--70 Citrullus_lanatus
|                       |     |               +-138
|                       |     |               |   +--69 Cucumis_sativus
|                       |     |           +-139
|                       |     |           |   |   +--68 Rhazya_stricta
|                       |     |           |   +-136
|                       |     |           |       +--67 Asclepias_syriaca
|                       |     |       +-140
|                       |     |       |   |                                       +--66 Butomus_umbellatus
|                       |     |       |   |                                   +-126
|                       |     |       |   |                                   |   +--65 Phoenix_dactylifera
|                       |     |       |   |                               +-127
|                       |     |       |   |                               |   |               +--64 Oryza_rufipogon
|                       |     |       |   |                               |   |           +-122
|                       |     |       |   |                               |   |           |   +--63 Oryza_sativa_Japonica_Group
|                       |     |       |   |                               |   |       +-123
|                       |     |       |   |                               |   |       |   +--62 Oryza_sativa_Indica_Group
|                       |     |       |   |                               |   |   +-124
|                       |     |       |   |                               |   |   |   +--61 Sorghum_bicolor
|                       |     |       |   |                               |   +-125
|                       |     |       |   |                               |       |           +--60 Aegilops_speltoides
|                       |     |       |   |                               |       |       +-119
|                       |     |       |   |                               |       |       |   +--59 Triticum_timopheevii
|                       |     |       |   |                               |       |   +-120
|                       |     |       |   |                               |       |   |   +--58 Triticum_aestivum
|                       |     |       |   |                               |       +-121
|                       |     |       |   |                               |           |           +--57 Zea_luxurians
|                       |     |       |   |                               |           |       +-116
|                       |     |       |   |                               |           |       |   +--56 Zea_perennis
|                       |     |       |   |                               |           |   +-117
|                       |     |       |   |                               |           |   |   |   +--55 Zea_mays_subsp_parviglumis
|                       |     |       |   |                               |           |   |   +-115
|                       |     |       |   |                               |           |   |       +--54 Zea_mays_subsp_mays
|                       |     |       |   |                               |           +-118
|                       |     |       |   |                               |               +--53 Tripsacum_dactyloides
|                       |     |       |   |                           +-128
|                       |     |       |   |                           |   +--52 Spirodela_polyrhiza
|                       |     |       |   |                       +-129
|                       |     |       |   |                       |   +--51 Amborella_trichopoda|nad6
|                       |     |       |   |                   +-130
|                       |     |       |   |                   |   |   +--50 Liriodendron_tulipifera
|                       |     |       |   |                   |   +-114
|                       |     |       |   |                   |       +--49 Cycas_taitungensis
|                       |     |       |   |               +-131
|                       |     |       |   |               |   +--48 Nelumbo_nucifera
|                       |     |       |   |           +-132
|                       |     |       |   |           |   +--47 Vitis_vinifera
|                       |     |       |   |       +-133
|                       |     |       |   |       |   |                           +--46 Vigna_radiata
|                       |     |       |   |       |   |                       +-107
|                       |     |       |   |       |   |                       |   +--45 Vigna_angularis
|                       |     |       |   |       |   |                   +-108
|                       |     |       |   |       |   |                   |   +--44 Glycine_max
|                       |     |       |   |       |   |               +-109
|                       |     |       |   |       |   |               |   +--43 Millettia_pinnata
|                       |     |       |   |       |   |           +-110
|                       |     |       |   |       |   |           |   +--42 Lotus_japonicus
|                       |     |       |   |       |   |       +-111
|                       |     |       |   |       |   |       |   +--41 Ricinus_communis
|                       |     |       |   |       |   |   +-112
|                       |     |       |   |       |   |   |   +--40 Carica_papaya
|                       |     |       |   |       |   +-113
|                       |     |       |   |       |       +--39 Malus_x_domestica
|                       |     |       |   |   +-134
|                       |     |       |   |   |   +--38 Batis_maritima
|                       |     |       |   +-135
|                       |     |       |       |                       +--37 Brassica_juncea
|                       |     |       |       |                   +-101
|                       |     |       |       |                   |   +--36 Brassica_carinata
|                       |     |       |       |               +-102
|                       |     |       |       |               |   +--35 Brassica_napus
|                       |     |       |       |           +-103
|                       |     |       |       |           |   +--34 Brassica_oleracea
|                       |     |       |       |       +-104
|                       |     |       |       |       |   +--33 Brassica_rapa_subsp_campestris
|                       |     |       |       |   +-105
|                       |     |       |       |   |   +--32 Raphanus_sativus
|                       |     |       |       +-106
|                       |     |       |           +--31 Arabidopsis_thaliana
|                       |     |   +-141
|                       |     |   |   |               +--30 Mimulus_guttatus
|                       |     |   |   |           +--97
|                       |     |   |   |           |   +--29 Salvia_miltiorrhiza
|                       |     |   |   |       +--98
|                       |     |   |   |       |   +--28 Ajuga_reptans
|                       |     |   |   |   +--99
|                       |     |   |   |   |   +--27 Boea_hygrometrica
|                       |     |   |   +-100
|                       |     |   |       |   +--26 Helianthus_annuus
|                       |     |   |       +--96
|                       |     |   |           +--25 Daucus_carota_subsp_sativus
|                       |     +-142
|                       |         +--24 Vaccinium_macrocarpon
|                   +-149
|                   |   +--23 Huperzia_squarrosa
|               +-150
|               |   +--22 Phaeoceros_laevis
|           +-151
|           |   |                                       +--21 Climacium_americanum
|           |   |                                   +--86
|           |   |                                   |   +--20 Ptychomnion_cygnisetum
|           |   |                               +--87
|           |   |                               |   +--19 Hypnum_imponens
|           |   |                           +--88
|           |   |                           |   +--18 Anomodon_rugelii
|           |   |                       +--89
|           |   |                       |   |   +--17 Ulota_hutchinsiae
|           |   |                       |   +--85
|           |   |                       |       +--16 Orthotrichum_stellatum
|           |   |                   +--90
|           |   |                   |   +--15 Bartramia_pomiformis
|           |   |               +--91
|           |   |               |   +--14 Funaria_hygrometrica
|           |   |           +--92
|           |   |           |   +--13 Physcomitrella_patens
|           |   |       +--93
|           |   |       |   |   +--12 Atrichum_angustatum
|           |   |       |   +--84
|           |   |       |       +--11 Buxbaumia_aphylla
|           |   |   +--94
|           |   |   |   +--10 Tetraphis_pellucida
|           |   +--95
|           |       +---9 Sphagnum_palustre
|       +-152
|       |   |       +---8 Treubia_lacunosa
|       |   |   +--82
|       |   |   |   +---7 Pleurozia_purpurea
|       |   +--83
|       |       +---6 Marchantia_polymorpha
|   +-153
|   |   |   +---5 Nitella_hyalina
|   |   +--81
|   |       +---4 Chara_vulgaris
+-154
|   +-------3 Roya_obtusa
|
|   +-----2 Chaetosphaeridium_globosum
+--80
    +-------------------------------------------------------1 Mesostigma_viride

 
((Mesostigma_viride:1.8139874200,Chaetosphaeridium_globosum:0.1986089500):1.0000:0.1345536400,(Roya_obtusa:0.2746651200,((Chara_vulgaris:0.0037223000,Nitella_hyalina:0.0017341100):1.0000:0.0532374400,((Marchantia_polymorpha:0.0000000900,(Pleurozia_purpurea:0.0465680000,Treubia_lacunosa:0.0169735000):1.0000:0.0030307100):1.0000:0.0947519300,((Sphagnum_palustre:0.0394684900,(Tetraphis_pellucida:0.0204951700,((Buxbaumia_aphylla:0.0444072400,Atrichum_angustatum:0.0187318800):1.0000:0.0049055600,(Physcomitrella_patens:0.0000000300,(Funaria_hygrometrica:0.0037090000,(Bartramia_pomiformis:0.0072430900,((Orthotrichum_stellatum:0.0000000100,Ulota_hutchinsiae:0.0000000100):1.0000:0.0150327700,(Anomodon_rugelii:0.0017226600,(Hypnum_imponens:0.0017868300,(Ptychomnion_cygnisetum:0.0309701700,Climacium_americanum:0.0017970000):1.0000:0.0000001100):1.0000:0.0018728400):1.0000:0.0175247300):1.0000:0.0038448000):1.0000:0.0041077000):0.6490:0.0000000300):1.0000:0.0095902500):1.0000:0.0022807200):1.0000:0.0136852200):1.0000:0.0129244600,(Phaeoceros_laevis:0.0824607500,(Huperzia_squarrosa:0.0718849300,((Vaccinium_macrocarpon:0.0178641100,(((Daucus_carota_subsp_sativus:0.0078786900,Helianthus_annuus:0.0062984100):1.0000:0.0031501000,(Boea_hygrometrica:0.0051165200,(Ajuga_reptans:0.0116411800,(Salvia_miltiorrhiza:0.0015706600,Mimulus_guttatus:0.0096185900):1.0000:0.0027929700):1.0000:0.0031578500):1.0000:0.0079304300):1.0000:0.0015037100,(((Arabidopsis_thaliana:0.0000000100,(Raphanus_sativus:0.0000000100,(Brassica_rapa_subsp_campestris:0.0000000100,(Brassica_oleracea:0.0000000100,(Brassica_napus:0.0000000100,(Brassica_carinata:0.0000000100,Brassica_juncea:0.0000000100):0.6490:0.0000000100):0.6490:0.0000000100):0.6490:0.0000000100):0.6490:0.0000000100):1.0000:0.0015651700):1.0000:0.0096930600,(Batis_maritima:0.0125101100,((Malus_x_domestica:0.0158391400,(Carica_papaya:0.0093003700,(Ricinus_communis:0.0173219000,(Lotus_japonicus:0.0034053500,(Millettia_pinnata:0.0034074400,(Glycine_max:0.0046674000,(Vigna_angularis:0.0015519900,Vigna_radiata:0.0015336600):1.0000:0.0046901200):1.0000:0.0027389600):1.0000:0.0030824600):1.0000:0.0075483000):1.0000:0.0015011200):1.0000:0.0015889000):1.0000:0.0000000800,(Vitis_vinifera:0.0067616500,(Nelumbo_nucifera:0.0060153700,((Cycas_taitungensis:0.0982383600,Liriodendron_tulipifera:0.0024438400):1.0000:0.0036030300,(Amborella_trichopoda|nad6:0.0213846800,(Spirodela_polyrhiza:0.0054346400,((((Tripsacum_dactyloides:0.0096876000,((Zea_mays_subsp_mays:0.0000000100,Zea_mays_subsp_parviglumis:0.0000000100):1.0000:0.0015443400,(Zea_perennis:0.0000000100,Zea_luxurians:0.0000001200):1.0000:0.0000000100):1.0000:0.0045461400):1.0000:0.0143556800,(Triticum_aestivum:0.0000000100,(Triticum_timopheevii:0.0000000100,Aegilops_speltoides:0.0000000200):1.0000:0.0000001000):1.0000:0.0083524600):1.0000:0.0108656800,(Sorghum_bicolor:0.0133964700,(Oryza_sativa_Indica_Group:0.0000000100,(Oryza_sativa_Japonica_Group:0.0158327600,Oryza_rufipogon:0.0000000700):0.6490:0.0000000700):1.0000:0.0096318700):1.0000:0.0000000800):1.0000:0.0126644300,(Phoenix_dactylifera:0.0103113600,Butomus_umbellatus:0.0223672200):1.0000:0.0023741300):1.0000:0.0084970500):1.0000:0.0074199600):1.0000:0.0022621200):1.0000:0.0072609000):1.0000:0.0039726500):1.0000:0.0054567000):1.0000:0.0015571700):1.0000:0.0029859500):1.0000:0.0048031800,((Asclepias_syriaca:0.0046951200,Rhazya_stricta:0.0015721300):1.0000:0.0015278300,(Cucumis_sativus:0.0159479100,(Citrullus_lanatus:0.0000001100,Cucurbita_pepo:0.0124871500):1.0000:0.0015399800):1.0000:0.0062879100):1.0000:0.0015695500):1.0000:0.0015412400):1.0000:0.0012906900):1.0000:0.0049594700,(Nicotiana_tabacum:0.0128764900,((Beta_vulgaris_subsp_vulgaris:0.0000000100,(Beta_macrocarpa:0.0000000100,Beta_vulgaris_subsp_maritima:0.0000000100):0.6490:0.0000000100):1.0000:0.0036166900,(Silene_latifolia:0.0000000100,Silene_vulgaris:0.0015722900):1.0000:0.0059840100):1.0000:0.0112677900):0.6490:0.0000001300):1.0000:0.2152695200):1.0000:0.0380551600):1.0000:0.0103077200):1.0000:0.0132838800):1.0000:0.1293449900):1.0000:0.0659800100):1.0000:0.0799954000,(Entransia_fimbriata:0.4006605400,Chlorokybus_atmophyticus:0.4523723600):0.6490:0.1093287000);
 
Note: this tree is unrooted. Branch lengths are the expected number of substitutions per site. Labels next to parentheses represent phylogenetic uncertainty due to model selection (see documentation)


---------------------------------------------------------------
*                                                             *
*             BAYESIAN INFORMATION CRITERION (BIC)            *
*                                                             *
---------------------------------------------------------------
 
 Sample size: 600.0
 
 Model selected: 
   Model = GTR+G
   partition = 012345
   -lnL = 7535.7616
   K = 165
   freqA = 0.2909 
   freqC = 0.1427 
   freqG = 0.1427 
   freqT = 0.4238 
   R(a) [AC] =  2.1164
   R(b) [AG] =  3.6276
   R(c) [AT] =  0.5389
   R(d) [CG] =  1.9643
   R(e) [CT] =  4.8030
   R(f) [GT] =  1.0000
   gamma shape = 0.7580 
 
Tree for the best BIC model = ((Mesostigma_viride:1.81398742,Chaetosphaeridium_globosum:0.19860895):0.13455364,(Entransia_fimbriata:0.40066054,Chlorokybus_atmophyticus:0.45237236):0.10932870,(Roya_obtusa:0.27466512,((Chara_vulgaris:0.00372230,Nitella_hyalina:0.00173411):0.05323744,((Marchantia_polymorpha:0.00000009,(Pleurozia_purpurea:0.04656800,Treubia_lacunosa:0.01697350):0.00303071):0.09475193,((Sphagnum_palustre:0.03946849,(Tetraphis_pellucida:0.02049517,((Physcomitrella_patens:0.00000003,(Funaria_hygrometrica:0.00370900,(Bartramia_pomiformis:0.00724309,((Orthotrichum_stellatum:0.00000001,Ulota_hutchinsiae:0.00000001):0.01503277,(Anomodon_rugelii:0.00172266,(Hypnum_imponens:0.00178683,(Ptychomnion_cygnisetum:0.03097017,Climacium_americanum:0.00179700):0.00000011):0.00187284):0.01752473):0.00384480):0.00410770):0.00000003):0.00959025,(Buxbaumia_aphylla:0.04440724,Atrichum_angustatum:0.01873188):0.00490556):0.00228072):0.01368522):0.01292446,(Phaeoceros_laevis:0.08246075,(Huperzia_squarrosa:0.07188493,((Nicotiana_tabacum:0.01287649,((Silene_latifolia:0.00000001,Silene_vulgaris:0.00157229):0.00598401,(Beta_vulgaris_subsp_vulgaris:0.00000001,(Beta_macrocarpa:0.00000001,Beta_vulgaris_subsp_maritima:0.00000001):0.00000001):0.00361669):0.01126779):0.00000013,(Vaccinium_macrocarpon:0.01786411,(((Boea_hygrometrica:0.00511652,(Ajuga_reptans:0.01164118,(Salvia_miltiorrhiza:0.00157066,Mimulus_guttatus:0.00961859):0.00279297):0.00315785):0.00793043,(Daucus_carota_subsp_sativus:0.00787869,Helianthus_annuus:0.00629841):0.00315010):0.00150371,(((Cucumis_sativus:0.01594791,(Citrullus_lanatus:0.00000011,Cucurbita_pepo:0.01248715):0.00153998):0.00628791,(Asclepias_syriaca:0.00469512,Rhazya_stricta:0.00157213):0.00152783):0.00156955,((Arabidopsis_thaliana:0.00000001,(Raphanus_sativus:0.00000001,(Brassica_rapa_subsp_campestris:0.00000001,(Brassica_oleracea:0.00000001,(Brassica_napus:0.00000001,(Brassica_carinata:0.00000001,Brassica_juncea:0.00000001):0.00000001):0.00000001):0.00000001):0.00000001):0.00156517):0.00969306,(Batis_maritima:0.01251011,((Vitis_vinifera:0.00676165,(Nelumbo_nucifera:0.00601537,((Cycas_taitungensis:0.09823836,Liriodendron_tulipifera:0.00244384):0.00360303,(Amborella_trichopoda|nad6:0.02138468,(Spirodela_polyrhiza:0.00543464,((((Tripsacum_dactyloides:0.00968760,((Zea_mays_subsp_mays:0.00000001,Zea_mays_subsp_parviglumis:0.00000001):0.00154434,(Zea_perennis:0.00000001,Zea_luxurians:0.00000012):0.00000001):0.00454614):0.01435568,(Triticum_aestivum:0.00000001,(Triticum_timopheevii:0.00000001,Aegilops_speltoides:0.00000002):0.00000010):0.00835246):0.01086568,(Sorghum_bicolor:0.01339647,(Oryza_sativa_Indica_Group:0.00000001,(Oryza_sativa_Japonica_Group:0.01583276,Oryza_rufipogon:0.00000007):0.00000007):0.00963187):0.00000008):0.01266443,(Phoenix_dactylifera:0.01031136,Butomus_umbellatus:0.02236722):0.00237413):0.00849705):0.00741996):0.00226212):0.00726090):0.00397265):0.00545670,(Malus_x_domestica:0.01583914,(Carica_papaya:0.00930037,(Ricinus_communis:0.01732190,(Lotus_japonicus:0.00340535,(Millettia_pinnata:0.00340744,(Glycine_max:0.00466740,(Vigna_angularis:0.00155199,Vigna_radiata:0.00153366):0.00469012):0.00273896):0.00308246):0.00754830):0.00150112):0.00158890):0.00000008):0.00155717):0.00298595):0.00480318):0.00154124):0.00129069):0.00495947):0.21526952):0.03805516):0.01030772):0.01328388):0.12934499):0.06598001):0.07999540);
 
 
* BIC MODEL SELECTION : Selection uncertainty
 
Model             -lnL    K      BIC       delta       weight   cumWeight
------------------------------------------------------------------------- 
GTR+G       7535.76162   165  16127.016633   0.000000    0.943375   0.943375 
GTR+I+G     7535.37617   166  16132.642663   5.626030    0.056625   1.000000 
HKY+G       7569.69810   161  16169.301874  42.285241   6.20e-010   1.000000 
HKY+I+G     7569.67269   162  16175.647984  48.631351   2.60e-011   1.000000 
GTR+I       7680.76582   165  16417.025033  290.008400   1.00e-063   1.000000 
HKY+I       7694.77907   161  16419.463814  292.447181   2.96e-064   1.000000 
SYM+G       7692.91996   162  16422.142524  295.125891   7.74e-065   1.000000 
SYM+I+G     7692.37101   163  16427.441554  300.424921   5.47e-066   1.000000 
K80+G       7713.27611   158  16437.267106  310.250472   4.02e-068   1.000000 
K80+I+G     7713.27617   159  16443.664155  316.647522   1.64e-069   1.000000 
F81+G       7759.17977   160  16541.868285  414.851652   7.78e-091   1.000000 
F81+I+G     7759.17995   161  16548.265574  421.248941   3.17e-092   1.000000 
SYM+I       7795.37951   162  16627.061624  500.044991   2.46e-109   1.000000 
K80+I       7818.36539   158  16647.445666  520.429032   9.22e-114   1.000000 
GTR         7803.06529   164  16655.227043  528.210410   1.88e-115   1.000000 
HKY         7822.67838   160  16668.865505  541.848872   2.06e-118   1.000000 
JC+G        7857.76589   157  16719.849736  592.833103   1.75e-129   1.000000 
JC+I+G      7857.76587   158  16726.246626  599.229992   7.14e-131   1.000000 
F81+I       7873.27436   160  16770.057465  643.040832   2.19e-140   1.000000 
SYM         7909.80246   161  16849.510594  722.493961   1.22e-157   1.000000 
K80         7935.98053   157  16876.279016  749.262383   1.88e-163   1.000000 
JC+I        7955.05905   157  16914.436056  787.419423   9.74e-172   1.000000 
F81         7989.72689   159  16996.565595  869.548962   1.43e-189   1.000000 
JC          8066.86802   156  17131.657066  1004.640433   0.00e+000   1.000000
-------------------------------------------------------------------------
-lnL:	negative log likelihod
K:	number of estimated parameters
BIC:	Bayesian Information Criterion
delta:	BIC difference
weight:	BIC weight
cumWeight:	cumulative BIC weight
 
 
* BIC MODEL SELECTION : Confidence interval
 
There are 24 models in the 100% confidence interval: [ GTR+G GTR+I+G HKY+G HKY+I+G GTR+I HKY+I SYM+G SYM+I+G K80+G K80+I+G F81+G F81+I+G SYM+I K80+I GTR HKY JC+G JC+I+G F81+I SYM K80 JC+I F81 JC ] 
 
 
* BIC MODEL SELECTION : Best Model's command line
 
phyml  -i /tmp/jmodeltest5231500701142740511.phy -d nt -n 1 -b 0 --run_id GTR+G -m 012345 -f m -c 4 -a e --no_memory_check -o tlr -s SPR
 
 
 
---------------------------------------------------------------
*                                                             *
*                    MODEL AVERAGED PHYLOGENY                 *
*                                                             *
---------------------------------------------------------------
 
Selection criterion: . . . . BIC
Confidence interval: . . . . 1.00
Consensus type:. . . . . . . 50% majority rule
 
 
Using 24 models in the 1.00 confidence interval = GTR+G GTR+I+G HKY+G HKY+I+G GTR+I HKY+I SYM+G SYM+I+G K80+G K80+I+G F81+G F81+I+G SYM+I K80+I GTR HKY JC+G JC+I+G F81+I SYM K80 JC+I F81 JC  
 
Species in order:
 
    1. Mesostigma_viride
    2. Chaetosphaeridium_globosum
    3. Entransia_fimbriata
    4. Chlorokybus_atmophyticus
    5. Roya_obtusa
    6. Chara_vulgaris
    7. Nitella_hyalina
    8. Marchantia_polymorpha
    9. Pleurozia_purpurea
    10. Treubia_lacunosa
    11. Sphagnum_palustre
    12. Tetraphis_pellucida
    13. Physcomitrella_patens
    14. Funaria_hygrometrica
    15. Bartramia_pomiformis
    16. Orthotrichum_stellatum
    17. Ulota_hutchinsiae
    18. Anomodon_rugelii
    19. Hypnum_imponens
    20. Ptychomnion_cygnisetum
    21. Climacium_americanum
    22. Buxbaumia_aphylla
    23. Atrichum_angustatum
    24. Phaeoceros_laevis
    25. Huperzia_squarrosa
    26. Nicotiana_tabacum
    27. Silene_latifolia
    28. Silene_vulgaris
    29. Beta_vulgaris_subsp_vulgaris
    30. Beta_macrocarpa
    31. Beta_vulgaris_subsp_maritima
    32. Vaccinium_macrocarpon
    33. Boea_hygrometrica
    34. Ajuga_reptans
    35. Salvia_miltiorrhiza
    36. Mimulus_guttatus
    37. Daucus_carota_subsp_sativus
    38. Helianthus_annuus
    39. Cucumis_sativus
    40. Citrullus_lanatus
    41. Cucurbita_pepo
    42. Asclepias_syriaca
    43. Rhazya_stricta
    44. Arabidopsis_thaliana
    45. Raphanus_sativus
    46. Brassica_rapa_subsp_campestris
    47. Brassica_oleracea
    48. Brassica_napus
    49. Brassica_carinata
    50. Brassica_juncea
    51. Batis_maritima
    52. Vitis_vinifera
    53. Nelumbo_nucifera
    54. Cycas_taitungensis
    55. Liriodendron_tulipifera
    56. Amborella_trichopoda|nad6
    57. Spirodela_polyrhiza
    58. Tripsacum_dactyloides
    59. Zea_mays_subsp_mays
    60. Zea_mays_subsp_parviglumis
    61. Zea_perennis
    62. Zea_luxurians
    63. Triticum_aestivum
    64. Triticum_timopheevii
    65. Aegilops_speltoides
    66. Sorghum_bicolor
    67. Oryza_sativa_Indica_Group
    68. Oryza_sativa_Japonica_Group
    69. Oryza_rufipogon
    70. Phoenix_dactylifera
    71. Butomus_umbellatus
    72. Malus_x_domestica
    73. Carica_papaya
    74. Ricinus_communis
    75. Lotus_japonicus
    76. Millettia_pinnata
    77. Glycine_max
    78. Vigna_angularis
    79. Vigna_radiata
 
Bipartitions included in the consensus tree
 
    1234567891111111111222222222233333333334444444444555555555566666666667777777777
             0123456789012345678901234567890123456789012345678901234567890123456789
    ******************************************************************************* ( 1.0 )
    **----------------------------------------------------------------------------- ( 1.0 )
    --**--------------------------------------------------------------------------- ( 0.94338 )
    ----*************************************************************************** ( 1.0 )
    -----************************************************************************** ( 1.0 )
    -----**------------------------------------------------------------------------ ( 1.0 )
    -------************************************************************************ ( 1.0 )
    -------***--------------------------------------------------------------------- ( 1.0 )
    --------**--------------------------------------------------------------------- ( 1.0 )
    ----------********************************************************************* ( 1.0 )
    ----------*************-------------------------------------------------------- ( 1.0 )
    -----------************-------------------------------------------------------- ( 1.0 )
    ------------***********-------------------------------------------------------- ( 1.0 )
    ------------*********---------------------------------------------------------- ( 1.0 )
    -------------********---------------------------------------------------------- ( 0.94338 )
    --------------*******---------------------------------------------------------- ( 1.0 )
    ---------------******---------------------------------------------------------- ( 1.0 )
    ---------------**-------------------------------------------------------------- ( 1.0 )
    -----------------****---------------------------------------------------------- ( 1.0 )
    ------------------***---------------------------------------------------------- ( 1.0 )
    -------------------**---------------------------------------------------------- ( 1.0 )
    ---------------------**-------------------------------------------------------- ( 1.0 )
    -----------------------******************************************************** ( 1.0 )
    ------------------------******************************************************* ( 1.0 )
    -------------------------****************************************************** ( 1.0 )
    -------------------------******------------------------------------------------ ( 0.94338 )
    --------------------------*****------------------------------------------------ ( 1.0 )
    --------------------------**--------------------------------------------------- ( 1.0 )
    ----------------------------***------------------------------------------------ ( 1.0 )
    -----------------------------**------------------------------------------------ ( 0.94338 )
    -------------------------------************************************************ ( 1.0 )
    --------------------------------*********************************************** ( 1.0 )
    --------------------------------******----------------------------------------- ( 1.0 )
    --------------------------------****------------------------------------------- ( 1.0 )
    ---------------------------------***------------------------------------------- ( 1.0 )
    ----------------------------------**------------------------------------------- ( 1.0 )
    ------------------------------------**----------------------------------------- ( 1.0 )
    --------------------------------------***************************************** ( 1.0 )
    --------------------------------------*****------------------------------------ ( 1.0 )
    --------------------------------------***-------------------------------------- ( 1.0 )
    ---------------------------------------**-------------------------------------- ( 1.0 )
    -----------------------------------------**------------------------------------ ( 1.0 )
    -------------------------------------------************************************ ( 1.0 )
    -------------------------------------------*******----------------------------- ( 1.0 )
    --------------------------------------------******----------------------------- ( 1.0 )
    ---------------------------------------------*****----------------------------- ( 0.94338 )
    ----------------------------------------------****----------------------------- ( 0.94338 )
    -----------------------------------------------***----------------------------- ( 0.94338 )
    ------------------------------------------------**----------------------------- ( 0.94338 )
    --------------------------------------------------***************************** ( 1.0 )
    ---------------------------------------------------**************************** ( 1.0 )
    ---------------------------------------------------********************-------- ( 1.0 )
    ----------------------------------------------------*******************-------- ( 1.0 )
    -----------------------------------------------------******************-------- ( 1.0 )
    -----------------------------------------------------**------------------------ ( 1.0 )
    -------------------------------------------------------****************-------- ( 1.0 )
    --------------------------------------------------------***************-------- ( 1.0 )
    ---------------------------------------------------------**************-------- ( 1.0 )
    ---------------------------------------------------------************---------- ( 1.0 )
    ---------------------------------------------------------********-------------- ( 1.0 )
    ---------------------------------------------------------*****----------------- ( 1.0 )
    ----------------------------------------------------------****----------------- ( 1.0 )
    ----------------------------------------------------------**------------------- ( 1.0 )
    ------------------------------------------------------------**----------------- ( 1.0 )
    --------------------------------------------------------------***-------------- ( 1.0 )
    ---------------------------------------------------------------**-------------- ( 1.0 )
    -----------------------------------------------------------------****---------- ( 1.0 )
    ------------------------------------------------------------------***---------- ( 1.0 )
    -------------------------------------------------------------------**---------- ( 0.94338 )
    ---------------------------------------------------------------------**-------- ( 1.0 )
    -----------------------------------------------------------------------******** ( 1.0 )
    ------------------------------------------------------------------------******* ( 1.0 )
    -------------------------------------------------------------------------****** ( 1.0 )
    --------------------------------------------------------------------------***** ( 1.0 )
    ---------------------------------------------------------------------------**** ( 1.0 )
    ----------------------------------------------------------------------------*** ( 1.0 )
    -----------------------------------------------------------------------------** ( 1.0 )

 
    +------------79 Chlorokybus_atmophyticus
+-155
|   +----------78 Entransia_fimbriata
|
|                                         +--77 Silene_vulgaris
|                                     +-145
|                                     |   +--76 Silene_latifolia
|                                 +-146
|                                 |   |       +--75 Beta_vulgaris_subsp_maritima
|                                 |   |   +-143
|                                 |   |   |   +--74 Beta_macrocarpa
|                                 |   +-144
|                                 |       +--73 Beta_vulgaris_subsp_vulgaris
|                             +-147
|                             |   +--72 Nicotiana_tabacum
|                       +---148
|                       |     |                       +--71 Cucurbita_pepo
|                       |     |                   +-137
|                       |     |                   |   +--70 Citrullus_lanatus
|                       |     |               +-138
|                       |     |               |   +--69 Cucumis_sativus
|                       |     |           +-139
|                       |     |           |   |   +--68 Rhazya_stricta
|                       |     |           |   +-136
|                       |     |           |       +--67 Asclepias_syriaca
|                       |     |       +-140
|                       |     |       |   |                                       +--66 Butomus_umbellatus
|                       |     |       |   |                                   +-126
|                       |     |       |   |                                   |   +--65 Phoenix_dactylifera
|                       |     |       |   |                               +-127
|                       |     |       |   |                               |   |               +--64 Oryza_rufipogon
|                       |     |       |   |                               |   |           +-122
|                       |     |       |   |                               |   |           |   +--63 Oryza_sativa_Japonica_Group
|                       |     |       |   |                               |   |       +-123
|                       |     |       |   |                               |   |       |   +--62 Oryza_sativa_Indica_Group
|                       |     |       |   |                               |   |   +-124
|                       |     |       |   |                               |   |   |   +--61 Sorghum_bicolor
|                       |     |       |   |                               |   +-125
|                       |     |       |   |                               |       |           +--60 Aegilops_speltoides
|                       |     |       |   |                               |       |       +-119
|                       |     |       |   |                               |       |       |   +--59 Triticum_timopheevii
|                       |     |       |   |                               |       |   +-120
|                       |     |       |   |                               |       |   |   +--58 Triticum_aestivum
|                       |     |       |   |                               |       +-121
|                       |     |       |   |                               |           |           +--57 Zea_luxurians
|                       |     |       |   |                               |           |       +-116
|                       |     |       |   |                               |           |       |   +--56 Zea_perennis
|                       |     |       |   |                               |           |   +-117
|                       |     |       |   |                               |           |   |   |   +--55 Zea_mays_subsp_parviglumis
|                       |     |       |   |                               |           |   |   +-115
|                       |     |       |   |                               |           |   |       +--54 Zea_mays_subsp_mays
|                       |     |       |   |                               |           +-118
|                       |     |       |   |                               |               +--53 Tripsacum_dactyloides
|                       |     |       |   |                           +-128
|                       |     |       |   |                           |   +--52 Spirodela_polyrhiza
|                       |     |       |   |                       +-129
|                       |     |       |   |                       |   +--51 Amborella_trichopoda|nad6
|                       |     |       |   |                   +-130
|                       |     |       |   |                   |   |   +--50 Liriodendron_tulipifera
|                       |     |       |   |                   |   +-114
|                       |     |       |   |                   |       +--49 Cycas_taitungensis
|                       |     |       |   |               +-131
|                       |     |       |   |               |   +--48 Nelumbo_nucifera
|                       |     |       |   |           +-132
|                       |     |       |   |           |   +--47 Vitis_vinifera
|                       |     |       |   |       +-133
|                       |     |       |   |       |   |                           +--46 Vigna_radiata
|                       |     |       |   |       |   |                       +-107
|                       |     |       |   |       |   |                       |   +--45 Vigna_angularis
|                       |     |       |   |       |   |                   +-108
|                       |     |       |   |       |   |                   |   +--44 Glycine_max
|                       |     |       |   |       |   |               +-109
|                       |     |       |   |       |   |               |   +--43 Millettia_pinnata
|                       |     |       |   |       |   |           +-110
|                       |     |       |   |       |   |           |   +--42 Lotus_japonicus
|                       |     |       |   |       |   |       +-111
|                       |     |       |   |       |   |       |   +--41 Ricinus_communis
|                       |     |       |   |       |   |   +-112
|                       |     |       |   |       |   |   |   +--40 Carica_papaya
|                       |     |       |   |       |   +-113
|                       |     |       |   |       |       +--39 Malus_x_domestica
|                       |     |       |   |   +-134
|                       |     |       |   |   |   +--38 Batis_maritima
|                       |     |       |   +-135
|                       |     |       |       |                       +--37 Brassica_juncea
|                       |     |       |       |                   +-101
|                       |     |       |       |                   |   +--36 Brassica_carinata
|                       |     |       |       |               +-102
|                       |     |       |       |               |   +--35 Brassica_napus
|                       |     |       |       |           +-103
|                       |     |       |       |           |   +--34 Brassica_oleracea
|                       |     |       |       |       +-104
|                       |     |       |       |       |   +--33 Brassica_rapa_subsp_campestris
|                       |     |       |       |   +-105
|                       |     |       |       |   |   +--32 Raphanus_sativus
|                       |     |       |       +-106
|                       |     |       |           +--31 Arabidopsis_thaliana
|                       |     |   +-141
|                       |     |   |   |               +--30 Mimulus_guttatus
|                       |     |   |   |           +--97
|                       |     |   |   |           |   +--29 Salvia_miltiorrhiza
|                       |     |   |   |       +--98
|                       |     |   |   |       |   +--28 Ajuga_reptans
|                       |     |   |   |   +--99
|                       |     |   |   |   |   +--27 Boea_hygrometrica
|                       |     |   |   +-100
|                       |     |   |       |   +--26 Helianthus_annuus
|                       |     |   |       +--96
|                       |     |   |           +--25 Daucus_carota_subsp_sativus
|                       |     +-142
|                       |         +--24 Vaccinium_macrocarpon
|                   +-149
|                   |   +--23 Huperzia_squarrosa
|               +-150
|               |   +--22 Phaeoceros_laevis
|           +-151
|           |   |                                       +--21 Climacium_americanum
|           |   |                                   +--86
|           |   |                                   |   +--20 Ptychomnion_cygnisetum
|           |   |                               +--87
|           |   |                               |   +--19 Hypnum_imponens
|           |   |                           +--88
|           |   |                           |   +--18 Anomodon_rugelii
|           |   |                       +--89
|           |   |                       |   |   +--17 Ulota_hutchinsiae
|           |   |                       |   +--85
|           |   |                       |       +--16 Orthotrichum_stellatum
|           |   |                   +--90
|           |   |                   |   +--15 Bartramia_pomiformis
|           |   |               +--91
|           |   |               |   +--14 Funaria_hygrometrica
|           |   |           +--92
|           |   |           |   +--13 Physcomitrella_patens
|           |   |       +--93
|           |   |       |   |   +--12 Atrichum_angustatum
|           |   |       |   +--84
|           |   |       |       +--11 Buxbaumia_aphylla
|           |   |   +--94
|           |   |   |   +--10 Tetraphis_pellucida
|           |   +--95
|           |       +---9 Sphagnum_palustre
|       +-152
|       |   |       +---8 Treubia_lacunosa
|       |   |   +--82
|       |   |   |   +---7 Pleurozia_purpurea
|       |   +--83
|       |       +---6 Marchantia_polymorpha
|   +-153
|   |   |   +---5 Nitella_hyalina
|   |   +--81
|   |       +---4 Chara_vulgaris
+-154
|   +-------3 Roya_obtusa
|
|   +-----2 Chaetosphaeridium_globosum
+--80
    +-------------------------------------------------------1 Mesostigma_viride

 
((Mesostigma_viride:1.8139874200,Chaetosphaeridium_globosum:0.1986089500):1.0000:0.1345536400,(Roya_obtusa:0.2746651200,((Chara_vulgaris:0.0037223000,Nitella_hyalina:0.0017341100):1.0000:0.0532374400,((Marchantia_polymorpha:0.0000000900,(Pleurozia_purpurea:0.0465680000,Treubia_lacunosa:0.0169735000):1.0000:0.0030307100):1.0000:0.0947519300,((Sphagnum_palustre:0.0394684900,(Tetraphis_pellucida:0.0204951700,((Buxbaumia_aphylla:0.0444072400,Atrichum_angustatum:0.0187318800):1.0000:0.0049055600,(Physcomitrella_patens:0.0000000300,(Funaria_hygrometrica:0.0037090000,(Bartramia_pomiformis:0.0072430900,((Orthotrichum_stellatum:0.0000000100,Ulota_hutchinsiae:0.0000000100):1.0000:0.0150327700,(Anomodon_rugelii:0.0017226600,(Hypnum_imponens:0.0017868300,(Ptychomnion_cygnisetum:0.0309701700,Climacium_americanum:0.0017970000):1.0000:0.0000001100):1.0000:0.0018728400):1.0000:0.0175247300):1.0000:0.0038448000):1.0000:0.0041077000):0.9434:0.0000000300):1.0000:0.0095902500):1.0000:0.0022807200):1.0000:0.0136852200):1.0000:0.0129244600,(Phaeoceros_laevis:0.0824607500,(Huperzia_squarrosa:0.0718849300,((Vaccinium_macrocarpon:0.0178641100,(((Daucus_carota_subsp_sativus:0.0078786900,Helianthus_annuus:0.0062984100):1.0000:0.0031501000,(Boea_hygrometrica:0.0051165200,(Ajuga_reptans:0.0116411800,(Salvia_miltiorrhiza:0.0015706600,Mimulus_guttatus:0.0096185900):1.0000:0.0027929700):1.0000:0.0031578500):1.0000:0.0079304300):1.0000:0.0015037100,(((Arabidopsis_thaliana:0.0000000100,(Raphanus_sativus:0.0000000100,(Brassica_rapa_subsp_campestris:0.0000000100,(Brassica_oleracea:0.0000000100,(Brassica_napus:0.0000000100,(Brassica_carinata:0.0000000100,Brassica_juncea:0.0000000100):0.9434:0.0000000100):0.9434:0.0000000100):0.9434:0.0000000100):0.9434:0.0000000100):1.0000:0.0015651700):1.0000:0.0096930600,(Batis_maritima:0.0125101100,((Malus_x_domestica:0.0158391400,(Carica_papaya:0.0093003700,(Ricinus_communis:0.0173219000,(Lotus_japonicus:0.0034053500,(Millettia_pinnata:0.0034074400,(Glycine_max:0.0046674000,(Vigna_angularis:0.0015519900,Vigna_radiata:0.0015336600):1.0000:0.0046901200):1.0000:0.0027389600):1.0000:0.0030824600):1.0000:0.0075483000):1.0000:0.0015011200):1.0000:0.0015889000):1.0000:0.0000000800,(Vitis_vinifera:0.0067616500,(Nelumbo_nucifera:0.0060153700,((Cycas_taitungensis:0.0982383600,Liriodendron_tulipifera:0.0024438400):1.0000:0.0036030300,(Amborella_trichopoda|nad6:0.0213846800,(Spirodela_polyrhiza:0.0054346400,((((Tripsacum_dactyloides:0.0096876000,((Zea_mays_subsp_mays:0.0000000100,Zea_mays_subsp_parviglumis:0.0000000100):1.0000:0.0015443400,(Zea_perennis:0.0000000100,Zea_luxurians:0.0000001200):1.0000:0.0000000100):1.0000:0.0045461400):1.0000:0.0143556800,(Triticum_aestivum:0.0000000100,(Triticum_timopheevii:0.0000000100,Aegilops_speltoides:0.0000000200):1.0000:0.0000001000):1.0000:0.0083524600):1.0000:0.0108656800,(Sorghum_bicolor:0.0133964700,(Oryza_sativa_Indica_Group:0.0000000100,(Oryza_sativa_Japonica_Group:0.0158327600,Oryza_rufipogon:0.0000000700):0.9434:0.0000000700):1.0000:0.0096318700):1.0000:0.0000000800):1.0000:0.0126644300,(Phoenix_dactylifera:0.0103113600,Butomus_umbellatus:0.0223672200):1.0000:0.0023741300):1.0000:0.0084970500):1.0000:0.0074199600):1.0000:0.0022621200):1.0000:0.0072609000):1.0000:0.0039726500):1.0000:0.0054567000):1.0000:0.0015571700):1.0000:0.0029859500):1.0000:0.0048031800,((Asclepias_syriaca:0.0046951200,Rhazya_stricta:0.0015721300):1.0000:0.0015278300,(Cucumis_sativus:0.0159479100,(Citrullus_lanatus:0.0000001100,Cucurbita_pepo:0.0124871500):1.0000:0.0015399800):1.0000:0.0062879100):1.0000:0.0015695500):1.0000:0.0015412400):1.0000:0.0012906900):1.0000:0.0049594700,(Nicotiana_tabacum:0.0128764900,((Beta_vulgaris_subsp_vulgaris:0.0000000100,(Beta_macrocarpa:0.0000000100,Beta_vulgaris_subsp_maritima:0.0000000100):0.9434:0.0000000100):1.0000:0.0036166900,(Silene_latifolia:0.0000000100,Silene_vulgaris:0.0015722900):1.0000:0.0059840100):1.0000:0.0112677900):0.9434:0.0000001300):1.0000:0.2152695200):1.0000:0.0380551600):1.0000:0.0103077200):1.0000:0.0132838800):1.0000:0.1293449900):1.0000:0.0659800100):1.0000:0.0799954000,(Entransia_fimbriata:0.4006605400,Chlorokybus_atmophyticus:0.4523723600):0.9434:0.1093287000);
 
Note: this tree is unrooted. Branch lengths are the expected number of substitutions per site. Labels next to parentheses represent phylogenetic uncertainty due to model selection (see documentation)
 
 
 
---------------------------------------------------------------
*                                                             *
*                    SELECTION SUMMARY                        *
*                                                             *
---------------------------------------------------------------

::Optimized Topologies Summary::

There are 23 different topologies.

Topology Id: 1
	Rank	Weight		 RF	AvgEucl		VarEucl
AIC	  1	 64.90%		  0	0.00e+00	0.00e+00
BIC	  1	 94.34%		  0	0.00e+00	0.00e+00
Models supporting:   1
                     GTR+G 

Topology Id: 2
	Rank	Weight		 RF	AvgEucl		VarEucl
AIC	  2	  0.00%		  2	2.99e-01	0.00e+00
BIC	  2	  0.00%		  2	2.99e-01	0.00e+00
Models supporting:   1
                     HKY+G 

Topology Id: 3
	Rank	Weight		 RF	AvgEucl		VarEucl
AIC	  3	  0.00%		 10	1.66e+00	0.00e+00
BIC	  3	  0.00%		 10	1.66e+00	0.00e+00
Models supporting:   1
                     F81+G 

Topology Id: 4
	Rank	Weight		 RF	AvgEucl		VarEucl
AIC	  4	  0.00%		 10	8.08e-01	0.00e+00
BIC	  4	  0.00%		 10	8.08e-01	0.00e+00
Models supporting:   1
                     K80+G 

Topology Id: 5
	Rank	Weight		 RF	AvgEucl		VarEucl
AIC	  5	  0.00%		 10	1.66e+00	0.00e+00
BIC	  5	  0.00%		 10	1.66e+00	0.00e+00
Models supporting:   1
                     HKY 

Topology Id: 6
	Rank	Weight		 RF	AvgEucl		VarEucl
AIC	  6	  0.00%		 12	1.64e+00	0.00e+00
BIC	  6	  0.00%		 12	1.64e+00	0.00e+00
Models supporting:   1
                     K80+I 

Topology Id: 7
	Rank	Weight		 RF	AvgEucl		VarEucl
AIC	  7	  0.00%		 12	1.65e+00	0.00e+00
BIC	  7	  0.00%		 12	1.65e+00	0.00e+00
Models supporting:   1
                     HKY+I 

Topology Id: 8
	Rank	Weight		 RF	AvgEucl		VarEucl
AIC	  8	  0.00%		 14	8.77e-01	0.00e+00
BIC	  8	  0.00%		 14	8.77e-01	0.00e+00
Models supporting:   1
                     SYM+G 

Topology Id: 9
	Rank	Weight		 RF	AvgEucl		VarEucl
AIC	  9	  0.00%		 16	1.97e+00	0.00e+00
BIC	  9	  0.00%		 16	1.97e+00	0.00e+00
Models supporting:   1
                     F81 

Topology Id: 10
	Rank	Weight		 RF	AvgEucl		VarEucl
AIC	 10	  0.00%		 16	1.77e+00	0.00e+00
BIC	 10	  0.00%		 16	1.77e+00	0.00e+00
Models supporting:   1
                     K80 

Topology Id: 11
	Rank	Weight		 RF	AvgEucl		VarEucl
AIC	 11	 35.10%		 16	1.92e+00	6.09e-03
BIC	 11	  5.66%		 16	1.92e+00	6.09e-03
Models supporting:   2
                     HKY+I+G GTR+I+G 

Topology Id: 12
	Rank	Weight		 RF	AvgEucl		VarEucl
AIC	 12	  0.00%		 16	1.65e+00	0.00e+00
BIC	 12	  0.00%		 16	1.65e+00	0.00e+00
Models supporting:   1
                     SYM+I 

Topology Id: 13
	Rank	Weight		 RF	AvgEucl		VarEucl
AIC	 13	  0.00%		 18	1.65e+00	0.00e+00
BIC	 13	  0.00%		 18	1.65e+00	0.00e+00
Models supporting:   1
                     SYM 

Topology Id: 14
	Rank	Weight		 RF	AvgEucl		VarEucl
AIC	 14	  0.00%		 20	2.03e+00	0.00e+00
BIC	 14	  0.00%		 20	2.03e+00	0.00e+00
Models supporting:   1
                     F81+I+G 

Topology Id: 15
	Rank	Weight		 RF	AvgEucl		VarEucl
AIC	 15	  0.00%		 22	1.81e+00	0.00e+00
BIC	 15	  0.00%		 22	1.81e+00	0.00e+00
Models supporting:   1
                     F81+I 

Topology Id: 16
	Rank	Weight		 RF	AvgEucl		VarEucl
AIC	 16	  0.00%		 22	1.66e+00	0.00e+00
BIC	 16	  0.00%		 22	1.66e+00	0.00e+00
Models supporting:   1
                     GTR+I 

Topology Id: 17
	Rank	Weight		 RF	AvgEucl		VarEucl
AIC	 17	  0.00%		 26	1.70e+00	0.00e+00
BIC	 17	  0.00%		 26	1.70e+00	0.00e+00
Models supporting:   1
                     K80+I+G 

Topology Id: 18
	Rank	Weight		 RF	AvgEucl		VarEucl
AIC	 18	  0.00%		 28	1.79e+00	0.00e+00
BIC	 18	  0.00%		 28	1.79e+00	0.00e+00
Models supporting:   1
                     JC 

Topology Id: 19
	Rank	Weight		 RF	AvgEucl		VarEucl
AIC	 19	  0.00%		 28	1.69e+00	0.00e+00
BIC	 19	  0.00%		 28	1.69e+00	0.00e+00
Models supporting:   1
                     SYM+I+G 

Topology Id: 20
	Rank	Weight		 RF	AvgEucl		VarEucl
AIC	 20	  0.00%		 28	1.63e+00	0.00e+00
BIC	 20	  0.00%		 28	1.63e+00	0.00e+00
Models supporting:   1
                     GTR 

Topology Id: 21
	Rank	Weight		 RF	AvgEucl		VarEucl
AIC	 21	  0.00%		 30	1.07e+00	0.00e+00
BIC	 21	  0.00%		 30	1.07e+00	0.00e+00
Models supporting:   1
                     JC+G 

Topology Id: 22
	Rank	Weight		 RF	AvgEucl		VarEucl
AIC	 22	  0.00%		 36	1.65e+00	0.00e+00
BIC	 22	  0.00%		 36	1.65e+00	0.00e+00
Models supporting:   1
                     JC+I 

Topology Id: 23
	Rank	Weight		 RF	AvgEucl		VarEucl
AIC	 23	  0.00%		 42	1.67e+00	0.00e+00
BIC	 23	  0.00%		 42	1.67e+00	0.00e+00
Models supporting:   1
                     JC+I+G 

 
 
 
::Best Models::
 
	Model 		f(a) 	f(c) 	f(g) 	f(t) 	kappa 	titv 	Ra	Rb	Rc	Rd	Re	Rf	pInv 	gamma
----------------------------------------------------------------------------------------------------------------------------------------
AIC 	GTR+G		0.29	0.14	0.14	0.42	0.00	0.00	  2.116   3.628   0.539   1.964   4.803   1.000 N/A	   0.76
BIC 	GTR+G		0.29	0.14	0.14	0.42	0.00	0.00	  2.116   3.628   0.539   1.964   4.803   1.000 N/A	   0.76
