# Supplementary material for: The mitochondrial genome map of Nelumbo nucifera reveals ancient evolutionary features
Source: Sci Rep. 2016 Jul 22;6:30158. doi: 10.1038/srep30158 (PMC4957087; doi:10.1038/srep30158)
Supplement: Supplementary Data S2 [file srep30158-s3.zip › jModelTest/nad7.jmt1]

-------------------------- jModeltest 2.1.10 v20160303 --------------------------
(c) 2011-onwards D. Darriba, G.L. Taboada, R. Doallo and D. Posada,
(1) Department of Biochemistry, Genetics and Immunology
    University of Vigo, 36310 Vigo, Spain.
(2) Department of Electronics and Systems
    University of A Coruna, 15071 A Coruna, Spain.
e-mail: ddarriba@udc.es, dposada@uvigo.es
--------------------------------------------------------------------------------
 
Fri Apr 01 21:03:37 CST 2016
Linux 3.13.0-32-generic, arch: amd64, bits: 64, numcores: 48
 
--------------------------------------------------------------------------------
Citation: Darriba D, Taboada GL, Doallo R and Posada D. 2012.
          "jModelTest 2: more models, new heuristics and parallel computing".
          Nature Methods 9(8), 772.
--------------------------------------------------------------------------------
 
jModelTest 2.1.10 v20160303
Copyright (C) 2011 D. Darriba, G.L. Taboada, R. Doallo and D. Posada
This program comes with ABSOLUTELY NO WARRANTY
This is free software, and you are welcome to redistribute it under certain
conditions
 
Notice: This program may contain errors. Please inspect results carefully.
 
 
Arguments = -g 4 -i -f -AIC -BIC -a -S SPR -o nad7.jmt1 -d nad7.fas

Reading data file "nad7.fas"... OK.
  number of sequences: 71
  number of sites: 1182
 
 
---------------------------------------------------------------
*                                                             *
*        COMPUTATION OF LIKELIHOOD SCORES WITH PHYML          *
*                                                             *
---------------------------------------------------------------
 
::Settings::
 
 Phyml version = 20131022
 Phyml binary = phyml
 Phyml path = /usr/bin/
 Candidate models = 24
   number of substitution schemes = 3
   including models with equal/unequal base frequencies (+F)
   including models with/without a proportion of invariable sites (+I)
   including models with/without rate variation among sites (+G) (nCat = 4)
 Optimized free parameters (K) = substitution parameters + 139 branch lengths + topology 
 Base tree for likelihood calculations = ML tree
 Tree topology search operation = SPR
 
 
 
::Progress::
 
Model 		 Exec. Time 	 Total Time 	 -lnL
-------------------------------------------------------------------------
F81		00h:00:44:03	00h:00:44:09	    9810.0263	 (1/24)
HKY		00h:00:47:03	00h:00:47:09	    9675.0853	 (2/24)
JC		00h:00:53:05	00h:00:54:01	    9861.2974	 (3/24)
K80		00h:00:53:06	00h:00:54:02	    9746.9937	 (4/24)
GTR		00h:00:55:07	00h:00:56:03	    9599.0241	 (5/24)
SYM		00h:01:02:02	00h:01:02:09	    9647.1343	 (6/24)
K80+I		00h:01:10:08	00h:01:11:03	    9362.3922	 (7/24)
SYM+I		00h:01:11:05	00h:01:12:01	    9318.8346	 (8/24)
F81+I		00h:01:22:06	00h:01:22:09	    9388.9173	 (9/24)
HKY+I		00h:01:25:07	00h:01:26:01	    9213.9802	 (10/24)
GTR+I		00h:01:26:09	00h:01:27:04	    9194.0236	 (11/24)
JC+I		00h:01:53:07	00h:01:54:03	    9478.5916	 (12/24)
F81+G		00h:02:06:09	00h:02:07:02	    9342.3280	 (13/24)
JC+G		00h:02:18:08	00h:02:19:02	    9428.7933	 (14/24)
SYM+G		00h:02:41:09	00h:02:42:04	    9243.0648	 (15/24)
K80+G		00h:02:48:03	00h:02:48:07	    9300.2946	 (16/24)
JC+I+G		00h:03:02:08	00h:03:02:09	    9422.4064	 (17/24)
F81+I+G		00h:03:04:06	00h:03:04:06	    9336.5103	 (18/24)
HKY+G		00h:03:06:07	00h:03:07:00	    9147.6846	 (19/24)
SYM+I+G		00h:03:19:07	00h:03:19:08	    9247.5058	 (20/24)
GTR+G		00h:03:29:08	00h:03:30:02	    9106.4863	 (21/24)
HKY+I+G		00h:03:31:01	00h:03:31:01	    9145.5538	 (22/24)
K80+I+G		00h:04:24:03	00h:04:24:04	    9295.7664	 (23/24)
GTR+I+G		00h:05:11:05	00h:05:11:05	    9098.0426	 (24/24)
 
   Model = JC
   partition = 000000
   -lnL = 9861.2974
   K = 140 
 
   Model = JC+I
   partition = 000000
   -lnL = 9478.5916
   K = 141
   p-inv = 0.4620 
 
   Model = JC+G
   partition = 000000
   -lnL = 9428.7933
   K = 141
   gamma shape = 0.4530 
 
   Model = JC+I+G
   partition = 000000
   -lnL = 9422.4064
   K = 142
   p-inv = 0.3370
   gamma shape = 1.3380 
 
   Model = F81
   partition = 000000
   -lnL = 9810.0263
   K = 143
   freqA = 0.2799 
   freqC = 0.2106 
   freqG = 0.1950 
   freqT = 0.3146  
 
   Model = F81+I
   partition = 000000
   -lnL = 9388.9173
   K = 144
   freqA = 0.2826 
   freqC = 0.2021 
   freqG = 0.1777 
   freqT = 0.3376 
   p-inv = 0.4670 
 
   Model = F81+G
   partition = 000000
   -lnL = 9342.3280
   K = 144
   freqA = 0.2812 
   freqC = 0.2007 
   freqG = 0.1768 
   freqT = 0.3413 
   gamma shape = 0.4210 
 
   Model = F81+I+G
   partition = 000000
   -lnL = 9336.5103
   K = 145
   freqA = 0.2814 
   freqC = 0.2017 
   freqG = 0.1766 
   freqT = 0.3403 
   p-inv = 0.3490
   gamma shape = 1.2920 
 
   Model = K80
   partition = 010010
   -lnL = 9746.9937
   K = 141
   kappa = 2.2537 (ti/tv = 1.1268) 
 
   Model = K80+I
   partition = 010010
   -lnL = 9362.3922
   K = 142
   kappa = 2.4031 (ti/tv = 1.2015)
   p-inv = 0.4640 
 
   Model = K80+G
   partition = 010010
   -lnL = 9300.2946
   K = 142
   kappa = 2.5353 (ti/tv = 1.2677)
   gamma shape = 0.4340 
 
   Model = K80+I+G
   partition = 010010
   -lnL = 9295.7664
   K = 143
   kappa = 2.5159 (ti/tv = 1.2580)
   p-inv = 0.3260
   gamma shape = 1.1750 
 
   Model = HKY
   partition = 010010
   -lnL = 9675.0853
   K = 144
   freqA = 0.2800 
   freqC = 0.2023 
   freqG = 0.1843 
   freqT = 0.3335 
   kappa = 2.4738 (ti/tv = 1.1840) 
 
   Model = HKY+I
   partition = 010010
   -lnL = 9213.9802
   K = 145
   freqA = 0.3049 
   freqC = 0.1747 
   freqG = 0.1620 
   freqT = 0.3584 
   kappa = 3.0672 (ti/tv = 1.3802)
   p-inv = 0.4700 
 
   Model = HKY+G
   partition = 010010
   -lnL = 9147.6846
   K = 145
   freqA = 0.3077 
   freqC = 0.1695 
   freqG = 0.1581 
   freqT = 0.3647 
   kappa = 3.5067 (ti/tv = 1.5568)
   gamma shape = 0.3690 
 
   Model = HKY+I+G
   partition = 010010
   -lnL = 9145.5538
   K = 146
   freqA = 0.3084 
   freqC = 0.1696 
   freqG = 0.1585 
   freqT = 0.3635 
   kappa = 3.4791 (ti/tv = 1.5450)
   p-inv = 0.3590
   gamma shape = 1.1300 
 
   Model = SYM
   partition = 012345
   -lnL = 9647.1343
   K = 145
   R(a) [AC] =  1.2963
   R(b) [AG] =  2.3434
   R(c) [AT] =  2.4694
   R(d) [CG] =  0.7646
   R(e) [CT] =  4.5577
   R(f) [GT] =  1.0000 
 
   Model = SYM+I
   partition = 012345
   -lnL = 9318.8346
   K = 146
   R(a) [AC] =  1.3968
   R(b) [AG] =  2.7592
   R(c) [AT] =  2.2400
   R(d) [CG] =  1.1519
   R(e) [CT] =  4.4836
   R(f) [GT] =  1.0000
   p-inv = 0.4510 
 
   Model = SYM+G
   partition = 012345
   -lnL = 9243.0648
   K = 146
   R(a) [AC] =  1.4086
   R(b) [AG] =  2.7768
   R(c) [AT] =  2.4116
   R(d) [CG] =  0.9680
   R(e) [CT] =  5.0411
   R(f) [GT] =  1.0000
   gamma shape = 0.4740 
 
   Model = SYM+I+G
   partition = 012345
   -lnL = 9247.5058
   K = 147
   R(a) [AC] =  1.4072
   R(b) [AG] =  2.7256
   R(c) [AT] =  2.3533
   R(d) [CG] =  1.0481
   R(e) [CT] =  4.9150
   R(f) [GT] =  1.0000
   p-inv = 0.2860
   gamma shape = 1.0890 
 
   Model = GTR
   partition = 012345
   -lnL = 9599.0240
   K = 148
   freqA = 0.2910 
   freqC = 0.1776 
   freqG = 0.2359 
   freqT = 0.2955 
   R(a) [AC] =  1.6244
   R(b) [AG] =  2.3764
   R(c) [AT] =  2.1539
   R(d) [CG] =  0.9981
   R(e) [CT] =  5.6577
   R(f) [GT] =  1.0000 
 
   Model = GTR+I
   partition = 012345
   -lnL = 9194.0236
   K = 149
   freqA = 0.3167 
   freqC = 0.1521 
   freqG = 0.1851 
   freqT = 0.3461 
   R(a) [AC] =  1.6183
   R(b) [AG] =  2.8319
   R(c) [AT] =  1.2204
   R(d) [CG] =  1.6796
   R(e) [CT] =  5.2376
   R(f) [GT] =  1.0000
   p-inv = 0.4630 
 
   Model = GTR+G
   partition = 012345
   -lnL = 9106.4863
   K = 149
   freqA = 0.3334 
   freqC = 0.1290 
   freqG = 0.1796 
   freqT = 0.3580 
   R(a) [AC] =  2.6555
   R(b) [AG] =  3.1046
   R(c) [AT] =  0.9148
   R(d) [CG] =  2.2199
   R(e) [CT] =  8.7230
   R(f) [GT] =  1.0000
   gamma shape = 0.3550 
 
   Model = GTR+I+G
   partition = 012345
   -lnL = 9098.0426
   K = 150
   freqA = 0.3353 
   freqC = 0.1266 
   freqG = 0.1791 
   freqT = 0.3589 
   R(a) [AC] =  2.7008
   R(b) [AG] =  3.0996
   R(c) [AT] =  0.9000
   R(d) [CG] =  2.3173
   R(e) [CT] =  8.9437
   R(f) [GT] =  1.0000
   p-inv = 0.3280
   gamma shape = 0.9010 
 
  Best-fit models should be reoptimized for comparison with unconstrained likelihood
 
Computation of likelihood scores completed. It took 00h:05:11:06.
 


---------------------------------------------------------------
*                                                             *
*             AKAIKE INFORMATION CRITERION (AIC)              *
*                                                             *
---------------------------------------------------------------
 
 Model selected: 
   Model = GTR+I+G
   partition = 012345
   -lnL = 9098.0426
   K = 150
   freqA = 0.3353 
   freqC = 0.1266 
   freqG = 0.1791 
   freqT = 0.3589 
   R(a) [AC] =  2.7008
   R(b) [AG] =  3.0996
   R(c) [AT] =  0.9000
   R(d) [CG] =  2.3173
   R(e) [CT] =  8.9437
   R(f) [GT] =  1.0000
   p-inv = 0.3280
   gamma shape = 0.9010 
 
Tree for the best AIC model = (Chara_vulgaris:0.00000001,Nitella_hyalina:0.00175579,(((Chaetosphaeridium_globosum:0.17700624,(Chlorokybus_atmophyticus:0.24736474,Mesostigma_viride:0.32376032):0.08243154):0.05051721,(Roya_obtusa:0.15116560,Entransia_fimbriata:0.36333444):0.04008515):0.08636813,((Sphagnum_palustre:0.03074280,(Atrichum_angustatum:0.01570357,((Bartramia_pomiformis:0.00263255,((Climacium_americanum:0.00183687,(Anomodon_rugelii:0.00000005,(Ptychomnion_cygnisetum:0.01253038,Hypnum_imponens:0.00177041):0.00000004):0.00082747):0.00646074,(Ulota_hutchinsiae:0.00000001,Orthotrichum_stellatum:0.00000001):0.00089518):0.00559098):0.00449647,(Funaria_hygrometrica:0.00176353,Physcomitrella_patens:0.00088771):0.00284524):0.00627400):0.00778934):0.01125440,(Treubia_lacunosa:0.03171956,(Cycas_taitungensis:0.01597155,(Amborella_trichopoda|nad7:0.00639394,(Nelumbo_nucifera:0.00376107,((Liriodendron_tulipifera:0.00534025,((Phoenix_dactylifera:0.00291886,(Vaccinium_macrocarpon:0.02090817,Spirodela_polyrhiza:0.00302974):0.00658737):0.00231351,(Butomus_umbellatus:0.01117783,(Oryza_sativa_Indica_Group:0.00000002,(Oryza_sativa_Japonica_Group:0.00000001,((Triticum_timopheevii:0.00000001,(Aegilops_speltoides:0.00000001,Triticum_aestivum:0.00000001):0.00000001):0.00230590,(Zea_luxurians:0.00155292,((Zea_mays_subsp_mays:0.00000001,Zea_mays_subsp_parviglumis:0.00000001):0.00076629,(Sorghum_bicolor:0.00000001,(Zea_perennis:0.00000001,Tripsacum_dactyloides:0.00076880):0.00000004):0.00000001):0.00000004):0.00076488):0.00000004):0.00000005):0.01096826):0.00130133):0.00309986):0.00146438,(Vitis_vinifera:0.00236774,((Daucus_carota_subsp_sativus:0.00945164,(Lotus_japonicus:0.00304806,(Millettia_pinnata:0.00233491,(Glycine_max:0.00000003,(Vigna_angularis:0.00000001,Vigna_radiata:0.00000001):0.00155179):0.00156061):0.00101449):0.00640240):0.00197911,(Malus_x_domestica:0.00487883,((Carica_papaya:0.00417015,(Batis_maritima:0.00315758,(Brassica_carinata:0.00000004,(Arabidopsis_thaliana:0.00078569,(Raphanus_sativus:0.00000001,(Brassica_napus:0.00000001,(Brassica_rapa_subsp_campestris:0.00000001,(Brassica_oleracea:0.00000001,Brassica_juncea:0.00000001):0.00000001):0.00000004):0.00078581):0.00000004):0.00000002):0.00396359):0.00290560):0.00465046,(((Asclepias_syriaca:0.00473246,Rhazya_stricta:0.00108996):0.00589591,(Nicotiana_tabacum:0.00975302,(Boea_hygrometrica:0.00649576,(Mimulus_guttatus:0.00078629,(Ajuga_reptans:0.00237353,Salvia_miltiorrhiza:0.00078448):0.00079233):0.00107124):0.00219084):0.00089371):0.00245965,(((Silene_latifolia:0.00043007,Silene_vulgaris:0.00213990):0.00797109,(Beta_vulgaris_subsp_vulgaris:0.00000001,(Beta_macrocarpa:0.00000001,Beta_vulgaris_subsp_maritima:0.00000001):0.00000001):0.00653114):0.01033233,(Ricinus_communis:0.00870613,(Citrullus_lanatus:0.00115968,(Cucurbita_pepo:0.01038759,Cucumis_sativus:0.00314441):0.00116461):0.00804406):0.00135822):0.00141437):0.00176653):0.00088114):0.00290975):0.00168500):0.00225070):0.00069946):0.00468775):0.02982292):0.08763092):0.01122264):0.05236070):0.11292579);
 
 
* AIC MODEL SELECTION : Selection uncertainty
 
Model             -lnL    K      AIC       delta       weight   cumWeight
------------------------------------------------------------------------- 
GTR+I+G     9098.04259   150  18496.085180   0.000000    0.999415   0.999415 
GTR+G       9106.48630   149  18510.972600  14.887420    0.000585   1.000000 
HKY+I+G     9145.55377   146  18583.107540  87.022360   1.27e-019   1.000000 
HKY+G       9147.68461   145  18585.369220  89.284040   4.09e-020   1.000000 
GTR+I       9194.02362   149  18686.047240  189.962060   5.62e-042   1.000000 
HKY+I       9213.98020   145  18717.960400  221.875220   6.61e-049   1.000000 
SYM+G       9243.06478   146  18778.129560  282.044380   5.68e-062   1.000000 
SYM+I+G     9247.50582   147  18789.011640  292.926460   2.46e-064   1.000000 
K80+I+G     9295.76636   143  18877.532720  381.447540   1.48e-083   1.000000 
K80+G       9300.29462   142  18884.589240  388.504060   4.34e-085   1.000000 
SYM+I       9318.83459   146  18929.669180  433.584000   7.05e-095   1.000000 
F81+I+G     9336.51033   145  18963.020660  466.935480   4.04e-102   1.000000 
F81+G       9342.32799   144  18972.655980  476.570800   3.26e-104   1.000000 
K80+I       9362.39224   142  19008.784480  512.699300   4.66e-112   1.000000 
F81+I       9388.91733   144  19065.834660  569.749480   1.91e-124   1.000000 
JC+I+G      9422.40639   142  19128.812780  632.727600   4.02e-138   1.000000 
JC+G        9428.79334   141  19139.586680  643.501500   1.84e-140   1.000000 
JC+I        9478.59156   141  19239.183120  743.097940   4.35e-162   1.000000 
GTR         9599.02405   148  19494.048100  997.962920   1.97e-217   1.000000 
SYM         9647.13433   145  19584.268660  1088.183480   0.00e+000   1.000000 
HKY         9675.08532   144  19638.170640  1142.085460   0.00e+000   1.000000 
K80         9746.99365   141  19775.987300  1279.902120   0.00e+000   1.000000 
F81         9810.02632   143  19906.052640  1409.967460   0.00e+000   1.000000 
JC          9861.29737   140  20002.594740  1506.509560   0.00e+000   1.000000
-------------------------------------------------------------------------
-lnL:	negative log likelihod
 K:	number of estimated parameters
 AIC:	Akaike Information Criterion
 delta:	AIC difference
 weight:	AIC weight
 cumWeight:	cumulative AIC weight
 
 
* AIC MODEL SELECTION : Confidence interval
 
There are 24 models in the 100% confidence interval: [ GTR+I+G GTR+G HKY+I+G HKY+G GTR+I HKY+I SYM+G SYM+I+G K80+I+G K80+G SYM+I F81+I+G F81+G K80+I F81+I JC+I+G JC+G JC+I GTR SYM HKY K80 F81 JC ] 
 
 
* AIC MODEL SELECTION : Best Model's command line
 
phyml  -i /tmp/jmodeltest5769177331239055145.phy -d nt -n 1 -b 0 --run_id GTR+I+G -m 012345 -f m -v e -c 4 -a e --no_memory_check -o tlr -s SPR
 
 
 
---------------------------------------------------------------
*                                                             *
*                    MODEL AVERAGED PHYLOGENY                 *
*                                                             *
---------------------------------------------------------------
 
Selection criterion: . . . . AIC
Confidence interval: . . . . 1.00
Consensus type:. . . . . . . 50% majority rule
 
 
Using 24 models in the 1.00 confidence interval = GTR+I+G GTR+G HKY+I+G HKY+G GTR+I HKY+I SYM+G SYM+I+G K80+I+G K80+G SYM+I F81+I+G F81+G K80+I F81+I JC+I+G JC+G JC+I GTR SYM HKY K80 F81 JC  
 
Species in order:
 
    1. Chara_vulgaris
    2. Nitella_hyalina
    3. Chaetosphaeridium_globosum
    4. Chlorokybus_atmophyticus
    5. Mesostigma_viride
    6. Roya_obtusa
    7. Entransia_fimbriata
    8. Sphagnum_palustre
    9. Atrichum_angustatum
    10. Bartramia_pomiformis
    11. Climacium_americanum
    12. Anomodon_rugelii
    13. Ptychomnion_cygnisetum
    14. Hypnum_imponens
    15. Ulota_hutchinsiae
    16. Orthotrichum_stellatum
    17. Funaria_hygrometrica
    18. Physcomitrella_patens
    19. Treubia_lacunosa
    20. Cycas_taitungensis
    21. Amborella_trichopoda|nad7
    22. Nelumbo_nucifera
    23. Liriodendron_tulipifera
    24. Phoenix_dactylifera
    25. Vaccinium_macrocarpon
    26. Spirodela_polyrhiza
    27. Butomus_umbellatus
    28. Oryza_sativa_Indica_Group
    29. Oryza_sativa_Japonica_Group
    30. Triticum_timopheevii
    31. Aegilops_speltoides
    32. Triticum_aestivum
    33. Zea_luxurians
    34. Zea_mays_subsp_mays
    35. Zea_mays_subsp_parviglumis
    36. Sorghum_bicolor
    37. Zea_perennis
    38. Tripsacum_dactyloides
    39. Vitis_vinifera
    40. Daucus_carota_subsp_sativus
    41. Lotus_japonicus
    42. Millettia_pinnata
    43. Glycine_max
    44. Vigna_angularis
    45. Vigna_radiata
    46. Malus_x_domestica
    47. Carica_papaya
    48. Batis_maritima
    49. Brassica_carinata
    50. Arabidopsis_thaliana
    51. Raphanus_sativus
    52. Brassica_napus
    53. Brassica_rapa_subsp_campestris
    54. Brassica_oleracea
    55. Brassica_juncea
    56. Asclepias_syriaca
    57. Rhazya_stricta
    58. Nicotiana_tabacum
    59. Boea_hygrometrica
    60. Mimulus_guttatus
    61. Ajuga_reptans
    62. Salvia_miltiorrhiza
    63. Silene_latifolia
    64. Silene_vulgaris
    65. Beta_vulgaris_subsp_vulgaris
    66. Beta_macrocarpa
    67. Beta_vulgaris_subsp_maritima
    68. Ricinus_communis
    69. Citrullus_lanatus
    70. Cucurbita_pepo
    71. Cucumis_sativus
 
Bipartitions included in the consensus tree
 
    12345678911111111112222222222333333333344444444445555555555666666666677
             01234567890123456789012345678901234567890123456789012345678901
    *********************************************************************** ( 1.0 )
    --********************************************************************* ( 1.0 )
    --*****---------------------------------------------------------------- ( 1.0 )
    --***------------------------------------------------------------------ ( 1.0 )
    ---**------------------------------------------------------------------ ( 1.0 )
    -----**---------------------------------------------------------------- ( 1.0 )
    -------**************************************************************** ( 1.0 )
    -------***********----------------------------------------------------- ( 1.0 )
    --------**********----------------------------------------------------- ( 1.0 )
    ---------*********----------------------------------------------------- ( 1.0 )
    ---------*******------------------------------------------------------- ( 1.0 )
    ----------******------------------------------------------------------- ( 1.0 )
    ----------****--------------------------------------------------------- ( 1.0 )
    -----------***--------------------------------------------------------- ( 1.0 )
    ------------**--------------------------------------------------------- ( 0.99942 )
    --------------**------------------------------------------------------- ( 1.0 )
    ----------------**----------------------------------------------------- ( 1.0 )
    ------------------***************************************************** ( 1.0 )
    -------------------**************************************************** ( 1.0 )
    --------------------*************************************************** ( 1.0 )
    ---------------------************************************************** ( 1.0 )
    ----------------------************************************************* ( 1.0 )
    ----------------------****************--------------------------------- ( 1.0 )
    -----------------------***************--------------------------------- ( 1.0 )
    -----------------------***--------------------------------------------- ( 1.0 )
    ------------------------**--------------------------------------------- ( 1.0 )
    --------------------------************--------------------------------- ( 1.0 )
    ---------------------------***********--------------------------------- ( 1.0 )
    ----------------------------**********--------------------------------- ( 0.99942 )
    -----------------------------*********--------------------------------- ( 1.0 )
    -----------------------------***--------------------------------------- ( 1.0 )
    ------------------------------**--------------------------------------- ( 1.0 )
    --------------------------------******--------------------------------- ( 1.0 )
    ---------------------------------*****--------------------------------- ( 1.0 )
    ---------------------------------**------------------------------------ ( 1.0 )
    -----------------------------------***--------------------------------- ( 0.99942 )
    ------------------------------------**--------------------------------- ( 0.99942 )
    --------------------------------------********************************* ( 1.0 )
    ---------------------------------------******************************** ( 1.0 )
    ---------------------------------------******-------------------------- ( 1.0 )
    ----------------------------------------*****-------------------------- ( 1.0 )
    -----------------------------------------****-------------------------- ( 1.0 )
    ------------------------------------------***-------------------------- ( 1.0 )
    -------------------------------------------**-------------------------- ( 1.0 )
    ---------------------------------------------************************** ( 1.0 )
    ----------------------------------------------************************* ( 1.0 )
    ----------------------------------------------*********---------------- ( 1.0 )
    -----------------------------------------------********---------------- ( 1.0 )
    ------------------------------------------------*******---------------- ( 1.0 )
    -------------------------------------------------******---------------- ( 0.99942 )
    --------------------------------------------------*****---------------- ( 0.99942 )
    ---------------------------------------------------****---------------- ( 1.0 )
    ----------------------------------------------------***---------------- ( 1.0 )
    -----------------------------------------------------**---------------- ( 1.0 )
    -------------------------------------------------------**************** ( 1.0 )
    -------------------------------------------------------*******--------- ( 1.0 )
    -------------------------------------------------------**-------------- ( 1.0 )
    ---------------------------------------------------------*****--------- ( 1.0 )
    ----------------------------------------------------------****--------- ( 1.0 )
    -----------------------------------------------------------***--------- ( 1.0 )
    ------------------------------------------------------------**--------- ( 1.0 )
    --------------------------------------------------------------********* ( 1.0 )
    --------------------------------------------------------------*****---- ( 1.0 )
    --------------------------------------------------------------**------- ( 1.0 )
    ----------------------------------------------------------------***---- ( 1.0 )
    -----------------------------------------------------------------**---- ( 0.99942 )
    -------------------------------------------------------------------**** ( 1.0 )
    --------------------------------------------------------------------*** ( 1.0 )
    ---------------------------------------------------------------------** ( 1.0 )

 
                             +----------------------------71 Mesostigma_viride
                      +----136
                      |      +---------------------70 Chlorokybus_atmophyticus
                  +-137
                  |   +--------------69 Chaetosphaeridium_globosum
          +-----138
          |       |   +--------------------------------68 Entransia_fimbriata
          |       +-135
          |           +------------67 Roya_obtusa
+-------139
|         |                                                                           +--66 Brassica_juncea
|         |                                                                       +-117
|         |                                                                       |   +--65 Brassica_oleracea
|         |                                                                   +-118
|         |                                                                   |   +--64 Brassica_rapa_subsp_campestris
|         |                                                               +-119
|         |                                                               |   +--63 Brassica_napus
|         |                                                           +-120
|         |                                                           |   +--62 Raphanus_sativus
|         |                                                       +-121
|         |                                                       |   +--61 Arabidopsis_thaliana
|         |                                                   +-122
|         |                                                   |   +--60 Brassica_carinata
|         |                                               +-123
|         |                                               |   +--59 Batis_maritima
|         |                                           +-124
|         |                                           |   +--58 Carica_papaya
|         |                                       +-125
|         |                                       |   |                   +--57 Cucumis_sativus
|         |                                       |   |               +-112
|         |                                       |   |               |   +--56 Cucurbita_pepo
|         |                                       |   |           +-113
|         |                                       |   |           |   +--55 Citrullus_lanatus
|         |                                       |   |       +-114
|         |                                       |   |       |   +--54 Ricinus_communis
|         |                                       |   |   +-115
|         |                                       |   |   |   |       +--53 Silene_vulgaris
|         |                                       |   |   |   |   +-110
|         |                                       |   |   |   |   |   +--52 Silene_latifolia
|         |                                       |   |   |   +-111
|         |                                       |   |   |       |       +--51 Beta_vulgaris_subsp_maritima
|         |                                       |   |   |       |   +-108
|         |                                       |   |   |       |   |   +--50 Beta_macrocarpa
|         |                                       |   |   |       +-109
|         |                                       |   |   |           +--49 Beta_vulgaris_subsp_vulgaris
|         |                                       |   +-116
|         |                                       |       |                   +--48 Salvia_miltiorrhiza
|         |                                       |       |               +-103
|         |                                       |       |               |   +--47 Ajuga_reptans
|         |                                       |       |           +-104
|         |                                       |       |           |   +--46 Mimulus_guttatus
|         |                                       |       |       +-105
|         |                                       |       |       |   +--45 Boea_hygrometrica
|         |                                       |       |   +-106
|         |                                       |       |   |   +--44 Nicotiana_tabacum
|         |                                       |       +-107
|         |                                       |           |   +--43 Rhazya_stricta
|         |                                       |           +-102
|         |                                       |               +--42 Asclepias_syriaca
|         |                                   +-126
|         |                                   |   +--41 Malus_x_domestica
|         |                               +-127
|         |                               |   |                   +--40 Vigna_radiata
|         |                               |   |               +--97
|         |                               |   |               |   +--39 Vigna_angularis
|         |                               |   |           +--98
|         |                               |   |           |   +--38 Glycine_max
|         |                               |   |       +--99
|         |                               |   |       |   +--37 Millettia_pinnata
|         |                               |   |   +-100
|         |                               |   |   |   +--36 Lotus_japonicus
|         |                               |   +-101
|         |                               |       +--35 Daucus_carota_subsp_sativus
|         |                           +-128
|         |                           |   +--34 Vitis_vinifera
|         |                       +-129
|         |                       |   |                               +--33 Triticum_aestivum
|         |                       |   |                           +--89
|         |                       |   |                           |   +--32 Aegilops_speltoides
|         |                       |   |                       +--90
|         |                       |   |                       |   +--31 Triticum_timopheevii
|         |                       |   |                   +--91
|         |                       |   |                   |   |               +--30 Tripsacum_dactyloides
|         |                       |   |                   |   |           +--85
|         |                       |   |                   |   |           |   +--29 Zea_perennis
|         |                       |   |                   |   |       +--86
|         |                       |   |                   |   |       |   +--28 Sorghum_bicolor
|         |                       |   |                   |   |   +--87
|         |                       |   |                   |   |   |   |   +--27 Zea_mays_subsp_parviglumis
|         |                       |   |                   |   |   |   +--84
|         |                       |   |                   |   |   |       +--26 Zea_mays_subsp_mays
|         |                       |   |                   |   +--88
|         |                       |   |                   |       +--25 Zea_luxurians
|         |                       |   |               +--92
|         |                       |   |               |   +--24 Oryza_sativa_Japonica_Group
|         |                       |   |           +--93
|         |                       |   |           |   +--23 Oryza_sativa_Indica_Group
|         |                       |   |       +--94
|         |                       |   |       |   +--22 Butomus_umbellatus
|         |                       |   |   +--95
|         |                       |   |   |   |       +--21 Spirodela_polyrhiza
|         |                       |   |   |   |   +--82
|         |                       |   |   |   |   |   +--20 Vaccinium_macrocarpon
|         |                       |   |   |   +--83
|         |                       |   |   |       +--19 Phoenix_dactylifera
|         |                       |   +--96
|         |                       |       +--18 Liriodendron_tulipifera
|         |                   +-130
|         |                   |   +--17 Nelumbo_nucifera
|         |               +-131
|         |               |   +--16 Amborella_trichopoda|nad7
|         |       +-----132
|         |       |       +--15 Cycas_taitungensis
|         |   +-133
|         |   |   +--14 Treubia_lacunosa
|         +-134
|             |               +--13 Physcomitrella_patens
|             |           +--78
|             |           |   +--12 Funaria_hygrometrica
|             |       +--79
|             |       |   |           +--11 Orthotrichum_stellatum
|             |       |   |       +--75
|             |       |   |       |   +--10 Ulota_hutchinsiae
|             |       |   |   +--76
|             |       |   |   |   |           +---9 Hypnum_imponens
|             |       |   |   |   |       +--72
|             |       |   |   |   |       |   +---8 Ptychomnion_cygnisetum
|             |       |   |   |   |   +--73
|             |       |   |   |   |   |   +---7 Anomodon_rugelii
|             |       |   |   |   +--74
|             |       |   |   |       +---6 Climacium_americanum
|             |       |   +--77
|             |       |       +---5 Bartramia_pomiformis
|             |   +--80
|             |   |   +---4 Atrichum_angustatum
|             +--81
|                 +---3 Sphagnum_palustre
|
+---2 Nitella_hyalina
|
+---1 Chara_vulgaris

 
(Chara_vulgaris:0.0000000100,Nitella_hyalina:0.0017557900,(((Sphagnum_palustre:0.0307428000,(Atrichum_angustatum:0.0157035700,((Bartramia_pomiformis:0.0026325500,((Climacium_americanum:0.0018368700,(Anomodon_rugelii:0.0000000500,(Ptychomnion_cygnisetum:0.0125303800,Hypnum_imponens:0.0017704100):0.9994:0.0000000400):1.0000:0.0008274700):1.0000:0.0064607400,(Ulota_hutchinsiae:0.0000000100,Orthotrichum_stellatum:0.0000000100):1.0000:0.0008951800):1.0000:0.0055909800):1.0000:0.0044964700,(Funaria_hygrometrica:0.0017635300,Physcomitrella_patens:0.0008877100):1.0000:0.0028452400):1.0000:0.0062740000):1.0000:0.0077893400):1.0000:0.0112544000,(Treubia_lacunosa:0.0317195600,(Cycas_taitungensis:0.0159715500,(Amborella_trichopoda|nad7:0.0063939400,(Nelumbo_nucifera:0.0037610700,((Liriodendron_tulipifera:0.0053402500,((Phoenix_dactylifera:0.0029188600,(Vaccinium_macrocarpon:0.0209081700,Spirodela_polyrhiza:0.0030297400):1.0000:0.0065873700):1.0000:0.0023135100,(Butomus_umbellatus:0.0111778300,(Oryza_sativa_Indica_Group:0.0000000200,(Oryza_sativa_Japonica_Group:0.0000000100,((Zea_luxurians:0.0015529200,((Zea_mays_subsp_mays:0.0000000100,Zea_mays_subsp_parviglumis:0.0000000100):1.0000:0.0007662900,(Sorghum_bicolor:0.0000000100,(Zea_perennis:0.0000000100,Tripsacum_dactyloides:0.0007688000):0.9994:0.0000000400):0.9994:0.0000000100):1.0000:0.0000000400):1.0000:0.0007648800,(Triticum_timopheevii:0.0000000100,(Aegilops_speltoides:0.0000000100,Triticum_aestivum:0.0000000100):1.0000:0.0000000100):1.0000:0.0023059000):1.0000:0.0000000400):0.9994:0.0000000500):1.0000:0.0109682600):1.0000:0.0013013300):1.0000:0.0030998600):1.0000:0.0014643800,(Vitis_vinifera:0.0023677400,((Daucus_carota_subsp_sativus:0.0094516400,(Lotus_japonicus:0.0030480600,(Millettia_pinnata:0.0023349100,(Glycine_max:0.0000000300,(Vigna_angularis:0.0000000100,Vigna_radiata:0.0000000100):1.0000:0.0015517900):1.0000:0.0015606100):1.0000:0.0010144900):1.0000:0.0064024000):1.0000:0.0019791100,(Malus_x_domestica:0.0048788300,((((Asclepias_syriaca:0.0047324600,Rhazya_stricta:0.0010899600):1.0000:0.0058959100,(Nicotiana_tabacum:0.0097530200,(Boea_hygrometrica:0.0064957600,(Mimulus_guttatus:0.0007862900,(Ajuga_reptans:0.0023735300,Salvia_miltiorrhiza:0.0007844800):1.0000:0.0007923300):1.0000:0.0010712400):1.0000:0.0021908400):1.0000:0.0008937100):1.0000:0.0024596500,(((Beta_vulgaris_subsp_vulgaris:0.0000000100,(Beta_macrocarpa:0.0000000100,Beta_vulgaris_subsp_maritima:0.0000000100):0.9994:0.0000000100):1.0000:0.0065311400,(Silene_latifolia:0.0004300700,Silene_vulgaris:0.0021399000):1.0000:0.0079710900):1.0000:0.0103323300,(Ricinus_communis:0.0087061300,(Citrullus_lanatus:0.0011596800,(Cucurbita_pepo:0.0103875900,Cucumis_sativus:0.0031444100):1.0000:0.0011646100):1.0000:0.0080440600):1.0000:0.0013582200):1.0000:0.0014143700):1.0000:0.0017665300,(Carica_papaya:0.0041701500,(Batis_maritima:0.0031575800,(Brassica_carinata:0.0000000400,(Arabidopsis_thaliana:0.0007856900,(Raphanus_sativus:0.0000000100,(Brassica_napus:0.0000000100,(Brassica_rapa_subsp_campestris:0.0000000100,(Brassica_oleracea:0.0000000100,Brassica_juncea:0.0000000100):1.0000:0.0000000100):1.0000:0.0000000400):1.0000:0.0007858100):0.9994:0.0000000400):0.9994:0.0000000200):1.0000:0.0039635900):1.0000:0.0029056000):1.0000:0.0046504600):1.0000:0.0008811400):1.0000:0.0029097500):1.0000:0.0016850000):1.0000:0.0022507000):1.0000:0.0006994600):1.0000:0.0046877500):1.0000:0.0298229200):1.0000:0.0876309200):1.0000:0.0112226400):1.0000:0.0523607000,((Roya_obtusa:0.1511656000,Entransia_fimbriata:0.3633344400):1.0000:0.0400851500,(Chaetosphaeridium_globosum:0.1770062400,(Chlorokybus_atmophyticus:0.2473647400,Mesostigma_viride:0.3237603200):1.0000:0.0824315400):1.0000:0.0505172100):1.0000:0.0863681300):1.0000:0.1129257900);
 
Note: this tree is unrooted. Branch lengths are the expected number of substitutions per site. Labels next to parentheses represent phylogenetic uncertainty due to model selection (see documentation)


---------------------------------------------------------------
*                                                             *
*             BAYESIAN INFORMATION CRITERION (BIC)            *
*                                                             *
---------------------------------------------------------------
 
 Sample size: 1182.0
 
 Model selected: 
   Model = GTR+I+G
   partition = 012345
   -lnL = 9098.0426
   K = 150
   freqA = 0.3353 
   freqC = 0.1266 
   freqG = 0.1791 
   freqT = 0.3589 
   R(a) [AC] =  2.7008
   R(b) [AG] =  3.0996
   R(c) [AT] =  0.9000
   R(d) [CG] =  2.3173
   R(e) [CT] =  8.9437
   R(f) [GT] =  1.0000
   p-inv = 0.3280
   gamma shape = 0.9010 
 
Tree for the best BIC model = (Chara_vulgaris:0.00000001,Nitella_hyalina:0.00175579,(((Chaetosphaeridium_globosum:0.17700624,(Chlorokybus_atmophyticus:0.24736474,Mesostigma_viride:0.32376032):0.08243154):0.05051721,(Roya_obtusa:0.15116560,Entransia_fimbriata:0.36333444):0.04008515):0.08636813,((Sphagnum_palustre:0.03074280,(Atrichum_angustatum:0.01570357,((Bartramia_pomiformis:0.00263255,((Climacium_americanum:0.00183687,(Anomodon_rugelii:0.00000005,(Ptychomnion_cygnisetum:0.01253038,Hypnum_imponens:0.00177041):0.00000004):0.00082747):0.00646074,(Ulota_hutchinsiae:0.00000001,Orthotrichum_stellatum:0.00000001):0.00089518):0.00559098):0.00449647,(Funaria_hygrometrica:0.00176353,Physcomitrella_patens:0.00088771):0.00284524):0.00627400):0.00778934):0.01125440,(Treubia_lacunosa:0.03171956,(Cycas_taitungensis:0.01597155,(Amborella_trichopoda|nad7:0.00639394,(Nelumbo_nucifera:0.00376107,((Liriodendron_tulipifera:0.00534025,((Phoenix_dactylifera:0.00291886,(Vaccinium_macrocarpon:0.02090817,Spirodela_polyrhiza:0.00302974):0.00658737):0.00231351,(Butomus_umbellatus:0.01117783,(Oryza_sativa_Indica_Group:0.00000002,(Oryza_sativa_Japonica_Group:0.00000001,((Triticum_timopheevii:0.00000001,(Aegilops_speltoides:0.00000001,Triticum_aestivum:0.00000001):0.00000001):0.00230590,(Zea_luxurians:0.00155292,((Zea_mays_subsp_mays:0.00000001,Zea_mays_subsp_parviglumis:0.00000001):0.00076629,(Sorghum_bicolor:0.00000001,(Zea_perennis:0.00000001,Tripsacum_dactyloides:0.00076880):0.00000004):0.00000001):0.00000004):0.00076488):0.00000004):0.00000005):0.01096826):0.00130133):0.00309986):0.00146438,(Vitis_vinifera:0.00236774,((Daucus_carota_subsp_sativus:0.00945164,(Lotus_japonicus:0.00304806,(Millettia_pinnata:0.00233491,(Glycine_max:0.00000003,(Vigna_angularis:0.00000001,Vigna_radiata:0.00000001):0.00155179):0.00156061):0.00101449):0.00640240):0.00197911,(Malus_x_domestica:0.00487883,((Carica_papaya:0.00417015,(Batis_maritima:0.00315758,(Brassica_carinata:0.00000004,(Arabidopsis_thaliana:0.00078569,(Raphanus_sativus:0.00000001,(Brassica_napus:0.00000001,(Brassica_rapa_subsp_campestris:0.00000001,(Brassica_oleracea:0.00000001,Brassica_juncea:0.00000001):0.00000001):0.00000004):0.00078581):0.00000004):0.00000002):0.00396359):0.00290560):0.00465046,(((Asclepias_syriaca:0.00473246,Rhazya_stricta:0.00108996):0.00589591,(Nicotiana_tabacum:0.00975302,(Boea_hygrometrica:0.00649576,(Mimulus_guttatus:0.00078629,(Ajuga_reptans:0.00237353,Salvia_miltiorrhiza:0.00078448):0.00079233):0.00107124):0.00219084):0.00089371):0.00245965,(((Silene_latifolia:0.00043007,Silene_vulgaris:0.00213990):0.00797109,(Beta_vulgaris_subsp_vulgaris:0.00000001,(Beta_macrocarpa:0.00000001,Beta_vulgaris_subsp_maritima:0.00000001):0.00000001):0.00653114):0.01033233,(Ricinus_communis:0.00870613,(Citrullus_lanatus:0.00115968,(Cucurbita_pepo:0.01038759,Cucumis_sativus:0.00314441):0.00116461):0.00804406):0.00135822):0.00141437):0.00176653):0.00088114):0.00290975):0.00168500):0.00225070):0.00069946):0.00468775):0.02982292):0.08763092):0.01122264):0.05236070):0.11292579);
 
 
* BIC MODEL SELECTION : Selection uncertainty
 
Model             -lnL    K      BIC       delta       weight   cumWeight
------------------------------------------------------------------------- 
GTR+I+G     9098.04259   150  19257.329660   0.000000    0.992654   0.992654 
GTR+G       9106.48630   149  19267.142116   9.812457    0.007346   1.000000 
HKY+G       9147.68461   145  19321.238884  63.909224   1.32e-014   1.000000 
HKY+I+G     9145.55377   146  19324.052167  66.722507   3.22e-015   1.000000 
GTR+I       9194.02362   149  19442.216756  184.887097   7.06e-041   1.000000 
HKY+I       9213.98020   145  19453.830064  196.500404   2.12e-043   1.000000 
SYM+G       9243.06478   146  19519.074187  261.744527   1.44e-057   1.000000 
SYM+I+G     9247.50582   147  19535.031230  277.701570   4.95e-061   1.000000 
K80+I+G     9295.76636   143  19603.252457  345.922798   7.60e-076   1.000000 
K80+G       9300.29462   142  19605.234014  347.904354   2.82e-076   1.000000 
SYM+I       9318.83459   146  19670.613807  413.284147   1.79e-090   1.000000 
F81+I+G     9336.51033   145  19698.890324  441.560664   1.30e-096   1.000000 
F81+G       9342.32799   144  19703.450681  446.121021   1.33e-097   1.000000 
K80+I       9362.39224   142  19729.429254  472.099594   3.03e-103   1.000000 
F81+I       9388.91733   144  19796.629361  539.299701   7.75e-118   1.000000 
JC+I+G      9422.40639   142  19849.457554  592.127894   2.62e-129   1.000000 
JC+G        9428.79334   141  19855.156491  597.826831   1.51e-130   1.000000 
JC+I        9478.59156   141  19954.752931  697.423271   3.57e-152   1.000000 
GTR         9599.02405   148  20245.142653  987.812994   3.13e-215   1.000000 
SYM         9647.13433   145  20320.138324  1062.808664   0.00e+000   1.000000 
HKY         9675.08532   144  20368.965341  1111.635681   0.00e+000   1.000000 
K80         9746.99365   141  20491.557111  1234.227451   0.00e+000   1.000000 
F81         9810.02632   143  20631.772377  1374.442718   0.00e+000   1.000000 
JC          9861.29737   140  20713.089588  1455.759928   0.00e+000   1.000000
-------------------------------------------------------------------------
-lnL:	negative log likelihod
K:	number of estimated parameters
BIC:	Bayesian Information Criterion
delta:	BIC difference
weight:	BIC weight
cumWeight:	cumulative BIC weight
 
 
* BIC MODEL SELECTION : Confidence interval
 
There are 24 models in the 100% confidence interval: [ GTR+I+G GTR+G HKY+G HKY+I+G GTR+I HKY+I SYM+G SYM+I+G K80+I+G K80+G SYM+I F81+I+G F81+G K80+I F81+I JC+I+G JC+G JC+I GTR SYM HKY K80 F81 JC ] 
 
 
* BIC MODEL SELECTION : Best Model's command line
 
phyml  -i /tmp/jmodeltest5769177331239055145.phy -d nt -n 1 -b 0 --run_id GTR+I+G -m 012345 -f m -v e -c 4 -a e --no_memory_check -o tlr -s SPR
 
 
 
---------------------------------------------------------------
*                                                             *
*                    MODEL AVERAGED PHYLOGENY                 *
*                                                             *
---------------------------------------------------------------
 
Selection criterion: . . . . BIC
Confidence interval: . . . . 1.00
Consensus type:. . . . . . . 50% majority rule
 
 
Using 24 models in the 1.00 confidence interval = GTR+I+G GTR+G HKY+G HKY+I+G GTR+I HKY+I SYM+G SYM+I+G K80+I+G K80+G SYM+I F81+I+G F81+G K80+I F81+I JC+I+G JC+G JC+I GTR SYM HKY K80 F81 JC  
 
Species in order:
 
    1. Chara_vulgaris
    2. Nitella_hyalina
    3. Chaetosphaeridium_globosum
    4. Chlorokybus_atmophyticus
    5. Mesostigma_viride
    6. Roya_obtusa
    7. Entransia_fimbriata
    8. Sphagnum_palustre
    9. Atrichum_angustatum
    10. Bartramia_pomiformis
    11. Climacium_americanum
    12. Anomodon_rugelii
    13. Ptychomnion_cygnisetum
    14. Hypnum_imponens
    15. Ulota_hutchinsiae
    16. Orthotrichum_stellatum
    17. Funaria_hygrometrica
    18. Physcomitrella_patens
    19. Treubia_lacunosa
    20. Cycas_taitungensis
    21. Amborella_trichopoda|nad7
    22. Nelumbo_nucifera
    23. Liriodendron_tulipifera
    24. Phoenix_dactylifera
    25. Vaccinium_macrocarpon
    26. Spirodela_polyrhiza
    27. Butomus_umbellatus
    28. Oryza_sativa_Indica_Group
    29. Oryza_sativa_Japonica_Group
    30. Triticum_timopheevii
    31. Aegilops_speltoides
    32. Triticum_aestivum
    33. Zea_luxurians
    34. Zea_mays_subsp_mays
    35. Zea_mays_subsp_parviglumis
    36. Sorghum_bicolor
    37. Zea_perennis
    38. Tripsacum_dactyloides
    39. Vitis_vinifera
    40. Daucus_carota_subsp_sativus
    41. Lotus_japonicus
    42. Millettia_pinnata
    43. Glycine_max
    44. Vigna_angularis
    45. Vigna_radiata
    46. Malus_x_domestica
    47. Carica_papaya
    48. Batis_maritima
    49. Brassica_carinata
    50. Arabidopsis_thaliana
    51. Raphanus_sativus
    52. Brassica_napus
    53. Brassica_rapa_subsp_campestris
    54. Brassica_oleracea
    55. Brassica_juncea
    56. Asclepias_syriaca
    57. Rhazya_stricta
    58. Nicotiana_tabacum
    59. Boea_hygrometrica
    60. Mimulus_guttatus
    61. Ajuga_reptans
    62. Salvia_miltiorrhiza
    63. Silene_latifolia
    64. Silene_vulgaris
    65. Beta_vulgaris_subsp_vulgaris
    66. Beta_macrocarpa
    67. Beta_vulgaris_subsp_maritima
    68. Ricinus_communis
    69. Citrullus_lanatus
    70. Cucurbita_pepo
    71. Cucumis_sativus
 
Bipartitions included in the consensus tree
 
    12345678911111111112222222222333333333344444444445555555555666666666677
             01234567890123456789012345678901234567890123456789012345678901
    *********************************************************************** ( 1.0 )
    --********************************************************************* ( 1.0 )
    --*****---------------------------------------------------------------- ( 1.0 )
    --***------------------------------------------------------------------ ( 1.0 )
    ---**------------------------------------------------------------------ ( 1.0 )
    -----**---------------------------------------------------------------- ( 1.0 )
    -------**************************************************************** ( 1.0 )
    -------***********----------------------------------------------------- ( 1.0 )
    --------**********----------------------------------------------------- ( 1.0 )
    ---------*********----------------------------------------------------- ( 1.0 )
    ---------*******------------------------------------------------------- ( 1.0 )
    ----------******------------------------------------------------------- ( 1.0 )
    ----------****--------------------------------------------------------- ( 1.0 )
    -----------***--------------------------------------------------------- ( 1.0 )
    ------------**--------------------------------------------------------- ( 0.99266 )
    --------------**------------------------------------------------------- ( 1.0 )
    ----------------**----------------------------------------------------- ( 1.0 )
    ------------------***************************************************** ( 1.0 )
    -------------------**************************************************** ( 1.0 )
    --------------------*************************************************** ( 1.0 )
    ---------------------************************************************** ( 1.0 )
    ----------------------************************************************* ( 1.0 )
    ----------------------****************--------------------------------- ( 1.0 )
    -----------------------***************--------------------------------- ( 1.0 )
    -----------------------***--------------------------------------------- ( 1.0 )
    ------------------------**--------------------------------------------- ( 1.0 )
    --------------------------************--------------------------------- ( 1.0 )
    ---------------------------***********--------------------------------- ( 1.0 )
    ----------------------------**********--------------------------------- ( 0.99266 )
    -----------------------------*********--------------------------------- ( 1.0 )
    -----------------------------***--------------------------------------- ( 1.0 )
    ------------------------------**--------------------------------------- ( 1.0 )
    --------------------------------******--------------------------------- ( 1.0 )
    ---------------------------------*****--------------------------------- ( 1.0 )
    ---------------------------------**------------------------------------ ( 1.0 )
    -----------------------------------***--------------------------------- ( 0.99266 )
    ------------------------------------**--------------------------------- ( 0.99266 )
    --------------------------------------********************************* ( 1.0 )
    ---------------------------------------******************************** ( 1.0 )
    ---------------------------------------******-------------------------- ( 1.0 )
    ----------------------------------------*****-------------------------- ( 1.0 )
    -----------------------------------------****-------------------------- ( 1.0 )
    ------------------------------------------***-------------------------- ( 1.0 )
    -------------------------------------------**-------------------------- ( 1.0 )
    ---------------------------------------------************************** ( 1.0 )
    ----------------------------------------------************************* ( 1.0 )
    ----------------------------------------------*********---------------- ( 1.0 )
    -----------------------------------------------********---------------- ( 1.0 )
    ------------------------------------------------*******---------------- ( 1.0 )
    -------------------------------------------------******---------------- ( 0.99266 )
    --------------------------------------------------*****---------------- ( 0.99266 )
    ---------------------------------------------------****---------------- ( 1.0 )
    ----------------------------------------------------***---------------- ( 1.0 )
    -----------------------------------------------------**---------------- ( 1.0 )
    -------------------------------------------------------**************** ( 1.0 )
    -------------------------------------------------------*******--------- ( 1.0 )
    -------------------------------------------------------**-------------- ( 1.0 )
    ---------------------------------------------------------*****--------- ( 1.0 )
    ----------------------------------------------------------****--------- ( 1.0 )
    -----------------------------------------------------------***--------- ( 1.0 )
    ------------------------------------------------------------**--------- ( 1.0 )
    --------------------------------------------------------------********* ( 1.0 )
    --------------------------------------------------------------*****---- ( 1.0 )
    --------------------------------------------------------------**------- ( 1.0 )
    ----------------------------------------------------------------***---- ( 1.0 )
    -----------------------------------------------------------------**---- ( 0.99266 )
    -------------------------------------------------------------------**** ( 1.0 )
    --------------------------------------------------------------------*** ( 1.0 )
    ---------------------------------------------------------------------** ( 1.0 )

 
                             +----------------------------71 Mesostigma_viride
                      +----136
                      |      +---------------------70 Chlorokybus_atmophyticus
                  +-137
                  |   +--------------69 Chaetosphaeridium_globosum
          +-----138
          |       |   +--------------------------------68 Entransia_fimbriata
          |       +-135
          |           +------------67 Roya_obtusa
+-------139
|         |                                                           +--66 Triticum_aestivum
|         |                                                       +-121
|         |                                                       |   +--65 Aegilops_speltoides
|         |                                                   +-122
|         |                                                   |   +--64 Triticum_timopheevii
|         |                                               +-123
|         |                                               |   |               +--63 Tripsacum_dactyloides
|         |                                               |   |           +-117
|         |                                               |   |           |   +--62 Zea_perennis
|         |                                               |   |       +-118
|         |                                               |   |       |   +--61 Sorghum_bicolor
|         |                                               |   |   +-119
|         |                                               |   |   |   |   +--60 Zea_mays_subsp_parviglumis
|         |                                               |   |   |   +-116
|         |                                               |   |   |       +--59 Zea_mays_subsp_mays
|         |                                               |   +-120
|         |                                               |       +--58 Zea_luxurians
|         |                                           +-124
|         |                                           |   +--57 Oryza_sativa_Japonica_Group
|         |                                       +-125
|         |                                       |   +--56 Oryza_sativa_Indica_Group
|         |                                   +-126
|         |                                   |   +--55 Butomus_umbellatus
|         |                               +-127
|         |                               |   |       +--54 Spirodela_polyrhiza
|         |                               |   |   +-114
|         |                               |   |   |   +--53 Vaccinium_macrocarpon
|         |                               |   +-115
|         |                               |       +--52 Phoenix_dactylifera
|         |                           +-128
|         |                           |   +--51 Liriodendron_tulipifera
|         |                       +-129
|         |                       |   |                                   +--50 Cucumis_sativus
|         |                       |   |                               +-105
|         |                       |   |                               |   +--49 Cucurbita_pepo
|         |                       |   |                           +-106
|         |                       |   |                           |   +--48 Citrullus_lanatus
|         |                       |   |                       +-107
|         |                       |   |                       |   +--47 Ricinus_communis
|         |                       |   |                   +-108
|         |                       |   |                   |   |       +--46 Silene_vulgaris
|         |                       |   |                   |   |   +-103
|         |                       |   |                   |   |   |   +--45 Silene_latifolia
|         |                       |   |                   |   +-104
|         |                       |   |                   |       |       +--44 Beta_vulgaris_subsp_maritima
|         |                       |   |                   |       |   +-101
|         |                       |   |                   |       |   |   +--43 Beta_macrocarpa
|         |                       |   |                   |       +-102
|         |                       |   |                   |           +--42 Beta_vulgaris_subsp_vulgaris
|         |                       |   |               +-109
|         |                       |   |               |   |                   +--41 Salvia_miltiorrhiza
|         |                       |   |               |   |               +--96
|         |                       |   |               |   |               |   +--40 Ajuga_reptans
|         |                       |   |               |   |           +--97
|         |                       |   |               |   |           |   +--39 Mimulus_guttatus
|         |                       |   |               |   |       +--98
|         |                       |   |               |   |       |   +--38 Boea_hygrometrica
|         |                       |   |               |   |   +--99
|         |                       |   |               |   |   |   +--37 Nicotiana_tabacum
|         |                       |   |               |   +-100
|         |                       |   |               |       |   +--36 Rhazya_stricta
|         |                       |   |               |       +--95
|         |                       |   |               |           +--35 Asclepias_syriaca
|         |                       |   |           +-110
|         |                       |   |           |   |                               +--34 Brassica_juncea
|         |                       |   |           |   |                           +--87
|         |                       |   |           |   |                           |   +--33 Brassica_oleracea
|         |                       |   |           |   |                       +--88
|         |                       |   |           |   |                       |   +--32 Brassica_rapa_subsp_campestris
|         |                       |   |           |   |                   +--89
|         |                       |   |           |   |                   |   +--31 Brassica_napus
|         |                       |   |           |   |               +--90
|         |                       |   |           |   |               |   +--30 Raphanus_sativus
|         |                       |   |           |   |           +--91
|         |                       |   |           |   |           |   +--29 Arabidopsis_thaliana
|         |                       |   |           |   |       +--92
|         |                       |   |           |   |       |   +--28 Brassica_carinata
|         |                       |   |           |   |   +--93
|         |                       |   |           |   |   |   +--27 Batis_maritima
|         |                       |   |           |   +--94
|         |                       |   |           |       +--26 Carica_papaya
|         |                       |   |       +-111
|         |                       |   |       |   +--25 Malus_x_domestica
|         |                       |   |   +-112
|         |                       |   |   |   |                   +--24 Vigna_radiata
|         |                       |   |   |   |               +--82
|         |                       |   |   |   |               |   +--23 Vigna_angularis
|         |                       |   |   |   |           +--83
|         |                       |   |   |   |           |   +--22 Glycine_max
|         |                       |   |   |   |       +--84
|         |                       |   |   |   |       |   +--21 Millettia_pinnata
|         |                       |   |   |   |   +--85
|         |                       |   |   |   |   |   +--20 Lotus_japonicus
|         |                       |   |   |   +--86
|         |                       |   |   |       +--19 Daucus_carota_subsp_sativus
|         |                       |   +-113
|         |                       |       +--18 Vitis_vinifera
|         |                   +-130
|         |                   |   +--17 Nelumbo_nucifera
|         |               +-131
|         |               |   +--16 Amborella_trichopoda|nad7
|         |       +-----132
|         |       |       +--15 Cycas_taitungensis
|         |   +-133
|         |   |   +--14 Treubia_lacunosa
|         +-134
|             |               +--13 Physcomitrella_patens
|             |           +--78
|             |           |   +--12 Funaria_hygrometrica
|             |       +--79
|             |       |   |           +--11 Orthotrichum_stellatum
|             |       |   |       +--75
|             |       |   |       |   +--10 Ulota_hutchinsiae
|             |       |   |   +--76
|             |       |   |   |   |           +---9 Hypnum_imponens
|             |       |   |   |   |       +--72
|             |       |   |   |   |       |   +---8 Ptychomnion_cygnisetum
|             |       |   |   |   |   +--73
|             |       |   |   |   |   |   +---7 Anomodon_rugelii
|             |       |   |   |   +--74
|             |       |   |   |       +---6 Climacium_americanum
|             |       |   +--77
|             |       |       +---5 Bartramia_pomiformis
|             |   +--80
|             |   |   +---4 Atrichum_angustatum
|             +--81
|                 +---3 Sphagnum_palustre
|
+---2 Nitella_hyalina
|
+---1 Chara_vulgaris

 
(Chara_vulgaris:0.0000000100,Nitella_hyalina:0.0017557900,(((Sphagnum_palustre:0.0307428000,(Atrichum_angustatum:0.0157035700,((Bartramia_pomiformis:0.0026325500,((Climacium_americanum:0.0018368700,(Anomodon_rugelii:0.0000000500,(Ptychomnion_cygnisetum:0.0125303800,Hypnum_imponens:0.0017704100):0.9927:0.0000000400):1.0000:0.0008274700):1.0000:0.0064607400,(Ulota_hutchinsiae:0.0000000100,Orthotrichum_stellatum:0.0000000100):1.0000:0.0008951800):1.0000:0.0055909800):1.0000:0.0044964700,(Funaria_hygrometrica:0.0017635300,Physcomitrella_patens:0.0008877100):1.0000:0.0028452400):1.0000:0.0062740000):1.0000:0.0077893400):1.0000:0.0112544000,(Treubia_lacunosa:0.0317195600,(Cycas_taitungensis:0.0159715500,(Amborella_trichopoda|nad7:0.0063939400,(Nelumbo_nucifera:0.0037610700,((Vitis_vinifera:0.0023677400,((Daucus_carota_subsp_sativus:0.0094516400,(Lotus_japonicus:0.0030480600,(Millettia_pinnata:0.0023349100,(Glycine_max:0.0000000300,(Vigna_angularis:0.0000000100,Vigna_radiata:0.0000000100):1.0000:0.0015517900):1.0000:0.0015606100):1.0000:0.0010144900):1.0000:0.0064024000):1.0000:0.0019791100,(Malus_x_domestica:0.0048788300,((Carica_papaya:0.0041701500,(Batis_maritima:0.0031575800,(Brassica_carinata:0.0000000400,(Arabidopsis_thaliana:0.0007856900,(Raphanus_sativus:0.0000000100,(Brassica_napus:0.0000000100,(Brassica_rapa_subsp_campestris:0.0000000100,(Brassica_oleracea:0.0000000100,Brassica_juncea:0.0000000100):1.0000:0.0000000100):1.0000:0.0000000400):1.0000:0.0007858100):0.9927:0.0000000400):0.9927:0.0000000200):1.0000:0.0039635900):1.0000:0.0029056000):1.0000:0.0046504600,(((Asclepias_syriaca:0.0047324600,Rhazya_stricta:0.0010899600):1.0000:0.0058959100,(Nicotiana_tabacum:0.0097530200,(Boea_hygrometrica:0.0064957600,(Mimulus_guttatus:0.0007862900,(Ajuga_reptans:0.0023735300,Salvia_miltiorrhiza:0.0007844800):1.0000:0.0007923300):1.0000:0.0010712400):1.0000:0.0021908400):1.0000:0.0008937100):1.0000:0.0024596500,(((Beta_vulgaris_subsp_vulgaris:0.0000000100,(Beta_macrocarpa:0.0000000100,Beta_vulgaris_subsp_maritima:0.0000000100):0.9927:0.0000000100):1.0000:0.0065311400,(Silene_latifolia:0.0004300700,Silene_vulgaris:0.0021399000):1.0000:0.0079710900):1.0000:0.0103323300,(Ricinus_communis:0.0087061300,(Citrullus_lanatus:0.0011596800,(Cucurbita_pepo:0.0103875900,Cucumis_sativus:0.0031444100):1.0000:0.0011646100):1.0000:0.0080440600):1.0000:0.0013582200):1.0000:0.0014143700):1.0000:0.0017665300):1.0000:0.0008811400):1.0000:0.0029097500):1.0000:0.0016850000):1.0000:0.0022507000,(Liriodendron_tulipifera:0.0053402500,((Phoenix_dactylifera:0.0029188600,(Vaccinium_macrocarpon:0.0209081700,Spirodela_polyrhiza:0.0030297400):1.0000:0.0065873700):1.0000:0.0023135100,(Butomus_umbellatus:0.0111778300,(Oryza_sativa_Indica_Group:0.0000000200,(Oryza_sativa_Japonica_Group:0.0000000100,((Zea_luxurians:0.0015529200,((Zea_mays_subsp_mays:0.0000000100,Zea_mays_subsp_parviglumis:0.0000000100):1.0000:0.0007662900,(Sorghum_bicolor:0.0000000100,(Zea_perennis:0.0000000100,Tripsacum_dactyloides:0.0007688000):0.9927:0.0000000400):0.9927:0.0000000100):1.0000:0.0000000400):1.0000:0.0007648800,(Triticum_timopheevii:0.0000000100,(Aegilops_speltoides:0.0000000100,Triticum_aestivum:0.0000000100):1.0000:0.0000000100):1.0000:0.0023059000):1.0000:0.0000000400):0.9927:0.0000000500):1.0000:0.0109682600):1.0000:0.0013013300):1.0000:0.0030998600):1.0000:0.0014643800):1.0000:0.0006994600):1.0000:0.0046877500):1.0000:0.0298229200):1.0000:0.0876309200):1.0000:0.0112226400):1.0000:0.0523607000,((Roya_obtusa:0.1511656000,Entransia_fimbriata:0.3633344400):1.0000:0.0400851500,(Chaetosphaeridium_globosum:0.1770062400,(Chlorokybus_atmophyticus:0.2473647400,Mesostigma_viride:0.3237603200):1.0000:0.0824315400):1.0000:0.0505172100):1.0000:0.0863681300):1.0000:0.1129257900);
 
Note: this tree is unrooted. Branch lengths are the expected number of substitutions per site. Labels next to parentheses represent phylogenetic uncertainty due to model selection (see documentation)
 
 
 
---------------------------------------------------------------
*                                                             *
*                    SELECTION SUMMARY                        *
*                                                             *
---------------------------------------------------------------

::Optimized Topologies Summary::

There are 22 different topologies.

Topology Id: 1
	Rank	Weight		 RF	AvgEucl		VarEucl
AIC	  1	 99.94%		  0	0.00e+00	0.00e+00
BIC	  1	 99.27%		  0	0.00e+00	0.00e+00
Models supporting:   1
                     GTR+I+G 

Topology Id: 2
	Rank	Weight		 RF	AvgEucl		VarEucl
AIC	  2	  0.00%		 14	1.18e-01	0.00e+00
BIC	  2	  0.00%		 14	1.18e-01	0.00e+00
Models supporting:   1
                     HKY+G 

Topology Id: 3
	Rank	Weight		 RF	AvgEucl		VarEucl
AIC	  3	  0.06%		 14	2.70e-02	0.00e+00
BIC	  3	  0.73%		 14	2.70e-02	0.00e+00
Models supporting:   1
                     GTR+G 

Topology Id: 4
	Rank	Weight		 RF	AvgEucl		VarEucl
AIC	  4	  0.00%		 18	2.99e-01	0.00e+00
BIC	  4	  0.00%		 18	2.99e-01	0.00e+00
Models supporting:   1
                     HKY+I+G 

Topology Id: 5
	Rank	Weight		 RF	AvgEucl		VarEucl
AIC	  5	  0.00%		 18	3.74e-01	0.00e+00
BIC	  5	  0.00%		 18	3.74e-01	0.00e+00
Models supporting:   1
                     GTR 

Topology Id: 6
	Rank	Weight		 RF	AvgEucl		VarEucl
AIC	  6	  0.00%		 32	3.31e-01	0.00e+00
BIC	  6	  0.00%		 32	3.31e-01	0.00e+00
Models supporting:   1
                     F81+I+G 

Topology Id: 7
	Rank	Weight		 RF	AvgEucl		VarEucl
AIC	  7	  0.00%		 36	3.88e-01	0.00e+00
BIC	  7	  0.00%		 36	3.88e-01	0.00e+00
Models supporting:   1
                     SYM 

Topology Id: 8
	Rank	Weight		 RF	AvgEucl		VarEucl
AIC	  8	  0.00%		 38	3.66e-01	0.00e+00
BIC	  8	  0.00%		 38	3.66e-01	0.00e+00
Models supporting:   1
                     HKY 

Topology Id: 9
	Rank	Weight		 RF	AvgEucl		VarEucl
AIC	  9	  0.00%		 38	3.53e-01	0.00e+00
BIC	  9	  0.00%		 38	3.53e-01	0.00e+00
Models supporting:   1
                     SYM+G 

Topology Id: 10
	Rank	Weight		 RF	AvgEucl		VarEucl
AIC	 10	  0.00%		 40	3.80e-01	0.00e+00
BIC	 10	  0.00%		 40	3.80e-01	0.00e+00
Models supporting:   1
                     F81 

Topology Id: 11
	Rank	Weight		 RF	AvgEucl		VarEucl
AIC	 11	  0.00%		 42	3.10e-01	3.30e-03
BIC	 11	  0.00%		 42	3.10e-01	3.30e-03
Models supporting:   3
                     JC+I+G K80+I+G SYM+I+G 

Topology Id: 12
	Rank	Weight		 RF	AvgEucl		VarEucl
AIC	 12	  0.00%		 46	3.84e-01	0.00e+00
BIC	 12	  0.00%		 46	3.84e-01	0.00e+00
Models supporting:   1
                     JC 

Topology Id: 13
	Rank	Weight		 RF	AvgEucl		VarEucl
AIC	 13	  0.00%		 46	2.67e-01	0.00e+00
BIC	 13	  0.00%		 46	2.67e-01	0.00e+00
Models supporting:   1
                     JC+G 

Topology Id: 14
	Rank	Weight		 RF	AvgEucl		VarEucl
AIC	 14	  0.00%		 46	3.37e-01	0.00e+00
BIC	 14	  0.00%		 46	3.37e-01	0.00e+00
Models supporting:   1
                     F81+G 

Topology Id: 15
	Rank	Weight		 RF	AvgEucl		VarEucl
AIC	 15	  0.00%		 46	3.80e-01	0.00e+00
BIC	 15	  0.00%		 46	3.80e-01	0.00e+00
Models supporting:   1
                     K80 

Topology Id: 16
	Rank	Weight		 RF	AvgEucl		VarEucl
AIC	 16	  0.00%		 46	2.38e-01	0.00e+00
BIC	 16	  0.00%		 46	2.38e-01	0.00e+00
Models supporting:   1
                     K80+G 

Topology Id: 17
	Rank	Weight		 RF	AvgEucl		VarEucl
AIC	 17	  0.00%		 46	3.05e-01	0.00e+00
BIC	 17	  0.00%		 46	3.05e-01	0.00e+00
Models supporting:   1
                     HKY+I 

Topology Id: 18
	Rank	Weight		 RF	AvgEucl		VarEucl
AIC	 18	  0.00%		 48	3.19e-01	0.00e+00
BIC	 18	  0.00%		 48	3.19e-01	0.00e+00
Models supporting:   1
                     GTR+I 

Topology Id: 19
	Rank	Weight		 RF	AvgEucl		VarEucl
AIC	 19	  0.00%		 52	2.85e-01	0.00e+00
BIC	 19	  0.00%		 52	2.85e-01	0.00e+00
Models supporting:   1
                     JC+I 

Topology Id: 20
	Rank	Weight		 RF	AvgEucl		VarEucl
AIC	 20	  0.00%		 52	3.50e-01	0.00e+00
BIC	 20	  0.00%		 52	3.50e-01	0.00e+00
Models supporting:   1
                     F81+I 

Topology Id: 21
	Rank	Weight		 RF	AvgEucl		VarEucl
AIC	 21	  0.00%		 58	3.51e-01	0.00e+00
BIC	 21	  0.00%		 58	3.51e-01	0.00e+00
Models supporting:   1
                     K80+I 

Topology Id: 22
	Rank	Weight		 RF	AvgEucl		VarEucl
AIC	 22	  0.00%		 62	3.51e-01	0.00e+00
BIC	 22	  0.00%		 62	3.51e-01	0.00e+00
Models supporting:   1
                     SYM+I 

 
 
 
::Best Models::
 
	Model 		f(a) 	f(c) 	f(g) 	f(t) 	kappa 	titv 	Ra	Rb	Rc	Rd	Re	Rf	pInv 	gamma
----------------------------------------------------------------------------------------------------------------------------------------
AIC 	GTR+I+G		0.34	0.13	0.18	0.36	0.00	0.00	  2.701   3.100   0.900   2.317   8.944   1.000    0.33	   0.90
BIC 	GTR+I+G		0.34	0.13	0.18	0.36	0.00	0.00	  2.701   3.100   0.900   2.317   8.944   1.000    0.33	   0.90
