# Supplementary material for: The mitochondrial genome map of Nelumbo nucifera reveals ancient evolutionary features
Source: Sci Rep. 2016 Jul 22;6:30158. doi: 10.1038/srep30158 (PMC4957087; doi:10.1038/srep30158)
Supplement: Supplementary Data S2 [file srep30158-s3.zip › jModelTest/nad9.jmt1]

-------------------------- jModeltest 2.1.10 v20160303 --------------------------
(c) 2011-onwards D. Darriba, G.L. Taboada, R. Doallo and D. Posada,
(1) Department of Biochemistry, Genetics and Immunology
    University of Vigo, 36310 Vigo, Spain.
(2) Department of Electronics and Systems
    University of A Coruna, 15071 A Coruna, Spain.
e-mail: ddarriba@udc.es, dposada@uvigo.es
--------------------------------------------------------------------------------
 
Fri Apr 01 21:08:52 CST 2016
Linux 3.13.0-32-generic, arch: amd64, bits: 64, numcores: 48
 
--------------------------------------------------------------------------------
Citation: Darriba D, Taboada GL, Doallo R and Posada D. 2012.
          "jModelTest 2: more models, new heuristics and parallel computing".
          Nature Methods 9(8), 772.
--------------------------------------------------------------------------------
 
jModelTest 2.1.10 v20160303
Copyright (C) 2011 D. Darriba, G.L. Taboada, R. Doallo and D. Posada
This program comes with ABSOLUTELY NO WARRANTY
This is free software, and you are welcome to redistribute it under certain
conditions
 
Notice: This program may contain errors. Please inspect results carefully.
 
 
Arguments = -g 4 -i -f -AIC -BIC -a -S SPR -o nad9.jmt1 -d nad9.fas

Reading data file "nad9.fas"... OK.
  number of sequences: 79
  number of sites: 570
 
 
---------------------------------------------------------------
*                                                             *
*        COMPUTATION OF LIKELIHOOD SCORES WITH PHYML          *
*                                                             *
---------------------------------------------------------------
 
::Settings::
 
 Phyml version = 20131022
 Phyml binary = phyml
 Phyml path = /usr/bin/
 Candidate models = 24
   number of substitution schemes = 3
   including models with equal/unequal base frequencies (+F)
   including models with/without a proportion of invariable sites (+I)
   including models with/without rate variation among sites (+G) (nCat = 4)
 Optimized free parameters (K) = substitution parameters + 155 branch lengths + topology 
 Base tree for likelihood calculations = ML tree
 Tree topology search operation = SPR
 
 
 
::Progress::
 
Model 		 Exec. Time 	 Total Time 	 -lnL
-------------------------------------------------------------------------
HKY		00h:00:37:00	00h:00:37:06	    6954.7302	 (1/24)
SYM		00h:00:37:08	00h:00:38:04	    6982.8520	 (2/24)
GTR		00h:00:39:09	00h:00:40:05	    6931.9058	 (3/24)
K80+I		00h:00:44:00	00h:00:44:04	    6861.0514	 (4/24)
SYM+I		00h:00:44:08	00h:00:45:02	    6842.4719	 (5/24)
F81		00h:00:45:07	00h:00:46:02	    7040.7569	 (6/24)
K80		00h:00:45:09	00h:00:46:05	    7012.5804	 (7/24)
JC		00h:00:46:06	00h:00:47:02	    7079.2075	 (8/24)
GTR+I		00h:00:57:05	00h:00:57:07	    6772.2308	 (9/24)
JC+I		00h:00:58:06	00h:00:59:00	    6933.5666	 (10/24)
HKY+I		00h:01:01:02	00h:01:01:04	    6785.0756	 (11/24)
F81+I		00h:01:19:07	00h:01:19:08	    6883.7961	 (12/24)
SYM+G		00h:01:21:06	00h:01:21:07	    6744.2996	 (13/24)
F81+G		00h:01:21:08	00h:01:21:08	    6788.6475	 (14/24)
JC+G		00h:01:26:01	00h:01:26:01	    6844.9819	 (15/24)
K80+G		00h:01:47:04	00h:01:47:04	    6765.5196	 (16/24)
HKY+I+G		00h:01:59:09	00h:01:59:09	    6674.2256	 (17/24)
GTR+G		00h:02:08:09	00h:02:08:09	    6641.9911	 (18/24)
HKY+G		00h:02:11:04	00h:02:11:04	    6674.3546	 (19/24)
K80+I+G		00h:02:29:09	00h:02:29:09	    6765.4743	 (20/24)
F81+I+G		00h:02:36:07	00h:02:36:07	    6787.9722	 (21/24)
GTR+I+G		00h:02:40:05	00h:02:40:05	    6641.4285	 (22/24)
JC+I+G		00h:02:51:09	00h:02:51:09	    6844.8855	 (23/24)
SYM+I+G		00h:03:09:05	00h:03:09:05	    6744.2979	 (24/24)
 
   Model = JC
   partition = 000000
   -lnL = 7079.2075
   K = 156 
 
   Model = JC+I
   partition = 000000
   -lnL = 6933.5666
   K = 157
   p-inv = 0.2540 
 
   Model = JC+G
   partition = 000000
   -lnL = 6844.9819
   K = 157
   gamma shape = 0.8010 
 
   Model = JC+I+G
   partition = 000000
   -lnL = 6844.8855
   K = 158
   p-inv = 0.0340
   gamma shape = 0.8800 
 
   Model = F81
   partition = 000000
   -lnL = 7040.7569
   K = 159
   freqA = 0.2935 
   freqC = 0.2044 
   freqG = 0.1925 
   freqT = 0.3097  
 
   Model = F81+I
   partition = 000000
   -lnL = 6883.7961
   K = 160
   freqA = 0.2993 
   freqC = 0.2044 
   freqG = 0.1814 
   freqT = 0.3149 
   p-inv = 0.2560 
 
   Model = F81+G
   partition = 000000
   -lnL = 6788.6475
   K = 160
   freqA = 0.3026 
   freqC = 0.1973 
   freqG = 0.1773 
   freqT = 0.3229 
   gamma shape = 0.7490 
 
   Model = F81+I+G
   partition = 000000
   -lnL = 6787.9722
   K = 161
   freqA = 0.3031 
   freqC = 0.1987 
   freqG = 0.1779 
   freqT = 0.3203 
   p-inv = 0.0390
   gamma shape = 0.8320 
 
   Model = K80
   partition = 010010
   -lnL = 7012.5804
   K = 157
   kappa = 2.0506 (ti/tv = 1.0253) 
 
   Model = K80+I
   partition = 010010
   -lnL = 6861.0514
   K = 158
   kappa = 2.1547 (ti/tv = 1.0774)
   p-inv = 0.2550 
 
   Model = K80+G
   partition = 010010
   -lnL = 6765.5196
   K = 158
   kappa = 2.2837 (ti/tv = 1.1419)
   gamma shape = 0.7540 
 
   Model = K80+I+G
   partition = 010010
   -lnL = 6765.4743
   K = 159
   kappa = 2.2830 (ti/tv = 1.1415)
   p-inv = 0.0240
   gamma shape = 0.8040 
 
   Model = HKY
   partition = 010010
   -lnL = 6954.7302
   K = 160
   freqA = 0.2994 
   freqC = 0.1903 
   freqG = 0.1809 
   freqT = 0.3293 
   kappa = 2.2771 (ti/tv = 1.0660) 
 
   Model = HKY+I
   partition = 010010
   -lnL = 6785.0756
   K = 161
   freqA = 0.3135 
   freqC = 0.1873 
   freqG = 0.1693 
   freqT = 0.3299 
   kappa = 2.5329 (ti/tv = 1.1652)
   p-inv = 0.2570 
 
   Model = HKY+G
   partition = 010010
   -lnL = 6674.3546
   K = 161
   freqA = 0.3222 
   freqC = 0.1762 
   freqG = 0.1620 
   freqT = 0.3395 
   kappa = 2.8906 (ti/tv = 1.2967)
   gamma shape = 0.6710 
 
   Model = HKY+I+G
   partition = 010010
   -lnL = 6674.2256
   K = 162
   freqA = 0.3224 
   freqC = 0.1762 
   freqG = 0.1619 
   freqT = 0.3395 
   kappa = 2.8903 (ti/tv = 1.2963)
   p-inv = 0.0400
   gamma shape = 0.7500 
 
   Model = SYM
   partition = 012345
   -lnL = 6982.8520
   K = 161
   R(a) [AC] =  1.7134
   R(b) [AG] =  2.4904
   R(c) [AT] =  1.7929
   R(d) [CG] =  0.8038
   R(e) [CT] =  3.2215
   R(f) [GT] =  1.0000 
 
   Model = SYM+I
   partition = 012345
   -lnL = 6842.4718
   K = 162
   R(a) [AC] =  1.6655
   R(b) [AG] =  2.6493
   R(c) [AT] =  1.6465
   R(d) [CG] =  0.8088
   R(e) [CT] =  3.1186
   R(f) [GT] =  1.0000
   p-inv = 0.2500 
 
   Model = SYM+G
   partition = 012345
   -lnL = 6744.2996
   K = 162
   R(a) [AC] =  1.8340
   R(b) [AG] =  2.7729
   R(c) [AT] =  1.6825
   R(d) [CG] =  0.7702
   R(e) [CT] =  3.4319
   R(f) [GT] =  1.0000
   gamma shape = 0.7730 
 
   Model = SYM+I+G
   partition = 012345
   -lnL = 6744.2979
   K = 163
   R(a) [AC] =  1.8340
   R(b) [AG] =  2.7748
   R(c) [AT] =  1.6831
   R(d) [CG] =  0.7706
   R(e) [CT] =  3.4292
   R(f) [GT] =  1.0000
   p-inv = 0.0060
   gamma shape = 0.7850 
 
   Model = GTR
   partition = 012345
   -lnL = 6931.9058
   K = 164
   freqA = 0.3010 
   freqC = 0.1627 
   freqG = 0.2135 
   freqT = 0.3229 
   R(a) [AC] =  2.1622
   R(b) [AG] =  2.5079
   R(c) [AT] =  1.3620
   R(d) [CG] =  1.1190
   R(e) [CT] =  3.9505
   R(f) [GT] =  1.0000 
 
   Model = GTR+I
   partition = 012345
   -lnL = 6772.2308
   K = 165
   freqA = 0.3181 
   freqC = 0.1674 
   freqG = 0.1774 
   freqT = 0.3370 
   R(a) [AC] =  1.6788
   R(b) [AG] =  2.6069
   R(c) [AT] =  0.9044
   R(d) [CG] =  1.0186
   R(e) [CT] =  3.0633
   R(f) [GT] =  1.0000
   p-inv = 0.2540 
 
   Model = GTR+G
   partition = 012345
   -lnL = 6641.9911
   K = 165
   freqA = 0.3358 
   freqC = 0.1354 
   freqG = 0.1664 
   freqT = 0.3624 
   R(a) [AC] =  2.6034
   R(b) [AG] =  3.1022
   R(c) [AT] =  0.6695
   R(d) [CG] =  1.8519
   R(e) [CT] =  4.8859
   R(f) [GT] =  1.0000
   gamma shape = 0.6470 
 
   Model = GTR+I+G
   partition = 012345
   -lnL = 6641.4285
   K = 166
   freqA = 0.3367 
   freqC = 0.1344 
   freqG = 0.1657 
   freqT = 0.3632 
   R(a) [AC] =  2.6231
   R(b) [AG] =  3.1042
   R(c) [AT] =  0.6568
   R(d) [CG] =  1.8822
   R(e) [CT] =  4.9212
   R(f) [GT] =  1.0000
   p-inv = 0.0650
   gamma shape = 0.7670 
 
  Best-fit models should be reoptimized for comparison with unconstrained likelihood
 
Computation of likelihood scores completed. It took 00h:03:09:05.
 


---------------------------------------------------------------
*                                                             *
*             AKAIKE INFORMATION CRITERION (AIC)              *
*                                                             *
---------------------------------------------------------------
 
 Model selected: 
   Model = GTR+G
   partition = 012345
   -lnL = 6641.9911
   K = 165
   freqA = 0.3358 
   freqC = 0.1354 
   freqG = 0.1664 
   freqT = 0.3624 
   R(a) [AC] =  2.6034
   R(b) [AG] =  3.1022
   R(c) [AT] =  0.6695
   R(d) [CG] =  1.8519
   R(e) [CT] =  4.8859
   R(f) [GT] =  1.0000
   gamma shape = 0.6470 
 
Tree for the best AIC model = ((Entransia_fimbriata:0.63783457,Roya_obtusa:0.24389114):0.05203686,(Chlorokybus_atmophyticus:0.36591529,(Chaetosphaeridium_globosum:0.18739259,Mesostigma_viride:0.84858942):0.10411062):0.04808434,((Chara_vulgaris:0.01213335,Nitella_hyalina:0.00515389):0.14136508,((Tetraphis_pellucida:0.05716588,(Atrichum_angustatum:0.01869508,((Bartramia_pomiformis:0.00187703,((Orthotrichum_stellatum:0.00000001,Ulota_hutchinsiae:0.00000001):0.00941921,(Climacium_americanum:0.00182947,(Hypnum_imponens:0.00180805,(Ptychomnion_cygnisetum:0.02627436,Anomodon_rugelii:0.00359882):0.00183595):0.00181757):0.00746002):0.00188188):0.00561878,(Buxbaumia_aphylla:0.03656139,(Funaria_hygrometrica:0.00186753,Physcomitrella_patens:0.00000001):0.00186362):0.00000012):0.00605284):0.00106088):0.00926505,(Sphagnum_palustre:0.02734502,((Huperzia_squarrosa:0.07439228,(Treubia_lacunosa:0.00558793,(Marchantia_polymorpha:0.01726584,Pleurozia_purpurea:0.02655188):0.00391683):0.05462194):0.02971210,(Phaeoceros_laevis:0.10842864,(Cycas_taitungensis:0.03317116,(Butomus_umbellatus:0.01146116,(Spirodela_polyrhiza:0.01486871,((Amborella_trichopoda|nad9:0.01950620,Liriodendron_tulipifera:0.00313347):0.00445649,((Phoenix_dactylifera:0.00324016,((Tripsacum_dactyloides:0.00000008,((Zea_luxurians:0.00162724,(Zea_mays_subsp_parviglumis:0.00000001,Zea_mays_subsp_mays:0.00000001):0.00000001):0.00000011,(Sorghum_bicolor:0.00000001,Zea_perennis:0.00000001):0.00000001):0.00162599):0.00495895,((Oryza_sativa_Indica_Group:0.00000001,(Oryza_rufipogon:0.00000001,Oryza_sativa_Japonica_Group:0.00000009):0.00000001):0.00000001,(Triticum_timopheevii:0.00000001,(Aegilops_speltoides:0.00000001,Triticum_aestivum:0.00000001):0.00000001):0.00161894):0.00159742):0.00659079):0.01662587,(Nelumbo_nucifera:0.00641557,(Vitis_vinifera:0.00323185,(Helianthus_annuus:0.00818314,((Daucus_carota_subsp_sativus:0.01159468,Vaccinium_macrocarpon:0.00993754):0.00000013,((Malus_x_domestica:0.00700839,((Beta_vulgaris_subsp_vulgaris:0.00340133,(Beta_macrocarpa:0.00000013,Beta_vulgaris_subsp_maritima:0.00000001):0.00000001):0.00544676,(Silene_latifolia:0.00321825,Silene_vulgaris:0.00352541):0.00671369):0.02278195):0.00475113,((Nicotiana_tabacum:0.00525031,(Boea_hygrometrica:0.00632677,(Salvia_miltiorrhiza:0.00657070,(Mimulus_guttatus:0.00000011,Ajuga_reptans:0.01827169):0.00000011):0.00192012):0.00326528):0.00301725,((Asclepias_syriaca:0.01191624,Rhazya_stricta:0.00167906):0.00502601,(((Vigna_angularis:0.00164186,Vigna_radiata:0.00000008):0.00165102,(Glycine_max:0.00165101,(Lotus_japonicus:0.00494792,Millettia_pinnata:0.00661774):0.00000010):0.00000013):0.00332055,((Ricinus_communis:0.01168675,(Citrullus_lanatus:0.00567515,(Cucumis_sativus:0.01079638,Cucurbita_pepo:0.00551009):0.00318328):0.00763123):0.00326661,((Arabidopsis_thaliana:0.00666113,(Brassica_juncea:0.00000002,((Brassica_carinata:0.00325430,Brassica_napus:0.00000001):0.00000012,(Brassica_oleracea:0.00000002,(Raphanus_sativus:0.00000001,Brassica_rapa_subsp_campestris:0.00000002):0.00000008):0.00000008):0.00000009):0.00157286):0.00497671,(Batis_maritima:0.01168908,Carica_papaya:0.00654259):0.00167741):0.00326877):0.00000108):0.00165942):0.00165141):0.00000010):0.00328385):0.00163125):0.00323995):0.00837156):0.00000207):0.00422255):0.00420709):0.00595695):0.06743179):0.10872922):0.00979159):0.01051886):0.01459750):0.05910922):0.10116945);
 
 
* AIC MODEL SELECTION : Selection uncertainty
 
Model             -lnL    K      AIC       delta       weight   cumWeight
------------------------------------------------------------------------- 
GTR+G       6641.99109   165  13613.982180   0.000000    0.607646   0.607646 
GTR+I+G     6641.42852   166  13614.857040   0.874860    0.392354   1.000000 
HKY+G       6674.35464   161  13670.709280  56.727100   2.92e-013   1.000000 
HKY+I+G     6674.22564   162  13672.451280  58.469100   1.22e-013   1.000000 
SYM+G       6744.29962   162  13812.599240  198.617060   4.51e-044   1.000000 
SYM+I+G     6744.29790   163  13814.595800  200.613620   1.66e-044   1.000000 
K80+G       6765.51960   158  13847.039200  233.057020   1.50e-051   1.000000 
K80+I+G     6765.47430   159  13848.948600  234.966420   5.77e-052   1.000000 
GTR+I       6772.23078   165  13874.461560  260.479380   1.66e-057   1.000000 
HKY+I       6785.07560   161  13892.151200  278.169020   2.40e-061   1.000000 
F81+G       6788.64747   160  13897.294940  283.312760   1.83e-062   1.000000 
F81+I+G     6787.97224   161  13897.944480  283.962300   1.32e-062   1.000000 
JC+G        6844.98186   157  14003.963720  389.981540   1.26e-085   1.000000 
JC+I+G      6844.88551   158  14005.771020  391.788840   5.10e-086   1.000000 
SYM+I       6842.47185   162  14008.943700  394.961520   1.04e-086   1.000000 
K80+I       6861.05137   158  14038.102740  424.120560   4.86e-093   1.000000 
F81+I       6883.79609   160  14087.592180  473.610000   8.72e-104   1.000000 
JC+I        6933.56661   157  14181.133220  567.151040   4.25e-124   1.000000 
GTR         6931.90581   164  14191.811620  577.829440   2.04e-126   1.000000 
HKY         6954.73024   160  14229.460480  615.478300   1.36e-134   1.000000 
SYM         6982.85203   161  14287.704060  673.721880   3.07e-147   1.000000 
K80         7012.58035   157  14339.160700  725.178520   2.06e-158   1.000000 
F81         7040.75686   159  14399.513720  785.531540   1.61e-171   1.000000 
JC          7079.20748   156  14470.414960  856.432780   6.48e-187   1.000000
-------------------------------------------------------------------------
-lnL:	negative log likelihod
 K:	number of estimated parameters
 AIC:	Akaike Information Criterion
 delta:	AIC difference
 weight:	AIC weight
 cumWeight:	cumulative AIC weight
 
 
* AIC MODEL SELECTION : Confidence interval
 
There are 24 models in the 100% confidence interval: [ GTR+G GTR+I+G HKY+G HKY+I+G SYM+G SYM+I+G K80+G K80+I+G GTR+I HKY+I F81+G F81+I+G JC+G JC+I+G SYM+I K80+I F81+I JC+I GTR HKY SYM K80 F81 JC ] 
 
 
* AIC MODEL SELECTION : Best Model's command line
 
phyml  -i /tmp/jmodeltest3110391913891724003.phy -d nt -n 1 -b 0 --run_id GTR+G -m 012345 -f m -c 4 -a e --no_memory_check -o tlr -s SPR
 
 
 
---------------------------------------------------------------
*                                                             *
*                    MODEL AVERAGED PHYLOGENY                 *
*                                                             *
---------------------------------------------------------------
 
Selection criterion: . . . . AIC
Confidence interval: . . . . 1.00
Consensus type:. . . . . . . 50% majority rule
 
 
Using 24 models in the 1.00 confidence interval = GTR+G GTR+I+G HKY+G HKY+I+G SYM+G SYM+I+G K80+G K80+I+G GTR+I HKY+I F81+G F81+I+G JC+G JC+I+G SYM+I K80+I F81+I JC+I GTR HKY SYM K80 F81 JC  
 
Species in order:
 
    1. Entransia_fimbriata
    2. Roya_obtusa
    3. Chlorokybus_atmophyticus
    4. Chaetosphaeridium_globosum
    5. Mesostigma_viride
    6. Chara_vulgaris
    7. Nitella_hyalina
    8. Tetraphis_pellucida
    9. Atrichum_angustatum
    10. Bartramia_pomiformis
    11. Orthotrichum_stellatum
    12. Ulota_hutchinsiae
    13. Climacium_americanum
    14. Hypnum_imponens
    15. Ptychomnion_cygnisetum
    16. Anomodon_rugelii
    17. Buxbaumia_aphylla
    18. Funaria_hygrometrica
    19. Physcomitrella_patens
    20. Sphagnum_palustre
    21. Huperzia_squarrosa
    22. Treubia_lacunosa
    23. Marchantia_polymorpha
    24. Pleurozia_purpurea
    25. Phaeoceros_laevis
    26. Cycas_taitungensis
    27. Butomus_umbellatus
    28. Spirodela_polyrhiza
    29. Amborella_trichopoda|nad9
    30. Liriodendron_tulipifera
    31. Phoenix_dactylifera
    32. Tripsacum_dactyloides
    33. Zea_luxurians
    34. Zea_mays_subsp_parviglumis
    35. Zea_mays_subsp_mays
    36. Sorghum_bicolor
    37. Zea_perennis
    38. Oryza_sativa_Indica_Group
    39. Oryza_rufipogon
    40. Oryza_sativa_Japonica_Group
    41. Triticum_timopheevii
    42. Aegilops_speltoides
    43. Triticum_aestivum
    44. Nelumbo_nucifera
    45. Vitis_vinifera
    46. Helianthus_annuus
    47. Daucus_carota_subsp_sativus
    48. Vaccinium_macrocarpon
    49. Malus_x_domestica
    50. Beta_vulgaris_subsp_vulgaris
    51. Beta_macrocarpa
    52. Beta_vulgaris_subsp_maritima
    53. Silene_latifolia
    54. Silene_vulgaris
    55. Nicotiana_tabacum
    56. Boea_hygrometrica
    57. Salvia_miltiorrhiza
    58. Mimulus_guttatus
    59. Ajuga_reptans
    60. Asclepias_syriaca
    61. Rhazya_stricta
    62. Vigna_angularis
    63. Vigna_radiata
    64. Glycine_max
    65. Lotus_japonicus
    66. Millettia_pinnata
    67. Ricinus_communis
    68. Citrullus_lanatus
    69. Cucumis_sativus
    70. Cucurbita_pepo
    71. Arabidopsis_thaliana
    72. Brassica_juncea
    73. Brassica_carinata
    74. Brassica_napus
    75. Brassica_oleracea
    76. Raphanus_sativus
    77. Brassica_rapa_subsp_campestris
    78. Batis_maritima
    79. Carica_papaya
 
Bipartitions included in the consensus tree
 
    1234567891111111111222222222233333333334444444444555555555566666666667777777777
             0123456789012345678901234567890123456789012345678901234567890123456789
    ******************************************************************************* ( 1.0 )
    **----------------------------------------------------------------------------- ( 1.0 )
    --***-------------------------------------------------------------------------- ( 1.0 )
    ---**-------------------------------------------------------------------------- ( 1.0 )
    -----************************************************************************** ( 1.0 )
    -----**------------------------------------------------------------------------ ( 1.0 )
    -------************************************************************************ ( 1.0 )
    -------************------------------------------------------------------------ ( 1.0 )
    --------***********------------------------------------------------------------ ( 1.0 )
    ---------**********------------------------------------------------------------ ( 1.0 )
    ---------*******--------------------------------------------------------------- ( 1.0 )
    ----------******--------------------------------------------------------------- ( 1.0 )
    ----------**------------------------------------------------------------------- ( 1.0 )
    ------------****--------------------------------------------------------------- ( 1.0 )
    -------------***--------------------------------------------------------------- ( 1.0 )
    --------------**--------------------------------------------------------------- ( 1.0 )
    ----------------***------------------------------------------------------------ ( 1.0 )
    -----------------**------------------------------------------------------------ ( 1.0 )
    -------------------************************************************************ ( 1.0 )
    --------------------*********************************************************** ( 1.0 )
    --------------------****------------------------------------------------------- ( 1.0 )
    ---------------------***------------------------------------------------------- ( 1.0 )
    ----------------------**------------------------------------------------------- ( 1.0 )
    ------------------------******************************************************* ( 1.0 )
    -------------------------****************************************************** ( 1.0 )
    --------------------------***************************************************** ( 1.0 )
    ---------------------------**************************************************** ( 1.0 )
    ----------------------------*************************************************** ( 1.0 )
    ----------------------------**------------------------------------------------- ( 1.0 )
    ------------------------------************************************************* ( 1.0 )
    ------------------------------*************------------------------------------ ( 1.0 )
    -------------------------------************------------------------------------ ( 1.0 )
    -------------------------------******------------------------------------------ ( 1.0 )
    --------------------------------*****------------------------------------------ ( 1.0 )
    --------------------------------***-------------------------------------------- ( 0.60765 )
    ---------------------------------**-------------------------------------------- ( 1.0 )
    -----------------------------------**------------------------------------------ ( 0.60765 )
    -------------------------------------******------------------------------------ ( 1.0 )
    -------------------------------------***--------------------------------------- ( 0.60765 )
    --------------------------------------**--------------------------------------- ( 0.60765 )
    ----------------------------------------***------------------------------------ ( 1.0 )
    -----------------------------------------**------------------------------------ ( 1.0 )
    -------------------------------------------************************************ ( 1.0 )
    --------------------------------------------*********************************** ( 1.0 )
    ---------------------------------------------********************************** ( 1.0 )
    ----------------------------------------------********************************* ( 1.0 )
    ----------------------------------------------**------------------------------- ( 0.60765 )
    ------------------------------------------------******************************* ( 1.0 )
    ------------------------------------------------******------------------------- ( 1.0 )
    -------------------------------------------------*****------------------------- ( 1.0 )
    -------------------------------------------------***--------------------------- ( 1.0 )
    --------------------------------------------------**--------------------------- ( 1.0 )
    ----------------------------------------------------**------------------------- ( 1.0 )
    ------------------------------------------------------************************* ( 1.0 )
    ------------------------------------------------------*****-------------------- ( 1.0 )
    -------------------------------------------------------****-------------------- ( 1.0 )
    --------------------------------------------------------***-------------------- ( 1.0 )
    ---------------------------------------------------------**-------------------- ( 0.60765 )
    -----------------------------------------------------------******************** ( 1.0 )
    -----------------------------------------------------------**------------------ ( 1.0 )
    -------------------------------------------------------------****************** ( 1.0 )
    -------------------------------------------------------------*****------------- ( 1.0 )
    -------------------------------------------------------------**---------------- ( 1.0 )
    ---------------------------------------------------------------***------------- ( 0.60765 )
    ----------------------------------------------------------------**------------- ( 0.60765 )
    ------------------------------------------------------------------************* ( 0.60765 )
    ------------------------------------------------------------------****--------- ( 1.0 )
    -------------------------------------------------------------------***--------- ( 1.0 )
    --------------------------------------------------------------------**--------- ( 1.0 )
    ----------------------------------------------------------------------********* ( 1.0 )
    ----------------------------------------------------------------------*******-- ( 1.0 )
    -----------------------------------------------------------------------******-- ( 1.0 )
    ------------------------------------------------------------------------*****-- ( 1.0 )
    ------------------------------------------------------------------------**----- ( 1.0 )
    --------------------------------------------------------------------------***-- ( 1.0 )
    ---------------------------------------------------------------------------**-- ( 1.0 )
    -----------------------------------------------------------------------------** ( 1.0 )

 
    +-----------79 Roya_obtusa
+-155
|   +--------------------------------78 Entransia_fimbriata
|
|        +--------------------------------------------77 Mesostigma_viride
|   +--153
|   |    +--------76 Chaetosphaeridium_globosum
+-154
|   +------------------75 Chlorokybus_atmophyticus
|
|                                         +--74 Liriodendron_tulipifera
|                                     +-143
|                                     |   +--73 Amborella_trichopoda|nad9
|                                 +-144
|                                 |   |                       +--72 Vaccinium_macrocarpon
|                                 |   |                   +-137
|                                 |   |                   |   +--71 Daucus_carota_subsp_sativus
|                                 |   |               +-138
|                                 |   |               |   |               +--70 Rhazya_stricta
|                                 |   |               |   |           +-133
|                                 |   |               |   |           |   +--69 Asclepias_syriaca
|                                 |   |               |   |       +-134
|                                 |   |               |   |       |   |                           +--68 Brassica_napus
|                                 |   |               |   |       |   |                       +-126
|                                 |   |               |   |       |   |                       |   +--67 Brassica_carinata
|                                 |   |               |   |       |   |                   +-127
|                                 |   |               |   |       |   |                   |   |       +--66 Brassica_rapa_subsp_campestris
|                                 |   |               |   |       |   |                   |   |   +-124
|                                 |   |               |   |       |   |                   |   |   |   +--65 Raphanus_sativus
|                                 |   |               |   |       |   |                   |   +-125
|                                 |   |               |   |       |   |                   |       +--64 Brassica_oleracea
|                                 |   |               |   |       |   |               +-128
|                                 |   |               |   |       |   |               |   +--63 Brassica_juncea
|                                 |   |               |   |       |   |           +-129
|                                 |   |               |   |       |   |           |   +--62 Arabidopsis_thaliana
|                                 |   |               |   |       |   |       +-130
|                                 |   |               |   |       |   |       |   |   +--61 Carica_papaya
|                                 |   |               |   |       |   |       |   +-123
|                                 |   |               |   |       |   |       |       +--60 Batis_maritima
|                                 |   |               |   |       |   |   +-131
|                                 |   |               |   |       |   |   |   |           +--59 Cucurbita_pepo
|                                 |   |               |   |       |   |   |   |       +-120
|                                 |   |               |   |       |   |   |   |       |   +--58 Cucumis_sativus
|                                 |   |               |   |       |   |   |   |   +-121
|                                 |   |               |   |       |   |   |   |   |   +--57 Citrullus_lanatus
|                                 |   |               |   |       |   |   |   +-122
|                                 |   |               |   |       |   |   |       +--56 Ricinus_communis
|                                 |   |               |   |       |   +-132
|                                 |   |               |   |       |       |           +--55 Millettia_pinnata
|                                 |   |               |   |       |       |       +-117
|                                 |   |               |   |       |       |       |   +--54 Lotus_japonicus
|                                 |   |               |   |       |       |   +-118
|                                 |   |               |   |       |       |   |   +--53 Glycine_max
|                                 |   |               |   |       |       +-119
|                                 |   |               |   |       |           |   +--52 Vigna_radiata
|                                 |   |               |   |       |           +-116
|                                 |   |               |   |       |               +--51 Vigna_angularis
|                                 |   |               |   |   +-135
|                                 |   |               |   |   |   |               +--50 Ajuga_reptans
|                                 |   |               |   |   |   |           +-112
|                                 |   |               |   |   |   |           |   +--49 Mimulus_guttatus
|                                 |   |               |   |   |   |       +-113
|                                 |   |               |   |   |   |       |   +--48 Salvia_miltiorrhiza
|                                 |   |               |   |   |   |   +-114
|                                 |   |               |   |   |   |   |   +--47 Boea_hygrometrica
|                                 |   |               |   |   |   +-115
|                                 |   |               |   |   |       +--46 Nicotiana_tabacum
|                                 |   |               |   +-136
|                                 |   |               |       |               +--45 Beta_vulgaris_subsp_maritima
|                                 |   |               |       |           +-108
|                                 |   |               |       |           |   +--44 Beta_macrocarpa
|                                 |   |               |       |       +-109
|                                 |   |               |       |       |   +--43 Beta_vulgaris_subsp_vulgaris
|                                 |   |               |       |   +-110
|                                 |   |               |       |   |   |   +--42 Silene_vulgaris
|                                 |   |               |       |   |   +-107
|                                 |   |               |       |   |       +--41 Silene_latifolia
|                                 |   |               |       +-111
|                                 |   |               |           +--40 Malus_x_domestica
|                                 |   |           +-139
|                                 |   |           |   +--39 Helianthus_annuus
|                                 |   |       +-140
|                                 |   |       |   +--38 Vitis_vinifera
|                                 |   |   +-141
|                                 |   |   |   +--37 Nelumbo_nucifera
|                                 |   +-142
|                                 |       |                   +--36 Oryza_sativa_Japonica_Group
|                                 |       |               +-102
|                                 |       |               |   +--35 Oryza_rufipogon
|                                 |       |           +-103
|                                 |       |           |   +--34 Oryza_sativa_Indica_Group
|                                 |       |       +-104
|                                 |       |       |   |       +--33 Triticum_aestivum
|                                 |       |       |   |   +-100
|                                 |       |       |   |   |   +--32 Aegilops_speltoides
|                                 |       |       |   +-101
|                                 |       |       |       +--31 Triticum_timopheevii
|                                 |       |   +-105
|                                 |       |   |   |               +--30 Zea_mays_subsp_mays
|                                 |       |   |   |           +--96
|                                 |       |   |   |           |   +--29 Zea_mays_subsp_parviglumis
|                                 |       |   |   |       +--97
|                                 |       |   |   |       |   +--28 Zea_luxurians
|                                 |       |   |   |   +--98
|                                 |       |   |   |   |   |   +--27 Zea_perennis
|                                 |       |   |   |   |   +--95
|                                 |       |   |   |   |       +--26 Sorghum_bicolor
|                                 |       |   |   +--99
|                                 |       |   |       +--25 Tripsacum_dactyloides
|                                 |       +-106
|                                 |           +--24 Phoenix_dactylifera
|                             +-145
|                             |   +--23 Spirodela_polyrhiza
|                         +-146
|                         |   +--22 Butomus_umbellatus
|                    +--147
|                    |    +--21 Cycas_taitungensis
|                +-148
|                |   +---20 Phaeoceros_laevis
|            +-149
|            |   |           +--19 Pleurozia_purpurea
|            |   |       +--92
|            |   |       |   +--18 Marchantia_polymorpha
|            |   |   +--93
|            |   |   |   +--17 Treubia_lacunosa
|            |   +--94
|            |       +--16 Huperzia_squarrosa
|        +-150
|        |   +--15 Sphagnum_palustre
|    +-151
|    |   |                       +--14 Ulota_hutchinsiae
|    |   |                   +--86
|    |   |                   |   +--13 Orthotrichum_stellatum
|    |   |               +--87
|    |   |               |   |           +--12 Anomodon_rugelii
|    |   |               |   |       +--83
|    |   |               |   |       |   +--11 Ptychomnion_cygnisetum
|    |   |               |   |   +--84
|    |   |               |   |   |   +--10 Hypnum_imponens
|    |   |               |   +--85
|    |   |               |       +---9 Climacium_americanum
|    |   |           +--88
|    |   |           |   +---8 Bartramia_pomiformis
|    |   |       +--89
|    |   |       |   |       +---7 Physcomitrella_patens
|    |   |       |   |   +--81
|    |   |       |   |   |   +---6 Funaria_hygrometrica
|    |   |       |   +--82
|    |   |       |       +---5 Buxbaumia_aphylla
|    |   |   +--90
|    |   |   |   +---4 Atrichum_angustatum
|    |   +--91
|    |       +---3 Tetraphis_pellucida
+--152
     |      +---2 Nitella_hyalina
     +-----80
            +---1 Chara_vulgaris

 
(((Chara_vulgaris:0.0121333500,Nitella_hyalina:0.0051538900):1.0000:0.1413650800,((Tetraphis_pellucida:0.0571658800,(Atrichum_angustatum:0.0186950800,((Buxbaumia_aphylla:0.0365613900,(Funaria_hygrometrica:0.0018675300,Physcomitrella_patens:0.0000000100):1.0000:0.0018636200):1.0000:0.0000001200,(Bartramia_pomiformis:0.0018770300,((Climacium_americanum:0.0018294700,(Hypnum_imponens:0.0018080500,(Ptychomnion_cygnisetum:0.0262743600,Anomodon_rugelii:0.0035988200):1.0000:0.0018359500):1.0000:0.0018175700):1.0000:0.0074600200,(Orthotrichum_stellatum:0.0000000100,Ulota_hutchinsiae:0.0000000100):1.0000:0.0094192100):1.0000:0.0018818800):1.0000:0.0056187800):1.0000:0.0060528400):1.0000:0.0010608800):1.0000:0.0092650500,(Sphagnum_palustre:0.0273450200,((Huperzia_squarrosa:0.0743922800,(Treubia_lacunosa:0.0055879300,(Marchantia_polymorpha:0.0172658400,Pleurozia_purpurea:0.0265518800):1.0000:0.0039168300):1.0000:0.0546219400):1.0000:0.0297121000,(Phaeoceros_laevis:0.1084286400,(Cycas_taitungensis:0.0331711600,(Butomus_umbellatus:0.0114611600,(Spirodela_polyrhiza:0.0148687100,(((Phoenix_dactylifera:0.0032401600,((Tripsacum_dactyloides:0.0000000800,((Sorghum_bicolor:0.0000000100,Zea_perennis:0.0000000100):0.6076:0.0000000100,(Zea_luxurians:0.0016272400,(Zea_mays_subsp_parviglumis:0.0000000100,Zea_mays_subsp_mays:0.0000000100):1.0000:0.0000000100):0.6076:0.0000001100):1.0000:0.0016259900):1.0000:0.0049589500,((Triticum_timopheevii:0.0000000100,(Aegilops_speltoides:0.0000000100,Triticum_aestivum:0.0000000100):1.0000:0.0000000100):1.0000:0.0016189400,(Oryza_sativa_Indica_Group:0.0000000100,(Oryza_rufipogon:0.0000000100,Oryza_sativa_Japonica_Group:0.0000000900):0.6076:0.0000000100):0.6076:0.0000000100):1.0000:0.0015974200):1.0000:0.0065907900):1.0000:0.0166258700,(Nelumbo_nucifera:0.0064155700,(Vitis_vinifera:0.0032318500,(Helianthus_annuus:0.0081831400,(((Malus_x_domestica:0.0070083900,((Silene_latifolia:0.0032182500,Silene_vulgaris:0.0035254100):1.0000:0.0067136900,(Beta_vulgaris_subsp_vulgaris:0.0034013300,(Beta_macrocarpa:0.0000001300,Beta_vulgaris_subsp_maritima:0.0000000100):1.0000:0.0000000100):1.0000:0.0054467600):1.0000:0.0227819500):1.0000:0.0047511300,((Nicotiana_tabacum:0.0052503100,(Boea_hygrometrica:0.0063267700,(Salvia_miltiorrhiza:0.0065707000,(Mimulus_guttatus:0.0000001100,Ajuga_reptans:0.0182716900):0.6076:0.0000001100):1.0000:0.0019201200):1.0000:0.0032652800):1.0000:0.0030172500,((((Vigna_angularis:0.0016418600,Vigna_radiata:0.0000000800):1.0000:0.0016510200,(Glycine_max:0.0016510100,(Lotus_japonicus:0.0049479200,Millettia_pinnata:0.0066177400):0.6076:0.0000001000):0.6076:0.0000001300):1.0000:0.0033205500,((Ricinus_communis:0.0116867500,(Citrullus_lanatus:0.0056751500,(Cucumis_sativus:0.0107963800,Cucurbita_pepo:0.0055100900):1.0000:0.0031832800):1.0000:0.0076312300):1.0000:0.0032666100,((Batis_maritima:0.0116890800,Carica_papaya:0.0065425900):1.0000:0.0016774100,(Arabidopsis_thaliana:0.0066611300,(Brassica_juncea:0.0000000200,((Brassica_oleracea:0.0000000200,(Raphanus_sativus:0.0000000100,Brassica_rapa_subsp_campestris:0.0000000200):1.0000:0.0000000800):1.0000:0.0000000800,(Brassica_carinata:0.0032543000,Brassica_napus:0.0000000100):1.0000:0.0000001200):1.0000:0.0000000900):1.0000:0.0015728600):1.0000:0.0049767100):1.0000:0.0032687700):0.6076:0.0000010800):1.0000:0.0016594200,(Asclepias_syriaca:0.0119162400,Rhazya_stricta:0.0016790600):1.0000:0.0050260100):1.0000:0.0016514100):1.0000:0.0000001000):1.0000:0.0032838500,(Daucus_carota_subsp_sativus:0.0115946800,Vaccinium_macrocarpon:0.0099375400):0.6076:0.0000001300):1.0000:0.0016312500):1.0000:0.0032399500):1.0000:0.0083715600):1.0000:0.0000020700):1.0000:0.0042225500,(Amborella_trichopoda|nad9:0.0195062000,Liriodendron_tulipifera:0.0031334700):1.0000:0.0044564900):1.0000:0.0042070900):1.0000:0.0059569500):1.0000:0.0674317900):1.0000:0.1087292200):1.0000:0.0097915900):1.0000:0.0105188600):1.0000:0.0145975000):1.0000:0.0591092200):1.0000:0.1011694500,(Chlorokybus_atmophyticus:0.3659152900,(Chaetosphaeridium_globosum:0.1873925900,Mesostigma_viride:0.8485894200):1.0000:0.1041106200):1.0000:0.0480843400,(Entransia_fimbriata:0.6378345700,Roya_obtusa:0.2438911400):1.0000:0.0520368600);
 
Note: this tree is unrooted. Branch lengths are the expected number of substitutions per site. Labels next to parentheses represent phylogenetic uncertainty due to model selection (see documentation)


---------------------------------------------------------------
*                                                             *
*             BAYESIAN INFORMATION CRITERION (BIC)            *
*                                                             *
---------------------------------------------------------------
 
 Sample size: 570.0
 
 Model selected: 
   Model = GTR+G
   partition = 012345
   -lnL = 6641.9911
   K = 165
   freqA = 0.3358 
   freqC = 0.1354 
   freqG = 0.1664 
   freqT = 0.3624 
   R(a) [AC] =  2.6034
   R(b) [AG] =  3.1022
   R(c) [AT] =  0.6695
   R(d) [CG] =  1.8519
   R(e) [CT] =  4.8859
   R(f) [GT] =  1.0000
   gamma shape = 0.6470 
 
Tree for the best BIC model = ((Entransia_fimbriata:0.63783457,Roya_obtusa:0.24389114):0.05203686,(Chlorokybus_atmophyticus:0.36591529,(Chaetosphaeridium_globosum:0.18739259,Mesostigma_viride:0.84858942):0.10411062):0.04808434,((Chara_vulgaris:0.01213335,Nitella_hyalina:0.00515389):0.14136508,((Tetraphis_pellucida:0.05716588,(Atrichum_angustatum:0.01869508,((Bartramia_pomiformis:0.00187703,((Orthotrichum_stellatum:0.00000001,Ulota_hutchinsiae:0.00000001):0.00941921,(Climacium_americanum:0.00182947,(Hypnum_imponens:0.00180805,(Ptychomnion_cygnisetum:0.02627436,Anomodon_rugelii:0.00359882):0.00183595):0.00181757):0.00746002):0.00188188):0.00561878,(Buxbaumia_aphylla:0.03656139,(Funaria_hygrometrica:0.00186753,Physcomitrella_patens:0.00000001):0.00186362):0.00000012):0.00605284):0.00106088):0.00926505,(Sphagnum_palustre:0.02734502,((Huperzia_squarrosa:0.07439228,(Treubia_lacunosa:0.00558793,(Marchantia_polymorpha:0.01726584,Pleurozia_purpurea:0.02655188):0.00391683):0.05462194):0.02971210,(Phaeoceros_laevis:0.10842864,(Cycas_taitungensis:0.03317116,(Butomus_umbellatus:0.01146116,(Spirodela_polyrhiza:0.01486871,((Amborella_trichopoda|nad9:0.01950620,Liriodendron_tulipifera:0.00313347):0.00445649,((Phoenix_dactylifera:0.00324016,((Tripsacum_dactyloides:0.00000008,((Zea_luxurians:0.00162724,(Zea_mays_subsp_parviglumis:0.00000001,Zea_mays_subsp_mays:0.00000001):0.00000001):0.00000011,(Sorghum_bicolor:0.00000001,Zea_perennis:0.00000001):0.00000001):0.00162599):0.00495895,((Oryza_sativa_Indica_Group:0.00000001,(Oryza_rufipogon:0.00000001,Oryza_sativa_Japonica_Group:0.00000009):0.00000001):0.00000001,(Triticum_timopheevii:0.00000001,(Aegilops_speltoides:0.00000001,Triticum_aestivum:0.00000001):0.00000001):0.00161894):0.00159742):0.00659079):0.01662587,(Nelumbo_nucifera:0.00641557,(Vitis_vinifera:0.00323185,(Helianthus_annuus:0.00818314,((Daucus_carota_subsp_sativus:0.01159468,Vaccinium_macrocarpon:0.00993754):0.00000013,((Malus_x_domestica:0.00700839,((Beta_vulgaris_subsp_vulgaris:0.00340133,(Beta_macrocarpa:0.00000013,Beta_vulgaris_subsp_maritima:0.00000001):0.00000001):0.00544676,(Silene_latifolia:0.00321825,Silene_vulgaris:0.00352541):0.00671369):0.02278195):0.00475113,((Nicotiana_tabacum:0.00525031,(Boea_hygrometrica:0.00632677,(Salvia_miltiorrhiza:0.00657070,(Mimulus_guttatus:0.00000011,Ajuga_reptans:0.01827169):0.00000011):0.00192012):0.00326528):0.00301725,((Asclepias_syriaca:0.01191624,Rhazya_stricta:0.00167906):0.00502601,(((Vigna_angularis:0.00164186,Vigna_radiata:0.00000008):0.00165102,(Glycine_max:0.00165101,(Lotus_japonicus:0.00494792,Millettia_pinnata:0.00661774):0.00000010):0.00000013):0.00332055,((Ricinus_communis:0.01168675,(Citrullus_lanatus:0.00567515,(Cucumis_sativus:0.01079638,Cucurbita_pepo:0.00551009):0.00318328):0.00763123):0.00326661,((Arabidopsis_thaliana:0.00666113,(Brassica_juncea:0.00000002,((Brassica_carinata:0.00325430,Brassica_napus:0.00000001):0.00000012,(Brassica_oleracea:0.00000002,(Raphanus_sativus:0.00000001,Brassica_rapa_subsp_campestris:0.00000002):0.00000008):0.00000008):0.00000009):0.00157286):0.00497671,(Batis_maritima:0.01168908,Carica_papaya:0.00654259):0.00167741):0.00326877):0.00000108):0.00165942):0.00165141):0.00000010):0.00328385):0.00163125):0.00323995):0.00837156):0.00000207):0.00422255):0.00420709):0.00595695):0.06743179):0.10872922):0.00979159):0.01051886):0.01459750):0.05910922):0.10116945);
 
 
* BIC MODEL SELECTION : Selection uncertainty
 
Model             -lnL    K      BIC       delta       weight   cumWeight
------------------------------------------------------------------------- 
GTR+G       6641.99109   165  14331.012180   0.000000    0.931518   0.931518 
GTR+I+G     6641.42852   166  14336.232676   5.220496    0.068482   1.000000 
HKY+G       6674.35464   161  14370.356734  39.344555   2.66e-009   1.000000 
HKY+I+G     6674.22564   162  14376.444370  45.432191   1.27e-010   1.000000 
SYM+G       6744.29962   162  14516.592330  185.580151   4.69e-041   1.000000 
SYM+I+G     6744.29790   163  14522.934527  191.922347   1.97e-042   1.000000 
K80+G       6765.51960   158  14533.649745  202.637565   9.27e-045   1.000000 
K80+I+G     6765.47430   159  14539.904781  208.892602   4.06e-046   1.000000 
GTR+I       6772.23078   165  14591.491560  260.479380   2.55e-057   1.000000 
HKY+I       6785.07560   161  14591.798654  260.786475   2.19e-057   1.000000 
F81+G       6788.64747   160  14592.596758  261.584578   1.47e-057   1.000000 
F81+I+G     6787.97224   161  14597.591934  266.579755   1.21e-058   1.000000 
JC+G        6844.98186   157  14686.228629  355.216449   6.84e-078   1.000000 
JC+I+G      6844.88551   158  14692.381565  361.369385   3.15e-079   1.000000 
SYM+I       6842.47185   162  14712.936790  381.924611   1.08e-083   1.000000 
K80+I       6861.05137   158  14724.713285  393.701105   3.01e-086   1.000000 
F81+I       6883.79609   160  14782.893998  451.881818   6.99e-099   1.000000 
JC+I        6933.56661   157  14863.398129  532.385949   2.31e-116   1.000000 
GTR         6931.90581   164  14904.495983  573.483804   2.75e-125   1.000000 
HKY         6954.73024   160  14924.762298  593.750118   1.09e-129   1.000000 
SYM         6982.85203   161  14987.351514  656.339335   2.80e-143   1.000000 
K80         7012.58035   157  15021.425609  690.413429   1.12e-150   1.000000 
F81         7040.75686   159  15090.469901  759.457722   1.14e-165   1.000000 
JC          7079.20748   156  15148.334232  817.322053   3.09e-178   1.000000
-------------------------------------------------------------------------
-lnL:	negative log likelihod
K:	number of estimated parameters
BIC:	Bayesian Information Criterion
delta:	BIC difference
weight:	BIC weight
cumWeight:	cumulative BIC weight
 
 
* BIC MODEL SELECTION : Confidence interval
 
There are 24 models in the 100% confidence interval: [ GTR+G GTR+I+G HKY+G HKY+I+G SYM+G SYM+I+G K80+G K80+I+G GTR+I HKY+I F81+G F81+I+G JC+G JC+I+G SYM+I K80+I F81+I JC+I GTR HKY SYM K80 F81 JC ] 
 
 
* BIC MODEL SELECTION : Best Model's command line
 
phyml  -i /tmp/jmodeltest3110391913891724003.phy -d nt -n 1 -b 0 --run_id GTR+G -m 012345 -f m -c 4 -a e --no_memory_check -o tlr -s SPR
 
 
 
---------------------------------------------------------------
*                                                             *
*                    MODEL AVERAGED PHYLOGENY                 *
*                                                             *
---------------------------------------------------------------
 
Selection criterion: . . . . BIC
Confidence interval: . . . . 1.00
Consensus type:. . . . . . . 50% majority rule
 
 
Using 24 models in the 1.00 confidence interval = GTR+G GTR+I+G HKY+G HKY+I+G SYM+G SYM+I+G K80+G K80+I+G GTR+I HKY+I F81+G F81+I+G JC+G JC+I+G SYM+I K80+I F81+I JC+I GTR HKY SYM K80 F81 JC  
 
Species in order:
 
    1. Entransia_fimbriata
    2. Roya_obtusa
    3. Chlorokybus_atmophyticus
    4. Chaetosphaeridium_globosum
    5. Mesostigma_viride
    6. Chara_vulgaris
    7. Nitella_hyalina
    8. Tetraphis_pellucida
    9. Atrichum_angustatum
    10. Bartramia_pomiformis
    11. Orthotrichum_stellatum
    12. Ulota_hutchinsiae
    13. Climacium_americanum
    14. Hypnum_imponens
    15. Ptychomnion_cygnisetum
    16. Anomodon_rugelii
    17. Buxbaumia_aphylla
    18. Funaria_hygrometrica
    19. Physcomitrella_patens
    20. Sphagnum_palustre
    21. Huperzia_squarrosa
    22. Treubia_lacunosa
    23. Marchantia_polymorpha
    24. Pleurozia_purpurea
    25. Phaeoceros_laevis
    26. Cycas_taitungensis
    27. Butomus_umbellatus
    28. Spirodela_polyrhiza
    29. Amborella_trichopoda|nad9
    30. Liriodendron_tulipifera
    31. Phoenix_dactylifera
    32. Tripsacum_dactyloides
    33. Zea_luxurians
    34. Zea_mays_subsp_parviglumis
    35. Zea_mays_subsp_mays
    36. Sorghum_bicolor
    37. Zea_perennis
    38. Oryza_sativa_Indica_Group
    39. Oryza_rufipogon
    40. Oryza_sativa_Japonica_Group
    41. Triticum_timopheevii
    42. Aegilops_speltoides
    43. Triticum_aestivum
    44. Nelumbo_nucifera
    45. Vitis_vinifera
    46. Helianthus_annuus
    47. Daucus_carota_subsp_sativus
    48. Vaccinium_macrocarpon
    49. Malus_x_domestica
    50. Beta_vulgaris_subsp_vulgaris
    51. Beta_macrocarpa
    52. Beta_vulgaris_subsp_maritima
    53. Silene_latifolia
    54. Silene_vulgaris
    55. Nicotiana_tabacum
    56. Boea_hygrometrica
    57. Salvia_miltiorrhiza
    58. Mimulus_guttatus
    59. Ajuga_reptans
    60. Asclepias_syriaca
    61. Rhazya_stricta
    62. Vigna_angularis
    63. Vigna_radiata
    64. Glycine_max
    65. Lotus_japonicus
    66. Millettia_pinnata
    67. Ricinus_communis
    68. Citrullus_lanatus
    69. Cucumis_sativus
    70. Cucurbita_pepo
    71. Arabidopsis_thaliana
    72. Brassica_juncea
    73. Brassica_carinata
    74. Brassica_napus
    75. Brassica_oleracea
    76. Raphanus_sativus
    77. Brassica_rapa_subsp_campestris
    78. Batis_maritima
    79. Carica_papaya
 
Bipartitions included in the consensus tree
 
    1234567891111111111222222222233333333334444444444555555555566666666667777777777
             0123456789012345678901234567890123456789012345678901234567890123456789
    ******************************************************************************* ( 1.0 )
    **----------------------------------------------------------------------------- ( 1.0 )
    --***-------------------------------------------------------------------------- ( 1.0 )
    ---**-------------------------------------------------------------------------- ( 1.0 )
    -----************************************************************************** ( 1.0 )
    -----**------------------------------------------------------------------------ ( 1.0 )
    -------************************************************************************ ( 1.0 )
    -------************------------------------------------------------------------ ( 1.0 )
    --------***********------------------------------------------------------------ ( 1.0 )
    ---------**********------------------------------------------------------------ ( 1.0 )
    ---------*******--------------------------------------------------------------- ( 1.0 )
    ----------******--------------------------------------------------------------- ( 1.0 )
    ----------**------------------------------------------------------------------- ( 1.0 )
    ------------****--------------------------------------------------------------- ( 1.0 )
    -------------***--------------------------------------------------------------- ( 1.0 )
    --------------**--------------------------------------------------------------- ( 1.0 )
    ----------------***------------------------------------------------------------ ( 1.0 )
    -----------------**------------------------------------------------------------ ( 1.0 )
    -------------------************************************************************ ( 1.0 )
    --------------------*********************************************************** ( 1.0 )
    --------------------****------------------------------------------------------- ( 1.0 )
    ---------------------***------------------------------------------------------- ( 1.0 )
    ----------------------**------------------------------------------------------- ( 1.0 )
    ------------------------******************************************************* ( 1.0 )
    -------------------------****************************************************** ( 1.0 )
    --------------------------***************************************************** ( 1.0 )
    ---------------------------**************************************************** ( 1.0 )
    ----------------------------*************************************************** ( 1.0 )
    ----------------------------**------------------------------------------------- ( 1.0 )
    ------------------------------************************************************* ( 1.0 )
    ------------------------------*************------------------------------------ ( 1.0 )
    -------------------------------************------------------------------------ ( 1.0 )
    -------------------------------******------------------------------------------ ( 1.0 )
    --------------------------------*****------------------------------------------ ( 1.0 )
    --------------------------------***-------------------------------------------- ( 0.93152 )
    ---------------------------------**-------------------------------------------- ( 1.0 )
    -----------------------------------**------------------------------------------ ( 0.93152 )
    -------------------------------------******------------------------------------ ( 1.0 )
    -------------------------------------***--------------------------------------- ( 0.93152 )
    --------------------------------------**--------------------------------------- ( 0.93152 )
    ----------------------------------------***------------------------------------ ( 1.0 )
    -----------------------------------------**------------------------------------ ( 1.0 )
    -------------------------------------------************************************ ( 1.0 )
    --------------------------------------------*********************************** ( 1.0 )
    ---------------------------------------------********************************** ( 1.0 )
    ----------------------------------------------********************************* ( 1.0 )
    ----------------------------------------------**------------------------------- ( 0.93152 )
    ------------------------------------------------******************************* ( 1.0 )
    ------------------------------------------------******------------------------- ( 1.0 )
    -------------------------------------------------*****------------------------- ( 1.0 )
    -------------------------------------------------***--------------------------- ( 1.0 )
    --------------------------------------------------**--------------------------- ( 1.0 )
    ----------------------------------------------------**------------------------- ( 1.0 )
    ------------------------------------------------------************************* ( 1.0 )
    ------------------------------------------------------*****-------------------- ( 1.0 )
    -------------------------------------------------------****-------------------- ( 1.0 )
    --------------------------------------------------------***-------------------- ( 1.0 )
    ---------------------------------------------------------**-------------------- ( 0.93152 )
    -----------------------------------------------------------******************** ( 1.0 )
    -----------------------------------------------------------**------------------ ( 1.0 )
    -------------------------------------------------------------****************** ( 1.0 )
    -------------------------------------------------------------*****------------- ( 1.0 )
    -------------------------------------------------------------**---------------- ( 1.0 )
    ---------------------------------------------------------------***------------- ( 0.93152 )
    ----------------------------------------------------------------**------------- ( 0.93152 )
    ------------------------------------------------------------------************* ( 0.93152 )
    ------------------------------------------------------------------****--------- ( 1.0 )
    -------------------------------------------------------------------***--------- ( 1.0 )
    --------------------------------------------------------------------**--------- ( 1.0 )
    ----------------------------------------------------------------------********* ( 1.0 )
    ----------------------------------------------------------------------*******-- ( 1.0 )
    -----------------------------------------------------------------------******-- ( 1.0 )
    ------------------------------------------------------------------------*****-- ( 1.0 )
    ------------------------------------------------------------------------**----- ( 1.0 )
    --------------------------------------------------------------------------***-- ( 1.0 )
    ---------------------------------------------------------------------------**-- ( 1.0 )
    -----------------------------------------------------------------------------** ( 1.0 )

 
    +-----------79 Roya_obtusa
+-155
|   +--------------------------------78 Entransia_fimbriata
|
|        +--------------------------------------------77 Mesostigma_viride
|   +--153
|   |    +--------76 Chaetosphaeridium_globosum
+-154
|   +------------------75 Chlorokybus_atmophyticus
|
|                                         +--74 Liriodendron_tulipifera
|                                     +-143
|                                     |   +--73 Amborella_trichopoda|nad9
|                                 +-144
|                                 |   |                       +--72 Vaccinium_macrocarpon
|                                 |   |                   +-137
|                                 |   |                   |   +--71 Daucus_carota_subsp_sativus
|                                 |   |               +-138
|                                 |   |               |   |               +--70 Rhazya_stricta
|                                 |   |               |   |           +-133
|                                 |   |               |   |           |   +--69 Asclepias_syriaca
|                                 |   |               |   |       +-134
|                                 |   |               |   |       |   |                           +--68 Brassica_napus
|                                 |   |               |   |       |   |                       +-126
|                                 |   |               |   |       |   |                       |   +--67 Brassica_carinata
|                                 |   |               |   |       |   |                   +-127
|                                 |   |               |   |       |   |                   |   |       +--66 Brassica_rapa_subsp_campestris
|                                 |   |               |   |       |   |                   |   |   +-124
|                                 |   |               |   |       |   |                   |   |   |   +--65 Raphanus_sativus
|                                 |   |               |   |       |   |                   |   +-125
|                                 |   |               |   |       |   |                   |       +--64 Brassica_oleracea
|                                 |   |               |   |       |   |               +-128
|                                 |   |               |   |       |   |               |   +--63 Brassica_juncea
|                                 |   |               |   |       |   |           +-129
|                                 |   |               |   |       |   |           |   +--62 Arabidopsis_thaliana
|                                 |   |               |   |       |   |       +-130
|                                 |   |               |   |       |   |       |   |   +--61 Carica_papaya
|                                 |   |               |   |       |   |       |   +-123
|                                 |   |               |   |       |   |       |       +--60 Batis_maritima
|                                 |   |               |   |       |   |   +-131
|                                 |   |               |   |       |   |   |   |           +--59 Cucurbita_pepo
|                                 |   |               |   |       |   |   |   |       +-120
|                                 |   |               |   |       |   |   |   |       |   +--58 Cucumis_sativus
|                                 |   |               |   |       |   |   |   |   +-121
|                                 |   |               |   |       |   |   |   |   |   +--57 Citrullus_lanatus
|                                 |   |               |   |       |   |   |   +-122
|                                 |   |               |   |       |   |   |       +--56 Ricinus_communis
|                                 |   |               |   |       |   +-132
|                                 |   |               |   |       |       |           +--55 Millettia_pinnata
|                                 |   |               |   |       |       |       +-117
|                                 |   |               |   |       |       |       |   +--54 Lotus_japonicus
|                                 |   |               |   |       |       |   +-118
|                                 |   |               |   |       |       |   |   +--53 Glycine_max
|                                 |   |               |   |       |       +-119
|                                 |   |               |   |       |           |   +--52 Vigna_radiata
|                                 |   |               |   |       |           +-116
|                                 |   |               |   |       |               +--51 Vigna_angularis
|                                 |   |               |   |   +-135
|                                 |   |               |   |   |   |               +--50 Ajuga_reptans
|                                 |   |               |   |   |   |           +-112
|                                 |   |               |   |   |   |           |   +--49 Mimulus_guttatus
|                                 |   |               |   |   |   |       +-113
|                                 |   |               |   |   |   |       |   +--48 Salvia_miltiorrhiza
|                                 |   |               |   |   |   |   +-114
|                                 |   |               |   |   |   |   |   +--47 Boea_hygrometrica
|                                 |   |               |   |   |   +-115
|                                 |   |               |   |   |       +--46 Nicotiana_tabacum
|                                 |   |               |   +-136
|                                 |   |               |       |               +--45 Beta_vulgaris_subsp_maritima
|                                 |   |               |       |           +-108
|                                 |   |               |       |           |   +--44 Beta_macrocarpa
|                                 |   |               |       |       +-109
|                                 |   |               |       |       |   +--43 Beta_vulgaris_subsp_vulgaris
|                                 |   |               |       |   +-110
|                                 |   |               |       |   |   |   +--42 Silene_vulgaris
|                                 |   |               |       |   |   +-107
|                                 |   |               |       |   |       +--41 Silene_latifolia
|                                 |   |               |       +-111
|                                 |   |               |           +--40 Malus_x_domestica
|                                 |   |           +-139
|                                 |   |           |   +--39 Helianthus_annuus
|                                 |   |       +-140
|                                 |   |       |   +--38 Vitis_vinifera
|                                 |   |   +-141
|                                 |   |   |   +--37 Nelumbo_nucifera
|                                 |   +-142
|                                 |       |                   +--36 Oryza_sativa_Japonica_Group
|                                 |       |               +-102
|                                 |       |               |   +--35 Oryza_rufipogon
|                                 |       |           +-103
|                                 |       |           |   +--34 Oryza_sativa_Indica_Group
|                                 |       |       +-104
|                                 |       |       |   |       +--33 Triticum_aestivum
|                                 |       |       |   |   +-100
|                                 |       |       |   |   |   +--32 Aegilops_speltoides
|                                 |       |       |   +-101
|                                 |       |       |       +--31 Triticum_timopheevii
|                                 |       |   +-105
|                                 |       |   |   |               +--30 Zea_mays_subsp_mays
|                                 |       |   |   |           +--96
|                                 |       |   |   |           |   +--29 Zea_mays_subsp_parviglumis
|                                 |       |   |   |       +--97
|                                 |       |   |   |       |   +--28 Zea_luxurians
|                                 |       |   |   |   +--98
|                                 |       |   |   |   |   |   +--27 Zea_perennis
|                                 |       |   |   |   |   +--95
|                                 |       |   |   |   |       +--26 Sorghum_bicolor
|                                 |       |   |   +--99
|                                 |       |   |       +--25 Tripsacum_dactyloides
|                                 |       +-106
|                                 |           +--24 Phoenix_dactylifera
|                             +-145
|                             |   +--23 Spirodela_polyrhiza
|                         +-146
|                         |   +--22 Butomus_umbellatus
|                    +--147
|                    |    +--21 Cycas_taitungensis
|                +-148
|                |   +---20 Phaeoceros_laevis
|            +-149
|            |   |           +--19 Pleurozia_purpurea
|            |   |       +--92
|            |   |       |   +--18 Marchantia_polymorpha
|            |   |   +--93
|            |   |   |   +--17 Treubia_lacunosa
|            |   +--94
|            |       +--16 Huperzia_squarrosa
|        +-150
|        |   +--15 Sphagnum_palustre
|    +-151
|    |   |                       +--14 Ulota_hutchinsiae
|    |   |                   +--86
|    |   |                   |   +--13 Orthotrichum_stellatum
|    |   |               +--87
|    |   |               |   |           +--12 Anomodon_rugelii
|    |   |               |   |       +--83
|    |   |               |   |       |   +--11 Ptychomnion_cygnisetum
|    |   |               |   |   +--84
|    |   |               |   |   |   +--10 Hypnum_imponens
|    |   |               |   +--85
|    |   |               |       +---9 Climacium_americanum
|    |   |           +--88
|    |   |           |   +---8 Bartramia_pomiformis
|    |   |       +--89
|    |   |       |   |       +---7 Physcomitrella_patens
|    |   |       |   |   +--81
|    |   |       |   |   |   +---6 Funaria_hygrometrica
|    |   |       |   +--82
|    |   |       |       +---5 Buxbaumia_aphylla
|    |   |   +--90
|    |   |   |   +---4 Atrichum_angustatum
|    |   +--91
|    |       +---3 Tetraphis_pellucida
+--152
     |      +---2 Nitella_hyalina
     +-----80
            +---1 Chara_vulgaris

 
(((Chara_vulgaris:0.0121333500,Nitella_hyalina:0.0051538900):1.0000:0.1413650800,((Tetraphis_pellucida:0.0571658800,(Atrichum_angustatum:0.0186950800,((Buxbaumia_aphylla:0.0365613900,(Funaria_hygrometrica:0.0018675300,Physcomitrella_patens:0.0000000100):1.0000:0.0018636200):1.0000:0.0000001200,(Bartramia_pomiformis:0.0018770300,((Climacium_americanum:0.0018294700,(Hypnum_imponens:0.0018080500,(Ptychomnion_cygnisetum:0.0262743600,Anomodon_rugelii:0.0035988200):1.0000:0.0018359500):1.0000:0.0018175700):1.0000:0.0074600200,(Orthotrichum_stellatum:0.0000000100,Ulota_hutchinsiae:0.0000000100):1.0000:0.0094192100):1.0000:0.0018818800):1.0000:0.0056187800):1.0000:0.0060528400):1.0000:0.0010608800):1.0000:0.0092650500,(Sphagnum_palustre:0.0273450200,((Huperzia_squarrosa:0.0743922800,(Treubia_lacunosa:0.0055879300,(Marchantia_polymorpha:0.0172658400,Pleurozia_purpurea:0.0265518800):1.0000:0.0039168300):1.0000:0.0546219400):1.0000:0.0297121000,(Phaeoceros_laevis:0.1084286400,(Cycas_taitungensis:0.0331711600,(Butomus_umbellatus:0.0114611600,(Spirodela_polyrhiza:0.0148687100,(((Phoenix_dactylifera:0.0032401600,((Tripsacum_dactyloides:0.0000000800,((Sorghum_bicolor:0.0000000100,Zea_perennis:0.0000000100):0.9315:0.0000000100,(Zea_luxurians:0.0016272400,(Zea_mays_subsp_parviglumis:0.0000000100,Zea_mays_subsp_mays:0.0000000100):1.0000:0.0000000100):0.9315:0.0000001100):1.0000:0.0016259900):1.0000:0.0049589500,((Triticum_timopheevii:0.0000000100,(Aegilops_speltoides:0.0000000100,Triticum_aestivum:0.0000000100):1.0000:0.0000000100):1.0000:0.0016189400,(Oryza_sativa_Indica_Group:0.0000000100,(Oryza_rufipogon:0.0000000100,Oryza_sativa_Japonica_Group:0.0000000900):0.9315:0.0000000100):0.9315:0.0000000100):1.0000:0.0015974200):1.0000:0.0065907900):1.0000:0.0166258700,(Nelumbo_nucifera:0.0064155700,(Vitis_vinifera:0.0032318500,(Helianthus_annuus:0.0081831400,(((Malus_x_domestica:0.0070083900,((Silene_latifolia:0.0032182500,Silene_vulgaris:0.0035254100):1.0000:0.0067136900,(Beta_vulgaris_subsp_vulgaris:0.0034013300,(Beta_macrocarpa:0.0000001300,Beta_vulgaris_subsp_maritima:0.0000000100):1.0000:0.0000000100):1.0000:0.0054467600):1.0000:0.0227819500):1.0000:0.0047511300,((Nicotiana_tabacum:0.0052503100,(Boea_hygrometrica:0.0063267700,(Salvia_miltiorrhiza:0.0065707000,(Mimulus_guttatus:0.0000001100,Ajuga_reptans:0.0182716900):0.9315:0.0000001100):1.0000:0.0019201200):1.0000:0.0032652800):1.0000:0.0030172500,((((Vigna_angularis:0.0016418600,Vigna_radiata:0.0000000800):1.0000:0.0016510200,(Glycine_max:0.0016510100,(Lotus_japonicus:0.0049479200,Millettia_pinnata:0.0066177400):0.9315:0.0000001000):0.9315:0.0000001300):1.0000:0.0033205500,((Ricinus_communis:0.0116867500,(Citrullus_lanatus:0.0056751500,(Cucumis_sativus:0.0107963800,Cucurbita_pepo:0.0055100900):1.0000:0.0031832800):1.0000:0.0076312300):1.0000:0.0032666100,((Batis_maritima:0.0116890800,Carica_papaya:0.0065425900):1.0000:0.0016774100,(Arabidopsis_thaliana:0.0066611300,(Brassica_juncea:0.0000000200,((Brassica_oleracea:0.0000000200,(Raphanus_sativus:0.0000000100,Brassica_rapa_subsp_campestris:0.0000000200):1.0000:0.0000000800):1.0000:0.0000000800,(Brassica_carinata:0.0032543000,Brassica_napus:0.0000000100):1.0000:0.0000001200):1.0000:0.0000000900):1.0000:0.0015728600):1.0000:0.0049767100):1.0000:0.0032687700):0.9315:0.0000010800):1.0000:0.0016594200,(Asclepias_syriaca:0.0119162400,Rhazya_stricta:0.0016790600):1.0000:0.0050260100):1.0000:0.0016514100):1.0000:0.0000001000):1.0000:0.0032838500,(Daucus_carota_subsp_sativus:0.0115946800,Vaccinium_macrocarpon:0.0099375400):0.9315:0.0000001300):1.0000:0.0016312500):1.0000:0.0032399500):1.0000:0.0083715600):1.0000:0.0000020700):1.0000:0.0042225500,(Amborella_trichopoda|nad9:0.0195062000,Liriodendron_tulipifera:0.0031334700):1.0000:0.0044564900):1.0000:0.0042070900):1.0000:0.0059569500):1.0000:0.0674317900):1.0000:0.1087292200):1.0000:0.0097915900):1.0000:0.0105188600):1.0000:0.0145975000):1.0000:0.0591092200):1.0000:0.1011694500,(Chlorokybus_atmophyticus:0.3659152900,(Chaetosphaeridium_globosum:0.1873925900,Mesostigma_viride:0.8485894200):1.0000:0.1041106200):1.0000:0.0480843400,(Entransia_fimbriata:0.6378345700,Roya_obtusa:0.2438911400):1.0000:0.0520368600);
 
Note: this tree is unrooted. Branch lengths are the expected number of substitutions per site. Labels next to parentheses represent phylogenetic uncertainty due to model selection (see documentation)
 
 
 
---------------------------------------------------------------
*                                                             *
*                    SELECTION SUMMARY                        *
*                                                             *
---------------------------------------------------------------

::Optimized Topologies Summary::

There are 22 different topologies.

Topology Id: 1
	Rank	Weight		 RF	AvgEucl		VarEucl
AIC	  1	 60.76%		  0	0.00e+00	0.00e+00
BIC	  1	 93.15%		  0	0.00e+00	0.00e+00
Models supporting:   1
                     GTR+G 

Topology Id: 2
	Rank	Weight		 RF	AvgEucl		VarEucl
AIC	  2	  0.00%		  6	1.58e-01	0.00e+00
BIC	  2	  0.00%		  6	1.58e-01	0.00e+00
Models supporting:   1
                     HKY+G 

Topology Id: 3
	Rank	Weight		 RF	AvgEucl		VarEucl
AIC	  3	 39.24%		 18	7.75e-01	3.08e-02
BIC	  3	  6.85%		 18	7.75e-01	3.08e-02
Models supporting:   2
                     HKY+I+G GTR+I+G 

Topology Id: 4
	Rank	Weight		 RF	AvgEucl		VarEucl
AIC	  4	  0.00%		 22	4.73e-01	0.00e+00
BIC	  4	  0.00%		 22	4.73e-01	0.00e+00
Models supporting:   1
                     F81+G 

Topology Id: 5
	Rank	Weight		 RF	AvgEucl		VarEucl
AIC	  5	  0.00%		 22	4.20e-01	0.00e+00
BIC	  5	  0.00%		 22	4.20e-01	0.00e+00
Models supporting:   1
                     SYM+G 

Topology Id: 6
	Rank	Weight		 RF	AvgEucl		VarEucl
AIC	  6	  0.00%		 26	1.21e+00	0.00e+00
BIC	  6	  0.00%		 26	1.21e+00	0.00e+00
Models supporting:   1
                     K80+G 

Topology Id: 7
	Rank	Weight		 RF	AvgEucl		VarEucl
AIC	  7	  0.00%		 28	8.81e-01	0.00e+00
BIC	  7	  0.00%		 28	8.81e-01	0.00e+00
Models supporting:   1
                     JC+G 

Topology Id: 8
	Rank	Weight		 RF	AvgEucl		VarEucl
AIC	  8	  0.00%		 30	8.70e-01	0.00e+00
BIC	  8	  0.00%		 30	8.70e-01	0.00e+00
Models supporting:   1
                     GTR 

Topology Id: 9
	Rank	Weight		 RF	AvgEucl		VarEucl
AIC	  9	  0.00%		 30	9.37e-01	0.00e+00
BIC	  9	  0.00%		 30	9.37e-01	0.00e+00
Models supporting:   1
                     GTR+I 

Topology Id: 10
	Rank	Weight		 RF	AvgEucl		VarEucl
AIC	 10	  0.00%		 32	6.29e-01	8.30e-05
BIC	 10	  0.00%		 32	6.29e-01	8.30e-05
Models supporting:   2
                     K80+I+G SYM+I+G 

Topology Id: 11
	Rank	Weight		 RF	AvgEucl		VarEucl
AIC	 11	  0.00%		 34	4.78e-01	0.00e+00
BIC	 11	  0.00%		 34	4.78e-01	0.00e+00
Models supporting:   1
                     F81+I+G 

Topology Id: 12
	Rank	Weight		 RF	AvgEucl		VarEucl
AIC	 12	  0.00%		 34	8.70e-01	0.00e+00
BIC	 12	  0.00%		 34	8.70e-01	0.00e+00
Models supporting:   1
                     HKY 

Topology Id: 13
	Rank	Weight		 RF	AvgEucl		VarEucl
AIC	 13	  0.00%		 36	5.43e-01	0.00e+00
BIC	 13	  0.00%		 36	5.43e-01	0.00e+00
Models supporting:   1
                     JC+I+G 

Topology Id: 14
	Rank	Weight		 RF	AvgEucl		VarEucl
AIC	 14	  0.00%		 38	8.74e-01	0.00e+00
BIC	 14	  0.00%		 38	8.74e-01	0.00e+00
Models supporting:   1
                     F81 

Topology Id: 15
	Rank	Weight		 RF	AvgEucl		VarEucl
AIC	 15	  0.00%		 38	7.00e-01	0.00e+00
BIC	 15	  0.00%		 38	7.00e-01	0.00e+00
Models supporting:   1
                     HKY+I 

Topology Id: 16
	Rank	Weight		 RF	AvgEucl		VarEucl
AIC	 16	  0.00%		 38	8.85e-01	0.00e+00
BIC	 16	  0.00%		 38	8.85e-01	0.00e+00
Models supporting:   1
                     SYM 

Topology Id: 17
	Rank	Weight		 RF	AvgEucl		VarEucl
AIC	 17	  0.00%		 40	8.63e-01	0.00e+00
BIC	 17	  0.00%		 40	8.63e-01	0.00e+00
Models supporting:   1
                     JC 

Topology Id: 18
	Rank	Weight		 RF	AvgEucl		VarEucl
AIC	 18	  0.00%		 42	1.12e+00	0.00e+00
BIC	 18	  0.00%		 42	1.12e+00	0.00e+00
Models supporting:   1
                     K80+I 

Topology Id: 19
	Rank	Weight		 RF	AvgEucl		VarEucl
AIC	 19	  0.00%		 42	1.11e+00	0.00e+00
BIC	 19	  0.00%		 42	1.11e+00	0.00e+00
Models supporting:   1
                     SYM+I 

Topology Id: 20
	Rank	Weight		 RF	AvgEucl		VarEucl
AIC	 20	  0.00%		 44	1.09e+00	0.00e+00
BIC	 20	  0.00%		 44	1.09e+00	0.00e+00
Models supporting:   1
                     F81+I 

Topology Id: 21
	Rank	Weight		 RF	AvgEucl		VarEucl
AIC	 21	  0.00%		 44	8.76e-01	0.00e+00
BIC	 21	  0.00%		 44	8.76e-01	0.00e+00
Models supporting:   1
                     K80 

Topology Id: 22
	Rank	Weight		 RF	AvgEucl		VarEucl
AIC	 22	  0.00%		 46	1.15e+00	0.00e+00
BIC	 22	  0.00%		 46	1.15e+00	0.00e+00
Models supporting:   1
                     JC+I 

 
 
 
::Best Models::
 
	Model 		f(a) 	f(c) 	f(g) 	f(t) 	kappa 	titv 	Ra	Rb	Rc	Rd	Re	Rf	pInv 	gamma
----------------------------------------------------------------------------------------------------------------------------------------
AIC 	GTR+G		0.34	0.14	0.17	0.36	0.00	0.00	  2.603   3.102   0.670   1.852   4.886   1.000 N/A	   0.65
BIC 	GTR+G		0.34	0.14	0.17	0.36	0.00	0.00	  2.603   3.102   0.670   1.852   4.886   1.000 N/A	   0.65
