# Supplementary material for: The mitochondrial genome map of Nelumbo nucifera reveals ancient evolutionary features
Source: Sci Rep. 2016 Jul 22;6:30158. doi: 10.1038/srep30158 (PMC4957087; doi:10.1038/srep30158)
Supplement: Supplementary Data S2 [file srep30158-s3.zip › jModelTest/rpl2.jmt1]

-------------------------- jModeltest 2.1.10 v20160303 --------------------------
(c) 2011-onwards D. Darriba, G.L. Taboada, R. Doallo and D. Posada,
(1) Department of Biochemistry, Genetics and Immunology
    University of Vigo, 36310 Vigo, Spain.
(2) Department of Electronics and Systems
    University of A Coruna, 15071 A Coruna, Spain.
e-mail: ddarriba@udc.es, dposada@uvigo.es
--------------------------------------------------------------------------------
 
Fri Apr 01 21:16:29 CST 2016
Linux 3.13.0-32-generic, arch: amd64, bits: 64, numcores: 48
 
--------------------------------------------------------------------------------
Citation: Darriba D, Taboada GL, Doallo R and Posada D. 2012.
          "jModelTest 2: more models, new heuristics and parallel computing".
          Nature Methods 9(8), 772.
--------------------------------------------------------------------------------
 
jModelTest 2.1.10 v20160303
Copyright (C) 2011 D. Darriba, G.L. Taboada, R. Doallo and D. Posada
This program comes with ABSOLUTELY NO WARRANTY
This is free software, and you are welcome to redistribute it under certain
conditions
 
Notice: This program may contain errors. Please inspect results carefully.
 
 
Arguments = -g 4 -i -f -AIC -BIC -a -S SPR -o rpl2.jmt1 -d rpl2.fas

Reading data file "rpl2.fas"... OK.
  number of sequences: 50
  number of sites: 975
 
 
---------------------------------------------------------------
*                                                             *
*        COMPUTATION OF LIKELIHOOD SCORES WITH PHYML          *
*                                                             *
---------------------------------------------------------------
 
::Settings::
 
 Phyml version = 20131022
 Phyml binary = phyml
 Phyml path = /usr/bin/
 Candidate models = 24
   number of substitution schemes = 3
   including models with equal/unequal base frequencies (+F)
   including models with/without a proportion of invariable sites (+I)
   including models with/without rate variation among sites (+G) (nCat = 4)
 Optimized free parameters (K) = substitution parameters + 97 branch lengths + topology 
 Base tree for likelihood calculations = ML tree
 Tree topology search operation = SPR
 
 
 
::Progress::
 
Model 		 Exec. Time 	 Total Time 	 -lnL
-------------------------------------------------------------------------
JC		00h:00:24:04	00h:00:24:06	   14858.5346	 (1/24)
SYM		00h:00:43:03	00h:00:43:06	   14763.3985	 (2/24)
F81+I		00h:00:46:05	00h:00:46:05	   14784.1124	 (3/24)
F81		00h:00:47:06	00h:00:47:07	   14817.5562	 (4/24)
GTR		00h:00:47:06	00h:00:47:07	   14725.9666	 (5/24)
HKY		00h:00:52:04	00h:00:52:05	   14733.7667	 (6/24)
SYM+I		00h:00:56:01	00h:00:56:02	   14732.9989	 (7/24)
K80		00h:00:57:06	00h:00:57:08	   14774.9374	 (8/24)
GTR+I		00h:01:04:02	00h:01:04:02	   14691.7261	 (9/24)
JC+I		00h:01:05:09	00h:01:06:00	   14827.0284	 (10/24)
HKY+I		00h:01:16:03	00h:01:16:03	   14696.3569	 (11/24)
K80+I		00h:01:20:00	00h:01:20:01	   14742.4377	 (12/24)
F81+G		00h:01:51:01	00h:01:51:01	   14617.9163	 (13/24)
HKY+G		00h:01:57:00	00h:01:57:00	   14531.4522	 (14/24)
K80+G		00h:02:03:02	00h:02:03:02	   14587.4770	 (15/24)
JC+G		00h:02:12:06	00h:02:12:06	   14670.8340	 (16/24)
SYM+G		00h:02:32:00	00h:02:32:00	   14577.8348	 (17/24)
JC+I+G		00h:02:34:02	00h:02:34:02	   14670.8325	 (18/24)
SYM+I+G		00h:02:36:07	00h:02:36:07	   14577.8365	 (19/24)
GTR+G		00h:02:43:03	00h:02:43:03	   14526.8223	 (20/24)
K80+I+G		00h:02:58:08	00h:02:58:08	   14587.4707	 (21/24)
HKY+I+G		00h:03:09:04	00h:03:09:04	   14531.3563	 (22/24)
GTR+I+G		00h:03:33:00	00h:03:33:00	   14526.8137	 (23/24)
F81+I+G		00h:03:57:02	00h:03:57:02	   14617.9142	 (24/24)
 
   Model = JC
   partition = 000000
   -lnL = 14858.5346
   K = 98 
 
   Model = JC+I
   partition = 000000
   -lnL = 14827.0284
   K = 99
   p-inv = 0.0270 
 
   Model = JC+G
   partition = 000000
   -lnL = 14670.8340
   K = 99
   gamma shape = 1.6250 
 
   Model = JC+I+G
   partition = 000000
   -lnL = 14670.8325
   K = 100
   p-inv = 0.0000
   gamma shape = 1.6250 
 
   Model = F81
   partition = 000000
   -lnL = 14817.5562
   K = 101
   freqA = 0.3067 
   freqC = 0.2160 
   freqG = 0.2297 
   freqT = 0.2477  
 
   Model = F81+I
   partition = 000000
   -lnL = 14784.1124
   K = 102
   freqA = 0.3082 
   freqC = 0.2169 
   freqG = 0.2272 
   freqT = 0.2478 
   p-inv = 0.0270 
 
   Model = F81+G
   partition = 000000
   -lnL = 14617.9163
   K = 102
   freqA = 0.3131 
   freqC = 0.2134 
   freqG = 0.2262 
   freqT = 0.2473 
   gamma shape = 1.5490 
 
   Model = F81+I+G
   partition = 000000
   -lnL = 14617.9142
   K = 103
   freqA = 0.3131 
   freqC = 0.2133 
   freqG = 0.2262 
   freqT = 0.2473 
   p-inv = 0.0000
   gamma shape = 1.5520 
 
   Model = K80
   partition = 010010
   -lnL = 14774.9374
   K = 99
   kappa = 1.7327 (ti/tv = 0.8663) 
 
   Model = K80+I
   partition = 010010
   -lnL = 14742.4377
   K = 100
   kappa = 1.7562 (ti/tv = 0.8781)
   p-inv = 0.0270 
 
   Model = K80+G
   partition = 010010
   -lnL = 14587.4770
   K = 100
   kappa = 1.8535 (ti/tv = 0.9267)
   gamma shape = 1.5780 
 
   Model = K80+I+G
   partition = 010010
   -lnL = 14587.4707
   K = 101
   kappa = 1.8537 (ti/tv = 0.9269)
   p-inv = 0.0010
   gamma shape = 1.5860 
 
   Model = HKY
   partition = 010010
   -lnL = 14733.7667
   K = 102
   freqA = 0.3043 
   freqC = 0.2165 
   freqG = 0.2252 
   freqT = 0.2540 
   kappa = 1.7425 (ti/tv = 0.8639) 
 
   Model = HKY+I
   partition = 010010
   -lnL = 14696.3569
   K = 103
   freqA = 0.3071 
   freqC = 0.2171 
   freqG = 0.2223 
   freqT = 0.2535 
   kappa = 1.7871 (ti/tv = 0.8845)
   p-inv = 0.0280 
 
   Model = HKY+G
   partition = 010010
   -lnL = 14531.4522
   K = 103
   freqA = 0.3127 
   freqC = 0.2135 
   freqG = 0.2206 
   freqT = 0.2531 
   kappa = 1.8867 (ti/tv = 0.9327)
   gamma shape = 1.4970 
 
   Model = HKY+I+G
   partition = 010010
   -lnL = 14531.3563
   K = 104
   freqA = 0.3128 
   freqC = 0.2136 
   freqG = 0.2205 
   freqT = 0.2532 
   kappa = 1.8884 (ti/tv = 0.9335)
   p-inv = 0.0030
   gamma shape = 1.5270 
 
   Model = SYM
   partition = 012345
   -lnL = 14763.3985
   K = 103
   R(a) [AC] =  1.3098
   R(b) [AG] =  2.0882
   R(c) [AT] =  1.2815
   R(d) [CG] =  1.0338
   R(e) [CT] =  1.9232
   R(f) [GT] =  1.0000 
 
   Model = SYM+I
   partition = 012345
   -lnL = 14732.9989
   K = 104
   R(a) [AC] =  1.2389
   R(b) [AG] =  2.0872
   R(c) [AT] =  1.2419
   R(d) [CG] =  1.0056
   R(e) [CT] =  1.8684
   R(f) [GT] =  1.0000
   p-inv = 0.0270 
 
   Model = SYM+G
   partition = 012345
   -lnL = 14577.8348
   K = 104
   R(a) [AC] =  1.3213
   R(b) [AG] =  2.2515
   R(c) [AT] =  1.2844
   R(d) [CG] =  0.9822
   R(e) [CT] =  1.9878
   R(f) [GT] =  1.0000
   gamma shape = 1.5710 
 
   Model = SYM+I+G
   partition = 012345
   -lnL = 14577.8365
   K = 105
   R(a) [AC] =  1.3208
   R(b) [AG] =  2.2513
   R(c) [AT] =  1.2841
   R(d) [CG] =  0.9821
   R(e) [CT] =  1.9872
   R(f) [GT] =  1.0000
   p-inv = 0.0000
   gamma shape = 1.5720 
 
   Model = GTR
   partition = 012345
   -lnL = 14725.9666
   K = 106
   freqA = 0.3026 
   freqC = 0.2093 
   freqG = 0.2296 
   freqT = 0.2586 
   R(a) [AC] =  1.3263
   R(b) [AG] =  1.9504
   R(c) [AT] =  1.0950
   R(d) [CG] =  1.1665
   R(e) [CT] =  2.0520
   R(f) [GT] =  1.0000 
 
   Model = GTR+I
   partition = 012345
   -lnL = 14691.7261
   K = 107
   freqA = 0.3051 
   freqC = 0.2136 
   freqG = 0.2232 
   freqT = 0.2580 
   R(a) [AC] =  1.2017
   R(b) [AG] =  1.9439
   R(c) [AT] =  1.0306
   R(d) [CG] =  1.1118
   R(e) [CT] =  1.9264
   R(f) [GT] =  1.0000
   p-inv = 0.0270 
 
   Model = GTR+G
   partition = 012345
   -lnL = 14526.8223
   K = 107
   freqA = 0.3145 
   freqC = 0.2044 
   freqG = 0.2217 
   freqT = 0.2594 
   R(a) [AC] =  1.2594
   R(b) [AG] =  2.0011
   R(c) [AT] =  0.9471
   R(d) [CG] =  1.1895
   R(e) [CT] =  2.1266
   R(f) [GT] =  1.0000
   gamma shape = 1.4930 
 
   Model = GTR+I+G
   partition = 012345
   -lnL = 14526.8137
   K = 108
   freqA = 0.3145 
   freqC = 0.2045 
   freqG = 0.2216 
   freqT = 0.2594 
   R(a) [AC] =  1.2552
   R(b) [AG] =  2.0010
   R(c) [AT] =  0.9450
   R(d) [CG] =  1.1886
   R(e) [CT] =  2.1211
   R(f) [GT] =  1.0000
   p-inv = 0.0010
   gamma shape = 1.5030 
 
  Best-fit models should be reoptimized for comparison with unconstrained likelihood
 
Computation of likelihood scores completed. It took 00h:03:57:02.
 


---------------------------------------------------------------
*                                                             *
*             AKAIKE INFORMATION CRITERION (AIC)              *
*                                                             *
---------------------------------------------------------------
 
 Model selected: 
   Model = GTR+G
   partition = 012345
   -lnL = 14526.8223
   K = 107
   freqA = 0.3145 
   freqC = 0.2044 
   freqG = 0.2217 
   freqT = 0.2594 
   R(a) [AC] =  1.2594
   R(b) [AG] =  2.0011
   R(c) [AT] =  0.9471
   R(d) [CG] =  1.1895
   R(e) [CT] =  2.1266
   R(f) [GT] =  1.0000
   gamma shape = 1.4930 
 
Tree for the best AIC model = (Daucus_carota_subsp_sativus:0.00000764,(Ajuga_reptans:0.02215595,Salvia_miltiorrhiza:0.00000099):0.08231372,(Chlorokybus_atmophyticus:0.29304348,((Roya_obtusa:0.40889732,Chaetosphaeridium_globosum:0.57620017):0.07606544,((Chara_vulgaris:0.00505389,Nitella_hyalina:0.00000022):0.23389134,((Huperzia_squarrosa:0.12223525,(Sphagnum_palustre:0.04551122,(Atrichum_angustatum:0.03231938,(Tetraphis_pellucida:0.01805664,(Buxbaumia_aphylla:0.06614533,((Funaria_hygrometrica:0.00678944,Physcomitrella_patens:0.00186244):0.00844366,(Bartramia_pomiformis:0.01519307,((Ptychomnion_cygnisetum:0.03960386,(Hypnum_imponens:0.00640085,Climacium_americanum:0.00547786):0.00227592):0.01172224,(Orthotrichum_stellatum:0.00107439,Ulota_hutchinsiae:0.00108247):0.00758956):0.00938609):0.00572107):0.04522448):0.00326941):0.00358261):0.02457180):0.05342246):0.02241271,((Pleurozia_purpurea:0.01838607,(Marchantia_polymorpha:0.01258828,Treubia_lacunosa:0.03256875):0.00610247):0.08036611,(Anomodon_rugelii:3.38135548,(Cycas_taitungensis:0.05028748,(Amborella_trichopoda|rpl2:0.02142927,((Phoenix_dactylifera:0.00675435,(Oryza_sativa_Japonica_Group:0.07997107,(Oryza_rufipogon:0.00000001,Oryza_sativa_Indica_Group:0.00000010):0.00004176):0.05884981):0.06828481,(Liriodendron_tulipifera:0.01637853,(Nelumbo_nucifera:0.00626334,((Nicotiana_tabacum:0.03470379,(Vaccinium_macrocarpon:0.02153610,(Asclepias_syriaca:0.12520521,Rhazya_stricta:0.00919873):0.04607889):0.01219198):0.01523867,((Cucurbita_pepo:0.02106105,(Citrullus_lanatus:0.00401384,Cucumis_sativus:0.03700839):0.00945432):0.01654283,(Vitis_vinifera:0.01064928,(Carica_papaya:0.00857463,(Batis_maritima:0.02257590,(Arabidopsis_thaliana:0.00922469,((Brassica_oleracea:0.00000001,(Brassica_juncea:0.00000006,(Brassica_napus:0.00000001,Brassica_rapa_subsp_campestris:0.00000009):0.00000007):0.00000001):0.00000009,(Raphanus_sativus:0.00213791,Brassica_carinata:0.00106763):0.00000009):0.00806791):0.03773152):0.01653616):0.01290491):0.00000008):0.00247456):0.01182249):0.01109480):0.00630886):0.01344816):0.06731621):0.79146835):1.09346835):0.02086094):0.19513394):0.21183751):0.25361457):1.06805273);
 
 
* AIC MODEL SELECTION : Selection uncertainty
 
Model             -lnL    K      AIC       delta       weight   cumWeight
------------------------------------------------------------------------- 
GTR+G       14526.82232   107  29267.644640   0.000000    0.471834   0.471834 
HKY+G       14531.45223   103  29268.904460   1.259820    0.251317   0.723151 
GTR+I+G     14526.81365   108  29269.627300   1.982660    0.175089   0.898240 
HKY+I+G     14531.35633   104  29270.712660   3.068020    0.101760   1.000000 
SYM+G       14577.83484   104  29363.669680  96.025040   6.64e-022   1.000000 
SYM+I+G     14577.83653   105  29365.673060  98.028420   2.44e-022   1.000000 
K80+G       14587.47695   100  29374.953900  107.309260   2.35e-024   1.000000 
K80+I+G     14587.47068   101  29376.941360  109.296720   8.72e-025   1.000000 
F81+G       14617.91626   102  29439.832520  172.187880   1.92e-038   1.000000 
F81+I+G     14617.91421   103  29441.828420  174.183780   7.08e-039   1.000000 
JC+G        14670.83401   99  29539.668020  272.023380   4.02e-060   1.000000 
JC+I+G      14670.83247   100  29541.664940  274.020300   1.48e-060   1.000000 
GTR+I       14691.72612   107  29597.452240  329.807600   1.14e-072   1.000000 
HKY+I       14696.35691   103  29598.713820  331.069180   6.07e-073   1.000000 
GTR         14725.96662   106  29663.933240  396.288600   4.18e-087   1.000000 
HKY         14733.76674   102  29671.533480  403.888840   9.34e-089   1.000000 
SYM+I       14732.99894   104  29673.997880  406.353240   2.72e-089   1.000000 
K80+I       14742.43774   100  29684.875480  417.230840   1.18e-091   1.000000 
SYM         14763.39846   103  29732.796920  465.152280   4.65e-102   1.000000 
K80         14774.93741   99  29747.874820  480.230180   2.47e-105   1.000000 
F81+I       14784.11244   102  29772.224880  504.580240   1.28e-110   1.000000 
F81         14817.55620   101  29837.112400  569.467760   1.04e-124   1.000000 
JC+I        14827.02838   99  29852.056760  584.412120   5.89e-128   1.000000 
JC          14858.53463   98  29913.069260  645.424620   3.32e-141   1.000000
-------------------------------------------------------------------------
-lnL:	negative log likelihod
 K:	number of estimated parameters
 AIC:	Akaike Information Criterion
 delta:	AIC difference
 weight:	AIC weight
 cumWeight:	cumulative AIC weight
 
 
* AIC MODEL SELECTION : Confidence interval
 
There are 24 models in the 100% confidence interval: [ GTR+G HKY+G GTR+I+G HKY+I+G SYM+G SYM+I+G K80+G K80+I+G F81+G F81+I+G JC+G JC+I+G GTR+I HKY+I GTR HKY SYM+I K80+I SYM K80 F81+I F81 JC+I JC ] 
 
 
* AIC MODEL SELECTION : Best Model's command line
 
phyml  -i /tmp/jmodeltest8330210388098811002.phy -d nt -n 1 -b 0 --run_id GTR+G -m 012345 -f m -c 4 -a e --no_memory_check -o tlr -s SPR
 
 
 
---------------------------------------------------------------
*                                                             *
*                    MODEL AVERAGED PHYLOGENY                 *
*                                                             *
---------------------------------------------------------------
 
Selection criterion: . . . . AIC
Confidence interval: . . . . 1.00
Consensus type:. . . . . . . 50% majority rule
 
 
Using 24 models in the 1.00 confidence interval = GTR+G HKY+G GTR+I+G HKY+I+G SYM+G SYM+I+G K80+G K80+I+G F81+G F81+I+G JC+G JC+I+G GTR+I HKY+I GTR HKY SYM+I K80+I SYM K80 F81+I F81 JC+I JC  
 
Species in order:
 
    1. Daucus_carota_subsp_sativus
    2. Ajuga_reptans
    3. Salvia_miltiorrhiza
    4. Chlorokybus_atmophyticus
    5. Roya_obtusa
    6. Chaetosphaeridium_globosum
    7. Chara_vulgaris
    8. Nitella_hyalina
    9. Huperzia_squarrosa
    10. Sphagnum_palustre
    11. Atrichum_angustatum
    12. Tetraphis_pellucida
    13. Buxbaumia_aphylla
    14. Funaria_hygrometrica
    15. Physcomitrella_patens
    16. Bartramia_pomiformis
    17. Ptychomnion_cygnisetum
    18. Hypnum_imponens
    19. Climacium_americanum
    20. Orthotrichum_stellatum
    21. Ulota_hutchinsiae
    22. Pleurozia_purpurea
    23. Marchantia_polymorpha
    24. Treubia_lacunosa
    25. Anomodon_rugelii
    26. Cycas_taitungensis
    27. Amborella_trichopoda|rpl2
    28. Phoenix_dactylifera
    29. Oryza_sativa_Japonica_Group
    30. Oryza_rufipogon
    31. Oryza_sativa_Indica_Group
    32. Liriodendron_tulipifera
    33. Nelumbo_nucifera
    34. Nicotiana_tabacum
    35. Vaccinium_macrocarpon
    36. Asclepias_syriaca
    37. Rhazya_stricta
    38. Cucurbita_pepo
    39. Citrullus_lanatus
    40. Cucumis_sativus
    41. Vitis_vinifera
    42. Carica_papaya
    43. Batis_maritima
    44. Arabidopsis_thaliana
    45. Brassica_oleracea
    46. Brassica_juncea
    47. Brassica_napus
    48. Brassica_rapa_subsp_campestris
    49. Raphanus_sativus
    50. Brassica_carinata
 
Bipartitions included in the consensus tree
 
    12345678911111111112222222222333333333344444444445
             01234567890123456789012345678901234567890
    ************************************************** ( 1.0 )
    -**----------------------------------------------- ( 1.0 )
    ---*********************************************** ( 1.0 )
    ----********************************************** ( 1.0 )
    ----**-------------------------------------------- ( 1.0 )
    ------******************************************** ( 1.0 )
    ------**------------------------------------------ ( 1.0 )
    --------****************************************** ( 1.0 )
    --------****************-------------------------- ( 0.52817 )
    --------*************----------------------------- ( 1.0 )
    ---------************----------------------------- ( 1.0 )
    ----------***********----------------------------- ( 1.0 )
    -----------**********----------------------------- ( 1.0 )
    ------------*********----------------------------- ( 1.0 )
    -------------********----------------------------- ( 1.0 )
    -------------**----------------------------------- ( 1.0 )
    ---------------******----------------------------- ( 1.0 )
    ----------------*****----------------------------- ( 1.0 )
    ----------------***------------------------------- ( 1.0 )
    -----------------**------------------------------- ( 1.0 )
    -------------------**----------------------------- ( 1.0 )
    ---------------------***-------------------------- ( 1.0 )
    ----------------------**-------------------------- ( 1.0 )
    ------------------------************************** ( 1.0 )
    -------------------------************************* ( 1.0 )
    --------------------------************************ ( 1.0 )
    ---------------------------*********************** ( 1.0 )
    ---------------------------****------------------- ( 1.0 )
    ----------------------------***------------------- ( 1.0 )
    -----------------------------**------------------- ( 1.0 )
    -------------------------------******************* ( 1.0 )
    --------------------------------****************** ( 1.0 )
    ---------------------------------***************** ( 1.0 )
    ---------------------------------****------------- ( 1.0 )
    ----------------------------------***------------- ( 1.0 )
    -----------------------------------**------------- ( 1.0 )
    -------------------------------------************* ( 1.0 )
    -------------------------------------***---------- ( 1.0 )
    --------------------------------------**---------- ( 1.0 )
    ----------------------------------------********** ( 1.0 )
    -----------------------------------------********* ( 1.0 )
    ------------------------------------------******** ( 1.0 )
    -------------------------------------------******* ( 1.0 )
    --------------------------------------------****** ( 1.0 )
    --------------------------------------------****-- ( 0.72316 )
    ---------------------------------------------***-- ( 0.72316 )
    ----------------------------------------------**-- ( 0.72316 )
    ------------------------------------------------** ( 0.72316 )

 
                  +-50 Nitella_hyalina
               +-94
               |  +-49 Chara_vulgaris
            +-95
            |  |           +-48 Treubia_lacunosa
            |  |        +-90
            |  |        |  +-47 Marchantia_polymorpha
            |  |     +-91
            |  |     |  +-46 Pleurozia_purpurea
            |  |  +-92
            |  |  |  |                          +-45 Ulota_hutchinsiae
            |  |  |  |                       +-81
            |  |  |  |                       |  +-44 Orthotrichum_stellatum
            |  |  |  |                    +-82
            |  |  |  |                    |  |     +-43 Climacium_americanum
            |  |  |  |                    |  |  +-79
            |  |  |  |                    |  |  |  +-42 Hypnum_imponens
            |  |  |  |                    |  +-80
            |  |  |  |                    |     +-41 Ptychomnion_cygnisetum
            |  |  |  |                 +-83
            |  |  |  |                 |  +-40 Bartramia_pomiformis
            |  |  |  |              +-84
            |  |  |  |              |  |  +-39 Physcomitrella_patens
            |  |  |  |              |  +-78
            |  |  |  |              |     +-38 Funaria_hygrometrica
            |  |  |  |           +-85
            |  |  |  |           |  +-37 Buxbaumia_aphylla
            |  |  |  |        +-86
            |  |  |  |        |  +-36 Tetraphis_pellucida
            |  |  |  |     +-87
            |  |  |  |     |  +-35 Atrichum_angustatum
            |  |  |  |  +-88
            |  |  |  |  |  +-34 Sphagnum_palustre
            |  |  |  +-89
            |  |  |     +-33 Huperzia_squarrosa
            |  +-93
            |     |                              +-32 Oryza_sativa_Indica_Group
            |     |                           +-71
            |     |                           |  +-31 Oryza_rufipogon
            |     |                        +-72
            |     |                        |  +-30 Oryza_sativa_Japonica_Group
            |     |                     +-73
            |     |                     |  +-29 Phoenix_dactylifera
            |     |                  +-74
            |     |                  |  |                                   +-28 Brassica_rapa_subsp_campestris
            |     |                  |  |                                +-59
            |     |                  |  |                                |  +-27 Brassica_napus
            |     |                  |  |                             +-60
            |     |                  |  |                             |  +-26 Brassica_juncea
            |     |                  |  |                          +-61
            |     |                  |  |                          |  +-25 Brassica_oleracea
            |     |                  |  |                       +-62
            |     |                  |  |                       |  |  +-24 Brassica_carinata
            |     |                  |  |                       |  +-58
            |     |                  |  |                       |     +-23 Raphanus_sativus
            |     |                  |  |                    +-63
            |     |                  |  |                    |  +-22 Arabidopsis_thaliana
            |     |                  |  |                 +-64
            |     |                  |  |                 |  +-21 Batis_maritima
            |     |                  |  |              +-65
            |     |                  |  |              |  +-20 Carica_papaya
            |     |                  |  |           +-66
            |     |                  |  |           |  +-19 Vitis_vinifera
            |     |                  |  |        +-67
            |     |                  |  |        |  |     +-18 Cucumis_sativus
            |     |                  |  |        |  |  +-56
            |     |                  |  |        |  |  |  +-17 Citrullus_lanatus
            |     |                  |  |        |  +-57
            |     |                  |  |        |     +-16 Cucurbita_pepo
            |     |                  |  |     +-68
            |     |                  |  |     |  |        +-15 Rhazya_stricta
            |     |                  |  |     |  |     +-53
            |     |                  |  |     |  |     |  +-14 Asclepias_syriaca
            |     |                  |  |     |  |  +-54
            |     |                  |  |     |  |  |  +-13 Vaccinium_macrocarpon
            |     |                  |  |     |  +-55
            |     |                  |  |     |     +-12 Nicotiana_tabacum
            |     |                  |  |  +-69
            |     |                  |  |  |  +-11 Nelumbo_nucifera
            |     |                  |  +-70
            |     |                  |     +-10 Liriodendron_tulipifera
            |     |               +-75
            |     |               |  +--9 Amborella_trichopoda|rpl2
            |     |        +-----76
            |     |        |      +--8 Cycas_taitungensis
            |     +-------77
            |              +-----------------------------7 Anomodon_rugelii
         +-96
         |  |  +----6 Chaetosphaeridium_globosum
         |  +-52
         |     +--5 Roya_obtusa
+-------97
|        +--4 Chlorokybus_atmophyticus
|
|  +--3 Salvia_miltiorrhiza
+-51
|  +--2 Ajuga_reptans
|
+--1 Daucus_carota_subsp_sativus

 
(Daucus_carota_subsp_sativus:0.0000066700,(Ajuga_reptans:0.0221635300,Salvia_miltiorrhiza:0.0000009600):1.0000:0.0823137200,(Chlorokybus_atmophyticus:0.2929038900,((Roya_obtusa:0.4087311900,Chaetosphaeridium_globosum:0.5760656000):1.0000:0.0760583300,(((Anomodon_rugelii:3.3861938100,(Cycas_taitungensis:0.0502874800,(Amborella_trichopoda|rpl2:0.0214373600,((Liriodendron_tulipifera:0.0163833600,(Nelumbo_nucifera:0.0062653100,((Nicotiana_tabacum:0.0347077800,(Vaccinium_macrocarpon:0.0215393500,(Asclepias_syriaca:0.1252105600,Rhazya_stricta:0.0091987300):1.0000:0.0460809500):1.0000:0.0121965300):1.0000:0.0152398000,((Cucurbita_pepo:0.0210637900,(Citrullus_lanatus:0.0040156100,Cucumis_sativus:0.0370165100):1.0000:0.0094555500):1.0000:0.0165464900,(Vitis_vinifera:0.0106521300,(Carica_papaya:0.0085765100,(Batis_maritima:0.0225801000,(Arabidopsis_thaliana:0.0092265900,((Raphanus_sativus:0.0021383600,Brassica_carinata:0.0010678800):0.7232:0.0000000900,(Brassica_oleracea:0.0000000100,(Brassica_juncea:0.0000000600,(Brassica_napus:0.0000000100,Brassica_rapa_subsp_campestris:0.0000000900):0.7232:0.0000000700):0.7232:0.0000000100):0.7232:0.0000000900):1.0000:0.0080694500):1.0000:0.0377398400):1.0000:0.0165416700):1.0000:0.0129086200):1.0000:0.0000000800):1.0000:0.0024756000):1.0000:0.0118224900):1.0000:0.0110979500):1.0000:0.0063092900,(Phoenix_dactylifera:0.0067564100,(Oryza_sativa_Japonica_Group:0.0799856700,(Oryza_rufipogon:0.0000000100,Oryza_sativa_Indica_Group:0.0000001000):1.0000:0.0000414100):1.0000:0.0588625200):1.0000:0.0683027800):1.0000:0.0134481600):1.0000:0.0673162100):1.0000:0.7886665200):1.0000:1.0846376700,((Huperzia_squarrosa:0.1222352500,(Sphagnum_palustre:0.0455112200,(Atrichum_angustatum:0.0323193800,(Tetraphis_pellucida:0.0180641100,(Buxbaumia_aphylla:0.0661453300,((Funaria_hygrometrica:0.0067932500,Physcomitrella_patens:0.0018630200):1.0000:0.0084468000,(Bartramia_pomiformis:0.0151930700,((Ptychomnion_cygnisetum:0.0396203500,(Hypnum_imponens:0.0064039000,Climacium_americanum:0.0054778600):1.0000:0.0022760700):1.0000:0.0117275300,(Orthotrichum_stellatum:0.0010743900,Ulota_hutchinsiae:0.0010824700):1.0000:0.0075895600):1.0000:0.0093902100):1.0000:0.0057210700):1.0000:0.0452401400):1.0000:0.0032694100):1.0000:0.0035826100):1.0000:0.0245786900):1.0000:0.0534224600):1.0000:0.0229317600,(Pleurozia_purpurea:0.0183860700,(Marchantia_polymorpha:0.0125933200,Treubia_lacunosa:0.0325836200):1.0000:0.0061098800):1.0000:0.1006081500):0.5282:0.0501336100):1.0000:0.1520882300,(Chara_vulgaris:0.0050539800,Nitella_hyalina:0.0000002200):1.0000:0.2341267800):1.0000:0.2118276800):1.0000:0.2536145700):1.0000:1.0674874600);
 
Note: this tree is unrooted. Branch lengths are the expected number of substitutions per site. Labels next to parentheses represent phylogenetic uncertainty due to model selection (see documentation)


---------------------------------------------------------------
*                                                             *
*             BAYESIAN INFORMATION CRITERION (BIC)            *
*                                                             *
---------------------------------------------------------------
 
 Sample size: 975.0
 
 Model selected: 
   Model = HKY+G
   partition = 010010
   -lnL = 14531.4522
   K = 103
   freqA = 0.3127 
   freqC = 0.2135 
   freqG = 0.2206 
   freqT = 0.2531 
   kappa = 1.8867 (ti/tv = 0.9327)
   gamma shape = 1.4970 
 
Tree for the best BIC model = (Daucus_carota_subsp_sativus:0.00000295,(Ajuga_reptans:0.02221343,Salvia_miltiorrhiza:0.00000049):0.08255978,(Chlorokybus_atmophyticus:0.29141303,((Roya_obtusa:0.39845108,Chaetosphaeridium_globosum:0.56464978):0.07203315,((Chara_vulgaris:0.00505676,Nitella_hyalina:0.00000022):0.23460341,(((Pleurozia_purpurea:0.01836732,(Marchantia_polymorpha:0.01259441,Treubia_lacunosa:0.03266412):0.00617778):0.10061042,(Huperzia_squarrosa:0.12222548,(Sphagnum_palustre:0.04546851,(Atrichum_angustatum:0.03216074,(Tetraphis_pellucida:0.01821453,(Buxbaumia_aphylla:0.06602672,((Funaria_hygrometrica:0.00680090,Physcomitrella_patens:0.00186331):0.00845263,(Bartramia_pomiformis:0.01515178,((Ptychomnion_cygnisetum:0.03964169,(Climacium_americanum:0.00547422,Hypnum_imponens:0.00641129):0.00228091):0.01172753,(Orthotrichum_stellatum:0.00107345,Ulota_hutchinsiae:0.00108157):0.00757954):0.00945211):0.00570220):0.04525481):0.00326747):0.00357049):0.02459216):0.05298893):0.02352948):0.05421248,(Anomodon_rugelii:3.38619381,(Cycas_taitungensis:0.05187444,(Amborella_trichopoda|rpl2:0.02173717,((Phoenix_dactylifera:0.00682792,(Oryza_sativa_Japonica_Group:0.08036830,(Oryza_rufipogon:0.00000001,Oryza_sativa_Indica_Group:0.00000010):0.00000810):0.05935346):0.06879782,(Liriodendron_tulipifera:0.01638336,(Nelumbo_nucifera:0.00643150,((Nicotiana_tabacum:0.03481205,(Vaccinium_macrocarpon:0.02168197,(Asclepias_syriaca:0.12591288,Rhazya_stricta:0.00914058):0.04639552):0.01227630):0.01532151,((Cucurbita_pepo:0.02116824,(Citrullus_lanatus:0.00401893,Cucumis_sativus:0.03725981):0.00952015):0.01662719,(Vitis_vinifera:0.01071674,(Carica_papaya:0.00861132,(Batis_maritima:0.02263862,(Arabidopsis_thaliana:0.00926171,((Brassica_oleracea:0.00000001,(Brassica_juncea:0.00000006,(Brassica_napus:0.00000001,Brassica_rapa_subsp_campestris:0.00000009):0.00000007):0.00000001):0.00000009,(Raphanus_sativus:0.00214608,Brassica_carinata:0.00107181):0.00000009):0.00810672):0.03793605):0.01666641):0.01298436):0.00000008):0.00248168):0.01178753):0.01119673):0.00630929):0.01338253):0.06712817):0.78742765):1.07674402):0.14004498):0.21007472):0.24557361):1.05733045);
 
 
* BIC MODEL SELECTION : Selection uncertainty
 
Model             -lnL    K      BIC       delta       weight   cumWeight
------------------------------------------------------------------------- 
HKY+G       14531.45223   103  29771.795520   0.000000    0.965847   0.965847 
HKY+I+G     14531.35633   104  29778.486157   6.690637    0.034045   0.999892 
GTR+G       14526.82232   107  29790.065449  18.269930    0.000104   0.999997 
GTR+I+G     14526.81365   108  29796.930547  25.135027   3.36e-006   1.000000 
K80+G       14587.47695   100  29863.197647  91.402128   1.37e-020   1.000000 
K80+I+G     14587.47068   101  29870.067545  98.272025   4.42e-022   1.000000 
SYM+G       14577.83484   104  29871.443177  99.647657   2.22e-022   1.000000 
SYM+I+G     14577.83653   105  29878.328994  106.533475   7.10e-024   1.000000 
F81+G       14617.91626   102  29937.841142  166.045623   8.48e-037   1.000000 
F81+I+G     14617.91421   103  29944.719480  172.923960   2.72e-038   1.000000 
JC+G        14670.83401   99  30023.029330  251.233810   2.69e-055   1.000000 
JC+I+G      14670.83247   100  30029.908687  258.113168   8.64e-057   1.000000 
HKY+I       14696.35691   103  30101.604880  329.809360   2.33e-072   1.000000 
GTR+I       14691.72612   107  30119.873049  348.077530   2.52e-076   1.000000 
HKY         14733.76674   102  30169.542102  397.746583   4.12e-087   1.000000 
K80+I       14742.43774   100  30173.119227  401.323708   6.90e-088   1.000000 
GTR         14725.96662   106  30181.471612  409.676092   1.06e-089   1.000000 
SYM+I       14732.99894   104  30181.771377  409.975857   9.12e-090   1.000000 
K80         14774.93741   99  30231.236130  459.440610   1.65e-100   1.000000 
SYM         14763.39846   103  30235.687980  463.892460   1.79e-101   1.000000 
F81+I       14784.11244   102  30270.233502  498.437983   5.63e-109   1.000000 
F81         14817.55620   101  30330.238585  558.443065   5.25e-122   1.000000 
JC+I        14827.02838   99  30335.418070  563.622550   3.94e-123   1.000000 
JC          14858.53463   98  30391.548132  619.752613   2.55e-135   1.000000
-------------------------------------------------------------------------
-lnL:	negative log likelihod
K:	number of estimated parameters
BIC:	Bayesian Information Criterion
delta:	BIC difference
weight:	BIC weight
cumWeight:	cumulative BIC weight
 
 
* BIC MODEL SELECTION : Confidence interval
 
There are 24 models in the 100% confidence interval: [ HKY+G HKY+I+G GTR+G GTR+I+G K80+G K80+I+G SYM+G SYM+I+G F81+G F81+I+G JC+G JC+I+G HKY+I GTR+I HKY K80+I GTR SYM+I K80 SYM F81+I F81 JC+I JC ] 
 
 
* BIC MODEL SELECTION : Best Model's command line
 
phyml  -i /tmp/jmodeltest8330210388098811002.phy -d nt -n 1 -b 0 --run_id HKY+G -m 010010 -f m -c 4 -a e --no_memory_check -o tlr -s SPR
 
 
 
---------------------------------------------------------------
*                                                             *
*                    MODEL AVERAGED PHYLOGENY                 *
*                                                             *
---------------------------------------------------------------
 
Selection criterion: . . . . BIC
Confidence interval: . . . . 1.00
Consensus type:. . . . . . . 50% majority rule
 
 
Using 24 models in the 1.00 confidence interval = HKY+G HKY+I+G GTR+G GTR+I+G K80+G K80+I+G SYM+G SYM+I+G F81+G F81+I+G JC+G JC+I+G HKY+I GTR+I HKY K80+I GTR SYM+I K80 SYM F81+I F81 JC+I JC  
 
Species in order:
 
    1. Daucus_carota_subsp_sativus
    2. Ajuga_reptans
    3. Salvia_miltiorrhiza
    4. Chlorokybus_atmophyticus
    5. Roya_obtusa
    6. Chaetosphaeridium_globosum
    7. Chara_vulgaris
    8. Nitella_hyalina
    9. Pleurozia_purpurea
    10. Marchantia_polymorpha
    11. Treubia_lacunosa
    12. Huperzia_squarrosa
    13. Sphagnum_palustre
    14. Atrichum_angustatum
    15. Tetraphis_pellucida
    16. Buxbaumia_aphylla
    17. Funaria_hygrometrica
    18. Physcomitrella_patens
    19. Bartramia_pomiformis
    20. Ptychomnion_cygnisetum
    21. Climacium_americanum
    22. Hypnum_imponens
    23. Orthotrichum_stellatum
    24. Ulota_hutchinsiae
    25. Anomodon_rugelii
    26. Cycas_taitungensis
    27. Amborella_trichopoda|rpl2
    28. Phoenix_dactylifera
    29. Oryza_sativa_Japonica_Group
    30. Oryza_rufipogon
    31. Oryza_sativa_Indica_Group
    32. Liriodendron_tulipifera
    33. Nelumbo_nucifera
    34. Nicotiana_tabacum
    35. Vaccinium_macrocarpon
    36. Asclepias_syriaca
    37. Rhazya_stricta
    38. Cucurbita_pepo
    39. Citrullus_lanatus
    40. Cucumis_sativus
    41. Vitis_vinifera
    42. Carica_papaya
    43. Batis_maritima
    44. Arabidopsis_thaliana
    45. Brassica_oleracea
    46. Brassica_juncea
    47. Brassica_napus
    48. Brassica_rapa_subsp_campestris
    49. Raphanus_sativus
    50. Brassica_carinata
 
Bipartitions included in the consensus tree
 
    12345678911111111112222222222333333333344444444445
             01234567890123456789012345678901234567890
    ************************************************** ( 1.0 )
    -**----------------------------------------------- ( 1.0 )
    ---*********************************************** ( 1.0 )
    ----********************************************** ( 1.0 )
    ----**-------------------------------------------- ( 1.0 )
    ------******************************************** ( 1.0 )
    ------**------------------------------------------ ( 1.0 )
    --------****************************************** ( 1.0 )
    --------****************-------------------------- ( 0.9999 )
    --------***--------------------------------------- ( 1.0 )
    ---------**--------------------------------------- ( 1.0 )
    -----------*************-------------------------- ( 1.0 )
    ------------************-------------------------- ( 1.0 )
    -------------***********-------------------------- ( 1.0 )
    --------------**********-------------------------- ( 1.0 )
    ---------------*********-------------------------- ( 1.0 )
    ----------------********-------------------------- ( 1.0 )
    ----------------**-------------------------------- ( 1.0 )
    ------------------******-------------------------- ( 1.0 )
    -------------------*****-------------------------- ( 1.0 )
    -------------------***---------------------------- ( 1.0 )
    --------------------**---------------------------- ( 1.0 )
    ----------------------**-------------------------- ( 1.0 )
    ------------------------************************** ( 1.0 )
    -------------------------************************* ( 1.0 )
    --------------------------************************ ( 1.0 )
    ---------------------------*********************** ( 1.0 )
    ---------------------------****------------------- ( 1.0 )
    ----------------------------***------------------- ( 1.0 )
    -----------------------------**------------------- ( 1.0 )
    -------------------------------******************* ( 1.0 )
    --------------------------------****************** ( 1.0 )
    ---------------------------------***************** ( 1.0 )
    ---------------------------------****------------- ( 1.0 )
    ----------------------------------***------------- ( 1.0 )
    -----------------------------------**------------- ( 1.0 )
    -------------------------------------************* ( 1.0 )
    -------------------------------------***---------- ( 1.0 )
    --------------------------------------**---------- ( 1.0 )
    ----------------------------------------********** ( 1.0 )
    -----------------------------------------********* ( 1.0 )
    ------------------------------------------******** ( 1.0 )
    -------------------------------------------******* ( 1.0 )
    --------------------------------------------****** ( 1.0 )
    --------------------------------------------****-- ( 0.96596 )
    ---------------------------------------------***-- ( 0.96596 )
    ----------------------------------------------**-- ( 0.96596 )
    ------------------------------------------------** ( 0.96596 )

 
                                                +-50 Ulota_hutchinsiae
                                             +-84
                                             |  +-49 Orthotrichum_stellatum
                                          +-85
                                          |  |     +-48 Hypnum_imponens
                                          |  |  +-82
                                          |  |  |  +-47 Climacium_americanum
                                          |  +-83
                                          |     +-46 Ptychomnion_cygnisetum
                                       +-86
                                       |  +-45 Bartramia_pomiformis
                                    +-87
                                    |  |  +-44 Physcomitrella_patens
                                    |  +-81
                                    |     +-43 Funaria_hygrometrica
                                 +-88
                                 |  +-42 Buxbaumia_aphylla
                              +-89
                              |  +-41 Tetraphis_pellucida
                           +-90
                           |  +-40 Atrichum_angustatum
                        +-91
                        |  +-39 Sphagnum_palustre
                     +-92
                     |  +-38 Huperzia_squarrosa
                  +-93
                  |  |     +-37 Treubia_lacunosa
                  |  |  +-79
                  |  |  |  +-36 Marchantia_polymorpha
                  |  +-80
                  |     +-35 Pleurozia_purpurea
               +-94
               |  |                              +-34 Oryza_sativa_Indica_Group
               |  |                           +-72
               |  |                           |  +-33 Oryza_rufipogon
               |  |                        +-73
               |  |                        |  +-32 Oryza_sativa_Japonica_Group
               |  |                     +-74
               |  |                     |  +-31 Phoenix_dactylifera
               |  |                  +-75
               |  |                  |  |                             +-30 Brassica_carinata
               |  |                  |  |                          +-62
               |  |                  |  |                          |  +-29 Raphanus_sativus
               |  |                  |  |                       +-63
               |  |                  |  |                       |  |        +-28 Brassica_rapa_subsp_campestris
               |  |                  |  |                       |  |     +-59
               |  |                  |  |                       |  |     |  +-27 Brassica_napus
               |  |                  |  |                       |  |  +-60
               |  |                  |  |                       |  |  |  +-26 Brassica_juncea
               |  |                  |  |                       |  +-61
               |  |                  |  |                       |     +-25 Brassica_oleracea
               |  |                  |  |                    +-64
               |  |                  |  |                    |  +-24 Arabidopsis_thaliana
               |  |                  |  |                 +-65
               |  |                  |  |                 |  +-23 Batis_maritima
               |  |                  |  |              +-66
               |  |                  |  |              |  +-22 Carica_papaya
               |  |                  |  |           +-67
               |  |                  |  |           |  +-21 Vitis_vinifera
               |  |                  |  |        +-68
               |  |                  |  |        |  |     +-20 Cucumis_sativus
               |  |                  |  |        |  |  +-57
               |  |                  |  |        |  |  |  +-19 Citrullus_lanatus
               |  |                  |  |        |  +-58
               |  |                  |  |        |     +-18 Cucurbita_pepo
               |  |                  |  |     +-69
               |  |                  |  |     |  |        +-17 Rhazya_stricta
               |  |                  |  |     |  |     +-54
               |  |                  |  |     |  |     |  +-16 Asclepias_syriaca
               |  |                  |  |     |  |  +-55
               |  |                  |  |     |  |  |  +-15 Vaccinium_macrocarpon
               |  |                  |  |     |  +-56
               |  |                  |  |     |     +-14 Nicotiana_tabacum
               |  |                  |  |  +-70
               |  |                  |  |  |  +-13 Nelumbo_nucifera
               |  |                  |  +-71
               |  |                  |     +-12 Liriodendron_tulipifera
               |  |               +-76
               |  |               |  +-11 Amborella_trichopoda|rpl2
               |  |        +-----77
               |  |        |      +-10 Cycas_taitungensis
               |  +-------78
               |           +-----------------------------9 Anomodon_rugelii
            +-95
            |  |  +--8 Nitella_hyalina
            |  +-53
            |     +--7 Chara_vulgaris
         +-96
         |  |  +----6 Chaetosphaeridium_globosum
         |  +-52
         |     +--5 Roya_obtusa
+-------97
|        +--4 Chlorokybus_atmophyticus
|
|  +--3 Salvia_miltiorrhiza
+-51
|  +--2 Ajuga_reptans
|
+--1 Daucus_carota_subsp_sativus

 
(Daucus_carota_subsp_sativus:0.0000029500,(Ajuga_reptans:0.0222134300,Salvia_miltiorrhiza:0.0000004900):1.0000:0.0825597800,(Chlorokybus_atmophyticus:0.2914130300,((Roya_obtusa:0.3984510800,Chaetosphaeridium_globosum:0.5646497800):1.0000:0.0720331500,((Chara_vulgaris:0.0050567600,Nitella_hyalina:0.0000002200):1.0000:0.2346034100,((Anomodon_rugelii:3.3861938100,(Cycas_taitungensis:0.0518744400,(Amborella_trichopoda|rpl2:0.0217371700,((Liriodendron_tulipifera:0.0163833600,(Nelumbo_nucifera:0.0064315000,((Nicotiana_tabacum:0.0348120500,(Vaccinium_macrocarpon:0.0216819700,(Asclepias_syriaca:0.1259128800,Rhazya_stricta:0.0091405800):1.0000:0.0463955200):1.0000:0.0122763000):1.0000:0.0153215100,((Cucurbita_pepo:0.0211682400,(Citrullus_lanatus:0.0040189300,Cucumis_sativus:0.0372598100):1.0000:0.0095201500):1.0000:0.0166271900,(Vitis_vinifera:0.0107167400,(Carica_papaya:0.0086113200,(Batis_maritima:0.0226386200,(Arabidopsis_thaliana:0.0092617100,((Brassica_oleracea:0.0000000100,(Brassica_juncea:0.0000000600,(Brassica_napus:0.0000000100,Brassica_rapa_subsp_campestris:0.0000000900):0.9660:0.0000000700):0.9660:0.0000000100):0.9660:0.0000000900,(Raphanus_sativus:0.0021460800,Brassica_carinata:0.0010718100):0.9660:0.0000000900):1.0000:0.0081067200):1.0000:0.0379360500):1.0000:0.0166664100):1.0000:0.0129843600):1.0000:0.0000000800):1.0000:0.0024816800):1.0000:0.0117875300):1.0000:0.0111967300):1.0000:0.0063092900,(Phoenix_dactylifera:0.0068279200,(Oryza_sativa_Japonica_Group:0.0803683000,(Oryza_rufipogon:0.0000000100,Oryza_sativa_Indica_Group:0.0000001000):1.0000:0.0000081000):1.0000:0.0593534600):1.0000:0.0687978200):1.0000:0.0133825300):1.0000:0.0671281700):1.0000:0.7874276500):1.0000:1.0767440200,((Pleurozia_purpurea:0.0183673200,(Marchantia_polymorpha:0.0125944100,Treubia_lacunosa:0.0326641200):1.0000:0.0061777800):1.0000:0.1006104200,(Huperzia_squarrosa:0.1222254800,(Sphagnum_palustre:0.0454685100,(Atrichum_angustatum:0.0321607400,(Tetraphis_pellucida:0.0182145300,(Buxbaumia_aphylla:0.0660267200,((Funaria_hygrometrica:0.0068009000,Physcomitrella_patens:0.0018633100):1.0000:0.0084526300,(Bartramia_pomiformis:0.0151517800,((Ptychomnion_cygnisetum:0.0396416900,(Climacium_americanum:0.0054742200,Hypnum_imponens:0.0064112900):1.0000:0.0022809100):1.0000:0.0117275300,(Orthotrichum_stellatum:0.0010734500,Ulota_hutchinsiae:0.0010815700):1.0000:0.0075795400):1.0000:0.0094521100):1.0000:0.0057022000):1.0000:0.0452548100):1.0000:0.0032674700):1.0000:0.0035704900):1.0000:0.0245921600):1.0000:0.0529889300):1.0000:0.0235294800):0.9999:0.0542124800):1.0000:0.1400449800):1.0000:0.2100747200):1.0000:0.2455736100):1.0000:1.0573304500);
 
Note: this tree is unrooted. Branch lengths are the expected number of substitutions per site. Labels next to parentheses represent phylogenetic uncertainty due to model selection (see documentation)
 
 
 
---------------------------------------------------------------
*                                                             *
*                    SELECTION SUMMARY                        *
*                                                             *
---------------------------------------------------------------

::Optimized Topologies Summary::

There are 17 different topologies.

Topology Id: 1
	Rank	Weight		 RF	AvgEucl		VarEucl
AIC	  1	 47.18%		  0	0.00e+00	0.00e+00
BIC	  3	  0.01%		  2	1.34e+00	0.00e+00
Models supporting:   1
                     GTR+G 

Topology Id: 2
	Rank	Weight		 RF	AvgEucl		VarEucl
AIC	  2	 25.13%		  2	1.31e+00	1.19e-03
BIC	  1	 96.58%		  0	1.03e-01	1.05e-02
Models supporting:   2
                     K80+G HKY+G 

Topology Id: 3
	Rank	Weight		 RF	AvgEucl		VarEucl
AIC	  3	  0.00%		  4	1.40e+00	1.12e-03
BIC	  2	  0.00%		  2	3.51e-01	3.07e-03
Models supporting:   2
                     JC+G F81+G 

Topology Id: 4
	Rank	Weight		 RF	AvgEucl		VarEucl
AIC	  4	  0.00%		 10	2.49e+00	5.95e-05
BIC	  4	  0.00%		  8	2.32e+00	2.58e-04
Models supporting:   4
                     K80 HKY SYM GTR 

Topology Id: 5
	Rank	Weight		 RF	AvgEucl		VarEucl
AIC	  5	  0.00%		 10	5.11e+00	0.00e+00
BIC	  5	  0.00%		  8	5.15e+00	0.00e+00
Models supporting:   1
                     K80+I+G 

Topology Id: 6
	Rank	Weight		 RF	AvgEucl		VarEucl
AIC	  6	 27.68%		 10	1.34e+00	3.12e-05
BIC	  6	  3.40%		  8	4.49e-02	2.83e-04
Models supporting:   2
                     HKY+I+G GTR+I+G 

Topology Id: 7
	Rank	Weight		 RF	AvgEucl		VarEucl
AIC	  7	  0.00%		 12	2.56e+00	0.00e+00
BIC	  7	  0.00%		 10	2.39e+00	0.00e+00
Models supporting:   1
                     JC 

Topology Id: 8
	Rank	Weight		 RF	AvgEucl		VarEucl
AIC	  8	  0.00%		 12	4.98e+00	0.00e+00
BIC	  8	  0.00%		 10	5.02e+00	0.00e+00
Models supporting:   1
                     JC+I+G 

Topology Id: 9
	Rank	Weight		 RF	AvgEucl		VarEucl
AIC	  9	  0.00%		 12	2.55e+00	0.00e+00
BIC	  9	  0.00%		 10	2.37e+00	0.00e+00
Models supporting:   1
                     F81 

Topology Id: 10
	Rank	Weight		 RF	AvgEucl		VarEucl
AIC	 10	  0.00%		 12	1.44e+00	0.00e+00
BIC	 10	  0.00%		 10	2.93e-01	0.00e+00
Models supporting:   1
                     F81+I+G 

Topology Id: 11
	Rank	Weight		 RF	AvgEucl		VarEucl
AIC	 11	  0.00%		 12	2.23e+00	0.00e+00
BIC	 11	  0.00%		 10	2.13e+00	0.00e+00
Models supporting:   1
                     K80+I 

Topology Id: 12
	Rank	Weight		 RF	AvgEucl		VarEucl
AIC	 12	  0.00%		 14	2.40e+00	0.00e+00
BIC	 12	  0.00%		 12	2.25e+00	0.00e+00
Models supporting:   1
                     JC+I 

Topology Id: 13
	Rank	Weight		 RF	AvgEucl		VarEucl
AIC	 13	  0.00%		 16	3.03e+00	6.74e-01
BIC	 13	  0.00%		 14	3.04e+00	8.81e-01
Models supporting:   2
                     SYM+I GTR+I 

Topology Id: 14
	Rank	Weight		 RF	AvgEucl		VarEucl
AIC	 14	  0.00%		 18	1.44e+00	0.00e+00
BIC	 14	  0.00%		 16	4.10e-01	0.00e+00
Models supporting:   1
                     SYM+G 

Topology Id: 15
	Rank	Weight		 RF	AvgEucl		VarEucl
AIC	 15	  0.00%		 26	5.03e+00	0.00e+00
BIC	 15	  0.00%		 24	5.06e+00	0.00e+00
Models supporting:   1
                     SYM+I+G 

Topology Id: 16
	Rank	Weight		 RF	AvgEucl		VarEucl
AIC	 16	  0.00%		 30	4.15e+00	0.00e+00
BIC	 16	  0.00%		 28	3.88e+00	0.00e+00
Models supporting:   1
                     HKY+I 

Topology Id: 17
	Rank	Weight		 RF	AvgEucl		VarEucl
AIC	 17	  0.00%		 32	4.13e+00	0.00e+00
BIC	 17	  0.00%		 30	3.87e+00	0.00e+00
Models supporting:   1
                     F81+I 

 
 
 
::Best Models::
 
	Model 		f(a) 	f(c) 	f(g) 	f(t) 	kappa 	titv 	Ra	Rb	Rc	Rd	Re	Rf	pInv 	gamma
----------------------------------------------------------------------------------------------------------------------------------------
AIC 	GTR+G		0.31	0.20	0.22	0.26	0.00	0.00	  1.259   2.001   0.947   1.189   2.127   1.000 N/A	   1.49
BIC 	HKY+G		0.31	0.21	0.22	0.25	1.89	0.93	  1.000   1.887   1.000   1.000   1.887   1.000 N/A	   1.50
