# Supplementary material for: The mitochondrial genome map of Nelumbo nucifera reveals ancient evolutionary features
Source: Sci Rep. 2016 Jul 22;6:30158. doi: 10.1038/srep30158 (PMC4957087; doi:10.1038/srep30158)
Supplement: Supplementary Data S2 [file srep30158-s3.zip › jModelTest/rpl5.jmt1]

-------------------------- jModeltest 2.1.10 v20160303 --------------------------
(c) 2011-onwards D. Darriba, G.L. Taboada, R. Doallo and D. Posada,
(1) Department of Biochemistry, Genetics and Immunology
    University of Vigo, 36310 Vigo, Spain.
(2) Department of Electronics and Systems
    University of A Coruna, 15071 A Coruna, Spain.
e-mail: ddarriba@udc.es, dposada@uvigo.es
--------------------------------------------------------------------------------
 
Fri Apr 01 21:20:30 CST 2016
Linux 3.13.0-32-generic, arch: amd64, bits: 64, numcores: 48
 
--------------------------------------------------------------------------------
Citation: Darriba D, Taboada GL, Doallo R and Posada D. 2012.
          "jModelTest 2: more models, new heuristics and parallel computing".
          Nature Methods 9(8), 772.
--------------------------------------------------------------------------------
 
jModelTest 2.1.10 v20160303
Copyright (C) 2011 D. Darriba, G.L. Taboada, R. Doallo and D. Posada
This program comes with ABSOLUTELY NO WARRANTY
This is free software, and you are welcome to redistribute it under certain
conditions
 
Notice: This program may contain errors. Please inspect results carefully.
 
 
Arguments = -g 4 -i -f -AIC -BIC -a -S SPR -o rpl5.jmt1 -d rpl5.fas

Reading data file "rpl5.fas"... OK.
  number of sequences: 66
  number of sites: 558
 
 
---------------------------------------------------------------
*                                                             *
*        COMPUTATION OF LIKELIHOOD SCORES WITH PHYML          *
*                                                             *
---------------------------------------------------------------
 
::Settings::
 
 Phyml version = 20131022
 Phyml binary = phyml
 Phyml path = /usr/bin/
 Candidate models = 24
   number of substitution schemes = 3
   including models with equal/unequal base frequencies (+F)
   including models with/without a proportion of invariable sites (+I)
   including models with/without rate variation among sites (+G) (nCat = 4)
 Optimized free parameters (K) = substitution parameters + 129 branch lengths + topology 
 Base tree for likelihood calculations = ML tree
 Tree topology search operation = SPR
 
 
 
::Progress::
 
Model 		 Exec. Time 	 Total Time 	 -lnL
-------------------------------------------------------------------------
K80		00h:00:48:05	00h:00:48:08	    8405.6040	 (1/24)
HKY		00h:00:49:03	00h:00:49:06	    8277.8903	 (2/24)
JC+I		00h:00:57:01	00h:00:57:03	    8434.0961	 (3/24)
SYM+I		00h:00:58:03	00h:00:58:05	    8365.0357	 (4/24)
JC		00h:01:01:06	00h:01:01:09	    8459.1908	 (5/24)
SYM		00h:01:04:00	00h:01:04:03	    8391.5722	 (6/24)
GTR		00h:01:05:07	00h:01:05:09	    8231.0736	 (7/24)
GTR+I		00h:01:11:07	00h:01:11:09	    8201.0911	 (8/24)
K80+I		00h:01:14:04	00h:01:14:06	    8377.2956	 (9/24)
F81		00h:01:18:01	00h:01:18:04	    8362.4102	 (10/24)
HKY+I		00h:01:20:07	00h:01:20:08	    8247.4546	 (11/24)
F81+I		00h:01:27:09	00h:01:28:01	    8334.3315	 (12/24)
F81+G		00h:02:06:00	00h:02:06:00	    8245.0377	 (13/24)
HKY+G		00h:02:06:01	00h:02:06:02	    8154.3338	 (14/24)
K80+G		00h:02:12:06	00h:02:12:08	    8289.4457	 (15/24)
JC+G		00h:02:13:02	00h:02:13:04	    8355.4916	 (16/24)
JC+I+G		00h:02:41:05	00h:02:41:05	    8355.4920	 (17/24)
SYM+G		00h:02:50:09	00h:02:51:01	    8272.1377	 (18/24)
K80+I+G		00h:02:53:00	00h:02:53:00	    8289.4465	 (19/24)
GTR+G		00h:03:03:02	00h:03:03:04	    8095.9132	 (20/24)
F81+I+G		00h:03:10:05	00h:03:10:05	    8245.0366	 (21/24)
SYM+I+G		00h:03:11:07	00h:03:11:07	    8272.1389	 (22/24)
GTR+I+G		00h:03:37:07	00h:03:37:08	    8095.2162	 (23/24)
HKY+I+G		00h:03:45:05	00h:03:45:05	    8154.3118	 (24/24)
 
   Model = JC
   partition = 000000
   -lnL = 8459.1908
   K = 130 
 
   Model = JC+I
   partition = 000000
   -lnL = 8434.0961
   K = 131
   p-inv = 0.0480 
 
   Model = JC+G
   partition = 000000
   -lnL = 8355.4916
   K = 131
   gamma shape = 1.6510 
 
   Model = JC+I+G
   partition = 000000
   -lnL = 8355.4920
   K = 132
   p-inv = 0.0000
   gamma shape = 1.6500 
 
   Model = F81
   partition = 000000
   -lnL = 8362.4102
   K = 133
   freqA = 0.3345 
   freqC = 0.1860 
   freqG = 0.1787 
   freqT = 0.3009  
 
   Model = F81+I
   partition = 000000
   -lnL = 8334.3315
   K = 134
   freqA = 0.3378 
   freqC = 0.1851 
   freqG = 0.1793 
   freqT = 0.2978 
   p-inv = 0.0470 
 
   Model = F81+G
   partition = 000000
   -lnL = 8245.0377
   K = 134
   freqA = 0.3431 
   freqC = 0.1841 
   freqG = 0.1761 
   freqT = 0.2967 
   gamma shape = 1.4030 
 
   Model = F81+I+G
   partition = 000000
   -lnL = 8245.0366
   K = 135
   freqA = 0.3431 
   freqC = 0.1841 
   freqG = 0.1761 
   freqT = 0.2967 
   p-inv = 0.0000
   gamma shape = 1.4040 
 
   Model = K80
   partition = 010010
   -lnL = 8405.6040
   K = 131
   kappa = 1.8141 (ti/tv = 0.9071) 
 
   Model = K80+I
   partition = 010010
   -lnL = 8377.2956
   K = 132
   kappa = 1.8510 (ti/tv = 0.9255)
   p-inv = 0.0480 
 
   Model = K80+G
   partition = 010010
   -lnL = 8289.4457
   K = 132
   kappa = 2.0589 (ti/tv = 1.0295)
   gamma shape = 1.5060 
 
   Model = K80+I+G
   partition = 010010
   -lnL = 8289.4464
   K = 133
   kappa = 2.0594 (ti/tv = 1.0297)
   p-inv = 0.0000
   gamma shape = 1.5040 
 
   Model = HKY
   partition = 010010
   -lnL = 8277.8903
   K = 134
   freqA = 0.3419 
   freqC = 0.1776 
   freqG = 0.1693 
   freqT = 0.3112 
   kappa = 2.1569 (ti/tv = 0.9768) 
 
   Model = HKY+I
   partition = 010010
   -lnL = 8247.4546
   K = 135
   freqA = 0.3430 
   freqC = 0.1779 
   freqG = 0.1693 
   freqT = 0.3098 
   kappa = 2.2300 (ti/tv = 1.0102)
   p-inv = 0.0470 
 
   Model = HKY+G
   partition = 010010
   -lnL = 8154.3338
   K = 135
   freqA = 0.3472 
   freqC = 0.1790 
   freqG = 0.1666 
   freqT = 0.3073 
   kappa = 2.4193 (ti/tv = 1.0927)
   gamma shape = 1.4090 
 
   Model = HKY+I+G
   partition = 010010
   -lnL = 8154.3117
   K = 136
   freqA = 0.3472 
   freqC = 0.1790 
   freqG = 0.1665 
   freqT = 0.3073 
   kappa = 2.4208 (ti/tv = 1.0933)
   p-inv = 0.0030
   gamma shape = 1.4340 
 
   Model = SYM
   partition = 012345
   -lnL = 8391.5722
   K = 135
   R(a) [AC] =  1.6408
   R(b) [AG] =  2.3323
   R(c) [AT] =  1.1584
   R(d) [CG] =  1.0248
   R(e) [CT] =  2.0979
   R(f) [GT] =  1.0000 
 
   Model = SYM+I
   partition = 012345
   -lnL = 8365.0357
   K = 136
   R(a) [AC] =  1.6003
   R(b) [AG] =  2.2607
   R(c) [AT] =  1.0677
   R(d) [CG] =  0.9797
   R(e) [CT] =  2.1519
   R(f) [GT] =  1.0000
   p-inv = 0.0480 
 
   Model = SYM+G
   partition = 012345
   -lnL = 8272.1377
   K = 136
   R(a) [AC] =  1.7414
   R(b) [AG] =  2.4923
   R(c) [AT] =  1.0019
   R(d) [CG] =  0.8237
   R(e) [CT] =  2.2944
   R(f) [GT] =  1.0000
   gamma shape = 1.4720 
 
   Model = SYM+I+G
   partition = 012345
   -lnL = 8272.1389
   K = 137
   R(a) [AC] =  1.7416
   R(b) [AG] =  2.4924
   R(c) [AT] =  1.0017
   R(d) [CG] =  0.8242
   R(e) [CT] =  2.2945
   R(f) [GT] =  1.0000
   p-inv = 0.0000
   gamma shape = 1.4730 
 
   Model = GTR
   partition = 012345
   -lnL = 8231.0736
   K = 138
   freqA = 0.3371 
   freqC = 0.1633 
   freqG = 0.1601 
   freqT = 0.3395 
   R(a) [AC] =  1.6522
   R(b) [AG] =  2.4144
   R(c) [AT] =  0.5544
   R(d) [CG] =  1.2827
   R(e) [CT] =  2.0677
   R(f) [GT] =  1.0000 
 
   Model = GTR+I
   partition = 012345
   -lnL = 8201.0911
   K = 139
   freqA = 0.3400 
   freqC = 0.1617 
   freqG = 0.1626 
   freqT = 0.3357 
   R(a) [AC] =  1.7074
   R(b) [AG] =  2.3839
   R(c) [AT] =  0.5267
   R(d) [CG] =  1.2707
   R(e) [CT] =  2.2144
   R(f) [GT] =  1.0000
   p-inv = 0.0410 
 
   Model = GTR+G
   partition = 012345
   -lnL = 8095.9132
   K = 139
   freqA = 0.3477 
   freqC = 0.1559 
   freqG = 0.1525 
   freqT = 0.3439 
   R(a) [AC] =  1.6773
   R(b) [AG] =  2.4987
   R(c) [AT] =  0.3413
   R(d) [CG] =  1.4503
   R(e) [CT] =  2.2149
   R(f) [GT] =  1.0000
   gamma shape = 1.3800 
 
   Model = GTR+I+G
   partition = 012345
   -lnL = 8095.2162
   K = 140
   freqA = 0.3482 
   freqC = 0.1548 
   freqG = 0.1529 
   freqT = 0.3440 
   R(a) [AC] =  1.7122
   R(b) [AG] =  2.4983
   R(c) [AT] =  0.3403
   R(d) [CG] =  1.4736
   R(e) [CT] =  2.2650
   R(f) [GT] =  1.0000
   p-inv = 0.0110
   gamma shape = 1.4910 
 
  Best-fit models should be reoptimized for comparison with unconstrained likelihood
 
Computation of likelihood scores completed. It took 00h:03:45:06.
 


---------------------------------------------------------------
*                                                             *
*             AKAIKE INFORMATION CRITERION (AIC)              *
*                                                             *
---------------------------------------------------------------
 
 Model selected: 
   Model = GTR+G
   partition = 012345
   -lnL = 8095.9132
   K = 139
   freqA = 0.3477 
   freqC = 0.1559 
   freqG = 0.1525 
   freqT = 0.3439 
   R(a) [AC] =  1.6773
   R(b) [AG] =  2.4987
   R(c) [AT] =  0.3413
   R(d) [CG] =  1.4503
   R(e) [CT] =  2.2149
   R(f) [GT] =  1.0000
   gamma shape = 1.3800 
 
Tree for the best AIC model = ((Chara_vulgaris:0.00617408,Nitella_hyalina:0.00408627):0.27020446,(Roya_obtusa:0.75074427,(Entransia_fimbriata:1.86884060,((Mesostigma_viride:1.88858778,Chlorokybus_atmophyticus:0.78479682):0.33697902,Chaetosphaeridium_globosum:0.87614739):0.04184263):0.29543886):0.27593975,(((Pleurozia_purpurea:0.01743271,(Treubia_lacunosa:0.02334321,Marchantia_polymorpha:0.00568826):0.00378691):0.05662050,(Sphagnum_palustre:0.04202466,(Atrichum_angustatum:0.01558203,(Buxbaumia_aphylla:0.04013021,((Funaria_hygrometrica:0.00389200,Physcomitrella_patens:0.00000001):0.00390349,(Bartramia_pomiformis:0.00387182,((Orthotrichum_stellatum:0.00000001,Ulota_hutchinsiae:0.00000001):0.00580726,(Ptychomnion_cygnisetum:0.02743068,(Anomodon_rugelii:0.00000001,(Climacium_americanum:0.00000001,Hypnum_imponens:0.00000001):0.00000001):0.00770415):0.00383125):0.00192403):0.00584617):0.01619398):0.00762447):0.01043355):0.01054440):0.00743884,(Huperzia_squarrosa:0.04201104,(Cycas_taitungensis:0.07001296,(Amborella_trichopoda|rpl5:0.01610908,(Liriodendron_tulipifera:0.00325941,((Spirodela_polyrhiza:0.04922663,(Phoenix_dactylifera:0.01211181,((Oryza_sativa_Japonica_Group:0.00000017,(Oryza_sativa_Indica_Group:0.00000001,Oryza_rufipogon:0.00000002):0.00000001):0.00861710,(Triticum_timopheevii:0.00000011,(Triticum_aestivum:0.00000001,Aegilops_speltoides:0.00000002):0.00000001):0.00316196):0.04043499):0.01567004):0.02434896,(Nelumbo_nucifera:0.00000008,(Vitis_vinifera:0.02412485,((Carica_papaya:0.00982833,((Silene_latifolia:0.02099439,(Beta_macrocarpa:0.00000001,(Beta_vulgaris_subsp_maritima:0.00000001,Beta_vulgaris_subsp_vulgaris:0.00000001):0.00000001):0.01584062):0.02370197,(Helianthus_annuus:0.03405557,(Daucus_carota_subsp_sativus:0.06232015,((Asclepias_syriaca:0.02449686,Rhazya_stricta:0.00870156):0.00834638,(Nicotiana_tabacum:0.02966841,(Mimulus_guttatus:0.00153713,Salvia_miltiorrhiza:0.01406638):0.01380534):0.00000014):0.00331988):0.00000009):0.00507315):0.01312094):0.00168687,((Ricinus_communis:0.01854660,(Batis_maritima:0.01156139,(Arabidopsis_thaliana:0.00669834,((Brassica_napus:0.00000001,(Brassica_carinata:0.00000001,Raphanus_sativus:0.00000001):0.00166144):0.00000009,(Brassica_juncea:0.00000002,(Brassica_rapa_subsp_campestris:0.00000001,Brassica_oleracea:0.00000002):0.00000009):0.00000009):0.00167704):0.00954079):0.00748345):0.00000009,((Cucumis_sativus:0.14006013,(Citrullus_lanatus:0.00000033,Cucurbita_pepo:0.01836919):0.00603780):0.00729522,(Vigna_angularis:0.00163899,(Vigna_radiata:0.00327356,(Glycine_max:0.00000010,(Millettia_pinnata:0.00164290,(Lotus_japonicus:0.00506130,Malus_x_domestica:0.02027605):0.00155782):0.00000008):0.00163983):0.00000011):0.00161333):0.00165452):0.00163671):0.00327756):0.00483618):0.00335475):0.00354539):0.00987247):0.09102225):0.19083679):0.02169242):0.17228590);
 
 
* AIC MODEL SELECTION : Selection uncertainty
 
Model             -lnL    K      AIC       delta       weight   cumWeight
------------------------------------------------------------------------- 
GTR+G       8095.91323   139  16469.826460   0.000000    0.575178   0.575178 
GTR+I+G     8095.21624   140  16470.432480   0.606020    0.424822   1.000000 
HKY+G       8154.33383   135  16578.667660  108.841200   1.33e-024   1.000000 
HKY+I+G     8154.31175   136  16580.623500  110.797040   5.02e-025   1.000000 
GTR+I       8201.09109   139  16680.182180  210.355720   1.21e-046   1.000000 
GTR         8231.07361   138  16738.147220  268.320760   3.12e-059   1.000000 
F81+G       8245.03773   134  16758.075460  288.249000   1.47e-063   1.000000 
F81+I+G     8245.03660   135  16760.073200  290.246740   5.41e-064   1.000000 
HKY+I       8247.45457   135  16764.909140  295.082680   4.82e-065   1.000000 
SYM+G       8272.13765   136  16816.275300  346.448840   3.38e-076   1.000000 
SYM+I+G     8272.13887   137  16818.277740  348.451280   1.24e-076   1.000000 
HKY         8277.89027   134  16823.780540  353.954080   7.94e-078   1.000000 
K80+G       8289.44570   132  16842.891400  373.064940   5.62e-082   1.000000 
K80+I+G     8289.44645   133  16844.892900  375.066440   2.07e-082   1.000000 
F81+I       8334.33154   134  16936.663080  466.836620   2.44e-102   1.000000 
JC+G        8355.49163   131  16972.983260  503.156800   3.17e-110   1.000000 
JC+I+G      8355.49203   132  16974.984060  505.157600   1.16e-110   1.000000 
F81         8362.41022   133  16990.820440  520.993980   4.24e-114   1.000000 
SYM+I       8365.03570   136  17002.071400  532.244940   1.53e-116   1.000000 
K80+I       8377.29562   132  17018.591240  548.764780   3.95e-120   1.000000 
SYM         8391.57222   135  17053.144440  583.317980   1.24e-127   1.000000 
K80         8405.60397   131  17073.207940  603.381480   5.46e-132   1.000000 
JC+I        8434.09608   131  17130.192160  660.365700   2.31e-144   1.000000 
JC          8459.19076   130  17178.381520  708.555060   7.93e-155   1.000000
-------------------------------------------------------------------------
-lnL:	negative log likelihod
 K:	number of estimated parameters
 AIC:	Akaike Information Criterion
 delta:	AIC difference
 weight:	AIC weight
 cumWeight:	cumulative AIC weight
 
 
* AIC MODEL SELECTION : Confidence interval
 
There are 24 models in the 100% confidence interval: [ GTR+G GTR+I+G HKY+G HKY+I+G GTR+I GTR F81+G F81+I+G HKY+I SYM+G SYM+I+G HKY K80+G K80+I+G F81+I JC+G JC+I+G F81 SYM+I K80+I SYM K80 JC+I JC ] 
 
 
* AIC MODEL SELECTION : Best Model's command line
 
phyml  -i /tmp/jmodeltest2733337040937099830.phy -d nt -n 1 -b 0 --run_id GTR+G -m 012345 -f m -c 4 -a e --no_memory_check -o tlr -s SPR
 
 
 
---------------------------------------------------------------
*                                                             *
*                    MODEL AVERAGED PHYLOGENY                 *
*                                                             *
---------------------------------------------------------------
 
Selection criterion: . . . . AIC
Confidence interval: . . . . 1.00
Consensus type:. . . . . . . 50% majority rule
 
 
Using 24 models in the 1.00 confidence interval = GTR+G GTR+I+G HKY+G HKY+I+G GTR+I GTR F81+G F81+I+G HKY+I SYM+G SYM+I+G HKY K80+G K80+I+G F81+I JC+G JC+I+G F81 SYM+I K80+I SYM K80 JC+I JC  
 
Species in order:
 
    1. Chara_vulgaris
    2. Nitella_hyalina
    3. Roya_obtusa
    4. Entransia_fimbriata
    5. Mesostigma_viride
    6. Chlorokybus_atmophyticus
    7. Chaetosphaeridium_globosum
    8. Pleurozia_purpurea
    9. Treubia_lacunosa
    10. Marchantia_polymorpha
    11. Sphagnum_palustre
    12. Atrichum_angustatum
    13. Buxbaumia_aphylla
    14. Funaria_hygrometrica
    15. Physcomitrella_patens
    16. Bartramia_pomiformis
    17. Orthotrichum_stellatum
    18. Ulota_hutchinsiae
    19. Ptychomnion_cygnisetum
    20. Anomodon_rugelii
    21. Climacium_americanum
    22. Hypnum_imponens
    23. Huperzia_squarrosa
    24. Cycas_taitungensis
    25. Amborella_trichopoda|rpl5
    26. Liriodendron_tulipifera
    27. Spirodela_polyrhiza
    28. Phoenix_dactylifera
    29. Oryza_sativa_Japonica_Group
    30. Oryza_sativa_Indica_Group
    31. Oryza_rufipogon
    32. Triticum_timopheevii
    33. Triticum_aestivum
    34. Aegilops_speltoides
    35. Nelumbo_nucifera
    36. Vitis_vinifera
    37. Carica_papaya
    38. Silene_latifolia
    39. Beta_macrocarpa
    40. Beta_vulgaris_subsp_maritima
    41. Beta_vulgaris_subsp_vulgaris
    42. Helianthus_annuus
    43. Daucus_carota_subsp_sativus
    44. Asclepias_syriaca
    45. Rhazya_stricta
    46. Nicotiana_tabacum
    47. Mimulus_guttatus
    48. Salvia_miltiorrhiza
    49. Ricinus_communis
    50. Batis_maritima
    51. Arabidopsis_thaliana
    52. Brassica_napus
    53. Brassica_carinata
    54. Raphanus_sativus
    55. Brassica_juncea
    56. Brassica_rapa_subsp_campestris
    57. Brassica_oleracea
    58. Cucumis_sativus
    59. Citrullus_lanatus
    60. Cucurbita_pepo
    61. Vigna_angularis
    62. Vigna_radiata
    63. Glycine_max
    64. Millettia_pinnata
    65. Lotus_japonicus
    66. Malus_x_domestica
 
Bipartitions included in the consensus tree
 
    123456789111111111122222222223333333333444444444455555555556666666
             012345678901234567890123456789012345678901234567890123456
    ****************************************************************** ( 1.0 )
    **---------------------------------------------------------------- ( 1.0 )
    --*****----------------------------------------------------------- ( 0.57518 )
    ---****----------------------------------------------------------- ( 1.0 )
    ----***----------------------------------------------------------- ( 1.0 )
    ----**------------------------------------------------------------ ( 1.0 )
    -------*********************************************************** ( 1.0 )
    -------***************-------------------------------------------- ( 1.0 )
    -------***-------------------------------------------------------- ( 1.0 )
    --------**-------------------------------------------------------- ( 1.0 )
    ----------************-------------------------------------------- ( 1.0 )
    -----------***********-------------------------------------------- ( 1.0 )
    ------------**********-------------------------------------------- ( 1.0 )
    -------------*********-------------------------------------------- ( 1.0 )
    -------------**--------------------------------------------------- ( 1.0 )
    ---------------*******-------------------------------------------- ( 1.0 )
    ----------------******-------------------------------------------- ( 1.0 )
    ----------------**------------------------------------------------ ( 1.0 )
    ------------------****-------------------------------------------- ( 1.0 )
    -------------------***-------------------------------------------- ( 1.0 )
    --------------------**-------------------------------------------- ( 1.0 )
    ----------------------******************************************** ( 1.0 )
    -----------------------******************************************* ( 1.0 )
    ------------------------****************************************** ( 1.0 )
    -------------------------***************************************** ( 1.0 )
    --------------------------**************************************** ( 1.0 )
    --------------------------********-------------------------------- ( 1.0 )
    ---------------------------*******-------------------------------- ( 1.0 )
    ----------------------------******-------------------------------- ( 1.0 )
    ----------------------------***----------------------------------- ( 1.0 )
    -----------------------------**----------------------------------- ( 0.57518 )
    -------------------------------***-------------------------------- ( 1.0 )
    --------------------------------**-------------------------------- ( 1.0 )
    ----------------------------------******************************** ( 1.0 )
    -----------------------------------******************************* ( 1.0 )
    ------------------------------------****************************** ( 1.0 )
    ------------------------------------************------------------ ( 1.0 )
    -------------------------------------***********------------------ ( 1.0 )
    -------------------------------------****------------------------- ( 1.0 )
    --------------------------------------***------------------------- ( 1.0 )
    ---------------------------------------**------------------------- ( 1.0 )
    -----------------------------------------*******------------------ ( 1.0 )
    ------------------------------------------******------------------ ( 0.57518 )
    -------------------------------------------*****------------------ ( 1.0 )
    -------------------------------------------**--------------------- ( 1.0 )
    ---------------------------------------------***------------------ ( 0.57518 )
    ----------------------------------------------**------------------ ( 1.0 )
    ------------------------------------------------****************** ( 1.0 )
    ------------------------------------------------*********--------- ( 1.0 )
    -------------------------------------------------********--------- ( 1.0 )
    --------------------------------------------------*******--------- ( 1.0 )
    ---------------------------------------------------******--------- ( 1.0 )
    ---------------------------------------------------***------------ ( 0.57518 )
    ----------------------------------------------------**------------ ( 1.0 )
    ------------------------------------------------------***--------- ( 0.57518 )
    -------------------------------------------------------**--------- ( 0.57518 )
    ---------------------------------------------------------********* ( 1.0 )
    ---------------------------------------------------------***------ ( 1.0 )
    ----------------------------------------------------------**------ ( 1.0 )
    ------------------------------------------------------------****** ( 1.0 )
    -------------------------------------------------------------***** ( 0.57518 )
    --------------------------------------------------------------**** ( 1.0 )
    ---------------------------------------------------------------*** ( 1.0 )
    ----------------------------------------------------------------** ( 1.0 )

 
                  +-----------66 Chlorokybus_atmophyticus
             +--126
             |    +------------------------------65 Mesostigma_viride
         +-127
         |   +-------------64 Chaetosphaeridium_globosum
    +--128
    |    +------------------------------63 Entransia_fimbriata
+-129
|   +----------62 Roya_obtusa
|
|   +--61 Nitella_hyalina
+-125
|   +--60 Chara_vulgaris
|
|                                           +--59 Oryza_rufipogon
|                                       +-114
|                                       |   +--58 Oryza_sativa_Indica_Group
|                                   +-115
|                                   |   +--57 Oryza_sativa_Japonica_Group
|                               +-116
|                               |   |       +--56 Aegilops_speltoides
|                               |   |   +-112
|                               |   |   |   +--55 Triticum_aestivum
|                               |   +-113
|                               |       +--54 Triticum_timopheevii
|                           +-117
|                           |   +--53 Phoenix_dactylifera
|                       +-118
|                       |   +--52 Spirodela_polyrhiza
|                   +-119
|                   |   |                           +--51 Cucurbita_pepo
|                   |   |                       +-105
|                   |   |                       |   +--50 Citrullus_lanatus
|                   |   |                   +-106
|                   |   |                   |   +--49 Cucumis_sativus
|                   |   |               +-107
|                   |   |               |   |                   +--48 Malus_x_domestica
|                   |   |               |   |               +-100
|                   |   |               |   |               |   +--47 Lotus_japonicus
|                   |   |               |   |           +-101
|                   |   |               |   |           |   +--46 Millettia_pinnata
|                   |   |               |   |       +-102
|                   |   |               |   |       |   +--45 Glycine_max
|                   |   |               |   |   +-103
|                   |   |               |   |   |   +--44 Vigna_radiata
|                   |   |               |   +-104
|                   |   |               |       +--43 Vigna_angularis
|                   |   |           +-108
|                   |   |           |   |                       +--42 Raphanus_sativus
|                   |   |           |   |                   +--94
|                   |   |           |   |                   |   +--41 Brassica_carinata
|                   |   |           |   |               +--95
|                   |   |           |   |               |   +--40 Brassica_napus
|                   |   |           |   |           +--96
|                   |   |           |   |           |   |       +--39 Brassica_oleracea
|                   |   |           |   |           |   |   +--92
|                   |   |           |   |           |   |   |   +--38 Brassica_rapa_subsp_campestris
|                   |   |           |   |           |   +--93
|                   |   |           |   |           |       +--37 Brassica_juncea
|                   |   |           |   |       +--97
|                   |   |           |   |       |   +--36 Arabidopsis_thaliana
|                   |   |           |   |   +--98
|                   |   |           |   |   |   +--35 Batis_maritima
|                   |   |           |   +--99
|                   |   |           |       +--34 Ricinus_communis
|                   |   |       +-109
|                   |   |       |   |                           +--33 Salvia_miltiorrhiza
|                   |   |       |   |                       +--85
|                   |   |       |   |                       |   +--32 Mimulus_guttatus
|                   |   |       |   |                   +--86
|                   |   |       |   |                   |   +--31 Nicotiana_tabacum
|                   |   |       |   |               +--87
|                   |   |       |   |               |   |   +--30 Rhazya_stricta
|                   |   |       |   |               |   +--84
|                   |   |       |   |               |       +--29 Asclepias_syriaca
|                   |   |       |   |           +--88
|                   |   |       |   |           |   +--28 Daucus_carota_subsp_sativus
|                   |   |       |   |       +--89
|                   |   |       |   |       |   +--27 Helianthus_annuus
|                   |   |       |   |   +--90
|                   |   |       |   |   |   |           +--26 Beta_vulgaris_subsp_vulgaris
|                   |   |       |   |   |   |       +--81
|                   |   |       |   |   |   |       |   +--25 Beta_vulgaris_subsp_maritima
|                   |   |       |   |   |   |   +--82
|                   |   |       |   |   |   |   |   +--24 Beta_macrocarpa
|                   |   |       |   |   |   +--83
|                   |   |       |   |   |       +--23 Silene_latifolia
|                   |   |       |   +--91
|                   |   |       |       +--22 Carica_papaya
|                   |   |   +-110
|                   |   |   |   +--21 Vitis_vinifera
|                   |   +-111
|                   |       +--20 Nelumbo_nucifera
|               +-120
|               |   +--19 Liriodendron_tulipifera
|           +-121
|           |   +--18 Amborella_trichopoda|rpl5
|       +-122
|       |   +--17 Cycas_taitungensis
|   +-123
|   |   +--16 Huperzia_squarrosa
+-124
    |                               +--15 Ulota_hutchinsiae
    |                           +--73
    |                           |   +--14 Orthotrichum_stellatum
    |                       +--74
    |                       |   |           +--13 Hypnum_imponens
    |                       |   |       +--70
    |                       |   |       |   +--12 Climacium_americanum
    |                       |   |   +--71
    |                       |   |   |   +--11 Anomodon_rugelii
    |                       |   +--72
    |                       |       +--10 Ptychomnion_cygnisetum
    |                   +--75
    |                   |   +---9 Bartramia_pomiformis
    |               +--76
    |               |   |   +---8 Physcomitrella_patens
    |               |   +--69
    |               |       +---7 Funaria_hygrometrica
    |           +--77
    |           |   +---6 Buxbaumia_aphylla
    |       +--78
    |       |   +---5 Atrichum_angustatum
    |   +--79
    |   |   +---4 Sphagnum_palustre
    +--80
        |       +---3 Marchantia_polymorpha
        |   +--67
        |   |   +---2 Treubia_lacunosa
        +--68
            +---1 Pleurozia_purpurea

 
((((Pleurozia_purpurea:0.0174327100,(Treubia_lacunosa:0.0233432100,Marchantia_polymorpha:0.0056882600):1.0000:0.0037869100):1.0000:0.0566205000,(Sphagnum_palustre:0.0420246600,(Atrichum_angustatum:0.0155820300,(Buxbaumia_aphylla:0.0401302100,((Funaria_hygrometrica:0.0038920000,Physcomitrella_patens:0.0000000100):1.0000:0.0039034900,(Bartramia_pomiformis:0.0038718200,((Ptychomnion_cygnisetum:0.0274306800,(Anomodon_rugelii:0.0000000100,(Climacium_americanum:0.0000000100,Hypnum_imponens:0.0000000100):1.0000:0.0000000100):1.0000:0.0077041500):1.0000:0.0038312500,(Orthotrichum_stellatum:0.0000000100,Ulota_hutchinsiae:0.0000000100):1.0000:0.0058072600):1.0000:0.0019240300):1.0000:0.0058461700):1.0000:0.0161939800):1.0000:0.0076244700):1.0000:0.0104335500):1.0000:0.0105444000):1.0000:0.0074388400,(Huperzia_squarrosa:0.0420110400,(Cycas_taitungensis:0.0700129600,(Amborella_trichopoda|rpl5:0.0161090800,(Liriodendron_tulipifera:0.0032594100,((Nelumbo_nucifera:0.0000000800,(Vitis_vinifera:0.0241248500,((Carica_papaya:0.0098283300,((Silene_latifolia:0.0209943900,(Beta_macrocarpa:0.0000000100,(Beta_vulgaris_subsp_maritima:0.0000000100,Beta_vulgaris_subsp_vulgaris:0.0000000100):1.0000:0.0000000100):1.0000:0.0158406200):1.0000:0.0237019700,(Helianthus_annuus:0.0340555700,(Daucus_carota_subsp_sativus:0.0623201500,((Asclepias_syriaca:0.0244968600,Rhazya_stricta:0.0087015600):1.0000:0.0083463800,(Nicotiana_tabacum:0.0296684100,(Mimulus_guttatus:0.0015371300,Salvia_miltiorrhiza:0.0140663800):1.0000:0.0138053400):0.5752:0.0000001400):1.0000:0.0033198800):0.5752:0.0000000900):1.0000:0.0050731500):1.0000:0.0131209400):1.0000:0.0016868700,((Ricinus_communis:0.0185466000,(Batis_maritima:0.0115613900,(Arabidopsis_thaliana:0.0066983400,((Brassica_juncea:0.0000000200,(Brassica_rapa_subsp_campestris:0.0000000100,Brassica_oleracea:0.0000000200):0.5752:0.0000000900):0.5752:0.0000000900,(Brassica_napus:0.0000000100,(Brassica_carinata:0.0000000100,Raphanus_sativus:0.0000000100):1.0000:0.0016614400):0.5752:0.0000000900):1.0000:0.0016770400):1.0000:0.0095407900):1.0000:0.0074834500):1.0000:0.0000000900,((Vigna_angularis:0.0016389900,(Vigna_radiata:0.0032735600,(Glycine_max:0.0000001000,(Millettia_pinnata:0.0016429000,(Lotus_japonicus:0.0050613000,Malus_x_domestica:0.0202760500):1.0000:0.0015578200):1.0000:0.0000000800):1.0000:0.0016398300):0.5752:0.0000001100):1.0000:0.0016133300,(Cucumis_sativus:0.1400601300,(Citrullus_lanatus:0.0000003300,Cucurbita_pepo:0.0183691900):1.0000:0.0060378000):1.0000:0.0072952200):1.0000:0.0016545200):1.0000:0.0016367100):1.0000:0.0032775600):1.0000:0.0048361800):1.0000:0.0033547500,(Spirodela_polyrhiza:0.0492266300,(Phoenix_dactylifera:0.0121118100,((Triticum_timopheevii:0.0000001100,(Triticum_aestivum:0.0000000100,Aegilops_speltoides:0.0000000200):1.0000:0.0000000100):1.0000:0.0031619600,(Oryza_sativa_Japonica_Group:0.0000001700,(Oryza_sativa_Indica_Group:0.0000000100,Oryza_rufipogon:0.0000000200):0.5752:0.0000000100):1.0000:0.0086171000):1.0000:0.0404349900):1.0000:0.0156700400):1.0000:0.0243489600):1.0000:0.0035453900):1.0000:0.0098724700):1.0000:0.0910222500):1.0000:0.1908367900):1.0000:0.0216924200):1.0000:0.1722859000,(Chara_vulgaris:0.0061740800,Nitella_hyalina:0.0040862700):1.0000:0.2702044600,(Roya_obtusa:0.7507442700,(Entransia_fimbriata:1.8688406000,(Chaetosphaeridium_globosum:0.8761473900,(Mesostigma_viride:1.8885877800,Chlorokybus_atmophyticus:0.7847968200):1.0000:0.3369790200):1.0000:0.0418426300):1.0000:0.2954388600):0.5752:0.2759397500);
 
Note: this tree is unrooted. Branch lengths are the expected number of substitutions per site. Labels next to parentheses represent phylogenetic uncertainty due to model selection (see documentation)


---------------------------------------------------------------
*                                                             *
*             BAYESIAN INFORMATION CRITERION (BIC)            *
*                                                             *
---------------------------------------------------------------
 
 Sample size: 558.0
 
 Model selected: 
   Model = GTR+G
   partition = 012345
   -lnL = 8095.9132
   K = 139
   freqA = 0.3477 
   freqC = 0.1559 
   freqG = 0.1525 
   freqT = 0.3439 
   R(a) [AC] =  1.6773
   R(b) [AG] =  2.4987
   R(c) [AT] =  0.3413
   R(d) [CG] =  1.4503
   R(e) [CT] =  2.2149
   R(f) [GT] =  1.0000
   gamma shape = 1.3800 
 
Tree for the best BIC model = ((Chara_vulgaris:0.00617408,Nitella_hyalina:0.00408627):0.27020446,(Roya_obtusa:0.75074427,(Entransia_fimbriata:1.86884060,((Mesostigma_viride:1.88858778,Chlorokybus_atmophyticus:0.78479682):0.33697902,Chaetosphaeridium_globosum:0.87614739):0.04184263):0.29543886):0.27593975,(((Pleurozia_purpurea:0.01743271,(Treubia_lacunosa:0.02334321,Marchantia_polymorpha:0.00568826):0.00378691):0.05662050,(Sphagnum_palustre:0.04202466,(Atrichum_angustatum:0.01558203,(Buxbaumia_aphylla:0.04013021,((Funaria_hygrometrica:0.00389200,Physcomitrella_patens:0.00000001):0.00390349,(Bartramia_pomiformis:0.00387182,((Orthotrichum_stellatum:0.00000001,Ulota_hutchinsiae:0.00000001):0.00580726,(Ptychomnion_cygnisetum:0.02743068,(Anomodon_rugelii:0.00000001,(Climacium_americanum:0.00000001,Hypnum_imponens:0.00000001):0.00000001):0.00770415):0.00383125):0.00192403):0.00584617):0.01619398):0.00762447):0.01043355):0.01054440):0.00743884,(Huperzia_squarrosa:0.04201104,(Cycas_taitungensis:0.07001296,(Amborella_trichopoda|rpl5:0.01610908,(Liriodendron_tulipifera:0.00325941,((Spirodela_polyrhiza:0.04922663,(Phoenix_dactylifera:0.01211181,((Oryza_sativa_Japonica_Group:0.00000017,(Oryza_sativa_Indica_Group:0.00000001,Oryza_rufipogon:0.00000002):0.00000001):0.00861710,(Triticum_timopheevii:0.00000011,(Triticum_aestivum:0.00000001,Aegilops_speltoides:0.00000002):0.00000001):0.00316196):0.04043499):0.01567004):0.02434896,(Nelumbo_nucifera:0.00000008,(Vitis_vinifera:0.02412485,((Carica_papaya:0.00982833,((Silene_latifolia:0.02099439,(Beta_macrocarpa:0.00000001,(Beta_vulgaris_subsp_maritima:0.00000001,Beta_vulgaris_subsp_vulgaris:0.00000001):0.00000001):0.01584062):0.02370197,(Helianthus_annuus:0.03405557,(Daucus_carota_subsp_sativus:0.06232015,((Asclepias_syriaca:0.02449686,Rhazya_stricta:0.00870156):0.00834638,(Nicotiana_tabacum:0.02966841,(Mimulus_guttatus:0.00153713,Salvia_miltiorrhiza:0.01406638):0.01380534):0.00000014):0.00331988):0.00000009):0.00507315):0.01312094):0.00168687,((Ricinus_communis:0.01854660,(Batis_maritima:0.01156139,(Arabidopsis_thaliana:0.00669834,((Brassica_napus:0.00000001,(Brassica_carinata:0.00000001,Raphanus_sativus:0.00000001):0.00166144):0.00000009,(Brassica_juncea:0.00000002,(Brassica_rapa_subsp_campestris:0.00000001,Brassica_oleracea:0.00000002):0.00000009):0.00000009):0.00167704):0.00954079):0.00748345):0.00000009,((Cucumis_sativus:0.14006013,(Citrullus_lanatus:0.00000033,Cucurbita_pepo:0.01836919):0.00603780):0.00729522,(Vigna_angularis:0.00163899,(Vigna_radiata:0.00327356,(Glycine_max:0.00000010,(Millettia_pinnata:0.00164290,(Lotus_japonicus:0.00506130,Malus_x_domestica:0.02027605):0.00155782):0.00000008):0.00163983):0.00000011):0.00161333):0.00165452):0.00163671):0.00327756):0.00483618):0.00335475):0.00354539):0.00987247):0.09102225):0.19083679):0.02169242):0.17228590);
 
 
* BIC MODEL SELECTION : Selection uncertainty
 
Model             -lnL    K      BIC       delta       weight   cumWeight
------------------------------------------------------------------------- 
GTR+G       8095.91323   139  17070.912356   0.000000    0.921665   0.921665 
GTR+I+G     8095.21624   140  17075.842735   4.930379    0.078335   1.000000 
HKY+G       8154.33383   135  17162.456120  91.543764   1.22e-020   1.000000 
HKY+I+G     8154.31175   136  17168.736319  97.823963   5.28e-022   1.000000 
GTR+I       8201.09109   139  17281.268076  210.355720   1.93e-046   1.000000 
GTR         8231.07361   138  17334.908757  263.996401   4.35e-058   1.000000 
F81+G       8245.03773   134  17337.539561  266.627205   1.17e-058   1.000000 
F81+I+G     8245.03660   135  17343.861660  272.949304   4.95e-060   1.000000 
HKY+I       8247.45457   135  17348.697600  277.785244   4.41e-061   1.000000 
HKY         8277.89027   134  17403.244641  332.332285   6.30e-073   1.000000 
SYM+G       8272.13765   136  17404.388119  333.475763   3.56e-073   1.000000 
SYM+I+G     8272.13887   137  17410.714918  339.802562   1.50e-074   1.000000 
K80+G       8289.44570   132  17413.706783  342.794427   3.37e-075   1.000000 
K80+I+G     8289.44645   133  17420.032642  349.120286   1.43e-076   1.000000 
F81+I       8334.33154   134  17516.127181  445.214825   1.94e-097   1.000000 
JC+G        8355.49163   131  17539.474284  468.561928   1.65e-102   1.000000 
JC+I+G      8355.49203   132  17545.799443  474.887087   6.98e-104   1.000000 
F81         8362.41022   133  17565.960182  495.047826   2.93e-108   1.000000 
K80+I       8377.29562   132  17589.406623  518.494267   2.37e-113   1.000000 
SYM+I       8365.03570   136  17590.184219  519.271863   1.61e-113   1.000000 
SYM         8391.57222   135  17636.932900  566.020544   1.13e-123   1.000000 
K80         8405.60397   131  17639.698964  568.786608   2.85e-124   1.000000 
JC+I        8434.09608   131  17696.683184  625.770828   1.20e-136   1.000000 
JC          8459.19076   130  17740.548185  669.635829   3.59e-146   1.000000
-------------------------------------------------------------------------
-lnL:	negative log likelihod
K:	number of estimated parameters
BIC:	Bayesian Information Criterion
delta:	BIC difference
weight:	BIC weight
cumWeight:	cumulative BIC weight
 
 
* BIC MODEL SELECTION : Confidence interval
 
There are 24 models in the 100% confidence interval: [ GTR+G GTR+I+G HKY+G HKY+I+G GTR+I GTR F81+G F81+I+G HKY+I HKY SYM+G SYM+I+G K80+G K80+I+G F81+I JC+G JC+I+G F81 K80+I SYM+I SYM K80 JC+I JC ] 
 
 
* BIC MODEL SELECTION : Best Model's command line
 
phyml  -i /tmp/jmodeltest2733337040937099830.phy -d nt -n 1 -b 0 --run_id GTR+G -m 012345 -f m -c 4 -a e --no_memory_check -o tlr -s SPR
 
 
 
---------------------------------------------------------------
*                                                             *
*                    MODEL AVERAGED PHYLOGENY                 *
*                                                             *
---------------------------------------------------------------
 
Selection criterion: . . . . BIC
Confidence interval: . . . . 1.00
Consensus type:. . . . . . . 50% majority rule
 
 
Using 24 models in the 1.00 confidence interval = GTR+G GTR+I+G HKY+G HKY+I+G GTR+I GTR F81+G F81+I+G HKY+I HKY SYM+G SYM+I+G K80+G K80+I+G F81+I JC+G JC+I+G F81 K80+I SYM+I SYM K80 JC+I JC  
 
Species in order:
 
    1. Chara_vulgaris
    2. Nitella_hyalina
    3. Roya_obtusa
    4. Entransia_fimbriata
    5. Mesostigma_viride
    6. Chlorokybus_atmophyticus
    7. Chaetosphaeridium_globosum
    8. Pleurozia_purpurea
    9. Treubia_lacunosa
    10. Marchantia_polymorpha
    11. Sphagnum_palustre
    12. Atrichum_angustatum
    13. Buxbaumia_aphylla
    14. Funaria_hygrometrica
    15. Physcomitrella_patens
    16. Bartramia_pomiformis
    17. Orthotrichum_stellatum
    18. Ulota_hutchinsiae
    19. Ptychomnion_cygnisetum
    20. Anomodon_rugelii
    21. Climacium_americanum
    22. Hypnum_imponens
    23. Huperzia_squarrosa
    24. Cycas_taitungensis
    25. Amborella_trichopoda|rpl5
    26. Liriodendron_tulipifera
    27. Spirodela_polyrhiza
    28. Phoenix_dactylifera
    29. Oryza_sativa_Japonica_Group
    30. Oryza_sativa_Indica_Group
    31. Oryza_rufipogon
    32. Triticum_timopheevii
    33. Triticum_aestivum
    34. Aegilops_speltoides
    35. Nelumbo_nucifera
    36. Vitis_vinifera
    37. Carica_papaya
    38. Silene_latifolia
    39. Beta_macrocarpa
    40. Beta_vulgaris_subsp_maritima
    41. Beta_vulgaris_subsp_vulgaris
    42. Helianthus_annuus
    43. Daucus_carota_subsp_sativus
    44. Asclepias_syriaca
    45. Rhazya_stricta
    46. Nicotiana_tabacum
    47. Mimulus_guttatus
    48. Salvia_miltiorrhiza
    49. Ricinus_communis
    50. Batis_maritima
    51. Arabidopsis_thaliana
    52. Brassica_napus
    53. Brassica_carinata
    54. Raphanus_sativus
    55. Brassica_juncea
    56. Brassica_rapa_subsp_campestris
    57. Brassica_oleracea
    58. Cucumis_sativus
    59. Citrullus_lanatus
    60. Cucurbita_pepo
    61. Vigna_angularis
    62. Vigna_radiata
    63. Glycine_max
    64. Millettia_pinnata
    65. Lotus_japonicus
    66. Malus_x_domestica
 
Bipartitions included in the consensus tree
 
    123456789111111111122222222223333333333444444444455555555556666666
             012345678901234567890123456789012345678901234567890123456
    ****************************************************************** ( 1.0 )
    **---------------------------------------------------------------- ( 1.0 )
    --*****----------------------------------------------------------- ( 0.92167 )
    ---****----------------------------------------------------------- ( 1.0 )
    ----***----------------------------------------------------------- ( 1.0 )
    ----**------------------------------------------------------------ ( 1.0 )
    -------*********************************************************** ( 1.0 )
    -------***************-------------------------------------------- ( 1.0 )
    -------***-------------------------------------------------------- ( 1.0 )
    --------**-------------------------------------------------------- ( 1.0 )
    ----------************-------------------------------------------- ( 1.0 )
    -----------***********-------------------------------------------- ( 1.0 )
    ------------**********-------------------------------------------- ( 1.0 )
    -------------*********-------------------------------------------- ( 1.0 )
    -------------**--------------------------------------------------- ( 1.0 )
    ---------------*******-------------------------------------------- ( 1.0 )
    ----------------******-------------------------------------------- ( 1.0 )
    ----------------**------------------------------------------------ ( 1.0 )
    ------------------****-------------------------------------------- ( 1.0 )
    -------------------***-------------------------------------------- ( 1.0 )
    --------------------**-------------------------------------------- ( 1.0 )
    ----------------------******************************************** ( 1.0 )
    -----------------------******************************************* ( 1.0 )
    ------------------------****************************************** ( 1.0 )
    -------------------------***************************************** ( 1.0 )
    --------------------------**************************************** ( 1.0 )
    --------------------------********-------------------------------- ( 1.0 )
    ---------------------------*******-------------------------------- ( 1.0 )
    ----------------------------******-------------------------------- ( 1.0 )
    ----------------------------***----------------------------------- ( 1.0 )
    -----------------------------**----------------------------------- ( 0.92167 )
    -------------------------------***-------------------------------- ( 1.0 )
    --------------------------------**-------------------------------- ( 1.0 )
    ----------------------------------******************************** ( 1.0 )
    -----------------------------------******************************* ( 1.0 )
    ------------------------------------****************************** ( 1.0 )
    ------------------------------------************------------------ ( 1.0 )
    -------------------------------------***********------------------ ( 1.0 )
    -------------------------------------****------------------------- ( 1.0 )
    --------------------------------------***------------------------- ( 1.0 )
    ---------------------------------------**------------------------- ( 1.0 )
    -----------------------------------------*******------------------ ( 1.0 )
    ------------------------------------------******------------------ ( 0.92167 )
    -------------------------------------------*****------------------ ( 1.0 )
    -------------------------------------------**--------------------- ( 1.0 )
    ---------------------------------------------***------------------ ( 0.92167 )
    ----------------------------------------------**------------------ ( 1.0 )
    ------------------------------------------------****************** ( 1.0 )
    ------------------------------------------------*********--------- ( 1.0 )
    -------------------------------------------------********--------- ( 1.0 )
    --------------------------------------------------*******--------- ( 1.0 )
    ---------------------------------------------------******--------- ( 1.0 )
    ---------------------------------------------------***------------ ( 0.92167 )
    ----------------------------------------------------**------------ ( 1.0 )
    ------------------------------------------------------***--------- ( 0.92167 )
    -------------------------------------------------------**--------- ( 0.92167 )
    ---------------------------------------------------------********* ( 1.0 )
    ---------------------------------------------------------***------ ( 1.0 )
    ----------------------------------------------------------**------ ( 1.0 )
    ------------------------------------------------------------****** ( 1.0 )
    -------------------------------------------------------------***** ( 0.92167 )
    --------------------------------------------------------------**** ( 1.0 )
    ---------------------------------------------------------------*** ( 1.0 )
    ----------------------------------------------------------------** ( 1.0 )

 
                  +-----------66 Chlorokybus_atmophyticus
             +--126
             |    +------------------------------65 Mesostigma_viride
         +-127
         |   +-------------64 Chaetosphaeridium_globosum
    +--128
    |    +------------------------------63 Entransia_fimbriata
+-129
|   +----------62 Roya_obtusa
|
|   +--61 Nitella_hyalina
+-125
|   +--60 Chara_vulgaris
|
|                                           +--59 Oryza_rufipogon
|                                       +-114
|                                       |   +--58 Oryza_sativa_Indica_Group
|                                   +-115
|                                   |   +--57 Oryza_sativa_Japonica_Group
|                               +-116
|                               |   |       +--56 Aegilops_speltoides
|                               |   |   +-112
|                               |   |   |   +--55 Triticum_aestivum
|                               |   +-113
|                               |       +--54 Triticum_timopheevii
|                           +-117
|                           |   +--53 Phoenix_dactylifera
|                       +-118
|                       |   +--52 Spirodela_polyrhiza
|                   +-119
|                   |   |                           +--51 Cucurbita_pepo
|                   |   |                       +-105
|                   |   |                       |   +--50 Citrullus_lanatus
|                   |   |                   +-106
|                   |   |                   |   +--49 Cucumis_sativus
|                   |   |               +-107
|                   |   |               |   |                   +--48 Malus_x_domestica
|                   |   |               |   |               +-100
|                   |   |               |   |               |   +--47 Lotus_japonicus
|                   |   |               |   |           +-101
|                   |   |               |   |           |   +--46 Millettia_pinnata
|                   |   |               |   |       +-102
|                   |   |               |   |       |   +--45 Glycine_max
|                   |   |               |   |   +-103
|                   |   |               |   |   |   +--44 Vigna_radiata
|                   |   |               |   +-104
|                   |   |               |       +--43 Vigna_angularis
|                   |   |           +-108
|                   |   |           |   |                       +--42 Raphanus_sativus
|                   |   |           |   |                   +--94
|                   |   |           |   |                   |   +--41 Brassica_carinata
|                   |   |           |   |               +--95
|                   |   |           |   |               |   +--40 Brassica_napus
|                   |   |           |   |           +--96
|                   |   |           |   |           |   |       +--39 Brassica_oleracea
|                   |   |           |   |           |   |   +--92
|                   |   |           |   |           |   |   |   +--38 Brassica_rapa_subsp_campestris
|                   |   |           |   |           |   +--93
|                   |   |           |   |           |       +--37 Brassica_juncea
|                   |   |           |   |       +--97
|                   |   |           |   |       |   +--36 Arabidopsis_thaliana
|                   |   |           |   |   +--98
|                   |   |           |   |   |   +--35 Batis_maritima
|                   |   |           |   +--99
|                   |   |           |       +--34 Ricinus_communis
|                   |   |       +-109
|                   |   |       |   |                           +--33 Salvia_miltiorrhiza
|                   |   |       |   |                       +--85
|                   |   |       |   |                       |   +--32 Mimulus_guttatus
|                   |   |       |   |                   +--86
|                   |   |       |   |                   |   +--31 Nicotiana_tabacum
|                   |   |       |   |               +--87
|                   |   |       |   |               |   |   +--30 Rhazya_stricta
|                   |   |       |   |               |   +--84
|                   |   |       |   |               |       +--29 Asclepias_syriaca
|                   |   |       |   |           +--88
|                   |   |       |   |           |   +--28 Daucus_carota_subsp_sativus
|                   |   |       |   |       +--89
|                   |   |       |   |       |   +--27 Helianthus_annuus
|                   |   |       |   |   +--90
|                   |   |       |   |   |   |           +--26 Beta_vulgaris_subsp_vulgaris
|                   |   |       |   |   |   |       +--81
|                   |   |       |   |   |   |       |   +--25 Beta_vulgaris_subsp_maritima
|                   |   |       |   |   |   |   +--82
|                   |   |       |   |   |   |   |   +--24 Beta_macrocarpa
|                   |   |       |   |   |   +--83
|                   |   |       |   |   |       +--23 Silene_latifolia
|                   |   |       |   +--91
|                   |   |       |       +--22 Carica_papaya
|                   |   |   +-110
|                   |   |   |   +--21 Vitis_vinifera
|                   |   +-111
|                   |       +--20 Nelumbo_nucifera
|               +-120
|               |   +--19 Liriodendron_tulipifera
|           +-121
|           |   +--18 Amborella_trichopoda|rpl5
|       +-122
|       |   +--17 Cycas_taitungensis
|   +-123
|   |   +--16 Huperzia_squarrosa
+-124
    |                               +--15 Ulota_hutchinsiae
    |                           +--73
    |                           |   +--14 Orthotrichum_stellatum
    |                       +--74
    |                       |   |           +--13 Hypnum_imponens
    |                       |   |       +--70
    |                       |   |       |   +--12 Climacium_americanum
    |                       |   |   +--71
    |                       |   |   |   +--11 Anomodon_rugelii
    |                       |   +--72
    |                       |       +--10 Ptychomnion_cygnisetum
    |                   +--75
    |                   |   +---9 Bartramia_pomiformis
    |               +--76
    |               |   |   +---8 Physcomitrella_patens
    |               |   +--69
    |               |       +---7 Funaria_hygrometrica
    |           +--77
    |           |   +---6 Buxbaumia_aphylla
    |       +--78
    |       |   +---5 Atrichum_angustatum
    |   +--79
    |   |   +---4 Sphagnum_palustre
    +--80
        |       +---3 Marchantia_polymorpha
        |   +--67
        |   |   +---2 Treubia_lacunosa
        +--68
            +---1 Pleurozia_purpurea

 
((((Pleurozia_purpurea:0.0174327100,(Treubia_lacunosa:0.0233432100,Marchantia_polymorpha:0.0056882600):1.0000:0.0037869100):1.0000:0.0566205000,(Sphagnum_palustre:0.0420246600,(Atrichum_angustatum:0.0155820300,(Buxbaumia_aphylla:0.0401302100,((Funaria_hygrometrica:0.0038920000,Physcomitrella_patens:0.0000000100):1.0000:0.0039034900,(Bartramia_pomiformis:0.0038718200,((Ptychomnion_cygnisetum:0.0274306800,(Anomodon_rugelii:0.0000000100,(Climacium_americanum:0.0000000100,Hypnum_imponens:0.0000000100):1.0000:0.0000000100):1.0000:0.0077041500):1.0000:0.0038312500,(Orthotrichum_stellatum:0.0000000100,Ulota_hutchinsiae:0.0000000100):1.0000:0.0058072600):1.0000:0.0019240300):1.0000:0.0058461700):1.0000:0.0161939800):1.0000:0.0076244700):1.0000:0.0104335500):1.0000:0.0105444000):1.0000:0.0074388400,(Huperzia_squarrosa:0.0420110400,(Cycas_taitungensis:0.0700129600,(Amborella_trichopoda|rpl5:0.0161090800,(Liriodendron_tulipifera:0.0032594100,((Nelumbo_nucifera:0.0000000800,(Vitis_vinifera:0.0241248500,((Carica_papaya:0.0098283300,((Silene_latifolia:0.0209943900,(Beta_macrocarpa:0.0000000100,(Beta_vulgaris_subsp_maritima:0.0000000100,Beta_vulgaris_subsp_vulgaris:0.0000000100):1.0000:0.0000000100):1.0000:0.0158406200):1.0000:0.0237019700,(Helianthus_annuus:0.0340555700,(Daucus_carota_subsp_sativus:0.0623201500,((Asclepias_syriaca:0.0244968600,Rhazya_stricta:0.0087015600):1.0000:0.0083463800,(Nicotiana_tabacum:0.0296684100,(Mimulus_guttatus:0.0015371300,Salvia_miltiorrhiza:0.0140663800):1.0000:0.0138053400):0.9217:0.0000001400):1.0000:0.0033198800):0.9217:0.0000000900):1.0000:0.0050731500):1.0000:0.0131209400):1.0000:0.0016868700,((Ricinus_communis:0.0185466000,(Batis_maritima:0.0115613900,(Arabidopsis_thaliana:0.0066983400,((Brassica_juncea:0.0000000200,(Brassica_rapa_subsp_campestris:0.0000000100,Brassica_oleracea:0.0000000200):0.9217:0.0000000900):0.9217:0.0000000900,(Brassica_napus:0.0000000100,(Brassica_carinata:0.0000000100,Raphanus_sativus:0.0000000100):1.0000:0.0016614400):0.9217:0.0000000900):1.0000:0.0016770400):1.0000:0.0095407900):1.0000:0.0074834500):1.0000:0.0000000900,((Vigna_angularis:0.0016389900,(Vigna_radiata:0.0032735600,(Glycine_max:0.0000001000,(Millettia_pinnata:0.0016429000,(Lotus_japonicus:0.0050613000,Malus_x_domestica:0.0202760500):1.0000:0.0015578200):1.0000:0.0000000800):1.0000:0.0016398300):0.9217:0.0000001100):1.0000:0.0016133300,(Cucumis_sativus:0.1400601300,(Citrullus_lanatus:0.0000003300,Cucurbita_pepo:0.0183691900):1.0000:0.0060378000):1.0000:0.0072952200):1.0000:0.0016545200):1.0000:0.0016367100):1.0000:0.0032775600):1.0000:0.0048361800):1.0000:0.0033547500,(Spirodela_polyrhiza:0.0492266300,(Phoenix_dactylifera:0.0121118100,((Triticum_timopheevii:0.0000001100,(Triticum_aestivum:0.0000000100,Aegilops_speltoides:0.0000000200):1.0000:0.0000000100):1.0000:0.0031619600,(Oryza_sativa_Japonica_Group:0.0000001700,(Oryza_sativa_Indica_Group:0.0000000100,Oryza_rufipogon:0.0000000200):0.9217:0.0000000100):1.0000:0.0086171000):1.0000:0.0404349900):1.0000:0.0156700400):1.0000:0.0243489600):1.0000:0.0035453900):1.0000:0.0098724700):1.0000:0.0910222500):1.0000:0.1908367900):1.0000:0.0216924200):1.0000:0.1722859000,(Chara_vulgaris:0.0061740800,Nitella_hyalina:0.0040862700):1.0000:0.2702044600,(Roya_obtusa:0.7507442700,(Entransia_fimbriata:1.8688406000,(Chaetosphaeridium_globosum:0.8761473900,(Mesostigma_viride:1.8885877800,Chlorokybus_atmophyticus:0.7847968200):1.0000:0.3369790200):1.0000:0.0418426300):1.0000:0.2954388600):0.9217:0.2759397500);
 
Note: this tree is unrooted. Branch lengths are the expected number of substitutions per site. Labels next to parentheses represent phylogenetic uncertainty due to model selection (see documentation)
 
 
 
---------------------------------------------------------------
*                                                             *
*                    SELECTION SUMMARY                        *
*                                                             *
---------------------------------------------------------------

::Optimized Topologies Summary::

There are 18 different topologies.

Topology Id: 1
	Rank	Weight		 RF	AvgEucl		VarEucl
AIC	  1	 57.52%		  0	0.00e+00	0.00e+00
BIC	  1	 92.17%		  0	0.00e+00	0.00e+00
Models supporting:   1
                     GTR+G 

Topology Id: 2
	Rank	Weight		 RF	AvgEucl		VarEucl
AIC	  2	  0.00%		  2	1.54e+00	0.00e+00
BIC	  2	  0.00%		  2	1.54e+00	0.00e+00
Models supporting:   1
                     HKY+G 

Topology Id: 3
	Rank	Weight		 RF	AvgEucl		VarEucl
AIC	  3	  0.00%		  4	2.64e+00	0.00e+00
BIC	  3	  0.00%		  4	2.64e+00	0.00e+00
Models supporting:   1
                     K80 

Topology Id: 4
	Rank	Weight		 RF	AvgEucl		VarEucl
AIC	  4	  0.00%		  6	2.42e+00	0.00e+00
BIC	  4	  0.00%		  6	2.42e+00	0.00e+00
Models supporting:   1
                     F81 

Topology Id: 5
	Rank	Weight		 RF	AvgEucl		VarEucl
AIC	  5	  0.00%		  6	2.62e+00	2.67e-04
BIC	  5	  0.00%		  6	2.62e+00	2.67e-04
Models supporting:   2
                     HKY GTR 

Topology Id: 6
	Rank	Weight		 RF	AvgEucl		VarEucl
AIC	  6	  0.00%		 10	2.45e+00	0.00e+00
BIC	  6	  0.00%		 10	2.45e+00	0.00e+00
Models supporting:   1
                     JC 

Topology Id: 7
	Rank	Weight		 RF	AvgEucl		VarEucl
AIC	  7	  0.00%		 10	3.45e+00	2.62e-01
BIC	  7	  0.00%		 10	3.45e+00	2.62e-01
Models supporting:   3
                     JC+G K80+G SYM+G 

Topology Id: 8
	Rank	Weight		 RF	AvgEucl		VarEucl
AIC	  8	  0.00%		 10	2.42e+00	0.00e+00
BIC	  8	  0.00%		 10	2.42e+00	0.00e+00
Models supporting:   1
                     SYM 

Topology Id: 9
	Rank	Weight		 RF	AvgEucl		VarEucl
AIC	  9	  0.00%		 12	1.32e+00	0.00e+00
BIC	  9	  0.00%		 12	1.32e+00	0.00e+00
Models supporting:   1
                     F81+G 

Topology Id: 10
	Rank	Weight		 RF	AvgEucl		VarEucl
AIC	 10	 42.48%		 14	2.65e+00	0.00e+00
BIC	 10	  7.83%		 14	2.65e+00	0.00e+00
Models supporting:   1
                     GTR+I+G 

Topology Id: 11
	Rank	Weight		 RF	AvgEucl		VarEucl
AIC	 11	  0.00%		 16	3.48e+00	2.41e-01
BIC	 11	  0.00%		 16	3.48e+00	2.41e-01
Models supporting:   3
                     JC+I+G K80+I+G SYM+I+G 

Topology Id: 12
	Rank	Weight		 RF	AvgEucl		VarEucl
AIC	 12	  0.00%		 16	2.37e+00	0.00e+00
BIC	 12	  0.00%		 16	2.37e+00	0.00e+00
Models supporting:   1
                     HKY+I 

Topology Id: 13
	Rank	Weight		 RF	AvgEucl		VarEucl
AIC	 13	  0.00%		 16	2.52e+00	0.00e+00
BIC	 13	  0.00%		 16	2.52e+00	0.00e+00
Models supporting:   1
                     HKY+I+G 

Topology Id: 14
	Rank	Weight		 RF	AvgEucl		VarEucl
AIC	 14	  0.00%		 18	2.38e+00	0.00e+00
BIC	 14	  0.00%		 18	2.38e+00	0.00e+00
Models supporting:   1
                     JC+I 

Topology Id: 15
	Rank	Weight		 RF	AvgEucl		VarEucl
AIC	 15	  0.00%		 20	3.30e+00	0.00e+00
BIC	 15	  0.00%		 20	3.30e+00	0.00e+00
Models supporting:   1
                     F81+I 

Topology Id: 16
	Rank	Weight		 RF	AvgEucl		VarEucl
AIC	 16	  0.00%		 20	2.53e+00	1.92e-02
BIC	 16	  0.00%		 20	2.53e+00	1.92e-02
Models supporting:   2
                     K80+I SYM+I 

Topology Id: 17
	Rank	Weight		 RF	AvgEucl		VarEucl
AIC	 17	  0.00%		 20	2.37e+00	0.00e+00
BIC	 17	  0.00%		 20	2.37e+00	0.00e+00
Models supporting:   1
                     GTR+I 

Topology Id: 18
	Rank	Weight		 RF	AvgEucl		VarEucl
AIC	 18	  0.00%		 26	2.60e+00	0.00e+00
BIC	 18	  0.00%		 26	2.60e+00	0.00e+00
Models supporting:   1
                     F81+I+G 

 
 
 
::Best Models::
 
	Model 		f(a) 	f(c) 	f(g) 	f(t) 	kappa 	titv 	Ra	Rb	Rc	Rd	Re	Rf	pInv 	gamma
----------------------------------------------------------------------------------------------------------------------------------------
AIC 	GTR+G		0.35	0.16	0.15	0.34	0.00	0.00	  1.677   2.499   0.341   1.450   2.215   1.000 N/A	   1.38
BIC 	GTR+G		0.35	0.16	0.15	0.34	0.00	0.00	  1.677   2.499   0.341   1.450   2.215   1.000 N/A	   1.38
