# Supplementary material for: The mitochondrial genome map of Nelumbo nucifera reveals ancient evolutionary features
Source: Sci Rep. 2016 Jul 22;6:30158. doi: 10.1038/srep30158 (PMC4957087; doi:10.1038/srep30158)
Supplement: Supplementary Data S2 [file srep30158-s3.zip › jModelTest/rpl10.jmt1]

-------------------------- jModeltest 2.1.10 v20160303 --------------------------
(c) 2011-onwards D. Darriba, G.L. Taboada, R. Doallo and D. Posada,
(1) Department of Biochemistry, Genetics and Immunology
    University of Vigo, 36310 Vigo, Spain.
(2) Department of Electronics and Systems
    University of A Coruna, 15071 A Coruna, Spain.
e-mail: ddarriba@udc.es, dposada@uvigo.es
--------------------------------------------------------------------------------
 
Fri Apr 01 21:12:07 CST 2016
Linux 3.13.0-32-generic, arch: amd64, bits: 64, numcores: 48
 
--------------------------------------------------------------------------------
Citation: Darriba D, Taboada GL, Doallo R and Posada D. 2012.
          "jModelTest 2: more models, new heuristics and parallel computing".
          Nature Methods 9(8), 772.
--------------------------------------------------------------------------------
 
jModelTest 2.1.10 v20160303
Copyright (C) 2011 D. Darriba, G.L. Taboada, R. Doallo and D. Posada
This program comes with ABSOLUTELY NO WARRANTY
This is free software, and you are welcome to redistribute it under certain
conditions
 
Notice: This program may contain errors. Please inspect results carefully.
 
 
Arguments = -g 4 -i -f -AIC -BIC -a -S SPR -o rpl10.jmt1 -d rpl10.fas

Reading data file "rpl10.fas"... OK.
  number of sequences: 29
  number of sites: 471
 
 
---------------------------------------------------------------
*                                                             *
*        COMPUTATION OF LIKELIHOOD SCORES WITH PHYML          *
*                                                             *
---------------------------------------------------------------
 
::Settings::
 
 Phyml version = 20131022
 Phyml binary = phyml
 Phyml path = /usr/bin/
 Candidate models = 24
   number of substitution schemes = 3
   including models with equal/unequal base frequencies (+F)
   including models with/without a proportion of invariable sites (+I)
   including models with/without rate variation among sites (+G) (nCat = 4)
 Optimized free parameters (K) = substitution parameters + 55 branch lengths + topology 
 Base tree for likelihood calculations = ML tree
 Tree topology search operation = SPR
 
 
 
::Progress::
 
Model 		 Exec. Time 	 Total Time 	 -lnL
-------------------------------------------------------------------------
HKY		00h:00:14:05	00h:00:15:02	    4148.4349	 (1/24)
F81		00h:00:14:09	00h:00:15:05	    4210.0029	 (2/24)
SYM		00h:00:15:07	00h:00:16:04	    4194.2555	 (3/24)
GTR		00h:00:18:06	00h:00:19:03	    4117.5400	 (4/24)
K80+I		00h:00:19:01	00h:00:19:07	    4162.8884	 (5/24)
K80		00h:00:19:01	00h:00:19:08	    4207.6354	 (6/24)
GTR+I		00h:00:19:05	00h:00:20:00	    4090.1518	 (7/24)
HKY+I		00h:00:21:05	00h:00:22:00	    4113.6026	 (8/24)
JC		00h:00:21:06	00h:00:22:02	    4255.0633	 (9/24)
JC+I		00h:00:21:07	00h:00:22:03	    4215.3689	 (10/24)
SYM+I		00h:00:22:09	00h:00:23:06	    4149.9805	 (11/24)
F81+I		00h:00:23:09	00h:00:24:05	    4175.4938	 (12/24)
JC+G		00h:00:32:08	00h:00:33:03	    4178.3641	 (13/24)
SYM+G		00h:00:48:03	00h:00:48:09	    4111.3970	 (14/24)
F81+G		00h:00:48:09	00h:00:49:00	    4136.9412	 (15/24)
K80+G		00h:00:50:01	00h:00:50:06	    4124.5927	 (16/24)
HKY+G		00h:00:53:04	00h:00:53:06	    4073.0700	 (17/24)
GTR+I+G		00h:00:56:05	00h:00:56:06	    4046.8710	 (18/24)
HKY+I+G		00h:00:56:08	00h:00:57:00	    4073.1223	 (19/24)
SYM+I+G		00h:00:58:03	00h:00:58:04	    4111.1035	 (20/24)
JC+I+G		00h:01:03:00	00h:01:03:01	    4178.3651	 (21/24)
K80+I+G		00h:01:03:08	00h:01:04:00	    4124.5884	 (22/24)
GTR+G		00h:01:13:07	00h:01:14:00	    4045.3652	 (23/24)
F81+I+G		00h:01:19:03	00h:01:19:03	    4136.9424	 (24/24)
 
   Model = JC
   partition = 000000
   -lnL = 4255.0633
   K = 56 
 
   Model = JC+I
   partition = 000000
   -lnL = 4215.3689
   K = 57
   p-inv = 0.1700 
 
   Model = JC+G
   partition = 000000
   -lnL = 4178.3641
   K = 57
   gamma shape = 0.9720 
 
   Model = JC+I+G
   partition = 000000
   -lnL = 4178.3651
   K = 58
   p-inv = 0.0000
   gamma shape = 0.9710 
 
   Model = F81
   partition = 000000
   -lnL = 4210.0029
   K = 59
   freqA = 0.3237 
   freqC = 0.2007 
   freqG = 0.1742 
   freqT = 0.3015  
 
   Model = F81+I
   partition = 000000
   -lnL = 4175.4938
   K = 60
   freqA = 0.3262 
   freqC = 0.2037 
   freqG = 0.1758 
   freqT = 0.2943 
   p-inv = 0.1630 
 
   Model = F81+G
   partition = 000000
   -lnL = 4136.9412
   K = 60
   freqA = 0.3265 
   freqC = 0.2065 
   freqG = 0.1775 
   freqT = 0.2895 
   gamma shape = 0.9690 
 
   Model = F81+I+G
   partition = 000000
   -lnL = 4136.9424
   K = 61
   freqA = 0.3265 
   freqC = 0.2065 
   freqG = 0.1775 
   freqT = 0.2895 
   p-inv = 0.0000
   gamma shape = 0.9690 
 
   Model = K80
   partition = 010010
   -lnL = 4207.6354
   K = 57
   kappa = 2.1940 (ti/tv = 1.0970) 
 
   Model = K80+I
   partition = 010010
   -lnL = 4162.8884
   K = 58
   kappa = 2.3568 (ti/tv = 1.1784)
   p-inv = 0.1730 
 
   Model = K80+G
   partition = 010010
   -lnL = 4124.5927
   K = 58
   kappa = 2.5296 (ti/tv = 1.2648)
   gamma shape = 0.8990 
 
   Model = K80+I+G
   partition = 010010
   -lnL = 4124.5884
   K = 59
   kappa = 2.5296 (ti/tv = 1.2648)
   p-inv = 0.0000
   gamma shape = 0.8980 
 
   Model = HKY
   partition = 010010
   -lnL = 4148.4349
   K = 60
   freqA = 0.3341 
   freqC = 0.1921 
   freqG = 0.1667 
   freqT = 0.3071 
   kappa = 2.5418 (ti/tv = 1.1660) 
 
   Model = HKY+I
   partition = 010010
   -lnL = 4113.6026
   K = 61
   freqA = 0.3332 
   freqC = 0.1998 
   freqG = 0.1707 
   freqT = 0.2963 
   kappa = 2.6641 (ti/tv = 1.2371)
   p-inv = 0.1590 
 
   Model = HKY+G
   partition = 010010
   -lnL = 4073.0700
   K = 61
   freqA = 0.3373 
   freqC = 0.1993 
   freqG = 0.1711 
   freqT = 0.2923 
   kappa = 2.8243 (ti/tv = 1.3104)
   gamma shape = 0.9240 
 
   Model = HKY+I+G
   partition = 010010
   -lnL = 4073.1222
   K = 62
   freqA = 0.3380 
   freqC = 0.1970 
   freqG = 0.1710 
   freqT = 0.2941 
   kappa = 2.8317 (ti/tv = 1.3111)
   p-inv = 0.0000
   gamma shape = 0.9350 
 
   Model = SYM
   partition = 012345
   -lnL = 4194.2555
   K = 61
   R(a) [AC] =  1.9192
   R(b) [AG] =  2.8003
   R(c) [AT] =  0.8919
   R(d) [CG] =  1.2444
   R(e) [CT] =  2.7217
   R(f) [GT] =  1.0000 
 
   Model = SYM+I
   partition = 012345
   -lnL = 4149.9805
   K = 62
   R(a) [AC] =  1.8493
   R(b) [AG] =  2.7542
   R(c) [AT] =  0.7568
   R(d) [CG] =  0.9526
   R(e) [CT] =  2.7129
   R(f) [GT] =  1.0000
   p-inv = 0.1690 
 
   Model = SYM+G
   partition = 012345
   -lnL = 4111.3970
   K = 62
   R(a) [AC] =  1.9663
   R(b) [AG] =  2.9137
   R(c) [AT] =  0.7662
   R(d) [CG] =  0.8913
   R(e) [CT] =  2.9700
   R(f) [GT] =  1.0000
   gamma shape = 0.9120 
 
   Model = SYM+I+G
   partition = 012345
   -lnL = 4111.1035
   K = 63
   R(a) [AC] =  1.9755
   R(b) [AG] =  2.9036
   R(c) [AT] =  0.7566
   R(d) [CG] =  0.8761
   R(e) [CT] =  2.9527
   R(f) [GT] =  1.0000
   p-inv = 0.0000
   gamma shape = 0.9000 
 
   Model = GTR
   partition = 012345
   -lnL = 4117.5400
   K = 64
   freqA = 0.3348 
   freqC = 0.1748 
   freqG = 0.1578 
   freqT = 0.3327 
   R(a) [AC] =  1.7330
   R(b) [AG] =  2.7908
   R(c) [AT] =  0.4709
   R(d) [CG] =  1.5869
   R(e) [CT] =  2.4288
   R(f) [GT] =  1.0000 
 
   Model = GTR+I
   partition = 012345
   -lnL = 4090.1518
   K = 65
   freqA = 0.3280 
   freqC = 0.1845 
   freqG = 0.1618 
   freqT = 0.3257 
   R(a) [AC] =  1.7618
   R(b) [AG] =  3.0688
   R(c) [AT] =  0.4979
   R(d) [CG] =  1.3446
   R(e) [CT] =  2.4810
   R(f) [GT] =  1.0000
   p-inv = 0.1350 
 
   Model = GTR+G
   partition = 012345
   -lnL = 4045.3652
   K = 65
   freqA = 0.3369 
   freqC = 0.1777 
   freqG = 0.1599 
   freqT = 0.3255 
   R(a) [AC] =  1.7520
   R(b) [AG] =  2.9804
   R(c) [AT] =  0.3392
   R(d) [CG] =  1.3491
   R(e) [CT] =  2.6601
   R(f) [GT] =  1.0000
   gamma shape = 0.9830 
 
   Model = GTR+I+G
   partition = 012345
   -lnL = 4046.8710
   K = 66
   freqA = 0.3383 
   freqC = 0.1772 
   freqG = 0.1605 
   freqT = 0.3241 
   R(a) [AC] =  1.7218
   R(b) [AG] =  2.9790
   R(c) [AT] =  0.3639
   R(d) [CG] =  1.3976
   R(e) [CT] =  2.6756
   R(f) [GT] =  1.0000
   p-inv = 0.0000
   gamma shape = 1.0190 
 
  Best-fit models should be reoptimized for comparison with unconstrained likelihood
 
Computation of likelihood scores completed. It took 00h:01:19:04.
 


---------------------------------------------------------------
*                                                             *
*             AKAIKE INFORMATION CRITERION (AIC)              *
*                                                             *
---------------------------------------------------------------
 
 Model selected: 
   Model = GTR+G
   partition = 012345
   -lnL = 4045.3652
   K = 65
   freqA = 0.3369 
   freqC = 0.1777 
   freqG = 0.1599 
   freqT = 0.3255 
   R(a) [AC] =  1.7520
   R(b) [AG] =  2.9804
   R(c) [AT] =  0.3392
   R(d) [CG] =  1.3491
   R(e) [CT] =  2.6601
   R(f) [GT] =  1.0000
   gamma shape = 0.9830 
 
Tree for the best AIC model = (Orthotrichum_stellatum:0.00000001,Ulota_hutchinsiae:0.00000001,(((Climacium_americanum:0.00872802,(Hypnum_imponens:0.00000010,Anomodon_rugelii:0.00656811):0.00223905):0.00567555,(((Atrichum_angustatum:0.03761864,Tetraphis_pellucida:0.01316058):0.00025168,(Sphagnum_palustre:0.06288360,(Treubia_lacunosa:0.36961140,(Huperzia_squarrosa:0.18943049,(Liriodendron_tulipifera:0.00000038,(Spirodela_polyrhiza:0.04483119,(Nelumbo_nucifera:0.00800962,(Vitis_vinifera:0.05972340,((Cucumis_sativus:0.05247845,Ricinus_communis:0.01268368):0.00393402,(Batis_maritima:0.02500268,(Vaccinium_macrocarpon:0.02293172,(Daucus_carota_subsp_sativus:0.01876127,(Helianthus_annuus:0.01023246,((Mimulus_guttatus:0.03832743,Salvia_miltiorrhiza:0.00588587):0.02149556,(Nicotiana_tabacum:0.01135827,(Asclepias_syriaca:0.01495582,Rhazya_stricta:0.00411133):0.01757958):0.00518773):0.00858994):0.00000013):0.00615472):0.00205437):0.00201971):0.00328164):0.00277322):0.01006958):0.00231109):0.90611291):0.07090387):0.02390942):0.02952030):0.00656342,(Roya_obtusa:2.21216660,Buxbaumia_aphylla:0.00000420):0.04646963):0.04589931):0.00633949,(Bartramia_pomiformis:0.01582891,Funaria_hygrometrica:0.00226207):0.00146139):0.01627038);
 
 
* AIC MODEL SELECTION : Selection uncertainty
 
Model             -lnL    K      AIC       delta       weight   cumWeight
------------------------------------------------------------------------- 
GTR+G       4045.36524   65  8220.730480   0.000000    0.924543   0.924543 
GTR+I+G     4046.87098   66  8225.741960   5.011480    0.075457   1.000000 
HKY+G       4073.06998   61  8268.139960  47.409480   4.69e-011   1.000000 
HKY+I+G     4073.12225   62  8270.244500  49.514020   1.64e-011   1.000000 
GTR+I       4090.15176   65  8310.303520  89.573040   3.28e-020   1.000000 
SYM+G       4111.39704   62  8346.794080  126.063600   3.90e-028   1.000000 
SYM+I+G     4111.10352   63  8348.207040  127.476560   1.93e-028   1.000000 
HKY+I       4113.60262   61  8349.205240  128.474760   1.17e-028   1.000000 
GTR         4117.53996   64  8363.079920  142.349440   1.14e-031   1.000000 
K80+G       4124.59274   58  8365.185480  144.455000   3.96e-032   1.000000 
K80+I+G     4124.58837   59  8367.176740  146.446260   1.46e-032   1.000000 
F81+G       4136.94116   60  8393.882320  173.151840   2.33e-038   1.000000 
F81+I+G     4136.94235   61  8395.884700  175.154220   8.54e-039   1.000000 
HKY         4148.43487   60  8416.869740  196.139260   2.37e-043   1.000000 
SYM+I       4149.98045   62  8423.960900  203.230420   6.84e-045   1.000000 
K80+I       4162.88835   58  8441.776700  221.046220   9.25e-049   1.000000 
JC+G        4178.36411   57  8470.728220  249.997740   4.78e-055   1.000000 
F81+I       4175.49381   60  8470.987620  250.257140   4.20e-055   1.000000 
JC+I+G      4178.36513   58  8472.730260  251.999780   1.76e-055   1.000000 
SYM         4194.25549   61  8510.510980  289.780500   1.10e-063   1.000000 
K80         4207.63540   57  8529.270800  308.540320   9.27e-068   1.000000 
F81         4210.00293   59  8538.005860  317.275380   1.18e-069   1.000000 
JC+I        4215.36886   57  8544.737720  324.007240   4.06e-071   1.000000 
JC          4255.06333   56  8622.126660  401.396180   6.37e-088   1.000000
-------------------------------------------------------------------------
-lnL:	negative log likelihod
 K:	number of estimated parameters
 AIC:	Akaike Information Criterion
 delta:	AIC difference
 weight:	AIC weight
 cumWeight:	cumulative AIC weight
 
 
* AIC MODEL SELECTION : Confidence interval
 
There are 24 models in the 100% confidence interval: [ GTR+G GTR+I+G HKY+G HKY+I+G GTR+I SYM+G SYM+I+G HKY+I GTR K80+G K80+I+G F81+G F81+I+G HKY SYM+I K80+I JC+G F81+I JC+I+G SYM K80 F81 JC+I JC ] 
 
 
* AIC MODEL SELECTION : Best Model's command line
 
phyml  -i /tmp/jmodeltest1843375559037186043.phy -d nt -n 1 -b 0 --run_id GTR+G -m 012345 -f m -c 4 -a e --no_memory_check -o tlr -s SPR
 
 
 
---------------------------------------------------------------
*                                                             *
*                    MODEL AVERAGED PHYLOGENY                 *
*                                                             *
---------------------------------------------------------------
 
Selection criterion: . . . . AIC
Confidence interval: . . . . 1.00
Consensus type:. . . . . . . 50% majority rule
 
 
Using 24 models in the 1.00 confidence interval = GTR+G GTR+I+G HKY+G HKY+I+G GTR+I SYM+G SYM+I+G HKY+I GTR K80+G K80+I+G F81+G F81+I+G HKY SYM+I K80+I JC+G F81+I JC+I+G SYM K80 F81 JC+I JC  
 
Species in order:
 
    1. Orthotrichum_stellatum
    2. Ulota_hutchinsiae
    3. Climacium_americanum
    4. Hypnum_imponens
    5. Anomodon_rugelii
    6. Atrichum_angustatum
    7. Tetraphis_pellucida
    8. Sphagnum_palustre
    9. Treubia_lacunosa
    10. Huperzia_squarrosa
    11. Liriodendron_tulipifera
    12. Spirodela_polyrhiza
    13. Nelumbo_nucifera
    14. Vitis_vinifera
    15. Cucumis_sativus
    16. Ricinus_communis
    17. Batis_maritima
    18. Vaccinium_macrocarpon
    19. Daucus_carota_subsp_sativus
    20. Helianthus_annuus
    21. Mimulus_guttatus
    22. Salvia_miltiorrhiza
    23. Nicotiana_tabacum
    24. Asclepias_syriaca
    25. Rhazya_stricta
    26. Roya_obtusa
    27. Buxbaumia_aphylla
    28. Bartramia_pomiformis
    29. Funaria_hygrometrica
 
Bipartitions included in the consensus tree
 
    12345678911111111112222222222
             01234567890123456789
    ***************************** ( 1.0 )
    --*************************** ( 1.0 )
    --*************************-- ( 1.0 )
    --***------------------------ ( 0.92455 )
    ---**------------------------ ( 1.0 )
    -----**********************-- ( 1.0 )
    -----********************---- ( 0.92455 )
    -----**---------------------- ( 0.92455 )
    -------******************---- ( 1.0 )
    --------*****************---- ( 1.0 )
    ---------****************---- ( 1.0 )
    ----------***************---- ( 1.0 )
    -----------**************---- ( 0.92455 )
    ------------*************---- ( 0.92455 )
    -------------************---- ( 0.92455 )
    --------------***********---- ( 0.92455 )
    --------------**------------- ( 1.0 )
    ----------------*********---- ( 0.92455 )
    -----------------********---- ( 0.92455 )
    ------------------*******---- ( 0.92455 )
    -------------------******---- ( 0.92455 )
    --------------------*****---- ( 0.92455 )
    --------------------**------- ( 1.0 )
    ----------------------***---- ( 0.92455 )
    -----------------------**---- ( 1.0 )
    -------------------------**-- ( 0.92455 )
    ---------------------------** ( 1.0 )

 
            +-29 Anomodon_rugelii
         +-52
         |  +-28 Hypnum_imponens
      +-53
      |  +-27 Climacium_americanum
   +-54
   |  |        +-26 Tetraphis_pellucida
   |  |     +-49
   |  |     |  +-25 Atrichum_angustatum
   |  |  +-50
   |  |  |  |                                                           +-24 Rhazya_stricta
   |  |  |  |                                                        +-34
   |  |  |  |                                                        |  +-23 Asclepias_syriaca
   |  |  |  |                                                     +-35
   |  |  |  |                                                     |  +-22 Nicotiana_tabacum
   |  |  |  |                                                  +-36
   |  |  |  |                                                  |  |  +-21 Salvia_miltiorrhiza
   |  |  |  |                                                  |  +-33
   |  |  |  |                                                  |     +-20 Mimulus_guttatus
   |  |  |  |                                               +-37
   |  |  |  |                                               |  +-19 Helianthus_annuus
   |  |  |  |                                            +-38
   |  |  |  |                                            |  +-18 Daucus_carota_subsp_sativus
   |  |  |  |                                         +-39
   |  |  |  |                                         |  +-17 Vaccinium_macrocarpon
   |  |  |  |                                      +-40
   |  |  |  |                                      |  +-16 Batis_maritima
   |  |  |  |                                   +-41
   |  |  |  |                                   |  |  +-15 Ricinus_communis
   |  |  |  |                                   |  +-32
   |  |  |  |                                   |     +-14 Cucumis_sativus
   |  |  |  |                                +-42
   |  |  |  |                                |  +-13 Vitis_vinifera
   |  |  |  |                             +-43
   |  |  |  |                             |  +-12 Nelumbo_nucifera
   |  |  |  |                          +-44
   |  |  |  |                          |  +-11 Spirodela_polyrhiza
   |  |  |  |        +----------------45
   |  |  |  |        |                 +-10 Liriodendron_tulipifera
   |  |  |  |     +-46
   |  |  |  |     |  +--9 Huperzia_squarrosa
   |  |  |  |  +-47
   |  |  |  |  |  +------8 Treubia_lacunosa
   |  |  |  +-48
   |  |  |     +--7 Sphagnum_palustre
   |  +-51
   |     |  +--6 Buxbaumia_aphylla
   |     +-31
   |        +---------------------------------------------5 Roya_obtusa
+-55
|  |  +--4 Funaria_hygrometrica
|  +-30
|     +--3 Bartramia_pomiformis
|
+--2 Ulota_hutchinsiae
|
+--1 Orthotrichum_stellatum

 
(Orthotrichum_stellatum:0.0000000100,Ulota_hutchinsiae:0.0000000100,((Bartramia_pomiformis:0.0158289100,Funaria_hygrometrica:0.0022620700):1.0000:0.0014613900,(((Roya_obtusa:2.2121666000,Buxbaumia_aphylla:0.0000042000):0.9245:0.0464696300,((Sphagnum_palustre:0.0628836000,(Treubia_lacunosa:0.3696114000,(Huperzia_squarrosa:0.1894304900,(Liriodendron_tulipifera:0.0000003800,(Spirodela_polyrhiza:0.0448311900,(Nelumbo_nucifera:0.0080096200,(Vitis_vinifera:0.0597234000,((Cucumis_sativus:0.0524784500,Ricinus_communis:0.0126836800):1.0000:0.0039340200,(Batis_maritima:0.0250026800,(Vaccinium_macrocarpon:0.0229317200,(Daucus_carota_subsp_sativus:0.0187612700,(Helianthus_annuus:0.0102324600,((Mimulus_guttatus:0.0383274300,Salvia_miltiorrhiza:0.0058858700):1.0000:0.0214955600,(Nicotiana_tabacum:0.0113582700,(Asclepias_syriaca:0.0149558200,Rhazya_stricta:0.0041113300):1.0000:0.0175795800):0.9245:0.0051877300):0.9245:0.0085899400):0.9245:0.0000001300):0.9245:0.0061547200):0.9245:0.0020543700):0.9245:0.0020197100):0.9245:0.0032816400):0.9245:0.0027732200):0.9245:0.0100695800):0.9245:0.0023110900):1.0000:0.9061129100):1.0000:0.0709038700):1.0000:0.0239094200):1.0000:0.0295203000,(Atrichum_angustatum:0.0376186400,Tetraphis_pellucida:0.0131605800):0.9245:0.0002516800):0.9245:0.0065634200):1.0000:0.0458993100,(Climacium_americanum:0.0087280200,(Hypnum_imponens:0.0000001000,Anomodon_rugelii:0.0065681100):1.0000:0.0022390500):0.9245:0.0056755500):1.0000:0.0063394900):1.0000:0.0162703800);
 
Note: this tree is unrooted. Branch lengths are the expected number of substitutions per site. Labels next to parentheses represent phylogenetic uncertainty due to model selection (see documentation)


---------------------------------------------------------------
*                                                             *
*             BAYESIAN INFORMATION CRITERION (BIC)            *
*                                                             *
---------------------------------------------------------------
 
 Sample size: 471.0
 
 Model selected: 
   Model = GTR+G
   partition = 012345
   -lnL = 4045.3652
   K = 65
   freqA = 0.3369 
   freqC = 0.1777 
   freqG = 0.1599 
   freqT = 0.3255 
   R(a) [AC] =  1.7520
   R(b) [AG] =  2.9804
   R(c) [AT] =  0.3392
   R(d) [CG] =  1.3491
   R(e) [CT] =  2.6601
   R(f) [GT] =  1.0000
   gamma shape = 0.9830 
 
Tree for the best BIC model = (Orthotrichum_stellatum:0.00000001,Ulota_hutchinsiae:0.00000001,(((Climacium_americanum:0.00872802,(Hypnum_imponens:0.00000010,Anomodon_rugelii:0.00656811):0.00223905):0.00567555,(((Atrichum_angustatum:0.03761864,Tetraphis_pellucida:0.01316058):0.00025168,(Sphagnum_palustre:0.06288360,(Treubia_lacunosa:0.36961140,(Huperzia_squarrosa:0.18943049,(Liriodendron_tulipifera:0.00000038,(Spirodela_polyrhiza:0.04483119,(Nelumbo_nucifera:0.00800962,(Vitis_vinifera:0.05972340,((Cucumis_sativus:0.05247845,Ricinus_communis:0.01268368):0.00393402,(Batis_maritima:0.02500268,(Vaccinium_macrocarpon:0.02293172,(Daucus_carota_subsp_sativus:0.01876127,(Helianthus_annuus:0.01023246,((Mimulus_guttatus:0.03832743,Salvia_miltiorrhiza:0.00588587):0.02149556,(Nicotiana_tabacum:0.01135827,(Asclepias_syriaca:0.01495582,Rhazya_stricta:0.00411133):0.01757958):0.00518773):0.00858994):0.00000013):0.00615472):0.00205437):0.00201971):0.00328164):0.00277322):0.01006958):0.00231109):0.90611291):0.07090387):0.02390942):0.02952030):0.00656342,(Roya_obtusa:2.21216660,Buxbaumia_aphylla:0.00000420):0.04646963):0.04589931):0.00633949,(Bartramia_pomiformis:0.01582891,Funaria_hygrometrica:0.00226207):0.00146139):0.01627038);
 
 
* BIC MODEL SELECTION : Selection uncertainty
 
Model             -lnL    K      BIC       delta       weight   cumWeight
------------------------------------------------------------------------- 
GTR+G       4045.36524   65  8490.796256   0.000000    0.989881   0.989881 
GTR+I+G     4046.87098   66  8499.962594   9.166338    0.010119   1.000000 
HKY+G       4073.06998   61  8521.586304  30.790048   2.04e-007   1.000000 
HKY+I+G     4073.12225   62  8527.845702  37.049446   8.92e-009   1.000000 
GTR+I       4090.15176   65  8580.369296  89.573040   3.51e-020   1.000000 
HKY+I       4113.60262   61  8602.651584  111.855328   5.09e-025   1.000000 
SYM+G       4111.39704   62  8604.395282  113.599026   2.13e-025   1.000000 
K80+G       4124.59274   58  8606.167249  115.370993   8.77e-026   1.000000 
SYM+I+G     4111.10352   63  8609.963100  119.166844   1.31e-026   1.000000 
K80+I+G     4124.58837   59  8612.313368  121.517111   4.06e-027   1.000000 
GTR         4117.53996   64  8628.990838  138.194582   9.71e-031   1.000000 
F81+G       4136.94116   60  8643.173806  152.377550   8.08e-034   1.000000 
F81+I+G     4136.94235   61  8649.331044  158.534788   3.72e-035   1.000000 
HKY         4148.43487   60  8666.161226  175.364970   8.23e-039   1.000000 
SYM+I       4149.98045   62  8681.562102  190.765846   3.73e-042   1.000000 
K80+I       4162.88835   58  8682.758469  191.962213   2.05e-042   1.000000 
JC+G        4178.36411   57  8707.555131  216.758875   8.45e-048   1.000000 
JC+I+G      4178.36513   58  8713.712029  222.915773   3.89e-049   1.000000 
F81+I       4175.49381   60  8720.279106  229.482850   1.46e-050   1.000000 
SYM         4194.25549   61  8763.957324  273.161068   4.78e-060   1.000000 
K80         4207.63540   57  8766.097711  275.301455   1.64e-060   1.000000 
JC+I        4215.36886   57  8781.564631  290.768375   7.18e-064   1.000000 
F81         4210.00293   59  8783.142488  292.346231   3.26e-064   1.000000 
JC          4255.06333   56  8854.798713  364.002457   8.98e-080   1.000000
-------------------------------------------------------------------------
-lnL:	negative log likelihod
K:	number of estimated parameters
BIC:	Bayesian Information Criterion
delta:	BIC difference
weight:	BIC weight
cumWeight:	cumulative BIC weight
 
 
* BIC MODEL SELECTION : Confidence interval
 
There are 24 models in the 100% confidence interval: [ GTR+G GTR+I+G HKY+G HKY+I+G GTR+I HKY+I SYM+G K80+G SYM+I+G K80+I+G GTR F81+G F81+I+G HKY SYM+I K80+I JC+G JC+I+G F81+I SYM K80 JC+I F81 JC ] 
 
 
* BIC MODEL SELECTION : Best Model's command line
 
phyml  -i /tmp/jmodeltest1843375559037186043.phy -d nt -n 1 -b 0 --run_id GTR+G -m 012345 -f m -c 4 -a e --no_memory_check -o tlr -s SPR
 
 
 
---------------------------------------------------------------
*                                                             *
*                    MODEL AVERAGED PHYLOGENY                 *
*                                                             *
---------------------------------------------------------------
 
Selection criterion: . . . . BIC
Confidence interval: . . . . 1.00
Consensus type:. . . . . . . 50% majority rule
 
 
Using 24 models in the 1.00 confidence interval = GTR+G GTR+I+G HKY+G HKY+I+G GTR+I HKY+I SYM+G K80+G SYM+I+G K80+I+G GTR F81+G F81+I+G HKY SYM+I K80+I JC+G JC+I+G F81+I SYM K80 JC+I F81 JC  
 
Species in order:
 
    1. Orthotrichum_stellatum
    2. Ulota_hutchinsiae
    3. Climacium_americanum
    4. Hypnum_imponens
    5. Anomodon_rugelii
    6. Atrichum_angustatum
    7. Tetraphis_pellucida
    8. Sphagnum_palustre
    9. Treubia_lacunosa
    10. Huperzia_squarrosa
    11. Liriodendron_tulipifera
    12. Spirodela_polyrhiza
    13. Nelumbo_nucifera
    14. Vitis_vinifera
    15. Cucumis_sativus
    16. Ricinus_communis
    17. Batis_maritima
    18. Vaccinium_macrocarpon
    19. Daucus_carota_subsp_sativus
    20. Helianthus_annuus
    21. Mimulus_guttatus
    22. Salvia_miltiorrhiza
    23. Nicotiana_tabacum
    24. Asclepias_syriaca
    25. Rhazya_stricta
    26. Roya_obtusa
    27. Buxbaumia_aphylla
    28. Bartramia_pomiformis
    29. Funaria_hygrometrica
 
Bipartitions included in the consensus tree
 
    12345678911111111112222222222
             01234567890123456789
    ***************************** ( 1.0 )
    --*************************** ( 1.0 )
    --*************************-- ( 1.0 )
    --***------------------------ ( 0.98989 )
    ---**------------------------ ( 1.0 )
    -----**********************-- ( 1.0 )
    -----********************---- ( 0.98989 )
    -----**---------------------- ( 0.98989 )
    -------******************---- ( 1.0 )
    --------*****************---- ( 1.0 )
    ---------****************---- ( 1.0 )
    ----------***************---- ( 1.0 )
    -----------**************---- ( 0.98989 )
    ------------*************---- ( 0.98989 )
    -------------************---- ( 0.98989 )
    --------------***********---- ( 0.98989 )
    --------------**------------- ( 1.0 )
    ----------------*********---- ( 0.98989 )
    -----------------********---- ( 0.98989 )
    ------------------*******---- ( 0.98989 )
    -------------------******---- ( 0.98989 )
    --------------------*****---- ( 0.98989 )
    --------------------**------- ( 1.0 )
    ----------------------***---- ( 0.98989 )
    -----------------------**---- ( 1.0 )
    -------------------------**-- ( 0.98989 )
    ---------------------------** ( 1.0 )

 
            +-29 Anomodon_rugelii
         +-52
         |  +-28 Hypnum_imponens
      +-53
      |  +-27 Climacium_americanum
   +-54
   |  |        +-26 Tetraphis_pellucida
   |  |     +-49
   |  |     |  +-25 Atrichum_angustatum
   |  |  +-50
   |  |  |  |                                                           +-24 Rhazya_stricta
   |  |  |  |                                                        +-34
   |  |  |  |                                                        |  +-23 Asclepias_syriaca
   |  |  |  |                                                     +-35
   |  |  |  |                                                     |  +-22 Nicotiana_tabacum
   |  |  |  |                                                  +-36
   |  |  |  |                                                  |  |  +-21 Salvia_miltiorrhiza
   |  |  |  |                                                  |  +-33
   |  |  |  |                                                  |     +-20 Mimulus_guttatus
   |  |  |  |                                               +-37
   |  |  |  |                                               |  +-19 Helianthus_annuus
   |  |  |  |                                            +-38
   |  |  |  |                                            |  +-18 Daucus_carota_subsp_sativus
   |  |  |  |                                         +-39
   |  |  |  |                                         |  +-17 Vaccinium_macrocarpon
   |  |  |  |                                      +-40
   |  |  |  |                                      |  +-16 Batis_maritima
   |  |  |  |                                   +-41
   |  |  |  |                                   |  |  +-15 Ricinus_communis
   |  |  |  |                                   |  +-32
   |  |  |  |                                   |     +-14 Cucumis_sativus
   |  |  |  |                                +-42
   |  |  |  |                                |  +-13 Vitis_vinifera
   |  |  |  |                             +-43
   |  |  |  |                             |  +-12 Nelumbo_nucifera
   |  |  |  |                          +-44
   |  |  |  |                          |  +-11 Spirodela_polyrhiza
   |  |  |  |        +----------------45
   |  |  |  |        |                 +-10 Liriodendron_tulipifera
   |  |  |  |     +-46
   |  |  |  |     |  +--9 Huperzia_squarrosa
   |  |  |  |  +-47
   |  |  |  |  |  +------8 Treubia_lacunosa
   |  |  |  +-48
   |  |  |     +--7 Sphagnum_palustre
   |  +-51
   |     |  +--6 Buxbaumia_aphylla
   |     +-31
   |        +---------------------------------------------5 Roya_obtusa
+-55
|  |  +--4 Funaria_hygrometrica
|  +-30
|     +--3 Bartramia_pomiformis
|
+--2 Ulota_hutchinsiae
|
+--1 Orthotrichum_stellatum

 
(Orthotrichum_stellatum:0.0000000100,Ulota_hutchinsiae:0.0000000100,((Bartramia_pomiformis:0.0158289100,Funaria_hygrometrica:0.0022620700):1.0000:0.0014613900,(((Roya_obtusa:2.2121666000,Buxbaumia_aphylla:0.0000042000):0.9899:0.0464696300,((Sphagnum_palustre:0.0628836000,(Treubia_lacunosa:0.3696114000,(Huperzia_squarrosa:0.1894304900,(Liriodendron_tulipifera:0.0000003800,(Spirodela_polyrhiza:0.0448311900,(Nelumbo_nucifera:0.0080096200,(Vitis_vinifera:0.0597234000,((Cucumis_sativus:0.0524784500,Ricinus_communis:0.0126836800):1.0000:0.0039340200,(Batis_maritima:0.0250026800,(Vaccinium_macrocarpon:0.0229317200,(Daucus_carota_subsp_sativus:0.0187612700,(Helianthus_annuus:0.0102324600,((Mimulus_guttatus:0.0383274300,Salvia_miltiorrhiza:0.0058858700):1.0000:0.0214955600,(Nicotiana_tabacum:0.0113582700,(Asclepias_syriaca:0.0149558200,Rhazya_stricta:0.0041113300):1.0000:0.0175795800):0.9899:0.0051877300):0.9899:0.0085899400):0.9899:0.0000001300):0.9899:0.0061547200):0.9899:0.0020543700):0.9899:0.0020197100):0.9899:0.0032816400):0.9899:0.0027732200):0.9899:0.0100695800):0.9899:0.0023110900):1.0000:0.9061129100):1.0000:0.0709038700):1.0000:0.0239094200):1.0000:0.0295203000,(Atrichum_angustatum:0.0376186400,Tetraphis_pellucida:0.0131605800):0.9899:0.0002516800):0.9899:0.0065634200):1.0000:0.0458993100,(Climacium_americanum:0.0087280200,(Hypnum_imponens:0.0000001000,Anomodon_rugelii:0.0065681100):1.0000:0.0022390500):0.9899:0.0056755500):1.0000:0.0063394900):1.0000:0.0162703800);
 
Note: this tree is unrooted. Branch lengths are the expected number of substitutions per site. Labels next to parentheses represent phylogenetic uncertainty due to model selection (see documentation)
 
 
 
---------------------------------------------------------------
*                                                             *
*                    SELECTION SUMMARY                        *
*                                                             *
---------------------------------------------------------------

::Optimized Topologies Summary::

There are 21 different topologies.

Topology Id: 1
	Rank	Weight		 RF	AvgEucl		VarEucl
AIC	  1	 92.45%		  0	0.00e+00	0.00e+00
BIC	  1	 98.99%		  0	0.00e+00	0.00e+00
Models supporting:   1
                     GTR+G 

Topology Id: 2
	Rank	Weight		 RF	AvgEucl		VarEucl
AIC	  2	  0.00%		 14	2.63e+00	0.00e+00
BIC	  2	  0.00%		 14	2.63e+00	0.00e+00
Models supporting:   1
                     GTR+I 

Topology Id: 3
	Rank	Weight		 RF	AvgEucl		VarEucl
AIC	  3	  0.00%		 16	2.52e+00	0.00e+00
BIC	  3	  0.00%		 16	2.52e+00	0.00e+00
Models supporting:   1
                     F81+I 

Topology Id: 4
	Rank	Weight		 RF	AvgEucl		VarEucl
AIC	  4	  0.00%		 20	2.80e+00	0.00e+00
BIC	  4	  0.00%		 20	2.80e+00	0.00e+00
Models supporting:   1
                     K80+I+G 

Topology Id: 5
	Rank	Weight		 RF	AvgEucl		VarEucl
AIC	  5	  0.00%		 22	2.90e+00	0.00e+00
BIC	  5	  0.00%		 22	2.90e+00	0.00e+00
Models supporting:   1
                     K80+G 

Topology Id: 6
	Rank	Weight		 RF	AvgEucl		VarEucl
AIC	  6	  0.00%		 22	2.90e+00	0.00e+00
BIC	  6	  0.00%		 22	2.90e+00	0.00e+00
Models supporting:   1
                     SYM+I+G 

Topology Id: 7
	Rank	Weight		 RF	AvgEucl		VarEucl
AIC	  7	  0.00%		 24	2.61e+00	1.67e-07
BIC	  7	  0.00%		 24	2.61e+00	1.67e-07
Models supporting:   2
                     F81+G F81+I+G 

Topology Id: 8
	Rank	Weight		 RF	AvgEucl		VarEucl
AIC	  8	  0.00%		 26	2.59e+00	0.00e+00
BIC	  8	  0.00%		 26	2.59e+00	0.00e+00
Models supporting:   1
                     HKY+I 

Topology Id: 9
	Rank	Weight		 RF	AvgEucl		VarEucl
AIC	  9	  0.00%		 26	3.07e+00	0.00e+00
BIC	  9	  0.00%		 26	3.07e+00	0.00e+00
Models supporting:   1
                     HKY+G 

Topology Id: 10
	Rank	Weight		 RF	AvgEucl		VarEucl
AIC	 10	  0.00%		 26	2.65e+00	0.00e+00
BIC	 10	  0.00%		 26	2.65e+00	0.00e+00
Models supporting:   1
                     SYM+I 

Topology Id: 11
	Rank	Weight		 RF	AvgEucl		VarEucl
AIC	 11	  0.00%		 28	2.97e+00	3.50e-04
BIC	 11	  0.00%		 28	2.97e+00	3.50e-04
Models supporting:   2
                     JC+G JC+I+G 

Topology Id: 12
	Rank	Weight		 RF	AvgEucl		VarEucl
AIC	 12	  7.55%		 28	3.07e+00	1.62e-04
BIC	 12	  1.01%		 28	3.07e+00	1.62e-04
Models supporting:   2
                     HKY+I+G GTR+I+G 

Topology Id: 13
	Rank	Weight		 RF	AvgEucl		VarEucl
AIC	 13	  0.00%		 28	3.17e+00	0.00e+00
BIC	 13	  0.00%		 28	3.17e+00	0.00e+00
Models supporting:   1
                     SYM+G 

Topology Id: 14
	Rank	Weight		 RF	AvgEucl		VarEucl
AIC	 14	  0.00%		 28	2.68e+00	0.00e+00
BIC	 14	  0.00%		 28	2.68e+00	0.00e+00
Models supporting:   1
                     GTR 

Topology Id: 15
	Rank	Weight		 RF	AvgEucl		VarEucl
AIC	 15	  0.00%		 30	2.36e+00	0.00e+00
BIC	 15	  0.00%		 30	2.36e+00	0.00e+00
Models supporting:   1
                     SYM 

Topology Id: 16
	Rank	Weight		 RF	AvgEucl		VarEucl
AIC	 16	  0.00%		 32	2.40e+00	0.00e+00
BIC	 16	  0.00%		 32	2.40e+00	0.00e+00
Models supporting:   1
                     JC 

Topology Id: 17
	Rank	Weight		 RF	AvgEucl		VarEucl
AIC	 17	  0.00%		 32	2.55e+00	0.00e+00
BIC	 17	  0.00%		 32	2.55e+00	0.00e+00
Models supporting:   1
                     F81 

Topology Id: 18
	Rank	Weight		 RF	AvgEucl		VarEucl
AIC	 18	  0.00%		 32	2.37e+00	0.00e+00
BIC	 18	  0.00%		 32	2.37e+00	0.00e+00
Models supporting:   1
                     K80 

Topology Id: 19
	Rank	Weight		 RF	AvgEucl		VarEucl
AIC	 19	  0.00%		 34	2.50e+00	0.00e+00
BIC	 19	  0.00%		 34	2.50e+00	0.00e+00
Models supporting:   1
                     HKY 

Topology Id: 20
	Rank	Weight		 RF	AvgEucl		VarEucl
AIC	 20	  0.00%		 36	2.69e+00	0.00e+00
BIC	 20	  0.00%		 36	2.69e+00	0.00e+00
Models supporting:   1
                     JC+I 

Topology Id: 21
	Rank	Weight		 RF	AvgEucl		VarEucl
AIC	 21	  0.00%		 36	2.74e+00	0.00e+00
BIC	 21	  0.00%		 36	2.74e+00	0.00e+00
Models supporting:   1
                     K80+I 

 
 
 
::Best Models::
 
	Model 		f(a) 	f(c) 	f(g) 	f(t) 	kappa 	titv 	Ra	Rb	Rc	Rd	Re	Rf	pInv 	gamma
----------------------------------------------------------------------------------------------------------------------------------------
AIC 	GTR+G		0.34	0.18	0.16	0.33	0.00	0.00	  1.752   2.980   0.339   1.349   2.660   1.000 N/A	   0.98
BIC 	GTR+G		0.34	0.18	0.16	0.33	0.00	0.00	  1.752   2.980   0.339   1.349   2.660   1.000 N/A	   0.98
