# Supplementary material for: The mitochondrial genome map of Nelumbo nucifera reveals ancient evolutionary features
Source: Sci Rep. 2016 Jul 22;6:30158. doi: 10.1038/srep30158 (PMC4957087; doi:10.1038/srep30158)
Supplement: Supplementary Data S2 [file srep30158-s3.zip › jModelTest/rpl16.jmt1]

-------------------------- jModeltest 2.1.10 v20160303 --------------------------
(c) 2011-onwards D. Darriba, G.L. Taboada, R. Doallo and D. Posada,
(1) Department of Biochemistry, Genetics and Immunology
    University of Vigo, 36310 Vigo, Spain.
(2) Department of Electronics and Systems
    University of A Coruna, 15071 A Coruna, Spain.
e-mail: ddarriba@udc.es, dposada@uvigo.es
--------------------------------------------------------------------------------
 
Fri Apr 01 21:13:33 CST 2016
Linux 3.13.0-32-generic, arch: amd64, bits: 64, numcores: 48
 
--------------------------------------------------------------------------------
Citation: Darriba D, Taboada GL, Doallo R and Posada D. 2012.
          "jModelTest 2: more models, new heuristics and parallel computing".
          Nature Methods 9(8), 772.
--------------------------------------------------------------------------------
 
jModelTest 2.1.10 v20160303
Copyright (C) 2011 D. Darriba, G.L. Taboada, R. Doallo and D. Posada
This program comes with ABSOLUTELY NO WARRANTY
This is free software, and you are welcome to redistribute it under certain
conditions
 
Notice: This program may contain errors. Please inspect results carefully.
 
 
Arguments = -g 4 -i -f -AIC -BIC -a -S SPR -o rpl16.jmt1 -d rpl16.fas

Reading data file "rpl16.fas"... OK.
  number of sequences: 65
  number of sites: 405
 
 
---------------------------------------------------------------
*                                                             *
*        COMPUTATION OF LIKELIHOOD SCORES WITH PHYML          *
*                                                             *
---------------------------------------------------------------
 
::Settings::
 
 Phyml version = 20131022
 Phyml binary = phyml
 Phyml path = /usr/bin/
 Candidate models = 24
   number of substitution schemes = 3
   including models with equal/unequal base frequencies (+F)
   including models with/without a proportion of invariable sites (+I)
   including models with/without rate variation among sites (+G) (nCat = 4)
 Optimized free parameters (K) = substitution parameters + 127 branch lengths + topology 
 Base tree for likelihood calculations = ML tree
 Tree topology search operation = SPR
 
 
 
::Progress::
 
Model 		 Exec. Time 	 Total Time 	 -lnL
-------------------------------------------------------------------------
K80		00h:00:31:09	00h:00:32:02	    4696.2945	 (1/24)
SYM+I		00h:00:33:06	00h:00:33:08	    4610.1665	 (2/24)
HKY+I		00h:00:39:06	00h:00:39:08	    4586.9285	 (3/24)
F81+I		00h:00:41:03	00h:00:41:04	    4636.6429	 (4/24)
SYM		00h:00:45:09	00h:00:46:02	    4680.6119	 (5/24)
JC		00h:00:47:06	00h:00:47:08	    4736.0015	 (6/24)
F81		00h:00:49:00	00h:00:49:03	    4713.3281	 (7/24)
GTR		00h:00:49:01	00h:00:49:04	    4658.9943	 (8/24)
K80+I		00h:00:49:05	00h:00:49:07	    4619.5767	 (9/24)
HKY		00h:00:51:08	00h:00:52:00	    4670.4605	 (10/24)
JC+I		00h:00:53:00	00h:00:53:02	    4664.1556	 (11/24)
GTR+I		00h:00:55:08	00h:00:55:09	    4582.6370	 (12/24)
K80+G		00h:01:28:06	00h:01:28:07	    4590.4411	 (13/24)
F81+G		00h:01:48:03	00h:01:48:03	    4601.1350	 (14/24)
GTR+G		00h:02:01:09	00h:02:02:00	    4535.5973	 (15/24)
JC+G		00h:02:02:09	00h:02:03:00	    4633.8838	 (16/24)
HKY+G		00h:02:06:08	00h:02:06:09	    4544.4975	 (17/24)
SYM+G		00h:02:09:00	00h:02:09:02	    4582.2126	 (18/24)
F81+I+G		00h:02:18:04	00h:02:18:05	    4601.1139	 (19/24)
K80+I+G		00h:02:28:09	00h:02:28:09	    4588.9170	 (20/24)
SYM+I+G		00h:02:34:03	00h:02:34:04	    4580.6320	 (21/24)
JC+I+G		00h:02:36:06	00h:02:36:06	    4632.1456	 (22/24)
GTR+I+G		00h:02:51:06	00h:02:51:06	    4536.0898	 (23/24)
HKY+I+G		00h:02:52:09	00h:02:52:09	    4543.2147	 (24/24)
 
   Model = JC
   partition = 000000
   -lnL = 4736.0015
   K = 128 
 
   Model = JC+I
   partition = 000000
   -lnL = 4664.1556
   K = 129
   p-inv = 0.2050 
 
   Model = JC+G
   partition = 000000
   -lnL = 4633.8838
   K = 129
   gamma shape = 1.0530 
 
   Model = JC+I+G
   partition = 000000
   -lnL = 4632.1456
   K = 130
   p-inv = 0.1070
   gamma shape = 1.6580 
 
   Model = F81
   partition = 000000
   -lnL = 4713.3281
   K = 131
   freqA = 0.3177 
   freqC = 0.1887 
   freqG = 0.2277 
   freqT = 0.2660  
 
   Model = F81+I
   partition = 000000
   -lnL = 4636.6429
   K = 132
   freqA = 0.3205 
   freqC = 0.1883 
   freqG = 0.2196 
   freqT = 0.2716 
   p-inv = 0.2060 
 
   Model = F81+G
   partition = 000000
   -lnL = 4601.1350
   K = 132
   freqA = 0.3300 
   freqC = 0.1853 
   freqG = 0.2111 
   freqT = 0.2737 
   gamma shape = 0.9530 
 
   Model = F81+I+G
   partition = 000000
   -lnL = 4601.1139
   K = 133
   freqA = 0.3267 
   freqC = 0.1854 
   freqG = 0.2125 
   freqT = 0.2754 
   p-inv = 0.0950
   gamma shape = 1.3830 
 
   Model = K80
   partition = 010010
   -lnL = 4696.2945
   K = 129
   kappa = 1.9443 (ti/tv = 0.9722) 
 
   Model = K80+I
   partition = 010010
   -lnL = 4619.5767
   K = 130
   kappa = 2.0455 (ti/tv = 1.0228)
   p-inv = 0.2070 
 
   Model = K80+G
   partition = 010010
   -lnL = 4590.4411
   K = 130
   kappa = 2.1691 (ti/tv = 1.0846)
   gamma shape = 0.9820 
 
   Model = K80+I+G
   partition = 010010
   -lnL = 4588.9170
   K = 131
   kappa = 2.1578 (ti/tv = 1.0789)
   p-inv = 0.1020
   gamma shape = 1.4770 
 
   Model = HKY
   partition = 010010
   -lnL = 4670.4605
   K = 132
   freqA = 0.3142 
   freqC = 0.1881 
   freqG = 0.2167 
   freqT = 0.2810 
   kappa = 2.0135 (ti/tv = 0.9778) 
 
   Model = HKY+I
   partition = 010010
   -lnL = 4586.9285
   K = 133
   freqA = 0.3225 
   freqC = 0.1845 
   freqG = 0.2081 
   freqT = 0.2850 
   kappa = 2.1909 (ti/tv = 1.0527)
   p-inv = 0.2080 
 
   Model = HKY+G
   partition = 010010
   -lnL = 4544.4975
   K = 133
   freqA = 0.3329 
   freqC = 0.1808 
   freqG = 0.1961 
   freqT = 0.2903 
   kappa = 2.5093 (ti/tv = 1.1858)
   gamma shape = 0.8530 
 
   Model = HKY+I+G
   partition = 010010
   -lnL = 4543.2147
   K = 134
   freqA = 0.3329 
   freqC = 0.1809 
   freqG = 0.1964 
   freqT = 0.2898 
   kappa = 2.5046 (ti/tv = 1.1844)
   p-inv = 0.0990
   gamma shape = 1.2520 
 
   Model = SYM
   partition = 012345
   -lnL = 4680.6119
   K = 133
   R(a) [AC] =  1.5048
   R(b) [AG] =  2.4827
   R(c) [AT] =  1.7464
   R(d) [CG] =  0.7832
   R(e) [CT] =  2.5888
   R(f) [GT] =  1.0000 
 
   Model = SYM+I
   partition = 012345
   -lnL = 4610.1665
   K = 134
   R(a) [AC] =  1.4762
   R(b) [AG] =  2.6075
   R(c) [AT] =  1.6340
   R(d) [CG] =  0.7901
   R(e) [CT] =  2.5076
   R(f) [GT] =  1.0000
   p-inv = 0.2030 
 
   Model = SYM+G
   partition = 012345
   -lnL = 4582.2126
   K = 134
   R(a) [AC] =  1.4680
   R(b) [AG] =  2.6298
   R(c) [AT] =  1.5539
   R(d) [CG] =  0.7425
   R(e) [CT] =  2.5567
   R(f) [GT] =  1.0000
   gamma shape = 1.0200 
 
   Model = SYM+I+G
   partition = 012345
   -lnL = 4580.6320
   K = 135
   R(a) [AC] =  1.4841
   R(b) [AG] =  2.6321
   R(c) [AT] =  1.5325
   R(d) [CG] =  0.7473
   R(e) [CT] =  2.5345
   R(f) [GT] =  1.0000
   p-inv = 0.1030
   gamma shape = 1.5740 
 
   Model = GTR
   partition = 012345
   -lnL = 4658.9942
   K = 136
   freqA = 0.3089 
   freqC = 0.1721 
   freqG = 0.2443 
   freqT = 0.2747 
   R(a) [AC] =  1.8607
   R(b) [AG] =  2.3787
   R(c) [AT] =  1.4855
   R(d) [CG] =  1.0152
   R(e) [CT] =  3.2444
   R(f) [GT] =  1.0000 
 
   Model = GTR+I
   partition = 012345
   -lnL = 4582.6370
   K = 137
   freqA = 0.3148 
   freqC = 0.1721 
   freqG = 0.2244 
   freqT = 0.2888 
   R(a) [AC] =  1.7405
   R(b) [AG] =  2.5421
   R(c) [AT] =  1.2155
   R(d) [CG] =  1.0214
   R(e) [CT] =  2.9877
   R(f) [GT] =  1.0000
   p-inv = 0.2070 
 
   Model = GTR+G
   partition = 012345
   -lnL = 4535.5973
   K = 137
   freqA = 0.3443 
   freqC = 0.1536 
   freqG = 0.1968 
   freqT = 0.3053 
   R(a) [AC] =  1.7959
   R(b) [AG] =  2.5325
   R(c) [AT] =  0.6884
   R(d) [CG] =  1.3453
   R(e) [CT] =  3.3044
   R(f) [GT] =  1.0000
   gamma shape = 0.8090 
 
   Model = GTR+I+G
   partition = 012345
   -lnL = 4536.0898
   K = 138
   freqA = 0.3394 
   freqC = 0.1530 
   freqG = 0.1999 
   freqT = 0.3077 
   R(a) [AC] =  1.8817
   R(b) [AG] =  2.5786
   R(c) [AT] =  0.7241
   R(d) [CG] =  1.3533
   R(e) [CT] =  3.3903
   R(f) [GT] =  1.0000
   p-inv = 0.0880
   gamma shape = 1.1250 
 
  Best-fit models should be reoptimized for comparison with unconstrained likelihood
 
Computation of likelihood scores completed. It took 00h:02:52:09.
 


---------------------------------------------------------------
*                                                             *
*             AKAIKE INFORMATION CRITERION (AIC)              *
*                                                             *
---------------------------------------------------------------
 
 Model selected: 
   Model = GTR+G
   partition = 012345
   -lnL = 4535.5973
   K = 137
   freqA = 0.3443 
   freqC = 0.1536 
   freqG = 0.1968 
   freqT = 0.3053 
   R(a) [AC] =  1.7959
   R(b) [AG] =  2.5325
   R(c) [AT] =  0.6884
   R(d) [CG] =  1.3453
   R(e) [CT] =  3.3044
   R(f) [GT] =  1.0000
   gamma shape = 0.8090 
 
Tree for the best AIC model = (Chlorokybus_atmophyticus:0.31043937,Mesostigma_viride:0.76474320,(Entransia_fimbriata:0.42011984,(Roya_obtusa:0.39713149,(Chaetosphaeridium_globosum:0.52208938,((Chara_vulgaris:0.00256805,Nitella_hyalina:0.00262954):0.09016723,((Sphagnum_palustre:0.02747397,((Atrichum_angustatum:0.01469993,Tetraphis_pellucida:0.01232551):0.00785860,(Buxbaumia_aphylla:0.02517899,((Funaria_hygrometrica:0.00260152,Physcomitrella_patens:0.00000001):0.00311367,((Bartramia_pomiformis:0.00000071,(Orthotrichum_stellatum:0.00000001,Ulota_hutchinsiae:0.00000001):0.00791774):0.00264520,(Ptychomnion_cygnisetum:0.00524295,(Anomodon_rugelii:0.00000013,(Climacium_americanum:0.00000001,Hypnum_imponens:0.00525074):0.00000001):0.00263322):0.00263661):0.00212509):0.00623346):0.00000021):0.01615141):0.03082089,((Treubia_lacunosa:0.01722497,(Pleurozia_purpurea:0.02994507,Marchantia_polymorpha:0.00888817):0.00411573):0.06993690,(Huperzia_squarrosa:0.02355472,(Cycas_taitungensis:0.02701201,(Amborella_trichopoda|rpl16:0.02067979,(Liriodendron_tulipifera:0.00244400,((((Triticum_aestivum:0.00000001,(Triticum_timopheevii:0.00000001,Aegilops_speltoides:0.00000002):0.00000014):0.00744129,((Sorghum_bicolor:0.00000001,(Zea_perennis:0.00000001,(Zea_mays_subsp_parviglumis:0.00000001,(Zea_mays_subsp_mays:0.00000001,(Tripsacum_dactyloides:0.00000001,Zea_luxurians:0.00000001):0.00000001):0.00000001):0.00000001):0.00000001):0.00246451,Oryza_sativa_Indica_Group:0.00246573):0.00000276):0.02271252,(Phoenix_dactylifera:0.01426728,Spirodela_polyrhiza:0.01006210):0.00569879):0.00508564,(Nelumbo_nucifera:0.00757205,((Rhazya_stricta:0.01579461,((Nicotiana_tabacum:0.00969926,(Salvia_miltiorrhiza:0.00771405,Mimulus_guttatus:0.01022009):0.00828379):0.00488312,(((((Brassica_carinata:0.00000001,Brassica_rapa_subsp_campestris:0.00000001):0.00000001,(Brassica_oleracea:0.00000015,Arabidopsis_thaliana:0.00249552):0.00000012):0.00000017,(Raphanus_sativus:0.00250692,Brassica_juncea:0.00000018):0.00000012):0.01019555,(Batis_maritima:0.00256339,Vaccinium_macrocarpon:0.01706034):0.00000016):0.00569565,(Daucus_carota_subsp_sativus:0.18027952,(Millettia_pinnata:0.00000011,(Lotus_japonicus:0.00250628,(Glycine_max:0.00000014,(Vigna_angularis:0.00510714,Vigna_radiata:0.00250290):0.00249539):0.00503122):0.00000011):0.00864207):0.01155319):0.00498584):0.00000033):0.00452601,(Ricinus_communis:0.01008545,(Helianthus_annuus:0.02546708,(Carica_papaya:0.00997350,(Vitis_vinifera:0.01231472,(Citrullus_lanatus:0.00000012,(Cucumis_sativus:0.00000001,Cucurbita_pepo:0.02513019):0.00246619):0.00493628):0.00000012):0.00243782):0.00248589):0.00000014):0.00497587):0.00489821):0.00000012):0.00984499):0.03599528):0.08893186):0.01263213):0.00000037):0.07830806):0.05823759):0.08114473):0.22450054):0.19715425);
 
 
* AIC MODEL SELECTION : Selection uncertainty
 
Model             -lnL    K      AIC       delta       weight   cumWeight
------------------------------------------------------------------------- 
GTR+G       4535.59731   137  9345.194620   0.000000    0.805062   0.805062 
GTR+I+G     4536.08978   138  9348.179560   2.984940    0.180991   0.986053 
HKY+I+G     4543.21468   134  9354.429360   9.234740    0.007953   0.994006 
HKY+G       4544.49754   133  9354.995080   9.800460    0.005994   1.000000 
SYM+I+G     4580.63196   135  9431.263920  86.069300   1.64e-019   1.000000 
SYM+G       4582.21255   134  9432.425100  87.230480   9.20e-020   1.000000 
GTR+I       4582.63698   137  9439.273960  94.079340   3.00e-021   1.000000 
K80+I+G     4588.91703   131  9439.834060  94.639440   2.27e-021   1.000000 
HKY+I       4586.92853   133  9439.857060  94.662440   2.24e-021   1.000000 
K80+G       4590.44107   130  9440.882140  95.687520   1.34e-021   1.000000 
F81+G       4601.13496   132  9466.269920  121.075300   4.12e-027   1.000000 
F81+I+G     4601.11393   133  9468.227860  123.033240   1.55e-027   1.000000 
SYM+I       4610.16646   134  9488.332920  143.138300   6.66e-032   1.000000 
K80+I       4619.57672   130  9499.153440  153.958820   2.98e-034   1.000000 
JC+I+G      4632.14556   130  9524.291120  179.096500   1.04e-039   1.000000 
JC+G        4633.88378   129  9525.767560  180.572940   4.95e-040   1.000000 
F81+I       4636.64286   132  9537.285720  192.091100   1.56e-042   1.000000 
JC+I        4664.15562   129  9586.311240  241.116620   3.53e-053   1.000000 
GTR         4658.99425   136  9589.988500  244.793880   5.62e-054   1.000000 
HKY         4670.46050   132  9604.921000  259.726380   3.21e-057   1.000000 
SYM         4680.61187   133  9627.223740  282.029120   4.61e-062   1.000000 
K80         4696.29453   129  9650.589060  305.394440   3.89e-067   1.000000 
F81         4713.32813   131  9688.656260  343.461640   2.11e-075   1.000000 
JC          4736.00151   128  9728.003020  382.808400   6.03e-084   1.000000
-------------------------------------------------------------------------
-lnL:	negative log likelihod
 K:	number of estimated parameters
 AIC:	Akaike Information Criterion
 delta:	AIC difference
 weight:	AIC weight
 cumWeight:	cumulative AIC weight
 
 
* AIC MODEL SELECTION : Confidence interval
 
There are 24 models in the 100% confidence interval: [ GTR+G GTR+I+G HKY+I+G HKY+G SYM+I+G SYM+G GTR+I K80+I+G HKY+I K80+G F81+G F81+I+G SYM+I K80+I JC+I+G JC+G F81+I JC+I GTR HKY SYM K80 F81 JC ] 
 
 
* AIC MODEL SELECTION : Best Model's command line
 
phyml  -i /tmp/jmodeltest8461309219619392651.phy -d nt -n 1 -b 0 --run_id GTR+G -m 012345 -f m -c 4 -a e --no_memory_check -o tlr -s SPR
 
 
 
---------------------------------------------------------------
*                                                             *
*                    MODEL AVERAGED PHYLOGENY                 *
*                                                             *
---------------------------------------------------------------
 
Selection criterion: . . . . AIC
Confidence interval: . . . . 1.00
Consensus type:. . . . . . . 50% majority rule
 
 
Using 24 models in the 1.00 confidence interval = GTR+G GTR+I+G HKY+I+G HKY+G SYM+I+G SYM+G GTR+I K80+I+G HKY+I K80+G F81+G F81+I+G SYM+I K80+I JC+I+G JC+G F81+I JC+I GTR HKY SYM K80 F81 JC  
 
Species in order:
 
    1. Chlorokybus_atmophyticus
    2. Mesostigma_viride
    3. Entransia_fimbriata
    4. Roya_obtusa
    5. Chaetosphaeridium_globosum
    6. Chara_vulgaris
    7. Nitella_hyalina
    8. Sphagnum_palustre
    9. Atrichum_angustatum
    10. Tetraphis_pellucida
    11. Buxbaumia_aphylla
    12. Funaria_hygrometrica
    13. Physcomitrella_patens
    14. Bartramia_pomiformis
    15. Orthotrichum_stellatum
    16. Ulota_hutchinsiae
    17. Ptychomnion_cygnisetum
    18. Anomodon_rugelii
    19. Climacium_americanum
    20. Hypnum_imponens
    21. Treubia_lacunosa
    22. Pleurozia_purpurea
    23. Marchantia_polymorpha
    24. Huperzia_squarrosa
    25. Cycas_taitungensis
    26. Amborella_trichopoda|rpl16
    27. Liriodendron_tulipifera
    28. Triticum_aestivum
    29. Triticum_timopheevii
    30. Aegilops_speltoides
    31. Sorghum_bicolor
    32. Zea_perennis
    33. Zea_mays_subsp_parviglumis
    34. Zea_mays_subsp_mays
    35. Tripsacum_dactyloides
    36. Zea_luxurians
    37. Oryza_sativa_Indica_Group
    38. Phoenix_dactylifera
    39. Spirodela_polyrhiza
    40. Nelumbo_nucifera
    41. Rhazya_stricta
    42. Nicotiana_tabacum
    43. Salvia_miltiorrhiza
    44. Mimulus_guttatus
    45. Brassica_carinata
    46. Brassica_rapa_subsp_campestris
    47. Brassica_oleracea
    48. Arabidopsis_thaliana
    49. Raphanus_sativus
    50. Brassica_juncea
    51. Batis_maritima
    52. Vaccinium_macrocarpon
    53. Daucus_carota_subsp_sativus
    54. Millettia_pinnata
    55. Lotus_japonicus
    56. Glycine_max
    57. Vigna_angularis
    58. Vigna_radiata
    59. Ricinus_communis
    60. Helianthus_annuus
    61. Carica_papaya
    62. Vitis_vinifera
    63. Citrullus_lanatus
    64. Cucumis_sativus
    65. Cucurbita_pepo
 
Bipartitions included in the consensus tree
 
    12345678911111111112222222222333333333344444444445555555555666666
             01234567890123456789012345678901234567890123456789012345
    ***************************************************************** ( 1.0 )
    --*************************************************************** ( 1.0 )
    ---************************************************************** ( 1.0 )
    ----************************************************************* ( 1.0 )
    -----************************************************************ ( 0.98606 )
    -----**---------------------------------------------------------- ( 1.0 )
    -------********************************************************** ( 1.0 )
    -------*************--------------------------------------------- ( 1.0 )
    --------************--------------------------------------------- ( 1.0 )
    --------**------------------------------------------------------- ( 1.0 )
    ----------**********--------------------------------------------- ( 1.0 )
    -----------*********--------------------------------------------- ( 1.0 )
    -----------**---------------------------------------------------- ( 1.0 )
    -------------*******--------------------------------------------- ( 1.0 )
    -------------***------------------------------------------------- ( 1.0 )
    --------------**------------------------------------------------- ( 1.0 )
    ----------------****--------------------------------------------- ( 1.0 )
    -----------------***--------------------------------------------- ( 1.0 )
    ------------------**--------------------------------------------- ( 0.81106 )
    --------------------********************************************* ( 1.0 )
    --------------------***------------------------------------------ ( 1.0 )
    ---------------------**------------------------------------------ ( 1.0 )
    -----------------------****************************************** ( 1.0 )
    ------------------------***************************************** ( 1.0 )
    -------------------------**************************************** ( 1.0 )
    --------------------------*************************************** ( 1.0 )
    ---------------------------************************************** ( 0.99205 )
    ---------------------------************-------------------------- ( 1.0 )
    ---------------------------**********---------------------------- ( 1.0 )
    ---------------------------***----------------------------------- ( 1.0 )
    ----------------------------**----------------------------------- ( 1.0 )
    ------------------------------*******---------------------------- ( 0.99401 )
    ------------------------------******----------------------------- ( 1.0 )
    -------------------------------*****----------------------------- ( 1.0 )
    --------------------------------****----------------------------- ( 1.0 )
    ---------------------------------***----------------------------- ( 1.0 )
    ----------------------------------**----------------------------- ( 1.0 )
    -------------------------------------**-------------------------- ( 0.99401 )
    ---------------------------------------************************** ( 1.0 )
    ----------------------------------------************************* ( 1.0 )
    ----------------------------------------******************------- ( 0.81901 )
    -----------------------------------------*****************------- ( 0.81901 )
    -----------------------------------------***--------------------- ( 1.0 )
    ------------------------------------------**--------------------- ( 1.0 )
    --------------------------------------------**************------- ( 0.81901 )
    --------------------------------------------********------------- ( 1.0 )
    --------------------------------------------******--------------- ( 1.0 )
    --------------------------------------------****----------------- ( 0.81106 )
    --------------------------------------------**------------------- ( 0.81106 )
    ----------------------------------------------**----------------- ( 0.81106 )
    ------------------------------------------------**--------------- ( 0.81106 )
    --------------------------------------------------**------------- ( 0.99205 )
    ----------------------------------------------------******------- ( 1.0 )
    -----------------------------------------------------*****------- ( 1.0 )
    ------------------------------------------------------****------- ( 1.0 )
    -------------------------------------------------------***------- ( 0.98606 )
    --------------------------------------------------------**------- ( 0.98606 )
    ----------------------------------------------------------******* ( 0.80507 )
    -----------------------------------------------------------****** ( 1.0 )
    ------------------------------------------------------------***** ( 1.0 )
    -------------------------------------------------------------**** ( 0.81106 )
    --------------------------------------------------------------*** ( 1.0 )
    ---------------------------------------------------------------** ( 1.0 )

 
                                                                +--65 Spirodela_polyrhiza
                                                            +-115
                                                            |   +--64 Phoenix_dactylifera
                                                        +-116
                                                        |   |                           +--63 Zea_luxurians
                                                        |   |                       +-108
                                                        |   |                       |   +--62 Tripsacum_dactyloides
                                                        |   |                   +-109
                                                        |   |                   |   +--61 Zea_mays_subsp_mays
                                                        |   |               +-110
                                                        |   |               |   +--60 Zea_mays_subsp_parviglumis
                                                        |   |           +-111
                                                        |   |           |   +--59 Zea_perennis
                                                        |   |       +-112
                                                        |   |       |   +--58 Sorghum_bicolor
                                                        |   |   +-113
                                                        |   |   |   +--57 Oryza_sativa_Indica_Group
                                                        |   +-114
                                                        |       |       +--56 Aegilops_speltoides
                                                        |       |   +-106
                                                        |       |   |   +--55 Triticum_timopheevii
                                                        |       +-107
                                                        |           +--54 Triticum_aestivum
                                                    +-117
                                                    |   |                               +--53 Cucurbita_pepo
                                                    |   |                           +--98
                                                    |   |                           |   +--52 Cucumis_sativus
                                                    |   |                       +--99
                                                    |   |                       |   +--51 Citrullus_lanatus
                                                    |   |                   +-100
                                                    |   |                   |   +--50 Vitis_vinifera
                                                    |   |               +-101
                                                    |   |               |   +--49 Carica_papaya
                                                    |   |           +-102
                                                    |   |           |   +--48 Helianthus_annuus
                                                    |   |       +-103
                                                    |   |       |   +--47 Ricinus_communis
                                                    |   |   +-104
                                                    |   |   |   |                               +--46 Vigna_radiata
                                                    |   |   |   |                           +--90
                                                    |   |   |   |                           |   +--45 Vigna_angularis
                                                    |   |   |   |                       +--91
                                                    |   |   |   |                       |   +--44 Glycine_max
                                                    |   |   |   |                   +--92
                                                    |   |   |   |                   |   +--43 Lotus_japonicus
                                                    |   |   |   |               +--93
                                                    |   |   |   |               |   +--42 Millettia_pinnata
                                                    |   |   |   |           +--94
                                                    |   |   |   |           |   +------41 Daucus_carota_subsp_sativus
                                                    |   |   |   |       +--95
                                                    |   |   |   |       |   |       +--40 Vaccinium_macrocarpon
                                                    |   |   |   |       |   |   +--88
                                                    |   |   |   |       |   |   |   +--39 Batis_maritima
                                                    |   |   |   |       |   +--89
                                                    |   |   |   |       |       |           +--38 Arabidopsis_thaliana
                                                    |   |   |   |       |       |       +--85
                                                    |   |   |   |       |       |       |   +--37 Brassica_oleracea
                                                    |   |   |   |       |       |   +--86
                                                    |   |   |   |       |       |   |   |   +--36 Brassica_rapa_subsp_campestris
                                                    |   |   |   |       |       |   |   +--84
                                                    |   |   |   |       |       |   |       +--35 Brassica_carinata
                                                    |   |   |   |       |       +--87
                                                    |   |   |   |       |           |   +--34 Brassica_juncea
                                                    |   |   |   |       |           +--83
                                                    |   |   |   |       |               +--33 Raphanus_sativus
                                                    |   |   |   |   +--96
                                                    |   |   |   |   |   |       +--32 Mimulus_guttatus
                                                    |   |   |   |   |   |   +--81
                                                    |   |   |   |   |   |   |   +--31 Salvia_miltiorrhiza
                                                    |   |   |   |   |   +--82
                                                    |   |   |   |   |       +--30 Nicotiana_tabacum
                                                    |   |   |   +--97
                                                    |   |   |       +--29 Rhazya_stricta
                                                    |   +-105
                                                    |       +--28 Nelumbo_nucifera
                                                +-118
                                                |   +--27 Liriodendron_tulipifera
                                            +-119
                                            |   +--26 Amborella_trichopoda|rpl16
                                        +-120
                                        |   +--25 Cycas_taitungensis
                                    +-121
                                    |   +--24 Huperzia_squarrosa
                                +-122
                                |   |       +--23 Marchantia_polymorpha
                                |   |   +--79
                                |   |   |   +--22 Pleurozia_purpurea
                                |   +--80
                                |       +--21 Treubia_lacunosa
                            +-123
                            |   |                   +--20 Physcomitrella_patens
                            |   |               +--74
                            |   |               |   +--19 Funaria_hygrometrica
                            |   |           +--75
                            |   |           |   |           +--18 Ulota_hutchinsiae
                            |   |           |   |       +--71
                            |   |           |   |       |   +--17 Orthotrichum_stellatum
                            |   |           |   |   +--72
                            |   |           |   |   |   +--16 Bartramia_pomiformis
                            |   |           |   +--73
                            |   |           |       |           +--15 Hypnum_imponens
                            |   |           |       |       +--68
                            |   |           |       |       |   +--14 Climacium_americanum
                            |   |           |       |   +--69
                            |   |           |       |   |   +--13 Anomodon_rugelii
                            |   |           |       +--70
                            |   |           |           +--12 Ptychomnion_cygnisetum
                            |   |       +--76
                            |   |       |   +--11 Buxbaumia_aphylla
                            |   |   +--77
                            |   |   |   |   +--10 Tetraphis_pellucida
                            |   |   |   +--67
                            |   |   |       +---9 Atrichum_angustatum
                            |   +--78
                            |       +---8 Sphagnum_palustre
                        +-124
                        |   |   +---7 Nitella_hyalina
                        |   +--66
                        |       +---6 Chara_vulgaris
                    +-125
                    |   +------------------------5 Chaetosphaeridium_globosum
         +--------126
         |          +------------------4 Roya_obtusa
+------127
|        +-------------------3 Entransia_fimbriata
|
+------------------------------------2 Mesostigma_viride
|
+--------------1 Chlorokybus_atmophyticus

 
(Chlorokybus_atmophyticus:0.3104393700,Mesostigma_viride:0.7647432000,(Entransia_fimbriata:0.4201198400,(Roya_obtusa:0.3971314900,(Chaetosphaeridium_globosum:0.5220893800,((Chara_vulgaris:0.0025680500,Nitella_hyalina:0.0026295400):1.0000:0.0901672300,((Sphagnum_palustre:0.0274739700,((Atrichum_angustatum:0.0146999300,Tetraphis_pellucida:0.0123255100):1.0000:0.0078586000,(Buxbaumia_aphylla:0.0251789900,(((Ptychomnion_cygnisetum:0.0052429500,(Anomodon_rugelii:0.0000001300,(Climacium_americanum:0.0000000100,Hypnum_imponens:0.0052507400):0.8111:0.0000000100):1.0000:0.0026332200):1.0000:0.0026366100,(Bartramia_pomiformis:0.0000007100,(Orthotrichum_stellatum:0.0000000100,Ulota_hutchinsiae:0.0000000100):1.0000:0.0079177400):1.0000:0.0026452000):1.0000:0.0021250900,(Funaria_hygrometrica:0.0026015200,Physcomitrella_patens:0.0000000100):1.0000:0.0031136700):1.0000:0.0062334600):1.0000:0.0000002100):1.0000:0.0161514100):1.0000:0.0308208900,((Treubia_lacunosa:0.0172249700,(Pleurozia_purpurea:0.0299450700,Marchantia_polymorpha:0.0088881700):1.0000:0.0041157300):1.0000:0.0699369000,(Huperzia_squarrosa:0.0235547200,(Cycas_taitungensis:0.0270120100,(Amborella_trichopoda|rpl16:0.0206797900,(Liriodendron_tulipifera:0.0024440000,((Nelumbo_nucifera:0.0075720500,((Rhazya_stricta:0.0157946100,((Nicotiana_tabacum:0.0096992600,(Salvia_miltiorrhiza:0.0077140500,Mimulus_guttatus:0.0102200900):1.0000:0.0082837900):1.0000:0.0048831200,((((Raphanus_sativus:0.0025069200,Brassica_juncea:0.0000001800):0.8111:0.0000001200,((Brassica_carinata:0.0000000100,Brassica_rapa_subsp_campestris:0.0000000100):0.8111:0.0000000100,(Brassica_oleracea:0.0000001500,Arabidopsis_thaliana:0.0024955200):0.8111:0.0000001200):0.8111:0.0000001700):1.0000:0.0101955500,(Batis_maritima:0.0025633900,Vaccinium_macrocarpon:0.0170603400):0.9920:0.0000001600):1.0000:0.0056956500,(Daucus_carota_subsp_sativus:0.1802795200,(Millettia_pinnata:0.0000001100,(Lotus_japonicus:0.0025062800,(Glycine_max:0.0000001400,(Vigna_angularis:0.0051071400,Vigna_radiata:0.0025029000):0.9861:0.0024953900):0.9861:0.0050312200):1.0000:0.0000001100):1.0000:0.0086420700):1.0000:0.0115531900):0.8190:0.0049858400):0.8190:0.0000003300):0.8190:0.0045260100,(Ricinus_communis:0.0100854500,(Helianthus_annuus:0.0254670800,(Carica_papaya:0.0099735000,(Vitis_vinifera:0.0123147200,(Citrullus_lanatus:0.0000001200,(Cucumis_sativus:0.0000000100,Cucurbita_pepo:0.0251301900):1.0000:0.0024661900):1.0000:0.0049362800):0.8111:0.0000001200):1.0000:0.0024378200):1.0000:0.0024858900):0.8051:0.0000001400):1.0000:0.0049758700):1.0000:0.0048982100,(((Triticum_aestivum:0.0000000100,(Triticum_timopheevii:0.0000000100,Aegilops_speltoides:0.0000000200):1.0000:0.0000001400):1.0000:0.0074412900,(Oryza_sativa_Indica_Group:0.0024657300,(Sorghum_bicolor:0.0000000100,(Zea_perennis:0.0000000100,(Zea_mays_subsp_parviglumis:0.0000000100,(Zea_mays_subsp_mays:0.0000000100,(Tripsacum_dactyloides:0.0000000100,Zea_luxurians:0.0000000100):1.0000:0.0000000100):1.0000:0.0000000100):1.0000:0.0000000100):1.0000:0.0000000100):1.0000:0.0024645100):0.9940:0.0000027600):1.0000:0.0227125200,(Phoenix_dactylifera:0.0142672800,Spirodela_polyrhiza:0.0100621000):0.9940:0.0056987900):1.0000:0.0050856400):0.9920:0.0000001200):1.0000:0.0098449900):1.0000:0.0359952800):1.0000:0.0889318600):1.0000:0.0126321300):1.0000:0.0000003700):1.0000:0.0783080600):0.9861:0.0582375900):1.0000:0.0811447300):1.0000:0.2245005400):1.0000:0.1971542500);
 
Note: this tree is unrooted. Branch lengths are the expected number of substitutions per site. Labels next to parentheses represent phylogenetic uncertainty due to model selection (see documentation)


---------------------------------------------------------------
*                                                             *
*             BAYESIAN INFORMATION CRITERION (BIC)            *
*                                                             *
---------------------------------------------------------------
 
 Sample size: 405.0
 
 Model selected: 
   Model = HKY+G
   partition = 010010
   -lnL = 4544.4975
   K = 133
   freqA = 0.3329 
   freqC = 0.1808 
   freqG = 0.1961 
   freqT = 0.2903 
   kappa = 2.5093 (ti/tv = 1.1858)
   gamma shape = 0.8530 
 
Tree for the best BIC model = (Chlorokybus_atmophyticus:0.29604637,Mesostigma_viride:0.69571637,(Entransia_fimbriata:0.39192699,(Roya_obtusa:0.35846918,((Chaetosphaeridium_globosum:0.53479490,(Chara_vulgaris:0.00220439,Nitella_hyalina:0.00298197):0.06651191):0.04312502,((Sphagnum_palustre:0.02612068,((Atrichum_angustatum:0.01367626,Tetraphis_pellucida:0.01268225):0.00770974,(Buxbaumia_aphylla:0.02444262,((Funaria_hygrometrica:0.00256585,Physcomitrella_patens:0.00000001):0.00355731,((Bartramia_pomiformis:0.00000037,(Orthotrichum_stellatum:0.00000001,Ulota_hutchinsiae:0.00000001):0.00777758):0.00259374,(Ptychomnion_cygnisetum:0.00516303,(Anomodon_rugelii:0.00000013,(Climacium_americanum:0.00000001,Hypnum_imponens:0.00516239):0.00000001):0.00258556):0.00258711):0.00160681):0.00602933):0.00000021):0.01730120):0.02852918,((Treubia_lacunosa:0.01691267,(Pleurozia_purpurea:0.02972578,Marchantia_polymorpha:0.00835958):0.00416289):0.06897811,(Huperzia_squarrosa:0.02175849,(Cycas_taitungensis:0.02762754,(Amborella_trichopoda|rpl16:0.02081281,(Liriodendron_tulipifera:0.00248827,((Spirodela_polyrhiza:0.01398448,(Phoenix_dactylifera:0.01405257,((Sorghum_bicolor:0.00000001,(Zea_perennis:0.00000001,(Zea_mays_subsp_parviglumis:0.00000001,(Zea_mays_subsp_mays:0.00000001,(Tripsacum_dactyloides:0.00000001,Zea_luxurians:0.00000001):0.00000001):0.00000001):0.00000001):0.00000001):0.00248488,(Oryza_sativa_Indica_Group:0.00248496,(Triticum_aestivum:0.00000001,(Triticum_timopheevii:0.00000001,Aegilops_speltoides:0.00000002):0.00000014):0.00751024):0.00000014):0.02170411):0.00250773):0.00618342,(Nelumbo_nucifera:0.00762609,(Ricinus_communis:0.01015177,((Rhazya_stricta:0.01586023,((Nicotiana_tabacum:0.00962974,(Salvia_miltiorrhiza:0.00770532,Mimulus_guttatus:0.01026645):0.00824208):0.00486951,(((((Brassica_carinata:0.00000001,Brassica_rapa_subsp_campestris:0.00000001):0.00000001,(Brassica_oleracea:0.00000015,Arabidopsis_thaliana:0.00250244):0.00000012):0.00000017,(Raphanus_sativus:0.00250603,Brassica_juncea:0.00000018):0.00000012):0.01018910,(Batis_maritima:0.00255004,Vaccinium_macrocarpon:0.01724064):0.00000015):0.00576914,(Daucus_carota_subsp_sativus:0.18095000,(Millettia_pinnata:0.00000011,((Vigna_angularis:0.00513754,Lotus_japonicus:0.00000013):0.00251794,(Vigna_radiata:0.00503582,Glycine_max:0.00000014):0.00505730):0.00000011):0.00938883):0.01061028):0.00506271):0.00000033):0.00460839,(Helianthus_annuus:0.02572222,(Carica_papaya:0.01009926,(Vitis_vinifera:0.01256226,(Citrullus_lanatus:0.00000012,(Cucumis_sativus:0.00000001,Cucurbita_pepo:0.02560455):0.00250058):0.00500126):0.00000012):0.00248815):0.00251422):0.00000015):0.00501093):0.00497250):0.00000012):0.01003835):0.03637682):0.08720662):0.01230321):0.00000038):0.05486227):0.11856710):0.21689592):0.17585387);
 
 
* BIC MODEL SELECTION : Selection uncertainty
 
Model             -lnL    K      BIC       delta       weight   cumWeight
------------------------------------------------------------------------- 
HKY+G       4544.49754   133  9887.512060   0.000000    0.816128   0.816128 
HKY+I+G     4543.21468   134  9890.950227   3.438167    0.146275   0.962402 
GTR+G       4535.59731   137  9893.727148   6.215088    0.036490   0.998892 
GTR+I+G     4536.08978   138  9900.715975  13.203915    0.001108   1.000000 
K80+G       4590.44107   130  9961.387459  73.875399   7.41e-017   1.000000 
K80+I+G     4588.91703   131  9964.343266  76.831206   1.69e-017   1.000000 
SYM+G       4582.21255   134  9968.945967  81.433907   1.69e-018   1.000000 
SYM+I+G     4580.63196   135  9971.788674  84.276614   4.09e-019   1.000000 
HKY+I       4586.92853   133  9972.374040  84.861980   3.05e-019   1.000000 
GTR+I       4582.63698   137  9987.806488  100.294428   1.36e-022   1.000000 
F81+G       4601.13496   132  9994.783013  107.270953   4.15e-024   1.000000 
F81+I+G     4601.11393   133  10000.744840  113.232780   2.11e-025   1.000000 
K80+I       4619.57672   130  10019.658759  132.146699   1.65e-029   1.000000 
SYM+I       4610.16646   134  10024.853787  137.341727   1.23e-030   1.000000 
JC+G        4633.88378   129  10042.268992  154.756932   2.03e-034   1.000000 
JC+I+G      4632.14556   130  10044.796439  157.284379   5.73e-035   1.000000 
F81+I       4636.64286   132  10065.798813  178.286753   1.58e-039   1.000000 
JC+I        4664.15562   129  10102.812672  215.300612   1.44e-047   1.000000 
HKY         4670.46050   132  10133.434093  245.922033   3.24e-054   1.000000 
GTR         4658.99425   136  10134.517141  247.005081   1.88e-054   1.000000 
SYM         4680.61187   133  10159.740720  272.228660   6.28e-060   1.000000 
K80         4696.29453   129  10167.090492  279.578432   1.59e-061   1.000000 
F81         4713.32813   131  10213.165466  325.653406   1.57e-071   1.000000 
JC          4736.00151   128  10240.500565  352.988505   1.83e-077   1.000000
-------------------------------------------------------------------------
-lnL:	negative log likelihod
K:	number of estimated parameters
BIC:	Bayesian Information Criterion
delta:	BIC difference
weight:	BIC weight
cumWeight:	cumulative BIC weight
 
 
* BIC MODEL SELECTION : Confidence interval
 
There are 24 models in the 100% confidence interval: [ HKY+G HKY+I+G GTR+G GTR+I+G K80+G K80+I+G SYM+G SYM+I+G HKY+I GTR+I F81+G F81+I+G K80+I SYM+I JC+G JC+I+G F81+I JC+I HKY GTR SYM K80 F81 JC ] 
 
 
* BIC MODEL SELECTION : Best Model's command line
 
phyml  -i /tmp/jmodeltest8461309219619392651.phy -d nt -n 1 -b 0 --run_id HKY+G -m 010010 -f m -c 4 -a e --no_memory_check -o tlr -s SPR
 
 
 
---------------------------------------------------------------
*                                                             *
*                    MODEL AVERAGED PHYLOGENY                 *
*                                                             *
---------------------------------------------------------------
 
Selection criterion: . . . . BIC
Confidence interval: . . . . 1.00
Consensus type:. . . . . . . 50% majority rule
 
 
Using 24 models in the 1.00 confidence interval = HKY+G HKY+I+G GTR+G GTR+I+G K80+G K80+I+G SYM+G SYM+I+G HKY+I GTR+I F81+G F81+I+G K80+I SYM+I JC+G JC+I+G F81+I JC+I HKY GTR SYM K80 F81 JC  
 
Species in order:
 
    1. Chlorokybus_atmophyticus
    2. Mesostigma_viride
    3. Entransia_fimbriata
    4. Roya_obtusa
    5. Chaetosphaeridium_globosum
    6. Chara_vulgaris
    7. Nitella_hyalina
    8. Sphagnum_palustre
    9. Atrichum_angustatum
    10. Tetraphis_pellucida
    11. Buxbaumia_aphylla
    12. Funaria_hygrometrica
    13. Physcomitrella_patens
    14. Bartramia_pomiformis
    15. Orthotrichum_stellatum
    16. Ulota_hutchinsiae
    17. Ptychomnion_cygnisetum
    18. Anomodon_rugelii
    19. Climacium_americanum
    20. Hypnum_imponens
    21. Treubia_lacunosa
    22. Pleurozia_purpurea
    23. Marchantia_polymorpha
    24. Huperzia_squarrosa
    25. Cycas_taitungensis
    26. Amborella_trichopoda|rpl16
    27. Liriodendron_tulipifera
    28. Spirodela_polyrhiza
    29. Phoenix_dactylifera
    30. Sorghum_bicolor
    31. Zea_perennis
    32. Zea_mays_subsp_parviglumis
    33. Zea_mays_subsp_mays
    34. Tripsacum_dactyloides
    35. Zea_luxurians
    36. Oryza_sativa_Indica_Group
    37. Triticum_aestivum
    38. Triticum_timopheevii
    39. Aegilops_speltoides
    40. Nelumbo_nucifera
    41. Ricinus_communis
    42. Rhazya_stricta
    43. Nicotiana_tabacum
    44. Salvia_miltiorrhiza
    45. Mimulus_guttatus
    46. Brassica_carinata
    47. Brassica_rapa_subsp_campestris
    48. Brassica_oleracea
    49. Arabidopsis_thaliana
    50. Raphanus_sativus
    51. Brassica_juncea
    52. Batis_maritima
    53. Vaccinium_macrocarpon
    54. Daucus_carota_subsp_sativus
    55. Millettia_pinnata
    56. Vigna_angularis
    57. Lotus_japonicus
    58. Vigna_radiata
    59. Glycine_max
    60. Helianthus_annuus
    61. Carica_papaya
    62. Vitis_vinifera
    63. Citrullus_lanatus
    64. Cucumis_sativus
    65. Cucurbita_pepo
 
Bipartitions included in the consensus tree
 
    12345678911111111112222222222333333333344444444445555555555666666
             01234567890123456789012345678901234567890123456789012345
    ***************************************************************** ( 1.0 )
    --*************************************************************** ( 1.0 )
    ---************************************************************** ( 1.0 )
    ----************************************************************* ( 1.0 )
    ----***---------------------------------------------------------- ( 0.96241 )
    -----**---------------------------------------------------------- ( 1.0 )
    -------********************************************************** ( 1.0 )
    -------*************--------------------------------------------- ( 1.0 )
    --------************--------------------------------------------- ( 1.0 )
    --------**------------------------------------------------------- ( 1.0 )
    ----------**********--------------------------------------------- ( 1.0 )
    -----------*********--------------------------------------------- ( 1.0 )
    -----------**---------------------------------------------------- ( 1.0 )
    -------------*******--------------------------------------------- ( 1.0 )
    -------------***------------------------------------------------- ( 1.0 )
    --------------**------------------------------------------------- ( 1.0 )
    ----------------****--------------------------------------------- ( 1.0 )
    -----------------***--------------------------------------------- ( 1.0 )
    ------------------**--------------------------------------------- ( 0.85262 )
    --------------------********************************************* ( 1.0 )
    --------------------***------------------------------------------ ( 1.0 )
    ---------------------**------------------------------------------ ( 1.0 )
    -----------------------****************************************** ( 1.0 )
    ------------------------***************************************** ( 1.0 )
    -------------------------**************************************** ( 1.0 )
    --------------------------*************************************** ( 1.0 )
    ---------------------------************************************** ( 0.85373 )
    ---------------------------************-------------------------- ( 1.0 )
    ----------------------------***********-------------------------- ( 0.81613 )
    -----------------------------**********-------------------------- ( 1.0 )
    -----------------------------******------------------------------ ( 1.0 )
    ------------------------------*****------------------------------ ( 1.0 )
    -------------------------------****------------------------------ ( 1.0 )
    --------------------------------***------------------------------ ( 1.0 )
    ---------------------------------**------------------------------ ( 1.0 )
    -----------------------------------****-------------------------- ( 0.81613 )
    ------------------------------------***-------------------------- ( 1.0 )
    -------------------------------------**-------------------------- ( 1.0 )
    ---------------------------------------************************** ( 1.0 )
    ----------------------------------------************************* ( 1.0 )
    -----------------------------------------************************ ( 0.81613 )
    -----------------------------------------******************------ ( 0.9989 )
    ------------------------------------------*****************------ ( 0.9989 )
    ------------------------------------------***-------------------- ( 1.0 )
    -------------------------------------------**-------------------- ( 1.0 )
    ---------------------------------------------**************------ ( 0.9989 )
    ---------------------------------------------********------------ ( 1.0 )
    ---------------------------------------------******-------------- ( 1.0 )
    ---------------------------------------------****---------------- ( 0.85262 )
    ---------------------------------------------**------------------ ( 0.85262 )
    -----------------------------------------------**---------------- ( 0.85262 )
    -------------------------------------------------**-------------- ( 0.85262 )
    ---------------------------------------------------**------------ ( 0.85373 )
    -----------------------------------------------------******------ ( 1.0 )
    ------------------------------------------------------*****------ ( 1.0 )
    -------------------------------------------------------****------ ( 1.0 )
    -------------------------------------------------------**-------- ( 0.96241 )
    ---------------------------------------------------------**------ ( 0.96241 )
    -----------------------------------------------------------****** ( 1.0 )
    ------------------------------------------------------------***** ( 1.0 )
    -------------------------------------------------------------**** ( 0.85262 )
    --------------------------------------------------------------*** ( 1.0 )
    ---------------------------------------------------------------** ( 1.0 )

 
                               +--65 Nitella_hyalina
                           +-123
                           |   +--64 Chara_vulgaris
                       +-124
                       |   +------------------------63 Chaetosphaeridium_globosum
                  +--125
                  |    |                                                   +--62 Aegilops_speltoides
                  |    |                                               +-110
                  |    |                                               |   +--61 Triticum_timopheevii
                  |    |                                           +-111
                  |    |                                           |   +--60 Triticum_aestivum
                  |    |                                       +-112
                  |    |                                       |   +--59 Oryza_sativa_Indica_Group
                  |    |                                   +-113
                  |    |                                   |   |                   +--58 Zea_luxurians
                  |    |                                   |   |               +-105
                  |    |                                   |   |               |   +--57 Tripsacum_dactyloides
                  |    |                                   |   |           +-106
                  |    |                                   |   |           |   +--56 Zea_mays_subsp_mays
                  |    |                                   |   |       +-107
                  |    |                                   |   |       |   +--55 Zea_mays_subsp_parviglumis
                  |    |                                   |   |   +-108
                  |    |                                   |   |   |   +--54 Zea_perennis
                  |    |                                   |   +-109
                  |    |                                   |       +--53 Sorghum_bicolor
                  |    |                               +-114
                  |    |                               |   +--52 Phoenix_dactylifera
                  |    |                           +-115
                  |    |                           |   +--51 Spirodela_polyrhiza
                  |    |                       +-116
                  |    |                       |   |                                       +--50 Glycine_max
                  |    |                       |   |                                   +--95
                  |    |                       |   |                                   |   +--49 Vigna_radiata
                  |    |                       |   |                               +--96
                  |    |                       |   |                               |   |   +--48 Lotus_japonicus
                  |    |                       |   |                               |   +--94
                  |    |                       |   |                               |       +--47 Vigna_angularis
                  |    |                       |   |                           +--97
                  |    |                       |   |                           |   +--46 Millettia_pinnata
                  |    |                       |   |                       +--98
                  |    |                       |   |                       |   +------45 Daucus_carota_subsp_sativus
                  |    |                       |   |                   +--99
                  |    |                       |   |                   |   |       +--44 Vaccinium_macrocarpon
                  |    |                       |   |                   |   |   +--92
                  |    |                       |   |                   |   |   |   +--43 Batis_maritima
                  |    |                       |   |                   |   +--93
                  |    |                       |   |                   |       |           +--42 Brassica_rapa_subsp_campestris
                  |    |                       |   |                   |       |       +--89
                  |    |                       |   |                   |       |       |   +--41 Brassica_carinata
                  |    |                       |   |                   |       |   +--90
                  |    |                       |   |                   |       |   |   |   +--40 Arabidopsis_thaliana
                  |    |                       |   |                   |       |   |   +--88
                  |    |                       |   |                   |       |   |       +--39 Brassica_oleracea
                  |    |                       |   |                   |       +--91
                  |    |                       |   |                   |           |   +--38 Brassica_juncea
                  |    |                       |   |                   |           +--87
                  |    |                       |   |                   |               +--37 Raphanus_sativus
                  |    |                       |   |               +-100
                  |    |                       |   |               |   |       +--36 Mimulus_guttatus
                  |    |                       |   |               |   |   +--85
                  |    |                       |   |               |   |   |   +--35 Salvia_miltiorrhiza
                  |    |                       |   |               |   +--86
                  |    |                       |   |               |       +--34 Nicotiana_tabacum
                  |    |                       |   |           +-101
                  |    |                       |   |           |   +--33 Rhazya_stricta
                  |    |                       |   |       +-102
                  |    |                       |   |       |   |                   +--32 Cucurbita_pepo
                  |    |                       |   |       |   |               +--80
                  |    |                       |   |       |   |               |   +--31 Cucumis_sativus
                  |    |                       |   |       |   |           +--81
                  |    |                       |   |       |   |           |   +--30 Citrullus_lanatus
                  |    |                       |   |       |   |       +--82
                  |    |                       |   |       |   |       |   +--29 Vitis_vinifera
                  |    |                       |   |       |   |   +--83
                  |    |                       |   |       |   |   |   +--28 Carica_papaya
                  |    |                       |   |       |   +--84
                  |    |                       |   |       |       +--27 Helianthus_annuus
                  |    |                       |   |   +-103
                  |    |                       |   |   |   +--26 Ricinus_communis
                  |    |                       |   +-104
                  |    |                       |       +--25 Nelumbo_nucifera
                  |    |                   +-117
                  |    |                   |   +--24 Liriodendron_tulipifera
                  |    |               +-118
                  |    |               |   +--23 Amborella_trichopoda|rpl16
                  |    |           +-119
                  |    |           |   +--22 Cycas_taitungensis
                  |    |       +-120
                  |    |       |   +--21 Huperzia_squarrosa
                  |    |   +-121
                  |    |   |   |       +--20 Marchantia_polymorpha
                  |    |   |   |   +--78
                  |    |   |   |   |   +--19 Pleurozia_purpurea
                  |    |   |   +--79
                  |    |   |       +--18 Treubia_lacunosa
                  |    +-122
                  |        |                               +--17 Hypnum_imponens
                  |        |                           +--70
                  |        |                           |   +--16 Climacium_americanum
                  |        |                       +--71
                  |        |                       |   +--15 Anomodon_rugelii
                  |        |                   +--72
                  |        |                   |   +--14 Ptychomnion_cygnisetum
                  |        |               +--73
                  |        |               |   |       +--13 Ulota_hutchinsiae
                  |        |               |   |   +--68
                  |        |               |   |   |   +--12 Orthotrichum_stellatum
                  |        |               |   +--69
                  |        |               |       +--11 Bartramia_pomiformis
                  |        |           +--74
                  |        |           |   |   +--10 Physcomitrella_patens
                  |        |           |   +--67
                  |        |           |       +---9 Funaria_hygrometrica
                  |        |       +--75
                  |        |       |   +---8 Buxbaumia_aphylla
                  |        |   +--76
                  |        |   |   |   +---7 Tetraphis_pellucida
                  |        |   |   +--66
                  |        |   |       +---6 Atrichum_angustatum
                  |        +--77
                  |            +---5 Sphagnum_palustre
        +-------126
        |         +----------------4 Roya_obtusa
+-----127
|       +------------------3 Entransia_fimbriata
|
+---------------------------------2 Mesostigma_viride
|
+-------------1 Chlorokybus_atmophyticus

 
(Chlorokybus_atmophyticus:0.2960463700,Mesostigma_viride:0.6957163700,(Entransia_fimbriata:0.3919269900,(Roya_obtusa:0.3584691800,(((Sphagnum_palustre:0.0261206800,((Atrichum_angustatum:0.0136762600,Tetraphis_pellucida:0.0126822500):1.0000:0.0077097400,(Buxbaumia_aphylla:0.0244426200,((Funaria_hygrometrica:0.0025658500,Physcomitrella_patens:0.0000000100):1.0000:0.0035573100,((Bartramia_pomiformis:0.0000003700,(Orthotrichum_stellatum:0.0000000100,Ulota_hutchinsiae:0.0000000100):1.0000:0.0077775800):1.0000:0.0025937400,(Ptychomnion_cygnisetum:0.0051630300,(Anomodon_rugelii:0.0000001300,(Climacium_americanum:0.0000000100,Hypnum_imponens:0.0051623900):0.8526:0.0000000100):1.0000:0.0025855600):1.0000:0.0025871100):1.0000:0.0016068100):1.0000:0.0060293300):1.0000:0.0000002100):1.0000:0.0173012000):1.0000:0.0285291800,((Treubia_lacunosa:0.0169126700,(Pleurozia_purpurea:0.0297257800,Marchantia_polymorpha:0.0083595800):1.0000:0.0041628900):1.0000:0.0689781100,(Huperzia_squarrosa:0.0217584900,(Cycas_taitungensis:0.0276275400,(Amborella_trichopoda|rpl16:0.0208128100,(Liriodendron_tulipifera:0.0024882700,((Nelumbo_nucifera:0.0076260900,(Ricinus_communis:0.0101517700,((Helianthus_annuus:0.0257222200,(Carica_papaya:0.0100992600,(Vitis_vinifera:0.0125622600,(Citrullus_lanatus:0.0000001200,(Cucumis_sativus:0.0000000100,Cucurbita_pepo:0.0256045500):1.0000:0.0025005800):1.0000:0.0050012600):0.8526:0.0000001200):1.0000:0.0024881500):1.0000:0.0025142200,(Rhazya_stricta:0.0158602300,((Nicotiana_tabacum:0.0096297400,(Salvia_miltiorrhiza:0.0077053200,Mimulus_guttatus:0.0102664500):1.0000:0.0082420800):1.0000:0.0048695100,((((Raphanus_sativus:0.0025060300,Brassica_juncea:0.0000001800):0.8526:0.0000001200,((Brassica_oleracea:0.0000001500,Arabidopsis_thaliana:0.0025024400):0.8526:0.0000001200,(Brassica_carinata:0.0000000100,Brassica_rapa_subsp_campestris:0.0000000100):0.8526:0.0000000100):0.8526:0.0000001700):1.0000:0.0101891000,(Batis_maritima:0.0025500400,Vaccinium_macrocarpon:0.0172406400):0.8537:0.0000001500):1.0000:0.0057691400,(Daucus_carota_subsp_sativus:0.1809500000,(Millettia_pinnata:0.0000001100,((Vigna_angularis:0.0051375400,Lotus_japonicus:0.0000001300):0.9624:0.0025179400,(Vigna_radiata:0.0050358200,Glycine_max:0.0000001400):0.9624:0.0050573000):1.0000:0.0000001100):1.0000:0.0093888300):1.0000:0.0106102800):0.9989:0.0050627100):0.9989:0.0000003300):0.9989:0.0046083900):0.8161:0.0000001500):1.0000:0.0050109300):1.0000:0.0049725000,(Spirodela_polyrhiza:0.0139844800,(Phoenix_dactylifera:0.0140525700,((Sorghum_bicolor:0.0000000100,(Zea_perennis:0.0000000100,(Zea_mays_subsp_parviglumis:0.0000000100,(Zea_mays_subsp_mays:0.0000000100,(Tripsacum_dactyloides:0.0000000100,Zea_luxurians:0.0000000100):1.0000:0.0000000100):1.0000:0.0000000100):1.0000:0.0000000100):1.0000:0.0000000100):1.0000:0.0024848800,(Oryza_sativa_Indica_Group:0.0024849600,(Triticum_aestivum:0.0000000100,(Triticum_timopheevii:0.0000000100,Aegilops_speltoides:0.0000000200):1.0000:0.0000001400):1.0000:0.0075102400):0.8161:0.0000001400):1.0000:0.0217041100):0.8161:0.0025077300):1.0000:0.0061834200):0.8537:0.0000001200):1.0000:0.0100383500):1.0000:0.0363768200):1.0000:0.0872066200):1.0000:0.0123032100):1.0000:0.0000003800):1.0000:0.0548622700,(Chaetosphaeridium_globosum:0.5347949000,(Chara_vulgaris:0.0022043900,Nitella_hyalina:0.0029819700):1.0000:0.0665119100):0.9624:0.0431250200):1.0000:0.1185671000):1.0000:0.2168959200):1.0000:0.1758538700);
 
Note: this tree is unrooted. Branch lengths are the expected number of substitutions per site. Labels next to parentheses represent phylogenetic uncertainty due to model selection (see documentation)
 
 
 
---------------------------------------------------------------
*                                                             *
*                    SELECTION SUMMARY                        *
*                                                             *
---------------------------------------------------------------

::Optimized Topologies Summary::

There are 23 different topologies.

Topology Id: 1
	Rank	Weight		 RF	AvgEucl		VarEucl
AIC	  1	 80.51%		  0	0.00e+00	0.00e+00
BIC	  4	  3.65%		 12	3.14e-01	0.00e+00
Models supporting:   1
                     GTR+G 

Topology Id: 2
	Rank	Weight		 RF	AvgEucl		VarEucl
AIC	  2	  0.00%		  6	3.35e-01	0.00e+00
BIC	  2	  0.00%		  8	2.32e-01	0.00e+00
Models supporting:   1
                     F81+G 

Topology Id: 3
	Rank	Weight		 RF	AvgEucl		VarEucl
AIC	  3	  0.60%		 12	3.14e-01	0.00e+00
BIC	  1	 81.61%		  0	0.00e+00	0.00e+00
Models supporting:   1
                     HKY+G 

Topology Id: 4
	Rank	Weight		 RF	AvgEucl		VarEucl
AIC	  4	  0.00%		 14	6.24e-01	0.00e+00
BIC	  3	  0.00%		 12	5.28e-01	0.00e+00
Models supporting:   1
                     SYM 

Topology Id: 5
	Rank	Weight		 RF	AvgEucl		VarEucl
AIC	  5	  0.00%		 16	6.40e-01	0.00e+00
BIC	  5	  0.00%		 14	5.84e-01	0.00e+00
Models supporting:   1
                     JC 

Topology Id: 6
	Rank	Weight		 RF	AvgEucl		VarEucl
AIC	  6	  0.00%		 18	5.61e-01	0.00e+00
BIC	  6	  0.00%		 18	5.67e-01	0.00e+00
Models supporting:   1
                     K80 

Topology Id: 7
	Rank	Weight		 RF	AvgEucl		VarEucl
AIC	  7	  0.00%		 20	5.99e-01	0.00e+00
BIC	  9	  0.00%		 22	5.56e-01	0.00e+00
Models supporting:   1
                     GTR 

Topology Id: 8
	Rank	Weight		 RF	AvgEucl		VarEucl
AIC	  8	 18.10%		 20	2.58e-01	0.00e+00
BIC	 14	  0.11%		 30	3.21e-01	0.00e+00
Models supporting:   1
                     GTR+I+G 

Topology Id: 9
	Rank	Weight		 RF	AvgEucl		VarEucl
AIC	  9	  0.00%		 22	3.53e-01	0.00e+00
BIC	 12	  0.00%		 28	2.52e-01	0.00e+00
Models supporting:   1
                     F81+I+G 

Topology Id: 10
	Rank	Weight		 RF	AvgEucl		VarEucl
AIC	 10	  0.00%		 22	6.06e-01	0.00e+00
BIC	  7	  0.00%		 20	5.61e-01	0.00e+00
Models supporting:   1
                     HKY 

Topology Id: 11
	Rank	Weight		 RF	AvgEucl		VarEucl
AIC	 11	  0.80%		 24	7.82e-01	0.00e+00
BIC	  8	 14.63%		 22	7.82e-01	0.00e+00
Models supporting:   1
                     HKY+I+G 

Topology Id: 12
	Rank	Weight		 RF	AvgEucl		VarEucl
AIC	 12	  0.00%		 26	6.30e-01	0.00e+00
BIC	 10	  0.00%		 26	5.79e-01	0.00e+00
Models supporting:   1
                     F81 

Topology Id: 13
	Rank	Weight		 RF	AvgEucl		VarEucl
AIC	 13	  0.00%		 26	5.56e-01	0.00e+00
BIC	 11	  0.00%		 28	5.08e-01	0.00e+00
Models supporting:   1
                     F81+I 

Topology Id: 14
	Rank	Weight		 RF	AvgEucl		VarEucl
AIC	 14	  0.00%		 28	5.32e-01	0.00e+00
BIC	 13	  0.00%		 28	4.95e-01	0.00e+00
Models supporting:   1
                     K80+I 

Topology Id: 15
	Rank	Weight		 RF	AvgEucl		VarEucl
AIC	 15	  0.00%		 30	3.89e-01	3.05e-04
BIC	 15	  0.00%		 32	3.66e-01	1.35e-04
Models supporting:   2
                     K80+I+G SYM+I+G 

Topology Id: 16
	Rank	Weight		 RF	AvgEucl		VarEucl
AIC	 16	  0.00%		 30	4.46e-01	0.00e+00
BIC	 16	  0.00%		 34	4.65e-01	0.00e+00
Models supporting:   1
                     HKY+I 

Topology Id: 17
	Rank	Weight		 RF	AvgEucl		VarEucl
AIC	 17	  0.00%		 34	5.73e-01	0.00e+00
BIC	 17	  0.00%		 36	5.19e-01	0.00e+00
Models supporting:   1
                     JC+I 

Topology Id: 18
	Rank	Weight		 RF	AvgEucl		VarEucl
AIC	 18	  0.00%		 34	4.29e-01	0.00e+00
BIC	 18	  0.00%		 36	4.03e-01	0.00e+00
Models supporting:   1
                     JC+I+G 

Topology Id: 19
	Rank	Weight		 RF	AvgEucl		VarEucl
AIC	 19	  0.00%		 40	5.55e-01	0.00e+00
BIC	 22	  0.00%		 42	5.18e-01	0.00e+00
Models supporting:   1
                     SYM+I 

Topology Id: 20
	Rank	Weight		 RF	AvgEucl		VarEucl
AIC	 20	  0.00%		 42	3.91e-01	0.00e+00
BIC	 19	  0.00%		 36	2.97e-01	0.00e+00
Models supporting:   1
                     K80+G 

Topology Id: 21
	Rank	Weight		 RF	AvgEucl		VarEucl
AIC	 21	  0.00%		 42	3.92e-01	0.00e+00
BIC	 20	  0.00%		 38	3.63e-01	0.00e+00
Models supporting:   1
                     SYM+G 

Topology Id: 22
	Rank	Weight		 RF	AvgEucl		VarEucl
AIC	 22	  0.00%		 44	5.20e-01	0.00e+00
BIC	 23	  0.00%		 46	4.56e-01	0.00e+00
Models supporting:   1
                     GTR+I 

Topology Id: 23
	Rank	Weight		 RF	AvgEucl		VarEucl
AIC	 23	  0.00%		 46	4.28e-01	0.00e+00
BIC	 21	  0.00%		 40	3.98e-01	0.00e+00
Models supporting:   1
                     JC+G 

 
 
 
::Best Models::
 
	Model 		f(a) 	f(c) 	f(g) 	f(t) 	kappa 	titv 	Ra	Rb	Rc	Rd	Re	Rf	pInv 	gamma
----------------------------------------------------------------------------------------------------------------------------------------
AIC 	GTR+G		0.34	0.15	0.20	0.31	0.00	0.00	  1.796   2.533   0.688   1.345   3.304   1.000 N/A	   0.81
BIC 	HKY+G		0.33	0.18	0.20	0.29	2.51	1.19	  1.000   2.509   1.000   1.000   2.509   1.000 N/A	   0.85
