# Supplementary material for: The mitochondrial genome map of Nelumbo nucifera reveals ancient evolutionary features
Source: Sci Rep. 2016 Jul 22;6:30158. doi: 10.1038/srep30158 (PMC4957087; doi:10.1038/srep30158)
Supplement: Supplementary Data S2 [file srep30158-s3.zip › jModelTest/rps1.jmt1]

-------------------------- jModeltest 2.1.10 v20160303 --------------------------
(c) 2011-onwards D. Darriba, G.L. Taboada, R. Doallo and D. Posada,
(1) Department of Biochemistry, Genetics and Immunology
    University of Vigo, 36310 Vigo, Spain.
(2) Department of Electronics and Systems
    University of A Coruna, 15071 A Coruna, Spain.
e-mail: ddarriba@udc.es, dposada@uvigo.es
--------------------------------------------------------------------------------
 
Fri Apr 01 21:24:19 CST 2016
Linux 3.13.0-32-generic, arch: amd64, bits: 64, numcores: 48
 
--------------------------------------------------------------------------------
Citation: Darriba D, Taboada GL, Doallo R and Posada D. 2012.
          "jModelTest 2: more models, new heuristics and parallel computing".
          Nature Methods 9(8), 772.
--------------------------------------------------------------------------------
 
jModelTest 2.1.10 v20160303
Copyright (C) 2011 D. Darriba, G.L. Taboada, R. Doallo and D. Posada
This program comes with ABSOLUTELY NO WARRANTY
This is free software, and you are welcome to redistribute it under certain
conditions
 
Notice: This program may contain errors. Please inspect results carefully.
 
 
Arguments = -g 4 -i -f -AIC -BIC -a -S SPR -o rps1.jmt1 -d rps1.fas

Reading data file "rps1.fas"... OK.
  number of sequences: 57
  number of sites: 666
 
 
---------------------------------------------------------------
*                                                             *
*        COMPUTATION OF LIKELIHOOD SCORES WITH PHYML          *
*                                                             *
---------------------------------------------------------------
 
::Settings::
 
 Phyml version = 20131022
 Phyml binary = phyml
 Phyml path = /usr/bin/
 Candidate models = 24
   number of substitution schemes = 3
   including models with equal/unequal base frequencies (+F)
   including models with/without a proportion of invariable sites (+I)
   including models with/without rate variation among sites (+G) (nCat = 4)
 Optimized free parameters (K) = substitution parameters + 111 branch lengths + topology 
 Base tree for likelihood calculations = ML tree
 Tree topology search operation = SPR
 
 
 
::Progress::
 
Model 		 Exec. Time 	 Total Time 	 -lnL
-------------------------------------------------------------------------
GTR		00h:00:54:08	00h:00:55:03	   10019.1123	 (1/24)
SYM+I		00h:00:55:02	00h:00:55:07	   10150.0815	 (2/24)
JC		00h:00:58:02	00h:00:58:08	   10266.3421	 (3/24)
K80+I		00h:00:59:01	00h:00:59:06	   10194.7392	 (4/24)
F81		00h:00:59:06	00h:01:00:01	   10151.7480	 (5/24)
JC+I		00h:01:02:00	00h:01:02:05	   10257.7901	 (6/24)
K80		00h:01:07:03	00h:01:08:00	   10205.1745	 (7/24)
SYM		00h:01:07:05	00h:01:08:03	   10162.3476	 (8/24)
HKY+I		00h:01:08:07	00h:01:08:08	   10050.9547	 (9/24)
HKY		00h:01:13:00	00h:01:13:05	   10073.0942	 (10/24)
GTR+I		00h:01:13:05	00h:01:13:07	    9998.0141	 (11/24)
F81+I		00h:01:22:04	00h:01:22:05	   10132.1784	 (12/24)
GTR+G		00h:02:27:03	00h:02:27:04	    9781.7099	 (13/24)
K80+G		00h:02:51:07	00h:02:51:07	    9977.7719	 (14/24)
SYM+G		00h:03:28:04	00h:03:28:05	    9930.3212	 (15/24)
F81+G		00h:03:32:02	00h:03:32:02	    9908.2483	 (16/24)
JC+G		00h:03:38:05	00h:03:38:05	   10045.3327	 (17/24)
HKY+G		00h:03:45:08	00h:03:45:08	    9833.0373	 (18/24)
K80+I+G		00h:04:02:04	00h:04:02:04	    9977.9657	 (19/24)
GTR+I+G		00h:04:23:04	00h:04:23:04	    9780.5750	 (20/24)
SYM+I+G		00h:04:30:05	00h:04:30:05	    9928.2428	 (21/24)
HKY+I+G		00h:05:03:06	00h:05:03:06	    9833.0491	 (22/24)
F81+I+G		00h:05:06:09	00h:05:06:09	    9908.2621	 (23/24)
JC+I+G		00h:05:37:04	00h:05:37:04	   10045.2970	 (24/24)
 
   Model = JC
   partition = 000000
   -lnL = 10266.3421
   K = 112 
 
   Model = JC+I
   partition = 000000
   -lnL = 10257.7900
   K = 113
   p-inv = 0.0300 
 
   Model = JC+G
   partition = 000000
   -lnL = 10045.3327
   K = 113
   gamma shape = 0.9730 
 
   Model = JC+I+G
   partition = 000000
   -lnL = 10045.2970
   K = 114
   p-inv = 0.0000
   gamma shape = 0.9740 
 
   Model = F81
   partition = 000000
   -lnL = 10151.7480
   K = 115
   freqA = 0.3596 
   freqC = 0.1737 
   freqG = 0.2092 
   freqT = 0.2575  
 
   Model = F81+I
   partition = 000000
   -lnL = 10132.1784
   K = 116
   freqA = 0.3630 
   freqC = 0.1740 
   freqG = 0.2074 
   freqT = 0.2556 
   p-inv = 0.0320 
 
   Model = F81+G
   partition = 000000
   -lnL = 9908.2483
   K = 116
   freqA = 0.3702 
   freqC = 0.1731 
   freqG = 0.2079 
   freqT = 0.2488 
   gamma shape = 0.8760 
 
   Model = F81+I+G
   partition = 000000
   -lnL = 9908.2621
   K = 117
   freqA = 0.3702 
   freqC = 0.1732 
   freqG = 0.2079 
   freqT = 0.2488 
   p-inv = 0.0000
   gamma shape = 0.8770 
 
   Model = K80
   partition = 010010
   -lnL = 10205.1745
   K = 113
   kappa = 1.8138 (ti/tv = 0.9069) 
 
   Model = K80+I
   partition = 010010
   -lnL = 10194.7392
   K = 114
   kappa = 1.8551 (ti/tv = 0.9276)
   p-inv = 0.0310 
 
   Model = K80+G
   partition = 010010
   -lnL = 9977.7719
   K = 114
   kappa = 2.0014 (ti/tv = 1.0007)
   gamma shape = 0.9460 
 
   Model = K80+I+G
   partition = 010010
   -lnL = 9977.9657
   K = 115
   kappa = 1.9841 (ti/tv = 0.9921)
   p-inv = 0.0000
   gamma shape = 0.9430 
 
   Model = HKY
   partition = 010010
   -lnL = 10073.0942
   K = 116
   freqA = 0.3599 
   freqC = 0.1710 
   freqG = 0.2027 
   freqT = 0.2665 
   kappa = 1.9832 (ti/tv = 0.9549) 
 
   Model = HKY+I
   partition = 010010
   -lnL = 10050.9547
   K = 117
   freqA = 0.3632 
   freqC = 0.1723 
   freqG = 0.2009 
   freqT = 0.2635 
   kappa = 1.9977 (ti/tv = 0.9619)
   p-inv = 0.0300 
 
   Model = HKY+G
   partition = 010010
   -lnL = 9833.0373
   K = 117
   freqA = 0.3699 
   freqC = 0.1733 
   freqG = 0.1995 
   freqT = 0.2573 
   kappa = 2.1169 (ti/tv = 1.0222)
   gamma shape = 0.8740 
 
   Model = HKY+I+G
   partition = 010010
   -lnL = 9833.0491
   K = 118
   freqA = 0.3699 
   freqC = 0.1733 
   freqG = 0.1995 
   freqT = 0.2573 
   kappa = 2.1174 (ti/tv = 1.0224)
   p-inv = 0.0000
   gamma shape = 0.8740 
 
   Model = SYM
   partition = 012345
   -lnL = 10162.3476
   K = 117
   R(a) [AC] =  1.6172
   R(b) [AG] =  2.3860
   R(c) [AT] =  0.9604
   R(d) [CG] =  0.7015
   R(e) [CT] =  1.5615
   R(f) [GT] =  1.0000 
 
   Model = SYM+I
   partition = 012345
   -lnL = 10150.0815
   K = 118
   R(a) [AC] =  1.5746
   R(b) [AG] =  2.3849
   R(c) [AT] =  0.9283
   R(d) [CG] =  0.6792
   R(e) [CT] =  1.5078
   R(f) [GT] =  1.0000
   p-inv = 0.0280 
 
   Model = SYM+G
   partition = 012345
   -lnL = 9930.3212
   K = 118
   R(a) [AC] =  1.7001
   R(b) [AG] =  2.6281
   R(c) [AT] =  0.9217
   R(d) [CG] =  0.5471
   R(e) [CT] =  1.5950
   R(f) [GT] =  1.0000
   gamma shape = 0.9350 
 
   Model = SYM+I+G
   partition = 012345
   -lnL = 9928.2428
   K = 119
   R(a) [AC] =  1.7240
   R(b) [AG] =  2.6165
   R(c) [AT] =  0.9255
   R(d) [CG] =  0.5369
   R(e) [CT] =  1.5613
   R(f) [GT] =  1.0000
   p-inv = 0.0000
   gamma shape = 0.9270 
 
   Model = GTR
   partition = 012345
   -lnL = 10019.1123
   K = 120
   freqA = 0.3488 
   freqC = 0.1597 
   freqG = 0.1996 
   freqT = 0.2919 
   R(a) [AC] =  1.9104
   R(b) [AG] =  2.3611
   R(c) [AT] =  0.6470
   R(d) [CG] =  0.9198
   R(e) [CT] =  1.8171
   R(f) [GT] =  1.0000 
 
   Model = GTR+I
   partition = 012345
   -lnL = 9998.0141
   K = 121
   freqA = 0.3519 
   freqC = 0.1623 
   freqG = 0.1952 
   freqT = 0.2907 
   R(a) [AC] =  1.7572
   R(b) [AG] =  2.3320
   R(c) [AT] =  0.6013
   R(d) [CG] =  0.8995
   R(e) [CT] =  1.7460
   R(f) [GT] =  1.0000
   p-inv = 0.0250 
 
   Model = GTR+G
   partition = 012345
   -lnL = 9781.7099
   K = 121
   freqA = 0.3604 
   freqC = 0.1586 
   freqG = 0.1932 
   freqT = 0.2879 
   R(a) [AC] =  1.8241
   R(b) [AG] =  2.3483
   R(c) [AT] =  0.4936
   R(d) [CG] =  0.9065
   R(e) [CT] =  1.8456
   R(f) [GT] =  1.0000
   gamma shape = 0.9050 
 
   Model = GTR+I+G
   partition = 012345
   -lnL = 9780.5750
   K = 122
   freqA = 0.3608 
   freqC = 0.1587 
   freqG = 0.1930 
   freqT = 0.2876 
   R(a) [AC] =  1.8134
   R(b) [AG] =  2.3387
   R(c) [AT] =  0.4888
   R(d) [CG] =  0.9044
   R(e) [CT] =  1.8485
   R(f) [GT] =  1.0000
   p-inv = 0.0000
   gamma shape = 0.9110 
 
  Best-fit models should be reoptimized for comparison with unconstrained likelihood
 
Computation of likelihood scores completed. It took 00h:05:37:04.
 


---------------------------------------------------------------
*                                                             *
*             AKAIKE INFORMATION CRITERION (AIC)              *
*                                                             *
---------------------------------------------------------------
 
 Model selected: 
   Model = GTR+I+G
   partition = 012345
   -lnL = 9780.5750
   K = 122
   freqA = 0.3608 
   freqC = 0.1587 
   freqG = 0.1930 
   freqT = 0.2876 
   R(a) [AC] =  1.8134
   R(b) [AG] =  2.3387
   R(c) [AT] =  0.4888
   R(d) [CG] =  0.9044
   R(e) [CT] =  1.8485
   R(f) [GT] =  1.0000
   p-inv = 0.0000
   gamma shape = 0.9110 
 
Tree for the best AIC model = (Chara_vulgaris:0.01058695,Nitella_hyalina:0.00527143,(((Marchantia_polymorpha:0.00360592,(Treubia_lacunosa:0.05002225,Pleurozia_purpurea:0.03273357):0.01202745):0.09517761,(Sphagnum_palustre:0.08125285,((Atrichum_angustatum:0.03509334,Tetraphis_pellucida:0.02392329):0.00185078,(Buxbaumia_aphylla:0.05955955,(Funaria_hygrometrica:0.00175824,(Physcomitrella_patens:0.04278204,(Bartramia_pomiformis:0.01062613,((Hypnum_imponens:0.00000011,(Ptychomnion_cygnisetum:0.04772845,(Anomodon_rugelii:0.00170525,Climacium_americanum:0.00340728):0.00000012):0.00513776):0.02490024,(Orthotrichum_stellatum:0.00533268,Ulota_hutchinsiae:0.00521934):0.00727504):0.00139953):0.01838184):0.00088257):0.02048715):0.00848599):0.02428211):0.04178310):0.16341437,((Roya_obtusa:0.79408637,Chaetosphaeridium_globosum:3.33415527):0.00255600,(Mesostigma_viride:3.97462206,(Chlorokybus_atmophyticus:4.41156344,(((Triticum_timopheevii:0.00207983,(Triticum_aestivum:0.00000001,Aegilops_speltoides:0.00000015):0.00000001):0.00858219,((Sorghum_bicolor:0.00000015,(Tripsacum_dactyloides:0.00000011,(Zea_luxurians:0.00000018,(Zea_perennis:0.00000001,(Zea_mays_subsp_parviglumis:0.00000001,Zea_mays_subsp_mays:0.00000002):0.00000001):0.00215864):0.03426256):0.00421722):0.05133072,(Oryza_sativa_Japonica_Group:0.00000001,(Oryza_sativa_Indica_Group:0.00000001,Oryza_rufipogon:0.00427203):0.00000001):0.02333041):0.01089429):0.00000496,(Phoenix_dactylifera:0.00878898,((Spirodela_polyrhiza:0.09758182,Butomus_umbellatus:0.19752142):0.00889926,(Liriodendron_tulipifera:0.01739250,(Cycas_taitungensis:0.13187012,(Nelumbo_nucifera:0.00417767,((Batis_maritima:0.09409450,Amborella_trichopoda|rps1:0.06562441):0.01269919,((Malus_x_domestica:0.03790380,Ricinus_communis:0.01976724):0.00320505,((Cucurbita_pepo:0.02949530,(Citrullus_lanatus:0.04157206,Cucumis_sativus:0.05833962):0.00663353):0.01487500,(Vitis_vinifera:0.01498570,(Vaccinium_macrocarpon:0.14698008,((Glycine_max:0.00000016,(Millettia_pinnata:0.00940185,(Vigna_angularis:0.00435336,Vigna_radiata:0.01218994):0.02487091):0.00477069):0.04751068,(Carica_papaya:0.04964025,(Daucus_carota_subsp_sativus:0.10950220,(Asclepias_syriaca:0.03218079,Rhazya_stricta:0.01387975):0.05598805):0.00812509):0.02927031):0.01904193):0.01111803):0.00787501):0.00242406):0.00659064):0.00944177):0.00298093):0.00197530):0.02542667):0.01470179):0.06667815):0.89090896):1.31660752):1.30035184):0.28188626):0.36302874);
 
 
* AIC MODEL SELECTION : Selection uncertainty
 
Model             -lnL    K      AIC       delta       weight   cumWeight
------------------------------------------------------------------------- 
GTR+I+G     9780.57500   122  19805.150000   0.000000    0.533666   0.533666 
GTR+G       9781.70987   121  19805.419740   0.269740    0.466334   1.000000 
HKY+G       9833.03727   117  19900.074540  94.924540   1.30e-021   1.000000 
HKY+I+G     9833.04906   118  19902.098120  96.948120   4.73e-022   1.000000 
F81+G       9908.24830   116  20048.496600  243.346600   7.68e-054   1.000000 
F81+I+G     9908.26210   117  20050.524200  245.374200   2.79e-054   1.000000 
SYM+I+G     9928.24278   119  20094.485560  289.335560   7.92e-064   1.000000 
SYM+G       9930.32122   118  20096.642440  291.492440   2.69e-064   1.000000 
K80+G       9977.77187   114  20183.543740  378.393740   3.63e-083   1.000000 
K80+I+G     9977.96573   115  20185.931460  380.781460   1.10e-083   1.000000 
GTR+I       9998.01412   121  20238.028240  432.878240   5.36e-095   1.000000 
GTR         10019.11232   120  20278.224640  473.074640   1.00e-103   1.000000 
JC+G        10045.33268   113  20316.665360  511.515360   4.50e-112   1.000000 
JC+I+G      10045.29699   114  20318.593980  513.443980   1.72e-112   1.000000 
HKY+I       10050.95470   117  20335.909400  530.759400   2.98e-116   1.000000 
HKY         10073.09422   116  20378.188440  573.038440   1.97e-125   1.000000 
F81+I       10132.17839   116  20496.356780  691.206780   4.30e-151   1.000000 
F81         10151.74803   115  20533.496060  728.346060   3.71e-159   1.000000 
SYM+I       10150.08147   118  20536.162940  731.012940   9.77e-160   1.000000 
SYM         10162.34758   117  20558.695160  753.545160   1.25e-164   1.000000 
K80+I       10194.73919   114  20617.478380  812.328380   2.15e-177   1.000000 
K80         10205.17450   113  20636.349000  831.199000   1.72e-181   1.000000 
JC+I        10257.79005   113  20741.580100  936.430100   2.42e-204   1.000000 
JC          10266.34211   112  20756.684220  951.534220   1.27e-207   1.000000
-------------------------------------------------------------------------
-lnL:	negative log likelihod
 K:	number of estimated parameters
 AIC:	Akaike Information Criterion
 delta:	AIC difference
 weight:	AIC weight
 cumWeight:	cumulative AIC weight
 
 
* AIC MODEL SELECTION : Confidence interval
 
There are 24 models in the 100% confidence interval: [ GTR+I+G GTR+G HKY+G HKY+I+G F81+G F81+I+G SYM+I+G SYM+G K80+G K80+I+G GTR+I GTR JC+G JC+I+G HKY+I HKY F81+I F81 SYM+I SYM K80+I K80 JC+I JC ] 
 
 
* AIC MODEL SELECTION : Best Model's command line
 
phyml  -i /tmp/jmodeltest5973654260049229122.phy -d nt -n 1 -b 0 --run_id GTR+I+G -m 012345 -f m -v e -c 4 -a e --no_memory_check -o tlr -s SPR
 
 
 
---------------------------------------------------------------
*                                                             *
*                    MODEL AVERAGED PHYLOGENY                 *
*                                                             *
---------------------------------------------------------------
 
Selection criterion: . . . . AIC
Confidence interval: . . . . 1.00
Consensus type:. . . . . . . 50% majority rule
 
 
Using 24 models in the 1.00 confidence interval = GTR+I+G GTR+G HKY+G HKY+I+G F81+G F81+I+G SYM+I+G SYM+G K80+G K80+I+G GTR+I GTR JC+G JC+I+G HKY+I HKY F81+I F81 SYM+I SYM K80+I K80 JC+I JC  
 
Species in order:
 
    1. Chara_vulgaris
    2. Nitella_hyalina
    3. Marchantia_polymorpha
    4. Treubia_lacunosa
    5. Pleurozia_purpurea
    6. Sphagnum_palustre
    7. Atrichum_angustatum
    8. Tetraphis_pellucida
    9. Buxbaumia_aphylla
    10. Funaria_hygrometrica
    11. Physcomitrella_patens
    12. Bartramia_pomiformis
    13. Hypnum_imponens
    14. Ptychomnion_cygnisetum
    15. Anomodon_rugelii
    16. Climacium_americanum
    17. Orthotrichum_stellatum
    18. Ulota_hutchinsiae
    19. Roya_obtusa
    20. Chaetosphaeridium_globosum
    21. Mesostigma_viride
    22. Chlorokybus_atmophyticus
    23. Triticum_timopheevii
    24. Triticum_aestivum
    25. Aegilops_speltoides
    26. Sorghum_bicolor
    27. Tripsacum_dactyloides
    28. Zea_luxurians
    29. Zea_perennis
    30. Zea_mays_subsp_parviglumis
    31. Zea_mays_subsp_mays
    32. Oryza_sativa_Japonica_Group
    33. Oryza_sativa_Indica_Group
    34. Oryza_rufipogon
    35. Phoenix_dactylifera
    36. Spirodela_polyrhiza
    37. Butomus_umbellatus
    38. Liriodendron_tulipifera
    39. Cycas_taitungensis
    40. Nelumbo_nucifera
    41. Batis_maritima
    42. Amborella_trichopoda|rps1
    43. Malus_x_domestica
    44. Ricinus_communis
    45. Cucurbita_pepo
    46. Citrullus_lanatus
    47. Cucumis_sativus
    48. Vitis_vinifera
    49. Vaccinium_macrocarpon
    50. Glycine_max
    51. Millettia_pinnata
    52. Vigna_angularis
    53. Vigna_radiata
    54. Carica_papaya
    55. Daucus_carota_subsp_sativus
    56. Asclepias_syriaca
    57. Rhazya_stricta
 
Bipartitions included in the consensus tree
 
    123456789111111111122222222223333333333444444444455555555
             012345678901234567890123456789012345678901234567
    ********************************************************* ( 1.0 )
    --******************************************************* ( 1.0 )
    --****************--------------------------------------- ( 1.0 )
    --***---------------------------------------------------- ( 1.0 )
    ---**---------------------------------------------------- ( 1.0 )
    -----*************--------------------------------------- ( 1.0 )
    ------************--------------------------------------- ( 1.0 )
    ------**------------------------------------------------- ( 1.0 )
    --------**********--------------------------------------- ( 1.0 )
    ---------*********--------------------------------------- ( 1.0 )
    ----------********--------------------------------------- ( 1.0 )
    -----------*******--------------------------------------- ( 1.0 )
    ------------******--------------------------------------- ( 1.0 )
    ------------****----------------------------------------- ( 1.0 )
    -------------***----------------------------------------- ( 1.0 )
    --------------**----------------------------------------- ( 0.53367 )
    ----------------**--------------------------------------- ( 1.0 )
    ------------------*************************************** ( 1.0 )
    ------------------**------------------------------------- ( 1.0 )
    --------------------************************************* ( 1.0 )
    ---------------------************************************ ( 1.0 )
    ----------------------*********************************** ( 0.53367 )
    ----------------------************----------------------- ( 0.53367 )
    ----------------------***-------------------------------- ( 0.53367 )
    -----------------------**-------------------------------- ( 0.53367 )
    -------------------------*********----------------------- ( 1.0 )
    -------------------------******-------------------------- ( 1.0 )
    --------------------------*****-------------------------- ( 1.0 )
    ---------------------------****-------------------------- ( 1.0 )
    ----------------------------***-------------------------- ( 1.0 )
    -----------------------------**-------------------------- ( 0.53367 )
    -------------------------------***----------------------- ( 1.0 )
    --------------------------------**----------------------- ( 1.0 )
    ----------------------------------*********************** ( 1.0 )
    -----------------------------------********************** ( 1.0 )
    -----------------------------------**-------------------- ( 1.0 )
    -------------------------------------******************** ( 1.0 )
    --------------------------------------******************* ( 1.0 )
    ---------------------------------------****************** ( 1.0 )
    ----------------------------------------***************** ( 1.0 )
    ----------------------------------------**--------------- ( 1.0 )
    ------------------------------------------*************** ( 1.0 )
    ------------------------------------------**------------- ( 1.0 )
    --------------------------------------------************* ( 1.0 )
    --------------------------------------------***---------- ( 1.0 )
    ---------------------------------------------**---------- ( 1.0 )
    -----------------------------------------------********** ( 1.0 )
    ------------------------------------------------********* ( 1.0 )
    -------------------------------------------------******** ( 1.0 )
    -------------------------------------------------****---- ( 1.0 )
    --------------------------------------------------***---- ( 1.0 )
    ---------------------------------------------------**---- ( 1.0 )
    -----------------------------------------------------**** ( 1.0 )
    ------------------------------------------------------*** ( 1.0 )
    -------------------------------------------------------** ( 1.0 )

 
                +--57 Pleurozia_purpurea
            +-108
            |   +--56 Treubia_lacunosa
        +-109
        |   +--55 Marchantia_polymorpha
    +-110
    |   |                                       +--54 Climacium_americanum
    |   |                                   +--98
    |   |                                   |   +--53 Anomodon_rugelii
    |   |                               +--99
    |   |                               |   +--52 Ptychomnion_cygnisetum
    |   |                           +-100
    |   |                           |   +--51 Hypnum_imponens
    |   |                       +-101
    |   |                       |   |   +--50 Ulota_hutchinsiae
    |   |                       |   +--97
    |   |                       |       +--49 Orthotrichum_stellatum
    |   |                   +-102
    |   |                   |   +--48 Bartramia_pomiformis
    |   |               +-103
    |   |               |   +--47 Physcomitrella_patens
    |   |           +-104
    |   |           |   +--46 Funaria_hygrometrica
    |   |       +-105
    |   |       |   +--45 Buxbaumia_aphylla
    |   |   +-106
    |   |   |   |   +--44 Tetraphis_pellucida
    |   |   |   +--96
    |   |   |       +--43 Atrichum_angustatum
    |   +-107
    |       +--42 Sphagnum_palustre
+-111
|   |       +--------------41 Chaetosphaeridium_globosum
|   |   +--94
|   |   |   +--40 Roya_obtusa
|   +--95
|       |                           +--39 Aegilops_speltoides
|       |                       +--88
|       |                       |   +--38 Triticum_aestivum
|       |                   +--89
|       |                   |   +--37 Triticum_timopheevii
|       |               +--90
|       |               |   |                       +--36 Zea_mays_subsp_mays
|       |               |   |                   +--82
|       |               |   |                   |   +--35 Zea_mays_subsp_parviglumis
|       |               |   |               +--83
|       |               |   |               |   +--34 Zea_perennis
|       |               |   |           +--84
|       |               |   |           |   +--33 Zea_luxurians
|       |               |   |       +--85
|       |               |   |       |   +--32 Tripsacum_dactyloides
|       |               |   |   +--86
|       |               |   |   |   +--31 Sorghum_bicolor
|       |               |   +--87
|       |               |       |       +--30 Oryza_rufipogon
|       |               |       |   +--80
|       |               |       |   |   +--29 Oryza_sativa_Indica_Group
|       |               |       +--81
|       |               |           +--28 Oryza_sativa_Japonica_Group
|       |           +--91
|       |           |   |                           +--27 Amborella_trichopoda|rps1
|       |           |   |                       +--73
|       |           |   |                       |   +--26 Batis_maritima
|       |           |   |                   +--74
|       |           |   |                   |   |                               +--25 Vigna_radiata
|       |           |   |                   |   |                           +--65
|       |           |   |                   |   |                           |   +--24 Vigna_angularis
|       |           |   |                   |   |                       +--66
|       |           |   |                   |   |                       |   +--23 Millettia_pinnata
|       |           |   |                   |   |                   +--67
|       |           |   |                   |   |                   |   +--22 Glycine_max
|       |           |   |                   |   |               +--68
|       |           |   |                   |   |               |   |           +--21 Rhazya_stricta
|       |           |   |                   |   |               |   |       +--62
|       |           |   |                   |   |               |   |       |   +--20 Asclepias_syriaca
|       |           |   |                   |   |               |   |   +--63
|       |           |   |                   |   |               |   |   |   +--19 Daucus_carota_subsp_sativus
|       |           |   |                   |   |               |   +--64
|       |           |   |                   |   |               |       +--18 Carica_papaya
|       |           |   |                   |   |           +--69
|       |           |   |                   |   |           |   +--17 Vaccinium_macrocarpon
|       |           |   |                   |   |       +--70
|       |           |   |                   |   |       |   +--16 Vitis_vinifera
|       |           |   |                   |   |   +--71
|       |           |   |                   |   |   |   |       +--15 Cucumis_sativus
|       |           |   |                   |   |   |   |   +--60
|       |           |   |                   |   |   |   |   |   +--14 Citrullus_lanatus
|       |           |   |                   |   |   |   +--61
|       |           |   |                   |   |   |       +--13 Cucurbita_pepo
|       |           |   |                   |   +--72
|       |           |   |                   |       |   +--12 Ricinus_communis
|       |           |   |                   |       +--59
|       |           |   |                   |           +--11 Malus_x_domestica
|       |           |   |               +--75
|       |           |   |               |   +--10 Nelumbo_nucifera
|       |           |   |           +--76
|       |           |   |           |   +---9 Cycas_taitungensis
|       |           |   |       +--77
|       |           |   |       |   +---8 Liriodendron_tulipifera
|       |           |   |   +--78
|       |           |   |   |   |   +---7 Butomus_umbellatus
|       |           |   |   |   +--58
|       |           |   |   |       +---6 Spirodela_polyrhiza
|       |           |   +--79
|       |           |       +---5 Phoenix_dactylifera
|       |     +----92
|       |     |     +---------------------4 Chlorokybus_atmophyticus
|       +----93
|             +-------------------3 Mesostigma_viride
|
+---2 Nitella_hyalina
|
+---1 Chara_vulgaris

 
(Chara_vulgaris:0.0105869500,Nitella_hyalina:0.0052714300,(((Mesostigma_viride:3.9746220600,(Chlorokybus_atmophyticus:4.4115634400,((Phoenix_dactylifera:0.0087889800,((Spirodela_polyrhiza:0.0975818200,Butomus_umbellatus:0.1975214200):1.0000:0.0088992600,(Liriodendron_tulipifera:0.0173925000,(Cycas_taitungensis:0.1318701200,(Nelumbo_nucifera:0.0041776700,(((Malus_x_domestica:0.0379038000,Ricinus_communis:0.0197672400):1.0000:0.0032050500,((Cucurbita_pepo:0.0294953000,(Citrullus_lanatus:0.0415720600,Cucumis_sativus:0.0583396200):1.0000:0.0066335300):1.0000:0.0148750000,(Vitis_vinifera:0.0149857000,(Vaccinium_macrocarpon:0.1469800800,((Carica_papaya:0.0496402500,(Daucus_carota_subsp_sativus:0.1095022000,(Asclepias_syriaca:0.0321807900,Rhazya_stricta:0.0138797500):1.0000:0.0559880500):1.0000:0.0081250900):1.0000:0.0292703100,(Glycine_max:0.0000001600,(Millettia_pinnata:0.0094018500,(Vigna_angularis:0.0043533600,Vigna_radiata:0.0121899400):1.0000:0.0248709100):1.0000:0.0047706900):1.0000:0.0475106800):1.0000:0.0190419300):1.0000:0.0111180300):1.0000:0.0078750100):1.0000:0.0024240600):1.0000:0.0065906400,(Batis_maritima:0.0940945000,Amborella_trichopoda|rps1:0.0656244100):1.0000:0.0126991900):1.0000:0.0094417700):1.0000:0.0029809300):1.0000:0.0019753000):1.0000:0.0254266700):1.0000:0.0147017900):1.0000:0.0666781500,(((Oryza_sativa_Japonica_Group:0.0000000100,(Oryza_sativa_Indica_Group:0.0000000100,Oryza_rufipogon:0.0042720300):1.0000:0.0000000100):1.0000:0.0233304100,(Sorghum_bicolor:0.0000001500,(Tripsacum_dactyloides:0.0000001100,(Zea_luxurians:0.0000001800,(Zea_perennis:0.0000000100,(Zea_mays_subsp_parviglumis:0.0000000100,Zea_mays_subsp_mays:0.0000000200):0.5337:0.0000000100):1.0000:0.0021586400):1.0000:0.0342625600):1.0000:0.0042172200):1.0000:0.0513307200):1.0000:0.0108942900,(Triticum_timopheevii:0.0020798300,(Triticum_aestivum:0.0000000100,Aegilops_speltoides:0.0000001500):0.5337:0.0000000100):0.5337:0.0085821900):0.5337:0.0000049600):0.5337:0.8909089600):1.0000:1.3166075200):1.0000:1.3003518400,(Roya_obtusa:0.7940863700,Chaetosphaeridium_globosum:3.3341552700):1.0000:0.0025560000):1.0000:0.2818862600,((Sphagnum_palustre:0.0812528500,((Atrichum_angustatum:0.0350933400,Tetraphis_pellucida:0.0239232900):1.0000:0.0018507800,(Buxbaumia_aphylla:0.0595595500,(Funaria_hygrometrica:0.0017582400,(Physcomitrella_patens:0.0427820400,(Bartramia_pomiformis:0.0106261300,((Orthotrichum_stellatum:0.0053326800,Ulota_hutchinsiae:0.0052193400):1.0000:0.0072750400,(Hypnum_imponens:0.0000001100,(Ptychomnion_cygnisetum:0.0477284500,(Anomodon_rugelii:0.0017052500,Climacium_americanum:0.0034072800):0.5337:0.0000001200):1.0000:0.0051377600):1.0000:0.0249002400):1.0000:0.0013995300):1.0000:0.0183818400):1.0000:0.0008825700):1.0000:0.0204871500):1.0000:0.0084859900):1.0000:0.0242821100):1.0000:0.0417831000,(Marchantia_polymorpha:0.0036059200,(Treubia_lacunosa:0.0500222500,Pleurozia_purpurea:0.0327335700):1.0000:0.0120274500):1.0000:0.0951776100):1.0000:0.1634143700):1.0000:0.3630287400);
 
Note: this tree is unrooted. Branch lengths are the expected number of substitutions per site. Labels next to parentheses represent phylogenetic uncertainty due to model selection (see documentation)


---------------------------------------------------------------
*                                                             *
*             BAYESIAN INFORMATION CRITERION (BIC)            *
*                                                             *
---------------------------------------------------------------
 
 Sample size: 666.0
 
 Model selected: 
   Model = GTR+G
   partition = 012345
   -lnL = 9781.7099
   K = 121
   freqA = 0.3604 
   freqC = 0.1586 
   freqG = 0.1932 
   freqT = 0.2879 
   R(a) [AC] =  1.8241
   R(b) [AG] =  2.3483
   R(c) [AT] =  0.4936
   R(d) [CG] =  0.9065
   R(e) [CT] =  1.8456
   R(f) [GT] =  1.0000
   gamma shape = 0.9050 
 
Tree for the best BIC model = (Chara_vulgaris:0.01055328,Nitella_hyalina:0.00526543,(((Marchantia_polymorpha:0.00359851,(Treubia_lacunosa:0.04992200,Pleurozia_purpurea:0.03266666):0.01200008):0.09492464,(Sphagnum_palustre:0.08107683,((Tetraphis_pellucida:0.02388555,Atrichum_angustatum:0.03502628):0.00183498,(Buxbaumia_aphylla:0.05945047,(Funaria_hygrometrica:0.00175481,(Physcomitrella_patens:0.04269056,(Bartramia_pomiformis:0.01060570,((Hypnum_imponens:0.00000010,(Climacium_americanum:0.00340086,(Ptychomnion_cygnisetum:0.04764227,Anomodon_rugelii:0.00170196):0.00000011):0.00512775):0.02485072,(Orthotrichum_stellatum:0.00532218,Ulota_hutchinsiae:0.00520863):0.00726113):0.00139616):0.01834621):0.00088388):0.02045169):0.00847255):0.02426592):0.04170192):0.16213281,((Mesostigma_viride:4.00935188,(Triticum_aestivum:0.00000006,(Triticum_timopheevii:0.00207567,(Aegilops_speltoides:0.00000004,((Chlorokybus_atmophyticus:5.29798229,((Sorghum_bicolor:0.00000011,(Tripsacum_dactyloides:0.00000012,(Zea_luxurians:0.00000023,(Zea_mays_subsp_mays:0.00000002,(Zea_perennis:0.00000001,Zea_mays_subsp_parviglumis:0.00000001):0.00000001):0.00215399):0.03418146):0.00420754):0.05119496,(Oryza_sativa_Japonica_Group:0.00000001,(Oryza_sativa_Indica_Group:0.00000001,Oryza_rufipogon:0.00426214):0.00000001):0.02328014):0.01082887):0.00000137,(Phoenix_dactylifera:0.00875916,((Spirodela_polyrhiza:0.09730424,Butomus_umbellatus:0.19703544):0.00890355,(Liriodendron_tulipifera:0.01735707,(Cycas_taitungensis:0.13160310,(Nelumbo_nucifera:0.00416928,((Amborella_trichopoda|rps1:0.06551131,Batis_maritima:0.09391258):0.01269153,((Ricinus_communis:0.01973568,Malus_x_domestica:0.03783892):0.00319697,((Cucurbita_pepo:0.02945430,(Citrullus_lanatus:0.04148941,Cucumis_sativus:0.05823436):0.00662154):0.01485389,(Vitis_vinifera:0.01495885,(Vaccinium_macrocarpon:0.14672442,((Glycine_max:0.00000015,(Millettia_pinnata:0.00938605,(Vigna_angularis:0.00434575,Vigna_radiata:0.01216982):0.02483144):0.00476172):0.04744216,(Carica_papaya:0.04958051,(Daucus_carota_subsp_sativus:0.10933540,(Asclepias_syriaca:0.03210780,Rhazya_stricta:0.01386493):0.05593914):0.00800725):0.02923904):0.01902629):0.01107022):0.00785787):0.00241918):0.00658125):0.00942193):0.00297617):0.00197189):0.02538317):0.01470662):0.06658374):0.00855558):0.00000004):0.00000006):2.12359732):1.33948467,(Roya_obtusa:0.78388970,Chaetosphaeridium_globosum:3.35185827):0.06310790):0.22435657):0.36264993);
 
 
* BIC MODEL SELECTION : Selection uncertainty
 
Model             -lnL    K      BIC       delta       weight   cumWeight
------------------------------------------------------------------------- 
GTR+G       9781.70987   121  20350.075790   0.000000    0.892427   0.892427 
GTR+I+G     9780.57500   122  20354.307340   4.231550    0.107573   1.000000 
HKY+G       9833.03727   117  20426.725431  76.649641   2.02e-017   1.000000 
HKY+I+G     9833.04906   118  20433.250301  83.174511   7.75e-019   1.000000 
F81+G       9908.24830   116  20570.646202  220.570412   1.13e-048   1.000000 
F81+I+G     9908.26210   117  20577.175091  227.099301   4.33e-050   1.000000 
SYM+G       9930.32122   118  20627.794621  277.718831   4.41e-061   1.000000 
SYM+I+G     9928.24278   119  20630.139031  280.063241   1.37e-061   1.000000 
K80+G       9977.77187   114  20696.690762  346.614972   4.83e-076   1.000000 
K80+I+G     9977.96573   115  20703.579772  353.503982   1.54e-077   1.000000 
GTR+I       9998.01412   121  20782.684290  432.608500   1.03e-094   1.000000 
GTR         10019.11232   120  20818.379400  468.303610   1.82e-102   1.000000 
JC+G        10045.33268   113  20825.311093  475.235303   5.68e-104   1.000000 
JC+I+G      10045.29699   114  20831.741002  481.665212   2.28e-105   1.000000 
HKY+I       10050.95470   117  20862.560291  512.484501   4.63e-112   1.000000 
HKY         10073.09422   116  20900.338042  550.262252   2.90e-120   1.000000 
F81+I       10132.17839   116  21018.506382  668.430592   6.35e-146   1.000000 
F81         10151.74803   115  21051.144372  701.068582   5.19e-153   1.000000 
SYM+I       10150.08147   118  21067.315121  717.239331   1.60e-156   1.000000 
SYM         10162.34758   117  21085.346051  735.270261   1.94e-160   1.000000 
K80+I       10194.73919   114  21130.625402  780.549612   2.86e-170   1.000000 
K80         10205.17450   113  21144.994733  794.918943   2.17e-173   1.000000 
JC+I        10257.79005   113  21250.225833  900.150043   3.06e-196   1.000000 
JC          10266.34211   112  21260.828663  910.752873   1.52e-198   1.000000
-------------------------------------------------------------------------
-lnL:	negative log likelihod
K:	number of estimated parameters
BIC:	Bayesian Information Criterion
delta:	BIC difference
weight:	BIC weight
cumWeight:	cumulative BIC weight
 
 
* BIC MODEL SELECTION : Confidence interval
 
There are 24 models in the 100% confidence interval: [ GTR+G GTR+I+G HKY+G HKY+I+G F81+G F81+I+G SYM+G SYM+I+G K80+G K80+I+G GTR+I GTR JC+G JC+I+G HKY+I HKY F81+I F81 SYM+I SYM K80+I K80 JC+I JC ] 
 
 
* BIC MODEL SELECTION : Best Model's command line
 
phyml  -i /tmp/jmodeltest5973654260049229122.phy -d nt -n 1 -b 0 --run_id GTR+G -m 012345 -f m -c 4 -a e --no_memory_check -o tlr -s SPR
 
 
 
---------------------------------------------------------------
*                                                             *
*                    MODEL AVERAGED PHYLOGENY                 *
*                                                             *
---------------------------------------------------------------
 
Selection criterion: . . . . BIC
Confidence interval: . . . . 1.00
Consensus type:. . . . . . . 50% majority rule
 
 
Using 24 models in the 1.00 confidence interval = GTR+G GTR+I+G HKY+G HKY+I+G F81+G F81+I+G SYM+G SYM+I+G K80+G K80+I+G GTR+I GTR JC+G JC+I+G HKY+I HKY F81+I F81 SYM+I SYM K80+I K80 JC+I JC  
 
Species in order:
 
    1. Chara_vulgaris
    2. Nitella_hyalina
    3. Marchantia_polymorpha
    4. Treubia_lacunosa
    5. Pleurozia_purpurea
    6. Sphagnum_palustre
    7. Tetraphis_pellucida
    8. Atrichum_angustatum
    9. Buxbaumia_aphylla
    10. Funaria_hygrometrica
    11. Physcomitrella_patens
    12. Bartramia_pomiformis
    13. Hypnum_imponens
    14. Climacium_americanum
    15. Ptychomnion_cygnisetum
    16. Anomodon_rugelii
    17. Orthotrichum_stellatum
    18. Ulota_hutchinsiae
    19. Mesostigma_viride
    20. Triticum_aestivum
    21. Triticum_timopheevii
    22. Aegilops_speltoides
    23. Chlorokybus_atmophyticus
    24. Sorghum_bicolor
    25. Tripsacum_dactyloides
    26. Zea_luxurians
    27. Zea_mays_subsp_mays
    28. Zea_perennis
    29. Zea_mays_subsp_parviglumis
    30. Oryza_sativa_Japonica_Group
    31. Oryza_sativa_Indica_Group
    32. Oryza_rufipogon
    33. Phoenix_dactylifera
    34. Spirodela_polyrhiza
    35. Butomus_umbellatus
    36. Liriodendron_tulipifera
    37. Cycas_taitungensis
    38. Nelumbo_nucifera
    39. Amborella_trichopoda|rps1
    40. Batis_maritima
    41. Ricinus_communis
    42. Malus_x_domestica
    43. Cucurbita_pepo
    44. Citrullus_lanatus
    45. Cucumis_sativus
    46. Vitis_vinifera
    47. Vaccinium_macrocarpon
    48. Glycine_max
    49. Millettia_pinnata
    50. Vigna_angularis
    51. Vigna_radiata
    52. Carica_papaya
    53. Daucus_carota_subsp_sativus
    54. Asclepias_syriaca
    55. Rhazya_stricta
    56. Roya_obtusa
    57. Chaetosphaeridium_globosum
 
Bipartitions included in the consensus tree
 
    123456789111111111122222222223333333333444444444455555555
             012345678901234567890123456789012345678901234567
    ********************************************************* ( 1.0 )
    --******************************************************* ( 1.0 )
    --****************--------------------------------------- ( 1.0 )
    --***---------------------------------------------------- ( 1.0 )
    ---**---------------------------------------------------- ( 1.0 )
    -----*************--------------------------------------- ( 1.0 )
    ------************--------------------------------------- ( 1.0 )
    ------**------------------------------------------------- ( 1.0 )
    --------**********--------------------------------------- ( 1.0 )
    ---------*********--------------------------------------- ( 1.0 )
    ----------********--------------------------------------- ( 1.0 )
    -----------*******--------------------------------------- ( 1.0 )
    ------------******--------------------------------------- ( 1.0 )
    ------------****----------------------------------------- ( 1.0 )
    -------------***----------------------------------------- ( 1.0 )
    --------------**----------------------------------------- ( 0.89243 )
    ----------------**--------------------------------------- ( 1.0 )
    ------------------*************************************** ( 1.0 )
    ------------------*************************************-- ( 1.0 )
    -------------------************************************-- ( 1.0 )
    --------------------***********************************-- ( 0.89243 )
    ---------------------**********************************-- ( 0.89243 )
    ----------------------*********************************-- ( 0.89243 )
    ----------------------**********------------------------- ( 0.89243 )
    -----------------------*********------------------------- ( 1.0 )
    -----------------------******---------------------------- ( 1.0 )
    ------------------------*****---------------------------- ( 1.0 )
    -------------------------****---------------------------- ( 1.0 )
    --------------------------***---------------------------- ( 1.0 )
    ---------------------------**---------------------------- ( 0.89243 )
    -----------------------------***------------------------- ( 1.0 )
    ------------------------------**------------------------- ( 1.0 )
    --------------------------------***********************-- ( 1.0 )
    ---------------------------------**********************-- ( 1.0 )
    ---------------------------------**---------------------- ( 1.0 )
    -----------------------------------********************-- ( 1.0 )
    ------------------------------------*******************-- ( 1.0 )
    -------------------------------------******************-- ( 1.0 )
    --------------------------------------*****************-- ( 1.0 )
    --------------------------------------**----------------- ( 1.0 )
    ----------------------------------------***************-- ( 1.0 )
    ----------------------------------------**--------------- ( 1.0 )
    ------------------------------------------*************-- ( 1.0 )
    ------------------------------------------***------------ ( 1.0 )
    -------------------------------------------**------------ ( 1.0 )
    ---------------------------------------------**********-- ( 1.0 )
    ----------------------------------------------*********-- ( 1.0 )
    -----------------------------------------------********-- ( 1.0 )
    -----------------------------------------------****------ ( 1.0 )
    ------------------------------------------------***------ ( 1.0 )
    -------------------------------------------------**------ ( 1.0 )
    ---------------------------------------------------****-- ( 1.0 )
    ----------------------------------------------------***-- ( 1.0 )
    -----------------------------------------------------**-- ( 1.0 )
    -------------------------------------------------------** ( 1.0 )

 
                +--57 Pleurozia_purpurea
            +-108
            |   +--56 Treubia_lacunosa
        +-109
        |   +--55 Marchantia_polymorpha
    +-110
    |   |                                       +--54 Anomodon_rugelii
    |   |                                   +--98
    |   |                                   |   +--53 Ptychomnion_cygnisetum
    |   |                               +--99
    |   |                               |   +--52 Climacium_americanum
    |   |                           +-100
    |   |                           |   +--51 Hypnum_imponens
    |   |                       +-101
    |   |                       |   |   +--50 Ulota_hutchinsiae
    |   |                       |   +--97
    |   |                       |       +--49 Orthotrichum_stellatum
    |   |                   +-102
    |   |                   |   +--48 Bartramia_pomiformis
    |   |               +-103
    |   |               |   +--47 Physcomitrella_patens
    |   |           +-104
    |   |           |   +--46 Funaria_hygrometrica
    |   |       +-105
    |   |       |   +--45 Buxbaumia_aphylla
    |   |   +-106
    |   |   |   |   +--44 Atrichum_angustatum
    |   |   |   +--96
    |   |   |       +--43 Tetraphis_pellucida
    |   +-107
    |       +--42 Sphagnum_palustre
+-111
|   |                                                           +--41 Zea_mays_subsp_parviglumis
|   |                                                       +--83
|   |                                                       |   +--40 Zea_perennis
|   |                                                   +--84
|   |                                                   |   +--39 Zea_mays_subsp_mays
|   |                                               +--85
|   |                                               |   +--38 Zea_luxurians
|   |                                           +--86
|   |                                           |   +--37 Tripsacum_dactyloides
|   |                                       +--87
|   |                                       |   +--36 Sorghum_bicolor
|   |                                   +--88
|   |                                   |   |       +--35 Oryza_rufipogon
|   |                                   |   |   +--81
|   |                                   |   |   |   +--34 Oryza_sativa_Indica_Group
|   |                                   |   +--82
|   |                                   |       +--33 Oryza_sativa_Japonica_Group
|   |                               +--89
|   |                               |   +------------------------32 Chlorokybus_atmophyticus
|   |                           +--90
|   |                           |   |                               +--31 Malus_x_domestica
|   |                           |   |                           +--73
|   |                           |   |                           |   +--30 Ricinus_communis
|   |                           |   |                       +--74
|   |                           |   |                       |   |                           +--29 Rhazya_stricta
|   |                           |   |                       |   |                       +--66
|   |                           |   |                       |   |                       |   +--28 Asclepias_syriaca
|   |                           |   |                       |   |                   +--67
|   |                           |   |                       |   |                   |   +--27 Daucus_carota_subsp_sativus
|   |                           |   |                       |   |               +--68
|   |                           |   |                       |   |               |   +--26 Carica_papaya
|   |                           |   |                       |   |           +--69
|   |                           |   |                       |   |           |   |           +--25 Vigna_radiata
|   |                           |   |                       |   |           |   |       +--63
|   |                           |   |                       |   |           |   |       |   +--24 Vigna_angularis
|   |                           |   |                       |   |           |   |   +--64
|   |                           |   |                       |   |           |   |   |   +--23 Millettia_pinnata
|   |                           |   |                       |   |           |   +--65
|   |                           |   |                       |   |           |       +--22 Glycine_max
|   |                           |   |                       |   |       +--70
|   |                           |   |                       |   |       |   +--21 Vaccinium_macrocarpon
|   |                           |   |                       |   |   +--71
|   |                           |   |                       |   |   |   +--20 Vitis_vinifera
|   |                           |   |                       |   +--72
|   |                           |   |                       |       |       +--19 Cucumis_sativus
|   |                           |   |                       |       |   +--61
|   |                           |   |                       |       |   |   +--18 Citrullus_lanatus
|   |                           |   |                       |       +--62
|   |                           |   |                       |           +--17 Cucurbita_pepo
|   |                           |   |                   +--75
|   |                           |   |                   |   |   +--16 Batis_maritima
|   |                           |   |                   |   +--60
|   |                           |   |                   |       +--15 Amborella_trichopoda|rps1
|   |                           |   |               +--76
|   |                           |   |               |   +--14 Nelumbo_nucifera
|   |                           |   |           +--77
|   |                           |   |           |   +--13 Cycas_taitungensis
|   |                           |   |       +--78
|   |                           |   |       |   +--12 Liriodendron_tulipifera
|   |                           |   |   +--79
|   |                           |   |   |   |   +--11 Butomus_umbellatus
|   |                           |   |   |   +--59
|   |                           |   |   |       +--10 Spirodela_polyrhiza
|   |                           |   +--80
|   |                           |       +---9 Phoenix_dactylifera
|   |                       +--91
|   |                       |   +---8 Aegilops_speltoides
|   |                   +--92
|   |                   |   +---7 Triticum_timopheevii
|   |         +--------93
|   |         |         +---6 Triticum_aestivum
|   |   +----94
|   |   |     +-------------------5 Mesostigma_viride
|   +--95
|       |   +----------------4 Chaetosphaeridium_globosum
|       +--58
|           +---3 Roya_obtusa
|
+---2 Nitella_hyalina
|
+---1 Chara_vulgaris

 
(Chara_vulgaris:0.0105532800,Nitella_hyalina:0.0052654300,(((Roya_obtusa:0.7838897000,Chaetosphaeridium_globosum:3.3518582700):1.0000:0.0631079000,(Mesostigma_viride:4.0093518800,(Triticum_aestivum:0.0000000600,(Triticum_timopheevii:0.0020756700,(Aegilops_speltoides:0.0000000400,((Phoenix_dactylifera:0.0087591600,((Spirodela_polyrhiza:0.0973042400,Butomus_umbellatus:0.1970354400):1.0000:0.0089035500,(Liriodendron_tulipifera:0.0173570700,(Cycas_taitungensis:0.1316031000,(Nelumbo_nucifera:0.0041692800,((Amborella_trichopoda|rps1:0.0655113100,Batis_maritima:0.0939125800):1.0000:0.0126915300,(((Cucurbita_pepo:0.0294543000,(Citrullus_lanatus:0.0414894100,Cucumis_sativus:0.0582343600):1.0000:0.0066215400):1.0000:0.0148538900,(Vitis_vinifera:0.0149588500,(Vaccinium_macrocarpon:0.1467244200,((Glycine_max:0.0000001500,(Millettia_pinnata:0.0093860500,(Vigna_angularis:0.0043457500,Vigna_radiata:0.0121698200):1.0000:0.0248314400):1.0000:0.0047617200):1.0000:0.0474421600,(Carica_papaya:0.0495805100,(Daucus_carota_subsp_sativus:0.1093354000,(Asclepias_syriaca:0.0321078000,Rhazya_stricta:0.0138649300):1.0000:0.0559391400):1.0000:0.0080072500):1.0000:0.0292390400):1.0000:0.0190262900):1.0000:0.0110702200):1.0000:0.0078578700):1.0000:0.0024191800,(Ricinus_communis:0.0197356800,Malus_x_domestica:0.0378389200):1.0000:0.0031969700):1.0000:0.0065812500):1.0000:0.0094219300):1.0000:0.0029761700):1.0000:0.0019718900):1.0000:0.0253831700):1.0000:0.0147066200):1.0000:0.0665837400,(Chlorokybus_atmophyticus:5.2979822900,((Oryza_sativa_Japonica_Group:0.0000000100,(Oryza_sativa_Indica_Group:0.0000000100,Oryza_rufipogon:0.0042621400):1.0000:0.0000000100):1.0000:0.0232801400,(Sorghum_bicolor:0.0000001100,(Tripsacum_dactyloides:0.0000001200,(Zea_luxurians:0.0000002300,(Zea_mays_subsp_mays:0.0000000200,(Zea_perennis:0.0000000100,Zea_mays_subsp_parviglumis:0.0000000100):0.8924:0.0000000100):1.0000:0.0021539900):1.0000:0.0341814600):1.0000:0.0042075400):1.0000:0.0511949600):1.0000:0.0108288700):0.8924:0.0000013700):0.8924:0.0085555800):0.8924:0.0000000400):0.8924:0.0000000600):1.0000:2.1235973200):1.0000:1.3394846700):1.0000:0.2243565700,((Sphagnum_palustre:0.0810768300,((Tetraphis_pellucida:0.0238855500,Atrichum_angustatum:0.0350262800):1.0000:0.0018349800,(Buxbaumia_aphylla:0.0594504700,(Funaria_hygrometrica:0.0017548100,(Physcomitrella_patens:0.0426905600,(Bartramia_pomiformis:0.0106057000,((Orthotrichum_stellatum:0.0053221800,Ulota_hutchinsiae:0.0052086300):1.0000:0.0072611300,(Hypnum_imponens:0.0000001000,(Climacium_americanum:0.0034008600,(Ptychomnion_cygnisetum:0.0476422700,Anomodon_rugelii:0.0017019600):0.8924:0.0000001100):1.0000:0.0051277500):1.0000:0.0248507200):1.0000:0.0013961600):1.0000:0.0183462100):1.0000:0.0008838800):1.0000:0.0204516900):1.0000:0.0084725500):1.0000:0.0242659200):1.0000:0.0417019200,(Marchantia_polymorpha:0.0035985100,(Treubia_lacunosa:0.0499220000,Pleurozia_purpurea:0.0326666600):1.0000:0.0120000800):1.0000:0.0949246400):1.0000:0.1621328100):1.0000:0.3626499300);
 
Note: this tree is unrooted. Branch lengths are the expected number of substitutions per site. Labels next to parentheses represent phylogenetic uncertainty due to model selection (see documentation)
 
 
 
---------------------------------------------------------------
*                                                             *
*                    SELECTION SUMMARY                        *
*                                                             *
---------------------------------------------------------------

::Optimized Topologies Summary::

There are 24 different topologies.

Topology Id: 1
	Rank	Weight		 RF	AvgEucl		VarEucl
AIC	  1	 53.37%		  0	0.00e+00	0.00e+00
BIC	  2	 10.76%		 12	9.98e+00	0.00e+00
Models supporting:   1
                     GTR+I+G 

Topology Id: 2
	Rank	Weight		 RF	AvgEucl		VarEucl
AIC	  2	 46.63%		 12	9.98e+00	0.00e+00
BIC	  1	 89.24%		  0	0.00e+00	0.00e+00
Models supporting:   1
                     GTR+G 

Topology Id: 3
	Rank	Weight		 RF	AvgEucl		VarEucl
AIC	  3	  0.00%		 14	9.23e+00	0.00e+00
BIC	  5	  0.00%		 22	6.51e+00	0.00e+00
Models supporting:   1
                     F81+I+G 

Topology Id: 4
	Rank	Weight		 RF	AvgEucl		VarEucl
AIC	  4	  0.00%		 14	2.48e+00	0.00e+00
BIC	  4	  0.00%		 18	9.05e+00	0.00e+00
Models supporting:   1
                     SYM+I+G 

Topology Id: 5
	Rank	Weight		 RF	AvgEucl		VarEucl
AIC	  5	  0.00%		 16	9.44e+00	0.00e+00
BIC	  7	  0.00%		 24	6.82e+00	0.00e+00
Models supporting:   1
                     HKY+I+G 

Topology Id: 6
	Rank	Weight		 RF	AvgEucl		VarEucl
AIC	  6	  0.00%		 18	9.95e+00	0.00e+00
BIC	  3	  0.00%		 18	1.04e+01	0.00e+00
Models supporting:   1
                     F81+G 

Topology Id: 7
	Rank	Weight		 RF	AvgEucl		VarEucl
AIC	  7	  0.00%		 22	4.08e+00	0.00e+00
BIC	  8	  0.00%		 26	8.18e+00	0.00e+00
Models supporting:   1
                     JC+I+G 

Topology Id: 8
	Rank	Weight		 RF	AvgEucl		VarEucl
AIC	  8	  0.00%		 22	2.80e+00	0.00e+00
BIC	  9	  0.00%		 26	9.38e+00	0.00e+00
Models supporting:   1
                     K80+I+G 

Topology Id: 9
	Rank	Weight		 RF	AvgEucl		VarEucl
AIC	  9	  0.00%		 22	3.26e+00	0.00e+00
BIC	  6	  0.00%		 24	1.04e+01	0.00e+00
Models supporting:   1
                     HKY+G 

Topology Id: 10
	Rank	Weight		 RF	AvgEucl		VarEucl
AIC	 10	  0.00%		 24	4.07e+00	0.00e+00
BIC	 10	  0.00%		 28	8.17e+00	0.00e+00
Models supporting:   1
                     JC+G 

Topology Id: 11
	Rank	Weight		 RF	AvgEucl		VarEucl
AIC	 11	  0.00%		 30	6.09e+00	0.00e+00
BIC	 12	  0.00%		 34	7.54e+00	0.00e+00
Models supporting:   1
                     JC 

Topology Id: 12
	Rank	Weight		 RF	AvgEucl		VarEucl
AIC	 12	  0.00%		 30	2.83e+00	0.00e+00
BIC	 11	  0.00%		 32	9.38e+00	0.00e+00
Models supporting:   1
                     K80+G 

Topology Id: 13
	Rank	Weight		 RF	AvgEucl		VarEucl
AIC	 13	  0.00%		 32	6.02e+00	0.00e+00
BIC	 13	  0.00%		 38	7.49e+00	0.00e+00
Models supporting:   1
                     K80 

Topology Id: 14
	Rank	Weight		 RF	AvgEucl		VarEucl
AIC	 14	  0.00%		 34	2.23e+00	0.00e+00
BIC	 14	  0.00%		 42	9.40e+00	0.00e+00
Models supporting:   1
                     SYM+G 

Topology Id: 15
	Rank	Weight		 RF	AvgEucl		VarEucl
AIC	 15	  0.00%		 36	6.06e+00	0.00e+00
BIC	 15	  0.00%		 44	7.87e+00	0.00e+00
Models supporting:   1
                     SYM 

Topology Id: 16
	Rank	Weight		 RF	AvgEucl		VarEucl
AIC	 16	  0.00%		 40	5.81e+00	0.00e+00
BIC	 16	  0.00%		 46	7.74e+00	0.00e+00
Models supporting:   1
                     JC+I 

Topology Id: 17
	Rank	Weight		 RF	AvgEucl		VarEucl
AIC	 17	  0.00%		 40	5.83e+00	0.00e+00
BIC	 17	  0.00%		 48	7.33e+00	0.00e+00
Models supporting:   1
                     SYM+I 

Topology Id: 18
	Rank	Weight		 RF	AvgEucl		VarEucl
AIC	 18	  0.00%		 46	7.16e+00	0.00e+00
BIC	 18	  0.00%		 54	7.66e+00	0.00e+00
Models supporting:   1
                     HKY+I 

Topology Id: 19
	Rank	Weight		 RF	AvgEucl		VarEucl
AIC	 19	  0.00%		 48	5.92e+00	0.00e+00
BIC	 23	  0.00%		 58	7.92e+00	0.00e+00
Models supporting:   1
                     K80+I 

Topology Id: 20
	Rank	Weight		 RF	AvgEucl		VarEucl
AIC	 20	  0.00%		 50	7.40e+00	0.00e+00
BIC	 21	  0.00%		 56	8.15e+00	0.00e+00
Models supporting:   1
                     GTR 

Topology Id: 21
	Rank	Weight		 RF	AvgEucl		VarEucl
AIC	 21	  0.00%		 52	7.38e+00	0.00e+00
BIC	 22	  0.00%		 58	7.66e+00	0.00e+00
Models supporting:   1
                     F81+I 

Topology Id: 22
	Rank	Weight		 RF	AvgEucl		VarEucl
AIC	 22	  0.00%		 54	7.21e+00	0.00e+00
BIC	 20	  0.00%		 56	7.49e+00	0.00e+00
Models supporting:   1
                     HKY 

Topology Id: 23
	Rank	Weight		 RF	AvgEucl		VarEucl
AIC	 23	  0.00%		 54	6.90e+00	0.00e+00
BIC	 24	  0.00%		 58	8.09e+00	0.00e+00
Models supporting:   1
                     GTR+I 

Topology Id: 24
	Rank	Weight		 RF	AvgEucl		VarEucl
AIC	 24	  0.00%		 56	7.33e+00	0.00e+00
BIC	 19	  0.00%		 56	7.57e+00	0.00e+00
Models supporting:   1
                     F81 

 
 
 
::Best Models::
 
	Model 		f(a) 	f(c) 	f(g) 	f(t) 	kappa 	titv 	Ra	Rb	Rc	Rd	Re	Rf	pInv 	gamma
----------------------------------------------------------------------------------------------------------------------------------------
AIC 	GTR+I+G		0.36	0.16	0.19	0.29	0.00	0.00	  1.813   2.339   0.489   0.904   1.848   1.000    0.00	   0.91
BIC 	GTR+G		0.36	0.16	0.19	0.29	0.00	0.00	  1.824   2.348   0.494   0.907   1.846   1.000 N/A	   0.91
