# Supplementary material for: The mitochondrial genome map of Nelumbo nucifera reveals ancient evolutionary features
Source: Sci Rep. 2016 Jul 22;6:30158. doi: 10.1038/srep30158 (PMC4957087; doi:10.1038/srep30158)
Supplement: Supplementary Data S2 [file srep30158-s3.zip › jModelTest/rps2.jmt1]

-------------------------- jModeltest 2.1.10 v20160303 --------------------------
(c) 2011-onwards D. Darriba, G.L. Taboada, R. Doallo and D. Posada,
(1) Department of Biochemistry, Genetics and Immunology
    University of Vigo, 36310 Vigo, Spain.
(2) Department of Electronics and Systems
    University of A Coruna, 15071 A Coruna, Spain.
e-mail: ddarriba@udc.es, dposada@uvigo.es
--------------------------------------------------------------------------------
 
Fri Apr 01 21:39:03 CST 2016
Linux 3.13.0-32-generic, arch: amd64, bits: 64, numcores: 48
 
--------------------------------------------------------------------------------
Citation: Darriba D, Taboada GL, Doallo R and Posada D. 2012.
          "jModelTest 2: more models, new heuristics and parallel computing".
          Nature Methods 9(8), 772.
--------------------------------------------------------------------------------
 
jModelTest 2.1.10 v20160303
Copyright (C) 2011 D. Darriba, G.L. Taboada, R. Doallo and D. Posada
This program comes with ABSOLUTELY NO WARRANTY
This is free software, and you are welcome to redistribute it under certain
conditions
 
Notice: This program may contain errors. Please inspect results carefully.
 
 
Arguments = -g 4 -i -f -AIC -BIC -a -S SPR -o rps2.jmt1 -d rps2.fas

Reading data file "rps2.fas"... OK.
  number of sequences: 42
  number of sites: 729
 
 
---------------------------------------------------------------
*                                                             *
*        COMPUTATION OF LIKELIHOOD SCORES WITH PHYML          *
*                                                             *
---------------------------------------------------------------
 
::Settings::
 
 Phyml version = 20131022
 Phyml binary = phyml
 Phyml path = /usr/bin/
 Candidate models = 24
   number of substitution schemes = 3
   including models with equal/unequal base frequencies (+F)
   including models with/without a proportion of invariable sites (+I)
   including models with/without rate variation among sites (+G) (nCat = 4)
 Optimized free parameters (K) = substitution parameters + 81 branch lengths + topology 
 Base tree for likelihood calculations = ML tree
 Tree topology search operation = SPR
 
 
 
::Progress::
 
Model 		 Exec. Time 	 Total Time 	 -lnL
-------------------------------------------------------------------------
F81		00h:00:23:02	00h:00:24:01	    9616.8209	 (1/24)
F81+I		00h:00:27:09	00h:00:28:06	    9566.4880	 (2/24)
GTR		00h:00:31:00	00h:00:31:09	    9521.7807	 (3/24)
SYM		00h:00:39:06	00h:00:40:07	    9690.0410	 (4/24)
K80		00h:00:40:08	00h:00:42:00	    9718.5922	 (5/24)
HKY+I		00h:00:44:06	00h:00:45:03	    9491.9395	 (6/24)
JC		00h:00:47:07	00h:00:48:09	    9751.9334	 (7/24)
HKY		00h:00:49:01	00h:00:50:00	    9549.6120	 (8/24)
K80+I		00h:00:53:00	00h:00:53:08	    9673.8390	 (9/24)
GTR+I		00h:00:53:04	00h:00:54:01	    9460.9546	 (10/24)
JC+I		00h:00:58:00	00h:00:58:08	    9711.3003	 (11/24)
SYM+I		00h:00:58:03	00h:00:59:01	    9654.8061	 (12/24)
K80+I+G		00h:01:43:06	00h:01:43:07	    9556.5311	 (13/24)
JC+I+G		00h:01:44:04	00h:01:44:05	    9601.8645	 (14/24)
HKY+G		00h:01:53:07	00h:01:54:00	    9355.6258	 (15/24)
SYM+I+G		00h:01:59:03	00h:01:59:05	    9529.5791	 (16/24)
JC+G		00h:02:05:07	00h:02:06:03	    9601.8601	 (17/24)
GTR+G		00h:02:08:09	00h:02:09:02	    9325.6283	 (18/24)
F81+I+G		00h:02:12:02	00h:02:12:02	    9440.4509	 (19/24)
F81+G		00h:02:15:00	00h:02:15:02	    9440.4498	 (20/24)
GTR+I+G		00h:02:17:04	00h:02:17:05	    9325.6630	 (21/24)
SYM+G		00h:02:24:04	00h:02:25:00	    9529.9739	 (22/24)
K80+G		00h:02:41:04	00h:02:42:00	    9554.9964	 (23/24)
HKY+I+G		00h:03:44:05	00h:03:44:05	    9355.5084	 (24/24)
 
   Model = JC
   partition = 000000
   -lnL = 9751.9334
   K = 82 
 
   Model = JC+I
   partition = 000000
   -lnL = 9711.3003
   K = 83
   p-inv = 0.0610 
 
   Model = JC+G
   partition = 000000
   -lnL = 9601.8601
   K = 83
   gamma shape = 1.3370 
 
   Model = JC+I+G
   partition = 000000
   -lnL = 9601.8645
   K = 84
   p-inv = 0.0000
   gamma shape = 1.3370 
 
   Model = F81
   partition = 000000
   -lnL = 9616.8209
   K = 85
   freqA = 0.3421 
   freqC = 0.1802 
   freqG = 0.1750 
   freqT = 0.3028  
 
   Model = F81+I
   partition = 000000
   -lnL = 9566.4880
   K = 86
   freqA = 0.3480 
   freqC = 0.1785 
   freqG = 0.1724 
   freqT = 0.3010 
   p-inv = 0.0620 
 
   Model = F81+G
   partition = 000000
   -lnL = 9440.4498
   K = 86
   freqA = 0.3589 
   freqC = 0.1771 
   freqG = 0.1711 
   freqT = 0.2929 
   gamma shape = 1.1670 
 
   Model = F81+I+G
   partition = 000000
   -lnL = 9440.4509
   K = 87
   freqA = 0.3589 
   freqC = 0.1771 
   freqG = 0.1711 
   freqT = 0.2929 
   p-inv = 0.0000
   gamma shape = 1.1670 
 
   Model = K80
   partition = 010010
   -lnL = 9718.5922
   K = 83
   kappa = 1.5491 (ti/tv = 0.7745) 
 
   Model = K80+I
   partition = 010010
   -lnL = 9673.8390
   K = 84
   kappa = 1.5844 (ti/tv = 0.7922)
   p-inv = 0.0600 
 
   Model = K80+G
   partition = 010010
   -lnL = 9554.9964
   K = 84
   kappa = 1.7772 (ti/tv = 0.8886)
   gamma shape = 1.2340 
 
   Model = K80+I+G
   partition = 010010
   -lnL = 9556.5311
   K = 85
   kappa = 1.7643 (ti/tv = 0.8822)
   p-inv = 0.0000
   gamma shape = 1.2350 
 
   Model = HKY
   partition = 010010
   -lnL = 9549.6120
   K = 86
   freqA = 0.3519 
   freqC = 0.1714 
   freqG = 0.1663 
   freqT = 0.3104 
   kappa = 1.8949 (ti/tv = 0.8479) 
 
   Model = HKY+I
   partition = 010010
   -lnL = 9491.9395
   K = 87
   freqA = 0.3600 
   freqC = 0.1692 
   freqG = 0.1628 
   freqT = 0.3081 
   kappa = 2.0395 (ti/tv = 0.9051)
   p-inv = 0.0610 
 
   Model = HKY+G
   partition = 010010
   -lnL = 9355.6258
   K = 87
   freqA = 0.3677 
   freqC = 0.1700 
   freqG = 0.1617 
   freqT = 0.3005 
   kappa = 2.2473 (ti/tv = 0.9973)
   gamma shape = 1.1120 
 
   Model = HKY+I+G
   partition = 010010
   -lnL = 9355.5084
   K = 88
   freqA = 0.3680 
   freqC = 0.1699 
   freqG = 0.1615 
   freqT = 0.3007 
   kappa = 2.2519 (ti/tv = 0.9988)
   p-inv = 0.0080
   gamma shape = 1.1650 
 
   Model = SYM
   partition = 012345
   -lnL = 9690.0410
   K = 87
   R(a) [AC] =  1.6526
   R(b) [AG] =  2.4258
   R(c) [AT] =  1.7175
   R(d) [CG] =  0.9880
   R(e) [CT] =  1.9310
   R(f) [GT] =  1.0000 
 
   Model = SYM+I
   partition = 012345
   -lnL = 9654.8061
   K = 88
   R(a) [AC] =  1.5819
   R(b) [AG] =  2.3829
   R(c) [AT] =  1.6129
   R(d) [CG] =  1.0055
   R(e) [CT] =  1.9299
   R(f) [GT] =  1.0000
   p-inv = 0.0600 
 
   Model = SYM+G
   partition = 012345
   -lnL = 9529.9739
   K = 88
   R(a) [AC] =  1.7526
   R(b) [AG] =  2.7343
   R(c) [AT] =  1.7433
   R(d) [CG] =  0.7172
   R(e) [CT] =  2.1330
   R(f) [GT] =  1.0000
   gamma shape = 1.2000 
 
   Model = SYM+I+G
   partition = 012345
   -lnL = 9529.5791
   K = 89
   R(a) [AC] =  1.7273
   R(b) [AG] =  2.6702
   R(c) [AT] =  1.7309
   R(d) [CG] =  0.7325
   R(e) [CT] =  2.1182
   R(f) [GT] =  1.0000
   p-inv = 0.0000
   gamma shape = 1.2040 
 
   Model = GTR
   partition = 012345
   -lnL = 9521.7807
   K = 90
   freqA = 0.3433 
   freqC = 0.1636 
   freqG = 0.1587 
   freqT = 0.3344 
   R(a) [AC] =  1.6020
   R(b) [AG] =  2.4323
   R(c) [AT] =  0.8480
   R(d) [CG] =  1.1664
   R(e) [CT] =  1.8419
   R(f) [GT] =  1.0000 
 
   Model = GTR+I
   partition = 012345
   -lnL = 9460.9546
   K = 91
   freqA = 0.3520 
   freqC = 0.1621 
   freqG = 0.1521 
   freqT = 0.3338 
   R(a) [AC] =  1.4721
   R(b) [AG] =  2.4177
   R(c) [AT] =  0.7180
   R(d) [CG] =  1.1489
   R(e) [CT] =  1.7624
   R(f) [GT] =  1.0000
   p-inv = 0.0570 
 
   Model = GTR+G
   partition = 012345
   -lnL = 9325.6283
   K = 91
   freqA = 0.3617 
   freqC = 0.1569 
   freqG = 0.1500 
   freqT = 0.3314 
   R(a) [AC] =  1.5206
   R(b) [AG] =  2.5573
   R(c) [AT] =  0.5746
   R(d) [CG] =  1.2472
   R(e) [CT] =  1.9590
   R(f) [GT] =  1.0000
   gamma shape = 1.1260 
 
   Model = GTR+I+G
   partition = 012345
   -lnL = 9325.6630
   K = 92
   freqA = 0.3640 
   freqC = 0.1543 
   freqG = 0.1489 
   freqT = 0.3328 
   R(a) [AC] =  1.4898
   R(b) [AG] =  2.5615
   R(c) [AT] =  0.5378
   R(d) [CG] =  1.2588
   R(e) [CT] =  1.9338
   R(f) [GT] =  1.0000
   p-inv = 0.0210
   gamma shape = 1.2630 
 
  Best-fit models should be reoptimized for comparison with unconstrained likelihood
 
Computation of likelihood scores completed. It took 00h:03:44:05.
 


---------------------------------------------------------------
*                                                             *
*             AKAIKE INFORMATION CRITERION (AIC)              *
*                                                             *
---------------------------------------------------------------
 
 Model selected: 
   Model = GTR+G
   partition = 012345
   -lnL = 9325.6283
   K = 91
   freqA = 0.3617 
   freqC = 0.1569 
   freqG = 0.1500 
   freqT = 0.3314 
   R(a) [AC] =  1.5206
   R(b) [AG] =  2.5573
   R(c) [AT] =  0.5746
   R(d) [CG] =  1.2472
   R(e) [CT] =  1.9590
   R(f) [GT] =  1.0000
   gamma shape = 1.1260 
 
Tree for the best AIC model = (Chaetosphaeridium_globosum:0.78819955,((Roya_obtusa:0.37718101,Mesostigma_viride:2.48629454):0.31137864,(Treubia_lacunosa:0.02023654,(Marchantia_polymorpha:0.01138957,(Pleurozia_purpurea:0.02444851,(((Cycas_taitungensis:0.17225397,(Amborella_trichopoda|rps2:0.03649577,(Nelumbo_nucifera:0.00567687,(Liriodendron_tulipifera:0.00567819,(Spirodela_polyrhiza:0.02078266,(Phoenix_dactylifera:0.01285814,((Sorghum_bicolor:0.06319309,(ATripsacum_dactyloides:0.00028205,(Zea_luxurians:0.00000010,(Zea_perennis:0.00000001,(AZea_mays_subsp_mays:0.00000001,AZea_mays_subsp_parviglumis:0.00000001):0.00652725):0.00000010):0.00955948):0.08951683):0.05129295,((Oryza_rufipogon:0.00317652,(Oryza_sativa_Indica_Group:0.00000007,Oryza_sativa_Japonica_Group:0.00000001):0.00000001):0.15036376,(Triticum_timopheevii:0.00157538,(Aegilops_speltoides:0.00000014,Triticum_aestivum:0.00000004):0.00000004):0.06237145):0.01028032):0.05143890):0.06620879):0.02869936):0.00000011):0.02009010):0.04400157):0.52258235,Huperzia_squarrosa:0.12035353):0.00000935,((Chara_vulgaris:0.00000608,Nitella_hyalina:0.01186003):0.42626210,(Sphagnum_palustre:0.03402128,(Atrichum_angustatum:0.01860431,((Buxbaumia_aphylla:0.04299764,Tetraphis_pellucida:0.01933739):0.00836334,((Funaria_hygrometrica:0.00141104,Physcomitrella_patens:0.00000016):0.00142736,(Bartramia_pomiformis:0.00570878,((Orthotrichum_stellatum:0.00000001,Ulota_hutchinsiae:0.00142613):0.00553700,(Ptychomnion_cygnisetum:0.02020499,(Anomodon_rugelii:0.00423760,(Hypnum_imponens:0.00140855,Climacium_americanum:0.00281941):0.00000008):0.00563665):0.00539642):0.00347556):0.00140622):0.01458739):0.00521204):0.02555629):0.01584834):0.01985061):0.04674480):0.00574410):0.02078901):0.22306028):0.08132676,(Entransia_fimbriata:1.46397730,Chlorokybus_atmophyticus:0.67851606):0.52656153);
 
 
* AIC MODEL SELECTION : Selection uncertainty
 
Model             -lnL    K      AIC       delta       weight   cumWeight
------------------------------------------------------------------------- 
GTR+G       9325.62832   91  18833.256640   0.000000    0.737828   0.737828 
GTR+I+G     9325.66303   92  18835.326060   2.069420    0.262172   1.000000 
HKY+G       9355.62579   87  18885.251580  51.994940   3.78e-012   1.000000 
HKY+I+G     9355.50843   88  18887.016860  53.760220   1.56e-012   1.000000 
F81+G       9440.44981   86  19052.899620  219.642980   1.49e-048   1.000000 
F81+I+G     9440.45090   87  19054.901800  221.645160   5.47e-049   1.000000 
GTR+I       9460.95455   91  19103.909100  270.652460   1.25e-059   1.000000 
HKY+I       9491.93947   87  19157.878940  324.622300   2.38e-071   1.000000 
GTR         9521.78065   90  19223.561300  390.304660   1.30e-085   1.000000 
SYM+G       9529.97392   88  19235.947840  402.691200   2.66e-088   1.000000 
SYM+I+G     9529.57907   89  19237.158140  403.901500   1.45e-088   1.000000 
HKY         9549.61203   86  19271.224060  437.967420   5.81e-096   1.000000 
K80+G       9554.99639   84  19277.992780  444.736140   1.97e-097   1.000000 
K80+I+G     9556.53113   85  19283.062260  449.805620   1.56e-098   1.000000 
F81+I       9566.48802   86  19304.976040  471.719400   2.73e-103   1.000000 
JC+G        9601.86013   83  19369.720260  536.463620   2.38e-117   1.000000 
JC+I+G      9601.86451   84  19371.729020  538.472380   8.71e-118   1.000000 
F81         9616.82092   85  19403.641840  570.385200   1.02e-124   1.000000 
SYM+I       9654.80614   88  19485.612280  652.355640   1.62e-142   1.000000 
K80+I       9673.83904   84  19515.678080  682.421440   4.81e-149   1.000000 
SYM         9690.04101   87  19554.082020  720.825380   2.20e-157   1.000000 
JC+I        9711.30031   83  19588.600620  755.343980   7.03e-165   1.000000 
K80         9718.59224   83  19603.184480  769.927840   4.79e-168   1.000000 
JC          9751.93338   82  19667.866760  834.610120   4.31e-182   1.000000
-------------------------------------------------------------------------
-lnL:	negative log likelihod
 K:	number of estimated parameters
 AIC:	Akaike Information Criterion
 delta:	AIC difference
 weight:	AIC weight
 cumWeight:	cumulative AIC weight
 
 
* AIC MODEL SELECTION : Confidence interval
 
There are 24 models in the 100% confidence interval: [ GTR+G GTR+I+G HKY+G HKY+I+G F81+G F81+I+G GTR+I HKY+I GTR SYM+G SYM+I+G HKY K80+G K80+I+G F81+I JC+G JC+I+G F81 SYM+I K80+I SYM JC+I K80 JC ] 
 
 
* AIC MODEL SELECTION : Best Model's command line
 
phyml  -i /tmp/jmodeltest899096835460118705.phy -d nt -n 1 -b 0 --run_id GTR+G -m 012345 -f m -c 4 -a e --no_memory_check -o tlr -s SPR
 
 
 
---------------------------------------------------------------
*                                                             *
*                    MODEL AVERAGED PHYLOGENY                 *
*                                                             *
---------------------------------------------------------------
 
Selection criterion: . . . . AIC
Confidence interval: . . . . 1.00
Consensus type:. . . . . . . 50% majority rule
 
 
Using 24 models in the 1.00 confidence interval = GTR+G GTR+I+G HKY+G HKY+I+G F81+G F81+I+G GTR+I HKY+I GTR SYM+G SYM+I+G HKY K80+G K80+I+G F81+I JC+G JC+I+G F81 SYM+I K80+I SYM JC+I K80 JC  
 
Species in order:
 
    1. Chaetosphaeridium_globosum
    2. Roya_obtusa
    3. Mesostigma_viride
    4. Treubia_lacunosa
    5. Marchantia_polymorpha
    6. Pleurozia_purpurea
    7. Cycas_taitungensis
    8. Amborella_trichopoda|rps2
    9. Nelumbo_nucifera
    10. Liriodendron_tulipifera
    11. Spirodela_polyrhiza
    12. Phoenix_dactylifera
    13. Sorghum_bicolor
    14. ATripsacum_dactyloides
    15. Zea_luxurians
    16. Zea_perennis
    17. AZea_mays_subsp_mays
    18. AZea_mays_subsp_parviglumis
    19. Oryza_rufipogon
    20. Oryza_sativa_Indica_Group
    21. Oryza_sativa_Japonica_Group
    22. Triticum_timopheevii
    23. Aegilops_speltoides
    24. Triticum_aestivum
    25. Huperzia_squarrosa
    26. Chara_vulgaris
    27. Nitella_hyalina
    28. Sphagnum_palustre
    29. Atrichum_angustatum
    30. Buxbaumia_aphylla
    31. Tetraphis_pellucida
    32. Funaria_hygrometrica
    33. Physcomitrella_patens
    34. Bartramia_pomiformis
    35. Orthotrichum_stellatum
    36. Ulota_hutchinsiae
    37. Ptychomnion_cygnisetum
    38. Anomodon_rugelii
    39. Hypnum_imponens
    40. Climacium_americanum
    41. Entransia_fimbriata
    42. Chlorokybus_atmophyticus
 
Bipartitions included in the consensus tree
 
    123456789111111111122222222223333333333444
             012345678901234567890123456789012
    ****************************************** ( 1.0 )
    -***************************************-- ( 1.0 )
    -**--------------------------------------- ( 1.0 )
    ---*************************************-- ( 1.0 )
    ----************************************-- ( 0.73783 )
    -----***********************************-- ( 0.73783 )
    ------**********************************-- ( 0.73783 )
    ------*******************----------------- ( 0.73783 )
    ------******************------------------ ( 1.0 )
    -------*****************------------------ ( 1.0 )
    --------****************------------------ ( 1.0 )
    ---------***************------------------ ( 1.0 )
    ----------**************------------------ ( 1.0 )
    -----------*************------------------ ( 1.0 )
    ------------************------------------ ( 1.0 )
    ------------******------------------------ ( 1.0 )
    -------------*****------------------------ ( 1.0 )
    --------------****------------------------ ( 1.0 )
    ---------------***------------------------ ( 0.73783 )
    ----------------**------------------------ ( 1.0 )
    ------------------******------------------ ( 1.0 )
    ------------------***--------------------- ( 1.0 )
    -------------------**--------------------- ( 0.73783 )
    ---------------------***------------------ ( 1.0 )
    ----------------------**------------------ ( 0.73783 )
    -------------------------***************-- ( 0.73783 )
    -------------------------**--------------- ( 1.0 )
    ---------------------------*************-- ( 1.0 )
    ----------------------------************-- ( 1.0 )
    -----------------------------***********-- ( 1.0 )
    -----------------------------**----------- ( 1.0 )
    -------------------------------*********-- ( 1.0 )
    -------------------------------**--------- ( 1.0 )
    ---------------------------------*******-- ( 1.0 )
    ----------------------------------******-- ( 1.0 )
    ----------------------------------**------ ( 1.0 )
    ------------------------------------****-- ( 1.0 )
    -------------------------------------***-- ( 1.0 )
    --------------------------------------**-- ( 1.0 )
    ----------------------------------------** ( 1.0 )

 
        +----------------------------------------42 Mesostigma_viride
   +---80
   |    +----41 Roya_obtusa
+-81
|  |                                                       +-40 AZea_mays_subsp_parviglumis
|  |                                                    +-63
|  |                                                    |  +-39 AZea_mays_subsp_mays
|  |                                                 +-64
|  |                                                 |  +-38 Zea_perennis
|  |                                              +-65
|  |                                              |  +-37 Zea_luxurians
|  |                                           +-66
|  |                                           |  +-36 ATripsacum_dactyloides
|  |                                        +-67
|  |                                        |  +-35 Sorghum_bicolor
|  |                                     +-68
|  |                                     |  |        +-34 Oryza_sativa_Japonica_Group
|  |                                     |  |     +-60
|  |                                     |  |     |  +-33 Oryza_sativa_Indica_Group
|  |                                     |  |  +-61
|  |                                     |  |  |  +-32 Oryza_rufipogon
|  |                                     |  +-62
|  |                                     |     |     +-31 Triticum_aestivum
|  |                                     |     |  +-58
|  |                                     |     |  |  +-30 Aegilops_speltoides
|  |                                     |     +-59
|  |                                     |        +-29 Triticum_timopheevii
|  |                                  +-69
|  |                                  |  +-28 Phoenix_dactylifera
|  |                               +-70
|  |                               |  +-27 Spirodela_polyrhiza
|  |                            +-71
|  |                            |  +-26 Liriodendron_tulipifera
|  |                         +-72
|  |                         |  +-25 Nelumbo_nucifera
|  |                      +-73
|  |                      |  +-24 Amborella_trichopoda|rps2
|  |              +------74
|  |              |       +-23 Cycas_taitungensis
|  |           +-75
|  |           |  +-22 Huperzia_squarrosa
|  |        +-76
|  |        |  |         +-21 Nitella_hyalina
|  |        |  |  +-----56
|  |        |  |  |      +-20 Chara_vulgaris
|  |        |  +-57
|  |        |     |              +-19 Physcomitrella_patens
|  |        |     |           +-51
|  |        |     |           |  +-18 Funaria_hygrometrica
|  |        |     |        +-52
|  |        |     |        |  |              +-17 Climacium_americanum
|  |        |     |        |  |           +-46
|  |        |     |        |  |           |  +-16 Hypnum_imponens
|  |        |     |        |  |        +-47
|  |        |     |        |  |        |  +-15 Anomodon_rugelii
|  |        |     |        |  |     +-48
|  |        |     |        |  |     |  +-14 Ptychomnion_cygnisetum
|  |        |     |        |  |  +-49
|  |        |     |        |  |  |  |  +-13 Ulota_hutchinsiae
|  |        |     |        |  |  |  +-45
|  |        |     |        |  |  |     +-12 Orthotrichum_stellatum
|  |        |     |        |  +-50
|  |        |     |        |     +-11 Bartramia_pomiformis
|  |        |     |     +-53
|  |        |     |     |  |  +-10 Tetraphis_pellucida
|  |        |     |     |  +-44
|  |        |     |     |     +--9 Buxbaumia_aphylla
|  |        |     |  +-54
|  |        |     |  |  +--8 Atrichum_angustatum
|  |        |     +-55
|  |        |        +--7 Sphagnum_palustre
|  |     +-77
|  |     |  +--6 Pleurozia_purpurea
|  |  +-78
|  |  |  +--5 Marchantia_polymorpha
|  +-79
|     +--4 Treubia_lacunosa
|
|       +----------3 Chlorokybus_atmophyticus
+------43
|       +------------------------2 Entransia_fimbriata
|
+------------1 Chaetosphaeridium_globosum

 
(Chaetosphaeridium_globosum:0.7881995500,(Entransia_fimbriata:1.4639773000,Chlorokybus_atmophyticus:0.6785160600):1.0000:0.5265615300,((Treubia_lacunosa:0.0202365400,(Marchantia_polymorpha:0.0113895700,(Pleurozia_purpurea:0.0244485100,(((Sphagnum_palustre:0.0340212800,(Atrichum_angustatum:0.0186043100,((Buxbaumia_aphylla:0.0429976400,Tetraphis_pellucida:0.0193373900):1.0000:0.0083633400,((Bartramia_pomiformis:0.0057087800,((Orthotrichum_stellatum:0.0000000100,Ulota_hutchinsiae:0.0014261300):1.0000:0.0055370000,(Ptychomnion_cygnisetum:0.0202049900,(Anomodon_rugelii:0.0042376000,(Hypnum_imponens:0.0014085500,Climacium_americanum:0.0028194100):1.0000:0.0000000800):1.0000:0.0056366500):1.0000:0.0053964200):1.0000:0.0034755600):1.0000:0.0014062200,(Funaria_hygrometrica:0.0014110400,Physcomitrella_patens:0.0000001600):1.0000:0.0014273600):1.0000:0.0145873900):1.0000:0.0052120400):1.0000:0.0255562900):1.0000:0.0158483400,(Chara_vulgaris:0.0000060800,Nitella_hyalina:0.0118600300):1.0000:0.4262621000):0.7378:0.0198506100,(Huperzia_squarrosa:0.1203535300,(Cycas_taitungensis:0.1722539700,(Amborella_trichopoda|rps2:0.0364957700,(Nelumbo_nucifera:0.0056768700,(Liriodendron_tulipifera:0.0056781900,(Spirodela_polyrhiza:0.0207826600,(Phoenix_dactylifera:0.0128581400,(((Triticum_timopheevii:0.0015753800,(Aegilops_speltoides:0.0000001400,Triticum_aestivum:0.0000000400):0.7378:0.0000000400):1.0000:0.0623714500,(Oryza_rufipogon:0.0031765200,(Oryza_sativa_Indica_Group:0.0000000700,Oryza_sativa_Japonica_Group:0.0000000100):0.7378:0.0000000100):1.0000:0.1503637600):1.0000:0.0102803200,(Sorghum_bicolor:0.0631930900,(ATripsacum_dactyloides:0.0002820500,(Zea_luxurians:0.0000001000,(Zea_perennis:0.0000000100,(AZea_mays_subsp_mays:0.0000000100,AZea_mays_subsp_parviglumis:0.0000000100):1.0000:0.0065272500):0.7378:0.0000001000):1.0000:0.0095594800):1.0000:0.0895168300):1.0000:0.0512929500):1.0000:0.0514389000):1.0000:0.0662087900):1.0000:0.0286993600):1.0000:0.0000001100):1.0000:0.0200901000):1.0000:0.0440015700):1.0000:0.5225823500):0.7378:0.0000093500):0.7378:0.0467448000):0.7378:0.0057441000):0.7378:0.0207890100):1.0000:0.2230602800,(Roya_obtusa:0.3771810100,Mesostigma_viride:2.4862945400):1.0000:0.3113786400):1.0000:0.0813267600);
 
Note: this tree is unrooted. Branch lengths are the expected number of substitutions per site. Labels next to parentheses represent phylogenetic uncertainty due to model selection (see documentation)


---------------------------------------------------------------
*                                                             *
*             BAYESIAN INFORMATION CRITERION (BIC)            *
*                                                             *
---------------------------------------------------------------
 
 Sample size: 729.0
 
 Model selected: 
   Model = GTR+G
   partition = 012345
   -lnL = 9325.6283
   K = 91
   freqA = 0.3617 
   freqC = 0.1569 
   freqG = 0.1500 
   freqT = 0.3314 
   R(a) [AC] =  1.5206
   R(b) [AG] =  2.5573
   R(c) [AT] =  0.5746
   R(d) [CG] =  1.2472
   R(e) [CT] =  1.9590
   R(f) [GT] =  1.0000
   gamma shape = 1.1260 
 
Tree for the best BIC model = (Chaetosphaeridium_globosum:0.78819955,((Roya_obtusa:0.37718101,Mesostigma_viride:2.48629454):0.31137864,(Treubia_lacunosa:0.02023654,(Marchantia_polymorpha:0.01138957,(Pleurozia_purpurea:0.02444851,(((Cycas_taitungensis:0.17225397,(Amborella_trichopoda|rps2:0.03649577,(Nelumbo_nucifera:0.00567687,(Liriodendron_tulipifera:0.00567819,(Spirodela_polyrhiza:0.02078266,(Phoenix_dactylifera:0.01285814,((Sorghum_bicolor:0.06319309,(ATripsacum_dactyloides:0.00028205,(Zea_luxurians:0.00000010,(Zea_perennis:0.00000001,(AZea_mays_subsp_mays:0.00000001,AZea_mays_subsp_parviglumis:0.00000001):0.00652725):0.00000010):0.00955948):0.08951683):0.05129295,((Oryza_rufipogon:0.00317652,(Oryza_sativa_Indica_Group:0.00000007,Oryza_sativa_Japonica_Group:0.00000001):0.00000001):0.15036376,(Triticum_timopheevii:0.00157538,(Aegilops_speltoides:0.00000014,Triticum_aestivum:0.00000004):0.00000004):0.06237145):0.01028032):0.05143890):0.06620879):0.02869936):0.00000011):0.02009010):0.04400157):0.52258235,Huperzia_squarrosa:0.12035353):0.00000935,((Chara_vulgaris:0.00000608,Nitella_hyalina:0.01186003):0.42626210,(Sphagnum_palustre:0.03402128,(Atrichum_angustatum:0.01860431,((Buxbaumia_aphylla:0.04299764,Tetraphis_pellucida:0.01933739):0.00836334,((Funaria_hygrometrica:0.00141104,Physcomitrella_patens:0.00000016):0.00142736,(Bartramia_pomiformis:0.00570878,((Orthotrichum_stellatum:0.00000001,Ulota_hutchinsiae:0.00142613):0.00553700,(Ptychomnion_cygnisetum:0.02020499,(Anomodon_rugelii:0.00423760,(Hypnum_imponens:0.00140855,Climacium_americanum:0.00281941):0.00000008):0.00563665):0.00539642):0.00347556):0.00140622):0.01458739):0.00521204):0.02555629):0.01584834):0.01985061):0.04674480):0.00574410):0.02078901):0.22306028):0.08132676,(Entransia_fimbriata:1.46397730,Chlorokybus_atmophyticus:0.67851606):0.52656153);
 
 
* BIC MODEL SELECTION : Selection uncertainty
 
Model             -lnL    K      BIC       delta       weight   cumWeight
------------------------------------------------------------------------- 
GTR+G       9325.62832   91  19251.098950   0.000000    0.965462   0.965462 
GTR+I+G     9325.66303   92  19257.760043   6.661094    0.034538   1.000000 
HKY+G       9355.62579   87  19284.727195  33.628245   4.81e-008   1.000000 
HKY+I+G     9355.50843   88  19291.084148  39.985199   2.00e-009   1.000000 
F81+G       9440.44981   86  19447.783561  196.684611   1.88e-043   1.000000 
F81+I+G     9440.45090   87  19454.377415  203.278465   6.97e-045   1.000000 
GTR+I       9460.95455   91  19521.751410  270.652460   1.63e-059   1.000000 
HKY+I       9491.93947   87  19557.354555  306.255605   3.04e-067   1.000000 
GTR         9521.78065   90  19636.811936  385.712986   1.69e-084   1.000000 
SYM+G       9529.97392   88  19640.015128  388.916179   3.41e-085   1.000000 
SYM+I+G     9529.57907   89  19645.817102  394.718153   1.87e-086   1.000000 
K80+G       9554.99639   84  19663.693373  412.594424   2.46e-090   1.000000 
HKY         9549.61203   86  19666.108001  415.009051   7.36e-091   1.000000 
K80+I+G     9556.53113   85  19673.354527  422.255578   1.96e-092   1.000000 
F81+I       9566.48802   86  19699.859981  448.761031   3.45e-098   1.000000 
JC+G        9601.86013   83  19750.829180  499.730230   2.95e-109   1.000000 
JC+I+G      9601.86451   84  19757.429613  506.330664   1.09e-110   1.000000 
F81         9616.82092   85  19793.934107  542.835158   1.29e-118   1.000000 
SYM+I       9654.80614   88  19889.679568  638.580619   2.08e-139   1.000000 
K80+I       9673.83904   84  19901.378673  650.279724   6.00e-142   1.000000 
SYM         9690.04101   87  19953.557635  702.458685   2.80e-153   1.000000 
JC+I        9711.30031   83  19969.709540  718.610590   8.72e-157   1.000000 
K80         9718.59224   83  19984.293400  733.194450   5.94e-160   1.000000 
JC          9751.93338   82  20044.384006  793.285056   5.31e-173   1.000000
-------------------------------------------------------------------------
-lnL:	negative log likelihod
K:	number of estimated parameters
BIC:	Bayesian Information Criterion
delta:	BIC difference
weight:	BIC weight
cumWeight:	cumulative BIC weight
 
 
* BIC MODEL SELECTION : Confidence interval
 
There are 24 models in the 100% confidence interval: [ GTR+G GTR+I+G HKY+G HKY+I+G F81+G F81+I+G GTR+I HKY+I GTR SYM+G SYM+I+G K80+G HKY K80+I+G F81+I JC+G JC+I+G F81 SYM+I K80+I SYM JC+I K80 JC ] 
 
 
* BIC MODEL SELECTION : Best Model's command line
 
phyml  -i /tmp/jmodeltest899096835460118705.phy -d nt -n 1 -b 0 --run_id GTR+G -m 012345 -f m -c 4 -a e --no_memory_check -o tlr -s SPR
 
 
 
---------------------------------------------------------------
*                                                             *
*                    MODEL AVERAGED PHYLOGENY                 *
*                                                             *
---------------------------------------------------------------
 
Selection criterion: . . . . BIC
Confidence interval: . . . . 1.00
Consensus type:. . . . . . . 50% majority rule
 
 
Using 24 models in the 1.00 confidence interval = GTR+G GTR+I+G HKY+G HKY+I+G F81+G F81+I+G GTR+I HKY+I GTR SYM+G SYM+I+G K80+G HKY K80+I+G F81+I JC+G JC+I+G F81 SYM+I K80+I SYM JC+I K80 JC  
 
Species in order:
 
    1. Chaetosphaeridium_globosum
    2. Roya_obtusa
    3. Mesostigma_viride
    4. Treubia_lacunosa
    5. Marchantia_polymorpha
    6. Pleurozia_purpurea
    7. Cycas_taitungensis
    8. Amborella_trichopoda|rps2
    9. Nelumbo_nucifera
    10. Liriodendron_tulipifera
    11. Spirodela_polyrhiza
    12. Phoenix_dactylifera
    13. Sorghum_bicolor
    14. ATripsacum_dactyloides
    15. Zea_luxurians
    16. Zea_perennis
    17. AZea_mays_subsp_mays
    18. AZea_mays_subsp_parviglumis
    19. Oryza_rufipogon
    20. Oryza_sativa_Indica_Group
    21. Oryza_sativa_Japonica_Group
    22. Triticum_timopheevii
    23. Aegilops_speltoides
    24. Triticum_aestivum
    25. Huperzia_squarrosa
    26. Chara_vulgaris
    27. Nitella_hyalina
    28. Sphagnum_palustre
    29. Atrichum_angustatum
    30. Buxbaumia_aphylla
    31. Tetraphis_pellucida
    32. Funaria_hygrometrica
    33. Physcomitrella_patens
    34. Bartramia_pomiformis
    35. Orthotrichum_stellatum
    36. Ulota_hutchinsiae
    37. Ptychomnion_cygnisetum
    38. Anomodon_rugelii
    39. Hypnum_imponens
    40. Climacium_americanum
    41. Entransia_fimbriata
    42. Chlorokybus_atmophyticus
 
Bipartitions included in the consensus tree
 
    123456789111111111122222222223333333333444
             012345678901234567890123456789012
    ****************************************** ( 1.0 )
    -***************************************-- ( 1.0 )
    -**--------------------------------------- ( 1.0 )
    ---*************************************-- ( 1.0 )
    ----************************************-- ( 0.96547 )
    -----***********************************-- ( 0.96547 )
    ------**********************************-- ( 0.96547 )
    ------*******************----------------- ( 0.96547 )
    ------******************------------------ ( 1.0 )
    -------*****************------------------ ( 1.0 )
    --------****************------------------ ( 1.0 )
    ---------***************------------------ ( 1.0 )
    ----------**************------------------ ( 1.0 )
    -----------*************------------------ ( 1.0 )
    ------------************------------------ ( 1.0 )
    ------------******------------------------ ( 1.0 )
    -------------*****------------------------ ( 1.0 )
    --------------****------------------------ ( 1.0 )
    ---------------***------------------------ ( 0.96547 )
    ----------------**------------------------ ( 1.0 )
    ------------------******------------------ ( 1.0 )
    ------------------***--------------------- ( 1.0 )
    -------------------**--------------------- ( 0.96547 )
    ---------------------***------------------ ( 1.0 )
    ----------------------**------------------ ( 0.96547 )
    -------------------------***************-- ( 0.96547 )
    -------------------------**--------------- ( 1.0 )
    ---------------------------*************-- ( 1.0 )
    ----------------------------************-- ( 1.0 )
    -----------------------------***********-- ( 1.0 )
    -----------------------------**----------- ( 1.0 )
    -------------------------------*********-- ( 1.0 )
    -------------------------------**--------- ( 1.0 )
    ---------------------------------*******-- ( 1.0 )
    ----------------------------------******-- ( 1.0 )
    ----------------------------------**------ ( 1.0 )
    ------------------------------------****-- ( 1.0 )
    -------------------------------------***-- ( 1.0 )
    --------------------------------------**-- ( 1.0 )
    ----------------------------------------** ( 1.0 )

 
        +----------------------------------------42 Mesostigma_viride
   +---80
   |    +----41 Roya_obtusa
+-81
|  |                                                       +-40 AZea_mays_subsp_parviglumis
|  |                                                    +-63
|  |                                                    |  +-39 AZea_mays_subsp_mays
|  |                                                 +-64
|  |                                                 |  +-38 Zea_perennis
|  |                                              +-65
|  |                                              |  +-37 Zea_luxurians
|  |                                           +-66
|  |                                           |  +-36 ATripsacum_dactyloides
|  |                                        +-67
|  |                                        |  +-35 Sorghum_bicolor
|  |                                     +-68
|  |                                     |  |        +-34 Oryza_sativa_Japonica_Group
|  |                                     |  |     +-60
|  |                                     |  |     |  +-33 Oryza_sativa_Indica_Group
|  |                                     |  |  +-61
|  |                                     |  |  |  +-32 Oryza_rufipogon
|  |                                     |  +-62
|  |                                     |     |     +-31 Triticum_aestivum
|  |                                     |     |  +-58
|  |                                     |     |  |  +-30 Aegilops_speltoides
|  |                                     |     +-59
|  |                                     |        +-29 Triticum_timopheevii
|  |                                  +-69
|  |                                  |  +-28 Phoenix_dactylifera
|  |                               +-70
|  |                               |  +-27 Spirodela_polyrhiza
|  |                            +-71
|  |                            |  +-26 Liriodendron_tulipifera
|  |                         +-72
|  |                         |  +-25 Nelumbo_nucifera
|  |                      +-73
|  |                      |  +-24 Amborella_trichopoda|rps2
|  |              +------74
|  |              |       +-23 Cycas_taitungensis
|  |           +-75
|  |           |  +-22 Huperzia_squarrosa
|  |        +-76
|  |        |  |         +-21 Nitella_hyalina
|  |        |  |  +-----56
|  |        |  |  |      +-20 Chara_vulgaris
|  |        |  +-57
|  |        |     |              +-19 Physcomitrella_patens
|  |        |     |           +-51
|  |        |     |           |  +-18 Funaria_hygrometrica
|  |        |     |        +-52
|  |        |     |        |  |              +-17 Climacium_americanum
|  |        |     |        |  |           +-46
|  |        |     |        |  |           |  +-16 Hypnum_imponens
|  |        |     |        |  |        +-47
|  |        |     |        |  |        |  +-15 Anomodon_rugelii
|  |        |     |        |  |     +-48
|  |        |     |        |  |     |  +-14 Ptychomnion_cygnisetum
|  |        |     |        |  |  +-49
|  |        |     |        |  |  |  |  +-13 Ulota_hutchinsiae
|  |        |     |        |  |  |  +-45
|  |        |     |        |  |  |     +-12 Orthotrichum_stellatum
|  |        |     |        |  +-50
|  |        |     |        |     +-11 Bartramia_pomiformis
|  |        |     |     +-53
|  |        |     |     |  |  +-10 Tetraphis_pellucida
|  |        |     |     |  +-44
|  |        |     |     |     +--9 Buxbaumia_aphylla
|  |        |     |  +-54
|  |        |     |  |  +--8 Atrichum_angustatum
|  |        |     +-55
|  |        |        +--7 Sphagnum_palustre
|  |     +-77
|  |     |  +--6 Pleurozia_purpurea
|  |  +-78
|  |  |  +--5 Marchantia_polymorpha
|  +-79
|     +--4 Treubia_lacunosa
|
|       +----------3 Chlorokybus_atmophyticus
+------43
|       +------------------------2 Entransia_fimbriata
|
+------------1 Chaetosphaeridium_globosum

 
(Chaetosphaeridium_globosum:0.7881995500,(Entransia_fimbriata:1.4639773000,Chlorokybus_atmophyticus:0.6785160600):1.0000:0.5265615300,((Treubia_lacunosa:0.0202365400,(Marchantia_polymorpha:0.0113895700,(Pleurozia_purpurea:0.0244485100,(((Sphagnum_palustre:0.0340212800,(Atrichum_angustatum:0.0186043100,((Buxbaumia_aphylla:0.0429976400,Tetraphis_pellucida:0.0193373900):1.0000:0.0083633400,((Bartramia_pomiformis:0.0057087800,((Orthotrichum_stellatum:0.0000000100,Ulota_hutchinsiae:0.0014261300):1.0000:0.0055370000,(Ptychomnion_cygnisetum:0.0202049900,(Anomodon_rugelii:0.0042376000,(Hypnum_imponens:0.0014085500,Climacium_americanum:0.0028194100):1.0000:0.0000000800):1.0000:0.0056366500):1.0000:0.0053964200):1.0000:0.0034755600):1.0000:0.0014062200,(Funaria_hygrometrica:0.0014110400,Physcomitrella_patens:0.0000001600):1.0000:0.0014273600):1.0000:0.0145873900):1.0000:0.0052120400):1.0000:0.0255562900):1.0000:0.0158483400,(Chara_vulgaris:0.0000060800,Nitella_hyalina:0.0118600300):1.0000:0.4262621000):0.9655:0.0198506100,(Huperzia_squarrosa:0.1203535300,(Cycas_taitungensis:0.1722539700,(Amborella_trichopoda|rps2:0.0364957700,(Nelumbo_nucifera:0.0056768700,(Liriodendron_tulipifera:0.0056781900,(Spirodela_polyrhiza:0.0207826600,(Phoenix_dactylifera:0.0128581400,(((Triticum_timopheevii:0.0015753800,(Aegilops_speltoides:0.0000001400,Triticum_aestivum:0.0000000400):0.9655:0.0000000400):1.0000:0.0623714500,(Oryza_rufipogon:0.0031765200,(Oryza_sativa_Indica_Group:0.0000000700,Oryza_sativa_Japonica_Group:0.0000000100):0.9655:0.0000000100):1.0000:0.1503637600):1.0000:0.0102803200,(Sorghum_bicolor:0.0631930900,(ATripsacum_dactyloides:0.0002820500,(Zea_luxurians:0.0000001000,(Zea_perennis:0.0000000100,(AZea_mays_subsp_mays:0.0000000100,AZea_mays_subsp_parviglumis:0.0000000100):1.0000:0.0065272500):0.9655:0.0000001000):1.0000:0.0095594800):1.0000:0.0895168300):1.0000:0.0512929500):1.0000:0.0514389000):1.0000:0.0662087900):1.0000:0.0286993600):1.0000:0.0000001100):1.0000:0.0200901000):1.0000:0.0440015700):1.0000:0.5225823500):0.9655:0.0000093500):0.9655:0.0467448000):0.9655:0.0057441000):0.9655:0.0207890100):1.0000:0.2230602800,(Roya_obtusa:0.3771810100,Mesostigma_viride:2.4862945400):1.0000:0.3113786400):1.0000:0.0813267600);
 
Note: this tree is unrooted. Branch lengths are the expected number of substitutions per site. Labels next to parentheses represent phylogenetic uncertainty due to model selection (see documentation)
 
 
 
---------------------------------------------------------------
*                                                             *
*                    SELECTION SUMMARY                        *
*                                                             *
---------------------------------------------------------------

::Optimized Topologies Summary::

There are 21 different topologies.

Topology Id: 1
	Rank	Weight		 RF	AvgEucl		VarEucl
AIC	  1	 73.78%		  0	0.00e+00	0.00e+00
BIC	  1	 96.55%		  0	0.00e+00	0.00e+00
Models supporting:   1
                     GTR+G 

Topology Id: 2
	Rank	Weight		 RF	AvgEucl		VarEucl
AIC	  2	  0.00%		  4	3.74e+00	1.07e-02
BIC	  2	  0.00%		  4	3.74e+00	1.07e-02
Models supporting:   2
                     F81+G HKY+G 

Topology Id: 3
	Rank	Weight		 RF	AvgEucl		VarEucl
AIC	  3	  0.00%		  6	2.78e+00	0.00e+00
BIC	  3	  0.00%		  6	2.78e+00	0.00e+00
Models supporting:   1
                     K80+G 

Topology Id: 4
	Rank	Weight		 RF	AvgEucl		VarEucl
AIC	  4	  0.00%		  8	2.47e+00	0.00e+00
BIC	  4	  0.00%		  8	2.47e+00	0.00e+00
Models supporting:   1
                     F81 

Topology Id: 5
	Rank	Weight		 RF	AvgEucl		VarEucl
AIC	  5	  0.00%		  8	3.70e+00	1.10e-02
BIC	  5	  0.00%		  8	3.70e+00	1.10e-02
Models supporting:   2
                     F81+I+G HKY+I+G 

Topology Id: 6
	Rank	Weight		 RF	AvgEucl		VarEucl
AIC	  6	  0.00%		 10	2.99e+00	0.00e+00
BIC	  6	  0.00%		 10	2.99e+00	0.00e+00
Models supporting:   1
                     JC 

Topology Id: 7
	Rank	Weight		 RF	AvgEucl		VarEucl
AIC	  7	  0.00%		 10	3.02e+00	0.00e+00
BIC	  7	  0.00%		 10	3.02e+00	0.00e+00
Models supporting:   1
                     HKY 

Topology Id: 8
	Rank	Weight		 RF	AvgEucl		VarEucl
AIC	  8	  0.00%		 10	3.00e+00	7.04e-05
BIC	  8	  0.00%		 10	3.00e+00	7.04e-05
Models supporting:   2
                     SYM SYM+I 

Topology Id: 9
	Rank	Weight		 RF	AvgEucl		VarEucl
AIC	  9	  0.00%		 12	2.99e+00	0.00e+00
BIC	  9	  0.00%		 12	2.99e+00	0.00e+00
Models supporting:   1
                     JC+I 

Topology Id: 10
	Rank	Weight		 RF	AvgEucl		VarEucl
AIC	 10	  0.00%		 12	2.99e+00	0.00e+00
BIC	 10	  0.00%		 12	2.99e+00	0.00e+00
Models supporting:   1
                     K80 

Topology Id: 11
	Rank	Weight		 RF	AvgEucl		VarEucl
AIC	 11	  0.00%		 14	3.01e+00	0.00e+00
BIC	 11	  0.00%		 14	3.01e+00	0.00e+00
Models supporting:   1
                     F81+I 

Topology Id: 12
	Rank	Weight		 RF	AvgEucl		VarEucl
AIC	 12	  0.00%		 14	2.40e+00	0.00e+00
BIC	 12	  0.00%		 14	2.40e+00	0.00e+00
Models supporting:   1
                     K80+I+G 

Topology Id: 13
	Rank	Weight		 RF	AvgEucl		VarEucl
AIC	 13	  0.00%		 14	3.03e+00	0.00e+00
BIC	 13	  0.00%		 14	3.03e+00	0.00e+00
Models supporting:   1
                     HKY+I 

Topology Id: 14
	Rank	Weight		 RF	AvgEucl		VarEucl
AIC	 14	  0.00%		 14	2.70e+00	0.00e+00
BIC	 14	  0.00%		 14	2.70e+00	0.00e+00
Models supporting:   1
                     SYM+G 

Topology Id: 15
	Rank	Weight		 RF	AvgEucl		VarEucl
AIC	 15	  0.00%		 14	3.05e+00	0.00e+00
BIC	 15	  0.00%		 14	3.05e+00	0.00e+00
Models supporting:   1
                     GTR+I 

Topology Id: 16
	Rank	Weight		 RF	AvgEucl		VarEucl
AIC	 16	  0.00%		 16	2.68e+00	0.00e+00
BIC	 16	  0.00%		 16	2.68e+00	0.00e+00
Models supporting:   1
                     JC+G 

Topology Id: 17
	Rank	Weight		 RF	AvgEucl		VarEucl
AIC	 17	  0.00%		 16	2.45e+00	0.00e+00
BIC	 17	  0.00%		 16	2.45e+00	0.00e+00
Models supporting:   1
                     K80+I 

Topology Id: 18
	Rank	Weight		 RF	AvgEucl		VarEucl
AIC	 18	  0.00%		 16	3.01e+00	0.00e+00
BIC	 18	  0.00%		 16	3.01e+00	0.00e+00
Models supporting:   1
                     GTR 

Topology Id: 19
	Rank	Weight		 RF	AvgEucl		VarEucl
AIC	 19	 26.22%		 16	9.95e-01	0.00e+00
BIC	 19	  3.45%		 16	9.95e-01	0.00e+00
Models supporting:   1
                     GTR+I+G 

Topology Id: 20
	Rank	Weight		 RF	AvgEucl		VarEucl
AIC	 20	  0.00%		 18	2.40e+00	0.00e+00
BIC	 20	  0.00%		 18	2.40e+00	0.00e+00
Models supporting:   1
                     JC+I+G 

Topology Id: 21
	Rank	Weight		 RF	AvgEucl		VarEucl
AIC	 21	  0.00%		 18	2.41e+00	0.00e+00
BIC	 21	  0.00%		 18	2.41e+00	0.00e+00
Models supporting:   1
                     SYM+I+G 

 
 
 
::Best Models::
 
	Model 		f(a) 	f(c) 	f(g) 	f(t) 	kappa 	titv 	Ra	Rb	Rc	Rd	Re	Rf	pInv 	gamma
----------------------------------------------------------------------------------------------------------------------------------------
AIC 	GTR+G		0.36	0.16	0.15	0.33	0.00	0.00	  1.521   2.557   0.575   1.247   1.959   1.000 N/A	   1.13
BIC 	GTR+G		0.36	0.16	0.15	0.33	0.00	0.00	  1.521   2.557   0.575   1.247   1.959   1.000 N/A	   1.13
