# Supplementary material for: The mitochondrial genome map of Nelumbo nucifera reveals ancient evolutionary features
Source: Sci Rep. 2016 Jul 22;6:30158. doi: 10.1038/srep30158 (PMC4957087; doi:10.1038/srep30158)
Supplement: Supplementary Data S2 [file srep30158-s3.zip › jModelTest/rps3.jmt1]

-------------------------- jModeltest 2.1.10 v20160303 --------------------------
(c) 2011-onwards D. Darriba, G.L. Taboada, R. Doallo and D. Posada,
(1) Department of Biochemistry, Genetics and Immunology
    University of Vigo, 36310 Vigo, Spain.
(2) Department of Electronics and Systems
    University of A Coruna, 15071 A Coruna, Spain.
e-mail: ddarriba@udc.es, dposada@uvigo.es
--------------------------------------------------------------------------------
 
Fri Apr 01 21:42:53 CST 2016
Linux 3.13.0-32-generic, arch: amd64, bits: 64, numcores: 48
 
--------------------------------------------------------------------------------
Citation: Darriba D, Taboada GL, Doallo R and Posada D. 2012.
          "jModelTest 2: more models, new heuristics and parallel computing".
          Nature Methods 9(8), 772.
--------------------------------------------------------------------------------
 
jModelTest 2.1.10 v20160303
Copyright (C) 2011 D. Darriba, G.L. Taboada, R. Doallo and D. Posada
This program comes with ABSOLUTELY NO WARRANTY
This is free software, and you are welcome to redistribute it under certain
conditions
 
Notice: This program may contain errors. Please inspect results carefully.
 
 
Arguments = -g 4 -i -f -AIC -BIC -a -S SPR -o rps3.jmt1 -d rps3.fas

Reading data file "rps3.fas"... OK.
  number of sequences: 75
  number of sites: 1653
 
 
---------------------------------------------------------------
*                                                             *
*        COMPUTATION OF LIKELIHOOD SCORES WITH PHYML          *
*                                                             *
---------------------------------------------------------------
 
::Settings::
 
 Phyml version = 20131022
 Phyml binary = phyml
 Phyml path = /usr/bin/
 Candidate models = 24
   number of substitution schemes = 3
   including models with equal/unequal base frequencies (+F)
   including models with/without a proportion of invariable sites (+I)
   including models with/without rate variation among sites (+G) (nCat = 4)
 Optimized free parameters (K) = substitution parameters + 147 branch lengths + topology 
 Base tree for likelihood calculations = ML tree
 Tree topology search operation = SPR
 
 
 
::Progress::
 
Model 		 Exec. Time 	 Total Time 	 -lnL
-------------------------------------------------------------------------
HKY		00h:03:16:07	00h:03:17:05	   30995.4552	 (1/24)
K80+I		00h:03:46:02	00h:03:46:09	   31141.9682	 (2/24)
K80		00h:03:51:07	00h:03:53:01	   31210.0402	 (3/24)
JC		00h:04:03:01	00h:04:04:05	   31349.3797	 (4/24)
GTR		00h:04:09:03	00h:04:10:01	   30896.6604	 (5/24)
F81+I		00h:04:11:08	00h:04:12:05	   31119.4615	 (6/24)
F81		00h:04:27:01	00h:04:27:08	   31186.7675	 (7/24)
SYM		00h:04:26:04	00h:04:27:09	   31167.2941	 (8/24)
SYM+I		00h:05:15:07	00h:05:16:04	   31105.6387	 (9/24)
HKY+I		00h:05:17:06	00h:05:18:03	   30930.0228	 (10/24)
JC+I		00h:05:59:06	00h:06:00:02	   31284.0772	 (11/24)
GTR+I		00h:06:34:05	00h:06:35:01	   30828.2941	 (12/24)
K80+G		00h:10:46:01	00h:10:46:08	   30773.3619	 (13/24)
SYM+G		00h:11:28:00	00h:11:28:06	   30731.8183	 (14/24)
JC+G		00h:13:19:03	00h:13:20:00	   30936.7920	 (15/24)
F81+G		00h:13:54:01	00h:13:54:02	   30770.8354	 (16/24)
HKY+G		00h:15:29:02	00h:15:29:03	   30576.2899	 (17/24)
SYM+I+G		00h:15:48:00	00h:15:48:01	   30729.7185	 (18/24)
GTR+G		00h:16:00:05	00h:16:00:08	   30485.9450	 (19/24)
JC+I+G		00h:16:13:04	00h:16:13:05	   30934.5021	 (20/24)
F81+I+G		00h:17:00:00	00h:17:00:00	   30767.6969	 (21/24)
HKY+I+G		00h:17:28:00	00h:17:28:00	   30572.2476	 (22/24)
GTR+I+G		00h:18:43:08	00h:18:43:09	   30480.8047	 (23/24)
K80+I+G		00h:18:58:00	00h:18:58:00	   30771.1634	 (24/24)
 
   Model = JC
   partition = 000000
   -lnL = 31349.3797
   K = 148 
 
   Model = JC+I
   partition = 000000
   -lnL = 31284.0772
   K = 149
   p-inv = 0.0170 
 
   Model = JC+G
   partition = 000000
   -lnL = 30936.7919
   K = 149
   gamma shape = 1.8050 
 
   Model = JC+I+G
   partition = 000000
   -lnL = 30934.5021
   K = 150
   p-inv = 0.0060
   gamma shape = 1.9060 
 
   Model = F81
   partition = 000000
   -lnL = 31186.7675
   K = 151
   freqA = 0.3182 
   freqC = 0.2086 
   freqG = 0.2048 
   freqT = 0.2684  
 
   Model = F81+I
   partition = 000000
   -lnL = 31119.4614
   K = 152
   freqA = 0.3200 
   freqC = 0.2088 
   freqG = 0.2041 
   freqT = 0.2672 
   p-inv = 0.0170 
 
   Model = F81+G
   partition = 000000
   -lnL = 30770.8354
   K = 152
   freqA = 0.3187 
   freqC = 0.2099 
   freqG = 0.2062 
   freqT = 0.2651 
   gamma shape = 1.7650 
 
   Model = F81+I+G
   partition = 000000
   -lnL = 30767.6969
   K = 153
   freqA = 0.3191 
   freqC = 0.2100 
   freqG = 0.2060 
   freqT = 0.2649 
   p-inv = 0.0080
   gamma shape = 1.8850 
 
   Model = K80
   partition = 010010
   -lnL = 31210.0402
   K = 149
   kappa = 1.6678 (ti/tv = 0.8339) 
 
   Model = K80+I
   partition = 010010
   -lnL = 31141.9682
   K = 150
   kappa = 1.6894 (ti/tv = 0.8447)
   p-inv = 0.0170 
 
   Model = K80+G
   partition = 010010
   -lnL = 30773.3619
   K = 150
   kappa = 1.8164 (ti/tv = 0.9082)
   gamma shape = 1.7320 
 
   Model = K80+I+G
   partition = 010010
   -lnL = 30771.1634
   K = 151
   kappa = 1.8166 (ti/tv = 0.9083)
   p-inv = 0.0070
   gamma shape = 1.8340 
 
   Model = HKY
   partition = 010010
   -lnL = 30995.4552
   K = 152
   freqA = 0.3210 
   freqC = 0.2046 
   freqG = 0.1994 
   freqT = 0.2750 
   kappa = 1.8030 (ti/tv = 0.8688) 
 
   Model = HKY+I
   partition = 010010
   -lnL = 30930.0228
   K = 153
   freqA = 0.3228 
   freqC = 0.2052 
   freqG = 0.1986 
   freqT = 0.2734 
   kappa = 1.8157 (ti/tv = 0.8747)
   p-inv = 0.0170 
 
   Model = HKY+G
   partition = 010010
   -lnL = 30576.2899
   K = 153
   freqA = 0.3209 
   freqC = 0.2074 
   freqG = 0.2003 
   freqT = 0.2715 
   kappa = 1.9367 (ti/tv = 0.9356)
   gamma shape = 1.7240 
 
   Model = HKY+I+G
   partition = 010010
   -lnL = 30572.2476
   K = 154
   freqA = 0.3214 
   freqC = 0.2072 
   freqG = 0.2000 
   freqT = 0.2714 
   kappa = 1.9429 (ti/tv = 0.9383)
   p-inv = 0.0090
   gamma shape = 1.8540 
 
   Model = SYM
   partition = 012345
   -lnL = 31167.2941
   K = 153
   R(a) [AC] =  1.3944
   R(b) [AG] =  1.9296
   R(c) [AT] =  0.9037
   R(d) [CG] =  0.9913
   R(e) [CT] =  1.6728
   R(f) [GT] =  1.0000 
 
   Model = SYM+I
   partition = 012345
   -lnL = 31105.6387
   K = 154
   R(a) [AC] =  1.3478
   R(b) [AG] =  1.8930
   R(c) [AT] =  0.8804
   R(d) [CG] =  0.9662
   R(e) [CT] =  1.6594
   R(f) [GT] =  1.0000
   p-inv = 0.0170 
 
   Model = SYM+G
   partition = 012345
   -lnL = 30731.8183
   K = 154
   R(a) [AC] =  1.4745
   R(b) [AG] =  2.1196
   R(c) [AT] =  0.9402
   R(d) [CG] =  0.8570
   R(e) [CT] =  1.7794
   R(f) [GT] =  1.0000
   gamma shape = 1.7200 
 
   Model = SYM+I+G
   partition = 012345
   -lnL = 30729.7185
   K = 155
   R(a) [AC] =  1.4701
   R(b) [AG] =  2.1155
   R(c) [AT] =  0.9359
   R(d) [CG] =  0.8552
   R(e) [CT] =  1.7767
   R(f) [GT] =  1.0000
   p-inv = 0.0050
   gamma shape = 1.7950 
 
   Model = GTR
   partition = 012345
   -lnL = 30896.6604
   K = 156
   freqA = 0.3214 
   freqC = 0.1924 
   freqG = 0.1922 
   freqT = 0.2941 
   R(a) [AC] =  1.3937
   R(b) [AG] =  1.8921
   R(c) [AT] =  0.6213
   R(d) [CG] =  1.1649
   R(e) [CT] =  1.6993
   R(f) [GT] =  1.0000 
 
   Model = GTR+I
   partition = 012345
   -lnL = 30828.2941
   K = 157
   freqA = 0.3238 
   freqC = 0.1935 
   freqG = 0.1907 
   freqT = 0.2920 
   R(a) [AC] =  1.3309
   R(b) [AG] =  1.8642
   R(c) [AT] =  0.5954
   R(d) [CG] =  1.1352
   R(e) [CT] =  1.6749
   R(f) [GT] =  1.0000
   p-inv = 0.0160 
 
   Model = GTR+G
   partition = 012345
   -lnL = 30485.9450
   K = 157
   freqA = 0.3214 
   freqC = 0.1916 
   freqG = 0.1906 
   freqT = 0.2965 
   R(a) [AC] =  1.4246
   R(b) [AG] =  2.0401
   R(c) [AT] =  0.5438
   R(d) [CG] =  1.1871
   R(e) [CT] =  1.7937
   R(f) [GT] =  1.0000
   gamma shape = 1.7700 
 
   Model = GTR+I+G
   partition = 012345
   -lnL = 30480.8047
   K = 158
   freqA = 0.3223 
   freqC = 0.1916 
   freqG = 0.1897 
   freqT = 0.2965 
   R(a) [AC] =  1.4031
   R(b) [AG] =  2.0296
   R(c) [AT] =  0.5325
   R(d) [CG] =  1.1860
   R(e) [CT] =  1.7780
   R(f) [GT] =  1.0000
   p-inv = 0.0080
   gamma shape = 1.9080 
 
  Best-fit models should be reoptimized for comparison with unconstrained likelihood
 
Computation of likelihood scores completed. It took 00h:18:58:01.
 


---------------------------------------------------------------
*                                                             *
*             AKAIKE INFORMATION CRITERION (AIC)              *
*                                                             *
---------------------------------------------------------------
 
 Model selected: 
   Model = GTR+I+G
   partition = 012345
   -lnL = 30480.8047
   K = 158
   freqA = 0.3223 
   freqC = 0.1916 
   freqG = 0.1897 
   freqT = 0.2965 
   R(a) [AC] =  1.4031
   R(b) [AG] =  2.0296
   R(c) [AT] =  0.5325
   R(d) [CG] =  1.1860
   R(e) [CT] =  1.7780
   R(f) [GT] =  1.0000
   p-inv = 0.0080
   gamma shape = 1.9080 
 
Tree for the best AIC model = (Chaetosphaeridium_globosum:0.75260511,(Roya_obtusa:0.79997681,(Mesostigma_viride:1.16757048,Chlorokybus_atmophyticus:0.77622547):0.51165206):0.21993118,(Entransia_fimbriata:2.03278528,((Chara_vulgaris:0.00000545,Nitella_hyalina:0.00644798):0.22530363,(((Sphagnum_palustre:0.08162004,(Tetraphis_pellucida:0.02720517,(Atrichum_angustatum:0.04670858,(Buxbaumia_aphylla:0.07084185,((Funaria_hygrometrica:0.00287685,Physcomitrella_patens:0.00135308):0.01608011,(Bartramia_pomiformis:0.00889711,((Orthotrichum_stellatum:0.00000005,Ulota_hutchinsiae:0.00281697):0.00746643,(Ptychomnion_cygnisetum:0.03998621,(Climacium_americanum:0.00297132,(Anomodon_rugelii:0.00350070,Hypnum_imponens:0.00280217):0.00075038):0.00724460):0.00988176):0.00704151):0.01549979):0.01654391):0.00984283):0.00258928):0.04441060):0.09268513,(Huperzia_squarrosa:0.29610159,(Marchantia_polymorpha:0.00000001,(Treubia_lacunosa:0.06695528,Pleurozia_purpurea:0.02874721):0.01097975):0.18344283):0.10462148):0.12114672,(Cycas_taitungensis:0.07562587,(Amborella_trichopoda|rps3:0.03328802,((Liriodendron_tulipifera:0.00000859,Oryza_sativa_Japonica_Group:2.32808367):0.01365514,(((Phoenix_dactylifera:0.01193390,((Aegilops_speltoides:0.00000002,(Triticum_timopheevii:0.00000001,Triticum_aestivum:0.00000002):0.00000002):0.03478674,((Oryza_rufipogon:0.00063577,Oryza_sativa_Indica_Group:0.00000001):0.00379067,(Tripsacum_dactyloides:0.00120349,(Sorghum_bicolor:0.00323416,((Zea_luxurians:0.00000001,Zea_perennis:0.00000004):0.00081350,(Zea_mays_subsp_mays:0.00000001,Zea_mays_subsp_parviglumis:0.00000001):0.00099276):0.00181034):0.00758853):0.00309994):0.00044628):0.01368473):0.01120554,(Butomus_umbellatus:0.11762090,Spirodela_polyrhiza:0.05761592):0.00336054):0.01829610,(Nelumbo_nucifera:0.00218085,((Daucus_carota_subsp_sativus:0.05498941,((Silene_latifolia:0.05267929,(Beta_vulgaris_subsp_vulgaris:0.00120227,(Beta_vulgaris_subsp_maritima:0.00000001,Beta_macrocarpa:0.00000004):0.00000001):0.02205714):0.04472994,(Nicotiana_tabacum:0.01517222,((Boea_hygrometrica:0.01391427,(Salvia_miltiorrhiza:0.00959483,(Mimulus_guttatus:0.01006722,Ajuga_reptans:0.69674646):0.00142941):0.01119169):0.01174853,(Asclepias_syriaca:0.01628323,Rhazya_stricta:0.00186397):0.00976536):0.00077732):0.00260891):0.00108637):0.00263451,(Vitis_vinifera:0.00748069,((Ricinus_communis:0.01214834,(Carica_papaya:0.02090561,(Batis_maritima:0.01655890,(Arabidopsis_thaliana:0.00977586,(Raphanus_sativus:0.00000004,(Brassica_carinata:0.00060773,(Brassica_napus:0.00000001,(Brassica_juncea:0.00000002,(Brassica_rapa_subsp_campestris:0.00000001,Brassica_oleracea:0.00000002):0.00000004):0.00000004):0.00060800):0.00060752):0.00682792):0.03807634):0.00611168):0.01199168):0.00299552,((Citrullus_lanatus:0.00079672,(Cucurbita_pepo:0.01773302,Cucumis_sativus:0.06062204):0.00560010):0.02229402,(Malus_x_domestica:0.02082680,((Glycine_max:0.00265249,(Vigna_angularis:0.00448856,Vigna_radiata:0.00148205):0.00423050):0.00658022,(Millettia_pinnata:0.00837317,Lotus_japonicus:0.01083539):0.00120835):0.01561963):0.00094491):0.00236517):0.00212362):0.00133093):0.00756507):0.00487694):0.00208053):0.01170766):0.06834718):0.44383865):0.13347695):0.31730358):0.35948091);
 
 
* AIC MODEL SELECTION : Selection uncertainty
 
Model             -lnL    K      AIC       delta       weight   cumWeight
------------------------------------------------------------------------- 
GTR+I+G     30480.80468   158  61277.609360   0.000000    0.984331   0.984331 
GTR+G       30485.94495   157  61285.889900   8.280540    0.015669   1.000000 
HKY+I+G     30572.24761   154  61452.495220  174.885860   1.04e-038   1.000000 
HKY+G       30576.28992   153  61458.579840  180.970480   4.96e-040   1.000000 
SYM+I+G     30729.71852   155  61769.437040  491.827680   1.56e-107   1.000000 
SYM+G       30731.81826   154  61771.636520  494.027160   5.21e-108   1.000000 
F81+I+G     30767.69686   153  61841.393720  563.784360   3.71e-123   1.000000 
K80+I+G     30771.16338   151  61844.326760  566.717400   8.55e-124   1.000000 
F81+G       30770.83535   152  61845.670700  568.061340   4.37e-124   1.000000 
K80+G       30773.36190   150  61846.723800  569.114440   2.58e-124   1.000000 
GTR+I       30828.29412   157  61970.588240  692.978880   3.27e-151   1.000000 
GTR         30896.66039   156  62105.320780  827.711420   1.81e-180   1.000000 
HKY+I       30930.02275   153  62166.045500  888.436140   1.18e-193   1.000000 
JC+I+G      30934.50207   150  62169.004140  891.394780   2.69e-194   1.000000 
JC+G        30936.79195   149  62171.583900  893.974540   7.40e-195   1.000000 
HKY         30995.45522   152  62294.910440  1017.301080   0.00e+000   1.000000 
SYM+I       31105.63868   154  62519.277360  1241.668000   0.00e+000   1.000000 
F81+I       31119.46145   152  62542.922900  1265.313540   0.00e+000   1.000000 
K80+I       31141.96817   150  62583.936340  1306.326980   0.00e+000   1.000000 
SYM         31167.29411   153  62640.588220  1362.978860   0.00e+000   1.000000 
F81         31186.76752   151  62675.535040  1397.925680   0.00e+000   1.000000 
K80         31210.04021   149  62718.080420  1440.471060   0.00e+000   1.000000 
JC+I        31284.07720   149  62866.154400  1588.545040   0.00e+000   1.000000 
JC          31349.37968   148  62994.759360  1717.150000   0.00e+000   1.000000
-------------------------------------------------------------------------
-lnL:	negative log likelihod
 K:	number of estimated parameters
 AIC:	Akaike Information Criterion
 delta:	AIC difference
 weight:	AIC weight
 cumWeight:	cumulative AIC weight
 
 
* AIC MODEL SELECTION : Confidence interval
 
There are 24 models in the 100% confidence interval: [ GTR+I+G GTR+G HKY+I+G HKY+G SYM+I+G SYM+G F81+I+G K80+I+G F81+G K80+G GTR+I GTR HKY+I JC+I+G JC+G HKY SYM+I F81+I K80+I SYM F81 K80 JC+I JC ] 
 
 
* AIC MODEL SELECTION : Best Model's command line
 
phyml  -i /tmp/jmodeltest4037622985529642042.phy -d nt -n 1 -b 0 --run_id GTR+I+G -m 012345 -f m -v e -c 4 -a e --no_memory_check -o tlr -s SPR
 
 
 
---------------------------------------------------------------
*                                                             *
*                    MODEL AVERAGED PHYLOGENY                 *
*                                                             *
---------------------------------------------------------------
 
Selection criterion: . . . . AIC
Confidence interval: . . . . 1.00
Consensus type:. . . . . . . 50% majority rule
 
 
Using 24 models in the 1.00 confidence interval = GTR+I+G GTR+G HKY+I+G HKY+G SYM+I+G SYM+G F81+I+G K80+I+G F81+G K80+G GTR+I GTR HKY+I JC+I+G JC+G HKY SYM+I F81+I K80+I SYM F81 K80 JC+I JC  
 
Species in order:
 
    1. Chaetosphaeridium_globosum
    2. Roya_obtusa
    3. Mesostigma_viride
    4. Chlorokybus_atmophyticus
    5. Entransia_fimbriata
    6. Chara_vulgaris
    7. Nitella_hyalina
    8. Sphagnum_palustre
    9. Tetraphis_pellucida
    10. Atrichum_angustatum
    11. Buxbaumia_aphylla
    12. Funaria_hygrometrica
    13. Physcomitrella_patens
    14. Bartramia_pomiformis
    15. Orthotrichum_stellatum
    16. Ulota_hutchinsiae
    17. Ptychomnion_cygnisetum
    18. Climacium_americanum
    19. Anomodon_rugelii
    20. Hypnum_imponens
    21. Huperzia_squarrosa
    22. Marchantia_polymorpha
    23. Treubia_lacunosa
    24. Pleurozia_purpurea
    25. Cycas_taitungensis
    26. Amborella_trichopoda|rps3
    27. Liriodendron_tulipifera
    28. Oryza_sativa_Japonica_Group
    29. Phoenix_dactylifera
    30. Aegilops_speltoides
    31. Triticum_timopheevii
    32. Triticum_aestivum
    33. Oryza_rufipogon
    34. Oryza_sativa_Indica_Group
    35. Tripsacum_dactyloides
    36. Sorghum_bicolor
    37. Zea_luxurians
    38. Zea_perennis
    39. Zea_mays_subsp_mays
    40. Zea_mays_subsp_parviglumis
    41. Butomus_umbellatus
    42. Spirodela_polyrhiza
    43. Nelumbo_nucifera
    44. Daucus_carota_subsp_sativus
    45. Silene_latifolia
    46. Beta_vulgaris_subsp_vulgaris
    47. Beta_vulgaris_subsp_maritima
    48. Beta_macrocarpa
    49. Nicotiana_tabacum
    50. Boea_hygrometrica
    51. Salvia_miltiorrhiza
    52. Mimulus_guttatus
    53. Ajuga_reptans
    54. Asclepias_syriaca
    55. Rhazya_stricta
    56. Vitis_vinifera
    57. Ricinus_communis
    58. Carica_papaya
    59. Batis_maritima
    60. Arabidopsis_thaliana
    61. Raphanus_sativus
    62. Brassica_carinata
    63. Brassica_napus
    64. Brassica_juncea
    65. Brassica_rapa_subsp_campestris
    66. Brassica_oleracea
    67. Citrullus_lanatus
    68. Cucurbita_pepo
    69. Cucumis_sativus
    70. Malus_x_domestica
    71. Glycine_max
    72. Vigna_angularis
    73. Vigna_radiata
    74. Millettia_pinnata
    75. Lotus_japonicus
 
Bipartitions included in the consensus tree
 
    123456789111111111122222222223333333333444444444455555555556666666666777777
             012345678901234567890123456789012345678901234567890123456789012345
    *************************************************************************** ( 1.0 )
    -***----------------------------------------------------------------------- ( 1.0 )
    --**----------------------------------------------------------------------- ( 1.0 )
    ----*********************************************************************** ( 1.0 )
    -----********************************************************************** ( 1.0 )
    -----**-------------------------------------------------------------------- ( 1.0 )
    -------******************************************************************** ( 1.0 )
    -------*****************--------------------------------------------------- ( 1.0 )
    -------*************------------------------------------------------------- ( 1.0 )
    --------************------------------------------------------------------- ( 1.0 )
    ---------***********------------------------------------------------------- ( 1.0 )
    ----------**********------------------------------------------------------- ( 1.0 )
    -----------*********------------------------------------------------------- ( 1.0 )
    -----------**-------------------------------------------------------------- ( 1.0 )
    -------------*******------------------------------------------------------- ( 1.0 )
    --------------******------------------------------------------------------- ( 1.0 )
    --------------**----------------------------------------------------------- ( 1.0 )
    ----------------****------------------------------------------------------- ( 1.0 )
    -----------------***------------------------------------------------------- ( 1.0 )
    ------------------**------------------------------------------------------- ( 1.0 )
    --------------------****--------------------------------------------------- ( 1.0 )
    ---------------------***--------------------------------------------------- ( 1.0 )
    ----------------------**--------------------------------------------------- ( 1.0 )
    ------------------------*************************************************** ( 1.0 )
    -------------------------************************************************** ( 1.0 )
    --------------------------************************************************* ( 1.0 )
    --------------------------**----------------------------------------------- ( 1.0 )
    ----------------------------*********************************************** ( 1.0 )
    ----------------------------**************--------------------------------- ( 1.0 )
    ----------------------------************----------------------------------- ( 1.0 )
    -----------------------------***********----------------------------------- ( 1.0 )
    -----------------------------***------------------------------------------- ( 1.0 )
    ------------------------------**------------------------------------------- ( 1.0 )
    --------------------------------********----------------------------------- ( 1.0 )
    --------------------------------**----------------------------------------- ( 1.0 )
    ----------------------------------******----------------------------------- ( 1.0 )
    -----------------------------------*****----------------------------------- ( 1.0 )
    ------------------------------------****----------------------------------- ( 1.0 )
    ------------------------------------**------------------------------------- ( 1.0 )
    --------------------------------------**----------------------------------- ( 1.0 )
    ----------------------------------------**--------------------------------- ( 1.0 )
    ------------------------------------------********************************* ( 1.0 )
    -------------------------------------------******************************** ( 1.0 )
    -------------------------------------------************-------------------- ( 1.0 )
    --------------------------------------------***********-------------------- ( 1.0 )
    --------------------------------------------****--------------------------- ( 1.0 )
    ---------------------------------------------***--------------------------- ( 1.0 )
    ----------------------------------------------**--------------------------- ( 1.0 )
    ------------------------------------------------*******-------------------- ( 1.0 )
    -------------------------------------------------******-------------------- ( 1.0 )
    -------------------------------------------------****---------------------- ( 1.0 )
    --------------------------------------------------***---------------------- ( 1.0 )
    ---------------------------------------------------**---------------------- ( 1.0 )
    -----------------------------------------------------**-------------------- ( 1.0 )
    -------------------------------------------------------******************** ( 1.0 )
    --------------------------------------------------------******************* ( 1.0 )
    --------------------------------------------------------**********--------- ( 1.0 )
    ---------------------------------------------------------*********--------- ( 1.0 )
    ----------------------------------------------------------********--------- ( 1.0 )
    -----------------------------------------------------------*******--------- ( 1.0 )
    ------------------------------------------------------------******--------- ( 1.0 )
    -------------------------------------------------------------*****--------- ( 1.0 )
    --------------------------------------------------------------****--------- ( 1.0 )
    ---------------------------------------------------------------***--------- ( 0.98434 )
    ----------------------------------------------------------------**--------- ( 0.98434 )
    ------------------------------------------------------------------********* ( 1.0 )
    ------------------------------------------------------------------***------ ( 1.0 )
    -------------------------------------------------------------------**------ ( 1.0 )
    ---------------------------------------------------------------------****** ( 1.0 )
    ----------------------------------------------------------------------***** ( 1.0 )
    ----------------------------------------------------------------------***-- ( 1.0 )
    -----------------------------------------------------------------------**-- ( 1.0 )
    -------------------------------------------------------------------------** ( 1.0 )

 
            +--75 Nitella_hyalina
        +-145
        |   +--74 Chara_vulgaris
    +-146
    |   |                    +--------------------------73 Oryza_sativa_Japonica_Group
    |   |                +-140
    |   |                |   +--72 Liriodendron_tulipifera
    |   |            +-141
    |   |            |   |                               +--71 Beta_macrocarpa
    |   |            |   |                           +-132
    |   |            |   |                           |   +--70 Beta_vulgaris_subsp_maritima
    |   |            |   |                       +-133
    |   |            |   |                       |   +--69 Beta_vulgaris_subsp_vulgaris
    |   |            |   |                   +-134
    |   |            |   |                   |   +--68 Silene_latifolia
    |   |            |   |               +-135
    |   |            |   |               |   |           +--67 Rhazya_stricta
    |   |            |   |               |   |       +-129
    |   |            |   |               |   |       |   +--66 Asclepias_syriaca
    |   |            |   |               |   |   +-130
    |   |            |   |               |   |   |   |           +------65 Ajuga_reptans
    |   |            |   |               |   |   |   |       +-126
    |   |            |   |               |   |   |   |       |   +--64 Mimulus_guttatus
    |   |            |   |               |   |   |   |   +-127
    |   |            |   |               |   |   |   |   |   +--63 Salvia_miltiorrhiza
    |   |            |   |               |   |   |   +-128
    |   |            |   |               |   |   |       +--62 Boea_hygrometrica
    |   |            |   |               |   +-131
    |   |            |   |               |       +--61 Nicotiana_tabacum
    |   |            |   |           +-136
    |   |            |   |           |   +--60 Daucus_carota_subsp_sativus
    |   |            |   |       +-137
    |   |            |   |       |   |                                           +--59 Brassica_oleracea
    |   |            |   |       |   |                                       +-115
    |   |            |   |       |   |                                       |   +--58 Brassica_rapa_subsp_campestris
    |   |            |   |       |   |                                   +-116
    |   |            |   |       |   |                                   |   +--57 Brassica_juncea
    |   |            |   |       |   |                               +-117
    |   |            |   |       |   |                               |   +--56 Brassica_napus
    |   |            |   |       |   |                           +-118
    |   |            |   |       |   |                           |   +--55 Brassica_carinata
    |   |            |   |       |   |                       +-119
    |   |            |   |       |   |                       |   +--54 Raphanus_sativus
    |   |            |   |       |   |                   +-120
    |   |            |   |       |   |                   |   +--53 Arabidopsis_thaliana
    |   |            |   |       |   |               +-121
    |   |            |   |       |   |               |   +--52 Batis_maritima
    |   |            |   |       |   |           +-122
    |   |            |   |       |   |           |   +--51 Carica_papaya
    |   |            |   |       |   |       +-123
    |   |            |   |       |   |       |   +--50 Ricinus_communis
    |   |            |   |       |   |   +-124
    |   |            |   |       |   |   |   |           +--49 Cucumis_sativus
    |   |            |   |       |   |   |   |       +-112
    |   |            |   |       |   |   |   |       |   +--48 Cucurbita_pepo
    |   |            |   |       |   |   |   |   +-113
    |   |            |   |       |   |   |   |   |   +--47 Citrullus_lanatus
    |   |            |   |       |   |   |   +-114
    |   |            |   |       |   |   |       |               +--46 Vigna_radiata
    |   |            |   |       |   |   |       |           +-108
    |   |            |   |       |   |   |       |           |   +--45 Vigna_angularis
    |   |            |   |       |   |   |       |       +-109
    |   |            |   |       |   |   |       |       |   +--44 Glycine_max
    |   |            |   |       |   |   |       |   +-110
    |   |            |   |       |   |   |       |   |   |   +--43 Lotus_japonicus
    |   |            |   |       |   |   |       |   |   +-107
    |   |            |   |       |   |   |       |   |       +--42 Millettia_pinnata
    |   |            |   |       |   |   |       +-111
    |   |            |   |       |   |   |           +--41 Malus_x_domestica
    |   |            |   |       |   +-125
    |   |            |   |       |       +--40 Vitis_vinifera
    |   |            |   |   +-138
    |   |            |   |   |   +--39 Nelumbo_nucifera
    |   |            |   +-139
    |   |            |       |                   +--38 Triticum_aestivum
    |   |            |       |               +-102
    |   |            |       |               |   +--37 Triticum_timopheevii
    |   |            |       |           +-103
    |   |            |       |           |   +--36 Aegilops_speltoides
    |   |            |       |       +-104
    |   |            |       |       |   |       +--35 Oryza_sativa_Indica_Group
    |   |            |       |       |   |   +-100
    |   |            |       |       |   |   |   +--34 Oryza_rufipogon
    |   |            |       |       |   +-101
    |   |            |       |       |       |               +--33 Zea_perennis
    |   |            |       |       |       |           +--96
    |   |            |       |       |       |           |   +--32 Zea_luxurians
    |   |            |       |       |       |       +--97
    |   |            |       |       |       |       |   |   +--31 Zea_mays_subsp_parviglumis
    |   |            |       |       |       |       |   +--95
    |   |            |       |       |       |       |       +--30 Zea_mays_subsp_mays
    |   |            |       |       |       |   +--98
    |   |            |       |       |       |   |   +--29 Sorghum_bicolor
    |   |            |       |       |       +--99
    |   |            |       |       |           +--28 Tripsacum_dactyloides
    |   |            |       |   +-105
    |   |            |       |   |   +--27 Phoenix_dactylifera
    |   |            |       +-106
    |   |            |           |   +--26 Spirodela_polyrhiza
    |   |            |           +--94
    |   |            |               +--25 Butomus_umbellatus
    |   |        +-142
    |   |        |   +--24 Amborella_trichopoda|rps3
    |   |   +--143
    |   |   |    +--23 Cycas_taitungensis
    |   +-144
    |       |               +--22 Pleurozia_purpurea
    |       |           +--90
    |       |           |   +--21 Treubia_lacunosa
    |       |       +--91
    |       |       |   +--20 Marchantia_polymorpha
    |       |   +--92
    |       |   |   +--19 Huperzia_squarrosa
    |       +--93
    |           |                               +--18 Ulota_hutchinsiae
    |           |                           +--82
    |           |                           |   +--17 Orthotrichum_stellatum
    |           |                       +--83
    |           |                       |   |           +--16 Hypnum_imponens
    |           |                       |   |       +--79
    |           |                       |   |       |   +--15 Anomodon_rugelii
    |           |                       |   |   +--80
    |           |                       |   |   |   +--14 Climacium_americanum
    |           |                       |   +--81
    |           |                       |       +--13 Ptychomnion_cygnisetum
    |           |                   +--84
    |           |                   |   +--12 Bartramia_pomiformis
    |           |               +--85
    |           |               |   |   +--11 Physcomitrella_patens
    |           |               |   +--78
    |           |               |       +--10 Funaria_hygrometrica
    |           |           +--86
    |           |           |   +---9 Buxbaumia_aphylla
    |           |       +--87
    |           |       |   +---8 Atrichum_angustatum
    |           |   +--88
    |           |   |   +---7 Tetraphis_pellucida
    |           +--89
    |               +---6 Sphagnum_palustre
+-147
|   +-----------------------5 Entransia_fimbriata
|
|         +--------4 Chlorokybus_atmophyticus
|   +----76
|   |     +-------------3 Mesostigma_viride
+--77
|   +--------2 Roya_obtusa
|
+--------1 Chaetosphaeridium_globosum

 
(Chaetosphaeridium_globosum:0.7526051100,(Roya_obtusa:0.7999768100,(Mesostigma_viride:1.1675704800,Chlorokybus_atmophyticus:0.7762254700):1.0000:0.5116520600):1.0000:0.2199311800,(Entransia_fimbriata:2.0327852800,((((Sphagnum_palustre:0.0816200400,(Tetraphis_pellucida:0.0272051700,(Atrichum_angustatum:0.0467085800,(Buxbaumia_aphylla:0.0708418500,((Funaria_hygrometrica:0.0028768500,Physcomitrella_patens:0.0013530800):1.0000:0.0160801100,(Bartramia_pomiformis:0.0088971100,((Ptychomnion_cygnisetum:0.0399862100,(Climacium_americanum:0.0029713200,(Anomodon_rugelii:0.0035007000,Hypnum_imponens:0.0028021700):1.0000:0.0007503800):1.0000:0.0072446000):1.0000:0.0098817600,(Orthotrichum_stellatum:0.0000000500,Ulota_hutchinsiae:0.0028169700):1.0000:0.0074664300):1.0000:0.0070415100):1.0000:0.0154997900):1.0000:0.0165439100):1.0000:0.0098428300):1.0000:0.0025892800):1.0000:0.0444106000):1.0000:0.0926851300,(Huperzia_squarrosa:0.2961015900,(Marchantia_polymorpha:0.0000000100,(Treubia_lacunosa:0.0669552800,Pleurozia_purpurea:0.0287472100):1.0000:0.0109797500):1.0000:0.1834428300):1.0000:0.1046214800):1.0000:0.1211467200,(Cycas_taitungensis:0.0756258700,(Amborella_trichopoda|rps3:0.0332880200,((((Butomus_umbellatus:0.1176209000,Spirodela_polyrhiza:0.0576159200):1.0000:0.0033605400,(Phoenix_dactylifera:0.0119339000,(((Tripsacum_dactyloides:0.0012034900,(Sorghum_bicolor:0.0032341600,((Zea_mays_subsp_mays:0.0000000100,Zea_mays_subsp_parviglumis:0.0000000100):1.0000:0.0009927600,(Zea_luxurians:0.0000000100,Zea_perennis:0.0000000400):1.0000:0.0008135000):1.0000:0.0018103400):1.0000:0.0075885300):1.0000:0.0030999400,(Oryza_rufipogon:0.0006357700,Oryza_sativa_Indica_Group:0.0000000100):1.0000:0.0037906700):1.0000:0.0004462800,(Aegilops_speltoides:0.0000000200,(Triticum_timopheevii:0.0000000100,Triticum_aestivum:0.0000000200):1.0000:0.0000000200):1.0000:0.0347867400):1.0000:0.0136847300):1.0000:0.0112055400):1.0000:0.0182961000,(Nelumbo_nucifera:0.0021808500,((Vitis_vinifera:0.0074806900,(((Malus_x_domestica:0.0208268000,((Millettia_pinnata:0.0083731700,Lotus_japonicus:0.0108353900):1.0000:0.0012083500,(Glycine_max:0.0026524900,(Vigna_angularis:0.0044885600,Vigna_radiata:0.0014820500):1.0000:0.0042305000):1.0000:0.0065802200):1.0000:0.0156196300):1.0000:0.0009449100,(Citrullus_lanatus:0.0007967200,(Cucurbita_pepo:0.0177330200,Cucumis_sativus:0.0606220400):1.0000:0.0056001000):1.0000:0.0222940200):1.0000:0.0023651700,(Ricinus_communis:0.0121483400,(Carica_papaya:0.0209056100,(Batis_maritima:0.0165589000,(Arabidopsis_thaliana:0.0097758600,(Raphanus_sativus:0.0000000400,(Brassica_carinata:0.0006077300,(Brassica_napus:0.0000000100,(Brassica_juncea:0.0000000200,(Brassica_rapa_subsp_campestris:0.0000000100,Brassica_oleracea:0.0000000200):0.9843:0.0000000400):0.9843:0.0000000400):1.0000:0.0006080000):1.0000:0.0006075200):1.0000:0.0068279200):1.0000:0.0380763400):1.0000:0.0061116800):1.0000:0.0119916800):1.0000:0.0029955200):1.0000:0.0021236200):1.0000:0.0013309300,(Daucus_carota_subsp_sativus:0.0549894100,((Nicotiana_tabacum:0.0151722200,((Boea_hygrometrica:0.0139142700,(Salvia_miltiorrhiza:0.0095948300,(Mimulus_guttatus:0.0100672200,Ajuga_reptans:0.6967464600):1.0000:0.0014294100):1.0000:0.0111916900):1.0000:0.0117485300,(Asclepias_syriaca:0.0162832300,Rhazya_stricta:0.0018639700):1.0000:0.0097653600):1.0000:0.0007773200):1.0000:0.0026089100,(Silene_latifolia:0.0526792900,(Beta_vulgaris_subsp_vulgaris:0.0012022700,(Beta_vulgaris_subsp_maritima:0.0000000100,Beta_macrocarpa:0.0000000400):1.0000:0.0000000100):1.0000:0.0220571400):1.0000:0.0447299400):1.0000:0.0010863700):1.0000:0.0026345100):1.0000:0.0075650700):1.0000:0.0048769400):1.0000:0.0020805300,(Liriodendron_tulipifera:0.0000085900,Oryza_sativa_Japonica_Group:2.3280836700):1.0000:0.0136551400):1.0000:0.0117076600):1.0000:0.0683471800):1.0000:0.4438386500):1.0000:0.1334769500,(Chara_vulgaris:0.0000054500,Nitella_hyalina:0.0064479800):1.0000:0.2253036300):1.0000:0.3173035800):1.0000:0.3594809100);
 
Note: this tree is unrooted. Branch lengths are the expected number of substitutions per site. Labels next to parentheses represent phylogenetic uncertainty due to model selection (see documentation)


---------------------------------------------------------------
*                                                             *
*             BAYESIAN INFORMATION CRITERION (BIC)            *
*                                                             *
---------------------------------------------------------------
 
 Sample size: 1653.0
 
 Model selected: 
   Model = GTR+I+G
   partition = 012345
   -lnL = 30480.8047
   K = 158
   freqA = 0.3223 
   freqC = 0.1916 
   freqG = 0.1897 
   freqT = 0.2965 
   R(a) [AC] =  1.4031
   R(b) [AG] =  2.0296
   R(c) [AT] =  0.5325
   R(d) [CG] =  1.1860
   R(e) [CT] =  1.7780
   R(f) [GT] =  1.0000
   p-inv = 0.0080
   gamma shape = 1.9080 
 
Tree for the best BIC model = (Chaetosphaeridium_globosum:0.75260511,(Roya_obtusa:0.79997681,(Mesostigma_viride:1.16757048,Chlorokybus_atmophyticus:0.77622547):0.51165206):0.21993118,(Entransia_fimbriata:2.03278528,((Chara_vulgaris:0.00000545,Nitella_hyalina:0.00644798):0.22530363,(((Sphagnum_palustre:0.08162004,(Tetraphis_pellucida:0.02720517,(Atrichum_angustatum:0.04670858,(Buxbaumia_aphylla:0.07084185,((Funaria_hygrometrica:0.00287685,Physcomitrella_patens:0.00135308):0.01608011,(Bartramia_pomiformis:0.00889711,((Orthotrichum_stellatum:0.00000005,Ulota_hutchinsiae:0.00281697):0.00746643,(Ptychomnion_cygnisetum:0.03998621,(Climacium_americanum:0.00297132,(Anomodon_rugelii:0.00350070,Hypnum_imponens:0.00280217):0.00075038):0.00724460):0.00988176):0.00704151):0.01549979):0.01654391):0.00984283):0.00258928):0.04441060):0.09268513,(Huperzia_squarrosa:0.29610159,(Marchantia_polymorpha:0.00000001,(Treubia_lacunosa:0.06695528,Pleurozia_purpurea:0.02874721):0.01097975):0.18344283):0.10462148):0.12114672,(Cycas_taitungensis:0.07562587,(Amborella_trichopoda|rps3:0.03328802,((Liriodendron_tulipifera:0.00000859,Oryza_sativa_Japonica_Group:2.32808367):0.01365514,(((Phoenix_dactylifera:0.01193390,((Aegilops_speltoides:0.00000002,(Triticum_timopheevii:0.00000001,Triticum_aestivum:0.00000002):0.00000002):0.03478674,((Oryza_rufipogon:0.00063577,Oryza_sativa_Indica_Group:0.00000001):0.00379067,(Tripsacum_dactyloides:0.00120349,(Sorghum_bicolor:0.00323416,((Zea_luxurians:0.00000001,Zea_perennis:0.00000004):0.00081350,(Zea_mays_subsp_mays:0.00000001,Zea_mays_subsp_parviglumis:0.00000001):0.00099276):0.00181034):0.00758853):0.00309994):0.00044628):0.01368473):0.01120554,(Butomus_umbellatus:0.11762090,Spirodela_polyrhiza:0.05761592):0.00336054):0.01829610,(Nelumbo_nucifera:0.00218085,((Daucus_carota_subsp_sativus:0.05498941,((Silene_latifolia:0.05267929,(Beta_vulgaris_subsp_vulgaris:0.00120227,(Beta_vulgaris_subsp_maritima:0.00000001,Beta_macrocarpa:0.00000004):0.00000001):0.02205714):0.04472994,(Nicotiana_tabacum:0.01517222,((Boea_hygrometrica:0.01391427,(Salvia_miltiorrhiza:0.00959483,(Mimulus_guttatus:0.01006722,Ajuga_reptans:0.69674646):0.00142941):0.01119169):0.01174853,(Asclepias_syriaca:0.01628323,Rhazya_stricta:0.00186397):0.00976536):0.00077732):0.00260891):0.00108637):0.00263451,(Vitis_vinifera:0.00748069,((Ricinus_communis:0.01214834,(Carica_papaya:0.02090561,(Batis_maritima:0.01655890,(Arabidopsis_thaliana:0.00977586,(Raphanus_sativus:0.00000004,(Brassica_carinata:0.00060773,(Brassica_napus:0.00000001,(Brassica_juncea:0.00000002,(Brassica_rapa_subsp_campestris:0.00000001,Brassica_oleracea:0.00000002):0.00000004):0.00000004):0.00060800):0.00060752):0.00682792):0.03807634):0.00611168):0.01199168):0.00299552,((Citrullus_lanatus:0.00079672,(Cucurbita_pepo:0.01773302,Cucumis_sativus:0.06062204):0.00560010):0.02229402,(Malus_x_domestica:0.02082680,((Glycine_max:0.00265249,(Vigna_angularis:0.00448856,Vigna_radiata:0.00148205):0.00423050):0.00658022,(Millettia_pinnata:0.00837317,Lotus_japonicus:0.01083539):0.00120835):0.01561963):0.00094491):0.00236517):0.00212362):0.00133093):0.00756507):0.00487694):0.00208053):0.01170766):0.06834718):0.44383865):0.13347695):0.31730358):0.35948091);
 
 
* BIC MODEL SELECTION : Selection uncertainty
 
Model             -lnL    K      BIC       delta       weight   cumWeight
------------------------------------------------------------------------- 
GTR+I+G     30480.80468   158  62132.444201   0.000000    0.807694   0.807694 
GTR+G       30485.94495   157  62135.314394   2.870193    0.192306   1.000000 
HKY+I+G     30572.24761   154  62285.688673  153.244472   4.27e-034   1.000000 
HKY+G       30576.28992   153  62286.362946  153.918745   3.05e-034   1.000000 
SYM+G       30731.81826   154  62604.829973  472.385772   2.14e-103   1.000000 
SYM+I+G     30729.71852   155  62608.040840  475.596639   4.29e-104   1.000000 
K80+G       30773.36190   150  62658.275865  525.831663   5.30e-115   1.000000 
K80+I+G     30771.16338   151  62661.289172  528.844970   1.17e-115   1.000000 
F81+G       30770.83535   152  62668.043459  535.599257   4.01e-117   1.000000 
F81+I+G     30767.69686   153  62669.176826  536.732625   2.28e-117   1.000000 
GTR+I       30828.29412   157  62820.012734  687.568533   4.01e-150   1.000000 
GTR         30896.66039   156  62949.334927  816.890726   3.32e-178   1.000000 
JC+G        30936.79195   149  62977.725618  845.281416   2.27e-184   1.000000 
JC+I+G      30934.50207   150  62980.556205  848.112003   5.52e-185   1.000000 
HKY+I       30930.02275   153  62993.828606  861.384405   7.24e-188   1.000000 
HKY         30995.45522   152  63117.283199  984.838997   1.13e-214   1.000000 
SYM+I       31105.63868   154  63352.470813  1220.026612   0.00e+000   1.000000 
F81+I       31119.46145   152  63365.295659  1232.851457   0.00e+000   1.000000 
K80+I       31141.96817   150  63395.488405  1263.044203   0.00e+000   1.000000 
SYM         31167.29411   153  63468.371326  1335.927125   0.00e+000   1.000000 
F81         31186.76752   151  63492.497452  1360.053250   0.00e+000   1.000000 
K80         31210.04021   149  63524.222138  1391.777936   0.00e+000   1.000000 
JC+I        31284.07720   149  63672.296118  1539.851916   0.00e+000   1.000000 
JC          31349.37968   148  63795.490730  1663.046529   0.00e+000   1.000000
-------------------------------------------------------------------------
-lnL:	negative log likelihod
K:	number of estimated parameters
BIC:	Bayesian Information Criterion
delta:	BIC difference
weight:	BIC weight
cumWeight:	cumulative BIC weight
 
 
* BIC MODEL SELECTION : Confidence interval
 
There are 24 models in the 100% confidence interval: [ GTR+I+G GTR+G HKY+I+G HKY+G SYM+G SYM+I+G K80+G K80+I+G F81+G F81+I+G GTR+I GTR JC+G JC+I+G HKY+I HKY SYM+I F81+I K80+I SYM F81 K80 JC+I JC ] 
 
 
* BIC MODEL SELECTION : Best Model's command line
 
phyml  -i /tmp/jmodeltest4037622985529642042.phy -d nt -n 1 -b 0 --run_id GTR+I+G -m 012345 -f m -v e -c 4 -a e --no_memory_check -o tlr -s SPR
 
 
 
---------------------------------------------------------------
*                                                             *
*                    MODEL AVERAGED PHYLOGENY                 *
*                                                             *
---------------------------------------------------------------
 
Selection criterion: . . . . BIC
Confidence interval: . . . . 1.00
Consensus type:. . . . . . . 50% majority rule
 
 
Using 24 models in the 1.00 confidence interval = GTR+I+G GTR+G HKY+I+G HKY+G SYM+G SYM+I+G K80+G K80+I+G F81+G F81+I+G GTR+I GTR JC+G JC+I+G HKY+I HKY SYM+I F81+I K80+I SYM F81 K80 JC+I JC  
 
Species in order:
 
    1. Chaetosphaeridium_globosum
    2. Roya_obtusa
    3. Mesostigma_viride
    4. Chlorokybus_atmophyticus
    5. Entransia_fimbriata
    6. Chara_vulgaris
    7. Nitella_hyalina
    8. Sphagnum_palustre
    9. Tetraphis_pellucida
    10. Atrichum_angustatum
    11. Buxbaumia_aphylla
    12. Funaria_hygrometrica
    13. Physcomitrella_patens
    14. Bartramia_pomiformis
    15. Orthotrichum_stellatum
    16. Ulota_hutchinsiae
    17. Ptychomnion_cygnisetum
    18. Climacium_americanum
    19. Anomodon_rugelii
    20. Hypnum_imponens
    21. Huperzia_squarrosa
    22. Marchantia_polymorpha
    23. Treubia_lacunosa
    24. Pleurozia_purpurea
    25. Cycas_taitungensis
    26. Amborella_trichopoda|rps3
    27. Liriodendron_tulipifera
    28. Oryza_sativa_Japonica_Group
    29. Phoenix_dactylifera
    30. Aegilops_speltoides
    31. Triticum_timopheevii
    32. Triticum_aestivum
    33. Oryza_rufipogon
    34. Oryza_sativa_Indica_Group
    35. Tripsacum_dactyloides
    36. Sorghum_bicolor
    37. Zea_luxurians
    38. Zea_perennis
    39. Zea_mays_subsp_mays
    40. Zea_mays_subsp_parviglumis
    41. Butomus_umbellatus
    42. Spirodela_polyrhiza
    43. Nelumbo_nucifera
    44. Daucus_carota_subsp_sativus
    45. Silene_latifolia
    46. Beta_vulgaris_subsp_vulgaris
    47. Beta_vulgaris_subsp_maritima
    48. Beta_macrocarpa
    49. Nicotiana_tabacum
    50. Boea_hygrometrica
    51. Salvia_miltiorrhiza
    52. Mimulus_guttatus
    53. Ajuga_reptans
    54. Asclepias_syriaca
    55. Rhazya_stricta
    56. Vitis_vinifera
    57. Ricinus_communis
    58. Carica_papaya
    59. Batis_maritima
    60. Arabidopsis_thaliana
    61. Raphanus_sativus
    62. Brassica_carinata
    63. Brassica_napus
    64. Brassica_juncea
    65. Brassica_rapa_subsp_campestris
    66. Brassica_oleracea
    67. Citrullus_lanatus
    68. Cucurbita_pepo
    69. Cucumis_sativus
    70. Malus_x_domestica
    71. Glycine_max
    72. Vigna_angularis
    73. Vigna_radiata
    74. Millettia_pinnata
    75. Lotus_japonicus
 
Bipartitions included in the consensus tree
 
    123456789111111111122222222223333333333444444444455555555556666666666777777
             012345678901234567890123456789012345678901234567890123456789012345
    *************************************************************************** ( 1.0 )
    -***----------------------------------------------------------------------- ( 1.0 )
    --**----------------------------------------------------------------------- ( 1.0 )
    ----*********************************************************************** ( 1.0 )
    -----********************************************************************** ( 1.0 )
    -----**-------------------------------------------------------------------- ( 1.0 )
    -------******************************************************************** ( 1.0 )
    -------*****************--------------------------------------------------- ( 1.0 )
    -------*************------------------------------------------------------- ( 1.0 )
    --------************------------------------------------------------------- ( 1.0 )
    ---------***********------------------------------------------------------- ( 1.0 )
    ----------**********------------------------------------------------------- ( 1.0 )
    -----------*********------------------------------------------------------- ( 1.0 )
    -----------**-------------------------------------------------------------- ( 1.0 )
    -------------*******------------------------------------------------------- ( 1.0 )
    --------------******------------------------------------------------------- ( 1.0 )
    --------------**----------------------------------------------------------- ( 1.0 )
    ----------------****------------------------------------------------------- ( 1.0 )
    -----------------***------------------------------------------------------- ( 1.0 )
    ------------------**------------------------------------------------------- ( 1.0 )
    --------------------****--------------------------------------------------- ( 1.0 )
    ---------------------***--------------------------------------------------- ( 1.0 )
    ----------------------**--------------------------------------------------- ( 1.0 )
    ------------------------*************************************************** ( 1.0 )
    -------------------------************************************************** ( 1.0 )
    --------------------------************************************************* ( 1.0 )
    --------------------------**----------------------------------------------- ( 1.0 )
    ----------------------------*********************************************** ( 1.0 )
    ----------------------------**************--------------------------------- ( 1.0 )
    ----------------------------************----------------------------------- ( 1.0 )
    -----------------------------***********----------------------------------- ( 1.0 )
    -----------------------------***------------------------------------------- ( 1.0 )
    ------------------------------**------------------------------------------- ( 1.0 )
    --------------------------------********----------------------------------- ( 1.0 )
    --------------------------------**----------------------------------------- ( 1.0 )
    ----------------------------------******----------------------------------- ( 1.0 )
    -----------------------------------*****----------------------------------- ( 1.0 )
    ------------------------------------****----------------------------------- ( 1.0 )
    ------------------------------------**------------------------------------- ( 1.0 )
    --------------------------------------**----------------------------------- ( 1.0 )
    ----------------------------------------**--------------------------------- ( 1.0 )
    ------------------------------------------********************************* ( 1.0 )
    -------------------------------------------******************************** ( 1.0 )
    -------------------------------------------************-------------------- ( 1.0 )
    --------------------------------------------***********-------------------- ( 1.0 )
    --------------------------------------------****--------------------------- ( 1.0 )
    ---------------------------------------------***--------------------------- ( 1.0 )
    ----------------------------------------------**--------------------------- ( 1.0 )
    ------------------------------------------------*******-------------------- ( 1.0 )
    -------------------------------------------------******-------------------- ( 1.0 )
    -------------------------------------------------****---------------------- ( 1.0 )
    --------------------------------------------------***---------------------- ( 1.0 )
    ---------------------------------------------------**---------------------- ( 1.0 )
    -----------------------------------------------------**-------------------- ( 1.0 )
    -------------------------------------------------------******************** ( 1.0 )
    --------------------------------------------------------******************* ( 1.0 )
    --------------------------------------------------------**********--------- ( 1.0 )
    ---------------------------------------------------------*********--------- ( 1.0 )
    ----------------------------------------------------------********--------- ( 1.0 )
    -----------------------------------------------------------*******--------- ( 1.0 )
    ------------------------------------------------------------******--------- ( 1.0 )
    -------------------------------------------------------------*****--------- ( 1.0 )
    --------------------------------------------------------------****--------- ( 1.0 )
    ---------------------------------------------------------------***--------- ( 0.8077 )
    ----------------------------------------------------------------**--------- ( 0.8077 )
    ------------------------------------------------------------------********* ( 1.0 )
    ------------------------------------------------------------------***------ ( 1.0 )
    -------------------------------------------------------------------**------ ( 1.0 )
    ---------------------------------------------------------------------****** ( 1.0 )
    ----------------------------------------------------------------------***** ( 1.0 )
    ----------------------------------------------------------------------***-- ( 1.0 )
    -----------------------------------------------------------------------**-- ( 1.0 )
    -------------------------------------------------------------------------** ( 1.0 )

 
            +--75 Nitella_hyalina
        +-145
        |   +--74 Chara_vulgaris
    +-146
    |   |                    +--------------------------73 Oryza_sativa_Japonica_Group
    |   |                +-140
    |   |                |   +--72 Liriodendron_tulipifera
    |   |            +-141
    |   |            |   |                               +--71 Beta_macrocarpa
    |   |            |   |                           +-132
    |   |            |   |                           |   +--70 Beta_vulgaris_subsp_maritima
    |   |            |   |                       +-133
    |   |            |   |                       |   +--69 Beta_vulgaris_subsp_vulgaris
    |   |            |   |                   +-134
    |   |            |   |                   |   +--68 Silene_latifolia
    |   |            |   |               +-135
    |   |            |   |               |   |           +--67 Rhazya_stricta
    |   |            |   |               |   |       +-129
    |   |            |   |               |   |       |   +--66 Asclepias_syriaca
    |   |            |   |               |   |   +-130
    |   |            |   |               |   |   |   |           +------65 Ajuga_reptans
    |   |            |   |               |   |   |   |       +-126
    |   |            |   |               |   |   |   |       |   +--64 Mimulus_guttatus
    |   |            |   |               |   |   |   |   +-127
    |   |            |   |               |   |   |   |   |   +--63 Salvia_miltiorrhiza
    |   |            |   |               |   |   |   +-128
    |   |            |   |               |   |   |       +--62 Boea_hygrometrica
    |   |            |   |               |   +-131
    |   |            |   |               |       +--61 Nicotiana_tabacum
    |   |            |   |           +-136
    |   |            |   |           |   +--60 Daucus_carota_subsp_sativus
    |   |            |   |       +-137
    |   |            |   |       |   |                                           +--59 Brassica_oleracea
    |   |            |   |       |   |                                       +-115
    |   |            |   |       |   |                                       |   +--58 Brassica_rapa_subsp_campestris
    |   |            |   |       |   |                                   +-116
    |   |            |   |       |   |                                   |   +--57 Brassica_juncea
    |   |            |   |       |   |                               +-117
    |   |            |   |       |   |                               |   +--56 Brassica_napus
    |   |            |   |       |   |                           +-118
    |   |            |   |       |   |                           |   +--55 Brassica_carinata
    |   |            |   |       |   |                       +-119
    |   |            |   |       |   |                       |   +--54 Raphanus_sativus
    |   |            |   |       |   |                   +-120
    |   |            |   |       |   |                   |   +--53 Arabidopsis_thaliana
    |   |            |   |       |   |               +-121
    |   |            |   |       |   |               |   +--52 Batis_maritima
    |   |            |   |       |   |           +-122
    |   |            |   |       |   |           |   +--51 Carica_papaya
    |   |            |   |       |   |       +-123
    |   |            |   |       |   |       |   +--50 Ricinus_communis
    |   |            |   |       |   |   +-124
    |   |            |   |       |   |   |   |           +--49 Cucumis_sativus
    |   |            |   |       |   |   |   |       +-112
    |   |            |   |       |   |   |   |       |   +--48 Cucurbita_pepo
    |   |            |   |       |   |   |   |   +-113
    |   |            |   |       |   |   |   |   |   +--47 Citrullus_lanatus
    |   |            |   |       |   |   |   +-114
    |   |            |   |       |   |   |       |               +--46 Vigna_radiata
    |   |            |   |       |   |   |       |           +-108
    |   |            |   |       |   |   |       |           |   +--45 Vigna_angularis
    |   |            |   |       |   |   |       |       +-109
    |   |            |   |       |   |   |       |       |   +--44 Glycine_max
    |   |            |   |       |   |   |       |   +-110
    |   |            |   |       |   |   |       |   |   |   +--43 Lotus_japonicus
    |   |            |   |       |   |   |       |   |   +-107
    |   |            |   |       |   |   |       |   |       +--42 Millettia_pinnata
    |   |            |   |       |   |   |       +-111
    |   |            |   |       |   |   |           +--41 Malus_x_domestica
    |   |            |   |       |   +-125
    |   |            |   |       |       +--40 Vitis_vinifera
    |   |            |   |   +-138
    |   |            |   |   |   +--39 Nelumbo_nucifera
    |   |            |   +-139
    |   |            |       |                   +--38 Triticum_aestivum
    |   |            |       |               +-102
    |   |            |       |               |   +--37 Triticum_timopheevii
    |   |            |       |           +-103
    |   |            |       |           |   +--36 Aegilops_speltoides
    |   |            |       |       +-104
    |   |            |       |       |   |       +--35 Oryza_sativa_Indica_Group
    |   |            |       |       |   |   +-100
    |   |            |       |       |   |   |   +--34 Oryza_rufipogon
    |   |            |       |       |   +-101
    |   |            |       |       |       |               +--33 Zea_perennis
    |   |            |       |       |       |           +--96
    |   |            |       |       |       |           |   +--32 Zea_luxurians
    |   |            |       |       |       |       +--97
    |   |            |       |       |       |       |   |   +--31 Zea_mays_subsp_parviglumis
    |   |            |       |       |       |       |   +--95
    |   |            |       |       |       |       |       +--30 Zea_mays_subsp_mays
    |   |            |       |       |       |   +--98
    |   |            |       |       |       |   |   +--29 Sorghum_bicolor
    |   |            |       |       |       +--99
    |   |            |       |       |           +--28 Tripsacum_dactyloides
    |   |            |       |   +-105
    |   |            |       |   |   +--27 Phoenix_dactylifera
    |   |            |       +-106
    |   |            |           |   +--26 Spirodela_polyrhiza
    |   |            |           +--94
    |   |            |               +--25 Butomus_umbellatus
    |   |        +-142
    |   |        |   +--24 Amborella_trichopoda|rps3
    |   |   +--143
    |   |   |    +--23 Cycas_taitungensis
    |   +-144
    |       |               +--22 Pleurozia_purpurea
    |       |           +--90
    |       |           |   +--21 Treubia_lacunosa
    |       |       +--91
    |       |       |   +--20 Marchantia_polymorpha
    |       |   +--92
    |       |   |   +--19 Huperzia_squarrosa
    |       +--93
    |           |                               +--18 Ulota_hutchinsiae
    |           |                           +--82
    |           |                           |   +--17 Orthotrichum_stellatum
    |           |                       +--83
    |           |                       |   |           +--16 Hypnum_imponens
    |           |                       |   |       +--79
    |           |                       |   |       |   +--15 Anomodon_rugelii
    |           |                       |   |   +--80
    |           |                       |   |   |   +--14 Climacium_americanum
    |           |                       |   +--81
    |           |                       |       +--13 Ptychomnion_cygnisetum
    |           |                   +--84
    |           |                   |   +--12 Bartramia_pomiformis
    |           |               +--85
    |           |               |   |   +--11 Physcomitrella_patens
    |           |               |   +--78
    |           |               |       +--10 Funaria_hygrometrica
    |           |           +--86
    |           |           |   +---9 Buxbaumia_aphylla
    |           |       +--87
    |           |       |   +---8 Atrichum_angustatum
    |           |   +--88
    |           |   |   +---7 Tetraphis_pellucida
    |           +--89
    |               +---6 Sphagnum_palustre
+-147
|   +-----------------------5 Entransia_fimbriata
|
|         +--------4 Chlorokybus_atmophyticus
|   +----76
|   |     +-------------3 Mesostigma_viride
+--77
|   +--------2 Roya_obtusa
|
+--------1 Chaetosphaeridium_globosum

 
(Chaetosphaeridium_globosum:0.7526051100,(Roya_obtusa:0.7999768100,(Mesostigma_viride:1.1675704800,Chlorokybus_atmophyticus:0.7762254700):1.0000:0.5116520600):1.0000:0.2199311800,(Entransia_fimbriata:2.0327852800,((((Sphagnum_palustre:0.0816200400,(Tetraphis_pellucida:0.0272051700,(Atrichum_angustatum:0.0467085800,(Buxbaumia_aphylla:0.0708418500,((Funaria_hygrometrica:0.0028768500,Physcomitrella_patens:0.0013530800):1.0000:0.0160801100,(Bartramia_pomiformis:0.0088971100,((Ptychomnion_cygnisetum:0.0399862100,(Climacium_americanum:0.0029713200,(Anomodon_rugelii:0.0035007000,Hypnum_imponens:0.0028021700):1.0000:0.0007503800):1.0000:0.0072446000):1.0000:0.0098817600,(Orthotrichum_stellatum:0.0000000500,Ulota_hutchinsiae:0.0028169700):1.0000:0.0074664300):1.0000:0.0070415100):1.0000:0.0154997900):1.0000:0.0165439100):1.0000:0.0098428300):1.0000:0.0025892800):1.0000:0.0444106000):1.0000:0.0926851300,(Huperzia_squarrosa:0.2961015900,(Marchantia_polymorpha:0.0000000100,(Treubia_lacunosa:0.0669552800,Pleurozia_purpurea:0.0287472100):1.0000:0.0109797500):1.0000:0.1834428300):1.0000:0.1046214800):1.0000:0.1211467200,(Cycas_taitungensis:0.0756258700,(Amborella_trichopoda|rps3:0.0332880200,((((Butomus_umbellatus:0.1176209000,Spirodela_polyrhiza:0.0576159200):1.0000:0.0033605400,(Phoenix_dactylifera:0.0119339000,(((Tripsacum_dactyloides:0.0012034900,(Sorghum_bicolor:0.0032341600,((Zea_mays_subsp_mays:0.0000000100,Zea_mays_subsp_parviglumis:0.0000000100):1.0000:0.0009927600,(Zea_luxurians:0.0000000100,Zea_perennis:0.0000000400):1.0000:0.0008135000):1.0000:0.0018103400):1.0000:0.0075885300):1.0000:0.0030999400,(Oryza_rufipogon:0.0006357700,Oryza_sativa_Indica_Group:0.0000000100):1.0000:0.0037906700):1.0000:0.0004462800,(Aegilops_speltoides:0.0000000200,(Triticum_timopheevii:0.0000000100,Triticum_aestivum:0.0000000200):1.0000:0.0000000200):1.0000:0.0347867400):1.0000:0.0136847300):1.0000:0.0112055400):1.0000:0.0182961000,(Nelumbo_nucifera:0.0021808500,((Vitis_vinifera:0.0074806900,(((Malus_x_domestica:0.0208268000,((Millettia_pinnata:0.0083731700,Lotus_japonicus:0.0108353900):1.0000:0.0012083500,(Glycine_max:0.0026524900,(Vigna_angularis:0.0044885600,Vigna_radiata:0.0014820500):1.0000:0.0042305000):1.0000:0.0065802200):1.0000:0.0156196300):1.0000:0.0009449100,(Citrullus_lanatus:0.0007967200,(Cucurbita_pepo:0.0177330200,Cucumis_sativus:0.0606220400):1.0000:0.0056001000):1.0000:0.0222940200):1.0000:0.0023651700,(Ricinus_communis:0.0121483400,(Carica_papaya:0.0209056100,(Batis_maritima:0.0165589000,(Arabidopsis_thaliana:0.0097758600,(Raphanus_sativus:0.0000000400,(Brassica_carinata:0.0006077300,(Brassica_napus:0.0000000100,(Brassica_juncea:0.0000000200,(Brassica_rapa_subsp_campestris:0.0000000100,Brassica_oleracea:0.0000000200):0.8077:0.0000000400):0.8077:0.0000000400):1.0000:0.0006080000):1.0000:0.0006075200):1.0000:0.0068279200):1.0000:0.0380763400):1.0000:0.0061116800):1.0000:0.0119916800):1.0000:0.0029955200):1.0000:0.0021236200):1.0000:0.0013309300,(Daucus_carota_subsp_sativus:0.0549894100,((Nicotiana_tabacum:0.0151722200,((Boea_hygrometrica:0.0139142700,(Salvia_miltiorrhiza:0.0095948300,(Mimulus_guttatus:0.0100672200,Ajuga_reptans:0.6967464600):1.0000:0.0014294100):1.0000:0.0111916900):1.0000:0.0117485300,(Asclepias_syriaca:0.0162832300,Rhazya_stricta:0.0018639700):1.0000:0.0097653600):1.0000:0.0007773200):1.0000:0.0026089100,(Silene_latifolia:0.0526792900,(Beta_vulgaris_subsp_vulgaris:0.0012022700,(Beta_vulgaris_subsp_maritima:0.0000000100,Beta_macrocarpa:0.0000000400):1.0000:0.0000000100):1.0000:0.0220571400):1.0000:0.0447299400):1.0000:0.0010863700):1.0000:0.0026345100):1.0000:0.0075650700):1.0000:0.0048769400):1.0000:0.0020805300,(Liriodendron_tulipifera:0.0000085900,Oryza_sativa_Japonica_Group:2.3280836700):1.0000:0.0136551400):1.0000:0.0117076600):1.0000:0.0683471800):1.0000:0.4438386500):1.0000:0.1334769500,(Chara_vulgaris:0.0000054500,Nitella_hyalina:0.0064479800):1.0000:0.2253036300):1.0000:0.3173035800):1.0000:0.3594809100);
 
Note: this tree is unrooted. Branch lengths are the expected number of substitutions per site. Labels next to parentheses represent phylogenetic uncertainty due to model selection (see documentation)
 
 
 
---------------------------------------------------------------
*                                                             *
*                    SELECTION SUMMARY                        *
*                                                             *
---------------------------------------------------------------

::Optimized Topologies Summary::

There are 17 different topologies.

Topology Id: 1
	Rank	Weight		 RF	AvgEucl		VarEucl
AIC	  1	 98.43%		  0	1.55e-01	1.39e-02
BIC	  1	 80.77%		  0	1.55e-01	1.39e-02
Models supporting:   3
                     HKY+I+G SYM+I+G GTR+I+G 

Topology Id: 2
	Rank	Weight		 RF	AvgEucl		VarEucl
AIC	  2	  1.57%		  4	1.80e+00	7.38e-01
BIC	  2	 19.23%		  4	1.80e+00	7.38e-01
Models supporting:   4
                     JC+G F81+G K80+G GTR+G 

Topology Id: 3
	Rank	Weight		 RF	AvgEucl		VarEucl
AIC	  3	  0.00%		  8	3.67e+00	0.00e+00
BIC	  3	  0.00%		  8	3.67e+00	0.00e+00
Models supporting:   1
                     F81+I 

Topology Id: 4
	Rank	Weight		 RF	AvgEucl		VarEucl
AIC	  4	  0.00%		  8	3.46e+00	0.00e+00
BIC	  4	  0.00%		  8	3.46e+00	0.00e+00
Models supporting:   1
                     SYM+G 

Topology Id: 5
	Rank	Weight		 RF	AvgEucl		VarEucl
AIC	  5	  0.00%		 12	3.11e+00	0.00e+00
BIC	  5	  0.00%		 12	3.11e+00	0.00e+00
Models supporting:   1
                     F81 

Topology Id: 6
	Rank	Weight		 RF	AvgEucl		VarEucl
AIC	  6	  0.00%		 14	3.19e+00	0.00e+00
BIC	  6	  0.00%		 14	3.19e+00	0.00e+00
Models supporting:   1
                     K80+I 

Topology Id: 7
	Rank	Weight		 RF	AvgEucl		VarEucl
AIC	  7	  0.00%		 14	3.74e+00	0.00e+00
BIC	  7	  0.00%		 14	3.74e+00	0.00e+00
Models supporting:   1
                     SYM+I 

Topology Id: 8
	Rank	Weight		 RF	AvgEucl		VarEucl
AIC	  8	  0.00%		 18	3.40e+00	1.09e-03
BIC	  8	  0.00%		 18	3.40e+00	1.09e-03
Models supporting:   3
                     JC+I+G F81+I+G K80+I+G 

Topology Id: 9
	Rank	Weight		 RF	AvgEucl		VarEucl
AIC	  9	  0.00%		 18	3.23e+00	0.00e+00
BIC	  9	  0.00%		 18	3.23e+00	0.00e+00
Models supporting:   1
                     K80 

Topology Id: 10
	Rank	Weight		 RF	AvgEucl		VarEucl
AIC	 10	  0.00%		 18	3.20e+00	0.00e+00
BIC	 10	  0.00%		 18	3.20e+00	0.00e+00
Models supporting:   1
                     SYM 

Topology Id: 11
	Rank	Weight		 RF	AvgEucl		VarEucl
AIC	 11	  0.00%		 18	3.11e+00	0.00e+00
BIC	 11	  0.00%		 18	3.11e+00	0.00e+00
Models supporting:   1
                     GTR+I 

Topology Id: 12
	Rank	Weight		 RF	AvgEucl		VarEucl
AIC	 12	  0.00%		 22	3.07e+00	0.00e+00
BIC	 12	  0.00%		 22	3.07e+00	0.00e+00
Models supporting:   1
                     JC+I 

Topology Id: 13
	Rank	Weight		 RF	AvgEucl		VarEucl
AIC	 13	  0.00%		 22	3.19e+00	0.00e+00
BIC	 13	  0.00%		 22	3.19e+00	0.00e+00
Models supporting:   1
                     HKY 

Topology Id: 14
	Rank	Weight		 RF	AvgEucl		VarEucl
AIC	 14	  0.00%		 22	3.25e+00	0.00e+00
BIC	 14	  0.00%		 22	3.25e+00	0.00e+00
Models supporting:   1
                     HKY+I 

Topology Id: 15
	Rank	Weight		 RF	AvgEucl		VarEucl
AIC	 15	  0.00%		 22	3.57e+00	0.00e+00
BIC	 15	  0.00%		 22	3.57e+00	0.00e+00
Models supporting:   1
                     HKY+G 

Topology Id: 16
	Rank	Weight		 RF	AvgEucl		VarEucl
AIC	 16	  0.00%		 22	3.10e+00	0.00e+00
BIC	 16	  0.00%		 22	3.10e+00	0.00e+00
Models supporting:   1
                     GTR 

Topology Id: 17
	Rank	Weight		 RF	AvgEucl		VarEucl
AIC	 17	  0.00%		 26	3.11e+00	0.00e+00
BIC	 17	  0.00%		 26	3.11e+00	0.00e+00
Models supporting:   1
                     JC 

 
 
 
::Best Models::
 
	Model 		f(a) 	f(c) 	f(g) 	f(t) 	kappa 	titv 	Ra	Rb	Rc	Rd	Re	Rf	pInv 	gamma
----------------------------------------------------------------------------------------------------------------------------------------
AIC 	GTR+I+G		0.32	0.19	0.19	0.30	0.00	0.00	  1.403   2.030   0.532   1.186   1.778   1.000    0.01	   1.91
BIC 	GTR+I+G		0.32	0.19	0.19	0.30	0.00	0.00	  1.403   2.030   0.532   1.186   1.778   1.000    0.01	   1.91
