# Supplementary material for: The mitochondrial genome map of Nelumbo nucifera reveals ancient evolutionary features
Source: Sci Rep. 2016 Jul 22;6:30158. doi: 10.1038/srep30158 (PMC4957087; doi:10.1038/srep30158)
Supplement: Supplementary Data S2 [file srep30158-s3.zip › jModelTest/rps4.jmt1]

-------------------------- jModeltest 2.1.10 v20160303 --------------------------
(c) 2011-onwards D. Darriba, G.L. Taboada, R. Doallo and D. Posada,
(1) Department of Biochemistry, Genetics and Immunology
    University of Vigo, 36310 Vigo, Spain.
(2) Department of Electronics and Systems
    University of A Coruna, 15071 A Coruna, Spain.
e-mail: ddarriba@udc.es, dposada@uvigo.es
--------------------------------------------------------------------------------
 
Fri Apr 01 22:01:56 CST 2016
Linux 3.13.0-32-generic, arch: amd64, bits: 64, numcores: 48
 
--------------------------------------------------------------------------------
Citation: Darriba D, Taboada GL, Doallo R and Posada D. 2012.
          "jModelTest 2: more models, new heuristics and parallel computing".
          Nature Methods 9(8), 772.
--------------------------------------------------------------------------------
 
jModelTest 2.1.10 v20160303
Copyright (C) 2011 D. Darriba, G.L. Taboada, R. Doallo and D. Posada
This program comes with ABSOLUTELY NO WARRANTY
This is free software, and you are welcome to redistribute it under certain
conditions
 
Notice: This program may contain errors. Please inspect results carefully.
 
 
Arguments = -g 4 -i -f -AIC -BIC -a -S SPR -o rps4.jmt1 -d rps4.fas

Reading data file "rps4.fas"... OK.
  number of sequences: 75
  number of sites: 1050
 
 
---------------------------------------------------------------
*                                                             *
*        COMPUTATION OF LIKELIHOOD SCORES WITH PHYML          *
*                                                             *
---------------------------------------------------------------
 
::Settings::
 
 Phyml version = 20131022
 Phyml binary = phyml
 Phyml path = /usr/bin/
 Candidate models = 24
   number of substitution schemes = 3
   including models with equal/unequal base frequencies (+F)
   including models with/without a proportion of invariable sites (+I)
   including models with/without rate variation among sites (+G) (nCat = 4)
 Optimized free parameters (K) = substitution parameters + 147 branch lengths + topology 
 Base tree for likelihood calculations = ML tree
 Tree topology search operation = SPR
 
 
 
::Progress::
 
Model 		 Exec. Time 	 Total Time 	 -lnL
-------------------------------------------------------------------------
F81		00h:01:56:04	00h:01:56:07	   14343.5458	 (1/24)
SYM+I		00h:02:05:06	00h:02:05:09	   14403.1881	 (2/24)
SYM		00h:02:17:02	00h:02:18:04	   14452.0514	 (3/24)
GTR		00h:02:18:01	00h:02:18:06	   14195.9871	 (4/24)
JC		00h:02:43:06	00h:02:43:09	   14527.7794	 (5/24)
JC+I		00h:02:50:04	00h:02:50:07	   14479.8286	 (6/24)
HKY		00h:02:52:00	00h:02:52:04	   14269.3730	 (7/24)
GTR+I		00h:02:54:01	00h:02:54:03	   14128.2372	 (8/24)
K80		00h:02:54:07	00h:02:55:00	   14484.9989	 (9/24)
K80+I		00h:03:14:09	00h:03:15:02	   14437.1652	 (10/24)
HKY+I		00h:03:16:00	00h:03:16:03	   14211.9641	 (11/24)
F81+I		00h:04:24:05	00h:04:24:07	   14288.8876	 (12/24)
HKY+G		00h:06:01:05	00h:06:01:06	   14067.9480	 (13/24)
GTR+I+G		00h:06:33:01	00h:06:33:01	   13978.0215	 (14/24)
F81+G		00h:06:34:08	00h:06:34:09	   14151.8551	 (15/24)
JC+G		00h:06:39:06	00h:06:39:07	   14349.5247	 (16/24)
GTR+G		00h:06:56:03	00h:06:56:04	   13982.8509	 (17/24)
JC+I+G		00h:07:43:01	00h:07:43:01	   14349.5035	 (18/24)
HKY+I+G		00h:07:58:00	00h:07:58:00	   14066.9974	 (19/24)
K80+G		00h:07:58:03	00h:07:58:05	   14301.7512	 (20/24)
F81+I+G		00h:08:01:06	00h:08:01:07	   14151.4799	 (21/24)
SYM+G		00h:08:03:01	00h:08:03:03	   14260.9158	 (22/24)
K80+I+G		00h:08:51:08	00h:08:51:09	   14301.7309	 (23/24)
SYM+I+G		00h:10:16:07	00h:10:16:08	   14266.9487	 (24/24)
 
   Model = JC
   partition = 000000
   -lnL = 14527.7794
   K = 148 
 
   Model = JC+I
   partition = 000000
   -lnL = 14479.8286
   K = 149
   p-inv = 0.0420 
 
   Model = JC+G
   partition = 000000
   -lnL = 14349.5247
   K = 149
   gamma shape = 1.7770 
 
   Model = JC+I+G
   partition = 000000
   -lnL = 14349.5035
   K = 150
   p-inv = 0.0020
   gamma shape = 1.8040 
 
   Model = F81
   partition = 000000
   -lnL = 14343.5458
   K = 151
   freqA = 0.3686 
   freqC = 0.1840 
   freqG = 0.1844 
   freqT = 0.2630  
 
   Model = F81+I
   partition = 000000
   -lnL = 14288.8876
   K = 152
   freqA = 0.3699 
   freqC = 0.1835 
   freqG = 0.1836 
   freqT = 0.2629 
   p-inv = 0.0410 
 
   Model = F81+G
   partition = 000000
   -lnL = 14151.8551
   K = 152
   freqA = 0.3742 
   freqC = 0.1837 
   freqG = 0.1822 
   freqT = 0.2599 
   gamma shape = 1.6260 
 
   Model = F81+I+G
   partition = 000000
   -lnL = 14151.4799
   K = 153
   freqA = 0.3743 
   freqC = 0.1836 
   freqG = 0.1821 
   freqT = 0.2599 
   p-inv = 0.0080
   gamma shape = 1.7240 
 
   Model = K80
   partition = 010010
   -lnL = 14484.9989
   K = 149
   kappa = 1.5043 (ti/tv = 0.7522) 
 
   Model = K80+I
   partition = 010010
   -lnL = 14437.1652
   K = 150
   kappa = 1.5226 (ti/tv = 0.7613)
   p-inv = 0.0420 
 
   Model = K80+G
   partition = 010010
   -lnL = 14301.7512
   K = 150
   kappa = 1.5943 (ti/tv = 0.7972)
   gamma shape = 1.7150 
 
   Model = K80+I+G
   partition = 010010
   -lnL = 14301.7309
   K = 151
   kappa = 1.5934 (ti/tv = 0.7967)
   p-inv = 0.0020
   gamma shape = 1.7390 
 
   Model = HKY
   partition = 010010
   -lnL = 14269.3730
   K = 152
   freqA = 0.3763 
   freqC = 0.1795 
   freqG = 0.1751 
   freqT = 0.2691 
   kappa = 1.7547 (ti/tv = 0.8101) 
 
   Model = HKY+I
   partition = 010010
   -lnL = 14211.9641
   K = 153
   freqA = 0.3785 
   freqC = 0.1782 
   freqG = 0.1737 
   freqT = 0.2696 
   kappa = 1.8106 (ti/tv = 0.8332)
   p-inv = 0.0410 
 
   Model = HKY+G
   partition = 010010
   -lnL = 14067.9480
   K = 153
   freqA = 0.3826 
   freqC = 0.1799 
   freqG = 0.1725 
   freqT = 0.2650 
   kappa = 1.9020 (ti/tv = 0.8755)
   gamma shape = 1.5820 
 
   Model = HKY+I+G
   partition = 010010
   -lnL = 14066.9974
   K = 154
   freqA = 0.3830 
   freqC = 0.1795 
   freqG = 0.1722 
   freqT = 0.2653 
   kappa = 1.9088 (ti/tv = 0.8779)
   p-inv = 0.0120
   gamma shape = 1.7240 
 
   Model = SYM
   partition = 012345
   -lnL = 14452.0514
   K = 153
   R(a) [AC] =  1.6163
   R(b) [AG] =  1.8622
   R(c) [AT] =  1.0719
   R(d) [CG] =  0.8853
   R(e) [CT] =  1.6898
   R(f) [GT] =  1.0000 
 
   Model = SYM+I
   partition = 012345
   -lnL = 14403.1881
   K = 154
   R(a) [AC] =  1.6288
   R(b) [AG] =  1.8783
   R(c) [AT] =  1.0387
   R(d) [CG] =  0.8934
   R(e) [CT] =  1.7029
   R(f) [GT] =  1.0000
   p-inv = 0.0430 
 
   Model = SYM+G
   partition = 012345
   -lnL = 14260.9158
   K = 154
   R(a) [AC] =  1.7456
   R(b) [AG] =  2.0773
   R(c) [AT] =  1.0916
   R(d) [CG] =  0.7701
   R(e) [CT] =  1.7290
   R(f) [GT] =  1.0000
   gamma shape = 1.6420 
 
   Model = SYM+I+G
   partition = 012345
   -lnL = 14266.9487
   K = 155
   R(a) [AC] =  1.7337
   R(b) [AG] =  2.0773
   R(c) [AT] =  1.0875
   R(d) [CG] =  0.7607
   R(e) [CT] =  1.7281
   R(f) [GT] =  1.0000
   p-inv = 0.0010
   gamma shape = 1.6110 
 
   Model = GTR
   partition = 012345
   -lnL = 14195.9871
   K = 156
   freqA = 0.3758 
   freqC = 0.1606 
   freqG = 0.1704 
   freqT = 0.2932 
   R(a) [AC] =  1.5446
   R(b) [AG] =  1.7771
   R(c) [AT] =  0.5779
   R(d) [CG] =  1.0868
   R(e) [CT] =  1.7199
   R(f) [GT] =  1.0000 
 
   Model = GTR+I
   partition = 012345
   -lnL = 14128.2372
   K = 157
   freqA = 0.3786 
   freqC = 0.1599 
   freqG = 0.1658 
   freqT = 0.2958 
   R(a) [AC] =  1.5346
   R(b) [AG] =  1.8379
   R(c) [AT] =  0.5293
   R(d) [CG] =  1.1174
   R(e) [CT] =  1.7042
   R(f) [GT] =  1.0000
   p-inv = 0.0390 
 
   Model = GTR+G
   partition = 012345
   -lnL = 13982.8509
   K = 157
   freqA = 0.3841 
   freqC = 0.1567 
   freqG = 0.1596 
   freqT = 0.2997 
   R(a) [AC] =  1.5095
   R(b) [AG] =  1.8849
   R(c) [AT] =  0.4188
   R(d) [CG] =  1.1498
   R(e) [CT] =  1.6971
   R(f) [GT] =  1.0000
   gamma shape = 1.5280 
 
   Model = GTR+I+G
   partition = 012345
   -lnL = 13978.0215
   K = 158
   freqA = 0.3852 
   freqC = 0.1555 
   freqG = 0.1584 
   freqT = 0.3010 
   R(a) [AC] =  1.5179
   R(b) [AG] =  1.8950
   R(c) [AT] =  0.4061
   R(d) [CG] =  1.1770
   R(e) [CT] =  1.7040
   R(f) [GT] =  1.0000
   p-inv = 0.0190
   gamma shape = 1.7800 
 
  Best-fit models should be reoptimized for comparison with unconstrained likelihood
 
Computation of likelihood scores completed. It took 00h:10:16:08.
 


---------------------------------------------------------------
*                                                             *
*             AKAIKE INFORMATION CRITERION (AIC)              *
*                                                             *
---------------------------------------------------------------
 
 Model selected: 
   Model = GTR+I+G
   partition = 012345
   -lnL = 13978.0215
   K = 158
   freqA = 0.3852 
   freqC = 0.1555 
   freqG = 0.1584 
   freqT = 0.3010 
   R(a) [AC] =  1.5179
   R(b) [AG] =  1.8950
   R(c) [AT] =  0.4061
   R(d) [CG] =  1.1770
   R(e) [CT] =  1.7040
   R(f) [GT] =  1.0000
   p-inv = 0.0190
   gamma shape = 1.7800 
 
Tree for the best AIC model = ((Chara_vulgaris:0.01148378,Nitella_hyalina:0.00176302):0.21866630,((Roya_obtusa:0.33801872,Mesostigma_viride:1.86839424):0.31911634,(Entransia_fimbriata:1.08811294,(Chlorokybus_atmophyticus:0.93668878,Chaetosphaeridium_globosum:0.64917405):0.21207438):0.13851814):0.09957900,((Marchantia_polymorpha:0.00539542,(Treubia_lacunosa:0.03912581,Pleurozia_purpurea:0.05025267):0.01049173):0.04499992,((Huperzia_squarrosa:0.18605783,(Sphagnum_palustre:0.06000527,(Tetraphis_pellucida:0.01373290,(Buxbaumia_aphylla:0.04853495,(Atrichum_angustatum:0.02145938,((Funaria_hygrometrica:0.00000014,Physcomitrella_patens:0.00210824):0.00426475,(Bartramia_pomiformis:0.00240824,((Orthotrichum_stellatum:0.00000012,Ulota_hutchinsiae:0.00207691):0.01431064,(Ptychomnion_cygnisetum:0.03160955,(Climacium_americanum:0.00000013,(Hypnum_imponens:0.00000012,Anomodon_rugelii:0.00626233):0.00000012):0.00650695):0.00873192):0.00439614):0.00606381):0.01796128):0.00288524):0.00611371):0.02001415):0.02827944):0.00571317,((Silene_latifolia:0.05379739,(Beta_vulgaris_subsp_maritima:0.00000012,(Beta_macrocarpa:0.00000002,Beta_vulgaris_subsp_vulgaris:0.00000001):0.00111985):0.04114673):0.00795401,((Vaccinium_macrocarpon:0.01494132,(((Boea_hygrometrica:0.01496335,(Mimulus_guttatus:0.00829179,(Salvia_miltiorrhiza:0.00000465,Ajuga_reptans:0.40962616):0.01229351):0.00475755):0.01927221,(Asclepias_syriaca:0.00825985,Rhazya_stricta:0.00391496):0.00682789):0.00364757,(Helianthus_annuus:0.10558352,(Nicotiana_tabacum:0.01561244,Daucus_carota_subsp_sativus:0.02763359):0.00199911):0.00351112):0.00499063):0.00339655,((Nelumbo_nucifera:0.00433801,(Liriodendron_tulipifera:0.01756529,((Amborella_trichopoda|rps4:0.01044089,Cycas_taitungensis:0.15525886):0.02593774,(Spirodela_polyrhiza:0.03603529,(Phoenix_dactylifera:0.00885978,((Triticum_aestivum:0.00093313,(Triticum_timopheevii:0.00000001,Aegilops_speltoides:0.00000004):0.00000004):0.02097846,((Sorghum_bicolor:0.00192303,(Zea_luxurians:0.00093507,(Tripsacum_dactyloides:0.00094278,(Zea_perennis:0.00000001,(Zea_mays_subsp_mays:0.00000001,Zea_mays_subsp_parviglumis:0.00000001):0.00000001):0.00093375):0.00000007):0.00096516):0.01588859,(Oryza_rufipogon:0.00000001,(Oryza_sativa_Japonica_Group:0.00000005,Oryza_sativa_Indica_Group:0.00000006):0.00000001):0.00423637):0.01650761):0.01877005):0.04258641):0.01380859):0.00272529):0.00106515):0.00655476,(((Carica_papaya:0.01980825,(Batis_maritima:0.01245992,(Arabidopsis_thaliana:0.00281756,(Brassica_juncea:0.00000005,(Brassica_carinata:0.00093681,(Brassica_napus:0.00000005,(Brassica_oleracea:0.00000007,(Brassica_rapa_subsp_campestris:0.00000001,Raphanus_sativus:0.00187560):0.00000001):0.00000007):0.00000007):0.00000005):0.00189036):0.03399633):0.00779520):0.00312800,((Lotus_japonicus:0.00552305,(Millettia_pinnata:0.00553666,(Glycine_max:0.00000001,(Vigna_angularis:0.00091861,Vigna_radiata:0.00183099):0.00552705):0.00834723):0.00553384):0.01899906,(Citrullus_lanatus:0.00440840,(Cucumis_sativus:0.02561903,Cucurbita_pepo:0.02645264):0.00897758):0.01382474):0.00041580):0.00104798,(Ricinus_communis:0.01993398,Vitis_vinifera:0.00849426):0.00093036):0.00183746):0.00207514):0.05703807):0.83190408):0.00973765):0.19757528);
 
 
* AIC MODEL SELECTION : Selection uncertainty
 
Model             -lnL    K      AIC       delta       weight   cumWeight
------------------------------------------------------------------------- 
GTR+I+G     13978.02154   158  28272.043080   0.000000    0.978739   0.978739 
GTR+G       13982.85091   157  28279.701820   7.658740    0.021261   1.000000 
HKY+G       14067.94797   153  28441.895940  169.852860   1.28e-037   1.000000 
HKY+I+G     14066.99740   154  28441.994800  169.951720   1.22e-037   1.000000 
GTR+I       14128.23720   157  28570.474400  298.431320   1.54e-065   1.000000 
F81+G       14151.85506   152  28607.710120  335.667040   1.26e-073   1.000000 
F81+I+G     14151.47994   153  28608.959880  336.916800   6.76e-074   1.000000 
GTR         14195.98707   156  28703.974140  431.931060   1.58e-094   1.000000 
HKY+I       14211.96405   153  28729.928100  457.885020   3.65e-100   1.000000 
SYM+G       14260.91578   154  28829.831560  557.788480   7.39e-122   1.000000 
HKY         14269.37298   152  28842.745960  570.702880   1.16e-124   1.000000 
SYM+I+G     14266.94873   155  28843.897460  571.854380   6.52e-125   1.000000 
F81+I       14288.88760   152  28881.775200  609.732120   3.88e-133   1.000000 
K80+G       14301.75120   150  28903.502400  631.459320   7.43e-138   1.000000 
K80+I+G     14301.73093   151  28905.461860  633.418780   2.79e-138   1.000000 
F81         14343.54582   151  28989.091640  717.048560   1.93e-156   1.000000 
JC+G        14349.52473   149  28997.049460  725.006380   3.61e-158   1.000000 
JC+I+G      14349.50346   150  28999.006920  726.963840   1.36e-158   1.000000 
SYM+I       14403.18811   154  29114.376220  842.333140   1.20e-183   1.000000 
K80+I       14437.16519   150  29174.330380  902.287300   1.15e-196   1.000000 
SYM         14452.05142   153  29210.102840  938.059760   1.97e-204   1.000000 
JC+I        14479.82855   149  29257.657100  985.614020   9.27e-215   1.000000 
K80         14484.99893   149  29267.997860  995.954780   5.27e-217   1.000000 
JC          14527.77941   148  29351.558820  1079.515740   0.00e+000   1.000000
-------------------------------------------------------------------------
-lnL:	negative log likelihod
 K:	number of estimated parameters
 AIC:	Akaike Information Criterion
 delta:	AIC difference
 weight:	AIC weight
 cumWeight:	cumulative AIC weight
 
 
* AIC MODEL SELECTION : Confidence interval
 
There are 24 models in the 100% confidence interval: [ GTR+I+G GTR+G HKY+G HKY+I+G GTR+I F81+G F81+I+G GTR HKY+I SYM+G HKY SYM+I+G F81+I K80+G K80+I+G F81 JC+G JC+I+G SYM+I K80+I SYM JC+I K80 JC ] 
 
 
* AIC MODEL SELECTION : Best Model's command line
 
phyml  -i /tmp/jmodeltest3597377703016821108.phy -d nt -n 1 -b 0 --run_id GTR+I+G -m 012345 -f m -v e -c 4 -a e --no_memory_check -o tlr -s SPR
 
 
 
---------------------------------------------------------------
*                                                             *
*                    MODEL AVERAGED PHYLOGENY                 *
*                                                             *
---------------------------------------------------------------
 
Selection criterion: . . . . AIC
Confidence interval: . . . . 1.00
Consensus type:. . . . . . . 50% majority rule
 
 
Using 24 models in the 1.00 confidence interval = GTR+I+G GTR+G HKY+G HKY+I+G GTR+I F81+G F81+I+G GTR HKY+I SYM+G HKY SYM+I+G F81+I K80+G K80+I+G F81 JC+G JC+I+G SYM+I K80+I SYM JC+I K80 JC  
 
Species in order:
 
    1. Chara_vulgaris
    2. Nitella_hyalina
    3. Roya_obtusa
    4. Mesostigma_viride
    5. Entransia_fimbriata
    6. Chlorokybus_atmophyticus
    7. Chaetosphaeridium_globosum
    8. Marchantia_polymorpha
    9. Treubia_lacunosa
    10. Pleurozia_purpurea
    11. Huperzia_squarrosa
    12. Sphagnum_palustre
    13. Tetraphis_pellucida
    14. Buxbaumia_aphylla
    15. Atrichum_angustatum
    16. Funaria_hygrometrica
    17. Physcomitrella_patens
    18. Bartramia_pomiformis
    19. Orthotrichum_stellatum
    20. Ulota_hutchinsiae
    21. Ptychomnion_cygnisetum
    22. Climacium_americanum
    23. Hypnum_imponens
    24. Anomodon_rugelii
    25. Silene_latifolia
    26. Beta_vulgaris_subsp_maritima
    27. Beta_macrocarpa
    28. Beta_vulgaris_subsp_vulgaris
    29. Vaccinium_macrocarpon
    30. Boea_hygrometrica
    31. Mimulus_guttatus
    32. Salvia_miltiorrhiza
    33. Ajuga_reptans
    34. Asclepias_syriaca
    35. Rhazya_stricta
    36. Helianthus_annuus
    37. Nicotiana_tabacum
    38. Daucus_carota_subsp_sativus
    39. Nelumbo_nucifera
    40. Liriodendron_tulipifera
    41. Amborella_trichopoda|rps4
    42. Cycas_taitungensis
    43. Spirodela_polyrhiza
    44. Phoenix_dactylifera
    45. Triticum_aestivum
    46. Triticum_timopheevii
    47. Aegilops_speltoides
    48. Sorghum_bicolor
    49. Zea_luxurians
    50. Tripsacum_dactyloides
    51. Zea_perennis
    52. Zea_mays_subsp_mays
    53. Zea_mays_subsp_parviglumis
    54. Oryza_rufipogon
    55. Oryza_sativa_Japonica_Group
    56. Oryza_sativa_Indica_Group
    57. Carica_papaya
    58. Batis_maritima
    59. Arabidopsis_thaliana
    60. Brassica_juncea
    61. Brassica_carinata
    62. Brassica_napus
    63. Brassica_oleracea
    64. Brassica_rapa_subsp_campestris
    65. Raphanus_sativus
    66. Lotus_japonicus
    67. Millettia_pinnata
    68. Glycine_max
    69. Vigna_angularis
    70. Vigna_radiata
    71. Citrullus_lanatus
    72. Cucumis_sativus
    73. Cucurbita_pepo
    74. Ricinus_communis
    75. Vitis_vinifera
 
Bipartitions included in the consensus tree
 
    123456789111111111122222222223333333333444444444455555555556666666666777777
             012345678901234567890123456789012345678901234567890123456789012345
    *************************************************************************** ( 1.0 )
    **------------------------------------------------------------------------- ( 1.0 )
    --*****-------------------------------------------------------------------- ( 0.97874 )
    --**----------------------------------------------------------------------- ( 1.0 )
    ----***-------------------------------------------------------------------- ( 0.97874 )
    -----**-------------------------------------------------------------------- ( 0.97874 )
    -------******************************************************************** ( 1.0 )
    -------***----------------------------------------------------------------- ( 1.0 )
    --------**----------------------------------------------------------------- ( 1.0 )
    ----------***************************************************************** ( 1.0 )
    ----------**************--------------------------------------------------- ( 1.0 )
    -----------*************--------------------------------------------------- ( 1.0 )
    ------------************--------------------------------------------------- ( 1.0 )
    -------------***********--------------------------------------------------- ( 1.0 )
    --------------**********--------------------------------------------------- ( 1.0 )
    ---------------*********--------------------------------------------------- ( 1.0 )
    ---------------**---------------------------------------------------------- ( 1.0 )
    -----------------*******--------------------------------------------------- ( 1.0 )
    ------------------******--------------------------------------------------- ( 1.0 )
    ------------------**------------------------------------------------------- ( 1.0 )
    --------------------****--------------------------------------------------- ( 1.0 )
    ---------------------***--------------------------------------------------- ( 1.0 )
    ----------------------**--------------------------------------------------- ( 0.97874 )
    ------------------------*************************************************** ( 1.0 )
    ------------------------****----------------------------------------------- ( 1.0 )
    -------------------------***----------------------------------------------- ( 1.0 )
    --------------------------**----------------------------------------------- ( 1.0 )
    ----------------------------*********************************************** ( 1.0 )
    ----------------------------**********------------------------------------- ( 1.0 )
    -----------------------------*********------------------------------------- ( 1.0 )
    -----------------------------******---------------------------------------- ( 1.0 )
    -----------------------------****------------------------------------------ ( 1.0 )
    ------------------------------***------------------------------------------ ( 1.0 )
    -------------------------------**------------------------------------------ ( 1.0 )
    ---------------------------------**---------------------------------------- ( 1.0 )
    -----------------------------------***------------------------------------- ( 1.0 )
    ------------------------------------**------------------------------------- ( 1.0 )
    --------------------------------------************************************* ( 1.0 )
    --------------------------------------******************------------------- ( 1.0 )
    ---------------------------------------*****************------------------- ( 1.0 )
    ----------------------------------------****************------------------- ( 1.0 )
    ----------------------------------------**--------------------------------- ( 1.0 )
    ------------------------------------------**************------------------- ( 1.0 )
    -------------------------------------------*************------------------- ( 1.0 )
    --------------------------------------------************------------------- ( 1.0 )
    --------------------------------------------***---------------------------- ( 1.0 )
    ---------------------------------------------**---------------------------- ( 1.0 )
    -----------------------------------------------*********------------------- ( 1.0 )
    -----------------------------------------------******---------------------- ( 1.0 )
    ------------------------------------------------*****---------------------- ( 1.0 )
    -------------------------------------------------****---------------------- ( 1.0 )
    --------------------------------------------------***---------------------- ( 1.0 )
    ---------------------------------------------------**---------------------- ( 0.97874 )
    -----------------------------------------------------***------------------- ( 1.0 )
    ------------------------------------------------------**------------------- ( 1.0 )
    --------------------------------------------------------******************* ( 1.0 )
    --------------------------------------------------------*****************-- ( 1.0 )
    --------------------------------------------------------*********---------- ( 1.0 )
    ---------------------------------------------------------********---------- ( 1.0 )
    ----------------------------------------------------------*******---------- ( 1.0 )
    -----------------------------------------------------------******---------- ( 1.0 )
    ------------------------------------------------------------*****---------- ( 0.97874 )
    -------------------------------------------------------------****---------- ( 0.97874 )
    --------------------------------------------------------------***---------- ( 0.97874 )
    ---------------------------------------------------------------**---------- ( 0.97874 )
    -----------------------------------------------------------------********-- ( 1.0 )
    -----------------------------------------------------------------*****----- ( 1.0 )
    ------------------------------------------------------------------****----- ( 1.0 )
    -------------------------------------------------------------------***----- ( 1.0 )
    --------------------------------------------------------------------**----- ( 1.0 )
    ----------------------------------------------------------------------***-- ( 1.0 )
    -----------------------------------------------------------------------**-- ( 1.0 )
    -------------------------------------------------------------------------** ( 1.0 )

 
            +-----------75 Chaetosphaeridium_globosum
        +-145
        |   +-----------------74 Chlorokybus_atmophyticus
    +-146
    |   +---------------------73 Entransia_fimbriata
+-147
|   |     +-------------------------------------72 Mesostigma_viride
|   +---144
|         +-----71 Roya_obtusa
|
|           +--70 Pleurozia_purpurea
|       +-141
|       |   +--69 Treubia_lacunosa
|   +-142
|   |   +--68 Marchantia_polymorpha
+-143
|   |                                +--67 Beta_vulgaris_subsp_vulgaris
|   |                            +-136
|   |                            |   +--66 Beta_macrocarpa
|   |                        +-137
|   |                        |   +--65 Beta_vulgaris_subsp_maritima
|   |                    +-138
|   |                    |   +--64 Silene_latifolia
|   |   +--------------139
|   |   |                |                   +--63 Daucus_carota_subsp_sativus
|   |   |                |               +-131
|   |   |                |               |   +--62 Nicotiana_tabacum
|   |   |                |           +-132
|   |   |                |           |   +--61 Helianthus_annuus
|   |   |                |       +-133
|   |   |                |       |   |               +------60 Ajuga_reptans
|   |   |                |       |   |           +-127
|   |   |                |       |   |           |   +--59 Salvia_miltiorrhiza
|   |   |                |       |   |       +-128
|   |   |                |       |   |       |   +--58 Mimulus_guttatus
|   |   |                |       |   |   +-129
|   |   |                |       |   |   |   +--57 Boea_hygrometrica
|   |   |                |       |   +-130
|   |   |                |       |       |   +--56 Rhazya_stricta
|   |   |                |       |       +-126
|   |   |                |       |           +--55 Asclepias_syriaca
|   |   |                |   +-134
|   |   |                |   |   +--54 Vaccinium_macrocarpon
|   |   |                +-135
|   |   |                    |                   +--53 Cycas_taitungensis
|   |   |                    |               +-121
|   |   |                    |               |   +--52 Amborella_trichopoda|rps4
|   |   |                    |           +-122
|   |   |                    |           |   |                                   +--51 Zea_mays_subsp_parviglumis
|   |   |                    |           |   |                               +-112
|   |   |                    |           |   |                               |   +--50 Zea_mays_subsp_mays
|   |   |                    |           |   |                           +-113
|   |   |                    |           |   |                           |   +--49 Zea_perennis
|   |   |                    |           |   |                       +-114
|   |   |                    |           |   |                       |   +--48 Tripsacum_dactyloides
|   |   |                    |           |   |                   +-115
|   |   |                    |           |   |                   |   +--47 Zea_luxurians
|   |   |                    |           |   |               +-116
|   |   |                    |           |   |               |   +--46 Sorghum_bicolor
|   |   |                    |           |   |           +-117
|   |   |                    |           |   |           |   |       +--45 Oryza_sativa_Indica_Group
|   |   |                    |           |   |           |   |   +-110
|   |   |                    |           |   |           |   |   |   +--44 Oryza_sativa_Japonica_Group
|   |   |                    |           |   |           |   +-111
|   |   |                    |           |   |           |       +--43 Oryza_rufipogon
|   |   |                    |           |   |       +-118
|   |   |                    |           |   |       |   |       +--42 Aegilops_speltoides
|   |   |                    |           |   |       |   |   +-108
|   |   |                    |           |   |       |   |   |   +--41 Triticum_timopheevii
|   |   |                    |           |   |       |   +-109
|   |   |                    |           |   |       |       +--40 Triticum_aestivum
|   |   |                    |           |   |   +-119
|   |   |                    |           |   |   |   +--39 Phoenix_dactylifera
|   |   |                    |           |   +-120
|   |   |                    |           |       +--38 Spirodela_polyrhiza
|   |   |                    |       +-123
|   |   |                    |       |   +--37 Liriodendron_tulipifera
|   |   |                    |   +-124
|   |   |                    |   |   +--36 Nelumbo_nucifera
|   |   |                    +-125
|   |   |                        |       +--35 Vitis_vinifera
|   |   |                        |   +-106
|   |   |                        |   |   +--34 Ricinus_communis
|   |   |                        +-107
|   |   |                            |                                   +--33 Raphanus_sativus
|   |   |                            |                               +--97
|   |   |                            |                               |   +--32 Brassica_rapa_subsp_campestris
|   |   |                            |                           +--98
|   |   |                            |                           |   +--31 Brassica_oleracea
|   |   |                            |                       +--99
|   |   |                            |                       |   +--30 Brassica_napus
|   |   |                            |                   +-100
|   |   |                            |                   |   +--29 Brassica_carinata
|   |   |                            |               +-101
|   |   |                            |               |   +--28 Brassica_juncea
|   |   |                            |           +-102
|   |   |                            |           |   +--27 Arabidopsis_thaliana
|   |   |                            |       +-103
|   |   |                            |       |   +--26 Batis_maritima
|   |   |                            |   +-104
|   |   |                            |   |   +--25 Carica_papaya
|   |   |                            +-105
|   |   |                                |                   +--24 Vigna_radiata
|   |   |                                |               +--92
|   |   |                                |               |   +--23 Vigna_angularis
|   |   |                                |           +--93
|   |   |                                |           |   +--22 Glycine_max
|   |   |                                |       +--94
|   |   |                                |       |   +--21 Millettia_pinnata
|   |   |                                |   +--95
|   |   |                                |   |   +--20 Lotus_japonicus
|   |   |                                +--96
|   |   |                                    |       +--19 Cucurbita_pepo
|   |   |                                    |   +--90
|   |   |                                    |   |   +--18 Cucumis_sativus
|   |   |                                    +--91
|   |   |                                        +--17 Citrullus_lanatus
|   +-140
|       |                                           +--16 Anomodon_rugelii
|       |                                       +--79
|       |                                       |   +--15 Hypnum_imponens
|       |                                   +--80
|       |                                   |   +--14 Climacium_americanum
|       |                               +--81
|       |                               |   +--13 Ptychomnion_cygnisetum
|       |                           +--82
|       |                           |   |   +--12 Ulota_hutchinsiae
|       |                           |   +--78
|       |                           |       +--11 Orthotrichum_stellatum
|       |                       +--83
|       |                       |   +--10 Bartramia_pomiformis
|       |                   +--84
|       |                   |   |   +---9 Physcomitrella_patens
|       |                   |   +--77
|       |                   |       +---8 Funaria_hygrometrica
|       |               +--85
|       |               |   +---7 Atrichum_angustatum
|       |           +--86
|       |           |   +---6 Buxbaumia_aphylla
|       |       +--87
|       |       |   +---5 Tetraphis_pellucida
|       |   +--88
|       |   |   +---4 Sphagnum_palustre
|       +--89
|           +---3 Huperzia_squarrosa
|
|   +---2 Nitella_hyalina
+--76
    +---1 Chara_vulgaris

 
((Chara_vulgaris:0.0114837800,Nitella_hyalina:0.0017630200):1.0000:0.2186663000,(((Huperzia_squarrosa:0.1860578300,(Sphagnum_palustre:0.0600052700,(Tetraphis_pellucida:0.0137329000,(Buxbaumia_aphylla:0.0485349500,(Atrichum_angustatum:0.0214593800,((Funaria_hygrometrica:0.0000001400,Physcomitrella_patens:0.0021082400):1.0000:0.0042647500,(Bartramia_pomiformis:0.0024082400,((Orthotrichum_stellatum:0.0000001200,Ulota_hutchinsiae:0.0020769100):1.0000:0.0143106400,(Ptychomnion_cygnisetum:0.0316095500,(Climacium_americanum:0.0000001300,(Hypnum_imponens:0.0000001200,Anomodon_rugelii:0.0062623300):0.9787:0.0000001200):1.0000:0.0065069500):1.0000:0.0087319200):1.0000:0.0043961400):1.0000:0.0060638100):1.0000:0.0179612800):1.0000:0.0028852400):1.0000:0.0061137100):1.0000:0.0200141500):1.0000:0.0282794400):1.0000:0.0057131700,(((((((Citrullus_lanatus:0.0044084000,(Cucumis_sativus:0.0256190300,Cucurbita_pepo:0.0264526400):1.0000:0.0089775800):1.0000:0.0138247400,(Lotus_japonicus:0.0055230500,(Millettia_pinnata:0.0055366600,(Glycine_max:0.0000000100,(Vigna_angularis:0.0009186100,Vigna_radiata:0.0018309900):1.0000:0.0055270500):1.0000:0.0083472300):1.0000:0.0055338400):1.0000:0.0189990600):1.0000:0.0004158000,(Carica_papaya:0.0198082500,(Batis_maritima:0.0124599200,(Arabidopsis_thaliana:0.0028175600,(Brassica_juncea:0.0000000500,(Brassica_carinata:0.0009368100,(Brassica_napus:0.0000000500,(Brassica_oleracea:0.0000000700,(Brassica_rapa_subsp_campestris:0.0000000100,Raphanus_sativus:0.0018756000):0.9787:0.0000000100):0.9787:0.0000000700):0.9787:0.0000000700):0.9787:0.0000000500):1.0000:0.0018903600):1.0000:0.0339963300):1.0000:0.0077952000):1.0000:0.0031280000):1.0000:0.0010479800,(Ricinus_communis:0.0199339800,Vitis_vinifera:0.0084942600):1.0000:0.0009303600):1.0000:0.0018374600,(Nelumbo_nucifera:0.0043380100,(Liriodendron_tulipifera:0.0175652900,((Spirodela_polyrhiza:0.0360352900,(Phoenix_dactylifera:0.0088597800,((Triticum_aestivum:0.0009331300,(Triticum_timopheevii:0.0000000100,Aegilops_speltoides:0.0000000400):1.0000:0.0000000400):1.0000:0.0209784600,((Oryza_rufipogon:0.0000000100,(Oryza_sativa_Japonica_Group:0.0000000500,Oryza_sativa_Indica_Group:0.0000000600):1.0000:0.0000000100):1.0000:0.0042363700,(Sorghum_bicolor:0.0019230300,(Zea_luxurians:0.0009350700,(Tripsacum_dactyloides:0.0009427800,(Zea_perennis:0.0000000100,(Zea_mays_subsp_mays:0.0000000100,Zea_mays_subsp_parviglumis:0.0000000100):0.9787:0.0000000100):1.0000:0.0009337500):1.0000:0.0000000700):1.0000:0.0009651600):1.0000:0.0158885900):1.0000:0.0165076100):1.0000:0.0187700500):1.0000:0.0425864100):1.0000:0.0138085900,(Amborella_trichopoda|rps4:0.0104408900,Cycas_taitungensis:0.1552588600):1.0000:0.0259377400):1.0000:0.0027252900):1.0000:0.0010651500):1.0000:0.0065547600):1.0000:0.0020751400,(Vaccinium_macrocarpon:0.0149413200,(((Asclepias_syriaca:0.0082598500,Rhazya_stricta:0.0039149600):1.0000:0.0068278900,(Boea_hygrometrica:0.0149633500,(Mimulus_guttatus:0.0082917900,(Salvia_miltiorrhiza:0.0000046500,Ajuga_reptans:0.4096261600):1.0000:0.0122935100):1.0000:0.0047575500):1.0000:0.0192722100):1.0000:0.0036475700,(Helianthus_annuus:0.1055835200,(Nicotiana_tabacum:0.0156124400,Daucus_carota_subsp_sativus:0.0276335900):1.0000:0.0019991100):1.0000:0.0035111200):1.0000:0.0049906300):1.0000:0.0033965500):1.0000:0.0570380700,(Silene_latifolia:0.0537973900,(Beta_vulgaris_subsp_maritima:0.0000001200,(Beta_macrocarpa:0.0000000200,Beta_vulgaris_subsp_vulgaris:0.0000000100):1.0000:0.0011198500):1.0000:0.0411467300):1.0000:0.0079540100):1.0000:0.8319040800):1.0000:0.0097376500,(Marchantia_polymorpha:0.0053954200,(Treubia_lacunosa:0.0391258100,Pleurozia_purpurea:0.0502526700):1.0000:0.0104917300):1.0000:0.0449999200):1.0000:0.1975752800,((Roya_obtusa:0.3380187200,Mesostigma_viride:1.8683942400):1.0000:0.3191163400,(Entransia_fimbriata:1.0881129400,(Chlorokybus_atmophyticus:0.9366887800,Chaetosphaeridium_globosum:0.6491740500):0.9787:0.2120743800):0.9787:0.1385181400):0.9787:0.0995790000);
 
Note: this tree is unrooted. Branch lengths are the expected number of substitutions per site. Labels next to parentheses represent phylogenetic uncertainty due to model selection (see documentation)


---------------------------------------------------------------
*                                                             *
*             BAYESIAN INFORMATION CRITERION (BIC)            *
*                                                             *
---------------------------------------------------------------
 
 Sample size: 1050.0
 
 Model selected: 
   Model = GTR+I+G
   partition = 012345
   -lnL = 13978.0215
   K = 158
   freqA = 0.3852 
   freqC = 0.1555 
   freqG = 0.1584 
   freqT = 0.3010 
   R(a) [AC] =  1.5179
   R(b) [AG] =  1.8950
   R(c) [AT] =  0.4061
   R(d) [CG] =  1.1770
   R(e) [CT] =  1.7040
   R(f) [GT] =  1.0000
   p-inv = 0.0190
   gamma shape = 1.7800 
 
Tree for the best BIC model = ((Chara_vulgaris:0.01148378,Nitella_hyalina:0.00176302):0.21866630,((Roya_obtusa:0.33801872,Mesostigma_viride:1.86839424):0.31911634,(Entransia_fimbriata:1.08811294,(Chlorokybus_atmophyticus:0.93668878,Chaetosphaeridium_globosum:0.64917405):0.21207438):0.13851814):0.09957900,((Marchantia_polymorpha:0.00539542,(Treubia_lacunosa:0.03912581,Pleurozia_purpurea:0.05025267):0.01049173):0.04499992,((Huperzia_squarrosa:0.18605783,(Sphagnum_palustre:0.06000527,(Tetraphis_pellucida:0.01373290,(Buxbaumia_aphylla:0.04853495,(Atrichum_angustatum:0.02145938,((Funaria_hygrometrica:0.00000014,Physcomitrella_patens:0.00210824):0.00426475,(Bartramia_pomiformis:0.00240824,((Orthotrichum_stellatum:0.00000012,Ulota_hutchinsiae:0.00207691):0.01431064,(Ptychomnion_cygnisetum:0.03160955,(Climacium_americanum:0.00000013,(Hypnum_imponens:0.00000012,Anomodon_rugelii:0.00626233):0.00000012):0.00650695):0.00873192):0.00439614):0.00606381):0.01796128):0.00288524):0.00611371):0.02001415):0.02827944):0.00571317,((Silene_latifolia:0.05379739,(Beta_vulgaris_subsp_maritima:0.00000012,(Beta_macrocarpa:0.00000002,Beta_vulgaris_subsp_vulgaris:0.00000001):0.00111985):0.04114673):0.00795401,((Vaccinium_macrocarpon:0.01494132,(((Boea_hygrometrica:0.01496335,(Mimulus_guttatus:0.00829179,(Salvia_miltiorrhiza:0.00000465,Ajuga_reptans:0.40962616):0.01229351):0.00475755):0.01927221,(Asclepias_syriaca:0.00825985,Rhazya_stricta:0.00391496):0.00682789):0.00364757,(Helianthus_annuus:0.10558352,(Nicotiana_tabacum:0.01561244,Daucus_carota_subsp_sativus:0.02763359):0.00199911):0.00351112):0.00499063):0.00339655,((Nelumbo_nucifera:0.00433801,(Liriodendron_tulipifera:0.01756529,((Amborella_trichopoda|rps4:0.01044089,Cycas_taitungensis:0.15525886):0.02593774,(Spirodela_polyrhiza:0.03603529,(Phoenix_dactylifera:0.00885978,((Triticum_aestivum:0.00093313,(Triticum_timopheevii:0.00000001,Aegilops_speltoides:0.00000004):0.00000004):0.02097846,((Sorghum_bicolor:0.00192303,(Zea_luxurians:0.00093507,(Tripsacum_dactyloides:0.00094278,(Zea_perennis:0.00000001,(Zea_mays_subsp_mays:0.00000001,Zea_mays_subsp_parviglumis:0.00000001):0.00000001):0.00093375):0.00000007):0.00096516):0.01588859,(Oryza_rufipogon:0.00000001,(Oryza_sativa_Japonica_Group:0.00000005,Oryza_sativa_Indica_Group:0.00000006):0.00000001):0.00423637):0.01650761):0.01877005):0.04258641):0.01380859):0.00272529):0.00106515):0.00655476,(((Carica_papaya:0.01980825,(Batis_maritima:0.01245992,(Arabidopsis_thaliana:0.00281756,(Brassica_juncea:0.00000005,(Brassica_carinata:0.00093681,(Brassica_napus:0.00000005,(Brassica_oleracea:0.00000007,(Brassica_rapa_subsp_campestris:0.00000001,Raphanus_sativus:0.00187560):0.00000001):0.00000007):0.00000007):0.00000005):0.00189036):0.03399633):0.00779520):0.00312800,((Lotus_japonicus:0.00552305,(Millettia_pinnata:0.00553666,(Glycine_max:0.00000001,(Vigna_angularis:0.00091861,Vigna_radiata:0.00183099):0.00552705):0.00834723):0.00553384):0.01899906,(Citrullus_lanatus:0.00440840,(Cucumis_sativus:0.02561903,Cucurbita_pepo:0.02645264):0.00897758):0.01382474):0.00041580):0.00104798,(Ricinus_communis:0.01993398,Vitis_vinifera:0.00849426):0.00093036):0.00183746):0.00207514):0.05703807):0.83190408):0.00973765):0.19757528);
 
 
* BIC MODEL SELECTION : Selection uncertainty
 
Model             -lnL    K      BIC       delta       weight   cumWeight
------------------------------------------------------------------------- 
GTR+I+G     13978.02154   158  29055.177260   0.000000    0.794309   0.794309 
GTR+G       13982.85091   157  29057.879455   2.702195    0.205691   1.000000 
HKY+G       14067.94797   153  29200.247393  145.070133   2.50e-032   1.000000 
HKY+I+G     14066.99740   154  29205.302798  150.125538   2.00e-033   1.000000 
GTR+I       14128.23720   157  29348.652035  293.474775   1.49e-064   1.000000 
F81+G       14151.85506   152  29361.105027  305.927767   2.94e-067   1.000000 
F81+I+G     14151.47994   153  29367.311333  312.134073   1.32e-068   1.000000 
GTR         14195.98707   156  29477.195229  422.017969   1.82e-092   1.000000 
HKY+I       14211.96405   153  29488.279553  433.102293   7.13e-095   1.000000 
SYM+G       14260.91578   154  29593.139558  537.962298   1.21e-117   1.000000 
HKY         14269.37298   152  29596.140867  540.963607   2.70e-118   1.000000 
SYM+I+G     14266.94873   155  29612.162004  556.984744   8.96e-122   1.000000 
F81+I       14288.88760   152  29635.170107  579.992847   9.04e-127   1.000000 
K80+G       14301.75120   150  29646.984216  591.806956   2.46e-129   1.000000 
K80+I+G     14301.73093   151  29653.900222  598.722962   7.74e-131   1.000000 
JC+G        14349.52473   149  29735.574731  680.397471   1.42e-148   1.000000 
F81         14343.54582   151  29737.530002  682.352742   5.36e-149   1.000000 
JC+I+G      14349.50346   150  29742.488736  687.311476   4.49e-150   1.000000 
SYM+I       14403.18811   154  29877.684218  822.506958   1.97e-179   1.000000 
K80+I       14437.16519   150  29917.812196  862.634936   3.81e-188   1.000000 
SYM         14452.05142   153  29968.454293  913.277033   3.84e-199   1.000000 
JC+I        14479.82855   149  29996.182371  941.005111   3.66e-205   1.000000 
K80         14484.99893   149  30006.523131  951.345871   2.08e-207   1.000000 
JC          14527.77941   148  30085.127546  1029.950286   0.00e+000   1.000000
-------------------------------------------------------------------------
-lnL:	negative log likelihod
K:	number of estimated parameters
BIC:	Bayesian Information Criterion
delta:	BIC difference
weight:	BIC weight
cumWeight:	cumulative BIC weight
 
 
* BIC MODEL SELECTION : Confidence interval
 
There are 24 models in the 100% confidence interval: [ GTR+I+G GTR+G HKY+G HKY+I+G GTR+I F81+G F81+I+G GTR HKY+I SYM+G HKY SYM+I+G F81+I K80+G K80+I+G JC+G F81 JC+I+G SYM+I K80+I SYM JC+I K80 JC ] 
 
 
* BIC MODEL SELECTION : Best Model's command line
 
phyml  -i /tmp/jmodeltest3597377703016821108.phy -d nt -n 1 -b 0 --run_id GTR+I+G -m 012345 -f m -v e -c 4 -a e --no_memory_check -o tlr -s SPR
 
 
 
---------------------------------------------------------------
*                                                             *
*                    MODEL AVERAGED PHYLOGENY                 *
*                                                             *
---------------------------------------------------------------
 
Selection criterion: . . . . BIC
Confidence interval: . . . . 1.00
Consensus type:. . . . . . . 50% majority rule
 
 
Using 24 models in the 1.00 confidence interval = GTR+I+G GTR+G HKY+G HKY+I+G GTR+I F81+G F81+I+G GTR HKY+I SYM+G HKY SYM+I+G F81+I K80+G K80+I+G JC+G F81 JC+I+G SYM+I K80+I SYM JC+I K80 JC  
 
Species in order:
 
    1. Chara_vulgaris
    2. Nitella_hyalina
    3. Roya_obtusa
    4. Mesostigma_viride
    5. Entransia_fimbriata
    6. Chlorokybus_atmophyticus
    7. Chaetosphaeridium_globosum
    8. Marchantia_polymorpha
    9. Treubia_lacunosa
    10. Pleurozia_purpurea
    11. Huperzia_squarrosa
    12. Sphagnum_palustre
    13. Tetraphis_pellucida
    14. Buxbaumia_aphylla
    15. Atrichum_angustatum
    16. Funaria_hygrometrica
    17. Physcomitrella_patens
    18. Bartramia_pomiformis
    19. Orthotrichum_stellatum
    20. Ulota_hutchinsiae
    21. Ptychomnion_cygnisetum
    22. Climacium_americanum
    23. Hypnum_imponens
    24. Anomodon_rugelii
    25. Silene_latifolia
    26. Beta_vulgaris_subsp_maritima
    27. Beta_macrocarpa
    28. Beta_vulgaris_subsp_vulgaris
    29. Vaccinium_macrocarpon
    30. Boea_hygrometrica
    31. Mimulus_guttatus
    32. Salvia_miltiorrhiza
    33. Ajuga_reptans
    34. Asclepias_syriaca
    35. Rhazya_stricta
    36. Helianthus_annuus
    37. Nicotiana_tabacum
    38. Daucus_carota_subsp_sativus
    39. Nelumbo_nucifera
    40. Liriodendron_tulipifera
    41. Amborella_trichopoda|rps4
    42. Cycas_taitungensis
    43. Spirodela_polyrhiza
    44. Phoenix_dactylifera
    45. Triticum_aestivum
    46. Triticum_timopheevii
    47. Aegilops_speltoides
    48. Sorghum_bicolor
    49. Zea_luxurians
    50. Tripsacum_dactyloides
    51. Zea_perennis
    52. Zea_mays_subsp_mays
    53. Zea_mays_subsp_parviglumis
    54. Oryza_rufipogon
    55. Oryza_sativa_Japonica_Group
    56. Oryza_sativa_Indica_Group
    57. Carica_papaya
    58. Batis_maritima
    59. Arabidopsis_thaliana
    60. Brassica_juncea
    61. Brassica_carinata
    62. Brassica_napus
    63. Brassica_oleracea
    64. Brassica_rapa_subsp_campestris
    65. Raphanus_sativus
    66. Lotus_japonicus
    67. Millettia_pinnata
    68. Glycine_max
    69. Vigna_angularis
    70. Vigna_radiata
    71. Citrullus_lanatus
    72. Cucumis_sativus
    73. Cucurbita_pepo
    74. Ricinus_communis
    75. Vitis_vinifera
 
Bipartitions included in the consensus tree
 
    123456789111111111122222222223333333333444444444455555555556666666666777777
             012345678901234567890123456789012345678901234567890123456789012345
    *************************************************************************** ( 1.0 )
    **------------------------------------------------------------------------- ( 1.0 )
    --*****-------------------------------------------------------------------- ( 0.79431 )
    --**----------------------------------------------------------------------- ( 1.0 )
    ----***-------------------------------------------------------------------- ( 0.79431 )
    -----**-------------------------------------------------------------------- ( 0.79431 )
    -------******************************************************************** ( 1.0 )
    -------***----------------------------------------------------------------- ( 1.0 )
    --------**----------------------------------------------------------------- ( 1.0 )
    ----------***************************************************************** ( 1.0 )
    ----------**************--------------------------------------------------- ( 1.0 )
    -----------*************--------------------------------------------------- ( 1.0 )
    ------------************--------------------------------------------------- ( 1.0 )
    -------------***********--------------------------------------------------- ( 1.0 )
    --------------**********--------------------------------------------------- ( 1.0 )
    ---------------*********--------------------------------------------------- ( 1.0 )
    ---------------**---------------------------------------------------------- ( 1.0 )
    -----------------*******--------------------------------------------------- ( 1.0 )
    ------------------******--------------------------------------------------- ( 1.0 )
    ------------------**------------------------------------------------------- ( 1.0 )
    --------------------****--------------------------------------------------- ( 1.0 )
    ---------------------***--------------------------------------------------- ( 1.0 )
    ----------------------**--------------------------------------------------- ( 0.79431 )
    ------------------------*************************************************** ( 1.0 )
    ------------------------****----------------------------------------------- ( 1.0 )
    -------------------------***----------------------------------------------- ( 1.0 )
    --------------------------**----------------------------------------------- ( 1.0 )
    ----------------------------*********************************************** ( 1.0 )
    ----------------------------**********------------------------------------- ( 1.0 )
    -----------------------------*********------------------------------------- ( 1.0 )
    -----------------------------******---------------------------------------- ( 1.0 )
    -----------------------------****------------------------------------------ ( 1.0 )
    ------------------------------***------------------------------------------ ( 1.0 )
    -------------------------------**------------------------------------------ ( 1.0 )
    ---------------------------------**---------------------------------------- ( 1.0 )
    -----------------------------------***------------------------------------- ( 1.0 )
    ------------------------------------**------------------------------------- ( 1.0 )
    --------------------------------------************************************* ( 1.0 )
    --------------------------------------******************------------------- ( 1.0 )
    ---------------------------------------*****************------------------- ( 1.0 )
    ----------------------------------------****************------------------- ( 1.0 )
    ----------------------------------------**--------------------------------- ( 1.0 )
    ------------------------------------------**************------------------- ( 1.0 )
    -------------------------------------------*************------------------- ( 1.0 )
    --------------------------------------------************------------------- ( 1.0 )
    --------------------------------------------***---------------------------- ( 1.0 )
    ---------------------------------------------**---------------------------- ( 1.0 )
    -----------------------------------------------*********------------------- ( 1.0 )
    -----------------------------------------------******---------------------- ( 1.0 )
    ------------------------------------------------*****---------------------- ( 1.0 )
    -------------------------------------------------****---------------------- ( 1.0 )
    --------------------------------------------------***---------------------- ( 1.0 )
    ---------------------------------------------------**---------------------- ( 0.79431 )
    -----------------------------------------------------***------------------- ( 1.0 )
    ------------------------------------------------------**------------------- ( 1.0 )
    --------------------------------------------------------******************* ( 1.0 )
    --------------------------------------------------------*****************-- ( 1.0 )
    --------------------------------------------------------*********---------- ( 1.0 )
    ---------------------------------------------------------********---------- ( 1.0 )
    ----------------------------------------------------------*******---------- ( 1.0 )
    -----------------------------------------------------------******---------- ( 1.0 )
    ------------------------------------------------------------*****---------- ( 0.79431 )
    -------------------------------------------------------------****---------- ( 0.79431 )
    --------------------------------------------------------------***---------- ( 0.79431 )
    ---------------------------------------------------------------**---------- ( 0.79431 )
    -----------------------------------------------------------------********-- ( 1.0 )
    -----------------------------------------------------------------*****----- ( 1.0 )
    ------------------------------------------------------------------****----- ( 1.0 )
    -------------------------------------------------------------------***----- ( 1.0 )
    --------------------------------------------------------------------**----- ( 1.0 )
    ----------------------------------------------------------------------***-- ( 1.0 )
    -----------------------------------------------------------------------**-- ( 1.0 )
    -------------------------------------------------------------------------** ( 1.0 )

 
            +-----------75 Chaetosphaeridium_globosum
        +-145
        |   +-----------------74 Chlorokybus_atmophyticus
    +-146
    |   +---------------------73 Entransia_fimbriata
+-147
|   |     +-------------------------------------72 Mesostigma_viride
|   +---144
|         +-----71 Roya_obtusa
|
|           +--70 Pleurozia_purpurea
|       +-141
|       |   +--69 Treubia_lacunosa
|   +-142
|   |   +--68 Marchantia_polymorpha
+-143
|   |                                +--67 Beta_vulgaris_subsp_vulgaris
|   |                            +-136
|   |                            |   +--66 Beta_macrocarpa
|   |                        +-137
|   |                        |   +--65 Beta_vulgaris_subsp_maritima
|   |                    +-138
|   |                    |   +--64 Silene_latifolia
|   |   +--------------139
|   |   |                |                   +--63 Daucus_carota_subsp_sativus
|   |   |                |               +-131
|   |   |                |               |   +--62 Nicotiana_tabacum
|   |   |                |           +-132
|   |   |                |           |   +--61 Helianthus_annuus
|   |   |                |       +-133
|   |   |                |       |   |               +------60 Ajuga_reptans
|   |   |                |       |   |           +-127
|   |   |                |       |   |           |   +--59 Salvia_miltiorrhiza
|   |   |                |       |   |       +-128
|   |   |                |       |   |       |   +--58 Mimulus_guttatus
|   |   |                |       |   |   +-129
|   |   |                |       |   |   |   +--57 Boea_hygrometrica
|   |   |                |       |   +-130
|   |   |                |       |       |   +--56 Rhazya_stricta
|   |   |                |       |       +-126
|   |   |                |       |           +--55 Asclepias_syriaca
|   |   |                |   +-134
|   |   |                |   |   +--54 Vaccinium_macrocarpon
|   |   |                +-135
|   |   |                    |                   +--53 Cycas_taitungensis
|   |   |                    |               +-121
|   |   |                    |               |   +--52 Amborella_trichopoda|rps4
|   |   |                    |           +-122
|   |   |                    |           |   |                                   +--51 Zea_mays_subsp_parviglumis
|   |   |                    |           |   |                               +-112
|   |   |                    |           |   |                               |   +--50 Zea_mays_subsp_mays
|   |   |                    |           |   |                           +-113
|   |   |                    |           |   |                           |   +--49 Zea_perennis
|   |   |                    |           |   |                       +-114
|   |   |                    |           |   |                       |   +--48 Tripsacum_dactyloides
|   |   |                    |           |   |                   +-115
|   |   |                    |           |   |                   |   +--47 Zea_luxurians
|   |   |                    |           |   |               +-116
|   |   |                    |           |   |               |   +--46 Sorghum_bicolor
|   |   |                    |           |   |           +-117
|   |   |                    |           |   |           |   |       +--45 Oryza_sativa_Indica_Group
|   |   |                    |           |   |           |   |   +-110
|   |   |                    |           |   |           |   |   |   +--44 Oryza_sativa_Japonica_Group
|   |   |                    |           |   |           |   +-111
|   |   |                    |           |   |           |       +--43 Oryza_rufipogon
|   |   |                    |           |   |       +-118
|   |   |                    |           |   |       |   |       +--42 Aegilops_speltoides
|   |   |                    |           |   |       |   |   +-108
|   |   |                    |           |   |       |   |   |   +--41 Triticum_timopheevii
|   |   |                    |           |   |       |   +-109
|   |   |                    |           |   |       |       +--40 Triticum_aestivum
|   |   |                    |           |   |   +-119
|   |   |                    |           |   |   |   +--39 Phoenix_dactylifera
|   |   |                    |           |   +-120
|   |   |                    |           |       +--38 Spirodela_polyrhiza
|   |   |                    |       +-123
|   |   |                    |       |   +--37 Liriodendron_tulipifera
|   |   |                    |   +-124
|   |   |                    |   |   +--36 Nelumbo_nucifera
|   |   |                    +-125
|   |   |                        |       +--35 Vitis_vinifera
|   |   |                        |   +-106
|   |   |                        |   |   +--34 Ricinus_communis
|   |   |                        +-107
|   |   |                            |                                   +--33 Raphanus_sativus
|   |   |                            |                               +--97
|   |   |                            |                               |   +--32 Brassica_rapa_subsp_campestris
|   |   |                            |                           +--98
|   |   |                            |                           |   +--31 Brassica_oleracea
|   |   |                            |                       +--99
|   |   |                            |                       |   +--30 Brassica_napus
|   |   |                            |                   +-100
|   |   |                            |                   |   +--29 Brassica_carinata
|   |   |                            |               +-101
|   |   |                            |               |   +--28 Brassica_juncea
|   |   |                            |           +-102
|   |   |                            |           |   +--27 Arabidopsis_thaliana
|   |   |                            |       +-103
|   |   |                            |       |   +--26 Batis_maritima
|   |   |                            |   +-104
|   |   |                            |   |   +--25 Carica_papaya
|   |   |                            +-105
|   |   |                                |                   +--24 Vigna_radiata
|   |   |                                |               +--92
|   |   |                                |               |   +--23 Vigna_angularis
|   |   |                                |           +--93
|   |   |                                |           |   +--22 Glycine_max
|   |   |                                |       +--94
|   |   |                                |       |   +--21 Millettia_pinnata
|   |   |                                |   +--95
|   |   |                                |   |   +--20 Lotus_japonicus
|   |   |                                +--96
|   |   |                                    |       +--19 Cucurbita_pepo
|   |   |                                    |   +--90
|   |   |                                    |   |   +--18 Cucumis_sativus
|   |   |                                    +--91
|   |   |                                        +--17 Citrullus_lanatus
|   +-140
|       |                                           +--16 Anomodon_rugelii
|       |                                       +--79
|       |                                       |   +--15 Hypnum_imponens
|       |                                   +--80
|       |                                   |   +--14 Climacium_americanum
|       |                               +--81
|       |                               |   +--13 Ptychomnion_cygnisetum
|       |                           +--82
|       |                           |   |   +--12 Ulota_hutchinsiae
|       |                           |   +--78
|       |                           |       +--11 Orthotrichum_stellatum
|       |                       +--83
|       |                       |   +--10 Bartramia_pomiformis
|       |                   +--84
|       |                   |   |   +---9 Physcomitrella_patens
|       |                   |   +--77
|       |                   |       +---8 Funaria_hygrometrica
|       |               +--85
|       |               |   +---7 Atrichum_angustatum
|       |           +--86
|       |           |   +---6 Buxbaumia_aphylla
|       |       +--87
|       |       |   +---5 Tetraphis_pellucida
|       |   +--88
|       |   |   +---4 Sphagnum_palustre
|       +--89
|           +---3 Huperzia_squarrosa
|
|   +---2 Nitella_hyalina
+--76
    +---1 Chara_vulgaris

 
((Chara_vulgaris:0.0114837800,Nitella_hyalina:0.0017630200):1.0000:0.2186663000,(((Huperzia_squarrosa:0.1860578300,(Sphagnum_palustre:0.0600052700,(Tetraphis_pellucida:0.0137329000,(Buxbaumia_aphylla:0.0485349500,(Atrichum_angustatum:0.0214593800,((Funaria_hygrometrica:0.0000001400,Physcomitrella_patens:0.0021082400):1.0000:0.0042647500,(Bartramia_pomiformis:0.0024082400,((Orthotrichum_stellatum:0.0000001200,Ulota_hutchinsiae:0.0020769100):1.0000:0.0143106400,(Ptychomnion_cygnisetum:0.0316095500,(Climacium_americanum:0.0000001300,(Hypnum_imponens:0.0000001200,Anomodon_rugelii:0.0062623300):0.7943:0.0000001200):1.0000:0.0065069500):1.0000:0.0087319200):1.0000:0.0043961400):1.0000:0.0060638100):1.0000:0.0179612800):1.0000:0.0028852400):1.0000:0.0061137100):1.0000:0.0200141500):1.0000:0.0282794400):1.0000:0.0057131700,(((((((Citrullus_lanatus:0.0044084000,(Cucumis_sativus:0.0256190300,Cucurbita_pepo:0.0264526400):1.0000:0.0089775800):1.0000:0.0138247400,(Lotus_japonicus:0.0055230500,(Millettia_pinnata:0.0055366600,(Glycine_max:0.0000000100,(Vigna_angularis:0.0009186100,Vigna_radiata:0.0018309900):1.0000:0.0055270500):1.0000:0.0083472300):1.0000:0.0055338400):1.0000:0.0189990600):1.0000:0.0004158000,(Carica_papaya:0.0198082500,(Batis_maritima:0.0124599200,(Arabidopsis_thaliana:0.0028175600,(Brassica_juncea:0.0000000500,(Brassica_carinata:0.0009368100,(Brassica_napus:0.0000000500,(Brassica_oleracea:0.0000000700,(Brassica_rapa_subsp_campestris:0.0000000100,Raphanus_sativus:0.0018756000):0.7943:0.0000000100):0.7943:0.0000000700):0.7943:0.0000000700):0.7943:0.0000000500):1.0000:0.0018903600):1.0000:0.0339963300):1.0000:0.0077952000):1.0000:0.0031280000):1.0000:0.0010479800,(Ricinus_communis:0.0199339800,Vitis_vinifera:0.0084942600):1.0000:0.0009303600):1.0000:0.0018374600,(Nelumbo_nucifera:0.0043380100,(Liriodendron_tulipifera:0.0175652900,((Spirodela_polyrhiza:0.0360352900,(Phoenix_dactylifera:0.0088597800,((Triticum_aestivum:0.0009331300,(Triticum_timopheevii:0.0000000100,Aegilops_speltoides:0.0000000400):1.0000:0.0000000400):1.0000:0.0209784600,((Oryza_rufipogon:0.0000000100,(Oryza_sativa_Japonica_Group:0.0000000500,Oryza_sativa_Indica_Group:0.0000000600):1.0000:0.0000000100):1.0000:0.0042363700,(Sorghum_bicolor:0.0019230300,(Zea_luxurians:0.0009350700,(Tripsacum_dactyloides:0.0009427800,(Zea_perennis:0.0000000100,(Zea_mays_subsp_mays:0.0000000100,Zea_mays_subsp_parviglumis:0.0000000100):0.7943:0.0000000100):1.0000:0.0009337500):1.0000:0.0000000700):1.0000:0.0009651600):1.0000:0.0158885900):1.0000:0.0165076100):1.0000:0.0187700500):1.0000:0.0425864100):1.0000:0.0138085900,(Amborella_trichopoda|rps4:0.0104408900,Cycas_taitungensis:0.1552588600):1.0000:0.0259377400):1.0000:0.0027252900):1.0000:0.0010651500):1.0000:0.0065547600):1.0000:0.0020751400,(Vaccinium_macrocarpon:0.0149413200,(((Asclepias_syriaca:0.0082598500,Rhazya_stricta:0.0039149600):1.0000:0.0068278900,(Boea_hygrometrica:0.0149633500,(Mimulus_guttatus:0.0082917900,(Salvia_miltiorrhiza:0.0000046500,Ajuga_reptans:0.4096261600):1.0000:0.0122935100):1.0000:0.0047575500):1.0000:0.0192722100):1.0000:0.0036475700,(Helianthus_annuus:0.1055835200,(Nicotiana_tabacum:0.0156124400,Daucus_carota_subsp_sativus:0.0276335900):1.0000:0.0019991100):1.0000:0.0035111200):1.0000:0.0049906300):1.0000:0.0033965500):1.0000:0.0570380700,(Silene_latifolia:0.0537973900,(Beta_vulgaris_subsp_maritima:0.0000001200,(Beta_macrocarpa:0.0000000200,Beta_vulgaris_subsp_vulgaris:0.0000000100):1.0000:0.0011198500):1.0000:0.0411467300):1.0000:0.0079540100):1.0000:0.8319040800):1.0000:0.0097376500,(Marchantia_polymorpha:0.0053954200,(Treubia_lacunosa:0.0391258100,Pleurozia_purpurea:0.0502526700):1.0000:0.0104917300):1.0000:0.0449999200):1.0000:0.1975752800,((Roya_obtusa:0.3380187200,Mesostigma_viride:1.8683942400):1.0000:0.3191163400,(Entransia_fimbriata:1.0881129400,(Chlorokybus_atmophyticus:0.9366887800,Chaetosphaeridium_globosum:0.6491740500):0.7943:0.2120743800):0.7943:0.1385181400):0.7943:0.0995790000);
 
Note: this tree is unrooted. Branch lengths are the expected number of substitutions per site. Labels next to parentheses represent phylogenetic uncertainty due to model selection (see documentation)
 
 
 
---------------------------------------------------------------
*                                                             *
*                    SELECTION SUMMARY                        *
*                                                             *
---------------------------------------------------------------

::Optimized Topologies Summary::

There are 22 different topologies.

Topology Id: 1
	Rank	Weight		 RF	AvgEucl		VarEucl
AIC	  1	 97.87%		  0	0.00e+00	0.00e+00
BIC	  1	 79.43%		  0	0.00e+00	0.00e+00
Models supporting:   1
                     GTR+I+G 

Topology Id: 2
	Rank	Weight		 RF	AvgEucl		VarEucl
AIC	  2	  0.00%		  2	3.32e-01	0.00e+00
BIC	  2	  0.00%		  2	3.32e-01	0.00e+00
Models supporting:   1
                     HKY+I+G 

Topology Id: 3
	Rank	Weight		 RF	AvgEucl		VarEucl
AIC	  3	  0.00%		  8	1.67e+00	0.00e+00
BIC	  3	  0.00%		  8	1.67e+00	0.00e+00
Models supporting:   1
                     F81+I+G 

Topology Id: 4
	Rank	Weight		 RF	AvgEucl		VarEucl
AIC	  4	  2.13%		 12	2.77e+00	0.00e+00
BIC	  4	 20.57%		 12	2.77e+00	0.00e+00
Models supporting:   1
                     GTR+G 

Topology Id: 5
	Rank	Weight		 RF	AvgEucl		VarEucl
AIC	  5	  0.00%		 14	2.69e+00	0.00e+00
BIC	  5	  0.00%		 14	2.69e+00	0.00e+00
Models supporting:   1
                     HKY+G 

Topology Id: 6
	Rank	Weight		 RF	AvgEucl		VarEucl
AIC	  6	  0.00%		 16	2.61e+00	1.57e-04
BIC	  6	  0.00%		 16	2.61e+00	1.57e-04
Models supporting:   2
                     JC+I+G K80+I+G 

Topology Id: 7
	Rank	Weight		 RF	AvgEucl		VarEucl
AIC	  7	  0.00%		 16	2.47e+00	0.00e+00
BIC	  7	  0.00%		 16	2.47e+00	0.00e+00
Models supporting:   1
                     GTR+I 

Topology Id: 8
	Rank	Weight		 RF	AvgEucl		VarEucl
AIC	  8	  0.00%		 20	2.61e+00	0.00e+00
BIC	  8	  0.00%		 20	2.61e+00	0.00e+00
Models supporting:   1
                     F81+G 

Topology Id: 9
	Rank	Weight		 RF	AvgEucl		VarEucl
AIC	  9	  0.00%		 20	2.30e+00	0.00e+00
BIC	  9	  0.00%		 20	2.30e+00	0.00e+00
Models supporting:   1
                     HKY+I 

Topology Id: 10
	Rank	Weight		 RF	AvgEucl		VarEucl
AIC	 10	  0.00%		 24	2.61e+00	0.00e+00
BIC	 10	  0.00%		 24	2.61e+00	0.00e+00
Models supporting:   1
                     JC+G 

Topology Id: 11
	Rank	Weight		 RF	AvgEucl		VarEucl
AIC	 11	  0.00%		 24	2.64e+00	0.00e+00
BIC	 11	  0.00%		 24	2.64e+00	0.00e+00
Models supporting:   1
                     SYM+I+G 

Topology Id: 12
	Rank	Weight		 RF	AvgEucl		VarEucl
AIC	 12	  0.00%		 26	2.35e+00	0.00e+00
BIC	 12	  0.00%		 26	2.35e+00	0.00e+00
Models supporting:   1
                     JC 

Topology Id: 13
	Rank	Weight		 RF	AvgEucl		VarEucl
AIC	 13	  0.00%		 26	2.36e+00	0.00e+00
BIC	 13	  0.00%		 26	2.36e+00	0.00e+00
Models supporting:   1
                     F81 

Topology Id: 14
	Rank	Weight		 RF	AvgEucl		VarEucl
AIC	 14	  0.00%		 26	2.48e+00	0.00e+00
BIC	 14	  0.00%		 26	2.48e+00	0.00e+00
Models supporting:   1
                     K80+I 

Topology Id: 15
	Rank	Weight		 RF	AvgEucl		VarEucl
AIC	 15	  0.00%		 26	2.37e+00	0.00e+00
BIC	 15	  0.00%		 26	2.37e+00	0.00e+00
Models supporting:   1
                     SYM+I 

Topology Id: 16
	Rank	Weight		 RF	AvgEucl		VarEucl
AIC	 16	  0.00%		 28	2.90e+00	0.00e+00
BIC	 16	  0.00%		 28	2.90e+00	0.00e+00
Models supporting:   1
                     F81+I 

Topology Id: 17
	Rank	Weight		 RF	AvgEucl		VarEucl
AIC	 17	  0.00%		 28	2.40e+00	0.00e+00
BIC	 17	  0.00%		 28	2.40e+00	0.00e+00
Models supporting:   1
                     K80 

Topology Id: 18
	Rank	Weight		 RF	AvgEucl		VarEucl
AIC	 18	  0.00%		 28	2.63e+00	5.56e-06
BIC	 18	  0.00%		 28	2.63e+00	5.56e-06
Models supporting:   2
                     K80+G SYM+G 

Topology Id: 19
	Rank	Weight		 RF	AvgEucl		VarEucl
AIC	 19	  0.00%		 28	2.89e+00	0.00e+00
BIC	 19	  0.00%		 28	2.89e+00	0.00e+00
Models supporting:   1
                     HKY 

Topology Id: 20
	Rank	Weight		 RF	AvgEucl		VarEucl
AIC	 20	  0.00%		 28	2.36e+00	0.00e+00
BIC	 20	  0.00%		 28	2.36e+00	0.00e+00
Models supporting:   1
                     SYM 

Topology Id: 21
	Rank	Weight		 RF	AvgEucl		VarEucl
AIC	 21	  0.00%		 32	2.51e+00	0.00e+00
BIC	 21	  0.00%		 32	2.51e+00	0.00e+00
Models supporting:   1
                     JC+I 

Topology Id: 22
	Rank	Weight		 RF	AvgEucl		VarEucl
AIC	 22	  0.00%		 38	2.42e+00	0.00e+00
BIC	 22	  0.00%		 38	2.42e+00	0.00e+00
Models supporting:   1
                     GTR 

 
 
 
::Best Models::
 
	Model 		f(a) 	f(c) 	f(g) 	f(t) 	kappa 	titv 	Ra	Rb	Rc	Rd	Re	Rf	pInv 	gamma
----------------------------------------------------------------------------------------------------------------------------------------
AIC 	GTR+I+G		0.39	0.16	0.16	0.30	0.00	0.00	  1.518   1.895   0.406   1.177   1.704   1.000    0.02	   1.78
BIC 	GTR+I+G		0.39	0.16	0.16	0.30	0.00	0.00	  1.518   1.895   0.406   1.177   1.704   1.000    0.02	   1.78
