# Supplementary material for: The mitochondrial genome map of Nelumbo nucifera reveals ancient evolutionary features
Source: Sci Rep. 2016 Jul 22;6:30158. doi: 10.1038/srep30158 (PMC4957087; doi:10.1038/srep30158)
Supplement: Supplementary Data S2 [file srep30158-s3.zip › jModelTest/rps7.jmt1]

-------------------------- jModeltest 2.1.10 v20160303 --------------------------
(c) 2011-onwards D. Darriba, G.L. Taboada, R. Doallo and D. Posada,
(1) Department of Biochemistry, Genetics and Immunology
    University of Vigo, 36310 Vigo, Spain.
(2) Department of Electronics and Systems
    University of A Coruna, 15071 A Coruna, Spain.
e-mail: ddarriba@udc.es, dposada@uvigo.es
--------------------------------------------------------------------------------
 
Fri Apr 01 22:12:18 CST 2016
Linux 3.13.0-32-generic, arch: amd64, bits: 64, numcores: 48
 
--------------------------------------------------------------------------------
Citation: Darriba D, Taboada GL, Doallo R and Posada D. 2012.
          "jModelTest 2: more models, new heuristics and parallel computing".
          Nature Methods 9(8), 772.
--------------------------------------------------------------------------------
 
jModelTest 2.1.10 v20160303
Copyright (C) 2011 D. Darriba, G.L. Taboada, R. Doallo and D. Posada
This program comes with ABSOLUTELY NO WARRANTY
This is free software, and you are welcome to redistribute it under certain
conditions
 
Notice: This program may contain errors. Please inspect results carefully.
 
 
Arguments = -g 4 -i -f -AIC -BIC -a -S SPR -o rps7.jmt1 -d rps7.fas

Reading data file "rps7.fas"... OK.
  number of sequences: 64
  number of sites: 444
 
 
---------------------------------------------------------------
*                                                             *
*        COMPUTATION OF LIKELIHOOD SCORES WITH PHYML          *
*                                                             *
---------------------------------------------------------------
 
::Settings::
 
 Phyml version = 20131022
 Phyml binary = phyml
 Phyml path = /usr/bin/
 Candidate models = 24
   number of substitution schemes = 3
   including models with equal/unequal base frequencies (+F)
   including models with/without a proportion of invariable sites (+I)
   including models with/without rate variation among sites (+G) (nCat = 4)
 Optimized free parameters (K) = substitution parameters + 125 branch lengths + topology 
 Base tree for likelihood calculations = ML tree
 Tree topology search operation = SPR
 
 
 
::Progress::
 
Model 		 Exec. Time 	 Total Time 	 -lnL
-------------------------------------------------------------------------
HKY		00h:00:27:04	00h:00:28:00	    6191.6031	 (1/24)
JC		00h:00:29:00	00h:00:29:06	    6249.2976	 (2/24)
F81		00h:00:31:02	00h:00:31:08	    6208.1246	 (3/24)
SYM		00h:00:31:08	00h:00:32:05	    6227.1015	 (4/24)
SYM+I		00h:00:32:05	00h:00:33:00	    6187.8011	 (5/24)
HKY+I		00h:00:33:03	00h:00:33:08	    6136.2907	 (6/24)
K80		00h:00:33:07	00h:00:34:03	    6237.9891	 (7/24)
GTR		00h:00:33:08	00h:00:34:04	    6185.8849	 (8/24)
JC+I		00h:00:38:09	00h:00:39:05	    6204.6402	 (9/24)
K80+I		00h:00:40:00	00h:00:40:05	    6192.5628	 (10/24)
GTR+I		00h:00:42:06	00h:00:43:01	    6125.5983	 (11/24)
F81+I		00h:00:44:01	00h:00:44:06	    6152.2577	 (12/24)
JC+G		00h:01:16:09	00h:01:17:03	    6157.8132	 (13/24)
K80+G		00h:01:20:06	00h:01:20:09	    6143.5236	 (14/24)
SYM+G		00h:01:22:00	00h:01:22:05	    6134.6990	 (15/24)
HKY+G		00h:01:44:02	00h:01:44:05	    6078.3020	 (16/24)
GTR+G		00h:01:51:00	00h:01:51:02	    6065.1230	 (17/24)
F81+G		00h:01:53:03	00h:01:53:05	    6103.0685	 (18/24)
F81+I+G		00h:02:47:03	00h:02:47:04	    6101.5146	 (19/24)
HKY+I+G		00h:02:55:03	00h:02:55:03	    6076.7749	 (20/24)
JC+I+G		00h:03:04:03	00h:03:04:03	    6156.7776	 (21/24)
K80+I+G		00h:03:16:04	00h:03:16:04	    6142.6409	 (22/24)
SYM+I+G		00h:03:18:07	00h:03:18:08	    6134.3545	 (23/24)
GTR+I+G		00h:03:39:00	00h:03:39:01	    6062.2362	 (24/24)
 
   Model = JC
   partition = 000000
   -lnL = 6249.2976
   K = 126 
 
   Model = JC+I
   partition = 000000
   -lnL = 6204.6402
   K = 127
   p-inv = 0.0950 
 
   Model = JC+G
   partition = 000000
   -lnL = 6157.8132
   K = 127
   gamma shape = 1.6380 
 
   Model = JC+I+G
   partition = 000000
   -lnL = 6156.7776
   K = 128
   p-inv = 0.0380
   gamma shape = 2.0440 
 
   Model = F81
   partition = 000000
   -lnL = 6208.1246
   K = 129
   freqA = 0.3338 
   freqC = 0.1926 
   freqG = 0.2117 
   freqT = 0.2620  
 
   Model = F81+I
   partition = 000000
   -lnL = 6152.2577
   K = 130
   freqA = 0.3438 
   freqC = 0.1889 
   freqG = 0.2066 
   freqT = 0.2607 
   p-inv = 0.0970 
 
   Model = F81+G
   partition = 000000
   -lnL = 6103.0685
   K = 130
   freqA = 0.3517 
   freqC = 0.1897 
   freqG = 0.2016 
   freqT = 0.2570 
   gamma shape = 1.4380 
 
   Model = F81+I+G
   partition = 000000
   -lnL = 6101.5146
   K = 131
   freqA = 0.3523 
   freqC = 0.1891 
   freqG = 0.2015 
   freqT = 0.2571 
   p-inv = 0.0450
   gamma shape = 1.8740 
 
   Model = K80
   partition = 010010
   -lnL = 6237.9891
   K = 127
   kappa = 1.3778 (ti/tv = 0.6889) 
 
   Model = K80+I
   partition = 010010
   -lnL = 6192.5628
   K = 128
   kappa = 1.3944 (ti/tv = 0.6972)
   p-inv = 0.0960 
 
   Model = K80+G
   partition = 010010
   -lnL = 6143.5236
   K = 128
   kappa = 1.4744 (ti/tv = 0.7372)
   gamma shape = 1.5760 
 
   Model = K80+I+G
   partition = 010010
   -lnL = 6142.6409
   K = 129
   kappa = 1.4700 (ti/tv = 0.7350)
   p-inv = 0.0350
   gamma shape = 1.9290 
 
   Model = HKY
   partition = 010010
   -lnL = 6191.6031
   K = 130
   freqA = 0.3360 
   freqC = 0.1907 
   freqG = 0.2049 
   freqT = 0.2684 
   kappa = 1.4839 (ti/tv = 0.7172) 
 
   Model = HKY+I
   partition = 010010
   -lnL = 6136.2906
   K = 131
   freqA = 0.3470 
   freqC = 0.1865 
   freqG = 0.1983 
   freqT = 0.2681 
   kappa = 1.5435 (ti/tv = 0.7398)
   p-inv = 0.0970 
 
   Model = HKY+G
   partition = 010010
   -lnL = 6078.3020
   K = 131
   freqA = 0.3562 
   freqC = 0.1869 
   freqG = 0.1928 
   freqT = 0.2641 
   kappa = 1.6986 (ti/tv = 0.8098)
   gamma shape = 1.3430 
 
   Model = HKY+I+G
   partition = 010010
   -lnL = 6076.7749
   K = 132
   freqA = 0.3569 
   freqC = 0.1862 
   freqG = 0.1925 
   freqT = 0.2645 
   kappa = 1.6983 (ti/tv = 0.8090)
   p-inv = 0.0450
   gamma shape = 1.7420 
 
   Model = SYM
   partition = 012345
   -lnL = 6227.1015
   K = 131
   R(a) [AC] =  1.3843
   R(b) [AG] =  1.8952
   R(c) [AT] =  1.5040
   R(d) [CG] =  1.0391
   R(e) [CT] =  1.5384
   R(f) [GT] =  1.0000 
 
   Model = SYM+I
   partition = 012345
   -lnL = 6187.8011
   K = 132
   R(a) [AC] =  1.3024
   R(b) [AG] =  1.8250
   R(c) [AT] =  1.3971
   R(d) [CG] =  1.1119
   R(e) [CT] =  1.5315
   R(f) [GT] =  1.0000
   p-inv = 0.0940 
 
   Model = SYM+G
   partition = 012345
   -lnL = 6134.6990
   K = 132
   R(a) [AC] =  1.3445
   R(b) [AG] =  2.0563
   R(c) [AT] =  1.4263
   R(d) [CG] =  0.9894
   R(e) [CT] =  1.4619
   R(f) [GT] =  1.0000
   gamma shape = 1.5860 
 
   Model = SYM+I+G
   partition = 012345
   -lnL = 6134.3545
   K = 133
   R(a) [AC] =  1.3385
   R(b) [AG] =  2.0417
   R(c) [AT] =  1.4168
   R(d) [CG] =  0.9974
   R(e) [CT] =  1.4633
   R(f) [GT] =  1.0000
   p-inv = 0.0230
   gamma shape = 1.7980 
 
   Model = GTR
   partition = 012345
   -lnL = 6185.8849
   K = 134
   freqA = 0.3303 
   freqC = 0.1805 
   freqG = 0.2073 
   freqT = 0.2819 
   R(a) [AC] =  1.5057
   R(b) [AG] =  1.8170
   R(c) [AT] =  1.0901
   R(d) [CG] =  1.2482
   R(e) [CT] =  1.7105
   R(f) [GT] =  1.0000 
 
   Model = GTR+I
   partition = 012345
   -lnL = 6125.5983
   K = 135
   freqA = 0.3483 
   freqC = 0.1724 
   freqG = 0.1945 
   freqT = 0.2847 
   R(a) [AC] =  1.4068
   R(b) [AG] =  1.7462
   R(c) [AT] =  0.8891
   R(d) [CG] =  1.3478
   R(e) [CT] =  1.6948
   R(f) [GT] =  1.0000
   p-inv = 0.0960 
 
   Model = GTR+G
   partition = 012345
   -lnL = 6065.1230
   K = 135
   freqA = 0.3623 
   freqC = 0.1724 
   freqG = 0.1721 
   freqT = 0.2932 
   R(a) [AC] =  1.1221
   R(b) [AG] =  1.8281
   R(c) [AT] =  0.5643
   R(d) [CG] =  1.3669
   R(e) [CT] =  1.3942
   R(f) [GT] =  1.0000
   gamma shape = 1.2030 
 
   Model = GTR+I+G
   partition = 012345
   -lnL = 6062.2362
   K = 136
   freqA = 0.3646 
   freqC = 0.1697 
   freqG = 0.1713 
   freqT = 0.2944 
   R(a) [AC] =  1.1368
   R(b) [AG] =  1.8134
   R(c) [AT] =  0.5483
   R(d) [CG] =  1.4133
   R(e) [CT] =  1.4169
   R(f) [GT] =  1.0000
   p-inv = 0.0530
   gamma shape = 1.6470 
 
  Best-fit models should be reoptimized for comparison with unconstrained likelihood
 
Computation of likelihood scores completed. It took 00h:03:39:01.
 


---------------------------------------------------------------
*                                                             *
*             AKAIKE INFORMATION CRITERION (AIC)              *
*                                                             *
---------------------------------------------------------------
 
 Model selected: 
   Model = GTR+I+G
   partition = 012345
   -lnL = 6062.2362
   K = 136
   freqA = 0.3646 
   freqC = 0.1697 
   freqG = 0.1713 
   freqT = 0.2944 
   R(a) [AC] =  1.1368
   R(b) [AG] =  1.8134
   R(c) [AT] =  0.5483
   R(d) [CG] =  1.4133
   R(e) [CT] =  1.4169
   R(f) [GT] =  1.0000
   p-inv = 0.0530
   gamma shape = 1.6470 
 
Tree for the best AIC model = (Boea_hygrometrica:0.00689889,Salvia_miltiorrhiza:0.00000221,(Entransia_fimbriata:0.96106720,(Chaetosphaeridium_globosum:0.25691745,((Chlorokybus_atmophyticus:0.38130116,Mesostigma_viride:0.59278574):0.30632202,(Roya_obtusa:0.40925017,((Chara_vulgaris:0.00168651,Nitella_hyalina:0.00776477):0.19206243,((Sphagnum_palustre:0.03740453,((Tetraphis_pellucida:0.01923925,Atrichum_angustatum:0.01396208):0.00222036,(Buxbaumia_aphylla:0.02832362,((Funaria_hygrometrica:0.00000001,Physcomitrella_patens:0.00000001):0.00452444,(Bartramia_pomiformis:0.00462190,(Ptychomnion_cygnisetum:0.02351411,(Orthotrichum_stellatum:0.00231496,(Ulota_hutchinsiae:0.00230948,(Hypnum_imponens:0.00000001,(Anomodon_rugelii:0.00228224,Climacium_americanum:0.00000001):0.00228840):0.00693194):0.00000014):0.00228227):0.00235033):0.00476403):0.01190580):0.00259603):0.01903525):0.02443522,((Treubia_lacunosa:0.02033125,(Marchantia_polymorpha:0.00308170,Pleurozia_purpurea:0.01340148):0.01000657):0.02419782,(Cycas_taitungensis:0.05794032,(Amborella_trichopoda|rps7:0.01971988,(Butomus_umbellatus:0.21016261,(Liriodendron_tulipifera:0.00859415,((Phoenix_dactylifera:0.00277381,(Tripsacum_dactyloides:0.00000001,((Zea_perennis:0.00000001,(Zea_mays_subsp_parviglumis:0.00000001,(Zea_mays_subsp_mays:0.00000001,(Oryza_sativa_Japonica_Group:0.00000001,(Oryza_rufipogon:0.00000001,Oryza_sativa_Indica_Group:0.00000001):0.00000001):0.00216947):0.00000007):0.00000006):0.00000006,((Triticum_aestivum:0.00000001,(Triticum_timopheevii:0.00000001,Aegilops_speltoides:0.00000002):0.00000012):0.00217618,(Zea_luxurians:0.00000001,Sorghum_bicolor:0.00656550):0.00000014):0.00000014):0.00000015):0.02446423):0.01255292,((Nelumbo_nucifera:0.00214281,Spirodela_polyrhiza:0.06037593):0.00000013,((Ricinus_communis:0.00437301,Vitis_vinifera:0.01547249):0.00212260,(((Daucus_carota_subsp_sativus:0.03622566,(Asclepias_syriaca:0.03169520,Rhazya_stricta:0.00000014):0.01355112):0.00851726,(Cucumis_sativus:0.02446964,(Carica_papaya:0.01765733,(Beta_macrocarpa:0.00000001,(Beta_vulgaris_subsp_vulgaris:0.00000001,Beta_vulgaris_subsp_maritima:0.00000016):0.00000001):0.03580885):0.00000014):0.00649249):0.00000015,((Citrullus_lanatus:0.00000009,Cucurbita_pepo:0.01535616):0.00611836,(Batis_maritima:0.01537498,(Brassica_napus:0.00000001,((Raphanus_sativus:0.00215033,Brassica_carinata:0.00000007):0.00000005,(Brassica_rapa_subsp_campestris:0.00000001,(Arabidopsis_thaliana:0.00214954,(Brassica_oleracea:0.00000001,Brassica_juncea:0.00000001):0.00000001):0.00000004):0.00000001):0.00000005):0.00872513):0.00595324):0.00303985):0.00000015):0.00430643):0.00647485):0.00000013):0.00665999):0.00000020):0.02763038):0.21274960):0.00000038):0.13835025):0.07313727):0.09747797):0.14717700):0.21534036):0.93278605);
 
 
* AIC MODEL SELECTION : Selection uncertainty
 
Model             -lnL    K      AIC       delta       weight   cumWeight
------------------------------------------------------------------------- 
GTR+I+G     6062.23617   136  12396.472340   0.000000    0.868362   0.868362 
GTR+G       6065.12300   135  12400.246000   3.773660    0.131602   0.999963 
HKY+I+G     6076.77492   132  12417.549840  21.077500   2.30e-005   0.999986 
HKY+G       6078.30204   131  12418.604080  22.131740   1.36e-005   1.000000 
F81+I+G     6101.51464   131  12465.029280  68.556940   1.13e-015   1.000000 
F81+G       6103.06853   130  12466.137060  69.664720   6.47e-016   1.000000 
GTR+I       6125.59834   135  12521.196680  124.724340   7.16e-028   1.000000 
SYM+G       6134.69901   132  12533.398020  136.925680   1.61e-030   1.000000 
HKY+I       6136.29065   131  12534.581300  138.108960   8.89e-031   1.000000 
SYM+I+G     6134.35454   133  12534.709080  138.236740   8.34e-031   1.000000 
K80+G       6143.52356   128  12543.047120  146.574780   1.29e-032   1.000000 
K80+I+G     6142.64094   129  12543.281880  146.809540   1.15e-032   1.000000 
F81+I       6152.25770   130  12564.515400  168.043060   2.81e-037   1.000000 
JC+I+G      6156.77759   128  12569.555180  173.082840   2.26e-038   1.000000 
JC+G        6157.81318   127  12569.626360  173.154020   2.18e-038   1.000000 
SYM+I       6187.80105   132  12639.602100  243.129760   1.39e-053   1.000000 
GTR         6185.88491   134  12639.769820  243.297480   1.28e-053   1.000000 
K80+I       6192.56279   128  12641.125580  244.653240   6.50e-054   1.000000 
HKY         6191.60313   130  12643.206260  246.733920   2.30e-054   1.000000 
JC+I        6204.64019   127  12663.280380  266.808040   1.00e-058   1.000000 
F81         6208.12464   129  12674.249280  277.776940   4.17e-061   1.000000 
SYM         6227.10153   131  12716.203060  319.730720   3.24e-070   1.000000 
K80         6237.98911   127  12729.978220  333.505880   3.30e-073   1.000000 
JC          6249.29759   126  12750.595180  354.122840   1.10e-077   1.000000
-------------------------------------------------------------------------
-lnL:	negative log likelihod
 K:	number of estimated parameters
 AIC:	Akaike Information Criterion
 delta:	AIC difference
 weight:	AIC weight
 cumWeight:	cumulative AIC weight
 
 
* AIC MODEL SELECTION : Confidence interval
 
There are 24 models in the 100% confidence interval: [ GTR+I+G GTR+G HKY+I+G HKY+G F81+I+G F81+G GTR+I SYM+G HKY+I SYM+I+G K80+G K80+I+G F81+I JC+I+G JC+G SYM+I GTR K80+I HKY JC+I F81 SYM K80 JC ] 
 
 
* AIC MODEL SELECTION : Best Model's command line
 
phyml  -i /tmp/jmodeltest2511983484968950276.phy -d nt -n 1 -b 0 --run_id GTR+I+G -m 012345 -f m -v e -c 4 -a e --no_memory_check -o tlr -s SPR
 
 
 
---------------------------------------------------------------
*                                                             *
*                    MODEL AVERAGED PHYLOGENY                 *
*                                                             *
---------------------------------------------------------------
 
Selection criterion: . . . . AIC
Confidence interval: . . . . 1.00
Consensus type:. . . . . . . 50% majority rule
 
 
Using 24 models in the 1.00 confidence interval = GTR+I+G GTR+G HKY+I+G HKY+G F81+I+G F81+G GTR+I SYM+G HKY+I SYM+I+G K80+G K80+I+G F81+I JC+I+G JC+G SYM+I GTR K80+I HKY JC+I F81 SYM K80 JC  
 
Species in order:
 
    1. Boea_hygrometrica
    2. Salvia_miltiorrhiza
    3. Entransia_fimbriata
    4. Chaetosphaeridium_globosum
    5. Chlorokybus_atmophyticus
    6. Mesostigma_viride
    7. Roya_obtusa
    8. Chara_vulgaris
    9. Nitella_hyalina
    10. Sphagnum_palustre
    11. Tetraphis_pellucida
    12. Atrichum_angustatum
    13. Buxbaumia_aphylla
    14. Funaria_hygrometrica
    15. Physcomitrella_patens
    16. Bartramia_pomiformis
    17. Ptychomnion_cygnisetum
    18. Orthotrichum_stellatum
    19. Ulota_hutchinsiae
    20. Hypnum_imponens
    21. Anomodon_rugelii
    22. Climacium_americanum
    23. Treubia_lacunosa
    24. Marchantia_polymorpha
    25. Pleurozia_purpurea
    26. Cycas_taitungensis
    27. Amborella_trichopoda|rps7
    28. Butomus_umbellatus
    29. Liriodendron_tulipifera
    30. Phoenix_dactylifera
    31. Tripsacum_dactyloides
    32. Zea_perennis
    33. Zea_mays_subsp_parviglumis
    34. Zea_mays_subsp_mays
    35. Oryza_sativa_Japonica_Group
    36. Oryza_rufipogon
    37. Oryza_sativa_Indica_Group
    38. Triticum_aestivum
    39. Triticum_timopheevii
    40. Aegilops_speltoides
    41. Zea_luxurians
    42. Sorghum_bicolor
    43. Nelumbo_nucifera
    44. Spirodela_polyrhiza
    45. Ricinus_communis
    46. Vitis_vinifera
    47. Daucus_carota_subsp_sativus
    48. Asclepias_syriaca
    49. Rhazya_stricta
    50. Cucumis_sativus
    51. Carica_papaya
    52. Beta_macrocarpa
    53. Beta_vulgaris_subsp_vulgaris
    54. Beta_vulgaris_subsp_maritima
    55. Citrullus_lanatus
    56. Cucurbita_pepo
    57. Batis_maritima
    58. Brassica_napus
    59. Raphanus_sativus
    60. Brassica_carinata
    61. Brassica_rapa_subsp_campestris
    62. Arabidopsis_thaliana
    63. Brassica_oleracea
    64. Brassica_juncea
 
Bipartitions included in the consensus tree
 
    1234567891111111111222222222233333333334444444444555555555566666
             0123456789012345678901234567890123456789012345678901234
    **************************************************************** ( 1.0 )
    --************************************************************** ( 1.0 )
    ---************************************************************* ( 1.0 )
    ----************************************************************ ( 1.0 )
    ----**---------------------------------------------------------- ( 1.0 )
    ------********************************************************** ( 1.0 )
    -------********************************************************* ( 1.0 )
    -------**------------------------------------------------------- ( 1.0 )
    ---------******************************************************* ( 1.0 )
    ---------*************------------------------------------------ ( 1.0 )
    ----------************------------------------------------------ ( 1.0 )
    ----------**---------------------------------------------------- ( 1.0 )
    ------------**********------------------------------------------ ( 1.0 )
    -------------*********------------------------------------------ ( 1.0 )
    -------------**------------------------------------------------- ( 1.0 )
    ---------------*******------------------------------------------ ( 1.0 )
    ----------------******------------------------------------------ ( 1.0 )
    -----------------*****------------------------------------------ ( 1.0 )
    ------------------****------------------------------------------ ( 1.0 )
    -------------------***------------------------------------------ ( 1.0 )
    --------------------**------------------------------------------ ( 1.0 )
    ----------------------****************************************** ( 0.99999 )
    ----------------------***--------------------------------------- ( 1.0 )
    -----------------------**--------------------------------------- ( 1.0 )
    -------------------------*************************************** ( 1.0 )
    --------------------------************************************** ( 1.0 )
    ---------------------------************************************* ( 1.0 )
    ----------------------------************************************ ( 1.0 )
    -----------------------------*********************************** ( 0.86839 )
    -----------------------------*************---------------------- ( 1.0 )
    ------------------------------************---------------------- ( 1.0 )
    -------------------------------***********---------------------- ( 0.99999 )
    -------------------------------******--------------------------- ( 1.0 )
    --------------------------------*****--------------------------- ( 1.0 )
    ---------------------------------****--------------------------- ( 1.0 )
    ----------------------------------***--------------------------- ( 1.0 )
    -----------------------------------**--------------------------- ( 1.0 )
    -------------------------------------*****---------------------- ( 0.86839 )
    -------------------------------------***------------------------ ( 1.0 )
    --------------------------------------**------------------------ ( 0.86839 )
    ----------------------------------------**---------------------- ( 0.99999 )
    ------------------------------------------********************** ( 1.0 )
    ------------------------------------------**-------------------- ( 0.86837 )
    --------------------------------------------******************** ( 1.0 )
    --------------------------------------------**------------------ ( 1.0 )
    ----------------------------------------------****************** ( 0.86839 )
    ----------------------------------------------********---------- ( 1.0 )
    ----------------------------------------------***--------------- ( 1.0 )
    -----------------------------------------------**--------------- ( 1.0 )
    -------------------------------------------------*****---------- ( 1.0 )
    --------------------------------------------------****---------- ( 1.0 )
    ---------------------------------------------------***---------- ( 1.0 )
    ----------------------------------------------------**---------- ( 1.0 )
    ------------------------------------------------------********** ( 1.0 )
    ------------------------------------------------------**-------- ( 1.0 )
    --------------------------------------------------------******** ( 1.0 )
    ---------------------------------------------------------******* ( 1.0 )
    ----------------------------------------------------------****** ( 1.0 )
    ----------------------------------------------------------**---- ( 0.86839 )
    ------------------------------------------------------------**** ( 1.0 )
    -------------------------------------------------------------*** ( 1.0 )
    --------------------------------------------------------------** ( 0.86839 )

 
                                      +-----------64 Mesostigma_viride
                               +----122
                               |      +------63 Chlorokybus_atmophyticus
                           +-123
                           |   |                       +--62 Pleurozia_purpurea
                           |   |                   +-116
                           |   |                   |   +--61 Marchantia_polymorpha
                           |   |               +-117
                           |   |               |   +--60 Treubia_lacunosa
                           |   |           +-118
                           |   |           |   |                            +--59 Spirodela_polyrhiza
                           |   |           |   |                        +-109
                           |   |           |   |                        |   +--58 Nelumbo_nucifera
                           |   |           |   |                    +-110
                           |   |           |   |                    |   |                           +--57 Beta_vulgaris_subsp_maritima
                           |   |           |   |                    |   |                       +-102
                           |   |           |   |                    |   |                       |   +--56 Beta_vulgaris_subsp_vulgaris
                           |   |           |   |                    |   |                   +-103
                           |   |           |   |                    |   |                   |   +--55 Beta_macrocarpa
                           |   |           |   |                    |   |               +-104
                           |   |           |   |                    |   |               |   +--54 Carica_papaya
                           |   |           |   |                    |   |           +-105
                           |   |           |   |                    |   |           |   +--53 Cucumis_sativus
                           |   |           |   |                    |   |       +-106
                           |   |           |   |                    |   |       |   |       +--52 Rhazya_stricta
                           |   |           |   |                    |   |       |   |   +-100
                           |   |           |   |                    |   |       |   |   |   +--51 Asclepias_syriaca
                           |   |           |   |                    |   |       |   +-101
                           |   |           |   |                    |   |       |       +--50 Daucus_carota_subsp_sativus
                           |   |           |   |                    |   |   +-107
                           |   |           |   |                    |   |   |   |       +--49 Cucurbita_pepo
                           |   |           |   |                    |   |   |   |   +--98
                           |   |           |   |                    |   |   |   |   |   +--48 Citrullus_lanatus
                           |   |           |   |                    |   |   |   +--99
                           |   |           |   |                    |   |   |       |               +--47 Brassica_carinata
                           |   |           |   |                    |   |   |       |           +--94
                           |   |           |   |                    |   |   |       |           |   +--46 Raphanus_sativus
                           |   |           |   |                    |   |   |       |       +--95
                           |   |           |   |                    |   |   |       |       |   |           +--45 Brassica_juncea
                           |   |           |   |                    |   |   |       |       |   |       +--91
                           |   |           |   |                    |   |   |       |       |   |       |   +--44 Brassica_oleracea
                           |   |           |   |                    |   |   |       |       |   |   +--92
                           |   |           |   |                    |   |   |       |       |   |   |   +--43 Arabidopsis_thaliana
                           |   |           |   |                    |   |   |       |       |   +--93
                           |   |           |   |                    |   |   |       |       |       +--42 Brassica_rapa_subsp_campestris
                           |   |           |   |                    |   |   |       |   +--96
                           |   |           |   |                    |   |   |       |   |   +--41 Brassica_napus
                           |   |           |   |                    |   |   |       +--97
                           |   |           |   |                    |   |   |           +--40 Batis_maritima
                           |   |           |   |                    |   +-108
                           |   |           |   |                    |       |   +--39 Vitis_vinifera
                           |   |           |   |                    |       +--90
                           |   |           |   |                    |           +--38 Ricinus_communis
                           |   |           |   |                +-111
                           |   |           |   |                |   |                   +--37 Sorghum_bicolor
                           |   |           |   |                |   |               +--85
                           |   |           |   |                |   |               |   +--36 Zea_luxurians
                           |   |           |   |                |   |           +--86
                           |   |           |   |                |   |           |   |       +--35 Aegilops_speltoides
                           |   |           |   |                |   |           |   |   +--83
                           |   |           |   |                |   |           |   |   |   +--34 Triticum_timopheevii
                           |   |           |   |                |   |           |   +--84
                           |   |           |   |                |   |           |       +--33 Triticum_aestivum
                           |   |           |   |                |   |       +--87
                           |   |           |   |                |   |       |   |                   +--32 Oryza_sativa_Indica_Group
                           |   |           |   |                |   |       |   |               +--78
                           |   |           |   |                |   |       |   |               |   +--31 Oryza_rufipogon
                           |   |           |   |                |   |       |   |           +--79
                           |   |           |   |                |   |       |   |           |   +--30 Oryza_sativa_Japonica_Group
                           |   |           |   |                |   |       |   |       +--80
                           |   |           |   |                |   |       |   |       |   +--29 Zea_mays_subsp_mays
                           |   |           |   |                |   |       |   |   +--81
                           |   |           |   |                |   |       |   |   |   +--28 Zea_mays_subsp_parviglumis
                           |   |           |   |                |   |       |   +--82
                           |   |           |   |                |   |       |       +--27 Zea_perennis
                           |   |           |   |                |   |   +--88
                           |   |           |   |                |   |   |   +--26 Tripsacum_dactyloides
                           |   |           |   |                |   +--89
                           |   |           |   |                |       +--25 Phoenix_dactylifera
                           |   |           |   |            +-112
                           |   |           |   |            |   +--24 Liriodendron_tulipifera
                           |   |           |   |        +-113
                           |   |           |   |        |   +--23 Butomus_umbellatus
                           |   |           |   |    +-114
                           |   |           |   |    |   +--22 Amborella_trichopoda|rps7
                           |   |           |   +--115
                           |   |           |        +--21 Cycas_taitungensis
                           |   |       +-119
                           |   |       |   |                                       +--20 Climacium_americanum
                           |   |       |   |                                   +--68
                           |   |       |   |                                   |   +--19 Anomodon_rugelii
                           |   |       |   |                               +--69
                           |   |       |   |                               |   +--18 Hypnum_imponens
                           |   |       |   |                           +--70
                           |   |       |   |                           |   +--17 Ulota_hutchinsiae
                           |   |       |   |                       +--71
                           |   |       |   |                       |   +--16 Orthotrichum_stellatum
                           |   |       |   |                   +--72
                           |   |       |   |                   |   +--15 Ptychomnion_cygnisetum
                           |   |       |   |               +--73
                           |   |       |   |               |   +--14 Bartramia_pomiformis
                           |   |       |   |           +--74
                           |   |       |   |           |   |   +--13 Physcomitrella_patens
                           |   |       |   |           |   +--67
                           |   |       |   |           |       +--12 Funaria_hygrometrica
                           |   |       |   |       +--75
                           |   |       |   |       |   +--11 Buxbaumia_aphylla
                           |   |       |   |   +--76
                           |   |       |   |   |   |   +--10 Atrichum_angustatum
                           |   |       |   |   |   +--66
                           |   |       |   |   |       +---9 Tetraphis_pellucida
                           |   |       |   +--77
                           |   |       |       +---8 Sphagnum_palustre
                           |   |   +-120
                           |   |   |   |   +---7 Nitella_hyalina
                           |   |   |   +--65
                           |   |   |       +---6 Chara_vulgaris
                           |   +-121
                           |       +--------5 Roya_obtusa
                      +--124
                      |    +-----4 Chaetosphaeridium_globosum
+-------------------125
|                     +---------------------3 Entransia_fimbriata
|
+---2 Salvia_miltiorrhiza
|
+---1 Boea_hygrometrica

 
(Boea_hygrometrica:0.0068988900,Salvia_miltiorrhiza:0.0000022100,(Entransia_fimbriata:0.9610672000,(Chaetosphaeridium_globosum:0.2569174500,((Roya_obtusa:0.4092501700,((Chara_vulgaris:0.0016865100,Nitella_hyalina:0.0077647700):1.0000:0.1920624300,((Sphagnum_palustre:0.0374045300,((Tetraphis_pellucida:0.0192392500,Atrichum_angustatum:0.0139620800):1.0000:0.0022203600,(Buxbaumia_aphylla:0.0283236200,((Funaria_hygrometrica:0.0000000100,Physcomitrella_patens:0.0000000100):1.0000:0.0045244400,(Bartramia_pomiformis:0.0046219000,(Ptychomnion_cygnisetum:0.0235141100,(Orthotrichum_stellatum:0.0023149600,(Ulota_hutchinsiae:0.0023094800,(Hypnum_imponens:0.0000000100,(Anomodon_rugelii:0.0022822400,Climacium_americanum:0.0000000100):1.0000:0.0022884000):1.0000:0.0069319400):1.0000:0.0000001400):1.0000:0.0022822700):1.0000:0.0023503300):1.0000:0.0047640300):1.0000:0.0119058000):1.0000:0.0025960300):1.0000:0.0190352500):1.0000:0.0244352200,((Cycas_taitungensis:0.0579403200,(Amborella_trichopoda|rps7:0.0197198800,(Butomus_umbellatus:0.2101626100,(Liriodendron_tulipifera:0.0085941500,((Phoenix_dactylifera:0.0027738100,(Tripsacum_dactyloides:0.0000000100,((Zea_perennis:0.0000000100,(Zea_mays_subsp_parviglumis:0.0000000100,(Zea_mays_subsp_mays:0.0000000100,(Oryza_sativa_Japonica_Group:0.0000000100,(Oryza_rufipogon:0.0000000100,Oryza_sativa_Indica_Group:0.0000000100):1.0000:0.0000000100):1.0000:0.0021694700):1.0000:0.0000000700):1.0000:0.0000000600):1.0000:0.0000000600,((Triticum_aestivum:0.0000000100,(Triticum_timopheevii:0.0000000100,Aegilops_speltoides:0.0000000200):0.8684:0.0000001200):1.0000:0.0021761800,(Zea_luxurians:0.0000000100,Sorghum_bicolor:0.0065655000):1.0000:0.0000001400):0.8684:0.0000001400):1.0000:0.0000001500):1.0000:0.0244642300):1.0000:0.0125529200,(((Ricinus_communis:0.0043730100,Vitis_vinifera:0.0154724900):1.0000:0.0021226000,(((Batis_maritima:0.0153749800,(Brassica_napus:0.0000000100,((Brassica_rapa_subsp_campestris:0.0000000100,(Arabidopsis_thaliana:0.0021495400,(Brassica_oleracea:0.0000000100,Brassica_juncea:0.0000000100):0.8684:0.0000000100):1.0000:0.0000000400):1.0000:0.0000000100,(Raphanus_sativus:0.0021503300,Brassica_carinata:0.0000000700):0.8684:0.0000000500):1.0000:0.0000000500):1.0000:0.0087251300):1.0000:0.0059532400,(Citrullus_lanatus:0.0000000900,Cucurbita_pepo:0.0153561600):1.0000:0.0061183600):1.0000:0.0030398500,((Daucus_carota_subsp_sativus:0.0362256600,(Asclepias_syriaca:0.0316952000,Rhazya_stricta:0.0000001400):1.0000:0.0135511200):1.0000:0.0085172600,(Cucumis_sativus:0.0244696400,(Carica_papaya:0.0176573300,(Beta_macrocarpa:0.0000000100,(Beta_vulgaris_subsp_vulgaris:0.0000000100,Beta_vulgaris_subsp_maritima:0.0000001600):1.0000:0.0000000100):1.0000:0.0358088500):1.0000:0.0000001400):1.0000:0.0064924900):1.0000:0.0000001500):0.8684:0.0000001500):1.0000:0.0043064300,(Nelumbo_nucifera:0.0021428100,Spirodela_polyrhiza:0.0603759300):0.8684:0.0000001300):1.0000:0.0064748500):0.8684:0.0000001300):1.0000:0.0066599900):1.0000:0.0000002000):1.0000:0.0276303800):1.0000:0.2127496000,(Treubia_lacunosa:0.0203312500,(Marchantia_polymorpha:0.0030817000,Pleurozia_purpurea:0.0134014800):1.0000:0.0100065700):1.0000:0.0241978200):1.0000:0.0000003800):1.0000:0.1383502500):1.0000:0.0731372700):1.0000:0.0974779700,(Chlorokybus_atmophyticus:0.3813011600,Mesostigma_viride:0.5927857400):1.0000:0.3063220200):1.0000:0.1471770000):1.0000:0.2153403600):1.0000:0.9327860500);
 
Note: this tree is unrooted. Branch lengths are the expected number of substitutions per site. Labels next to parentheses represent phylogenetic uncertainty due to model selection (see documentation)


---------------------------------------------------------------
*                                                             *
*             BAYESIAN INFORMATION CRITERION (BIC)            *
*                                                             *
---------------------------------------------------------------
 
 Sample size: 444.0
 
 Model selected: 
   Model = GTR+G
   partition = 012345
   -lnL = 6065.1230
   K = 135
   freqA = 0.3623 
   freqC = 0.1724 
   freqG = 0.1721 
   freqT = 0.2932 
   R(a) [AC] =  1.1221
   R(b) [AG] =  1.8281
   R(c) [AT] =  0.5643
   R(d) [CG] =  1.3669
   R(e) [CT] =  1.3942
   R(f) [GT] =  1.0000
   gamma shape = 1.2030 
 
Tree for the best BIC model = (Boea_hygrometrica:0.00680845,Salvia_miltiorrhiza:0.00000001,(Entransia_fimbriata:0.95753862,(Chaetosphaeridium_globosum:0.25801746,((Chlorokybus_atmophyticus:0.38792094,Mesostigma_viride:0.59468974):0.30926987,(Roya_obtusa:0.40647349,((Chara_vulgaris:0.00165854,Nitella_hyalina:0.00764265):0.19032994,((Sphagnum_palustre:0.03686767,((Buxbaumia_aphylla:0.02790575,((Funaria_hygrometrica:0.00000001,Physcomitrella_patens:0.00000001):0.00445458,(Bartramia_pomiformis:0.00454922,(Ptychomnion_cygnisetum:0.02316782,(Orthotrichum_stellatum:0.00227914,(Ulota_hutchinsiae:0.00227375,(Hypnum_imponens:0.00000001,(Anomodon_rugelii:0.00224671,Climacium_americanum:0.00000001):0.00225274):0.00682673):0.00000011):0.00224270):0.00232093):0.00468967):0.01172529):0.00255881,(Atrichum_angustatum:0.01374942,Tetraphis_pellucida:0.01895872):0.00218069):0.01872093):0.02409935,((Treubia_lacunosa:0.02001779,(Marchantia_polymorpha:0.00303203,Pleurozia_purpurea:0.01321103):0.00986845):0.02385416,(Cycas_taitungensis:0.05726373,(Amborella_trichopoda|rps7:0.01944213,(Butomus_umbellatus:0.20902250,((Liriodendron_tulipifera:0.00847097,(Phoenix_dactylifera:0.00270957,(Tripsacum_dactyloides:0.00000001,(((Triticum_timopheevii:0.00000001,(Aegilops_speltoides:0.00000001,Triticum_aestivum:0.00000001):0.00000001):0.00214368,(Zea_perennis:0.00000001,(Zea_mays_subsp_parviglumis:0.00000001,(Zea_mays_subsp_mays:0.00000001,(Oryza_sativa_Japonica_Group:0.00000001,(Oryza_rufipogon:0.00000001,Oryza_sativa_Indica_Group:0.00000001):0.00000001):0.00213749):0.00000011):0.00000010):0.00000009):0.00000011,(Zea_luxurians:0.00000012,Sorghum_bicolor:0.00647017):0.00000011):0.00000012):0.02412606):0.01239444):0.00000012,(Nelumbo_nucifera:0.00211143,(Spirodela_polyrhiza:0.05970746,(((Daucus_carota_subsp_sativus:0.03573724,(Asclepias_syriaca:0.03126124,Rhazya_stricta:0.00000010):0.01335474):0.00839607,(Cucumis_sativus:0.02413133,(Carica_papaya:0.01740694,(Beta_macrocarpa:0.00000001,(Beta_vulgaris_subsp_maritima:0.00000001,Beta_vulgaris_subsp_vulgaris:0.00000001):0.00000001):0.03531549):0.00000011):0.00639692):0.00000010,((Ricinus_communis:0.00430865,Vitis_vinifera:0.01524952):0.00209089,((Citrullus_lanatus:0.00000013,Cucurbita_pepo:0.01514098):0.00603849,(Batis_maritima:0.01515407,(Brassica_napus:0.00000001,(Brassica_carinata:0.00000011,(Raphanus_sativus:0.00211873,(Brassica_rapa_subsp_campestris:0.00000001,(Brassica_oleracea:0.00000001,(Arabidopsis_thaliana:0.00211787,Brassica_juncea:0.00000001):0.00000014):0.00000011):0.00000001):0.00000012):0.00000001):0.00859761):0.00585723):0.00299661):0.00000016):0.00424281):0.00000012):0.00638110):0.00655489):0.00000015):0.02725542):0.21093696):0.00000029):0.13785748):0.07390313):0.09725334):0.14635025):0.22581097):0.93494054);
 
 
* BIC MODEL SELECTION : Selection uncertainty
 
Model             -lnL    K      BIC       delta       weight   cumWeight
------------------------------------------------------------------------- 
GTR+G       6065.12300   135  12953.182316   0.000000    0.433805   0.433805 
GTR+I+G     6062.23617   136  12953.504480   0.322165    0.369264   0.803069 
HKY+G       6078.30204   131  12955.157098   1.974782    0.161613   0.964681 
HKY+I+G     6076.77492   132  12958.198682   5.016366    0.035319   1.000000 
F81+G       6103.06853   130  12998.594253  45.411937   5.97e-011   1.000000 
F81+I+G     6101.51464   131  13001.582298  48.399982   1.34e-011   1.000000 
K80+G       6143.52356   128  13067.312664  114.130348   7.15e-026   1.000000 
HKY+I       6136.29065   131  13071.134318  117.952002   1.06e-026   1.000000 
K80+I+G     6142.64094   129  13071.643249  118.460933   8.20e-027   1.000000 
SYM+G       6134.69901   132  13074.046862  120.864546   2.47e-027   1.000000 
GTR+I       6125.59834   135  13074.132996  120.950680   2.36e-027   1.000000 
SYM+I+G     6134.35454   133  13079.453747  126.271431   1.65e-028   1.000000 
JC+G        6157.81318   127  13089.796079  136.613764   9.38e-031   1.000000 
JC+I+G      6156.77759   128  13093.820724  140.638408   1.25e-031   1.000000 
F81+I       6152.25770   130  13096.972593  143.790277   2.59e-032   1.000000 
K80+I       6192.56279   128  13165.391124  212.208808   3.60e-047   1.000000 
HKY         6191.60313   130  13175.663453  222.481137   2.12e-049   1.000000 
SYM+I       6187.80105   132  13180.250942  227.068626   2.14e-050   1.000000 
JC+I        6204.64019   127  13183.450099  230.267784   4.32e-051   1.000000 
GTR         6185.88491   134  13188.610311  235.427995   3.27e-052   1.000000 
F81         6208.12464   129  13202.610649  249.428333   2.98e-055   1.000000 
K80         6237.98911   127  13250.147939  296.965624   1.42e-065   1.000000 
SYM         6227.10153   131  13252.756078  299.573762   3.85e-066   1.000000 
JC          6249.29759   126  13266.669075  313.486759   3.67e-069   1.000000
-------------------------------------------------------------------------
-lnL:	negative log likelihod
K:	number of estimated parameters
BIC:	Bayesian Information Criterion
delta:	BIC difference
weight:	BIC weight
cumWeight:	cumulative BIC weight
 
 
* BIC MODEL SELECTION : Confidence interval
 
There are 24 models in the 100% confidence interval: [ GTR+G GTR+I+G HKY+G HKY+I+G F81+G F81+I+G K80+G HKY+I K80+I+G SYM+G GTR+I SYM+I+G JC+G JC+I+G F81+I K80+I HKY SYM+I JC+I GTR F81 K80 SYM JC ] 
 
 
* BIC MODEL SELECTION : Best Model's command line
 
phyml  -i /tmp/jmodeltest2511983484968950276.phy -d nt -n 1 -b 0 --run_id GTR+G -m 012345 -f m -c 4 -a e --no_memory_check -o tlr -s SPR
 
 
 
---------------------------------------------------------------
*                                                             *
*                    MODEL AVERAGED PHYLOGENY                 *
*                                                             *
---------------------------------------------------------------
 
Selection criterion: . . . . BIC
Confidence interval: . . . . 1.00
Consensus type:. . . . . . . 50% majority rule
 
 
Using 24 models in the 1.00 confidence interval = GTR+G GTR+I+G HKY+G HKY+I+G F81+G F81+I+G K80+G HKY+I K80+I+G SYM+G GTR+I SYM+I+G JC+G JC+I+G F81+I K80+I HKY SYM+I JC+I GTR F81 K80 SYM JC  
 
Species in order:
 
    1. Boea_hygrometrica
    2. Salvia_miltiorrhiza
    3. Entransia_fimbriata
    4. Chaetosphaeridium_globosum
    5. Chlorokybus_atmophyticus
    6. Mesostigma_viride
    7. Roya_obtusa
    8. Chara_vulgaris
    9. Nitella_hyalina
    10. Sphagnum_palustre
    11. Buxbaumia_aphylla
    12. Funaria_hygrometrica
    13. Physcomitrella_patens
    14. Bartramia_pomiformis
    15. Ptychomnion_cygnisetum
    16. Orthotrichum_stellatum
    17. Ulota_hutchinsiae
    18. Hypnum_imponens
    19. Anomodon_rugelii
    20. Climacium_americanum
    21. Atrichum_angustatum
    22. Tetraphis_pellucida
    23. Treubia_lacunosa
    24. Marchantia_polymorpha
    25. Pleurozia_purpurea
    26. Cycas_taitungensis
    27. Amborella_trichopoda|rps7
    28. Butomus_umbellatus
    29. Liriodendron_tulipifera
    30. Phoenix_dactylifera
    31. Tripsacum_dactyloides
    32. Triticum_timopheevii
    33. Aegilops_speltoides
    34. Triticum_aestivum
    35. Zea_perennis
    36. Zea_mays_subsp_parviglumis
    37. Zea_mays_subsp_mays
    38. Oryza_sativa_Japonica_Group
    39. Oryza_rufipogon
    40. Oryza_sativa_Indica_Group
    41. Zea_luxurians
    42. Sorghum_bicolor
    43. Nelumbo_nucifera
    44. Spirodela_polyrhiza
    45. Daucus_carota_subsp_sativus
    46. Asclepias_syriaca
    47. Rhazya_stricta
    48. Cucumis_sativus
    49. Carica_papaya
    50. Beta_macrocarpa
    51. Beta_vulgaris_subsp_maritima
    52. Beta_vulgaris_subsp_vulgaris
    53. Ricinus_communis
    54. Vitis_vinifera
    55. Citrullus_lanatus
    56. Cucurbita_pepo
    57. Batis_maritima
    58. Brassica_napus
    59. Brassica_carinata
    60. Raphanus_sativus
    61. Brassica_rapa_subsp_campestris
    62. Brassica_oleracea
    63. Arabidopsis_thaliana
    64. Brassica_juncea
 
Bipartitions included in the consensus tree
 
    1234567891111111111222222222233333333334444444444555555555566666
             0123456789012345678901234567890123456789012345678901234
    **************************************************************** ( 1.0 )
    --************************************************************** ( 1.0 )
    ---************************************************************* ( 1.0 )
    ----************************************************************ ( 1.0 )
    ----**---------------------------------------------------------- ( 1.0 )
    ------********************************************************** ( 1.0 )
    -------********************************************************* ( 1.0 )
    -------**------------------------------------------------------- ( 1.0 )
    ---------******************************************************* ( 1.0 )
    ---------*************------------------------------------------ ( 1.0 )
    ----------************------------------------------------------ ( 1.0 )
    ----------**********-------------------------------------------- ( 1.0 )
    -----------*********-------------------------------------------- ( 1.0 )
    -----------**--------------------------------------------------- ( 1.0 )
    -------------*******-------------------------------------------- ( 1.0 )
    --------------******-------------------------------------------- ( 1.0 )
    ---------------*****-------------------------------------------- ( 1.0 )
    ----------------****-------------------------------------------- ( 1.0 )
    -----------------***-------------------------------------------- ( 1.0 )
    ------------------**-------------------------------------------- ( 1.0 )
    --------------------**------------------------------------------ ( 1.0 )
    ----------------------****************************************** ( 0.83839 )
    ----------------------***--------------------------------------- ( 1.0 )
    -----------------------**--------------------------------------- ( 1.0 )
    -------------------------*************************************** ( 1.0 )
    --------------------------************************************** ( 1.0 )
    ---------------------------************************************* ( 1.0 )
    ----------------------------************************************ ( 1.0 )
    ----------------------------**************---------------------- ( 0.59542 )
    -----------------------------*************---------------------- ( 1.0 )
    ------------------------------************---------------------- ( 1.0 )
    -------------------------------***********---------------------- ( 0.83839 )
    -------------------------------*********------------------------ ( 0.59542 )
    -------------------------------***------------------------------ ( 1.0 )
    --------------------------------**------------------------------ ( 0.59542 )
    ----------------------------------******------------------------ ( 1.0 )
    -----------------------------------*****------------------------ ( 1.0 )
    ------------------------------------****------------------------ ( 1.0 )
    -------------------------------------***------------------------ ( 1.0 )
    --------------------------------------**------------------------ ( 1.0 )
    ----------------------------------------**---------------------- ( 0.83839 )
    ------------------------------------------********************** ( 1.0 )
    -------------------------------------------********************* ( 0.63074 )
    --------------------------------------------******************** ( 1.0 )
    --------------------------------------------********------------ ( 1.0 )
    --------------------------------------------***----------------- ( 1.0 )
    ---------------------------------------------**----------------- ( 1.0 )
    -----------------------------------------------*****------------ ( 1.0 )
    ------------------------------------------------****------------ ( 1.0 )
    -------------------------------------------------***------------ ( 1.0 )
    --------------------------------------------------**------------ ( 1.0 )
    ----------------------------------------------------************ ( 0.59542 )
    ----------------------------------------------------**---------- ( 1.0 )
    ------------------------------------------------------********** ( 1.0 )
    ------------------------------------------------------**-------- ( 1.0 )
    --------------------------------------------------------******** ( 1.0 )
    ---------------------------------------------------------******* ( 1.0 )
    ----------------------------------------------------------****** ( 1.0 )
    -----------------------------------------------------------***** ( 0.59542 )
    ------------------------------------------------------------**** ( 1.0 )
    -------------------------------------------------------------*** ( 1.0 )
    --------------------------------------------------------------** ( 0.59542 )

 
                                                       +--64 Pleurozia_purpurea
                                                   +-117
                                                   |   +--63 Marchantia_polymorpha
                                               +-118
                                               |   +--62 Treubia_lacunosa
                                           +-119
                                           |   |                                            +--61 Triticum_aestivum
                                           |   |                                        +-106
                                           |   |                                        |   +--60 Aegilops_speltoides
                                           |   |                                    +-107
                                           |   |                                    |   +--59 Triticum_timopheevii
                                           |   |                                +-108
                                           |   |                                |   |                   +--58 Oryza_sativa_Indica_Group
                                           |   |                                |   |               +-101
                                           |   |                                |   |               |   +--57 Oryza_rufipogon
                                           |   |                                |   |           +-102
                                           |   |                                |   |           |   +--56 Oryza_sativa_Japonica_Group
                                           |   |                                |   |       +-103
                                           |   |                                |   |       |   +--55 Zea_mays_subsp_mays
                                           |   |                                |   |   +-104
                                           |   |                                |   |   |   +--54 Zea_mays_subsp_parviglumis
                                           |   |                                |   +-105
                                           |   |                                |       +--53 Zea_perennis
                                           |   |                            +-109
                                           |   |                            |   |   +--52 Sorghum_bicolor
                                           |   |                            |   +-100
                                           |   |                            |       +--51 Zea_luxurians
                                           |   |                        +-110
                                           |   |                        |   +--50 Tripsacum_dactyloides
                                           |   |                    +-111
                                           |   |                    |   +--49 Phoenix_dactylifera
                                           |   |                +-112
                                           |   |                |   +--48 Liriodendron_tulipifera
                                           |   |            +-113
                                           |   |            |   |                       +--47 Cucurbita_pepo
                                           |   |            |   |                   +--94
                                           |   |            |   |                   |   +--46 Citrullus_lanatus
                                           |   |            |   |               +--95
                                           |   |            |   |               |   |                           +--45 Brassica_juncea
                                           |   |            |   |               |   |                       +--87
                                           |   |            |   |               |   |                       |   +--44 Arabidopsis_thaliana
                                           |   |            |   |               |   |                   +--88
                                           |   |            |   |               |   |                   |   +--43 Brassica_oleracea
                                           |   |            |   |               |   |               +--89
                                           |   |            |   |               |   |               |   +--42 Brassica_rapa_subsp_campestris
                                           |   |            |   |               |   |           +--90
                                           |   |            |   |               |   |           |   +--41 Raphanus_sativus
                                           |   |            |   |               |   |       +--91
                                           |   |            |   |               |   |       |   +--40 Brassica_carinata
                                           |   |            |   |               |   |   +--92
                                           |   |            |   |               |   |   |   +--39 Brassica_napus
                                           |   |            |   |               |   +--93
                                           |   |            |   |               |       +--38 Batis_maritima
                                           |   |            |   |           +--96
                                           |   |            |   |           |   |   +--37 Vitis_vinifera
                                           |   |            |   |           |   +--86
                                           |   |            |   |           |       +--36 Ricinus_communis
                                           |   |            |   |       +--97
                                           |   |            |   |       |   |                   +--35 Beta_vulgaris_subsp_vulgaris
                                           |   |            |   |       |   |               +--81
                                           |   |            |   |       |   |               |   +--34 Beta_vulgaris_subsp_maritima
                                           |   |            |   |       |   |           +--82
                                           |   |            |   |       |   |           |   +--33 Beta_macrocarpa
                                           |   |            |   |       |   |       +--83
                                           |   |            |   |       |   |       |   +--32 Carica_papaya
                                           |   |            |   |       |   |   +--84
                                           |   |            |   |       |   |   |   +--31 Cucumis_sativus
                                           |   |            |   |       |   +--85
                                           |   |            |   |       |       |       +--30 Rhazya_stricta
                                           |   |            |   |       |       |   +--79
                                           |   |            |   |       |       |   |   +--29 Asclepias_syriaca
                                           |   |            |   |       |       +--80
                                           |   |            |   |       |           +--28 Daucus_carota_subsp_sativus
                                           |   |            |   |   +--98
                                           |   |            |   |   |   +--27 Spirodela_polyrhiza
                                           |   |            |   +--99
                                           |   |            |       +--26 Nelumbo_nucifera
                                           |   |        +-114
                                           |   |        |   +--25 Butomus_umbellatus
                                           |   |    +-115
                                           |   |    |   +--24 Amborella_trichopoda|rps7
                                           |   +--116
                                           |        +--23 Cycas_taitungensis
                                       +-120
                                       |   |           +--22 Tetraphis_pellucida
                                       |   |       +--76
                                       |   |       |   +--21 Atrichum_angustatum
                                       |   |   +--77
                                       |   |   |   |                               +--20 Climacium_americanum
                                       |   |   |   |                           +--68
                                       |   |   |   |                           |   +--19 Anomodon_rugelii
                                       |   |   |   |                       +--69
                                       |   |   |   |                       |   +--18 Hypnum_imponens
                                       |   |   |   |                   +--70
                                       |   |   |   |                   |   +--17 Ulota_hutchinsiae
                                       |   |   |   |               +--71
                                       |   |   |   |               |   +--16 Orthotrichum_stellatum
                                       |   |   |   |           +--72
                                       |   |   |   |           |   +--15 Ptychomnion_cygnisetum
                                       |   |   |   |       +--73
                                       |   |   |   |       |   +--14 Bartramia_pomiformis
                                       |   |   |   |   +--74
                                       |   |   |   |   |   |   +--13 Physcomitrella_patens
                                       |   |   |   |   |   +--67
                                       |   |   |   |   |       +--12 Funaria_hygrometrica
                                       |   |   |   +--75
                                       |   |   |       +--11 Buxbaumia_aphylla
                                       |   +--78
                                       |       +--10 Sphagnum_palustre
                                   +-121
                                   |   |   +---9 Nitella_hyalina
                                   |   +--66
                                   |       +---8 Chara_vulgaris
                               +-122
                               |   +--------7 Roya_obtusa
                           +-123
                           |   |      +------------6 Mesostigma_viride
                           |   +-----65
                           |          +--------5 Chlorokybus_atmophyticus
                      +--124
                      |    +-----4 Chaetosphaeridium_globosum
+-------------------125
|                     +---------------------3 Entransia_fimbriata
|
+---2 Salvia_miltiorrhiza
|
+---1 Boea_hygrometrica

 
(Boea_hygrometrica:0.0068988900,Salvia_miltiorrhiza:0.0000000100,(Entransia_fimbriata:0.9575386200,(Chaetosphaeridium_globosum:0.2569174500,((Chlorokybus_atmophyticus:0.3879209400,Mesostigma_viride:0.5927857400):1.0000:0.3063220200,(Roya_obtusa:0.4064734900,((Chara_vulgaris:0.0016865100,Nitella_hyalina:0.0076426500):1.0000:0.1903299400,((Sphagnum_palustre:0.0368676700,((Buxbaumia_aphylla:0.0280302500,((Funaria_hygrometrica:0.0000000100,Physcomitrella_patens:0.0000000100):1.0000:0.0044580300,(Bartramia_pomiformis:0.0045848800,(Ptychomnion_cygnisetum:0.0233537800,(Orthotrichum_stellatum:0.0022958100,(Ulota_hutchinsiae:0.0022909200,(Hypnum_imponens:0.0000000100,(Anomodon_rugelii:0.0022767500,Climacium_americanum:0.0000000100):1.0000:0.0022800900):1.0000:0.0068865200):1.0000:0.0000001100):1.0000:0.0022599300):1.0000:0.0023362100):1.0000:0.0047559700):1.0000:0.0117634100):1.0000:0.0025960300,(Atrichum_angustatum:0.0137805400,Tetraphis_pellucida:0.0190621200):1.0000:0.0022203600):1.0000:0.0187416600):1.0000:0.0240993500,((Cycas_taitungensis:0.0579403200,(Amborella_trichopoda|rps7:0.0197198800,(Butomus_umbellatus:0.2101626100,((Nelumbo_nucifera:0.0021428100,(Spirodela_polyrhiza:0.0603759300,(((Daucus_carota_subsp_sativus:0.0362256600,(Asclepias_syriaca:0.0316952000,Rhazya_stricta:0.0000001000):1.0000:0.0135511200):1.0000:0.0085172600,(Cucumis_sativus:0.0244696400,(Carica_papaya:0.0176573300,(Beta_macrocarpa:0.0000000100,(Beta_vulgaris_subsp_maritima:0.0000000100,Beta_vulgaris_subsp_vulgaris:0.0000000100):1.0000:0.0000000100):1.0000:0.0358088500):1.0000:0.0000001100):1.0000:0.0064924900):1.0000:0.0000001000,((Ricinus_communis:0.0043730100,Vitis_vinifera:0.0154724900):1.0000:0.0021226000,((Batis_maritima:0.0153749800,(Brassica_napus:0.0000000100,(Brassica_carinata:0.0000001100,(Raphanus_sativus:0.0021503300,(Brassica_rapa_subsp_campestris:0.0000000100,(Brassica_oleracea:0.0000000100,(Arabidopsis_thaliana:0.0021495400,Brassica_juncea:0.0000000100):0.5954:0.0000001400):1.0000:0.0000001100):1.0000:0.0000000100):0.5954:0.0000001200):1.0000:0.0000000100):1.0000:0.0087251300):1.0000:0.0059532400,(Citrullus_lanatus:0.0000001300,Cucurbita_pepo:0.0153561600):1.0000:0.0061183600):1.0000:0.0030398500):0.5954:0.0000001600):1.0000:0.0043064300):0.6307:0.0000001200):1.0000:0.0064748500,(Liriodendron_tulipifera:0.0085941500,(Phoenix_dactylifera:0.0027095700,(Tripsacum_dactyloides:0.0000000100,((Zea_luxurians:0.0000001200,Sorghum_bicolor:0.0065655000):0.8384:0.0000001100,((Zea_perennis:0.0000000100,(Zea_mays_subsp_parviglumis:0.0000000100,(Zea_mays_subsp_mays:0.0000000100,(Oryza_sativa_Japonica_Group:0.0000000100,(Oryza_rufipogon:0.0000000100,Oryza_sativa_Indica_Group:0.0000000100):1.0000:0.0000000100):1.0000:0.0021694700):1.0000:0.0000001100):1.0000:0.0000001000):1.0000:0.0000000900,(Triticum_timopheevii:0.0000000100,(Aegilops_speltoides:0.0000000100,Triticum_aestivum:0.0000000100):0.5954:0.0000000100):1.0000:0.0021761800):0.5954:0.0000001100):0.8384:0.0000001200):1.0000:0.0244642300):1.0000:0.0125529200):0.5954:0.0000001200):1.0000:0.0066599900):1.0000:0.0000002000):1.0000:0.0276303800):1.0000:0.2121463000,(Treubia_lacunosa:0.0200177900,(Marchantia_polymorpha:0.0030817000,Pleurozia_purpurea:0.0134014800):1.0000:0.0100065700):1.0000:0.0241978200):0.8384:0.0000002900):1.0000:0.1383502500):1.0000:0.0739031300):1.0000:0.0972533400):1.0000:0.1463502500):1.0000:0.2258109700):1.0000:0.9327860500);
 
Note: this tree is unrooted. Branch lengths are the expected number of substitutions per site. Labels next to parentheses represent phylogenetic uncertainty due to model selection (see documentation)
 
 
 
---------------------------------------------------------------
*                                                             *
*                    SELECTION SUMMARY                        *
*                                                             *
---------------------------------------------------------------

::Optimized Topologies Summary::

There are 16 different topologies.

Topology Id: 1
	Rank	Weight		 RF	AvgEucl		VarEucl
AIC	  1	 86.84%		  0	0.00e+00	0.00e+00
BIC	  4	 36.93%		 14	1.00e-01	0.00e+00
Models supporting:   1
                     GTR+I+G 

Topology Id: 2
	Rank	Weight		 RF	AvgEucl		VarEucl
AIC	  2	  0.00%		  2	2.14e-01	0.00e+00
BIC	  3	  3.53%		 12	2.22e-01	0.00e+00
Models supporting:   1
                     HKY+I+G 

Topology Id: 3
	Rank	Weight		 RF	AvgEucl		VarEucl
AIC	  3	 13.16%		 14	1.00e-01	0.00e+00
BIC	  1	 43.38%		  0	0.00e+00	0.00e+00
Models supporting:   1
                     GTR+G 

Topology Id: 4
	Rank	Weight		 RF	AvgEucl		VarEucl
AIC	  4	  0.00%		 18	4.06e-01	0.00e+00
BIC	  6	  0.00%		 26	3.95e-01	0.00e+00
Models supporting:   1
                     F81+I+G 

Topology Id: 5
	Rank	Weight		 RF	AvgEucl		VarEucl
AIC	  5	  0.00%		 20	3.54e-01	0.00e+00
BIC	  2	 16.16%		  6	3.53e-01	0.00e+00
Models supporting:   1
                     HKY+G 

Topology Id: 6
	Rank	Weight		 RF	AvgEucl		VarEucl
AIC	  6	  0.00%		 28	5.90e-01	4.61e-05
BIC	  9	  0.00%		 32	5.87e-01	5.04e-05
Models supporting:   3
                     JC+I+G K80+I+G SYM+I+G 

Topology Id: 7
	Rank	Weight		 RF	AvgEucl		VarEucl
AIC	  7	  0.00%		 30	3.98e-01	0.00e+00
BIC	  5	  0.00%		 20	3.96e-01	0.00e+00
Models supporting:   1
                     F81+G 

Topology Id: 8
	Rank	Weight		 RF	AvgEucl		VarEucl
AIC	  8	  0.00%		 34	5.90e-01	0.00e+00
BIC	  8	  0.00%		 30	5.89e-01	0.00e+00
Models supporting:   1
                     SYM+G 

Topology Id: 9
	Rank	Weight		 RF	AvgEucl		VarEucl
AIC	  9	  0.00%		 36	8.81e-01	9.61e-06
BIC	  7	  0.00%		 28	8.85e-01	9.68e-06
Models supporting:   3
                     F81 HKY GTR 

Topology Id: 10
	Rank	Weight		 RF	AvgEucl		VarEucl
AIC	 10	  0.00%		 38	9.12e-01	4.61e-05
BIC	 11	  0.00%		 36	9.08e-01	4.79e-05
Models supporting:   3
                     JC K80 SYM 

Topology Id: 11
	Rank	Weight		 RF	AvgEucl		VarEucl
AIC	 11	  0.00%		 38	5.85e-01	6.84e-05
BIC	 10	  0.00%		 34	5.84e-01	7.37e-05
Models supporting:   2
                     JC+G K80+G 

Topology Id: 12
	Rank	Weight		 RF	AvgEucl		VarEucl
AIC	 12	  0.00%		 42	7.31e-01	6.54e-04
BIC	 16	  0.00%		 48	7.36e-01	6.17e-04
Models supporting:   2
                     HKY+I GTR+I 

Topology Id: 13
	Rank	Weight		 RF	AvgEucl		VarEucl
AIC	 13	  0.00%		 42	7.72e-01	0.00e+00
BIC	 15	  0.00%		 46	7.70e-01	0.00e+00
Models supporting:   1
                     SYM+I 

Topology Id: 14
	Rank	Weight		 RF	AvgEucl		VarEucl
AIC	 14	  0.00%		 44	7.77e-01	0.00e+00
BIC	 12	  0.00%		 46	7.75e-01	0.00e+00
Models supporting:   1
                     JC+I 

Topology Id: 15
	Rank	Weight		 RF	AvgEucl		VarEucl
AIC	 15	  0.00%		 44	7.71e-01	0.00e+00
BIC	 13	  0.00%		 46	7.76e-01	0.00e+00
Models supporting:   1
                     F81+I 

Topology Id: 16
	Rank	Weight		 RF	AvgEucl		VarEucl
AIC	 16	  0.00%		 44	7.89e-01	0.00e+00
BIC	 14	  0.00%		 46	7.86e-01	0.00e+00
Models supporting:   1
                     K80+I 

 
 
 
::Best Models::
 
	Model 		f(a) 	f(c) 	f(g) 	f(t) 	kappa 	titv 	Ra	Rb	Rc	Rd	Re	Rf	pInv 	gamma
----------------------------------------------------------------------------------------------------------------------------------------
AIC 	GTR+I+G		0.36	0.17	0.17	0.29	0.00	0.00	  1.137   1.813   0.548   1.413   1.417   1.000    0.05	   1.65
BIC 	GTR+G		0.36	0.17	0.17	0.29	0.00	0.00	  1.122   1.828   0.564   1.367   1.394   1.000 N/A	   1.20
