# Supplementary material for: The mitochondrial genome map of Nelumbo nucifera reveals ancient evolutionary features
Source: Sci Rep. 2016 Jul 22;6:30158. doi: 10.1038/srep30158 (PMC4957087; doi:10.1038/srep30158)
Supplement: Supplementary Data S2 [file srep30158-s3.zip › jModelTest/rps10.jmt1]

-------------------------- jModeltest 2.1.10 v20160303 --------------------------
(c) 2011-onwards D. Darriba, G.L. Taboada, R. Doallo and D. Posada,
(1) Department of Biochemistry, Genetics and Immunology
    University of Vigo, 36310 Vigo, Spain.
(2) Department of Electronics and Systems
    University of A Coruna, 15071 A Coruna, Spain.
e-mail: ddarriba@udc.es, dposada@uvigo.es
--------------------------------------------------------------------------------
 
Fri Apr 01 21:30:02 CST 2016
Linux 3.13.0-32-generic, arch: amd64, bits: 64, numcores: 48
 
--------------------------------------------------------------------------------
Citation: Darriba D, Taboada GL, Doallo R and Posada D. 2012.
          "jModelTest 2: more models, new heuristics and parallel computing".
          Nature Methods 9(8), 772.
--------------------------------------------------------------------------------
 
jModelTest 2.1.10 v20160303
Copyright (C) 2011 D. Darriba, G.L. Taboada, R. Doallo and D. Posada
This program comes with ABSOLUTELY NO WARRANTY
This is free software, and you are welcome to redistribute it under certain
conditions
 
Notice: This program may contain errors. Please inspect results carefully.
 
 
Arguments = -g 4 -i -f -AIC -BIC -a -S SPR -o rps10.jmt1 -d rps10.fas

Reading data file "rps10.fas"... OK.
  number of sequences: 31
  number of sites: 333
 
 
---------------------------------------------------------------
*                                                             *
*        COMPUTATION OF LIKELIHOOD SCORES WITH PHYML          *
*                                                             *
---------------------------------------------------------------
 
::Settings::
 
 Phyml version = 20131022
 Phyml binary = phyml
 Phyml path = /usr/bin/
 Candidate models = 24
   number of substitution schemes = 3
   including models with equal/unequal base frequencies (+F)
   including models with/without a proportion of invariable sites (+I)
   including models with/without rate variation among sites (+G) (nCat = 4)
 Optimized free parameters (K) = substitution parameters + 59 branch lengths + topology 
 Base tree for likelihood calculations = ML tree
 Tree topology search operation = SPR
 
 
 
::Progress::
 
Model 		 Exec. Time 	 Total Time 	 -lnL
-------------------------------------------------------------------------
HKY		00h:00:10:01	00h:00:10:06	    3418.2112	 (1/24)
SYM		00h:00:12:01	00h:00:12:06	    3490.3620	 (2/24)
F81		00h:00:12:07	00h:00:13:01	    3420.6212	 (3/24)
GTR		00h:00:12:08	00h:00:13:03	    3395.7355	 (4/24)
K80+I		00h:00:13:05	00h:00:14:00	    3456.7782	 (5/24)
F81+I		00h:00:14:01	00h:00:14:03	    3371.1322	 (6/24)
K80		00h:00:14:05	00h:00:15:00	    3495.3261	 (7/24)
JC		00h:00:14:09	00h:00:15:04	    3495.3548	 (8/24)
SYM+I		00h:00:15:05	00h:00:15:09	    3453.5603	 (9/24)
JC+I		00h:00:15:09	00h:00:16:03	    3456.7763	 (10/24)
HKY+I		00h:00:18:06	00h:00:19:00	    3367.9447	 (11/24)
GTR+I		00h:00:19:06	00h:00:19:09	    3337.1548	 (12/24)
SYM+G		00h:00:27:04	00h:00:27:06	    3425.8223	 (13/24)
HKY+G		00h:00:28:07	00h:00:28:08	    3347.9781	 (14/24)
JC+G		00h:00:29:07	00h:00:30:00	    3434.1803	 (15/24)
K80+G		00h:00:32:06	00h:00:33:00	    3434.3208	 (16/24)
F81+G		00h:00:33:08	00h:00:34:00	    3349.9966	 (17/24)
F81+I+G		00h:00:38:03	00h:00:38:03	    3347.7940	 (18/24)
JC+I+G		00h:00:39:06	00h:00:39:06	    3433.5826	 (19/24)
GTR+I+G		00h:00:44:04	00h:00:44:05	    3317.9774	 (20/24)
GTR+G		00h:00:44:06	00h:00:44:09	    3324.0911	 (21/24)
K80+I+G		00h:00:45:04	00h:00:45:05	    3433.4824	 (22/24)
HKY+I+G		00h:00:47:00	00h:00:47:01	    3345.7094	 (23/24)
SYM+I+G		00h:00:47:08	00h:00:48:00	    3425.7617	 (24/24)
 
   Model = JC
   partition = 000000
   -lnL = 3495.3548
   K = 60 
 
   Model = JC+I
   partition = 000000
   -lnL = 3456.7763
   K = 61
   p-inv = 0.1450 
 
   Model = JC+G
   partition = 000000
   -lnL = 3434.1803
   K = 61
   gamma shape = 1.0810 
 
   Model = JC+I+G
   partition = 000000
   -lnL = 3433.5826
   K = 62
   p-inv = 0.0660
   gamma shape = 1.5430 
 
   Model = F81
   partition = 000000
   -lnL = 3420.6212
   K = 63
   freqA = 0.3956 
   freqC = 0.1713 
   freqG = 0.1630 
   freqT = 0.2701  
 
   Model = F81+I
   partition = 000000
   -lnL = 3371.1322
   K = 64
   freqA = 0.4088 
   freqC = 0.1646 
   freqG = 0.1605 
   freqT = 0.2661 
   p-inv = 0.1510 
 
   Model = F81+G
   partition = 000000
   -lnL = 3349.9966
   K = 64
   freqA = 0.4078 
   freqC = 0.1667 
   freqG = 0.1621 
   freqT = 0.2634 
   gamma shape = 0.9300 
 
   Model = F81+I+G
   partition = 000000
   -lnL = 3347.7940
   K = 65
   freqA = 0.4100 
   freqC = 0.1657 
   freqG = 0.1612 
   freqT = 0.2631 
   p-inv = 0.0970
   gamma shape = 1.5520 
 
   Model = K80
   partition = 010010
   -lnL = 3495.3261
   K = 61
   kappa = 1.0214 (ti/tv = 0.5107) 
 
   Model = K80+I
   partition = 010010
   -lnL = 3456.7782
   K = 62
   kappa = 1.0381 (ti/tv = 0.5191)
   p-inv = 0.1450 
 
   Model = K80+G
   partition = 010010
   -lnL = 3434.3208
   K = 62
   kappa = 1.0482 (ti/tv = 0.5241)
   gamma shape = 1.1120 
 
   Model = K80+I+G
   partition = 010010
   -lnL = 3433.4824
   K = 63
   kappa = 1.0498 (ti/tv = 0.5249)
   p-inv = 0.0670
   gamma shape = 1.5410 
 
   Model = HKY
   partition = 010010
   -lnL = 3418.2112
   K = 64
   freqA = 0.3986 
   freqC = 0.1693 
   freqG = 0.1589 
   freqT = 0.2732 
   kappa = 1.2884 (ti/tv = 0.5724) 
 
   Model = HKY+I
   partition = 010010
   -lnL = 3367.9447
   K = 65
   freqA = 0.4107 
   freqC = 0.1639 
   freqG = 0.1561 
   freqT = 0.2694 
   kappa = 1.3150 (ti/tv = 0.5798)
   p-inv = 0.1500 
 
   Model = HKY+G
   partition = 010010
   -lnL = 3347.9781
   K = 65
   freqA = 0.4091 
   freqC = 0.1660 
   freqG = 0.1591 
   freqT = 0.2657 
   kappa = 1.2628 (ti/tv = 0.5621)
   gamma shape = 0.9350 
 
   Model = HKY+I+G
   partition = 010010
   -lnL = 3345.7094
   K = 66
   freqA = 0.4111 
   freqC = 0.1650 
   freqG = 0.1571 
   freqT = 0.2667 
   kappa = 1.3123 (ti/tv = 0.5809)
   p-inv = 0.1030
   gamma shape = 1.6790 
 
   Model = SYM
   partition = 012345
   -lnL = 3490.3620
   K = 65
   R(a) [AC] =  1.2522
   R(b) [AG] =  1.1796
   R(c) [AT] =  1.0139
   R(d) [CG] =  0.7338
   R(e) [CT] =  0.9390
   R(f) [GT] =  1.0000 
 
   Model = SYM+I
   partition = 012345
   -lnL = 3453.5603
   K = 66
   R(a) [AC] =  1.1586
   R(b) [AG] =  1.0422
   R(c) [AT] =  0.8807
   R(d) [CG] =  0.7441
   R(e) [CT] =  0.9938
   R(f) [GT] =  1.0000
   p-inv = 0.1460 
 
   Model = SYM+G
   partition = 012345
   -lnL = 3425.8223
   K = 66
   R(a) [AC] =  1.3688
   R(b) [AG] =  1.2781
   R(c) [AT] =  1.0677
   R(d) [CG] =  0.6148
   R(e) [CT] =  0.8847
   R(f) [GT] =  1.0000
   gamma shape = 1.0380 
 
   Model = SYM+I+G
   partition = 012345
   -lnL = 3425.7617
   K = 67
   R(a) [AC] =  1.3590
   R(b) [AG] =  1.2671
   R(c) [AT] =  1.0592
   R(d) [CG] =  0.6167
   R(e) [CT] =  0.8873
   R(f) [GT] =  1.0000
   p-inv = 0.0230
   gamma shape = 1.1440 
 
   Model = GTR
   partition = 012345
   -lnL = 3395.7355
   K = 68
   freqA = 0.4054 
   freqC = 0.1530 
   freqG = 0.1426 
   freqT = 0.2990 
   R(a) [AC] =  1.1147
   R(b) [AG] =  1.1098
   R(c) [AT] =  0.4437
   R(d) [CG] =  0.9530
   R(e) [CT] =  0.8921
   R(f) [GT] =  1.0000 
 
   Model = GTR+I
   partition = 012345
   -lnL = 3337.1548
   K = 69
   freqA = 0.4233 
   freqC = 0.1428 
   freqG = 0.1427 
   freqT = 0.2912 
   R(a) [AC] =  1.0734
   R(b) [AG] =  0.9567
   R(c) [AT] =  0.3329
   R(d) [CG] =  1.0240
   R(e) [CT] =  1.0374
   R(f) [GT] =  1.0000
   p-inv = 0.1400 
 
   Model = GTR+G
   partition = 012345
   -lnL = 3324.0910
   K = 69
   freqA = 0.4218 
   freqC = 0.1451 
   freqG = 0.1385 
   freqT = 0.2946 
   R(a) [AC] =  1.0700
   R(b) [AG] =  1.0552
   R(c) [AT] =  0.2970
   R(d) [CG] =  1.1030
   R(e) [CT] =  0.9143
   R(f) [GT] =  1.0000
   gamma shape = 0.9330 
 
   Model = GTR+I+G
   partition = 012345
   -lnL = 3317.9774
   K = 70
   freqA = 0.4266 
   freqC = 0.1406 
   freqG = 0.1379 
   freqT = 0.2949 
   R(a) [AC] =  1.1182
   R(b) [AG] =  1.0226
   R(c) [AT] =  0.2801
   R(d) [CG] =  1.1795
   R(e) [CT] =  0.9963
   R(f) [GT] =  1.0000
   p-inv = 0.1060
   gamma shape = 1.8430 
 
  Best-fit models should be reoptimized for comparison with unconstrained likelihood
 
Computation of likelihood scores completed. It took 00h:00:48:00.
 


---------------------------------------------------------------
*                                                             *
*             AKAIKE INFORMATION CRITERION (AIC)              *
*                                                             *
---------------------------------------------------------------
 
 Model selected: 
   Model = GTR+I+G
   partition = 012345
   -lnL = 3317.9774
   K = 70
   freqA = 0.4266 
   freqC = 0.1406 
   freqG = 0.1379 
   freqT = 0.2949 
   R(a) [AC] =  1.1182
   R(b) [AG] =  1.0226
   R(c) [AT] =  0.2801
   R(d) [CG] =  1.1795
   R(e) [CT] =  0.9963
   R(f) [GT] =  1.0000
   p-inv = 0.1060
   gamma shape = 1.8430 
 
Tree for the best AIC model = ((Roya_obtusa:0.59483545,Chlorokybus_atmophyticus:1.01069153):0.13044135,(Chaetosphaeridium_globosum:0.45532369,Mesostigma_viride:1.99010909):0.20868357,((Chara_vulgaris:0.02266938,Nitella_hyalina:0.00226134):0.17497041,((Treubia_lacunosa:0.01648555,(Marchantia_polymorpha:0.01915655,Pleurozia_purpurea:0.01876930):0.00613554):0.02974847,(Huperzia_squarrosa:0.04231187,(Cycas_taitungensis:0.02469860,(Amborella_trichopoda|rps10:0.03927368,(Nelumbo_nucifera:0.00000017,((Ricinus_communis:0.00282183,(Liriodendron_tulipifera:0.02322980,(Millettia_pinnata:0.00572526,(Glycine_max:0.00000001,Vigna_radiata:0.00000001):0.00843677):0.00558148):0.00281022):0.00275361,((((Citrullus_lanatus:0.00000048,(Cucurbita_pepo:0.02559898,Cucumis_sativus:0.03472471):0.00614366):0.01116995,(Nicotiana_tabacum:0.01723284,(Rhazya_stricta:0.00285421,(Asclepias_syriaca:0.04327801,(Mimulus_guttatus:0.01454570,Salvia_miltiorrhiza:0.00560849):0.02027179):0.00000017):0.00849117):0.00545877):0.00000026,(Carica_papaya:0.01142973,Batis_maritima:0.02860336):0.00267760):0.00275579,(Vitis_vinifera:0.00276836,(Vaccinium_macrocarpon:0.04984598,Lotus_japonicus:0.00923743):0.00205340):0.00277482):0.00000017):0.00274197):0.02440082):0.10964993):0.21862553):0.00455502):0.14694598):0.10207862);
 
 
* AIC MODEL SELECTION : Selection uncertainty
 
Model             -lnL    K      AIC       delta       weight   cumWeight
------------------------------------------------------------------------- 
GTR+I+G     3317.97740   70  6775.954800   0.000000    0.994022   0.994022 
GTR+G       3324.09105   69  6786.182100  10.227300    0.005978   1.000000 
GTR+I       3337.15476   69  6812.309520  36.354720   1.27e-008   1.000000 
HKY+I+G     3345.70943   66  6823.418860  47.464060   4.91e-011   1.000000 
F81+I+G     3347.79396   65  6825.587920  49.633120   1.66e-011   1.000000 
HKY+G       3347.97805   65  6825.956100  50.001300   1.38e-011   1.000000 
F81+G       3349.99664   64  6827.993280  52.038480   4.98e-012   1.000000 
HKY+I       3367.94473   65  6865.889460  89.934660   2.94e-020   1.000000 
F81+I       3371.13223   64  6870.264460  94.309660   3.30e-021   1.000000 
GTR         3395.73546   68  6927.470920  151.516120   1.25e-033   1.000000 
HKY         3418.21121   64  6964.422420  188.467620   1.18e-041   1.000000 
F81         3420.62123   63  6967.242460  191.287660   2.88e-042   1.000000 
SYM+G       3425.82225   66  6983.644500  207.689700   7.91e-046   1.000000 
SYM+I+G     3425.76166   67  6985.523320  209.568520   3.09e-046   1.000000 
JC+G        3434.18033   61  6990.360660  214.405860   2.75e-047   1.000000 
JC+I+G      3433.58261   62  6991.165220  215.210420   1.84e-047   1.000000 
K80+G       3434.32081   62  6992.641620  216.686820   8.80e-048   1.000000 
K80+I+G     3433.48244   63  6992.964880  217.010080   7.49e-048   1.000000 
JC+I        3456.77626   61  7035.552520  259.597720   4.23e-057   1.000000 
K80+I       3456.77819   62  7037.556380  261.601580   1.55e-057   1.000000 
SYM+I       3453.56030   66  7039.120600  263.165800   7.11e-058   1.000000 
JC          3495.35483   60  7110.709660  334.754860   2.02e-073   1.000000 
SYM         3490.36199   65  7110.723980  334.769180   2.01e-073   1.000000 
K80         3495.32608   61  7112.652160  336.697360   7.66e-074   1.000000
-------------------------------------------------------------------------
-lnL:	negative log likelihod
 K:	number of estimated parameters
 AIC:	Akaike Information Criterion
 delta:	AIC difference
 weight:	AIC weight
 cumWeight:	cumulative AIC weight
 
 
* AIC MODEL SELECTION : Confidence interval
 
There are 24 models in the 100% confidence interval: [ GTR+I+G GTR+G GTR+I HKY+I+G F81+I+G HKY+G F81+G HKY+I F81+I GTR HKY F81 SYM+G SYM+I+G JC+G JC+I+G K80+G K80+I+G JC+I K80+I SYM+I JC SYM K80 ] 
 
 
* AIC MODEL SELECTION : Best Model's command line
 
phyml  -i /tmp/jmodeltest5547205575744315348.phy -d nt -n 1 -b 0 --run_id GTR+I+G -m 012345 -f m -v e -c 4 -a e --no_memory_check -o tlr -s SPR
 
 
 
---------------------------------------------------------------
*                                                             *
*                    MODEL AVERAGED PHYLOGENY                 *
*                                                             *
---------------------------------------------------------------
 
Selection criterion: . . . . AIC
Confidence interval: . . . . 1.00
Consensus type:. . . . . . . 50% majority rule
 
 
Using 24 models in the 1.00 confidence interval = GTR+I+G GTR+G GTR+I HKY+I+G F81+I+G HKY+G F81+G HKY+I F81+I GTR HKY F81 SYM+G SYM+I+G JC+G JC+I+G K80+G K80+I+G JC+I K80+I SYM+I JC SYM K80  
 
Species in order:
 
    1. Roya_obtusa
    2. Chlorokybus_atmophyticus
    3. Chaetosphaeridium_globosum
    4. Mesostigma_viride
    5. Chara_vulgaris
    6. Nitella_hyalina
    7. Treubia_lacunosa
    8. Marchantia_polymorpha
    9. Pleurozia_purpurea
    10. Huperzia_squarrosa
    11. Cycas_taitungensis
    12. Amborella_trichopoda|rps10
    13. Nelumbo_nucifera
    14. Ricinus_communis
    15. Liriodendron_tulipifera
    16. Millettia_pinnata
    17. Glycine_max
    18. Vigna_radiata
    19. Citrullus_lanatus
    20. Cucurbita_pepo
    21. Cucumis_sativus
    22. Nicotiana_tabacum
    23. Rhazya_stricta
    24. Asclepias_syriaca
    25. Mimulus_guttatus
    26. Salvia_miltiorrhiza
    27. Carica_papaya
    28. Batis_maritima
    29. Vitis_vinifera
    30. Vaccinium_macrocarpon
    31. Lotus_japonicus
 
Bipartitions included in the consensus tree
 
    1234567891111111111222222222233
             0123456789012345678901
    ******************************* ( 1.0 )
    **----------------------------- ( 1.0 )
    --**--------------------------- ( 0.99403 )
    ----*************************** ( 1.0 )
    ----**------------------------- ( 1.0 )
    ------************************* ( 1.0 )
    ------***---------------------- ( 1.0 )
    -------**---------------------- ( 1.0 )
    ---------********************** ( 1.0 )
    ----------********************* ( 1.0 )
    -----------******************** ( 1.0 )
    ------------******************* ( 1.0 )
    -------------****************** ( 1.0 )
    -------------*****------------- ( 1.0 )
    --------------****------------- ( 1.0 )
    ---------------***------------- ( 1.0 )
    ----------------**------------- ( 1.0 )
    ------------------************* ( 0.99403 )
    ------------------**********--- ( 1.0 )
    ------------------********----- ( 0.99403 )
    ------------------***---------- ( 1.0 )
    -------------------**---------- ( 1.0 )
    ---------------------*****----- ( 1.0 )
    ----------------------****----- ( 1.0 )
    -----------------------***----- ( 1.0 )
    ------------------------**----- ( 1.0 )
    --------------------------**--- ( 1.0 )
    ----------------------------*** ( 1.0 )
    -----------------------------** ( 1.0 )

 
     +------------------------------------------------31 Mesostigma_viride
+---59
|    +---------30 Chaetosphaeridium_globosum
|
|  +-----------------------29 Chlorokybus_atmophyticus
+-58
|  +-------------28 Roya_obtusa
|
|           +-27 Pleurozia_purpurea
|        +-54
|        |  +-26 Marchantia_polymorpha
|     +-55
|     |  +-25 Treubia_lacunosa
|  +-56
|  |  |                         +-24 Lotus_japonicus
|  |  |                      +-46
|  |  |                      |  +-23 Vaccinium_macrocarpon
|  |  |                   +-47
|  |  |                   |  +-22 Vitis_vinifera
|  |  |                +-48
|  |  |                |  |           +-21 Cucumis_sativus
|  |  |                |  |        +-42
|  |  |                |  |        |  +-20 Cucurbita_pepo
|  |  |                |  |     +-43
|  |  |                |  |     |  +-19 Citrullus_lanatus
|  |  |                |  |  +-44
|  |  |                |  |  |  |           +-18 Salvia_miltiorrhiza
|  |  |                |  |  |  |        +-38
|  |  |                |  |  |  |        |  +-17 Mimulus_guttatus
|  |  |                |  |  |  |     +-39
|  |  |                |  |  |  |     |  +-16 Asclepias_syriaca
|  |  |                |  |  |  |  +-40
|  |  |                |  |  |  |  |  +-15 Rhazya_stricta
|  |  |                |  |  |  +-41
|  |  |                |  |  |     +-14 Nicotiana_tabacum
|  |  |                |  +-45
|  |  |                |     |  +-13 Batis_maritima
|  |  |                |     +-37
|  |  |                |        +-12 Carica_papaya
|  |  |             +-49
|  |  |             |  |           +-11 Vigna_radiata
|  |  |             |  |        +-33
|  |  |             |  |        |  +-10 Glycine_max
|  |  |             |  |     +-34
|  |  |             |  |     |  +--9 Millettia_pinnata
|  |  |             |  |  +-35
|  |  |             |  |  |  +--8 Liriodendron_tulipifera
|  |  |             |  +-36
|  |  |             |     +--7 Ricinus_communis
|  |  |          +-50
|  |  |          |  +--6 Nelumbo_nucifera
|  |  |       +-51
|  |  |       |  +--5 Amborella_trichopoda|rps10
|  |  |  +---52
|  |  |  |    +--4 Cycas_taitungensis
|  |  +-53
|  |     +--3 Huperzia_squarrosa
+-57
   |   +--2 Nitella_hyalina
   +--32
       +--1 Chara_vulgaris

 
(((Chara_vulgaris:0.0226693800,Nitella_hyalina:0.0022613400):1.0000:0.1749704100,((Huperzia_squarrosa:0.0423118700,(Cycas_taitungensis:0.0246986000,(Amborella_trichopoda|rps10:0.0392736800,(Nelumbo_nucifera:0.0000001700,((Ricinus_communis:0.0028218300,(Liriodendron_tulipifera:0.0232298000,(Millettia_pinnata:0.0057252600,(Glycine_max:0.0000000100,Vigna_radiata:0.0000000100):1.0000:0.0084367700):1.0000:0.0055814800):1.0000:0.0028102200):1.0000:0.0027536100,(((Carica_papaya:0.0114297300,Batis_maritima:0.0286033600):1.0000:0.0026776000,((Nicotiana_tabacum:0.0172328400,(Rhazya_stricta:0.0028542100,(Asclepias_syriaca:0.0432780100,(Mimulus_guttatus:0.0145457000,Salvia_miltiorrhiza:0.0056084900):1.0000:0.0202717900):1.0000:0.0000001700):1.0000:0.0084911700):1.0000:0.0054587700,(Citrullus_lanatus:0.0000004800,(Cucurbita_pepo:0.0255989800,Cucumis_sativus:0.0347247100):1.0000:0.0061436600):1.0000:0.0111699500):0.9940:0.0000002600):1.0000:0.0027557900,(Vitis_vinifera:0.0027683600,(Vaccinium_macrocarpon:0.0498459800,Lotus_japonicus:0.0092374300):1.0000:0.0020534000):1.0000:0.0027748200):0.9940:0.0000001700):1.0000:0.0027419700):1.0000:0.0244008200):1.0000:0.1096499300):1.0000:0.2186255300):1.0000:0.0045550200,(Treubia_lacunosa:0.0164855500,(Marchantia_polymorpha:0.0191565500,Pleurozia_purpurea:0.0187693000):1.0000:0.0061355400):1.0000:0.0297484700):1.0000:0.1469459800):1.0000:0.1020786200,(Roya_obtusa:0.5948354500,Chlorokybus_atmophyticus:1.0106915300):1.0000:0.1304413500,(Chaetosphaeridium_globosum:0.4553236900,Mesostigma_viride:1.9901090900):0.9940:0.2086835700);
 
Note: this tree is unrooted. Branch lengths are the expected number of substitutions per site. Labels next to parentheses represent phylogenetic uncertainty due to model selection (see documentation)


---------------------------------------------------------------
*                                                             *
*             BAYESIAN INFORMATION CRITERION (BIC)            *
*                                                             *
---------------------------------------------------------------
 
 Sample size: 333.0
 
 Model selected: 
   Model = GTR+I+G
   partition = 012345
   -lnL = 3317.9774
   K = 70
   freqA = 0.4266 
   freqC = 0.1406 
   freqG = 0.1379 
   freqT = 0.2949 
   R(a) [AC] =  1.1182
   R(b) [AG] =  1.0226
   R(c) [AT] =  0.2801
   R(d) [CG] =  1.1795
   R(e) [CT] =  0.9963
   R(f) [GT] =  1.0000
   p-inv = 0.1060
   gamma shape = 1.8430 
 
Tree for the best BIC model = ((Roya_obtusa:0.59483545,Chlorokybus_atmophyticus:1.01069153):0.13044135,(Chaetosphaeridium_globosum:0.45532369,Mesostigma_viride:1.99010909):0.20868357,((Chara_vulgaris:0.02266938,Nitella_hyalina:0.00226134):0.17497041,((Treubia_lacunosa:0.01648555,(Marchantia_polymorpha:0.01915655,Pleurozia_purpurea:0.01876930):0.00613554):0.02974847,(Huperzia_squarrosa:0.04231187,(Cycas_taitungensis:0.02469860,(Amborella_trichopoda|rps10:0.03927368,(Nelumbo_nucifera:0.00000017,((Ricinus_communis:0.00282183,(Liriodendron_tulipifera:0.02322980,(Millettia_pinnata:0.00572526,(Glycine_max:0.00000001,Vigna_radiata:0.00000001):0.00843677):0.00558148):0.00281022):0.00275361,((((Citrullus_lanatus:0.00000048,(Cucurbita_pepo:0.02559898,Cucumis_sativus:0.03472471):0.00614366):0.01116995,(Nicotiana_tabacum:0.01723284,(Rhazya_stricta:0.00285421,(Asclepias_syriaca:0.04327801,(Mimulus_guttatus:0.01454570,Salvia_miltiorrhiza:0.00560849):0.02027179):0.00000017):0.00849117):0.00545877):0.00000026,(Carica_papaya:0.01142973,Batis_maritima:0.02860336):0.00267760):0.00275579,(Vitis_vinifera:0.00276836,(Vaccinium_macrocarpon:0.04984598,Lotus_japonicus:0.00923743):0.00205340):0.00277482):0.00000017):0.00274197):0.02440082):0.10964993):0.21862553):0.00455502):0.14694598):0.10207862);
 
 
* BIC MODEL SELECTION : Selection uncertainty
 
Model             -lnL    K      BIC       delta       weight   cumWeight
------------------------------------------------------------------------- 
GTR+I+G     3317.97740   70  7042.524774   0.000000    0.961192   0.961192 
GTR+G       3324.09105   69  7048.943932   6.419158    0.038807   0.999999 
F81+G       3349.99664   64  7071.714399  29.189625   4.41e-007   0.999999 
F81+I+G     3347.79396   65  7073.117182  30.592408   2.19e-007   1.000000 
HKY+G       3347.97805   65  7073.485362  30.960588   1.82e-007   1.000000 
HKY+I+G     3345.70943   66  7074.756264  32.231490   9.63e-008   1.000000 
GTR+I       3337.15476   69  7075.071352  32.546578   8.23e-008   1.000000 
HKY+I       3367.94473   65  7113.418722  70.893948   3.88e-016   1.000000 
F81+I       3371.13223   64  7113.985579  71.460805   2.92e-016   1.000000 
GTR         3395.73546   68  7186.424609  143.899835   5.44e-032   1.000000 
F81         3420.62123   63  7207.155437  164.630663   1.71e-036   1.000000 
HKY         3418.21121   64  7208.143539  165.618765   1.05e-036   1.000000 
JC+G        3434.18033   61  7222.657352  180.132578   7.37e-040   1.000000 
JC+I+G      3433.58261   62  7227.270054  184.745280   7.34e-041   1.000000 
K80+G       3434.32081   62  7228.746454  186.221680   3.51e-041   1.000000 
K80+I+G     3433.48244   63  7232.877857  190.353083   4.45e-042   1.000000 
SYM+G       3425.82225   66  7234.981904  192.457130   1.55e-042   1.000000 
SYM+I+G     3425.76166   67  7240.668867  198.144093   9.04e-044   1.000000 
JC+I        3456.77626   61  7267.849212  225.324438   1.13e-049   1.000000 
K80+I       3456.77819   62  7273.661214  231.136440   6.20e-051   1.000000 
SYM+I       3453.56030   66  7290.458004  247.933230   1.40e-054   1.000000 
JC          3495.35483   60  7339.198209  296.673435   3.64e-065   1.000000 
K80         3495.32608   61  7344.948852  302.424078   2.05e-066   1.000000 
SYM         3490.36199   65  7358.253242  315.728468   2.65e-069   1.000000
-------------------------------------------------------------------------
-lnL:	negative log likelihod
K:	number of estimated parameters
BIC:	Bayesian Information Criterion
delta:	BIC difference
weight:	BIC weight
cumWeight:	cumulative BIC weight
 
 
* BIC MODEL SELECTION : Confidence interval
 
There are 24 models in the 100% confidence interval: [ GTR+I+G GTR+G F81+G F81+I+G HKY+G HKY+I+G GTR+I HKY+I F81+I GTR F81 HKY JC+G JC+I+G K80+G K80+I+G SYM+G SYM+I+G JC+I K80+I SYM+I JC K80 SYM ] 
 
 
* BIC MODEL SELECTION : Best Model's command line
 
phyml  -i /tmp/jmodeltest5547205575744315348.phy -d nt -n 1 -b 0 --run_id GTR+I+G -m 012345 -f m -v e -c 4 -a e --no_memory_check -o tlr -s SPR
 
 
 
---------------------------------------------------------------
*                                                             *
*                    MODEL AVERAGED PHYLOGENY                 *
*                                                             *
---------------------------------------------------------------
 
Selection criterion: . . . . BIC
Confidence interval: . . . . 1.00
Consensus type:. . . . . . . 50% majority rule
 
 
Using 24 models in the 1.00 confidence interval = GTR+I+G GTR+G F81+G F81+I+G HKY+G HKY+I+G GTR+I HKY+I F81+I GTR F81 HKY JC+G JC+I+G K80+G K80+I+G SYM+G SYM+I+G JC+I K80+I SYM+I JC K80 SYM  
 
Species in order:
 
    1. Roya_obtusa
    2. Chlorokybus_atmophyticus
    3. Chaetosphaeridium_globosum
    4. Mesostigma_viride
    5. Chara_vulgaris
    6. Nitella_hyalina
    7. Treubia_lacunosa
    8. Marchantia_polymorpha
    9. Pleurozia_purpurea
    10. Huperzia_squarrosa
    11. Cycas_taitungensis
    12. Amborella_trichopoda|rps10
    13. Nelumbo_nucifera
    14. Ricinus_communis
    15. Liriodendron_tulipifera
    16. Millettia_pinnata
    17. Glycine_max
    18. Vigna_radiata
    19. Citrullus_lanatus
    20. Cucurbita_pepo
    21. Cucumis_sativus
    22. Nicotiana_tabacum
    23. Rhazya_stricta
    24. Asclepias_syriaca
    25. Mimulus_guttatus
    26. Salvia_miltiorrhiza
    27. Carica_papaya
    28. Batis_maritima
    29. Vitis_vinifera
    30. Vaccinium_macrocarpon
    31. Lotus_japonicus
 
Bipartitions included in the consensus tree
 
    1234567891111111111222222222233
             0123456789012345678901
    ******************************* ( 1.0 )
    **----------------------------- ( 1.0 )
    --**--------------------------- ( 0.9612 )
    ----*************************** ( 1.0 )
    ----**------------------------- ( 1.0 )
    ------************************* ( 1.0 )
    ------***---------------------- ( 1.0 )
    -------**---------------------- ( 1.0 )
    ---------********************** ( 1.0 )
    ----------********************* ( 1.0 )
    -----------******************** ( 1.0 )
    ------------******************* ( 1.0 )
    -------------****************** ( 1.0 )
    -------------*****------------- ( 1.0 )
    --------------****------------- ( 1.0 )
    ---------------***------------- ( 1.0 )
    ----------------**------------- ( 1.0 )
    ------------------************* ( 0.9612 )
    ------------------**********--- ( 1.0 )
    ------------------********----- ( 0.9612 )
    ------------------***---------- ( 1.0 )
    -------------------**---------- ( 1.0 )
    ---------------------*****----- ( 1.0 )
    ----------------------****----- ( 1.0 )
    -----------------------***----- ( 1.0 )
    ------------------------**----- ( 1.0 )
    --------------------------**--- ( 1.0 )
    ----------------------------*** ( 1.0 )
    -----------------------------** ( 1.0 )

 
     +------------------------------------------------31 Mesostigma_viride
+---59
|    +---------30 Chaetosphaeridium_globosum
|
|  +-----------------------29 Chlorokybus_atmophyticus
+-58
|  +-------------28 Roya_obtusa
|
|           +-27 Pleurozia_purpurea
|        +-54
|        |  +-26 Marchantia_polymorpha
|     +-55
|     |  +-25 Treubia_lacunosa
|  +-56
|  |  |                         +-24 Lotus_japonicus
|  |  |                      +-46
|  |  |                      |  +-23 Vaccinium_macrocarpon
|  |  |                   +-47
|  |  |                   |  +-22 Vitis_vinifera
|  |  |                +-48
|  |  |                |  |           +-21 Cucumis_sativus
|  |  |                |  |        +-42
|  |  |                |  |        |  +-20 Cucurbita_pepo
|  |  |                |  |     +-43
|  |  |                |  |     |  +-19 Citrullus_lanatus
|  |  |                |  |  +-44
|  |  |                |  |  |  |           +-18 Salvia_miltiorrhiza
|  |  |                |  |  |  |        +-38
|  |  |                |  |  |  |        |  +-17 Mimulus_guttatus
|  |  |                |  |  |  |     +-39
|  |  |                |  |  |  |     |  +-16 Asclepias_syriaca
|  |  |                |  |  |  |  +-40
|  |  |                |  |  |  |  |  +-15 Rhazya_stricta
|  |  |                |  |  |  +-41
|  |  |                |  |  |     +-14 Nicotiana_tabacum
|  |  |                |  +-45
|  |  |                |     |  +-13 Batis_maritima
|  |  |                |     +-37
|  |  |                |        +-12 Carica_papaya
|  |  |             +-49
|  |  |             |  |           +-11 Vigna_radiata
|  |  |             |  |        +-33
|  |  |             |  |        |  +-10 Glycine_max
|  |  |             |  |     +-34
|  |  |             |  |     |  +--9 Millettia_pinnata
|  |  |             |  |  +-35
|  |  |             |  |  |  +--8 Liriodendron_tulipifera
|  |  |             |  +-36
|  |  |             |     +--7 Ricinus_communis
|  |  |          +-50
|  |  |          |  +--6 Nelumbo_nucifera
|  |  |       +-51
|  |  |       |  +--5 Amborella_trichopoda|rps10
|  |  |  +---52
|  |  |  |    +--4 Cycas_taitungensis
|  |  +-53
|  |     +--3 Huperzia_squarrosa
+-57
   |   +--2 Nitella_hyalina
   +--32
       +--1 Chara_vulgaris

 
(((Chara_vulgaris:0.0226693800,Nitella_hyalina:0.0022613400):1.0000:0.1749704100,((Huperzia_squarrosa:0.0423118700,(Cycas_taitungensis:0.0246986000,(Amborella_trichopoda|rps10:0.0392736800,(Nelumbo_nucifera:0.0000001700,((Ricinus_communis:0.0028218300,(Liriodendron_tulipifera:0.0232298000,(Millettia_pinnata:0.0057252600,(Glycine_max:0.0000000100,Vigna_radiata:0.0000000100):1.0000:0.0084367700):1.0000:0.0055814800):1.0000:0.0028102200):1.0000:0.0027536100,(((Carica_papaya:0.0114297300,Batis_maritima:0.0286033600):1.0000:0.0026776000,((Nicotiana_tabacum:0.0172328400,(Rhazya_stricta:0.0028542100,(Asclepias_syriaca:0.0432780100,(Mimulus_guttatus:0.0145457000,Salvia_miltiorrhiza:0.0056084900):1.0000:0.0202717900):1.0000:0.0000001700):1.0000:0.0084911700):1.0000:0.0054587700,(Citrullus_lanatus:0.0000004800,(Cucurbita_pepo:0.0255989800,Cucumis_sativus:0.0347247100):1.0000:0.0061436600):1.0000:0.0111699500):0.9612:0.0000002600):1.0000:0.0027557900,(Vitis_vinifera:0.0027683600,(Vaccinium_macrocarpon:0.0498459800,Lotus_japonicus:0.0092374300):1.0000:0.0020534000):1.0000:0.0027748200):0.9612:0.0000001700):1.0000:0.0027419700):1.0000:0.0244008200):1.0000:0.1096499300):1.0000:0.2186255300):1.0000:0.0045550200,(Treubia_lacunosa:0.0164855500,(Marchantia_polymorpha:0.0191565500,Pleurozia_purpurea:0.0187693000):1.0000:0.0061355400):1.0000:0.0297484700):1.0000:0.1469459800):1.0000:0.1020786200,(Roya_obtusa:0.5948354500,Chlorokybus_atmophyticus:1.0106915300):1.0000:0.1304413500,(Chaetosphaeridium_globosum:0.4553236900,Mesostigma_viride:1.9901090900):0.9612:0.2086835700);
 
Note: this tree is unrooted. Branch lengths are the expected number of substitutions per site. Labels next to parentheses represent phylogenetic uncertainty due to model selection (see documentation)
 
 
 
---------------------------------------------------------------
*                                                             *
*                    SELECTION SUMMARY                        *
*                                                             *
---------------------------------------------------------------

::Optimized Topologies Summary::

There are 14 different topologies.

Topology Id: 1
	Rank	Weight		 RF	AvgEucl		VarEucl
AIC	  1	 99.40%		  0	1.40e-01	1.96e-02
BIC	  1	 96.12%		  0	1.40e-01	1.96e-02
Models supporting:   2
                     HKY+I+G GTR+I+G 

Topology Id: 2
	Rank	Weight		 RF	AvgEucl		VarEucl
AIC	  2	  0.00%		  2	1.03e+00	6.70e-02
BIC	  2	  0.00%		  2	1.03e+00	6.70e-02
Models supporting:   3
                     JC+I+G K80+G K80+I+G 

Topology Id: 3
	Rank	Weight		 RF	AvgEucl		VarEucl
AIC	  3	  0.00%		  4	2.19e+00	7.92e-02
BIC	  3	  0.00%		  4	2.19e+00	7.92e-02
Models supporting:   2
                     F81+I HKY+I 

Topology Id: 4
	Rank	Weight		 RF	AvgEucl		VarEucl
AIC	  4	  0.60%		  4	2.56e+00	0.00e+00
BIC	  4	  3.88%		  4	2.56e+00	0.00e+00
Models supporting:   1
                     GTR+G 

Topology Id: 5
	Rank	Weight		 RF	AvgEucl		VarEucl
AIC	  5	  0.00%		  6	1.41e+00	5.48e-05
BIC	  5	  0.00%		  6	1.41e+00	5.48e-05
Models supporting:   2
                     JC+G SYM+G 

Topology Id: 6
	Rank	Weight		 RF	AvgEucl		VarEucl
AIC	  6	  0.00%		  6	4.52e-01	0.00e+00
BIC	  6	  0.00%		  6	4.52e-01	0.00e+00
Models supporting:   1
                     F81+I+G 

Topology Id: 7
	Rank	Weight		 RF	AvgEucl		VarEucl
AIC	  7	  0.00%		  8	1.95e+00	7.80e-02
BIC	  7	  0.00%		  8	1.95e+00	7.80e-02
Models supporting:   3
                     JC+I K80+I SYM+I 

Topology Id: 8
	Rank	Weight		 RF	AvgEucl		VarEucl
AIC	  8	  0.00%		  8	1.38e+00	3.06e-05
BIC	  8	  0.00%		  8	1.38e+00	3.06e-05
Models supporting:   2
                     F81+G HKY+G 

Topology Id: 9
	Rank	Weight		 RF	AvgEucl		VarEucl
AIC	  9	  0.00%		  8	1.83e+00	0.00e+00
BIC	  9	  0.00%		  8	1.83e+00	0.00e+00
Models supporting:   1
                     SYM 

Topology Id: 10
	Rank	Weight		 RF	AvgEucl		VarEucl
AIC	 10	  0.00%		  8	8.86e-01	0.00e+00
BIC	 10	  0.00%		  8	8.86e-01	0.00e+00
Models supporting:   1
                     SYM+I+G 

Topology Id: 11
	Rank	Weight		 RF	AvgEucl		VarEucl
AIC	 11	  0.00%		 10	2.30e+00	7.34e-12
BIC	 11	  0.00%		 10	2.30e+00	7.34e-12
Models supporting:   2
                     JC K80 

Topology Id: 12
	Rank	Weight		 RF	AvgEucl		VarEucl
AIC	 12	  0.00%		 10	2.08e+00	1.31e-01
BIC	 12	  0.00%		 10	2.08e+00	1.31e-01
Models supporting:   2
                     F81 HKY 

Topology Id: 13
	Rank	Weight		 RF	AvgEucl		VarEucl
AIC	 13	  0.00%		 10	1.69e+00	0.00e+00
BIC	 13	  0.00%		 10	1.69e+00	0.00e+00
Models supporting:   1
                     GTR 

Topology Id: 14
	Rank	Weight		 RF	AvgEucl		VarEucl
AIC	 14	  0.00%		 16	2.31e+00	0.00e+00
BIC	 14	  0.00%		 16	2.31e+00	0.00e+00
Models supporting:   1
                     GTR+I 

 
 
 
::Best Models::
 
	Model 		f(a) 	f(c) 	f(g) 	f(t) 	kappa 	titv 	Ra	Rb	Rc	Rd	Re	Rf	pInv 	gamma
----------------------------------------------------------------------------------------------------------------------------------------
AIC 	GTR+I+G		0.43	0.14	0.14	0.29	0.00	0.00	  1.118   1.023   0.280   1.180   0.996   1.000    0.11	   1.84
BIC 	GTR+I+G		0.43	0.14	0.14	0.29	0.00	0.00	  1.118   1.023   0.280   1.180   0.996   1.000    0.11	   1.84
