# Supplementary material for: The mitochondrial genome map of Nelumbo nucifera reveals ancient evolutionary features
Source: Sci Rep. 2016 Jul 22;6:30158. doi: 10.1038/srep30158 (PMC4957087; doi:10.1038/srep30158)
Supplement: Supplementary Data S2 [file srep30158-s3.zip › jModelTest/rps11.jmt1]

-------------------------- jModeltest 2.1.10 v20160303 --------------------------
(c) 2011-onwards D. Darriba, G.L. Taboada, R. Doallo and D. Posada,
(1) Department of Biochemistry, Genetics and Immunology
    University of Vigo, 36310 Vigo, Spain.
(2) Department of Electronics and Systems
    University of A Coruna, 15071 A Coruna, Spain.
e-mail: ddarriba@udc.es, dposada@uvigo.es
--------------------------------------------------------------------------------
 
Fri Apr 01 21:30:53 CST 2016
Linux 3.13.0-32-generic, arch: amd64, bits: 64, numcores: 48
 
--------------------------------------------------------------------------------
Citation: Darriba D, Taboada GL, Doallo R and Posada D. 2012.
          "jModelTest 2: more models, new heuristics and parallel computing".
          Nature Methods 9(8), 772.
--------------------------------------------------------------------------------
 
jModelTest 2.1.10 v20160303
Copyright (C) 2011 D. Darriba, G.L. Taboada, R. Doallo and D. Posada
This program comes with ABSOLUTELY NO WARRANTY
This is free software, and you are welcome to redistribute it under certain
conditions
 
Notice: This program may contain errors. Please inspect results carefully.
 
 
Arguments = -g 4 -i -f -AIC -BIC -a -S SPR -o rps11.jmt1 -d rps11.fas

Reading data file "rps11.fas"... OK.
  number of sequences: 30
  number of sites: 354
 
 
---------------------------------------------------------------
*                                                             *
*        COMPUTATION OF LIKELIHOOD SCORES WITH PHYML          *
*                                                             *
---------------------------------------------------------------
 
::Settings::
 
 Phyml version = 20131022
 Phyml binary = phyml
 Phyml path = /usr/bin/
 Candidate models = 24
   number of substitution schemes = 3
   including models with equal/unequal base frequencies (+F)
   including models with/without a proportion of invariable sites (+I)
   including models with/without rate variation among sites (+G) (nCat = 4)
 Optimized free parameters (K) = substitution parameters + 57 branch lengths + topology 
 Base tree for likelihood calculations = ML tree
 Tree topology search operation = SPR
 
 
 
::Progress::
 
Model 		 Exec. Time 	 Total Time 	 -lnL
-------------------------------------------------------------------------
F81		00h:00:06:06	00h:00:06:09	    4390.6126	 (1/24)
SYM+I		00h:00:06:07	00h:00:07:00	    4297.0886	 (2/24)
JC		00h:00:06:07	00h:00:07:04	    4422.5426	 (3/24)
HKY		00h:00:07:05	00h:00:07:09	    4357.3157	 (4/24)
F81+I		00h:00:08:02	00h:00:08:03	    4323.7415	 (5/24)
K80		00h:00:08:04	00h:00:09:01	    4394.3428	 (6/24)
JC+I		00h:00:09:00	00h:00:09:03	    4363.9513	 (7/24)
GTR		00h:00:09:03	00h:00:09:09	    4330.6411	 (8/24)
GTR+I		00h:00:10:01	00h:00:10:04	    4270.6196	 (9/24)
SYM		00h:00:11:00	00h:00:11:07	    4344.8016	 (10/24)
HKY+I		00h:00:12:06	00h:00:12:09	    4281.5696	 (11/24)
K80+I		00h:00:13:04	00h:00:13:08	    4334.1716	 (12/24)
JC+G		00h:00:20:03	00h:00:20:03	    4333.4684	 (13/24)
F81+G		00h:00:20:04	00h:00:20:04	    4283.7216	 (14/24)
K80+G		00h:00:23:08	00h:00:23:08	    4299.9725	 (15/24)
SYM+G		00h:00:23:08	00h:00:23:09	    4268.1130	 (16/24)
F81+I+G		00h:00:24:07	00h:00:24:07	    4282.0984	 (17/24)
HKY+G		00h:00:25:04	00h:00:25:04	    4235.2980	 (18/24)
K80+I+G		00h:00:32:00	00h:00:32:00	    4299.5888	 (19/24)
GTR+G		00h:00:33:06	00h:00:33:06	    4229.8727	 (20/24)
JC+I+G		00h:00:36:02	00h:00:36:02	    4331.5157	 (21/24)
SYM+I+G		00h:00:37:05	00h:00:37:05	    4266.7427	 (22/24)
GTR+I+G		00h:00:43:06	00h:00:43:06	    4227.3972	 (23/24)
HKY+I+G		00h:00:44:02	00h:00:44:02	    4232.1409	 (24/24)
 
   Model = JC
   partition = 000000
   -lnL = 4422.5426
   K = 58 
 
   Model = JC+I
   partition = 000000
   -lnL = 4363.9513
   K = 59
   p-inv = 0.1460 
 
   Model = JC+G
   partition = 000000
   -lnL = 4333.4684
   K = 59
   gamma shape = 1.2730 
 
   Model = JC+I+G
   partition = 000000
   -lnL = 4331.5157
   K = 60
   p-inv = 0.0790
   gamma shape = 1.9160 
 
   Model = F81
   partition = 000000
   -lnL = 4390.6126
   K = 61
   freqA = 0.3318 
   freqC = 0.1873 
   freqG = 0.2123 
   freqT = 0.2685  
 
   Model = F81+I
   partition = 000000
   -lnL = 4323.7415
   K = 62
   freqA = 0.3392 
   freqC = 0.1818 
   freqG = 0.2038 
   freqT = 0.2752 
   p-inv = 0.1480 
 
   Model = F81+G
   partition = 000000
   -lnL = 4283.7216
   K = 62
   freqA = 0.3512 
   freqC = 0.1748 
   freqG = 0.1962 
   freqT = 0.2778 
   gamma shape = 1.0460 
 
   Model = F81+I+G
   partition = 000000
   -lnL = 4282.0984
   K = 63
   freqA = 0.3508 
   freqC = 0.1748 
   freqG = 0.1963 
   freqT = 0.2781 
   p-inv = 0.0780
   gamma shape = 1.5140 
 
   Model = K80
   partition = 010010
   -lnL = 4394.3428
   K = 59
   kappa = 1.7757 (ti/tv = 0.8879) 
 
   Model = K80+I
   partition = 010010
   -lnL = 4334.1716
   K = 60
   kappa = 1.8508 (ti/tv = 0.9254)
   p-inv = 0.1470 
 
   Model = K80+G
   partition = 010010
   -lnL = 4299.9725
   K = 60
   kappa = 2.0171 (ti/tv = 1.0086)
   gamma shape = 1.1760 
 
   Model = K80+I+G
   partition = 010010
   -lnL = 4299.5888
   K = 61
   kappa = 1.9995 (ti/tv = 0.9998)
   p-inv = 0.0750
   gamma shape = 1.6370 
 
   Model = HKY
   partition = 010010
   -lnL = 4357.3157
   K = 62
   freqA = 0.3344 
   freqC = 0.1860 
   freqG = 0.2026 
   freqT = 0.2769 
   kappa = 1.9019 (ti/tv = 0.9124) 
 
   Model = HKY+I
   partition = 010010
   -lnL = 4281.5696
   K = 63
   freqA = 0.3453 
   freqC = 0.1777 
   freqG = 0.1920 
   freqT = 0.2850 
   kappa = 2.0903 (ti/tv = 0.9832)
   p-inv = 0.1490 
 
   Model = HKY+G
   partition = 010010
   -lnL = 4235.2980
   K = 63
   freqA = 0.3603 
   freqC = 0.1685 
   freqG = 0.1818 
   freqT = 0.2894 
   kappa = 2.4446 (ti/tv = 1.1253)
   gamma shape = 0.9220 
 
   Model = HKY+I+G
   partition = 010010
   -lnL = 4232.1409
   K = 64
   freqA = 0.3596 
   freqC = 0.1665 
   freqG = 0.1799 
   freqT = 0.2940 
   kappa = 2.4841 (ti/tv = 1.1364)
   p-inv = 0.0810
   gamma shape = 1.2970 
 
   Model = SYM
   partition = 012345
   -lnL = 4344.8016
   K = 63
   R(a) [AC] =  1.2922
   R(b) [AG] =  2.3783
   R(c) [AT] =  2.2180
   R(d) [CG] =  0.3644
   R(e) [CT] =  2.2580
   R(f) [GT] =  1.0000 
 
   Model = SYM+I
   partition = 012345
   -lnL = 4297.0886
   K = 64
   R(a) [AC] =  1.2866
   R(b) [AG] =  2.4711
   R(c) [AT] =  2.1370
   R(d) [CG] =  0.4010
   R(e) [CT] =  2.2997
   R(f) [GT] =  1.0000
   p-inv = 0.1360 
 
   Model = SYM+G
   partition = 012345
   -lnL = 4268.1129
   K = 64
   R(a) [AC] =  1.2465
   R(b) [AG] =  2.5607
   R(c) [AT] =  2.1340
   R(d) [CG] =  0.3181
   R(e) [CT] =  2.2668
   R(f) [GT] =  1.0000
   gamma shape = 1.3320 
 
   Model = SYM+I+G
   partition = 012345
   -lnL = 4266.7427
   K = 65
   R(a) [AC] =  1.2488
   R(b) [AG] =  2.5507
   R(c) [AT] =  2.1268
   R(d) [CG] =  0.3216
   R(e) [CT] =  2.2630
   R(f) [GT] =  1.0000
   p-inv = 0.0640
   gamma shape = 1.8430 
 
   Model = GTR
   partition = 012345
   -lnL = 4330.6411
   K = 66
   freqA = 0.3121 
   freqC = 0.1960 
   freqG = 0.2357 
   freqT = 0.2563 
   R(a) [AC] =  1.3715
   R(b) [AG] =  2.2074
   R(c) [AT] =  1.8573
   R(d) [CG] =  0.4309
   R(e) [CT] =  2.5310
   R(f) [GT] =  1.0000 
 
   Model = GTR+I
   partition = 012345
   -lnL = 4270.6196
   K = 67
   freqA = 0.3308 
   freqC = 0.1806 
   freqG = 0.2135 
   freqT = 0.2750 
   R(a) [AC] =  1.3919
   R(b) [AG] =  2.3574
   R(c) [AT] =  1.5038
   R(d) [CG] =  0.5170
   R(e) [CT] =  2.5949
   R(f) [GT] =  1.0000
   p-inv = 0.1480 
 
   Model = GTR+G
   partition = 012345
   -lnL = 4229.8727
   K = 67
   freqA = 0.3511 
   freqC = 0.1668 
   freqG = 0.1905 
   freqT = 0.2916 
   R(a) [AC] =  1.3230
   R(b) [AG] =  2.3869
   R(c) [AT] =  1.0102
   R(d) [CG] =  0.5654
   R(e) [CT] =  2.5746
   R(f) [GT] =  1.0000
   gamma shape = 0.9590 
 
   Model = GTR+I+G
   partition = 012345
   -lnL = 4227.3972
   K = 68
   freqA = 0.3545 
   freqC = 0.1644 
   freqG = 0.1896 
   freqT = 0.2915 
   R(a) [AC] =  1.2989
   R(b) [AG] =  2.3650
   R(c) [AT] =  1.0035
   R(d) [CG] =  0.5537
   R(e) [CT] =  2.5799
   R(f) [GT] =  1.0000
   p-inv = 0.0790
   gamma shape = 1.3370 
 
  Best-fit models should be reoptimized for comparison with unconstrained likelihood
 
Computation of likelihood scores completed. It took 00h:00:44:03.
 


---------------------------------------------------------------
*                                                             *
*             AKAIKE INFORMATION CRITERION (AIC)              *
*                                                             *
---------------------------------------------------------------
 
 Model selected: 
   Model = GTR+I+G
   partition = 012345
   -lnL = 4227.3972
   K = 68
   freqA = 0.3545 
   freqC = 0.1644 
   freqG = 0.1896 
   freqT = 0.2915 
   R(a) [AC] =  1.2989
   R(b) [AG] =  2.3650
   R(c) [AT] =  1.0035
   R(d) [CG] =  0.5537
   R(e) [CT] =  2.5799
   R(f) [GT] =  1.0000
   p-inv = 0.0790
   gamma shape = 1.3370 
 
Tree for the best AIC model = (Phoenix_dactylifera:0.09429631,(Liriodendron_tulipifera:0.00886223,(Amborella_trichopoda|rps11:0.06038823,Nelumbo_nucifera:0.01717246):0.00624733):0.00609520,(Cycas_taitungensis:0.07481460,(Huperzia_squarrosa:0.06693591,(((Chara_vulgaris:0.00000009,Nitella_hyalina:0.00296062):0.20223693,(Treubia_lacunosa:0.01182494,(Marchantia_polymorpha:0.00584989,Pleurozia_purpurea:0.02359391):0.00278713):0.04171560):0.01091956,((Sphagnum_palustre:0.02702782,((Chaetosphaeridium_globosum:0.37038380,(Roya_obtusa:0.19886627,Chlorokybus_atmophyticus:0.37628895):0.04459723):0.06521871,(Vitis_vinifera:0.79157349,(Entransia_fimbriata:0.45733708,Mesostigma_viride:1.08591180):0.13292768):0.18731623):0.06659747):0.02098945,(Atrichum_angustatum:0.01157526,((Buxbaumia_aphylla:0.04262023,Tetraphis_pellucida:0.01178311):0.00549180,((Funaria_hygrometrica:0.00000001,Physcomitrella_patens:0.00000001):0.00286629,((Ptychomnion_cygnisetum:0.02040117,(Climacium_americanum:0.00284204,(Hypnum_imponens:0.00284673,Anomodon_rugelii:0.00000015):0.00000007):0.00864153):0.00573383,(Bartramia_pomiformis:0.00860782,(Orthotrichum_stellatum:0.00000001,Ulota_hutchinsiae:0.00000001):0.00285432):0.00000014):0.00285321):0.01163023):0.00000008):0.02588467):0.04040525):0.07260015):0.47709632):0.06146651);
 
 
* AIC MODEL SELECTION : Selection uncertainty
 
Model             -lnL    K      AIC       delta       weight   cumWeight
------------------------------------------------------------------------- 
GTR+I+G     4227.39719   68  8590.794380   0.000000    0.568501   0.568501 
HKY+I+G     4232.14087   64  8592.281740   1.487360    0.270244   0.838745 
GTR+G       4229.87266   67  8593.745320   2.950940    0.130000   0.968745 
HKY+G       4235.29801   63  8596.596020   5.801640    0.031255   1.000000 
SYM+I+G     4266.74270   65  8663.485400  72.691020   9.33e-017   1.000000 
SYM+G       4268.11295   64  8664.225900  73.431520   6.45e-017   1.000000 
GTR+I       4270.61956   67  8675.239120  84.444740   2.62e-019   1.000000 
HKY+I       4281.56956   63  8689.139120  98.344740   2.51e-022   1.000000 
F81+I+G     4282.09839   63  8690.196780  99.402400   1.48e-022   1.000000 
F81+G       4283.72162   62  8691.443240  100.648860   7.93e-023   1.000000 
K80+G       4299.97246   60  8719.944920  129.150540   5.13e-029   1.000000 
K80+I+G     4299.58878   61  8721.177560  130.383180   2.77e-029   1.000000 
SYM+I       4297.08858   64  8722.177160  131.382780   1.68e-029   1.000000 
F81+I       4323.74147   62  8771.482940  180.688560   3.30e-040   1.000000 
JC+I+G      4331.51566   60  8783.031320  192.236940   1.03e-042   1.000000 
JC+G        4333.46838   59  8784.936760  194.142380   3.96e-043   1.000000 
K80+I       4334.17160   60  8788.343200  197.548820   7.20e-044   1.000000 
GTR         4330.64111   66  8793.282220  202.487840   6.10e-045   1.000000 
SYM         4344.80156   63  8815.603120  224.808740   8.67e-050   1.000000 
HKY         4357.31570   62  8838.631400  247.837020   8.66e-055   1.000000 
JC+I        4363.95132   59  8845.902640  255.108260   2.28e-056   1.000000 
F81         4390.61258   61  8903.225160  312.430780   8.15e-069   1.000000 
K80         4394.34279   59  8906.685580  315.891200   1.44e-069   1.000000 
JC          4422.54260   58  8961.085200  370.290820   2.22e-081   1.000000
-------------------------------------------------------------------------
-lnL:	negative log likelihod
 K:	number of estimated parameters
 AIC:	Akaike Information Criterion
 delta:	AIC difference
 weight:	AIC weight
 cumWeight:	cumulative AIC weight
 
 
* AIC MODEL SELECTION : Confidence interval
 
There are 24 models in the 100% confidence interval: [ GTR+I+G HKY+I+G GTR+G HKY+G SYM+I+G SYM+G GTR+I HKY+I F81+I+G F81+G K80+G K80+I+G SYM+I F81+I JC+I+G JC+G K80+I GTR SYM HKY JC+I F81 K80 JC ] 
 
 
* AIC MODEL SELECTION : Best Model's command line
 
phyml  -i /tmp/jmodeltest8944963479846254522.phy -d nt -n 1 -b 0 --run_id GTR+I+G -m 012345 -f m -v e -c 4 -a e --no_memory_check -o tlr -s SPR
 
 
 
---------------------------------------------------------------
*                                                             *
*                    MODEL AVERAGED PHYLOGENY                 *
*                                                             *
---------------------------------------------------------------
 
Selection criterion: . . . . AIC
Confidence interval: . . . . 1.00
Consensus type:. . . . . . . 50% majority rule
 
 
Using 24 models in the 1.00 confidence interval = GTR+I+G HKY+I+G GTR+G HKY+G SYM+I+G SYM+G GTR+I HKY+I F81+I+G F81+G K80+G K80+I+G SYM+I F81+I JC+I+G JC+G K80+I GTR SYM HKY JC+I F81 K80 JC  
 
Species in order:
 
    1. Phoenix_dactylifera
    2. Liriodendron_tulipifera
    3. Amborella_trichopoda|rps11
    4. Nelumbo_nucifera
    5. Cycas_taitungensis
    6. Huperzia_squarrosa
    7. Chara_vulgaris
    8. Nitella_hyalina
    9. Treubia_lacunosa
    10. Marchantia_polymorpha
    11. Pleurozia_purpurea
    12. Sphagnum_palustre
    13. Chaetosphaeridium_globosum
    14. Roya_obtusa
    15. Chlorokybus_atmophyticus
    16. Vitis_vinifera
    17. Entransia_fimbriata
    18. Mesostigma_viride
    19. Atrichum_angustatum
    20. Buxbaumia_aphylla
    21. Tetraphis_pellucida
    22. Funaria_hygrometrica
    23. Physcomitrella_patens
    24. Ptychomnion_cygnisetum
    25. Climacium_americanum
    26. Hypnum_imponens
    27. Anomodon_rugelii
    28. Bartramia_pomiformis
    29. Orthotrichum_stellatum
    30. Ulota_hutchinsiae
 
Bipartitions included in the consensus tree
 
    123456789111111111122222222223
             012345678901234567890
    ****************************** ( 1.0 )
    -***-------------------------- ( 1.0 )
    --**-------------------------- ( 1.0 )
    ----************************** ( 1.0 )
    -----************************* ( 1.0 )
    ------************************ ( 1.0 )
    ------*****------------------- ( 0.69851 )
    ------**---------------------- ( 1.0 )
    --------***------------------- ( 1.0 )
    ---------**------------------- ( 1.0 )
    -----------******************* ( 0.96875 )
    -----------*******------------ ( 0.96875 )
    ------------******------------ ( 0.96875 )
    ------------***--------------- ( 0.56851 )
    -------------**--------------- ( 0.56851 )
    ---------------***------------ ( 0.69851 )
    ----------------**------------ ( 0.72976 )
    ------------------************ ( 1.0 )
    -------------------*********** ( 1.0 )
    -------------------**--------- ( 1.0 )
    ---------------------********* ( 1.0 )
    ---------------------**------- ( 1.0 )
    -----------------------******* ( 1.0 )
    -----------------------****--- ( 1.0 )
    ------------------------***--- ( 1.0 )
    -------------------------**--- ( 1.0 )
    ---------------------------*** ( 1.0 )
    ----------------------------** ( 1.0 )

 
                       +-30 Nitella_hyalina
                   +--53
                   |   +-29 Chara_vulgaris
                +-54
                |  |     +-28 Pleurozia_purpurea
                |  |  +-51
                |  |  |  +-27 Marchantia_polymorpha
                |  +-52
                |     +-26 Treubia_lacunosa
             +-55
             |  |              +------25 Chlorokybus_atmophyticus
             |  |           +-46
             |  |           |  +--24 Roya_obtusa
             |  |        +-47
             |  |        |  +------23 Chaetosphaeridium_globosum
             |  |     +-48
             |  |     |  |      +---------------------22 Mesostigma_viride
             |  |     |  |   +-44
             |  |     |  |   |  +-------21 Entransia_fimbriata
             |  |     |  +--45
             |  |     |      +---------------20 Vitis_vinifera
             |  |  +-49
             |  |  |  +-19 Sphagnum_palustre
             |  +-50
             |     |        +-18 Tetraphis_pellucida
             |     |     +-41
             |     |     |  +-17 Buxbaumia_aphylla
             |     |  +-42
             |     |  |  |           +-16 Ulota_hutchinsiae
             |     |  |  |        +-37
             |     |  |  |        |  +-15 Orthotrichum_stellatum
             |     |  |  |     +-38
             |     |  |  |     |  +-14 Bartramia_pomiformis
             |     |  |  |  +-39
             |     |  |  |  |  |        +-13 Anomodon_rugelii
             |     |  |  |  |  |     +-34
             |     |  |  |  |  |     |  +-12 Hypnum_imponens
             |     |  |  |  |  |  +-35
             |     |  |  |  |  |  |  +-11 Climacium_americanum
             |     |  |  |  |  +-36
             |     |  |  |  |     +-10 Ptychomnion_cygnisetum
             |     |  |  +-40
             |     |  |     |  +--9 Physcomitrella_patens
             |     |  |     +-33
             |     |  |        +--8 Funaria_hygrometrica
             |     +-43
             |        +--7 Atrichum_angustatum
   +--------56
   |         +--6 Huperzia_squarrosa
+-57
|  +--5 Cycas_taitungensis
|
|     +--4 Nelumbo_nucifera
|  +-31
|  |  +--3 Amborella_trichopoda|rps11
+-32
|  +--2 Liriodendron_tulipifera
|
+--1 Phoenix_dactylifera

 
(Phoenix_dactylifera:0.0942963100,(Liriodendron_tulipifera:0.0088622300,(Amborella_trichopoda|rps11:0.0603882300,Nelumbo_nucifera:0.0171724600):1.0000:0.0062473300):1.0000:0.0060952000,(Cycas_taitungensis:0.0748146000,(Huperzia_squarrosa:0.0669359100,(((Atrichum_angustatum:0.0115752600,(((Funaria_hygrometrica:0.0000000100,Physcomitrella_patens:0.0000000100):1.0000:0.0028662900,((Ptychomnion_cygnisetum:0.0204011700,(Climacium_americanum:0.0028420400,(Hypnum_imponens:0.0028467300,Anomodon_rugelii:0.0000001500):1.0000:0.0000000700):1.0000:0.0086415300):1.0000:0.0057338300,(Bartramia_pomiformis:0.0086078200,(Orthotrichum_stellatum:0.0000000100,Ulota_hutchinsiae:0.0000000100):1.0000:0.0028543200):1.0000:0.0000001400):1.0000:0.0028532100):1.0000:0.0116302300,(Buxbaumia_aphylla:0.0426202300,Tetraphis_pellucida:0.0117831100):1.0000:0.0054918000):1.0000:0.0000000800):1.0000:0.0258846700,(Sphagnum_palustre:0.0270278200,((Vitis_vinifera:0.7915734900,(Entransia_fimbriata:0.4573370800,Mesostigma_viride:1.0859118000):0.7298:0.1329276800):0.6985:0.1873162300,(Chaetosphaeridium_globosum:0.3703838000,(Roya_obtusa:0.1988662700,Chlorokybus_atmophyticus:0.3762889500):0.5685:0.0445972300):0.5685:0.0652187100):0.9687:0.0665974700):0.9687:0.0209894500):0.9687:0.0404052500,((Treubia_lacunosa:0.0118249400,(Marchantia_polymorpha:0.0058498900,Pleurozia_purpurea:0.0235939100):1.0000:0.0027871300):1.0000:0.0417156000,(Chara_vulgaris:0.0000000900,Nitella_hyalina:0.0029606200):1.0000:0.2022369300):0.6985:0.0109195600):1.0000:0.0726001500):1.0000:0.4770963200):1.0000:0.0614665100);
 
Note: this tree is unrooted. Branch lengths are the expected number of substitutions per site. Labels next to parentheses represent phylogenetic uncertainty due to model selection (see documentation)


---------------------------------------------------------------
*                                                             *
*             BAYESIAN INFORMATION CRITERION (BIC)            *
*                                                             *
---------------------------------------------------------------
 
 Sample size: 354.0
 
 Model selected: 
   Model = HKY+I+G
   partition = 010010
   -lnL = 4232.1409
   K = 64
   freqA = 0.3596 
   freqC = 0.1665 
   freqG = 0.1799 
   freqT = 0.2940 
   kappa = 2.4841 (ti/tv = 1.1364)
   p-inv = 0.0810
   gamma shape = 1.2970 
 
Tree for the best BIC model = (Phoenix_dactylifera:0.09349836,(Liriodendron_tulipifera:0.00857713,(Amborella_trichopoda|rps11:0.05940274,Nelumbo_nucifera:0.01709324):0.00624844):0.00644618,(Cycas_taitungensis:0.07540771,(Huperzia_squarrosa:0.06445312,((Treubia_lacunosa:0.01170340,(Marchantia_polymorpha:0.00588589,Pleurozia_purpurea:0.02369975):0.00296291):0.04734149,((Chara_vulgaris:0.00000009,Nitella_hyalina:0.00296295):0.20329875,((Sphagnum_palustre:0.02761679,((Roya_obtusa:0.22527499,(Entransia_fimbriata:0.70300961,(Chlorokybus_atmophyticus:0.20508016,Mesostigma_viride:1.18397725):0.12641205):0.07391514):0.04488473,(Vitis_vinifera:0.88161294,Chaetosphaeridium_globosum:0.26881955):0.12383362):0.10187265):0.02124782,(Atrichum_angustatum:0.01159735,((Buxbaumia_aphylla:0.04248482,Tetraphis_pellucida:0.01179396):0.00550200,((Funaria_hygrometrica:0.00000001,Physcomitrella_patens:0.00000001):0.00286261,((Ptychomnion_cygnisetum:0.02036405,(Climacium_americanum:0.00283773,(Hypnum_imponens:0.00284560,Anomodon_rugelii:0.00000015):0.00000007):0.00864218):0.00572587,(Bartramia_pomiformis:0.00861185,(Orthotrichum_stellatum:0.00000001,Ulota_hutchinsiae:0.00000001):0.00285439):0.00000014):0.00285494):0.01160890):0.00000008):0.02559074):0.03938002):0.00736952):0.07343103):0.47683707):0.05910806);
 
 
* BIC MODEL SELECTION : Selection uncertainty
 
Model             -lnL    K      BIC       delta       weight   cumWeight
------------------------------------------------------------------------- 
HKY+I+G     4232.14087   64  8839.916742   0.000000    0.554665   0.554665 
HKY+G       4235.29801   63  8840.361726   0.444983    0.444022   0.998687 
GTR+G       4229.87266   67  8852.988213  13.071471    0.000805   0.999492 
GTR+I+G     4227.39719   68  8853.906570  13.989828    0.000508   1.000000 
SYM+G       4268.11295   64  8911.860902  71.944160   1.32e-016   1.000000 
SYM+I+G     4266.74270   65  8914.989699  75.072957   2.77e-017   1.000000 
F81+G       4283.72162   62  8931.339649  91.422906   7.79e-021   1.000000 
HKY+I       4281.56956   63  8932.904826  92.988083   3.56e-021   1.000000 
F81+I+G     4282.09839   63  8933.962486  94.045743   2.10e-021   1.000000 
GTR+I       4270.61956   67  8934.482013  94.565271   1.62e-021   1.000000 
K80+G       4299.97246   60  8952.102735  112.185992   2.42e-025   1.000000 
K80+I+G     4299.58878   61  8957.204672  117.287929   1.88e-026   1.000000 
SYM+I       4297.08858   64  8969.812162  129.895420   3.45e-029   1.000000 
F81+I       4323.74147   62  9011.379349  171.462606   3.25e-038   1.000000 
JC+G        4333.46838   59  9013.225278  173.308535   1.29e-038   1.000000 
JC+I+G      4331.51566   60  9015.189135  175.272392   4.83e-039   1.000000 
K80+I       4334.17160   60  9020.501015  180.584272   3.39e-040   1.000000 
GTR         4330.64111   66  9048.655816  208.739074   2.61e-046   1.000000 
SYM         4344.80156   63  9059.368826  219.452083   1.23e-048   1.000000 
JC+I        4363.95132   59  9074.191158  234.274415   7.45e-052   1.000000 
HKY         4357.31570   62  9078.527809  238.611066   8.52e-053   1.000000 
K80         4394.34279   59  9134.974098  295.057355   4.71e-065   1.000000 
F81         4390.61258   61  9139.252272  299.335529   5.55e-066   1.000000 
JC          4422.54260   58  9185.504421  345.587679   5.02e-076   1.000000
-------------------------------------------------------------------------
-lnL:	negative log likelihod
K:	number of estimated parameters
BIC:	Bayesian Information Criterion
delta:	BIC difference
weight:	BIC weight
cumWeight:	cumulative BIC weight
 
 
* BIC MODEL SELECTION : Confidence interval
 
There are 24 models in the 100% confidence interval: [ HKY+I+G HKY+G GTR+G GTR+I+G SYM+G SYM+I+G F81+G HKY+I F81+I+G GTR+I K80+G K80+I+G SYM+I F81+I JC+G JC+I+G K80+I GTR SYM JC+I HKY K80 F81 JC ] 
 
 
* BIC MODEL SELECTION : Best Model's command line
 
phyml  -i /tmp/jmodeltest8944963479846254522.phy -d nt -n 1 -b 0 --run_id HKY+I+G -m 010010 -f m -v e -c 4 -a e --no_memory_check -o tlr -s SPR
 
 
 
---------------------------------------------------------------
*                                                             *
*                    MODEL AVERAGED PHYLOGENY                 *
*                                                             *
---------------------------------------------------------------
 
Selection criterion: . . . . BIC
Confidence interval: . . . . 1.00
Consensus type:. . . . . . . 50% majority rule
 
 
Using 24 models in the 1.00 confidence interval = HKY+I+G HKY+G GTR+G GTR+I+G SYM+G SYM+I+G F81+G HKY+I F81+I+G GTR+I K80+G K80+I+G SYM+I F81+I JC+G JC+I+G K80+I GTR SYM JC+I HKY K80 F81 JC  
 
Species in order:
 
    1. Phoenix_dactylifera
    2. Liriodendron_tulipifera
    3. Amborella_trichopoda|rps11
    4. Nelumbo_nucifera
    5. Cycas_taitungensis
    6. Huperzia_squarrosa
    7. Treubia_lacunosa
    8. Marchantia_polymorpha
    9. Pleurozia_purpurea
    10. Chara_vulgaris
    11. Nitella_hyalina
    12. Sphagnum_palustre
    13. Roya_obtusa
    14. Entransia_fimbriata
    15. Chlorokybus_atmophyticus
    16. Mesostigma_viride
    17. Vitis_vinifera
    18. Chaetosphaeridium_globosum
    19. Atrichum_angustatum
    20. Buxbaumia_aphylla
    21. Tetraphis_pellucida
    22. Funaria_hygrometrica
    23. Physcomitrella_patens
    24. Ptychomnion_cygnisetum
    25. Climacium_americanum
    26. Hypnum_imponens
    27. Anomodon_rugelii
    28. Bartramia_pomiformis
    29. Orthotrichum_stellatum
    30. Ulota_hutchinsiae
 
Bipartitions included in the consensus tree
 
    123456789111111111122222222223
             012345678901234567890
    ****************************** ( 1.0 )
    -***-------------------------- ( 1.0 )
    --**-------------------------- ( 1.0 )
    ----************************** ( 1.0 )
    -----************************* ( 1.0 )
    ------************************ ( 1.0 )
    ------***--------------------- ( 1.0 )
    -------**--------------------- ( 1.0 )
    ---------********************* ( 0.99869 )
    ---------**------------------- ( 1.0 )
    -----------******************* ( 0.55598 )
    -----------*******------------ ( 0.55598 )
    ------------******------------ ( 0.55598 )
    ------------****-------------- ( 0.99869 )
    -------------***-------------- ( 0.99869 )
    --------------**-------------- ( 0.55467 )
    ----------------**------------ ( 0.55467 )
    ------------------************ ( 1.0 )
    -------------------*********** ( 1.0 )
    -------------------**--------- ( 1.0 )
    ---------------------********* ( 1.0 )
    ---------------------**------- ( 1.0 )
    -----------------------******* ( 1.0 )
    -----------------------****--- ( 1.0 )
    ------------------------***--- ( 1.0 )
    -------------------------**--- ( 1.0 )
    ---------------------------*** ( 1.0 )
    ----------------------------** ( 1.0 )

 
                               +---30 Chaetosphaeridium_globosum
                            +-50
                            |  +-----------------29 Vitis_vinifera
                         +-51
                         |  |        +-----------------------28 Mesostigma_viride
                         |  |     +-47
                         |  |     |  +--27 Chlorokybus_atmophyticus
                         |  |  +-48
                         |  |  |  +-------------26 Entransia_fimbriata
                         |  +-49
                         |     +--25 Roya_obtusa
                      +-52
                      |  +-24 Sphagnum_palustre
                   +-53
                   |  |                 +-23 Ulota_hutchinsiae
                   |  |              +-41
                   |  |              |  +-22 Orthotrichum_stellatum
                   |  |           +-42
                   |  |           |  +-21 Bartramia_pomiformis
                   |  |        +-43
                   |  |        |  |        +-20 Anomodon_rugelii
                   |  |        |  |     +-38
                   |  |        |  |     |  +-19 Hypnum_imponens
                   |  |        |  |  +-39
                   |  |        |  |  |  +-18 Climacium_americanum
                   |  |        |  +-40
                   |  |        |     +-17 Ptychomnion_cygnisetum
                   |  |     +-44
                   |  |     |  |  +-16 Physcomitrella_patens
                   |  |     |  +-37
                   |  |     |     +-15 Funaria_hygrometrica
                   |  |  +-45
                   |  |  |  |  +-14 Tetraphis_pellucida
                   |  |  |  +-36
                   |  |  |     +-13 Buxbaumia_aphylla
                   |  +-46
                   |     +-12 Atrichum_angustatum
                +-54
                |  |   +-11 Nitella_hyalina
                |  +--35
                |      +-10 Chara_vulgaris
             +-55
             |  |     +--9 Pleurozia_purpurea
             |  |  +-33
             |  |  |  +--8 Marchantia_polymorpha
             |  +-34
             |     +--7 Treubia_lacunosa
   +--------56
   |         +--6 Huperzia_squarrosa
+-57
|  +--5 Cycas_taitungensis
|
|     +--4 Nelumbo_nucifera
|  +-31
|  |  +--3 Amborella_trichopoda|rps11
+-32
|  +--2 Liriodendron_tulipifera
|
+--1 Phoenix_dactylifera

 
(Phoenix_dactylifera:0.0934983600,(Liriodendron_tulipifera:0.0085771300,(Amborella_trichopoda|rps11:0.0594027400,Nelumbo_nucifera:0.0170932400):1.0000:0.0062484400):1.0000:0.0064461800,(Cycas_taitungensis:0.0754077100,(Huperzia_squarrosa:0.0644531200,((Treubia_lacunosa:0.0117034000,(Marchantia_polymorpha:0.0058858900,Pleurozia_purpurea:0.0236997500):1.0000:0.0029629100):1.0000:0.0473414900,((Chara_vulgaris:0.0000000900,Nitella_hyalina:0.0029629500):1.0000:0.2032987500,((Atrichum_angustatum:0.0115973500,((Buxbaumia_aphylla:0.0424848200,Tetraphis_pellucida:0.0117939600):1.0000:0.0055020000,((Funaria_hygrometrica:0.0000000100,Physcomitrella_patens:0.0000000100):1.0000:0.0028626100,((Ptychomnion_cygnisetum:0.0203640500,(Climacium_americanum:0.0028377300,(Hypnum_imponens:0.0028456000,Anomodon_rugelii:0.0000001500):1.0000:0.0000000700):1.0000:0.0086421800):1.0000:0.0057258700,(Bartramia_pomiformis:0.0086118500,(Orthotrichum_stellatum:0.0000000100,Ulota_hutchinsiae:0.0000000100):1.0000:0.0028543900):1.0000:0.0000001400):1.0000:0.0028549400):1.0000:0.0116089000):1.0000:0.0000000800):1.0000:0.0255907400,(Sphagnum_palustre:0.0276167900,((Roya_obtusa:0.2252749900,(Entransia_fimbriata:0.7030096100,(Chlorokybus_atmophyticus:0.2050801600,Mesostigma_viride:1.1839772500):0.5547:0.1264120500):0.9987:0.0739151400):0.9987:0.0448847300,(Vitis_vinifera:0.8816129400,Chaetosphaeridium_globosum:0.2688195500):0.5547:0.1238336200):0.5560:0.1018726500):0.5560:0.0212478200):0.5560:0.0393800200):0.9987:0.0073695200):1.0000:0.0734310300):1.0000:0.4768370700):1.0000:0.0591080600);
 
Note: this tree is unrooted. Branch lengths are the expected number of substitutions per site. Labels next to parentheses represent phylogenetic uncertainty due to model selection (see documentation)
 
 
 
---------------------------------------------------------------
*                                                             *
*                    SELECTION SUMMARY                        *
*                                                             *
---------------------------------------------------------------

::Optimized Topologies Summary::

There are 17 different topologies.

Topology Id: 1
	Rank	Weight		 RF	AvgEucl		VarEucl
AIC	  1	 56.85%		  0	0.00e+00	0.00e+00
BIC	  5	  0.05%		 10	1.18e+00	0.00e+00
Models supporting:   1
                     GTR+I+G 

Topology Id: 2
	Rank	Weight		 RF	AvgEucl		VarEucl
AIC	  2	 13.00%		  4	8.72e-01	0.00e+00
BIC	  4	  0.08%		 10	6.77e-01	0.00e+00
Models supporting:   1
                     GTR+G 

Topology Id: 3
	Rank	Weight		 RF	AvgEucl		VarEucl
AIC	  3	  0.00%		 10	1.22e+00	0.00e+00
BIC	  7	  0.00%		 14	1.10e+00	0.00e+00
Models supporting:   1
                     JC+I+G 

Topology Id: 4
	Rank	Weight		 RF	AvgEucl		VarEucl
AIC	  4	 27.02%		 10	1.18e+00	0.00e+00
BIC	  1	 55.47%		  0	0.00e+00	0.00e+00
Models supporting:   1
                     HKY+I+G 

Topology Id: 5
	Rank	Weight		 RF	AvgEucl		VarEucl
AIC	  5	  0.00%		 12	1.55e+00	0.00e+00
BIC	  9	  0.00%		 16	1.62e+00	0.00e+00
Models supporting:   1
                     JC+G 

Topology Id: 6
	Rank	Weight		 RF	AvgEucl		VarEucl
AIC	  6	  0.00%		 12	1.97e+00	0.00e+00
BIC	  8	  0.00%		 14	2.09e+00	0.00e+00
Models supporting:   1
                     K80+G 

Topology Id: 7
	Rank	Weight		 RF	AvgEucl		VarEucl
AIC	  7	  0.00%		 12	1.27e+00	0.00e+00
BIC	  2	  0.00%		  6	1.14e+00	0.00e+00
Models supporting:   1
                     K80+I+G 

Topology Id: 8
	Rank	Weight		 RF	AvgEucl		VarEucl
AIC	  8	  0.00%		 12	1.36e+00	2.43e-02
BIC	 10	  0.00%		 16	1.39e+00	9.09e-02
Models supporting:   2
                     SYM+G SYM+I+G 

Topology Id: 9
	Rank	Weight		 RF	AvgEucl		VarEucl
AIC	  9	  0.00%		 14	1.30e+00	1.01e-05
BIC	 11	  0.00%		 18	1.26e+00	1.18e-03
Models supporting:   3
                     JC K80 GTR+I 

Topology Id: 10
	Rank	Weight		 RF	AvgEucl		VarEucl
AIC	 10	  0.00%		 14	1.43e+00	1.61e-03
BIC	  6	  0.00%		 12	1.25e+00	1.90e-03
Models supporting:   2
                     F81+G F81+I+G 

Topology Id: 11
	Rank	Weight		 RF	AvgEucl		VarEucl
AIC	 11	  3.13%		 14	2.22e+00	0.00e+00
BIC	  3	 44.40%		 10	2.33e+00	0.00e+00
Models supporting:   1
                     HKY+G 

Topology Id: 12
	Rank	Weight		 RF	AvgEucl		VarEucl
AIC	 12	  0.00%		 16	1.31e+00	0.00e+00
BIC	 12	  0.00%		 20	1.28e+00	0.00e+00
Models supporting:   1
                     F81 

Topology Id: 13
	Rank	Weight		 RF	AvgEucl		VarEucl
AIC	 13	  0.00%		 16	1.30e+00	3.40e-06
BIC	 14	  0.00%		 20	1.28e+00	1.63e-04
Models supporting:   3
                     SYM SYM+I GTR 

Topology Id: 14
	Rank	Weight		 RF	AvgEucl		VarEucl
AIC	 14	  0.00%		 18	1.27e+00	9.34e-04
BIC	 15	  0.00%		 22	1.16e+00	7.38e-03
Models supporting:   2
                     F81+I K80+I 

Topology Id: 15
	Rank	Weight		 RF	AvgEucl		VarEucl
AIC	 15	  0.00%		 18	1.27e+00	0.00e+00
BIC	 13	  0.00%		 20	1.19e+00	0.00e+00
Models supporting:   1
                     HKY 

Topology Id: 16
	Rank	Weight		 RF	AvgEucl		VarEucl
AIC	 16	  0.00%		 20	1.31e+00	0.00e+00
BIC	 17	  0.00%		 24	1.26e+00	0.00e+00
Models supporting:   1
                     JC+I 

Topology Id: 17
	Rank	Weight		 RF	AvgEucl		VarEucl
AIC	 17	  0.00%		 20	1.28e+00	0.00e+00
BIC	 16	  0.00%		 22	1.22e+00	0.00e+00
Models supporting:   1
                     HKY+I 

 
 
 
::Best Models::
 
	Model 		f(a) 	f(c) 	f(g) 	f(t) 	kappa 	titv 	Ra	Rb	Rc	Rd	Re	Rf	pInv 	gamma
----------------------------------------------------------------------------------------------------------------------------------------
AIC 	GTR+I+G		0.35	0.16	0.19	0.29	0.00	0.00	  1.299   2.365   1.004   0.554   2.580   1.000    0.08	   1.34
BIC 	HKY+I+G		0.36	0.17	0.18	0.29	2.48	1.14	  1.000   2.484   1.000   1.000   2.484   1.000    0.08	   1.30
