# Supplementary material for: The mitochondrial genome map of Nelumbo nucifera reveals ancient evolutionary features
Source: Sci Rep. 2016 Jul 22;6:30158. doi: 10.1038/srep30158 (PMC4957087; doi:10.1038/srep30158)
Supplement: Supplementary Data S2 [file srep30158-s3.zip › jModelTest/rps12.jmt1]

-------------------------- jModeltest 2.1.10 v20160303 --------------------------
(c) 2011-onwards D. Darriba, G.L. Taboada, R. Doallo and D. Posada,
(1) Department of Biochemistry, Genetics and Immunology
    University of Vigo, 36310 Vigo, Spain.
(2) Department of Electronics and Systems
    University of A Coruna, 15071 A Coruna, Spain.
e-mail: ddarriba@udc.es, dposada@uvigo.es
--------------------------------------------------------------------------------
 
Fri Apr 01 21:31:41 CST 2016
Linux 3.13.0-32-generic, arch: amd64, bits: 64, numcores: 48
 
--------------------------------------------------------------------------------
Citation: Darriba D, Taboada GL, Doallo R and Posada D. 2012.
          "jModelTest 2: more models, new heuristics and parallel computing".
          Nature Methods 9(8), 772.
--------------------------------------------------------------------------------
 
jModelTest 2.1.10 v20160303
Copyright (C) 2011 D. Darriba, G.L. Taboada, R. Doallo and D. Posada
This program comes with ABSOLUTELY NO WARRANTY
This is free software, and you are welcome to redistribute it under certain
conditions
 
Notice: This program may contain errors. Please inspect results carefully.
 
 
Arguments = -g 4 -i -f -AIC -BIC -a -S SPR -o rps12.jmt1 -d rps12.fas

Reading data file "rps12.fas"... OK.
  number of sequences: 76
  number of sites: 375
 
 
---------------------------------------------------------------
*                                                             *
*        COMPUTATION OF LIKELIHOOD SCORES WITH PHYML          *
*                                                             *
---------------------------------------------------------------
 
::Settings::
 
 Phyml version = 20131022
 Phyml binary = phyml
 Phyml path = /usr/bin/
 Candidate models = 24
   number of substitution schemes = 3
   including models with equal/unequal base frequencies (+F)
   including models with/without a proportion of invariable sites (+I)
   including models with/without rate variation among sites (+G) (nCat = 4)
 Optimized free parameters (K) = substitution parameters + 149 branch lengths + topology 
 Base tree for likelihood calculations = ML tree
 Tree topology search operation = SPR
 
 
 
::Progress::
 
Model 		 Exec. Time 	 Total Time 	 -lnL
-------------------------------------------------------------------------
K80		00h:00:17:05	00h:00:17:07	    4721.1803	 (1/24)
GTR		00h:00:17:06	00h:00:17:08	    4668.5565	 (2/24)
HKY		00h:00:19:00	00h:00:19:01	    4682.1801	 (3/24)
F81		00h:00:25:06	00h:00:25:07	    4750.7207	 (4/24)
SYM		00h:00:26:04	00h:00:26:06	    4692.8287	 (5/24)
JC		00h:00:26:06	00h:00:26:07	    4787.2525	 (6/24)
GTR+I		00h:00:29:03	00h:00:29:03	    4518.7988	 (7/24)
JC+I		00h:00:30:01	00h:00:30:01	    4666.4434	 (8/24)
K80+I		00h:00:31:02	00h:00:31:02	    4596.9930	 (9/24)
SYM+I		00h:00:31:05	00h:00:31:06	    4578.8902	 (10/24)
HKY+I		00h:00:33:06	00h:00:33:07	    4530.4924	 (11/24)
F81+I		00h:00:45:09	00h:00:45:09	    4617.5522	 (12/24)
JC+G		00h:01:06:08	00h:01:06:09	    4608.7079	 (13/24)
K80+G		00h:01:08:09	00h:01:09:00	    4530.1783	 (14/24)
F81+G		00h:01:13:06	00h:01:13:06	    4550.7076	 (15/24)
SYM+G		00h:01:32:09	00h:01:33:00	    4511.7631	 (16/24)
HKY+G		00h:01:35:09	00h:01:35:09	    4456.8686	 (17/24)
GTR+G		00h:01:36:03	00h:01:36:03	    4437.5091	 (18/24)
JC+I+G		00h:01:36:05	00h:01:36:05	    4607.4146	 (19/24)
F81+I+G		00h:01:53:07	00h:01:53:07	    4550.9000	 (20/24)
HKY+I+G		00h:02:04:03	00h:02:04:04	    4454.1034	 (21/24)
SYM+I+G		00h:02:04:09	00h:02:04:09	    4510.9620	 (22/24)
GTR+I+G		00h:02:11:04	00h:02:11:04	    4434.3987	 (23/24)
K80+I+G		00h:02:27:06	00h:02:27:06	    4529.2540	 (24/24)
 
   Model = JC
   partition = 000000
   -lnL = 4787.2525
   K = 150 
 
   Model = JC+I
   partition = 000000
   -lnL = 4666.4434
   K = 151
   p-inv = 0.2760 
 
   Model = JC+G
   partition = 000000
   -lnL = 4608.7079
   K = 151
   gamma shape = 0.7330 
 
   Model = JC+I+G
   partition = 000000
   -lnL = 4607.4146
   K = 152
   p-inv = 0.1210
   gamma shape = 1.0480 
 
   Model = F81
   partition = 000000
   -lnL = 4750.7207
   K = 153
   freqA = 0.3665 
   freqC = 0.1914 
   freqG = 0.2193 
   freqT = 0.2228  
 
   Model = F81+I
   partition = 000000
   -lnL = 4617.5522
   K = 154
   freqA = 0.3790 
   freqC = 0.1825 
   freqG = 0.2040 
   freqT = 0.2345 
   p-inv = 0.2770 
 
   Model = F81+G
   partition = 000000
   -lnL = 4550.7076
   K = 154
   freqA = 0.3915 
   freqC = 0.1782 
   freqG = 0.2048 
   freqT = 0.2256 
   gamma shape = 0.6580 
 
   Model = F81+I+G
   partition = 000000
   -lnL = 4550.9000
   K = 155
   freqA = 0.3927 
   freqC = 0.1778 
   freqG = 0.2036 
   freqT = 0.2260 
   p-inv = 0.1180
   gamma shape = 0.9090 
 
   Model = K80
   partition = 010010
   -lnL = 4721.1803
   K = 151
   kappa = 2.3168 (ti/tv = 1.1584) 
 
   Model = K80+I
   partition = 010010
   -lnL = 4596.9930
   K = 152
   kappa = 2.4321 (ti/tv = 1.2160)
   p-inv = 0.2770 
 
   Model = K80+G
   partition = 010010
   -lnL = 4530.1783
   K = 152
   kappa = 2.7677 (ti/tv = 1.3839)
   gamma shape = 0.6710 
 
   Model = K80+I+G
   partition = 010010
   -lnL = 4529.2540
   K = 153
   kappa = 2.7558 (ti/tv = 1.3779)
   p-inv = 0.1090
   gamma shape = 0.9130 
 
   Model = HKY
   partition = 010010
   -lnL = 4682.1801
   K = 154
   freqA = 0.3656 
   freqC = 0.1939 
   freqG = 0.2018 
   freqT = 0.2387 
   kappa = 2.3800 (ti/tv = 1.1642) 
 
   Model = HKY+I
   partition = 010010
   -lnL = 4530.4924
   K = 155
   freqA = 0.3917 
   freqC = 0.1724 
   freqG = 0.1822 
   freqT = 0.2536 
   kappa = 2.8389 (ti/tv = 1.3364)
   p-inv = 0.2800 
 
   Model = HKY+G
   partition = 010010
   -lnL = 4456.8686
   K = 155
   freqA = 0.3989 
   freqC = 0.1697 
   freqG = 0.1778 
   freqT = 0.2536 
   kappa = 3.2347 (ti/tv = 1.5099)
   gamma shape = 0.5810 
 
   Model = HKY+I+G
   partition = 010010
   -lnL = 4454.1034
   K = 156
   freqA = 0.4014 
   freqC = 0.1691 
   freqG = 0.1757 
   freqT = 0.2539 
   kappa = 3.2853 (ti/tv = 1.5270)
   p-inv = 0.1430
   gamma shape = 0.8720 
 
   Model = SYM
   partition = 012345
   -lnL = 4692.8287
   K = 155
   R(a) [AC] =  1.9538
   R(b) [AG] =  3.9687
   R(c) [AT] =  2.3890
   R(d) [CG] =  0.8338
   R(e) [CT] =  3.4990
   R(f) [GT] =  1.0000 
 
   Model = SYM+I
   partition = 012345
   -lnL = 4578.8902
   K = 156
   R(a) [AC] =  2.0854
   R(b) [AG] =  4.4054
   R(c) [AT] =  2.1301
   R(d) [CG] =  1.0469
   R(e) [CT] =  3.5395
   R(f) [GT] =  1.0000
   p-inv = 0.2730 
 
   Model = SYM+G
   partition = 012345
   -lnL = 4511.7631
   K = 156
   R(a) [AC] =  2.5128
   R(b) [AG] =  5.3897
   R(c) [AT] =  2.3986
   R(d) [CG] =  0.9692
   R(e) [CT] =  4.1522
   R(f) [GT] =  1.0000
   gamma shape = 0.6760 
 
   Model = SYM+I+G
   partition = 012345
   -lnL = 4510.9620
   K = 157
   R(a) [AC] =  2.5227
   R(b) [AG] =  5.4039
   R(c) [AT] =  2.3911
   R(d) [CG] =  0.9806
   R(e) [CT] =  4.1425
   R(f) [GT] =  1.0000
   p-inv = 0.0960
   gamma shape = 0.8790 
 
   Model = GTR
   partition = 012345
   -lnL = 4668.5565
   K = 158
   freqA = 0.3509 
   freqC = 0.1901 
   freqG = 0.2274 
   freqT = 0.2316 
   R(a) [AC] =  1.8485
   R(b) [AG] =  3.3564
   R(c) [AT] =  1.8994
   R(d) [CG] =  0.9122
   R(e) [CT] =  3.8671
   R(f) [GT] =  1.0000 
 
   Model = GTR+I
   partition = 012345
   -lnL = 4518.7988
   K = 159
   freqA = 0.3846 
   freqC = 0.1609 
   freqG = 0.1868 
   freqT = 0.2677 
   R(a) [AC] =  2.0443
   R(b) [AG] =  3.8542
   R(c) [AT] =  1.1473
   R(d) [CG] =  1.2226
   R(e) [CT] =  3.8684
   R(f) [GT] =  1.0000
   p-inv = 0.2810 
 
   Model = GTR+G
   partition = 012345
   -lnL = 4437.5091
   K = 159
   freqA = 0.3983 
   freqC = 0.1329 
   freqG = 0.1835 
   freqT = 0.2853 
   R(a) [AC] =  3.3251
   R(b) [AG] =  4.7785
   R(c) [AT] =  0.8842
   R(d) [CG] =  1.8602
   R(e) [CT] =  6.2139
   R(f) [GT] =  1.0000
   gamma shape = 0.5060 
 
   Model = GTR+I+G
   partition = 012345
   -lnL = 4434.3987
   K = 160
   freqA = 0.4018 
   freqC = 0.1309 
   freqG = 0.1814 
   freqT = 0.2858 
   R(a) [AC] =  3.3567
   R(b) [AG] =  4.7637
   R(c) [AT] =  0.8238
   R(d) [CG] =  1.9815
   R(e) [CT] =  6.2820
   R(f) [GT] =  1.0000
   p-inv = 0.1570
   gamma shape = 0.8180 
 
  Best-fit models should be reoptimized for comparison with unconstrained likelihood
 
Computation of likelihood scores completed. It took 00h:02:27:06.
 


---------------------------------------------------------------
*                                                             *
*             AKAIKE INFORMATION CRITERION (AIC)              *
*                                                             *
---------------------------------------------------------------
 
 Model selected: 
   Model = GTR+I+G
   partition = 012345
   -lnL = 4434.3987
   K = 160
   freqA = 0.4018 
   freqC = 0.1309 
   freqG = 0.1814 
   freqT = 0.2858 
   R(a) [AC] =  3.3567
   R(b) [AG] =  4.7637
   R(c) [AT] =  0.8238
   R(d) [CG] =  1.9815
   R(e) [CT] =  6.2820
   R(f) [GT] =  1.0000
   p-inv = 0.1570
   gamma shape = 0.8180 
 
Tree for the best AIC model = (Chlorokybus_atmophyticus:0.35498569,Mesostigma_viride:0.77534529,(Entransia_fimbriata:0.36415796,(Roya_obtusa:0.27209980,(Chaetosphaeridium_globosum:0.56643914,((Chara_vulgaris:0.00000001,Nitella_hyalina:0.00000001):0.08638078,(((Huperzia_squarrosa:0.06866010,(Marchantia_polymorpha:0.00866164,(Pleurozia_purpurea:0.02851853,Treubia_lacunosa:0.01488540):0.00000039):0.08609523):0.01346844,(Sphagnum_palustre:0.02230016,(Physcomitrella_patens:0.00000007,(Funaria_hygrometrica:0.00000001,((Ptychomnion_cygnisetum:0.01673926,((Bartramia_pomiformis:0.01449556,(Orthotrichum_stellatum:0.00000001,Ulota_hutchinsiae:0.00000001):0.00574757):0.00294935,(Anomodon_rugelii:0.00279754,(Climacium_americanum:0.00000001,Hypnum_imponens:0.00000001):0.00284628):0.00544548):0.00273329):0.00556928,(Atrichum_angustatum:0.01920488,(Buxbaumia_aphylla:0.02325007,Tetraphis_pellucida:0.01076875):0.00874581):0.00329115):0.00309045):0.00277637):0.02240498):0.00893931):0.01532949,(Vaccinium_macrocarpon:0.00062139,((Boea_hygrometrica:0.01382212,(Mimulus_guttatus:0.00544632,(Ajuga_reptans:0.32514577,Salvia_miltiorrhiza:0.00000009):0.00272405):0.00000007):0.02619876,((Asclepias_syriaca:0.01401116,Rhazya_stricta:0.00000015):0.00536332,(Nicotiana_tabacum:0.00000012,(Malus_x_domestica:0.01417436,(Ricinus_communis:0.00831445,(((Citrullus_lanatus:0.00891269,(Cucumis_sativus:0.00290679,Cucurbita_pepo:0.01104133):0.00276721):0.00523988,((Beta_vulgaris_subsp_maritima:0.00000001,(Beta_vulgaris_subsp_vulgaris:0.00000001,Beta_macrocarpa:0.00000002):0.00000012):0.00543043,(Daucus_carota_subsp_sativus:0.00802670,Helianthus_annuus:0.01963670):0.00546460):0.00000012):0.00267267,((Carica_papaya:0.00564460,(Arabidopsis_thaliana:0.01165662,((Brassica_carinata:0.00265567,Raphanus_sativus:0.00534164):0.00267831,(Brassica_juncea:0.00000001,(Brassica_oleracea:0.00000001,(Brassica_napus:0.00000010,Brassica_rapa_subsp_campestris:0.00000012):0.00000014):0.00000007):0.00000001):0.01641860):0.03444244):0.00247179,(Vitis_vinifera:0.01923943,((Batis_maritima:0.01117909,(Lotus_japonicus:0.00539430,(Glycine_max:0.00000007,(Millettia_pinnata:0.00000001,(Vigna_angularis:0.00266794,Vigna_radiata:0.00000001):0.00540635):0.00000006):0.00000014):0.00828111):0.00280148,(Nelumbo_nucifera:0.00000006,((Spirodela_polyrhiza:0.01157454,(Butomus_umbellatus:0.05896255,(Phoenix_dactylifera:0.00000022,((Triticum_aestivum:0.00000001,(Triticum_timopheevii:0.00000001,Aegilops_speltoides:0.00000002):0.00000012):0.00272750,((Zea_luxurians:0.00000001,(Zea_perennis:0.00000001,(Zea_mays_subsp_parviglumis:0.00000001,(Zea_mays_subsp_mays:0.00000001,Tripsacum_dactyloides:0.00000002):0.00000001):0.00000001):0.00000012):0.01101868,(Sorghum_bicolor:0.00000001,(Oryza_sativa_Japonica_Group:0.00000001,(Oryza_rufipogon:0.00000001,Oryza_sativa_Indica_Group:0.00000001):0.00000001):0.00818832):0.00000001):0.00000014):0.02516751):0.01404792):0.01050443):0.01369502,(Liriodendron_tulipifera:0.00257375,(Cycas_taitungensis:0.06874147,Amborella_trichopoda|rps12:0.01727148):0.00145038):0.00448748):0.01142665):0.00778269):0.00527669):0.00000014):0.00542526):0.00258117):0.00552123):0.00276450):0.00287007):0.00241248):0.01399822):0.16943459):0.06697647):0.07873307):0.07502982):0.17878493):0.16923078);
 
 
* AIC MODEL SELECTION : Selection uncertainty
 
Model             -lnL    K      AIC       delta       weight   cumWeight
------------------------------------------------------------------------- 
GTR+I+G     4434.39866   160  9188.797320   0.000000    0.891910   0.891910 
GTR+G       4437.50906   159  9193.018120   4.220800    0.108090   1.000000 
HKY+I+G     4454.10337   156  9220.206740  31.409420   1.35e-007   1.000000 
HKY+G       4456.86864   155  9223.737280  34.939960   2.31e-008   1.000000 
SYM+G       4511.76308   156  9335.526160  146.728840   1.23e-032   1.000000 
SYM+I+G     4510.96201   157  9335.924020  147.126700   1.00e-032   1.000000 
GTR+I       4518.79877   159  9355.597540  166.800220   5.37e-037   1.000000 
K80+G       4530.17827   152  9364.356540  175.559220   6.73e-039   1.000000 
K80+I+G     4529.25398   153  9364.507960  175.710640   6.24e-039   1.000000 
HKY+I       4530.49238   155  9370.984760  182.187440   2.45e-040   1.000000 
F81+G       4550.70760   154  9409.415200  220.617880   1.11e-048   1.000000 
F81+I+G     4550.90000   155  9411.800000  223.002680   3.36e-049   1.000000 
SYM+I       4578.89019   156  9469.780380  280.983060   8.62e-062   1.000000 
K80+I       4596.99302   152  9497.986040  309.188720   6.47e-068   1.000000 
JC+I+G      4607.41462   152  9518.829240  330.031920   1.93e-072   1.000000 
JC+G        4608.70794   151  9519.415880  330.618560   1.44e-072   1.000000 
F81+I       4617.55216   154  9543.104320  354.307000   1.03e-077   1.000000 
JC+I        4666.44338   151  9634.886760  446.089440   1.21e-097   1.000000 
GTR         4668.55649   158  9653.112980  464.315660   1.33e-101   1.000000 
HKY         4682.18010   154  9672.360200  483.562880   8.83e-106   1.000000 
SYM         4692.82873   155  9695.657460  506.860140   7.71e-111   1.000000 
K80         4721.18030   151  9744.360600  555.563280   2.05e-121   1.000000 
F81         4750.72068   153  9807.441360  618.644040   4.11e-135   1.000000 
JC          4787.25250   150  9874.505000  685.707680   1.12e-149   1.000000
-------------------------------------------------------------------------
-lnL:	negative log likelihod
 K:	number of estimated parameters
 AIC:	Akaike Information Criterion
 delta:	AIC difference
 weight:	AIC weight
 cumWeight:	cumulative AIC weight
 
 
* AIC MODEL SELECTION : Confidence interval
 
There are 24 models in the 100% confidence interval: [ GTR+I+G GTR+G HKY+I+G HKY+G SYM+G SYM+I+G GTR+I K80+G K80+I+G HKY+I F81+G F81+I+G SYM+I K80+I JC+I+G JC+G F81+I JC+I GTR HKY SYM K80 F81 JC ] 
 
 
* AIC MODEL SELECTION : Best Model's command line
 
phyml  -i /tmp/jmodeltest6399282031930767446.phy -d nt -n 1 -b 0 --run_id GTR+I+G -m 012345 -f m -v e -c 4 -a e --no_memory_check -o tlr -s SPR
 
 
 
---------------------------------------------------------------
*                                                             *
*                    MODEL AVERAGED PHYLOGENY                 *
*                                                             *
---------------------------------------------------------------
 
Selection criterion: . . . . AIC
Confidence interval: . . . . 1.00
Consensus type:. . . . . . . 50% majority rule
 
 
Using 24 models in the 1.00 confidence interval = GTR+I+G GTR+G HKY+I+G HKY+G SYM+G SYM+I+G GTR+I K80+G K80+I+G HKY+I F81+G F81+I+G SYM+I K80+I JC+I+G JC+G F81+I JC+I GTR HKY SYM K80 F81 JC  
 
Species in order:
 
    1. Chlorokybus_atmophyticus
    2. Mesostigma_viride
    3. Entransia_fimbriata
    4. Roya_obtusa
    5. Chaetosphaeridium_globosum
    6. Chara_vulgaris
    7. Nitella_hyalina
    8. Huperzia_squarrosa
    9. Marchantia_polymorpha
    10. Pleurozia_purpurea
    11. Treubia_lacunosa
    12. Sphagnum_palustre
    13. Physcomitrella_patens
    14. Funaria_hygrometrica
    15. Ptychomnion_cygnisetum
    16. Bartramia_pomiformis
    17. Orthotrichum_stellatum
    18. Ulota_hutchinsiae
    19. Anomodon_rugelii
    20. Climacium_americanum
    21. Hypnum_imponens
    22. Atrichum_angustatum
    23. Buxbaumia_aphylla
    24. Tetraphis_pellucida
    25. Vaccinium_macrocarpon
    26. Boea_hygrometrica
    27. Mimulus_guttatus
    28. Ajuga_reptans
    29. Salvia_miltiorrhiza
    30. Asclepias_syriaca
    31. Rhazya_stricta
    32. Nicotiana_tabacum
    33. Malus_x_domestica
    34. Ricinus_communis
    35. Citrullus_lanatus
    36. Cucumis_sativus
    37. Cucurbita_pepo
    38. Beta_vulgaris_subsp_maritima
    39. Beta_vulgaris_subsp_vulgaris
    40. Beta_macrocarpa
    41. Daucus_carota_subsp_sativus
    42. Helianthus_annuus
    43. Carica_papaya
    44. Arabidopsis_thaliana
    45. Brassica_carinata
    46. Raphanus_sativus
    47. Brassica_juncea
    48. Brassica_oleracea
    49. Brassica_napus
    50. Brassica_rapa_subsp_campestris
    51. Vitis_vinifera
    52. Batis_maritima
    53. Lotus_japonicus
    54. Glycine_max
    55. Millettia_pinnata
    56. Vigna_angularis
    57. Vigna_radiata
    58. Nelumbo_nucifera
    59. Spirodela_polyrhiza
    60. Butomus_umbellatus
    61. Phoenix_dactylifera
    62. Triticum_aestivum
    63. Triticum_timopheevii
    64. Aegilops_speltoides
    65. Zea_luxurians
    66. Zea_perennis
    67. Zea_mays_subsp_parviglumis
    68. Zea_mays_subsp_mays
    69. Tripsacum_dactyloides
    70. Sorghum_bicolor
    71. Oryza_sativa_Japonica_Group
    72. Oryza_rufipogon
    73. Oryza_sativa_Indica_Group
    74. Liriodendron_tulipifera
    75. Cycas_taitungensis
    76. Amborella_trichopoda|rps12
 
Bipartitions included in the consensus tree
 
    1234567891111111111222222222233333333334444444444555555555566666666667777777
             0123456789012345678901234567890123456789012345678901234567890123456
    **************************************************************************** ( 1.0 )
    --************************************************************************** ( 1.0 )
    ---************************************************************************* ( 1.0 )
    ----************************************************************************ ( 1.0 )
    -----*********************************************************************** ( 0.89191 )
    -----**--------------------------------------------------------------------- ( 1.0 )
    -------********************************************************************* ( 0.89191 )
    -------*****************---------------------------------------------------- ( 0.89191 )
    -------****----------------------------------------------------------------- ( 0.89191 )
    --------***----------------------------------------------------------------- ( 1.0 )
    ---------**----------------------------------------------------------------- ( 1.0 )
    -----------*************---------------------------------------------------- ( 1.0 )
    ------------************---------------------------------------------------- ( 1.0 )
    -------------***********---------------------------------------------------- ( 1.0 )
    --------------**********---------------------------------------------------- ( 1.0 )
    --------------*******------------------------------------------------------- ( 1.0 )
    ---------------******------------------------------------------------------- ( 1.0 )
    ---------------***---------------------------------------------------------- ( 1.0 )
    ----------------**---------------------------------------------------------- ( 1.0 )
    ------------------***------------------------------------------------------- ( 1.0 )
    -------------------**------------------------------------------------------- ( 1.0 )
    ---------------------***---------------------------------------------------- ( 1.0 )
    ----------------------**---------------------------------------------------- ( 1.0 )
    ------------------------**************************************************** ( 1.0 )
    -------------------------*************************************************** ( 1.0 )
    -------------------------****----------------------------------------------- ( 1.0 )
    --------------------------***----------------------------------------------- ( 0.89191 )
    ---------------------------**----------------------------------------------- ( 1.0 )
    -----------------------------*********************************************** ( 0.89191 )
    -----------------------------**--------------------------------------------- ( 1.0 )
    -------------------------------********************************************* ( 0.89191 )
    --------------------------------******************************************** ( 0.89191 )
    ---------------------------------******************************************* ( 1.0 )
    ----------------------------------****************************************** ( 1.0 )
    ----------------------------------********---------------------------------- ( 0.89191 )
    ----------------------------------***--------------------------------------- ( 1.0 )
    -----------------------------------**--------------------------------------- ( 1.0 )
    -------------------------------------*****---------------------------------- ( 0.89191 )
    -------------------------------------***------------------------------------ ( 1.0 )
    --------------------------------------**------------------------------------ ( 1.0 )
    ----------------------------------------**---------------------------------- ( 1.0 )
    ------------------------------------------********************************** ( 1.0 )
    ------------------------------------------********-------------------------- ( 0.89191 )
    -------------------------------------------*******-------------------------- ( 1.0 )
    --------------------------------------------******-------------------------- ( 1.0 )
    --------------------------------------------**------------------------------ ( 1.0 )
    ----------------------------------------------****-------------------------- ( 0.89191 )
    -----------------------------------------------***-------------------------- ( 0.89191 )
    ------------------------------------------------**-------------------------- ( 0.89191 )
    --------------------------------------------------************************** ( 0.89191 )
    ---------------------------------------------------************************* ( 0.89191 )
    ---------------------------------------------------******------------------- ( 1.0 )
    ----------------------------------------------------*****------------------- ( 1.0 )
    -----------------------------------------------------****------------------- ( 0.89191 )
    ------------------------------------------------------***------------------- ( 0.89191 )
    -------------------------------------------------------**------------------- ( 1.0 )
    ---------------------------------------------------------******************* ( 1.0 )
    ----------------------------------------------------------****************** ( 1.0 )
    ----------------------------------------------------------***************--- ( 1.0 )
    -----------------------------------------------------------**************--- ( 1.0 )
    ------------------------------------------------------------*************--- ( 1.0 )
    -------------------------------------------------------------************--- ( 1.0 )
    -------------------------------------------------------------***------------ ( 1.0 )
    --------------------------------------------------------------**------------ ( 1.0 )
    ----------------------------------------------------------------*********--- ( 1.0 )
    ----------------------------------------------------------------*****------- ( 1.0 )
    -----------------------------------------------------------------****------- ( 0.89191 )
    ------------------------------------------------------------------***------- ( 0.89191 )
    -------------------------------------------------------------------**------- ( 0.89191 )
    ---------------------------------------------------------------------****--- ( 0.89191 )
    ----------------------------------------------------------------------***--- ( 1.0 )
    -----------------------------------------------------------------------**--- ( 1.0 )
    -------------------------------------------------------------------------*** ( 0.89191 )
    --------------------------------------------------------------------------** ( 0.89191 )

 
                                           +--76 Treubia_lacunosa
                                       +-141
                                       |   +--75 Pleurozia_purpurea
                                   +-142
                                   |   +--74 Marchantia_polymorpha
                               +-143
                               |   +--73 Huperzia_squarrosa
                           +-144
                           |   |                       +--72 Tetraphis_pellucida
                           |   |                   +-135
                           |   |                   |   +--71 Buxbaumia_aphylla
                           |   |               +-136
                           |   |               |   +--70 Atrichum_angustatum
                           |   |           +-137
                           |   |           |   |               +--69 Hypnum_imponens
                           |   |           |   |           +-131
                           |   |           |   |           |   +--68 Climacium_americanum
                           |   |           |   |       +-132
                           |   |           |   |       |   +--67 Anomodon_rugelii
                           |   |           |   |   +-133
                           |   |           |   |   |   |       +--66 Ulota_hutchinsiae
                           |   |           |   |   |   |   +-129
                           |   |           |   |   |   |   |   +--65 Orthotrichum_stellatum
                           |   |           |   |   |   +-130
                           |   |           |   |   |       +--64 Bartramia_pomiformis
                           |   |           |   +-134
                           |   |           |       +--63 Ptychomnion_cygnisetum
                           |   |       +-138
                           |   |       |   +--62 Funaria_hygrometrica
                           |   |   +-139
                           |   |   |   +--61 Physcomitrella_patens
                           |   +-140
                           |       +--60 Sphagnum_palustre
                       +-145
                       |   |                                          +--59 Helianthus_annuus
                       |   |                                      +-119
                       |   |                                      |   +--58 Daucus_carota_subsp_sativus
                       |   |                                  +-120
                       |   |                                  |   |       +--57 Beta_macrocarpa
                       |   |                                  |   |   +-117
                       |   |                                  |   |   |   +--56 Beta_vulgaris_subsp_vulgaris
                       |   |                                  |   +-118
                       |   |                                  |       +--55 Beta_vulgaris_subsp_maritima
                       |   |                              +-121
                       |   |                              |   |       +--54 Cucurbita_pepo
                       |   |                              |   |   +-115
                       |   |                              |   |   |   +--53 Cucumis_sativus
                       |   |                              |   +-116
                       |   |                              |       +--52 Citrullus_lanatus
                       |   |                          +-122
                       |   |                          |   |                           +--51 Amborella_trichopoda|rps12
                       |   |                          |   |                       +-108
                       |   |                          |   |                       |   +--50 Cycas_taitungensis
                       |   |                          |   |                   +-109
                       |   |                          |   |                   |   +--49 Liriodendron_tulipifera
                       |   |                          |   |               +-110
                       |   |                          |   |               |   |                       +--48 Aegilops_speltoides
                       |   |                          |   |               |   |                   +-102
                       |   |                          |   |               |   |                   |   +--47 Triticum_timopheevii
                       |   |                          |   |               |   |               +-103
                       |   |                          |   |               |   |               |   +--46 Triticum_aestivum
                       |   |                          |   |               |   |           +-104
                       |   |                          |   |               |   |           |   |               +--45 Oryza_sativa_Indica_Group
                       |   |                          |   |               |   |           |   |           +--98
                       |   |                          |   |               |   |           |   |           |   +--44 Oryza_rufipogon
                       |   |                          |   |               |   |           |   |       +--99
                       |   |                          |   |               |   |           |   |       |   +--43 Oryza_sativa_Japonica_Group
                       |   |                          |   |               |   |           |   |   +-100
                       |   |                          |   |               |   |           |   |   |   +--42 Sorghum_bicolor
                       |   |                          |   |               |   |           |   +-101
                       |   |                          |   |               |   |           |       |               +--41 Tripsacum_dactyloides
                       |   |                          |   |               |   |           |       |           +--94
                       |   |                          |   |               |   |           |       |           |   +--40 Zea_mays_subsp_mays
                       |   |                          |   |               |   |           |       |       +--95
                       |   |                          |   |               |   |           |       |       |   +--39 Zea_mays_subsp_parviglumis
                       |   |                          |   |               |   |           |       |   +--96
                       |   |                          |   |               |   |           |       |   |   +--38 Zea_perennis
                       |   |                          |   |               |   |           |       +--97
                       |   |                          |   |               |   |           |           +--37 Zea_luxurians
                       |   |                          |   |               |   |       +-105
                       |   |                          |   |               |   |       |   +--36 Phoenix_dactylifera
                       |   |                          |   |               |   |   +-106
                       |   |                          |   |               |   |   |   +--35 Butomus_umbellatus
                       |   |                          |   |               |   +-107
                       |   |                          |   |               |       +--34 Spirodela_polyrhiza
                       |   |                          |   |           +-111
                       |   |                          |   |           |   +--33 Nelumbo_nucifera
                       |   |                          |   |       +-112
                       |   |                          |   |       |   |                   +--32 Vigna_radiata
                       |   |                          |   |       |   |               +--89
                       |   |                          |   |       |   |               |   +--31 Vigna_angularis
                       |   |                          |   |       |   |           +--90
                       |   |                          |   |       |   |           |   +--30 Millettia_pinnata
                       |   |                          |   |       |   |       +--91
                       |   |                          |   |       |   |       |   +--29 Glycine_max
                       |   |                          |   |       |   |   +--92
                       |   |                          |   |       |   |   |   +--28 Lotus_japonicus
                       |   |                          |   |       |   +--93
                       |   |                          |   |       |       +--27 Batis_maritima
                       |   |                          |   |   +-113
                       |   |                          |   |   |   +--26 Vitis_vinifera
                       |   |                          |   +-114
                       |   |                          |       |                       +--25 Brassica_rapa_subsp_campestris
                       |   |                          |       |                   +--83
                       |   |                          |       |                   |   +--24 Brassica_napus
                       |   |                          |       |               +--84
                       |   |                          |       |               |   +--23 Brassica_oleracea
                       |   |                          |       |           +--85
                       |   |                          |       |           |   +--22 Brassica_juncea
                       |   |                          |       |       +--86
                       |   |                          |       |       |   |   +--21 Raphanus_sativus
                       |   |                          |       |       |   +--82
                       |   |                          |       |       |       +--20 Brassica_carinata
                       |   |                          |       |   +--87
                       |   |                          |       |   |   +--19 Arabidopsis_thaliana
                       |   |                          |       +--88
                       |   |                          |           +--18 Carica_papaya
                       |   |                      +-123
                       |   |                      |   +--17 Ricinus_communis
                       |   |                  +-124
                       |   |                  |   +--16 Malus_x_domestica
                       |   |              +-125
                       |   |              |   +--15 Nicotiana_tabacum
                       |   |          +-126
                       |   |          |   |   +--14 Rhazya_stricta
                       |   |          |   +--81
                       |   |          |       +--13 Asclepias_syriaca
                       |   |      +-127
                       |   |      |   |           +--12 Salvia_miltiorrhiza
                       |   |      |   |       +--78
                       |   |      |   |       |   +------------11 Ajuga_reptans
                       |   |      |   |   +--79
                       |   |      |   |   |   +--10 Mimulus_guttatus
                       |   |      |   +--80
                       |   |      |       +---9 Boea_hygrometrica
                       |   +----128
                       |          +---8 Vaccinium_macrocarpon
                   +-146
                   |   |   +---7 Nitella_hyalina
                   |   +--77
                   |       +---6 Chara_vulgaris
               +-147
               |   +------------------------5 Chaetosphaeridium_globosum
       +-----148
       |       +-----------4 Roya_obtusa
+----149
|      +---------------3 Entransia_fimbriata
|
+----------------------------------2 Mesostigma_viride
|
+---------------1 Chlorokybus_atmophyticus

 
(Chlorokybus_atmophyticus:0.3549856900,Mesostigma_viride:0.7753452900,(Entransia_fimbriata:0.3641579600,(Roya_obtusa:0.2720998000,(Chaetosphaeridium_globosum:0.5664391400,((Chara_vulgaris:0.0000000100,Nitella_hyalina:0.0000000100):1.0000:0.0863807800,((Vaccinium_macrocarpon:0.0006213900,((Boea_hygrometrica:0.0138221200,(Mimulus_guttatus:0.0054463200,(Ajuga_reptans:0.3251457700,Salvia_miltiorrhiza:0.0000000900):1.0000:0.0027240500):0.8919:0.0000000700):1.0000:0.0261987600,((Asclepias_syriaca:0.0140111600,Rhazya_stricta:0.0000001500):1.0000:0.0053633200,(Nicotiana_tabacum:0.0000001200,(Malus_x_domestica:0.0141743600,(Ricinus_communis:0.0083144500,(((Carica_papaya:0.0056446000,(Arabidopsis_thaliana:0.0116566200,((Brassica_carinata:0.0026556700,Raphanus_sativus:0.0053416400):1.0000:0.0026783100,(Brassica_juncea:0.0000000100,(Brassica_oleracea:0.0000000100,(Brassica_napus:0.0000001000,Brassica_rapa_subsp_campestris:0.0000001200):0.8919:0.0000001400):0.8919:0.0000000700):0.8919:0.0000000100):1.0000:0.0164186000):1.0000:0.0344424400):0.8919:0.0024717900,(Vitis_vinifera:0.0192394300,((Batis_maritima:0.0111790900,(Lotus_japonicus:0.0053943000,(Glycine_max:0.0000000700,(Millettia_pinnata:0.0000000100,(Vigna_angularis:0.0026679400,Vigna_radiata:0.0000000100):1.0000:0.0054063500):0.8919:0.0000000600):0.8919:0.0000001400):1.0000:0.0082811100):1.0000:0.0028014800,(Nelumbo_nucifera:0.0000000600,((Spirodela_polyrhiza:0.0115745400,(Butomus_umbellatus:0.0589625500,(Phoenix_dactylifera:0.0000002200,(((Zea_luxurians:0.0000000100,(Zea_perennis:0.0000000100,(Zea_mays_subsp_parviglumis:0.0000000100,(Zea_mays_subsp_mays:0.0000000100,Tripsacum_dactyloides:0.0000000200):0.8919:0.0000000100):0.8919:0.0000000100):0.8919:0.0000001200):1.0000:0.0110186800,(Sorghum_bicolor:0.0000000100,(Oryza_sativa_Japonica_Group:0.0000000100,(Oryza_rufipogon:0.0000000100,Oryza_sativa_Indica_Group:0.0000000100):1.0000:0.0000000100):1.0000:0.0081883200):0.8919:0.0000000100):1.0000:0.0000001400,(Triticum_aestivum:0.0000000100,(Triticum_timopheevii:0.0000000100,Aegilops_speltoides:0.0000000200):1.0000:0.0000001200):1.0000:0.0027275000):1.0000:0.0251675100):1.0000:0.0140479200):1.0000:0.0105044300):1.0000:0.0136950200,(Liriodendron_tulipifera:0.0025737500,(Cycas_taitungensis:0.0687414700,Amborella_trichopoda|rps12:0.0172714800):0.8919:0.0014503800):0.8919:0.0044874800):1.0000:0.0114266500):1.0000:0.0077826900):0.8919:0.0052766900):0.8919:0.0000001400):1.0000:0.0054252600,((Citrullus_lanatus:0.0089126900,(Cucumis_sativus:0.0029067900,Cucurbita_pepo:0.0110413300):1.0000:0.0027672100):1.0000:0.0052398800,((Beta_vulgaris_subsp_maritima:0.0000000100,(Beta_vulgaris_subsp_vulgaris:0.0000000100,Beta_macrocarpa:0.0000000200):1.0000:0.0000001200):1.0000:0.0054304300,(Daucus_carota_subsp_sativus:0.0080267000,Helianthus_annuus:0.0196367000):1.0000:0.0054646000):0.8919:0.0000001200):0.8919:0.0026726700):1.0000:0.0025811700):1.0000:0.0055212300):0.8919:0.0027645000):0.8919:0.0028700700):0.8919:0.0024124800):1.0000:0.0139982200):1.0000:0.1694345900,((Sphagnum_palustre:0.0223001600,(Physcomitrella_patens:0.0000000700,(Funaria_hygrometrica:0.0000000100,((Ptychomnion_cygnisetum:0.0167392600,((Bartramia_pomiformis:0.0144955600,(Orthotrichum_stellatum:0.0000000100,Ulota_hutchinsiae:0.0000000100):1.0000:0.0057475700):1.0000:0.0029493500,(Anomodon_rugelii:0.0027975400,(Climacium_americanum:0.0000000100,Hypnum_imponens:0.0000000100):1.0000:0.0028462800):1.0000:0.0054454800):1.0000:0.0027332900):1.0000:0.0055692800,(Atrichum_angustatum:0.0192048800,(Buxbaumia_aphylla:0.0232500700,Tetraphis_pellucida:0.0107687500):1.0000:0.0087458100):1.0000:0.0032911500):1.0000:0.0030904500):1.0000:0.0027763700):1.0000:0.0224049800):1.0000:0.0089393100,(Huperzia_squarrosa:0.0686601000,(Marchantia_polymorpha:0.0086616400,(Pleurozia_purpurea:0.0285185300,Treubia_lacunosa:0.0148854000):1.0000:0.0000003900):1.0000:0.0860952300):0.8919:0.0134684400):0.8919:0.0153294900):0.8919:0.0669764700):0.8919:0.0787330700):1.0000:0.0750298200):1.0000:0.1787849300):1.0000:0.1692307800);
 
Note: this tree is unrooted. Branch lengths are the expected number of substitutions per site. Labels next to parentheses represent phylogenetic uncertainty due to model selection (see documentation)


---------------------------------------------------------------
*                                                             *
*             BAYESIAN INFORMATION CRITERION (BIC)            *
*                                                             *
---------------------------------------------------------------
 
 Sample size: 375.0
 
 Model selected: 
   Model = GTR+I+G
   partition = 012345
   -lnL = 4434.3987
   K = 160
   freqA = 0.4018 
   freqC = 0.1309 
   freqG = 0.1814 
   freqT = 0.2858 
   R(a) [AC] =  3.3567
   R(b) [AG] =  4.7637
   R(c) [AT] =  0.8238
   R(d) [CG] =  1.9815
   R(e) [CT] =  6.2820
   R(f) [GT] =  1.0000
   p-inv = 0.1570
   gamma shape = 0.8180 
 
Tree for the best BIC model = (Chlorokybus_atmophyticus:0.35498569,Mesostigma_viride:0.77534529,(Entransia_fimbriata:0.36415796,(Roya_obtusa:0.27209980,(Chaetosphaeridium_globosum:0.56643914,((Chara_vulgaris:0.00000001,Nitella_hyalina:0.00000001):0.08638078,(((Huperzia_squarrosa:0.06866010,(Marchantia_polymorpha:0.00866164,(Pleurozia_purpurea:0.02851853,Treubia_lacunosa:0.01488540):0.00000039):0.08609523):0.01346844,(Sphagnum_palustre:0.02230016,(Physcomitrella_patens:0.00000007,(Funaria_hygrometrica:0.00000001,((Ptychomnion_cygnisetum:0.01673926,((Bartramia_pomiformis:0.01449556,(Orthotrichum_stellatum:0.00000001,Ulota_hutchinsiae:0.00000001):0.00574757):0.00294935,(Anomodon_rugelii:0.00279754,(Climacium_americanum:0.00000001,Hypnum_imponens:0.00000001):0.00284628):0.00544548):0.00273329):0.00556928,(Atrichum_angustatum:0.01920488,(Buxbaumia_aphylla:0.02325007,Tetraphis_pellucida:0.01076875):0.00874581):0.00329115):0.00309045):0.00277637):0.02240498):0.00893931):0.01532949,(Vaccinium_macrocarpon:0.00062139,((Boea_hygrometrica:0.01382212,(Mimulus_guttatus:0.00544632,(Ajuga_reptans:0.32514577,Salvia_miltiorrhiza:0.00000009):0.00272405):0.00000007):0.02619876,((Asclepias_syriaca:0.01401116,Rhazya_stricta:0.00000015):0.00536332,(Nicotiana_tabacum:0.00000012,(Malus_x_domestica:0.01417436,(Ricinus_communis:0.00831445,(((Citrullus_lanatus:0.00891269,(Cucumis_sativus:0.00290679,Cucurbita_pepo:0.01104133):0.00276721):0.00523988,((Beta_vulgaris_subsp_maritima:0.00000001,(Beta_vulgaris_subsp_vulgaris:0.00000001,Beta_macrocarpa:0.00000002):0.00000012):0.00543043,(Daucus_carota_subsp_sativus:0.00802670,Helianthus_annuus:0.01963670):0.00546460):0.00000012):0.00267267,((Carica_papaya:0.00564460,(Arabidopsis_thaliana:0.01165662,((Brassica_carinata:0.00265567,Raphanus_sativus:0.00534164):0.00267831,(Brassica_juncea:0.00000001,(Brassica_oleracea:0.00000001,(Brassica_napus:0.00000010,Brassica_rapa_subsp_campestris:0.00000012):0.00000014):0.00000007):0.00000001):0.01641860):0.03444244):0.00247179,(Vitis_vinifera:0.01923943,((Batis_maritima:0.01117909,(Lotus_japonicus:0.00539430,(Glycine_max:0.00000007,(Millettia_pinnata:0.00000001,(Vigna_angularis:0.00266794,Vigna_radiata:0.00000001):0.00540635):0.00000006):0.00000014):0.00828111):0.00280148,(Nelumbo_nucifera:0.00000006,((Spirodela_polyrhiza:0.01157454,(Butomus_umbellatus:0.05896255,(Phoenix_dactylifera:0.00000022,((Triticum_aestivum:0.00000001,(Triticum_timopheevii:0.00000001,Aegilops_speltoides:0.00000002):0.00000012):0.00272750,((Zea_luxurians:0.00000001,(Zea_perennis:0.00000001,(Zea_mays_subsp_parviglumis:0.00000001,(Zea_mays_subsp_mays:0.00000001,Tripsacum_dactyloides:0.00000002):0.00000001):0.00000001):0.00000012):0.01101868,(Sorghum_bicolor:0.00000001,(Oryza_sativa_Japonica_Group:0.00000001,(Oryza_rufipogon:0.00000001,Oryza_sativa_Indica_Group:0.00000001):0.00000001):0.00818832):0.00000001):0.00000014):0.02516751):0.01404792):0.01050443):0.01369502,(Liriodendron_tulipifera:0.00257375,(Cycas_taitungensis:0.06874147,Amborella_trichopoda|rps12:0.01727148):0.00145038):0.00448748):0.01142665):0.00778269):0.00527669):0.00000014):0.00542526):0.00258117):0.00552123):0.00276450):0.00287007):0.00241248):0.01399822):0.16943459):0.06697647):0.07873307):0.07502982):0.17878493):0.16923078);
 
 
* BIC MODEL SELECTION : Selection uncertainty
 
Model             -lnL    K      BIC       delta       weight   cumWeight
------------------------------------------------------------------------- 
GTR+I+G     4434.39866   160  9817.105484   0.000000    0.536420   0.536420 
GTR+G       4437.50906   159  9817.399358   0.293874    0.463117   0.999536 
HKY+G       4456.86864   155  9832.410814  15.305330    0.000255   0.999791 
HKY+I+G     4454.10337   156  9832.807200  15.701716    0.000209   1.000000 
SYM+G       4511.76308   156  9948.126620  131.021136   1.90e-029   1.000000 
SYM+I+G     4510.96201   157  9952.451406  135.345922   2.19e-030   1.000000 
K80+G       4530.17827   152  9961.249296  144.143812   2.69e-032   1.000000 
K80+I+G     4529.25398   153  9965.327642  148.222158   3.50e-033   1.000000 
HKY+I       4530.49238   155  9979.658294  162.552810   2.70e-036   1.000000 
GTR+I       4518.79877   159  9979.978778  162.873294   2.30e-036   1.000000 
F81+G       4550.70760   154  10014.161808  197.056324   8.69e-044   1.000000 
F81+I+G     4550.90000   155  10020.473534  203.368050   3.70e-045   1.000000 
SYM+I       4578.89019   156  10082.380840  265.275356   1.34e-058   1.000000 
K80+I       4596.99302   152  10094.878796  277.773312   2.58e-061   1.000000 
JC+G        4608.70794   151  10112.381710  295.276226   4.08e-065   1.000000 
JC+I+G      4607.41462   152  10115.721996  298.616512   7.69e-066   1.000000 
F81+I       4617.55216   154  10147.850928  330.745444   8.11e-073   1.000000 
JC+I        4666.44338   151  10227.852590  410.747106   3.44e-090   1.000000 
GTR         4668.55649   158  10273.567292  456.461808   4.07e-100   1.000000 
HKY         4682.18010   154  10277.106808  460.001324   6.94e-101   1.000000 
SYM         4692.82873   155  10304.330994  487.225510   8.51e-107   1.000000 
K80         4721.18030   151  10337.326430  520.220946   5.82e-114   1.000000 
F81         4750.72068   153  10408.261042  591.155558   2.30e-129   1.000000 
JC          4787.25250   150  10463.543904  646.438420   2.28e-141   1.000000
-------------------------------------------------------------------------
-lnL:	negative log likelihod
K:	number of estimated parameters
BIC:	Bayesian Information Criterion
delta:	BIC difference
weight:	BIC weight
cumWeight:	cumulative BIC weight
 
 
* BIC MODEL SELECTION : Confidence interval
 
There are 24 models in the 100% confidence interval: [ GTR+I+G GTR+G HKY+G HKY+I+G SYM+G SYM+I+G K80+G K80+I+G HKY+I GTR+I F81+G F81+I+G SYM+I K80+I JC+G JC+I+G F81+I JC+I GTR HKY SYM K80 F81 JC ] 
 
 
* BIC MODEL SELECTION : Best Model's command line
 
phyml  -i /tmp/jmodeltest6399282031930767446.phy -d nt -n 1 -b 0 --run_id GTR+I+G -m 012345 -f m -v e -c 4 -a e --no_memory_check -o tlr -s SPR
 
 
 
---------------------------------------------------------------
*                                                             *
*                    MODEL AVERAGED PHYLOGENY                 *
*                                                             *
---------------------------------------------------------------
 
Selection criterion: . . . . BIC
Confidence interval: . . . . 1.00
Consensus type:. . . . . . . 50% majority rule
 
 
Using 24 models in the 1.00 confidence interval = GTR+I+G GTR+G HKY+G HKY+I+G SYM+G SYM+I+G K80+G K80+I+G HKY+I GTR+I F81+G F81+I+G SYM+I K80+I JC+G JC+I+G F81+I JC+I GTR HKY SYM K80 F81 JC  
 
Species in order:
 
    1. Chlorokybus_atmophyticus
    2. Mesostigma_viride
    3. Entransia_fimbriata
    4. Roya_obtusa
    5. Chaetosphaeridium_globosum
    6. Chara_vulgaris
    7. Nitella_hyalina
    8. Huperzia_squarrosa
    9. Marchantia_polymorpha
    10. Pleurozia_purpurea
    11. Treubia_lacunosa
    12. Sphagnum_palustre
    13. Physcomitrella_patens
    14. Funaria_hygrometrica
    15. Ptychomnion_cygnisetum
    16. Bartramia_pomiformis
    17. Orthotrichum_stellatum
    18. Ulota_hutchinsiae
    19. Anomodon_rugelii
    20. Climacium_americanum
    21. Hypnum_imponens
    22. Atrichum_angustatum
    23. Buxbaumia_aphylla
    24. Tetraphis_pellucida
    25. Vaccinium_macrocarpon
    26. Boea_hygrometrica
    27. Mimulus_guttatus
    28. Ajuga_reptans
    29. Salvia_miltiorrhiza
    30. Asclepias_syriaca
    31. Rhazya_stricta
    32. Nicotiana_tabacum
    33. Malus_x_domestica
    34. Ricinus_communis
    35. Citrullus_lanatus
    36. Cucumis_sativus
    37. Cucurbita_pepo
    38. Beta_vulgaris_subsp_maritima
    39. Beta_vulgaris_subsp_vulgaris
    40. Beta_macrocarpa
    41. Daucus_carota_subsp_sativus
    42. Helianthus_annuus
    43. Carica_papaya
    44. Arabidopsis_thaliana
    45. Brassica_carinata
    46. Raphanus_sativus
    47. Brassica_juncea
    48. Brassica_oleracea
    49. Brassica_napus
    50. Brassica_rapa_subsp_campestris
    51. Vitis_vinifera
    52. Batis_maritima
    53. Lotus_japonicus
    54. Glycine_max
    55. Millettia_pinnata
    56. Vigna_angularis
    57. Vigna_radiata
    58. Nelumbo_nucifera
    59. Spirodela_polyrhiza
    60. Butomus_umbellatus
    61. Phoenix_dactylifera
    62. Triticum_aestivum
    63. Triticum_timopheevii
    64. Aegilops_speltoides
    65. Zea_luxurians
    66. Zea_perennis
    67. Zea_mays_subsp_parviglumis
    68. Zea_mays_subsp_mays
    69. Tripsacum_dactyloides
    70. Sorghum_bicolor
    71. Oryza_sativa_Japonica_Group
    72. Oryza_rufipogon
    73. Oryza_sativa_Indica_Group
    74. Liriodendron_tulipifera
    75. Cycas_taitungensis
    76. Amborella_trichopoda|rps12
 
Bipartitions included in the consensus tree
 
    1234567891111111111222222222233333333334444444444555555555566666666667777777
             0123456789012345678901234567890123456789012345678901234567890123456
    **************************************************************************** ( 1.0 )
    --************************************************************************** ( 1.0 )
    ---************************************************************************* ( 1.0 )
    ----************************************************************************ ( 1.0 )
    -----*********************************************************************** ( 0.53689 )
    -----**--------------------------------------------------------------------- ( 1.0 )
    -------********************************************************************* ( 0.53689 )
    -------*****************---------------------------------------------------- ( 0.53689 )
    -------****----------------------------------------------------------------- ( 0.53689 )
    --------***----------------------------------------------------------------- ( 1.0 )
    ---------**----------------------------------------------------------------- ( 0.99975 )
    -----------*************---------------------------------------------------- ( 1.0 )
    ------------************---------------------------------------------------- ( 1.0 )
    -------------***********---------------------------------------------------- ( 1.0 )
    --------------**********---------------------------------------------------- ( 1.0 )
    --------------*******------------------------------------------------------- ( 1.0 )
    ---------------******------------------------------------------------------- ( 1.0 )
    ---------------***---------------------------------------------------------- ( 1.0 )
    ----------------**---------------------------------------------------------- ( 1.0 )
    ------------------***------------------------------------------------------- ( 1.0 )
    -------------------**------------------------------------------------------- ( 1.0 )
    ---------------------***---------------------------------------------------- ( 1.0 )
    ----------------------**---------------------------------------------------- ( 1.0 )
    ------------------------**************************************************** ( 1.0 )
    -------------------------*************************************************** ( 1.0 )
    -------------------------****----------------------------------------------- ( 1.0 )
    --------------------------***----------------------------------------------- ( 0.53642 )
    ---------------------------**----------------------------------------------- ( 0.9998 )
    -----------------------------*********************************************** ( 0.53663 )
    -----------------------------**--------------------------------------------- ( 1.0 )
    -------------------------------********************************************* ( 0.53663 )
    --------------------------------******************************************** ( 0.53663 )
    ---------------------------------******************************************* ( 1.0 )
    ----------------------------------****************************************** ( 1.0 )
    ----------------------------------********---------------------------------- ( 0.53663 )
    ----------------------------------***--------------------------------------- ( 1.0 )
    -----------------------------------**--------------------------------------- ( 1.0 )
    -------------------------------------*****---------------------------------- ( 0.53663 )
    -------------------------------------***------------------------------------ ( 1.0 )
    --------------------------------------**------------------------------------ ( 1.0 )
    ----------------------------------------**---------------------------------- ( 1.0 )
    ------------------------------------------********************************** ( 1.0 )
    ------------------------------------------********-------------------------- ( 0.53663 )
    -------------------------------------------*******-------------------------- ( 1.0 )
    --------------------------------------------******-------------------------- ( 1.0 )
    --------------------------------------------**------------------------------ ( 1.0 )
    ----------------------------------------------****-------------------------- ( 0.53663 )
    -----------------------------------------------***-------------------------- ( 0.53663 )
    ------------------------------------------------**-------------------------- ( 0.53663 )
    --------------------------------------------------************************** ( 0.53642 )
    ---------------------------------------------------************************* ( 0.53663 )
    ---------------------------------------------------******------------------- ( 1.0 )
    ----------------------------------------------------*****------------------- ( 1.0 )
    -----------------------------------------------------****------------------- ( 0.53642 )
    ------------------------------------------------------***------------------- ( 0.53642 )
    -------------------------------------------------------**------------------- ( 1.0 )
    ---------------------------------------------------------******************* ( 1.0 )
    ----------------------------------------------------------****************** ( 1.0 )
    ----------------------------------------------------------***************--- ( 1.0 )
    -----------------------------------------------------------**************--- ( 1.0 )
    ------------------------------------------------------------*************--- ( 1.0 )
    -------------------------------------------------------------************--- ( 1.0 )
    -------------------------------------------------------------***------------ ( 1.0 )
    --------------------------------------------------------------**------------ ( 1.0 )
    ----------------------------------------------------------------*********--- ( 1.0 )
    ----------------------------------------------------------------*****------- ( 1.0 )
    -----------------------------------------------------------------****------- ( 0.53663 )
    ------------------------------------------------------------------***------- ( 0.53663 )
    -------------------------------------------------------------------**------- ( 0.53663 )
    ---------------------------------------------------------------------****--- ( 0.53663 )
    ----------------------------------------------------------------------***--- ( 1.0 )
    -----------------------------------------------------------------------**--- ( 1.0 )
    -------------------------------------------------------------------------*** ( 0.53663 )
    --------------------------------------------------------------------------** ( 0.53663 )

 
                                           +--76 Treubia_lacunosa
                                       +-141
                                       |   +--75 Pleurozia_purpurea
                                   +-142
                                   |   +--74 Marchantia_polymorpha
                               +-143
                               |   +--73 Huperzia_squarrosa
                           +-144
                           |   |                       +--72 Tetraphis_pellucida
                           |   |                   +-135
                           |   |                   |   +--71 Buxbaumia_aphylla
                           |   |               +-136
                           |   |               |   +--70 Atrichum_angustatum
                           |   |           +-137
                           |   |           |   |               +--69 Hypnum_imponens
                           |   |           |   |           +-131
                           |   |           |   |           |   +--68 Climacium_americanum
                           |   |           |   |       +-132
                           |   |           |   |       |   +--67 Anomodon_rugelii
                           |   |           |   |   +-133
                           |   |           |   |   |   |       +--66 Ulota_hutchinsiae
                           |   |           |   |   |   |   +-129
                           |   |           |   |   |   |   |   +--65 Orthotrichum_stellatum
                           |   |           |   |   |   +-130
                           |   |           |   |   |       +--64 Bartramia_pomiformis
                           |   |           |   +-134
                           |   |           |       +--63 Ptychomnion_cygnisetum
                           |   |       +-138
                           |   |       |   +--62 Funaria_hygrometrica
                           |   |   +-139
                           |   |   |   +--61 Physcomitrella_patens
                           |   +-140
                           |       +--60 Sphagnum_palustre
                       +-145
                       |   |                                          +--59 Helianthus_annuus
                       |   |                                      +-119
                       |   |                                      |   +--58 Daucus_carota_subsp_sativus
                       |   |                                  +-120
                       |   |                                  |   |       +--57 Beta_macrocarpa
                       |   |                                  |   |   +-117
                       |   |                                  |   |   |   +--56 Beta_vulgaris_subsp_vulgaris
                       |   |                                  |   +-118
                       |   |                                  |       +--55 Beta_vulgaris_subsp_maritima
                       |   |                              +-121
                       |   |                              |   |       +--54 Cucurbita_pepo
                       |   |                              |   |   +-115
                       |   |                              |   |   |   +--53 Cucumis_sativus
                       |   |                              |   +-116
                       |   |                              |       +--52 Citrullus_lanatus
                       |   |                          +-122
                       |   |                          |   |                           +--51 Amborella_trichopoda|rps12
                       |   |                          |   |                       +-108
                       |   |                          |   |                       |   +--50 Cycas_taitungensis
                       |   |                          |   |                   +-109
                       |   |                          |   |                   |   +--49 Liriodendron_tulipifera
                       |   |                          |   |               +-110
                       |   |                          |   |               |   |                       +--48 Aegilops_speltoides
                       |   |                          |   |               |   |                   +-102
                       |   |                          |   |               |   |                   |   +--47 Triticum_timopheevii
                       |   |                          |   |               |   |               +-103
                       |   |                          |   |               |   |               |   +--46 Triticum_aestivum
                       |   |                          |   |               |   |           +-104
                       |   |                          |   |               |   |           |   |               +--45 Oryza_sativa_Indica_Group
                       |   |                          |   |               |   |           |   |           +--98
                       |   |                          |   |               |   |           |   |           |   +--44 Oryza_rufipogon
                       |   |                          |   |               |   |           |   |       +--99
                       |   |                          |   |               |   |           |   |       |   +--43 Oryza_sativa_Japonica_Group
                       |   |                          |   |               |   |           |   |   +-100
                       |   |                          |   |               |   |           |   |   |   +--42 Sorghum_bicolor
                       |   |                          |   |               |   |           |   +-101
                       |   |                          |   |               |   |           |       |               +--41 Tripsacum_dactyloides
                       |   |                          |   |               |   |           |       |           +--94
                       |   |                          |   |               |   |           |       |           |   +--40 Zea_mays_subsp_mays
                       |   |                          |   |               |   |           |       |       +--95
                       |   |                          |   |               |   |           |       |       |   +--39 Zea_mays_subsp_parviglumis
                       |   |                          |   |               |   |           |       |   +--96
                       |   |                          |   |               |   |           |       |   |   +--38 Zea_perennis
                       |   |                          |   |               |   |           |       +--97
                       |   |                          |   |               |   |           |           +--37 Zea_luxurians
                       |   |                          |   |               |   |       +-105
                       |   |                          |   |               |   |       |   +--36 Phoenix_dactylifera
                       |   |                          |   |               |   |   +-106
                       |   |                          |   |               |   |   |   +--35 Butomus_umbellatus
                       |   |                          |   |               |   +-107
                       |   |                          |   |               |       +--34 Spirodela_polyrhiza
                       |   |                          |   |           +-111
                       |   |                          |   |           |   +--33 Nelumbo_nucifera
                       |   |                          |   |       +-112
                       |   |                          |   |       |   |                   +--32 Vigna_radiata
                       |   |                          |   |       |   |               +--89
                       |   |                          |   |       |   |               |   +--31 Vigna_angularis
                       |   |                          |   |       |   |           +--90
                       |   |                          |   |       |   |           |   +--30 Millettia_pinnata
                       |   |                          |   |       |   |       +--91
                       |   |                          |   |       |   |       |   +--29 Glycine_max
                       |   |                          |   |       |   |   +--92
                       |   |                          |   |       |   |   |   +--28 Lotus_japonicus
                       |   |                          |   |       |   +--93
                       |   |                          |   |       |       +--27 Batis_maritima
                       |   |                          |   |   +-113
                       |   |                          |   |   |   +--26 Vitis_vinifera
                       |   |                          |   +-114
                       |   |                          |       |                       +--25 Brassica_rapa_subsp_campestris
                       |   |                          |       |                   +--83
                       |   |                          |       |                   |   +--24 Brassica_napus
                       |   |                          |       |               +--84
                       |   |                          |       |               |   +--23 Brassica_oleracea
                       |   |                          |       |           +--85
                       |   |                          |       |           |   +--22 Brassica_juncea
                       |   |                          |       |       +--86
                       |   |                          |       |       |   |   +--21 Raphanus_sativus
                       |   |                          |       |       |   +--82
                       |   |                          |       |       |       +--20 Brassica_carinata
                       |   |                          |       |   +--87
                       |   |                          |       |   |   +--19 Arabidopsis_thaliana
                       |   |                          |       +--88
                       |   |                          |           +--18 Carica_papaya
                       |   |                      +-123
                       |   |                      |   +--17 Ricinus_communis
                       |   |                  +-124
                       |   |                  |   +--16 Malus_x_domestica
                       |   |              +-125
                       |   |              |   +--15 Nicotiana_tabacum
                       |   |          +-126
                       |   |          |   |   +--14 Rhazya_stricta
                       |   |          |   +--81
                       |   |          |       +--13 Asclepias_syriaca
                       |   |      +-127
                       |   |      |   |           +--12 Salvia_miltiorrhiza
                       |   |      |   |       +--78
                       |   |      |   |       |   +------------11 Ajuga_reptans
                       |   |      |   |   +--79
                       |   |      |   |   |   +--10 Mimulus_guttatus
                       |   |      |   +--80
                       |   |      |       +---9 Boea_hygrometrica
                       |   +----128
                       |          +---8 Vaccinium_macrocarpon
                   +-146
                   |   |   +---7 Nitella_hyalina
                   |   +--77
                   |       +---6 Chara_vulgaris
               +-147
               |   +------------------------5 Chaetosphaeridium_globosum
       +-----148
       |       +-----------4 Roya_obtusa
+----149
|      +---------------3 Entransia_fimbriata
|
+----------------------------------2 Mesostigma_viride
|
+---------------1 Chlorokybus_atmophyticus

 
(Chlorokybus_atmophyticus:0.3549856900,Mesostigma_viride:0.7753452900,(Entransia_fimbriata:0.3641579600,(Roya_obtusa:0.2720998000,(Chaetosphaeridium_globosum:0.5664391400,((Chara_vulgaris:0.0000000100,Nitella_hyalina:0.0000000100):1.0000:0.0863807800,((Vaccinium_macrocarpon:0.0006213900,((Boea_hygrometrica:0.0138221200,(Mimulus_guttatus:0.0054463200,(Ajuga_reptans:0.3251457700,Salvia_miltiorrhiza:0.0000000900):0.9998:0.0027240500):0.5364:0.0000000700):1.0000:0.0261987600,((Asclepias_syriaca:0.0140111600,Rhazya_stricta:0.0000001500):1.0000:0.0053633200,(Nicotiana_tabacum:0.0000001200,(Malus_x_domestica:0.0141743600,(Ricinus_communis:0.0083144500,(((Carica_papaya:0.0056446000,(Arabidopsis_thaliana:0.0116566200,((Brassica_carinata:0.0026556700,Raphanus_sativus:0.0053416400):1.0000:0.0026783100,(Brassica_juncea:0.0000000100,(Brassica_oleracea:0.0000000100,(Brassica_napus:0.0000001000,Brassica_rapa_subsp_campestris:0.0000001200):0.5366:0.0000001400):0.5366:0.0000000700):0.5366:0.0000000100):1.0000:0.0164186000):1.0000:0.0344424400):0.5366:0.0024717900,(Vitis_vinifera:0.0192394300,((Batis_maritima:0.0111790900,(Lotus_japonicus:0.0053943000,(Glycine_max:0.0000000700,(Millettia_pinnata:0.0000000100,(Vigna_angularis:0.0026679400,Vigna_radiata:0.0000000100):1.0000:0.0054063500):0.5364:0.0000000600):0.5364:0.0000001400):1.0000:0.0082811100):1.0000:0.0028014800,(Nelumbo_nucifera:0.0000000600,((Spirodela_polyrhiza:0.0115745400,(Butomus_umbellatus:0.0589625500,(Phoenix_dactylifera:0.0000002200,(((Zea_luxurians:0.0000000100,(Zea_perennis:0.0000000100,(Zea_mays_subsp_parviglumis:0.0000000100,(Zea_mays_subsp_mays:0.0000000100,Tripsacum_dactyloides:0.0000000200):0.5366:0.0000000100):0.5366:0.0000000100):0.5366:0.0000001200):1.0000:0.0110186800,(Sorghum_bicolor:0.0000000100,(Oryza_sativa_Japonica_Group:0.0000000100,(Oryza_rufipogon:0.0000000100,Oryza_sativa_Indica_Group:0.0000000100):1.0000:0.0000000100):1.0000:0.0081883200):0.5366:0.0000000100):1.0000:0.0000001400,(Triticum_aestivum:0.0000000100,(Triticum_timopheevii:0.0000000100,Aegilops_speltoides:0.0000000200):1.0000:0.0000001200):1.0000:0.0027275000):1.0000:0.0251675100):1.0000:0.0140479200):1.0000:0.0105044300):1.0000:0.0136950200,(Liriodendron_tulipifera:0.0025737500,(Cycas_taitungensis:0.0687414700,Amborella_trichopoda|rps12:0.0172714800):0.5366:0.0014503800):0.5366:0.0044874800):1.0000:0.0114266500):1.0000:0.0077826900):0.5366:0.0052766900):0.5364:0.0000001400):1.0000:0.0054252600,((Citrullus_lanatus:0.0089126900,(Cucumis_sativus:0.0029067900,Cucurbita_pepo:0.0110413300):1.0000:0.0027672100):1.0000:0.0052398800,((Beta_vulgaris_subsp_maritima:0.0000000100,(Beta_vulgaris_subsp_vulgaris:0.0000000100,Beta_macrocarpa:0.0000000200):1.0000:0.0000001200):1.0000:0.0054304300,(Daucus_carota_subsp_sativus:0.0080267000,Helianthus_annuus:0.0196367000):1.0000:0.0054646000):0.5366:0.0000001200):0.5366:0.0026726700):1.0000:0.0025811700):1.0000:0.0055212300):0.5366:0.0027645000):0.5366:0.0028700700):0.5366:0.0024124800):1.0000:0.0139982200):1.0000:0.1694345900,((Sphagnum_palustre:0.0223001600,(Physcomitrella_patens:0.0000000700,(Funaria_hygrometrica:0.0000000100,((Ptychomnion_cygnisetum:0.0167392600,((Bartramia_pomiformis:0.0144955600,(Orthotrichum_stellatum:0.0000000100,Ulota_hutchinsiae:0.0000000100):1.0000:0.0057475700):1.0000:0.0029493500,(Anomodon_rugelii:0.0027975400,(Climacium_americanum:0.0000000100,Hypnum_imponens:0.0000000100):1.0000:0.0028462800):1.0000:0.0054454800):1.0000:0.0027332900):1.0000:0.0055692800,(Atrichum_angustatum:0.0192048800,(Buxbaumia_aphylla:0.0232500700,Tetraphis_pellucida:0.0107687500):1.0000:0.0087458100):1.0000:0.0032911500):1.0000:0.0030904500):1.0000:0.0027763700):1.0000:0.0224049800):1.0000:0.0089393100,(Huperzia_squarrosa:0.0686601000,(Marchantia_polymorpha:0.0086616400,(Pleurozia_purpurea:0.0285185300,Treubia_lacunosa:0.0148854000):0.9997:0.0000003900):1.0000:0.0860952300):0.5369:0.0134684400):0.5369:0.0153294900):0.5369:0.0669764700):0.5369:0.0787330700):1.0000:0.0750298200):1.0000:0.1787849300):1.0000:0.1692307800);
 
Note: this tree is unrooted. Branch lengths are the expected number of substitutions per site. Labels next to parentheses represent phylogenetic uncertainty due to model selection (see documentation)
 
 
 
---------------------------------------------------------------
*                                                             *
*                    SELECTION SUMMARY                        *
*                                                             *
---------------------------------------------------------------

::Optimized Topologies Summary::

There are 24 different topologies.

Topology Id: 1
	Rank	Weight		 RF	AvgEucl		VarEucl
AIC	  1	 89.19%		  0	0.00e+00	0.00e+00
BIC	  1	 53.64%		  0	0.00e+00	0.00e+00
Models supporting:   1
                     GTR+I+G 

Topology Id: 2
	Rank	Weight		 RF	AvgEucl		VarEucl
AIC	  2	  0.00%		  8	4.18e-01	0.00e+00
BIC	  2	  0.00%		  8	4.18e-01	0.00e+00
Models supporting:   1
                     K80+I+G 

Topology Id: 3
	Rank	Weight		 RF	AvgEucl		VarEucl
AIC	  3	  0.00%		 10	5.28e-01	0.00e+00
BIC	  3	  0.02%		 10	5.28e-01	0.00e+00
Models supporting:   1
                     HKY+I+G 

Topology Id: 4
	Rank	Weight		 RF	AvgEucl		VarEucl
AIC	  4	  0.00%		 12	4.59e-01	0.00e+00
BIC	  4	  0.00%		 12	4.59e-01	0.00e+00
Models supporting:   1
                     SYM+I+G 

Topology Id: 5
	Rank	Weight		 RF	AvgEucl		VarEucl
AIC	  5	  0.00%		 20	7.37e-01	0.00e+00
BIC	  5	  0.00%		 20	7.37e-01	0.00e+00
Models supporting:   1
                     JC+I+G 

Topology Id: 6
	Rank	Weight		 RF	AvgEucl		VarEucl
AIC	  6	  0.00%		 22	6.74e-01	0.00e+00
BIC	  6	  0.00%		 22	6.74e-01	0.00e+00
Models supporting:   1
                     F81+I+G 

Topology Id: 7
	Rank	Weight		 RF	AvgEucl		VarEucl
AIC	  7	  0.00%		 26	6.66e-01	0.00e+00
BIC	  7	  0.00%		 26	6.66e-01	0.00e+00
Models supporting:   1
                     K80+G 

Topology Id: 8
	Rank	Weight		 RF	AvgEucl		VarEucl
AIC	  8	  0.00%		 28	4.61e-01	0.00e+00
BIC	  8	  0.00%		 28	4.61e-01	0.00e+00
Models supporting:   1
                     SYM+G 

Topology Id: 9
	Rank	Weight		 RF	AvgEucl		VarEucl
AIC	  9	  0.00%		 28	7.57e-01	0.00e+00
BIC	  9	  0.00%		 28	7.57e-01	0.00e+00
Models supporting:   1
                     GTR+I 

Topology Id: 10
	Rank	Weight		 RF	AvgEucl		VarEucl
AIC	 10	  0.00%		 32	8.67e-01	0.00e+00
BIC	 10	  0.00%		 32	8.67e-01	0.00e+00
Models supporting:   1
                     GTR 

Topology Id: 11
	Rank	Weight		 RF	AvgEucl		VarEucl
AIC	 11	  0.00%		 34	7.40e-01	0.00e+00
BIC	 11	  0.00%		 34	7.40e-01	0.00e+00
Models supporting:   1
                     JC+G 

Topology Id: 12
	Rank	Weight		 RF	AvgEucl		VarEucl
AIC	 12	  0.00%		 34	8.62e-01	0.00e+00
BIC	 12	  0.00%		 34	8.62e-01	0.00e+00
Models supporting:   1
                     HKY 

Topology Id: 13
	Rank	Weight		 RF	AvgEucl		VarEucl
AIC	 13	  0.00%		 38	8.58e-01	0.00e+00
BIC	 13	  0.00%		 38	8.58e-01	0.00e+00
Models supporting:   1
                     SYM+I 

Topology Id: 14
	Rank	Weight		 RF	AvgEucl		VarEucl
AIC	 14	  0.00%		 40	8.90e-01	0.00e+00
BIC	 14	  0.00%		 40	8.90e-01	0.00e+00
Models supporting:   1
                     F81 

Topology Id: 15
	Rank	Weight		 RF	AvgEucl		VarEucl
AIC	 15	  0.00%		 40	6.33e-01	0.00e+00
BIC	 15	  0.00%		 40	6.33e-01	0.00e+00
Models supporting:   1
                     HKY+I 

Topology Id: 16
	Rank	Weight		 RF	AvgEucl		VarEucl
AIC	 16	  0.00%		 42	5.30e-01	0.00e+00
BIC	 16	  0.03%		 42	5.30e-01	0.00e+00
Models supporting:   1
                     HKY+G 

Topology Id: 17
	Rank	Weight		 RF	AvgEucl		VarEucl
AIC	 17	  0.00%		 44	8.09e-01	0.00e+00
BIC	 17	  0.00%		 44	8.09e-01	0.00e+00
Models supporting:   1
                     JC 

Topology Id: 18
	Rank	Weight		 RF	AvgEucl		VarEucl
AIC	 18	  0.00%		 44	1.15e+00	0.00e+00
BIC	 18	  0.00%		 44	1.15e+00	0.00e+00
Models supporting:   1
                     F81+I 

Topology Id: 19
	Rank	Weight		 RF	AvgEucl		VarEucl
AIC	 19	  0.00%		 44	9.00e-01	0.00e+00
BIC	 19	  0.00%		 44	9.00e-01	0.00e+00
Models supporting:   1
                     SYM 

Topology Id: 20
	Rank	Weight		 RF	AvgEucl		VarEucl
AIC	 20	  0.00%		 46	8.85e-01	0.00e+00
BIC	 20	  0.00%		 46	8.85e-01	0.00e+00
Models supporting:   1
                     K80 

Topology Id: 21
	Rank	Weight		 RF	AvgEucl		VarEucl
AIC	 21	  0.00%		 48	8.67e-01	0.00e+00
BIC	 21	  0.00%		 48	8.67e-01	0.00e+00
Models supporting:   1
                     JC+I 

Topology Id: 22
	Rank	Weight		 RF	AvgEucl		VarEucl
AIC	 22	  0.00%		 48	6.94e-01	0.00e+00
BIC	 22	  0.00%		 48	6.94e-01	0.00e+00
Models supporting:   1
                     F81+G 

Topology Id: 23
	Rank	Weight		 RF	AvgEucl		VarEucl
AIC	 23	  0.00%		 48	8.49e-01	0.00e+00
BIC	 23	  0.00%		 48	8.49e-01	0.00e+00
Models supporting:   1
                     K80+I 

Topology Id: 24
	Rank	Weight		 RF	AvgEucl		VarEucl
AIC	 24	 10.81%		 48	1.01e+00	0.00e+00
BIC	 24	 46.31%		 48	1.01e+00	0.00e+00
Models supporting:   1
                     GTR+G 

 
 
 
::Best Models::
 
	Model 		f(a) 	f(c) 	f(g) 	f(t) 	kappa 	titv 	Ra	Rb	Rc	Rd	Re	Rf	pInv 	gamma
----------------------------------------------------------------------------------------------------------------------------------------
AIC 	GTR+I+G		0.40	0.13	0.18	0.29	0.00	0.00	  3.357   4.764   0.824   1.982   6.282   1.000    0.16	   0.82
BIC 	GTR+I+G		0.40	0.13	0.18	0.29	0.00	0.00	  3.357   4.764   0.824   1.982   6.282   1.000    0.16	   0.82
