# Supplementary material for: The mitochondrial genome map of Nelumbo nucifera reveals ancient evolutionary features
Source: Sci Rep. 2016 Jul 22;6:30158. doi: 10.1038/srep30158 (PMC4957087; doi:10.1038/srep30158)
Supplement: Supplementary Data S2 [file srep30158-s3.zip › jModelTest/rps13.jmt1]

-------------------------- jModeltest 2.1.10 v20160303 --------------------------
(c) 2011-onwards D. Darriba, G.L. Taboada, R. Doallo and D. Posada,
(1) Department of Biochemistry, Genetics and Immunology
    University of Vigo, 36310 Vigo, Spain.
(2) Department of Electronics and Systems
    University of A Coruna, 15071 A Coruna, Spain.
e-mail: ddarriba@udc.es, dposada@uvigo.es
--------------------------------------------------------------------------------
 
Fri Apr 01 21:34:12 CST 2016
Linux 3.13.0-32-generic, arch: amd64, bits: 64, numcores: 48
 
--------------------------------------------------------------------------------
Citation: Darriba D, Taboada GL, Doallo R and Posada D. 2012.
          "jModelTest 2: more models, new heuristics and parallel computing".
          Nature Methods 9(8), 772.
--------------------------------------------------------------------------------
 
jModelTest 2.1.10 v20160303
Copyright (C) 2011 D. Darriba, G.L. Taboada, R. Doallo and D. Posada
This program comes with ABSOLUTELY NO WARRANTY
This is free software, and you are welcome to redistribute it under certain
conditions
 
Notice: This program may contain errors. Please inspect results carefully.
 
 
Arguments = -g 4 -i -f -AIC -BIC -a -S SPR -o rps13.jmt1 -d rps13.fas

Reading data file "rps13.fas"... OK.
  number of sequences: 63
  number of sites: 348
 
 
---------------------------------------------------------------
*                                                             *
*        COMPUTATION OF LIKELIHOOD SCORES WITH PHYML          *
*                                                             *
---------------------------------------------------------------
 
::Settings::
 
 Phyml version = 20131022
 Phyml binary = phyml
 Phyml path = /usr/bin/
 Candidate models = 24
   number of substitution schemes = 3
   including models with equal/unequal base frequencies (+F)
   including models with/without a proportion of invariable sites (+I)
   including models with/without rate variation among sites (+G) (nCat = 4)
 Optimized free parameters (K) = substitution parameters + 123 branch lengths + topology 
 Base tree for likelihood calculations = ML tree
 Tree topology search operation = SPR
 
 
 
::Progress::
 
Model 		 Exec. Time 	 Total Time 	 -lnL
-------------------------------------------------------------------------
JC		00h:00:21:01	00h:00:21:07	    4709.8723	 (1/24)
K80		00h:00:24:07	00h:00:25:03	    4686.5594	 (2/24)
F81		00h:00:40:04	00h:00:41:00	    4665.0965	 (3/24)
GTR		00h:00:41:08	00h:00:42:04	    4599.3153	 (4/24)
HKY		00h:00:42:01	00h:00:42:07	    4629.6830	 (5/24)
SYM		00h:00:45:02	00h:00:45:08	    4650.3196	 (6/24)
GTR+I		00h:00:46:09	00h:00:47:04	    4530.4895	 (7/24)
SYM+I		00h:00:51:00	00h:00:51:05	    4610.7395	 (8/24)
K80+I		00h:00:51:01	00h:00:51:06	    4637.1009	 (9/24)
JC+I		00h:00:56:06	00h:00:57:02	    4662.8783	 (10/24)
HKY+I		00h:00:58:09	00h:00:59:05	    4560.4643	 (11/24)
F81+I		00h:01:02:08	00h:01:03:03	    4605.2282	 (12/24)
HKY+G		00h:01:28:01	00h:01:28:02	    4508.7381	 (13/24)
K80+G		00h:01:28:08	00h:01:29:03	    4593.4577	 (14/24)
SYM+G		00h:01:29:06	00h:01:30:01	    4561.0389	 (15/24)
F81+G		00h:01:33:07	00h:01:33:09	    4558.1679	 (16/24)
SYM+I+G		00h:01:34:00	00h:01:34:02	    4561.0382	 (17/24)
GTR+G		00h:01:41:03	00h:01:41:05	    4472.5744	 (18/24)
JC+G		00h:01:45:07	00h:01:46:01	    4623.2038	 (19/24)
GTR+I+G		00h:01:52:07	00h:01:52:08	    4469.6552	 (20/24)
JC+I+G		00h:01:57:03	00h:01:57:05	    4622.7146	 (21/24)
K80+I+G		00h:02:06:06	00h:02:06:07	    4593.2191	 (22/24)
HKY+I+G		00h:02:15:07	00h:02:15:07	    4507.4080	 (23/24)
F81+I+G		00h:02:18:03	00h:02:18:03	    4557.4472	 (24/24)
 
   Model = JC
   partition = 000000
   -lnL = 4709.8723
   K = 124 
 
   Model = JC+I
   partition = 000000
   -lnL = 4662.8783
   K = 125
   p-inv = 0.1390 
 
   Model = JC+G
   partition = 000000
   -lnL = 4623.2038
   K = 125
   gamma shape = 1.2700 
 
   Model = JC+I+G
   partition = 000000
   -lnL = 4622.7146
   K = 126
   p-inv = 0.0450
   gamma shape = 1.5530 
 
   Model = F81
   partition = 000000
   -lnL = 4665.0965
   K = 127
   freqA = 0.3544 
   freqC = 0.2073 
   freqG = 0.1752 
   freqT = 0.2631  
 
   Model = F81+I
   partition = 000000
   -lnL = 4605.2282
   K = 128
   freqA = 0.3675 
   freqC = 0.2021 
   freqG = 0.1667 
   freqT = 0.2638 
   p-inv = 0.1430 
 
   Model = F81+G
   partition = 000000
   -lnL = 4558.1679
   K = 128
   freqA = 0.3838 
   freqC = 0.1979 
   freqG = 0.1641 
   freqT = 0.2542 
   gamma shape = 1.0510 
 
   Model = F81+I+G
   partition = 000000
   -lnL = 4557.4472
   K = 129
   freqA = 0.3838 
   freqC = 0.1979 
   freqG = 0.1638 
   freqT = 0.2546 
   p-inv = 0.0560
   gamma shape = 1.3400 
 
   Model = K80
   partition = 010010
   -lnL = 4686.5594
   K = 125
   kappa = 1.6790 (ti/tv = 0.8395) 
 
   Model = K80+I
   partition = 010010
   -lnL = 4637.1009
   K = 126
   kappa = 1.7423 (ti/tv = 0.8711)
   p-inv = 0.1400 
 
   Model = K80+G
   partition = 010010
   -lnL = 4593.4577
   K = 126
   kappa = 1.8874 (ti/tv = 0.9437)
   gamma shape = 1.1500 
 
   Model = K80+I+G
   partition = 010010
   -lnL = 4593.2191
   K = 127
   kappa = 1.8844 (ti/tv = 0.9422)
   p-inv = 0.0330
   gamma shape = 1.3200 
 
   Model = HKY
   partition = 010010
   -lnL = 4629.6830
   K = 128
   freqA = 0.3565 
   freqC = 0.2013 
   freqG = 0.1637 
   freqT = 0.2786 
   kappa = 1.9334 (ti/tv = 0.8863) 
 
   Model = HKY+I
   partition = 010010
   -lnL = 4560.4642
   K = 129
   freqA = 0.3752 
   freqC = 0.1924 
   freqG = 0.1513 
   freqT = 0.2811 
   kappa = 2.1867 (ti/tv = 0.9724)
   p-inv = 0.1450 
 
   Model = HKY+G
   partition = 010010
   -lnL = 4508.7381
   K = 129
   freqA = 0.3887 
   freqC = 0.1911 
   freqG = 0.1478 
   freqT = 0.2724 
   kappa = 2.3857 (ti/tv = 1.0506)
   gamma shape = 0.9370 
 
   Model = HKY+I+G
   partition = 010010
   -lnL = 4507.4080
   K = 130
   freqA = 0.3899 
   freqC = 0.1902 
   freqG = 0.1468 
   freqT = 0.2732 
   kappa = 2.4055 (ti/tv = 1.0561)
   p-inv = 0.0710
   gamma shape = 1.2760 
 
   Model = SYM
   partition = 012345
   -lnL = 4650.3196
   K = 129
   R(a) [AC] =  2.9202
   R(b) [AG] =  3.0998
   R(c) [AT] =  2.1835
   R(d) [CG] =  0.9710
   R(e) [CT] =  3.2278
   R(f) [GT] =  1.0000 
 
   Model = SYM+I
   partition = 012345
   -lnL = 4610.7395
   K = 130
   R(a) [AC] =  2.7761
   R(b) [AG] =  3.0046
   R(c) [AT] =  1.9458
   R(d) [CG] =  1.0596
   R(e) [CT] =  3.2498
   R(f) [GT] =  1.0000
   p-inv = 0.1310 
 
   Model = SYM+G
   partition = 012345
   -lnL = 4561.0389
   K = 130
   R(a) [AC] =  3.3374
   R(b) [AG] =  3.6085
   R(c) [AT] =  2.1215
   R(d) [CG] =  0.8939
   R(e) [CT] =  3.5689
   R(f) [GT] =  1.0000
   gamma shape = 1.1480 
 
   Model = SYM+I+G
   partition = 012345
   -lnL = 4561.0382
   K = 131
   R(a) [AC] =  3.3369
   R(b) [AG] =  3.6076
   R(c) [AT] =  2.1215
   R(d) [CG] =  0.8941
   R(e) [CT] =  3.5694
   R(f) [GT] =  1.0000
   p-inv = 0.0000
   gamma shape = 1.1480 
 
   Model = GTR
   partition = 012345
   -lnL = 4599.3153
   K = 132
   freqA = 0.3455 
   freqC = 0.1718 
   freqG = 0.1826 
   freqT = 0.3000 
   R(a) [AC] =  3.1142
   R(b) [AG] =  3.0347
   R(c) [AT] =  1.3579
   R(d) [CG] =  1.1619
   R(e) [CT] =  3.4667
   R(f) [GT] =  1.0000 
 
   Model = GTR+I
   partition = 012345
   -lnL = 4530.4895
   K = 133
   freqA = 0.3711 
   freqC = 0.1635 
   freqG = 0.1546 
   freqT = 0.3108 
   R(a) [AC] =  2.6253
   R(b) [AG] =  2.9816
   R(c) [AT] =  0.8572
   R(d) [CG] =  1.2439
   R(e) [CT] =  3.1156
   R(f) [GT] =  1.0000
   p-inv = 0.1410 
 
   Model = GTR+G
   partition = 012345
   -lnL = 4472.5743
   K = 133
   freqA = 0.3864 
   freqC = 0.1440 
   freqG = 0.1510 
   freqT = 0.3186 
   R(a) [AC] =  3.5402
   R(b) [AG] =  3.3338
   R(c) [AT] =  0.6613
   R(d) [CG] =  1.7408
   R(e) [CT] =  4.2699
   R(f) [GT] =  1.0000
   gamma shape = 0.8840 
 
   Model = GTR+I+G
   partition = 012345
   -lnL = 4469.6552
   K = 134
   freqA = 0.3881 
   freqC = 0.1437 
   freqG = 0.1472 
   freqT = 0.3209 
   R(a) [AC] =  3.3835
   R(b) [AG] =  3.3243
   R(c) [AT] =  0.6148
   R(d) [CG] =  1.7544
   R(e) [CT] =  4.0747
   R(f) [GT] =  1.0000
   p-inv = 0.0830
   gamma shape = 1.3150 
 
  Best-fit models should be reoptimized for comparison with unconstrained likelihood
 
Computation of likelihood scores completed. It took 00h:02:18:03.
 


---------------------------------------------------------------
*                                                             *
*             AKAIKE INFORMATION CRITERION (AIC)              *
*                                                             *
---------------------------------------------------------------
 
 Model selected: 
   Model = GTR+I+G
   partition = 012345
   -lnL = 4469.6552
   K = 134
   freqA = 0.3881 
   freqC = 0.1437 
   freqG = 0.1472 
   freqT = 0.3209 
   R(a) [AC] =  3.3835
   R(b) [AG] =  3.3243
   R(c) [AT] =  0.6148
   R(d) [CG] =  1.7544
   R(e) [CT] =  4.0747
   R(f) [GT] =  1.0000
   p-inv = 0.0830
   gamma shape = 1.3150 
 
Tree for the best AIC model = (Chlorokybus_atmophyticus:0.43336242,(Mesostigma_viride:1.47526256,Entransia_fimbriata:0.58930116):0.25990479,((Chaetosphaeridium_globosum:0.84609209,Roya_obtusa:0.19294395):0.14400058,((Pleurozia_purpurea:0.03889657,(Treubia_lacunosa:0.02625824,Marchantia_polymorpha:0.00765446):0.00339261):0.02758602,((Sphagnum_palustre:0.03901534,((Atrichum_angustatum:0.01571230,Tetraphis_pellucida:0.01572467):0.00300572,(Buxbaumia_aphylla:0.04225244,(((Orthotrichum_stellatum:0.00000001,Ulota_hutchinsiae:0.00000001):0.00924092,(Bartramia_pomiformis:0.00616685,(Ptychomnion_cygnisetum:0.01234755,(Hypnum_imponens:0.00308426,(Anomodon_rugelii:0.00000001,Climacium_americanum:0.00000001):0.00614271):0.00619151):0.00000023):0.00000020):0.01547401,(Physcomitrella_patens:0.00000021,Funaria_hygrometrica:0.00302494):0.00000021):0.01256583):0.00622454):0.01677387):0.06507168,(Phaeoceros_laevis:0.11333427,(Huperzia_squarrosa:0.08375912,(Cycas_taitungensis:0.03229583,((Nelumbo_nucifera:0.02772911,((((Nicotiana_tabacum:0.01508401,(Salvia_miltiorrhiza:0.00000017,(Ajuga_reptans:0.02742194,(Boea_hygrometrica:0.00000022,(Daucus_carota_subsp_sativus:0.02729829,Mimulus_guttatus:0.00890031):0.00000020):0.00892743):0.00000017):0.00914709):0.00570162,(Helianthus_annuus:0.01208766,(Asclepias_syriaca:0.01693885,Rhazya_stricta:0.00114124):0.01109095):0.00000022):0.00588324,((Vaccinium_macrocarpon:0.03905250,(Silene_vulgaris:0.02514277,(Beta_vulgaris_subsp_maritima:0.00000025,(Beta_vulgaris_subsp_vulgaris:0.00000019,Beta_macrocarpa:0.00000001):0.00000001):0.00000025):0.02318398):0.00839092,(Ricinus_communis:0.01479438,((Cucurbita_pepo:0.01301066,(Citrullus_lanatus:0.00990870,Cucumis_sativus:0.03261140):0.00732507):0.01630113,(Batis_maritima:0.00955760,Carica_papaya:0.00866087):0.00590798):0.00595907):0.00000022):0.00607440):0.00299803,(Vitis_vinifera:0.01461553,Malus_x_domestica:0.00584395):0.00000021):0.00350395):0.00532042,(Amborella_trichopoda|rps13:0.02403440,(Spirodela_polyrhiza:0.03655407,(Liriodendron_tulipifera:0.00281203,(Phoenix_dactylifera:0.00281235,((Oryza_sativa_Indica_Group:0.00000001,(Oryza_sativa_Japonica_Group:0.00000001,Oryza_rufipogon:0.00000002):0.00000018):0.00280005,((Triticum_aestivum:0.00000001,(Sorghum_bicolor:0.00000001,(Zea_perennis:0.00000001,(Zea_mays_subsp_parviglumis:0.00000001,(Zea_mays_subsp_mays:0.00000001,(Tripsacum_dactyloides:0.00000001,Zea_luxurians:0.00000001):0.00000001):0.00000001):0.00000001):0.00000001):0.00840368):0.00000017,(Triticum_timopheevii:0.00000001,Aegilops_speltoides:0.00000002):0.00000033):0.00274744):0.01729651):0.00000017):0.00607900):0.00610154):0.00532462):0.04130792):0.23099458):0.03233550):0.01709839):0.01322958):0.14040007):0.17082165);
 
 
* AIC MODEL SELECTION : Selection uncertainty
 
Model             -lnL    K      AIC       delta       weight   cumWeight
------------------------------------------------------------------------- 
GTR+I+G     4469.65523   134  9207.310460   0.000000    0.872040   0.872040 
GTR+G       4472.57435   133  9211.148700   3.838240    0.127960   1.000000 
HKY+I+G     4507.40798   130  9274.815960  67.505500   1.91e-015   1.000000 
HKY+G       4508.73812   129  9275.476240  68.165780   1.38e-015   1.000000 
GTR+I       4530.48953   133  9326.979060  119.668600   9.01e-027   1.000000 
F81+G       4558.16789   128  9372.335780  165.025320   1.28e-036   1.000000 
F81+I+G     4557.44724   129  9372.894480  165.584020   9.65e-037   1.000000 
HKY+I       4560.46425   129  9378.928500  171.618040   4.72e-038   1.000000 
SYM+G       4561.03894   130  9382.077880  174.767420   9.78e-039   1.000000 
SYM+I+G     4561.03816   131  9384.076320  176.765860   3.60e-039   1.000000 
K80+G       4593.45768   126  9438.915360  231.604900   4.45e-051   1.000000 
K80+I+G     4593.21908   127  9440.438160  233.127700   2.08e-051   1.000000 
GTR         4599.31532   132  9462.630640  255.320180   3.15e-056   1.000000 
F81+I       4605.22823   128  9466.456460  259.146000   4.65e-057   1.000000 
SYM+I       4610.73952   130  9481.479040  274.168580   2.54e-060   1.000000 
JC+G        4623.20383   125  9496.407660  289.097200   1.46e-063   1.000000 
JC+I+G      4622.71458   126  9497.429160  290.118700   8.75e-064   1.000000 
HKY         4629.68303   128  9515.366060  308.055600   1.11e-067   1.000000 
K80+I       4637.10090   126  9526.201800  318.891340   4.94e-070   1.000000 
SYM         4650.31955   129  9558.639100  351.328640   4.47e-077   1.000000 
JC+I        4662.87828   125  9575.756560  368.446100   8.58e-081   1.000000 
F81         4665.09651   127  9584.193020  376.882560   1.26e-082   1.000000 
K80         4686.55939   125  9623.118780  415.808320   4.46e-091   1.000000 
JC          4709.87225   124  9667.744500  460.434040   9.09e-101   1.000000
-------------------------------------------------------------------------
-lnL:	negative log likelihod
 K:	number of estimated parameters
 AIC:	Akaike Information Criterion
 delta:	AIC difference
 weight:	AIC weight
 cumWeight:	cumulative AIC weight
 
 
* AIC MODEL SELECTION : Confidence interval
 
There are 24 models in the 100% confidence interval: [ GTR+I+G GTR+G HKY+I+G HKY+G GTR+I F81+G F81+I+G HKY+I SYM+G SYM+I+G K80+G K80+I+G GTR F81+I SYM+I JC+G JC+I+G HKY K80+I SYM JC+I F81 K80 JC ] 
 
 
* AIC MODEL SELECTION : Best Model's command line
 
phyml  -i /tmp/jmodeltest6144714879772987338.phy -d nt -n 1 -b 0 --run_id GTR+I+G -m 012345 -f m -v e -c 4 -a e --no_memory_check -o tlr -s SPR
 
 
 
---------------------------------------------------------------
*                                                             *
*                    MODEL AVERAGED PHYLOGENY                 *
*                                                             *
---------------------------------------------------------------
 
Selection criterion: . . . . AIC
Confidence interval: . . . . 1.00
Consensus type:. . . . . . . 50% majority rule
 
 
Using 24 models in the 1.00 confidence interval = GTR+I+G GTR+G HKY+I+G HKY+G GTR+I F81+G F81+I+G HKY+I SYM+G SYM+I+G K80+G K80+I+G GTR F81+I SYM+I JC+G JC+I+G HKY K80+I SYM JC+I F81 K80 JC  
 
Species in order:
 
    1. Chlorokybus_atmophyticus
    2. Mesostigma_viride
    3. Entransia_fimbriata
    4. Chaetosphaeridium_globosum
    5. Roya_obtusa
    6. Pleurozia_purpurea
    7. Treubia_lacunosa
    8. Marchantia_polymorpha
    9. Sphagnum_palustre
    10. Atrichum_angustatum
    11. Tetraphis_pellucida
    12. Buxbaumia_aphylla
    13. Orthotrichum_stellatum
    14. Ulota_hutchinsiae
    15. Bartramia_pomiformis
    16. Ptychomnion_cygnisetum
    17. Hypnum_imponens
    18. Anomodon_rugelii
    19. Climacium_americanum
    20. Physcomitrella_patens
    21. Funaria_hygrometrica
    22. Phaeoceros_laevis
    23. Huperzia_squarrosa
    24. Cycas_taitungensis
    25. Nelumbo_nucifera
    26. Nicotiana_tabacum
    27. Salvia_miltiorrhiza
    28. Ajuga_reptans
    29. Boea_hygrometrica
    30. Daucus_carota_subsp_sativus
    31. Mimulus_guttatus
    32. Helianthus_annuus
    33. Asclepias_syriaca
    34. Rhazya_stricta
    35. Vaccinium_macrocarpon
    36. Silene_vulgaris
    37. Beta_vulgaris_subsp_maritima
    38. Beta_vulgaris_subsp_vulgaris
    39. Beta_macrocarpa
    40. Ricinus_communis
    41. Cucurbita_pepo
    42. Citrullus_lanatus
    43. Cucumis_sativus
    44. Batis_maritima
    45. Carica_papaya
    46. Vitis_vinifera
    47. Malus_x_domestica
    48. Amborella_trichopoda|rps13
    49. Spirodela_polyrhiza
    50. Liriodendron_tulipifera
    51. Phoenix_dactylifera
    52. Oryza_sativa_Indica_Group
    53. Oryza_sativa_Japonica_Group
    54. Oryza_rufipogon
    55. Triticum_aestivum
    56. Sorghum_bicolor
    57. Zea_perennis
    58. Zea_mays_subsp_parviglumis
    59. Zea_mays_subsp_mays
    60. Tripsacum_dactyloides
    61. Zea_luxurians
    62. Triticum_timopheevii
    63. Aegilops_speltoides
 
Bipartitions included in the consensus tree
 
    123456789111111111122222222223333333333444444444455555555556666
             012345678901234567890123456789012345678901234567890123
    *************************************************************** ( 1.0 )
    -**------------------------------------------------------------ ( 0.87205 )
    ---************************************************************ ( 1.0 )
    ---**---------------------------------------------------------- ( 1.0 )
    -----********************************************************** ( 1.0 )
    -----***------------------------------------------------------- ( 1.0 )
    ------**------------------------------------------------------- ( 1.0 )
    --------******************************************************* ( 1.0 )
    --------*************------------------------------------------ ( 1.0 )
    ---------************------------------------------------------ ( 1.0 )
    ---------**---------------------------------------------------- ( 1.0 )
    -----------**********------------------------------------------ ( 1.0 )
    ------------*********------------------------------------------ ( 1.0 )
    ------------*******-------------------------------------------- ( 1.0 )
    ------------**------------------------------------------------- ( 1.0 )
    --------------*****-------------------------------------------- ( 0.87205 )
    ---------------****-------------------------------------------- ( 0.87205 )
    ----------------***-------------------------------------------- ( 1.0 )
    -----------------**-------------------------------------------- ( 1.0 )
    -------------------**------------------------------------------ ( 1.0 )
    ---------------------****************************************** ( 1.0 )
    ----------------------***************************************** ( 1.0 )
    -----------------------**************************************** ( 1.0 )
    ------------------------*************************************** ( 1.0 )
    ------------------------***********************---------------- ( 1.0 )
    -------------------------**********************---------------- ( 1.0 )
    -------------------------********************------------------ ( 1.0 )
    -------------------------*********----------------------------- ( 1.0 )
    -------------------------******-------------------------------- ( 1.0 )
    --------------------------*****-------------------------------- ( 1.0 )
    ---------------------------****-------------------------------- ( 0.87205 )
    ----------------------------***-------------------------------- ( 1.0 )
    -----------------------------**-------------------------------- ( 0.87205 )
    -------------------------------***----------------------------- ( 1.0 )
    --------------------------------**----------------------------- ( 1.0 )
    ----------------------------------***********------------------ ( 1.0 )
    ----------------------------------*****------------------------ ( 1.0 )
    -----------------------------------****------------------------ ( 1.0 )
    ------------------------------------***------------------------ ( 0.87205 )
    -------------------------------------**------------------------ ( 0.87205 )
    ---------------------------------------******------------------ ( 1.0 )
    ----------------------------------------*****------------------ ( 1.0 )
    ----------------------------------------***-------------------- ( 1.0 )
    -----------------------------------------**-------------------- ( 1.0 )
    -------------------------------------------**------------------ ( 1.0 )
    ---------------------------------------------**---------------- ( 1.0 )
    -----------------------------------------------**************** ( 1.0 )
    ------------------------------------------------*************** ( 1.0 )
    -------------------------------------------------************** ( 1.0 )
    --------------------------------------------------************* ( 1.0 )
    ---------------------------------------------------************ ( 1.0 )
    ---------------------------------------------------***--------- ( 1.0 )
    ----------------------------------------------------**--------- ( 1.0 )
    ------------------------------------------------------********* ( 1.0 )
    ------------------------------------------------------*******-- ( 0.87205 )
    -------------------------------------------------------******-- ( 1.0 )
    --------------------------------------------------------*****-- ( 1.0 )
    ---------------------------------------------------------****-- ( 1.0 )
    ----------------------------------------------------------***-- ( 1.0 )
    -----------------------------------------------------------**-- ( 1.0 )
    -------------------------------------------------------------** ( 1.0 )

 
          +----------------------63 Entransia_fimbriata
+-------123
|         +----------------------------------------------------------62 Mesostigma_viride
|
|                   +--61 Marchantia_polymorpha
|               +-119
|               |   +--60 Treubia_lacunosa
|           +-120
|           |   +--59 Pleurozia_purpurea
|      +--121
|      |    |                       +--58 Funaria_hygrometrica
|      |    |                   +-113
|      |    |                   |   +--57 Physcomitrella_patens
|      |    |               +-114
|      |    |               |   |                   +--56 Climacium_americanum
|      |    |               |   |               +-108
|      |    |               |   |               |   +--55 Anomodon_rugelii
|      |    |               |   |           +-109
|      |    |               |   |           |   +--54 Hypnum_imponens
|      |    |               |   |       +-110
|      |    |               |   |       |   +--53 Ptychomnion_cygnisetum
|      |    |               |   |   +-111
|      |    |               |   |   |   +--52 Bartramia_pomiformis
|      |    |               |   +-112
|      |    |               |       |   +--51 Ulota_hutchinsiae
|      |    |               |       +-107
|      |    |               |           +--50 Orthotrichum_stellatum
|      |    |           +-115
|      |    |           |   +--49 Buxbaumia_aphylla
|      |    |       +-116
|      |    |       |   |   +--48 Tetraphis_pellucida
|      |    |       |   +-106
|      |    |       |       +--47 Atrichum_angustatum
|      |    |   +-117
|      |    |   |   +--46 Sphagnum_palustre
|      |    +-118
|      |        |                                                    +--45 Beta_macrocarpa
|      |        |                                                +--94
|      |        |                                                |   +--44 Beta_vulgaris_subsp_vulgaris
|      |        |                                            +--95
|      |        |                                            |   +--43 Beta_vulgaris_subsp_maritima
|      |        |                                        +--96
|      |        |                                        |   +--42 Silene_vulgaris
|      |        |                                    +--97
|      |        |                                    |   +--41 Vaccinium_macrocarpon
|      |        |                                +--98
|      |        |                                |   |               +--40 Cucumis_sativus
|      |        |                                |   |           +--90
|      |        |                                |   |           |   +--39 Citrullus_lanatus
|      |        |                                |   |       +--91
|      |        |                                |   |       |   +--38 Cucurbita_pepo
|      |        |                                |   |   +--92
|      |        |                                |   |   |   |   +--37 Carica_papaya
|      |        |                                |   |   |   +--89
|      |        |                                |   |   |       +--36 Batis_maritima
|      |        |                                |   +--93
|      |        |                                |       +--35 Ricinus_communis
|      |        |                            +--99
|      |        |                            |   |           +--34 Rhazya_stricta
|      |        |                            |   |       +--86
|      |        |                            |   |       |   +--33 Asclepias_syriaca
|      |        |                            |   |   +--87
|      |        |                            |   |   |   +--32 Helianthus_annuus
|      |        |                            |   +--88
|      |        |                            |       |                   +--31 Mimulus_guttatus
|      |        |                            |       |               +--81
|      |        |                            |       |               |   +--30 Daucus_carota_subsp_sativus
|      |        |                            |       |           +--82
|      |        |                            |       |           |   +--29 Boea_hygrometrica
|      |        |                            |       |       +--83
|      |        |                            |       |       |   +--28 Ajuga_reptans
|      |        |                            |       |   +--84
|      |        |                            |       |   |   +--27 Salvia_miltiorrhiza
|      |        |                            |       +--85
|      |        |                            |           +--26 Nicotiana_tabacum
|      |        |                        +-100
|      |        |                        |   |   +--25 Malus_x_domestica
|      |        |                        |   +--80
|      |        |                        |       +--24 Vitis_vinifera
|      |        |                    +-101
|      |        |                    |   +--23 Nelumbo_nucifera
|      |        |                +-102
|      |        |                |   |                           +--22 Oryza_rufipogon
|      |        |                |   |                       +--73
|      |        |                |   |                       |   +--21 Oryza_sativa_Japonica_Group
|      |        |                |   |                   +--74
|      |        |                |   |                   |   +--20 Oryza_sativa_Indica_Group
|      |        |                |   |               +--75
|      |        |                |   |               |   |                           +--19 Zea_luxurians
|      |        |                |   |               |   |                       +--66
|      |        |                |   |               |   |                       |   +--18 Tripsacum_dactyloides
|      |        |                |   |               |   |                   +--67
|      |        |                |   |               |   |                   |   +--17 Zea_mays_subsp_mays
|      |        |                |   |               |   |               +--68
|      |        |                |   |               |   |               |   +--16 Zea_mays_subsp_parviglumis
|      |        |                |   |               |   |           +--69
|      |        |                |   |               |   |           |   +--15 Zea_perennis
|      |        |                |   |               |   |       +--70
|      |        |                |   |               |   |       |   +--14 Sorghum_bicolor
|      |        |                |   |               |   |   +--71
|      |        |                |   |               |   |   |   +--13 Triticum_aestivum
|      |        |                |   |               |   +--72
|      |        |                |   |               |       |   +--12 Aegilops_speltoides
|      |        |                |   |               |       +--65
|      |        |                |   |               |           +--11 Triticum_timopheevii
|      |        |                |   |           +--76
|      |        |                |   |           |   +--10 Phoenix_dactylifera
|      |        |                |   |       +--77
|      |        |                |   |       |   +---9 Liriodendron_tulipifera
|      |        |                |   |   +--78
|      |        |                |   |   |   +---8 Spirodela_polyrhiza
|      |        |                |   +--79
|      |        |                |       +---7 Amborella_trichopoda|rps13
|      |        |       +------103
|      |        |       |        +---6 Cycas_taitungensis
|      |        |   +-104
|      |        |   |   +---5 Huperzia_squarrosa
|      |        +-105
|      |            +---4 Phaeoceros_laevis
+----122
|      |    +------3 Roya_obtusa
|      +---64
|           +---------------------------------2 Chaetosphaeridium_globosum
|
+----------------1 Chlorokybus_atmophyticus

 
(Chlorokybus_atmophyticus:0.4333624200,((Chaetosphaeridium_globosum:0.8460920900,Roya_obtusa:0.1929439500):1.0000:0.1440005800,(((Phaeoceros_laevis:0.1133342700,(Huperzia_squarrosa:0.0837591200,(Cycas_taitungensis:0.0322958300,((Amborella_trichopoda|rps13:0.0240344000,(Spirodela_polyrhiza:0.0365540700,(Liriodendron_tulipifera:0.0028120300,(Phoenix_dactylifera:0.0028123500,(((Triticum_timopheevii:0.0000000100,Aegilops_speltoides:0.0000000200):1.0000:0.0000003300,(Triticum_aestivum:0.0000000100,(Sorghum_bicolor:0.0000000100,(Zea_perennis:0.0000000100,(Zea_mays_subsp_parviglumis:0.0000000100,(Zea_mays_subsp_mays:0.0000000100,(Tripsacum_dactyloides:0.0000000100,Zea_luxurians:0.0000000100):1.0000:0.0000000100):1.0000:0.0000000100):1.0000:0.0000000100):1.0000:0.0000000100):1.0000:0.0084036800):0.8720:0.0000001700):1.0000:0.0027474400,(Oryza_sativa_Indica_Group:0.0000000100,(Oryza_sativa_Japonica_Group:0.0000000100,Oryza_rufipogon:0.0000000200):1.0000:0.0000001800):1.0000:0.0028000500):1.0000:0.0172965100):1.0000:0.0000001700):1.0000:0.0060790000):1.0000:0.0061015400):1.0000:0.0053246200,(Nelumbo_nucifera:0.0277291100,((Vitis_vinifera:0.0146155300,Malus_x_domestica:0.0058439500):1.0000:0.0000002100,(((Nicotiana_tabacum:0.0150840100,(Salvia_miltiorrhiza:0.0000001700,(Ajuga_reptans:0.0274219400,(Boea_hygrometrica:0.0000002200,(Daucus_carota_subsp_sativus:0.0272982900,Mimulus_guttatus:0.0089003100):0.8720:0.0000002000):1.0000:0.0089274300):0.8720:0.0000001700):1.0000:0.0091470900):1.0000:0.0057016200,(Helianthus_annuus:0.0120876600,(Asclepias_syriaca:0.0169388500,Rhazya_stricta:0.0011412400):1.0000:0.0110909500):1.0000:0.0000002200):1.0000:0.0058832400,((Ricinus_communis:0.0147943800,((Batis_maritima:0.0095576000,Carica_papaya:0.0086608700):1.0000:0.0059079800,(Cucurbita_pepo:0.0130106600,(Citrullus_lanatus:0.0099087000,Cucumis_sativus:0.0326114000):1.0000:0.0073250700):1.0000:0.0163011300):1.0000:0.0059590700):1.0000:0.0000002200,(Vaccinium_macrocarpon:0.0390525000,(Silene_vulgaris:0.0251427700,(Beta_vulgaris_subsp_maritima:0.0000002500,(Beta_vulgaris_subsp_vulgaris:0.0000001900,Beta_macrocarpa:0.0000000100):0.8720:0.0000000100):0.8720:0.0000002500):1.0000:0.0231839800):1.0000:0.0083909200):1.0000:0.0060744000):1.0000:0.0029980300):1.0000:0.0035039500):1.0000:0.0053204200):1.0000:0.0413079200):1.0000:0.2309945800):1.0000:0.0323355000):1.0000:0.0170983900,(Sphagnum_palustre:0.0390153400,((Atrichum_angustatum:0.0157123000,Tetraphis_pellucida:0.0157246700):1.0000:0.0030057200,(Buxbaumia_aphylla:0.0422524400,(((Orthotrichum_stellatum:0.0000000100,Ulota_hutchinsiae:0.0000000100):1.0000:0.0092409200,(Bartramia_pomiformis:0.0061668500,(Ptychomnion_cygnisetum:0.0123475500,(Hypnum_imponens:0.0030842600,(Anomodon_rugelii:0.0000000100,Climacium_americanum:0.0000000100):1.0000:0.0061427100):1.0000:0.0061915100):0.8720:0.0000002300):0.8720:0.0000002000):1.0000:0.0154740100,(Physcomitrella_patens:0.0000002100,Funaria_hygrometrica:0.0030249400):1.0000:0.0000002100):1.0000:0.0125658300):1.0000:0.0062245400):1.0000:0.0167738700):1.0000:0.0650716800):1.0000:0.0132295800,(Pleurozia_purpurea:0.0388965700,(Treubia_lacunosa:0.0262582400,Marchantia_polymorpha:0.0076544600):1.0000:0.0033926100):1.0000:0.0275860200):1.0000:0.1404000700):1.0000:0.1708216500,(Mesostigma_viride:1.4752625600,Entransia_fimbriata:0.5893011600):0.8720:0.2599047900);
 
Note: this tree is unrooted. Branch lengths are the expected number of substitutions per site. Labels next to parentheses represent phylogenetic uncertainty due to model selection (see documentation)


---------------------------------------------------------------
*                                                             *
*             BAYESIAN INFORMATION CRITERION (BIC)            *
*                                                             *
---------------------------------------------------------------
 
 Sample size: 348.0
 
 Model selected: 
   Model = GTR+G
   partition = 012345
   -lnL = 4472.5743
   K = 133
   freqA = 0.3864 
   freqC = 0.1440 
   freqG = 0.1510 
   freqT = 0.3186 
   R(a) [AC] =  3.5402
   R(b) [AG] =  3.3338
   R(c) [AT] =  0.6613
   R(d) [CG] =  1.7408
   R(e) [CT] =  4.2699
   R(f) [GT] =  1.0000
   gamma shape = 0.8840 
 
Tree for the best BIC model = (Entransia_fimbriata:0.59039397,Mesostigma_viride:1.46446103,(Chlorokybus_atmophyticus:0.43709565,((Roya_obtusa:0.19192030,Chaetosphaeridium_globosum:0.85739621):0.14339692,((Pleurozia_purpurea:0.03850815,(Treubia_lacunosa:0.02594237,Marchantia_polymorpha:0.00752608):0.00332699):0.02751906,((Sphagnum_palustre:0.03847457,((Atrichum_angustatum:0.01550675,Tetraphis_pellucida:0.01552921):0.00296295,(Buxbaumia_aphylla:0.04173085,((Bartramia_pomiformis:0.00608556,(Ptychomnion_cygnisetum:0.01218105,((Orthotrichum_stellatum:0.00000001,Ulota_hutchinsiae:0.00000001):0.00911630,(Hypnum_imponens:0.00304141,(Anomodon_rugelii:0.00000001,Climacium_americanum:0.00000001):0.00606049):0.00611012):0.00000043):0.00000030):0.01526639,(Funaria_hygrometrica:0.00298192,Physcomitrella_patens:0.00000024):0.00000024):0.01239256):0.00614520):0.01663313):0.06453328,(Phaeoceros_laevis:0.11223545,(Huperzia_squarrosa:0.08274384,(Cycas_taitungensis:0.03225411,((Nelumbo_nucifera:0.02747898,((((Nicotiana_tabacum:0.01494411,((Daucus_carota_subsp_sativus:0.02706323,(Boea_hygrometrica:0.00000014,Mimulus_guttatus:0.00881118):0.00000014):0.00883959,(Ajuga_reptans:0.02718238,Salvia_miltiorrhiza:0.00000015):0.00000015):0.00907203):0.00563787,(Helianthus_annuus:0.01197649,(Asclepias_syriaca:0.01682357,Rhazya_stricta:0.00106409):0.01099200):0.00000019):0.00582358,((Vaccinium_macrocarpon:0.03874011,(Beta_vulgaris_subsp_vulgaris:0.00000034,(Beta_macrocarpa:0.00000001,(Beta_vulgaris_subsp_maritima:0.00000033,Silene_vulgaris:0.02492161):0.00000022):0.00000001):0.02296570):0.00835040,(Ricinus_communis:0.01467248,((Cucurbita_pepo:0.01288734,(Citrullus_lanatus:0.00981972,Cucumis_sativus:0.03234631):0.00722194):0.01616573,(Batis_maritima:0.00946732,Carica_papaya:0.00856723):0.00585935):0.00590087):0.00000021):0.00600858):0.00297696,(Vitis_vinifera:0.01448967,Malus_x_domestica:0.00578965):0.00000031):0.00345870):0.00517917,(Amborella_trichopoda|rps13:0.02381591,(Spirodela_polyrhiza:0.03623523,(Liriodendron_tulipifera:0.00278324,(Phoenix_dactylifera:0.00278357,((Oryza_sativa_Indica_Group:0.00000001,(Oryza_sativa_Japonica_Group:0.00000001,Oryza_rufipogon:0.00000002):0.00000013):0.00276829,(Triticum_aestivum:0.00000001,((Triticum_timopheevii:0.00000001,Aegilops_speltoides:0.00000002):0.00000015,(Sorghum_bicolor:0.00000001,(Zea_perennis:0.00000001,(Zea_mays_subsp_parviglumis:0.00000001,(Zea_mays_subsp_mays:0.00000001,(Tripsacum_dactyloides:0.00000001,Zea_luxurians:0.00000001):0.00000001):0.00000001):0.00000001):0.00000001):0.00830763):0.00000013):0.00271581):0.01714925):0.00000021):0.00601335):0.00604407):0.00538639):0.04075891):0.23048610):0.03227352):0.01677283):0.01262573):0.14071181):0.17409368):0.27107029);
 
 
* BIC MODEL SELECTION : Selection uncertainty
 
Model             -lnL    K      BIC       delta       weight   cumWeight
------------------------------------------------------------------------- 
GTR+G       4472.57435   133  9723.491630   0.000000    0.501745   0.501745 
GTR+I+G     4469.65523   134  9723.505592   0.013962    0.498255   1.000000 
HKY+G       4508.73812   129  9772.410360  48.918730   1.20e-011   1.000000 
HKY+I+G     4507.40798   130  9775.602282  52.110653   2.43e-012   1.000000 
GTR+I       4530.48953   133  9839.321990  115.830360   3.53e-026   1.000000 
F81+G       4558.16789   128  9865.417697  141.926068   7.61e-032   1.000000 
F81+I+G     4557.44724   129  9869.828600  146.336970   8.39e-033   1.000000 
HKY+I       4560.46425   129  9875.862620  152.370990   4.11e-034   1.000000 
SYM+G       4561.03894   130  9882.864202  159.372573   1.24e-035   1.000000 
SYM+I+G     4561.03816   131  9888.714845  165.223215   6.65e-037   1.000000 
K80+G       4593.45768   126  9924.292872  200.801243   1.25e-044   1.000000 
K80+I+G     4593.21908   127  9929.667875  206.176245   8.51e-046   1.000000 
F81+I       4605.22823   128  9959.538377  236.046748   2.78e-052   1.000000 
GTR         4599.31532   132  9971.121367  247.629738   8.48e-055   1.000000 
JC+G        4623.20383   125  9977.932970  254.441340   2.81e-056   1.000000 
SYM+I       4610.73952   130  9982.265362  258.773733   3.22e-057   1.000000 
JC+I+G      4622.71458   126  9982.806672  259.315043   2.46e-057   1.000000 
HKY         4629.68303   128  10008.447977  284.956348   6.65e-063   1.000000 
K80+I       4637.10090   126  10011.579312  288.087683   1.39e-063   1.000000 
SYM         4650.31955   129  10055.573220  332.081590   3.89e-073   1.000000 
JC+I        4662.87828   125  10057.281870  333.790240   1.66e-073   1.000000 
F81         4665.09651   127  10073.422735  349.931105   5.17e-077   1.000000 
K80         4686.55939   125  10104.644090  381.152460   8.60e-084   1.000000 
JC          4709.87225   124  10145.417607  421.925978   1.20e-092   1.000000
-------------------------------------------------------------------------
-lnL:	negative log likelihod
K:	number of estimated parameters
BIC:	Bayesian Information Criterion
delta:	BIC difference
weight:	BIC weight
cumWeight:	cumulative BIC weight
 
 
* BIC MODEL SELECTION : Confidence interval
 
There are 24 models in the 100% confidence interval: [ GTR+G GTR+I+G HKY+G HKY+I+G GTR+I F81+G F81+I+G HKY+I SYM+G SYM+I+G K80+G K80+I+G F81+I GTR JC+G SYM+I JC+I+G HKY K80+I SYM JC+I F81 K80 JC ] 
 
 
* BIC MODEL SELECTION : Best Model's command line
 
phyml  -i /tmp/jmodeltest6144714879772987338.phy -d nt -n 1 -b 0 --run_id GTR+G -m 012345 -f m -c 4 -a e --no_memory_check -o tlr -s SPR
 
 
 
---------------------------------------------------------------
*                                                             *
*                    MODEL AVERAGED PHYLOGENY                 *
*                                                             *
---------------------------------------------------------------
 
Selection criterion: . . . . BIC
Confidence interval: . . . . 1.00
Consensus type:. . . . . . . 50% majority rule
 
 
Using 24 models in the 1.00 confidence interval = GTR+G GTR+I+G HKY+G HKY+I+G GTR+I F81+G F81+I+G HKY+I SYM+G SYM+I+G K80+G K80+I+G F81+I GTR JC+G SYM+I JC+I+G HKY K80+I SYM JC+I F81 K80 JC  
 
Species in order:
 
    1. Entransia_fimbriata
    2. Mesostigma_viride
    3. Chlorokybus_atmophyticus
    4. Roya_obtusa
    5. Chaetosphaeridium_globosum
    6. Pleurozia_purpurea
    7. Treubia_lacunosa
    8. Marchantia_polymorpha
    9. Sphagnum_palustre
    10. Atrichum_angustatum
    11. Tetraphis_pellucida
    12. Buxbaumia_aphylla
    13. Bartramia_pomiformis
    14. Ptychomnion_cygnisetum
    15. Orthotrichum_stellatum
    16. Ulota_hutchinsiae
    17. Hypnum_imponens
    18. Anomodon_rugelii
    19. Climacium_americanum
    20. Funaria_hygrometrica
    21. Physcomitrella_patens
    22. Phaeoceros_laevis
    23. Huperzia_squarrosa
    24. Cycas_taitungensis
    25. Nelumbo_nucifera
    26. Nicotiana_tabacum
    27. Daucus_carota_subsp_sativus
    28. Boea_hygrometrica
    29. Mimulus_guttatus
    30. Ajuga_reptans
    31. Salvia_miltiorrhiza
    32. Helianthus_annuus
    33. Asclepias_syriaca
    34. Rhazya_stricta
    35. Vaccinium_macrocarpon
    36. Beta_vulgaris_subsp_vulgaris
    37. Beta_macrocarpa
    38. Beta_vulgaris_subsp_maritima
    39. Silene_vulgaris
    40. Ricinus_communis
    41. Cucurbita_pepo
    42. Citrullus_lanatus
    43. Cucumis_sativus
    44. Batis_maritima
    45. Carica_papaya
    46. Vitis_vinifera
    47. Malus_x_domestica
    48. Amborella_trichopoda|rps13
    49. Spirodela_polyrhiza
    50. Liriodendron_tulipifera
    51. Phoenix_dactylifera
    52. Oryza_sativa_Indica_Group
    53. Oryza_sativa_Japonica_Group
    54. Oryza_rufipogon
    55. Triticum_aestivum
    56. Triticum_timopheevii
    57. Aegilops_speltoides
    58. Sorghum_bicolor
    59. Zea_perennis
    60. Zea_mays_subsp_parviglumis
    61. Zea_mays_subsp_mays
    62. Tripsacum_dactyloides
    63. Zea_luxurians
 
Bipartitions included in the consensus tree
 
    123456789111111111122222222223333333333444444444455555555556666
             012345678901234567890123456789012345678901234567890123
    *************************************************************** ( 1.0 )
    ---************************************************************ ( 1.0 )
    ---**---------------------------------------------------------- ( 1.0 )
    -----********************************************************** ( 1.0 )
    -----***------------------------------------------------------- ( 1.0 )
    ------**------------------------------------------------------- ( 1.0 )
    --------******************************************************* ( 1.0 )
    --------*************------------------------------------------ ( 1.0 )
    ---------************------------------------------------------ ( 1.0 )
    ---------**---------------------------------------------------- ( 1.0 )
    -----------**********------------------------------------------ ( 1.0 )
    ------------*********------------------------------------------ ( 1.0 )
    ------------*******-------------------------------------------- ( 1.0 )
    --------------**----------------------------------------------- ( 1.0 )
    ----------------***-------------------------------------------- ( 1.0 )
    -----------------**-------------------------------------------- ( 1.0 )
    -------------------**------------------------------------------ ( 1.0 )
    ---------------------****************************************** ( 1.0 )
    ----------------------***************************************** ( 1.0 )
    -----------------------**************************************** ( 1.0 )
    ------------------------*************************************** ( 1.0 )
    ------------------------***********************---------------- ( 1.0 )
    -------------------------**********************---------------- ( 1.0 )
    -------------------------********************------------------ ( 1.0 )
    -------------------------*********----------------------------- ( 1.0 )
    -------------------------******-------------------------------- ( 1.0 )
    --------------------------*****-------------------------------- ( 1.0 )
    --------------------------***---------------------------------- ( 1.0 )
    -------------------------------***----------------------------- ( 1.0 )
    --------------------------------**----------------------------- ( 1.0 )
    ----------------------------------***********------------------ ( 1.0 )
    ----------------------------------*****------------------------ ( 1.0 )
    -----------------------------------****------------------------ ( 1.0 )
    ---------------------------------------******------------------ ( 1.0 )
    ----------------------------------------*****------------------ ( 1.0 )
    ----------------------------------------***-------------------- ( 1.0 )
    -----------------------------------------**-------------------- ( 1.0 )
    -------------------------------------------**------------------ ( 1.0 )
    ---------------------------------------------**---------------- ( 1.0 )
    -----------------------------------------------**************** ( 1.0 )
    ------------------------------------------------*************** ( 1.0 )
    -------------------------------------------------************** ( 1.0 )
    --------------------------------------------------************* ( 1.0 )
    ---------------------------------------------------************ ( 1.0 )
    ---------------------------------------------------***--------- ( 1.0 )
    ----------------------------------------------------**--------- ( 1.0 )
    ------------------------------------------------------********* ( 1.0 )
    -------------------------------------------------------**------ ( 1.0 )
    ---------------------------------------------------------****** ( 1.0 )
    ----------------------------------------------------------***** ( 1.0 )
    -----------------------------------------------------------**** ( 1.0 )
    ------------------------------------------------------------*** ( 1.0 )
    -------------------------------------------------------------** ( 1.0 )

 
                    +--63 Marchantia_polymorpha
                +-112
                |   +--62 Treubia_lacunosa
            +-113
            |   +--61 Pleurozia_purpurea
       +--114
       |    |                       +--60 Physcomitrella_patens
       |    |                   +-106
       |    |                   |   +--59 Funaria_hygrometrica
       |    |               +-107
       |    |               |   |       +--58 Ulota_hutchinsiae
       |    |               |   |   +-104
       |    |               |   |   |   +--57 Orthotrichum_stellatum
       |    |               |   |   |
       |    |               |   |   |       +--56 Climacium_americanum
       |    |               |   |   |   +-102
       |    |               |   |   |   |   +--55 Anomodon_rugelii
       |    |               |   |   +-103
       |    |               |   |   |   +--54 Hypnum_imponens
       |    |               |   +-105
       |    |               |       +--53 Ptychomnion_cygnisetum
       |    |               |       |
       |    |               |       +--52 Bartramia_pomiformis
       |    |           +-108
       |    |           |   +--51 Buxbaumia_aphylla
       |    |       +-109
       |    |       |   |   +--50 Tetraphis_pellucida
       |    |       |   +-101
       |    |       |       +--49 Atrichum_angustatum
       |    |   +-110
       |    |   |   +--48 Sphagnum_palustre
       |    +-111
       |        |                                            +--47 Silene_vulgaris
       |        |                                            |
       |        |                                            +--46 Beta_vulgaris_subsp_maritima
       |        |                                        +--91
       |        |                                        |   +--45 Beta_macrocarpa
       |        |                                        |   |
       |        |                                        |   +--44 Beta_vulgaris_subsp_vulgaris
       |        |                                    +--92
       |        |                                    |   +--43 Vaccinium_macrocarpon
       |        |                                +--93
       |        |                                |   |               +--42 Cucumis_sativus
       |        |                                |   |           +--87
       |        |                                |   |           |   +--41 Citrullus_lanatus
       |        |                                |   |       +--88
       |        |                                |   |       |   +--40 Cucurbita_pepo
       |        |                                |   |   +--89
       |        |                                |   |   |   |   +--39 Carica_papaya
       |        |                                |   |   |   +--86
       |        |                                |   |   |       +--38 Batis_maritima
       |        |                                |   +--90
       |        |                                |       +--37 Ricinus_communis
       |        |                            +--94
       |        |                            |   |               +--36 Mimulus_guttatus
       |        |                            |   |               |
       |        |                            |   |               +--35 Boea_hygrometrica
       |        |                            |   |           +--82
       |        |                            |   |           |   +--34 Daucus_carota_subsp_sativus
       |        |                            |   |           |
       |        |                            |   |           +--33 Salvia_miltiorrhiza
       |        |                            |   |       +--83
       |        |                            |   |       |   +--32 Ajuga_reptans
       |        |                            |   |   +--84
       |        |                            |   |   |   +--31 Nicotiana_tabacum
       |        |                            |   +--85
       |        |                            |       |       +--30 Rhazya_stricta
       |        |                            |       |   +--80
       |        |                            |       |   |   +--29 Asclepias_syriaca
       |        |                            |       +--81
       |        |                            |           +--28 Helianthus_annuus
       |        |                        +--95
       |        |                        |   |   +--27 Malus_x_domestica
       |        |                        |   +--79
       |        |                        |       +--26 Vitis_vinifera
       |        |                    +--96
       |        |                    |   +--25 Nelumbo_nucifera
       |        |                +--97
       |        |                |   |                           +--24 Oryza_rufipogon
       |        |                |   |                       +--72
       |        |                |   |                       |   +--23 Oryza_sativa_Japonica_Group
       |        |                |   |                   +--73
       |        |                |   |                   |   +--22 Oryza_sativa_Indica_Group
       |        |                |   |               +--74
       |        |                |   |               |   |                       +--21 Zea_luxurians
       |        |                |   |               |   |                   +--66
       |        |                |   |               |   |                   |   +--20 Tripsacum_dactyloides
       |        |                |   |               |   |               +--67
       |        |                |   |               |   |               |   +--19 Zea_mays_subsp_mays
       |        |                |   |               |   |           +--68
       |        |                |   |               |   |           |   +--18 Zea_mays_subsp_parviglumis
       |        |                |   |               |   |       +--69
       |        |                |   |               |   |       |   +--17 Zea_perennis
       |        |                |   |               |   |   +--70
       |        |                |   |               |   |   |   +--16 Sorghum_bicolor
       |        |                |   |               |   |   |
       |        |                |   |               |   |   |   +--15 Aegilops_speltoides
       |        |                |   |               |   |   +--65
       |        |                |   |               |   |   |   +--14 Triticum_timopheevii
       |        |                |   |               |   +--71
       |        |                |   |               |       +--13 Triticum_aestivum
       |        |                |   |           +--75
       |        |                |   |           |   +--12 Phoenix_dactylifera
       |        |                |   |       +--76
       |        |                |   |       |   +--11 Liriodendron_tulipifera
       |        |                |   |   +--77
       |        |                |   |   |   +--10 Spirodela_polyrhiza
       |        |                |   +--78
       |        |                |       +---9 Amborella_trichopoda|rps13
       |        |       +-------98
       |        |       |        +---8 Cycas_taitungensis
       |        |   +--99
       |        |   |   +---7 Huperzia_squarrosa
       |        +-100
       |            +---6 Phaeoceros_laevis
+----115
|      |    +----------------------------------5 Chaetosphaeridium_globosum
|      +---64
|           +------4 Roya_obtusa
|
+----------------3 Chlorokybus_atmophyticus
|
+-----------------------------------------------------------2 Mesostigma_viride
|
+-----------------------1 Entransia_fimbriata

 
(Entransia_fimbriata:0.5903939700,Mesostigma_viride:1.4644610300,Chlorokybus_atmophyticus:0.4370956500,((Roya_obtusa:0.1919203000,Chaetosphaeridium_globosum:0.8573962100):1.0000:0.1433969200,(((Phaeoceros_laevis:0.1122354500,(Huperzia_squarrosa:0.0827438400,(Cycas_taitungensis:0.0322541100,((Amborella_trichopoda|rps13:0.0238159100,(Spirodela_polyrhiza:0.0362352300,(Liriodendron_tulipifera:0.0027832400,(Phoenix_dactylifera:0.0027835700,((Triticum_aestivum:0.0000000100,(Triticum_timopheevii:0.0000000100,Aegilops_speltoides:0.0000000200):1.0000:0.0000001500,(Sorghum_bicolor:0.0000000100,(Zea_perennis:0.0000000100,(Zea_mays_subsp_parviglumis:0.0000000100,(Zea_mays_subsp_mays:0.0000000100,(Tripsacum_dactyloides:0.0000000100,Zea_luxurians:0.0000000100):1.0000:0.0000000100):1.0000:0.0000000100):1.0000:0.0000000100):1.0000:0.0000000100):1.0000:0.0083076300):1.0000:0.0027158100,(Oryza_sativa_Indica_Group:0.0000000100,(Oryza_sativa_Japonica_Group:0.0000000100,Oryza_rufipogon:0.0000000200):1.0000:0.0000001300):1.0000:0.0027682900):1.0000:0.0171492500):1.0000:0.0000002100):1.0000:0.0060133500):1.0000:0.0060440700):1.0000:0.0053863900,(Nelumbo_nucifera:0.0274789800,((Vitis_vinifera:0.0144896700,Malus_x_domestica:0.0057896500):1.0000:0.0000003100,(((Helianthus_annuus:0.0119764900,(Asclepias_syriaca:0.0168235700,Rhazya_stricta:0.0010640900):1.0000:0.0109920000):1.0000:0.0000001900,(Nicotiana_tabacum:0.0149441100,(Ajuga_reptans:0.0271823800,Salvia_miltiorrhiza:0.0000001500,(Daucus_carota_subsp_sativus:0.0270632300,Boea_hygrometrica:0.0000001400,Mimulus_guttatus:0.0088111800):1.0000:0.0088395900):1.0000:0.0090720300):1.0000:0.0056378700):1.0000:0.0058235800,((Ricinus_communis:0.0146724800,((Batis_maritima:0.0094673200,Carica_papaya:0.0085672300):1.0000:0.0058593500,(Cucurbita_pepo:0.0128873400,(Citrullus_lanatus:0.0098197200,Cucumis_sativus:0.0323463100):1.0000:0.0072219400):1.0000:0.0161657300):1.0000:0.0059008700):1.0000:0.0000002100,(Vaccinium_macrocarpon:0.0387401100,(Beta_vulgaris_subsp_vulgaris:0.0000003400,Beta_macrocarpa:0.0000000100,Beta_vulgaris_subsp_maritima:0.0000003300,Silene_vulgaris:0.0249216100):1.0000:0.0229657000):1.0000:0.0083504000):1.0000:0.0060085800):1.0000:0.0029769600):1.0000:0.0034587000):1.0000:0.0051791700):1.0000:0.0407589100):1.0000:0.2304861000):1.0000:0.0322735200):1.0000:0.0167728300,(Sphagnum_palustre:0.0384745700,((Atrichum_angustatum:0.0155067500,Tetraphis_pellucida:0.0155292100):1.0000:0.0029629500,(Buxbaumia_aphylla:0.0417308500,((Bartramia_pomiformis:0.0060855600,Ptychomnion_cygnisetum:0.0121810500,(Hypnum_imponens:0.0030414100,(Anomodon_rugelii:0.0000000100,Climacium_americanum:0.0000000100):1.0000:0.0060604900):1.0000:0.0061101200,(Orthotrichum_stellatum:0.0000000100,Ulota_hutchinsiae:0.0000000100):1.0000:0.0091163000):1.0000:0.0152663900,(Funaria_hygrometrica:0.0029819200,Physcomitrella_patens:0.0000002400):1.0000:0.0000002400):1.0000:0.0123925600):1.0000:0.0061452000):1.0000:0.0166331300):1.0000:0.0645332800):1.0000:0.0126257300,(Pleurozia_purpurea:0.0385081500,(Treubia_lacunosa:0.0259423700,Marchantia_polymorpha:0.0075260800):1.0000:0.0033269900):1.0000:0.0275190600):1.0000:0.1407118100):1.0000:0.1740936800);
 
Note: this tree is unrooted. Branch lengths are the expected number of substitutions per site. Labels next to parentheses represent phylogenetic uncertainty due to model selection (see documentation)
 
 
 
---------------------------------------------------------------
*                                                             *
*                    SELECTION SUMMARY                        *
*                                                             *
---------------------------------------------------------------

::Optimized Topologies Summary::

There are 22 different topologies.

Topology Id: 1
	Rank	Weight		 RF	AvgEucl		VarEucl
AIC	  1	 87.20%		  0	0.00e+00	0.00e+00
BIC	  5	 49.83%		 14	1.03e+00	0.00e+00
Models supporting:   1
                     GTR+I+G 

Topology Id: 2
	Rank	Weight		 RF	AvgEucl		VarEucl
AIC	  2	  0.00%		 10	1.28e+00	0.00e+00
BIC	  8	  0.00%		 16	1.05e+00	0.00e+00
Models supporting:   1
                     SYM+I 

Topology Id: 3
	Rank	Weight		 RF	AvgEucl		VarEucl
AIC	  3	  0.00%		 14	2.20e-01	0.00e+00
BIC	 19	  0.00%		 28	1.00e+00	0.00e+00
Models supporting:   1
                     HKY+I+G 

Topology Id: 4
	Rank	Weight		 RF	AvgEucl		VarEucl
AIC	  4	 12.80%		 14	1.03e+00	0.00e+00
BIC	  1	 50.17%		  0	0.00e+00	0.00e+00
Models supporting:   1
                     GTR+G 

Topology Id: 5
	Rank	Weight		 RF	AvgEucl		VarEucl
AIC	  5	  0.00%		 18	4.75e-01	0.00e+00
BIC	 22	  0.00%		 32	1.03e+00	0.00e+00
Models supporting:   1
                     F81+I+G 

Topology Id: 6
	Rank	Weight		 RF	AvgEucl		VarEucl
AIC	  6	  0.00%		 18	1.21e+00	0.00e+00
BIC	  7	  0.00%		 16	1.31e+00	0.00e+00
Models supporting:   1
                     SYM 

Topology Id: 7
	Rank	Weight		 RF	AvgEucl		VarEucl
AIC	  7	  0.00%		 18	8.71e-01	0.00e+00
BIC	 16	  0.00%		 26	1.08e+00	0.00e+00
Models supporting:   1
                     GTR+I 

Topology Id: 8
	Rank	Weight		 RF	AvgEucl		VarEucl
AIC	  8	  0.00%		 20	1.15e+00	0.00e+00
BIC	  2	  0.00%		 14	1.28e+00	0.00e+00
Models supporting:   1
                     F81 

Topology Id: 9
	Rank	Weight		 RF	AvgEucl		VarEucl
AIC	  9	  0.00%		 20	1.12e+00	0.00e+00
BIC	  3	  0.00%		 14	1.26e+00	0.00e+00
Models supporting:   1
                     HKY 

Topology Id: 10
	Rank	Weight		 RF	AvgEucl		VarEucl
AIC	 10	  0.00%		 20	1.10e+00	0.00e+00
BIC	  4	  0.00%		 14	1.23e+00	0.00e+00
Models supporting:   1
                     GTR 

Topology Id: 11
	Rank	Weight		 RF	AvgEucl		VarEucl
AIC	 11	  0.00%		 24	1.45e+00	0.00e+00
BIC	  9	  0.00%		 18	1.45e+00	0.00e+00
Models supporting:   1
                     K80 

Topology Id: 12
	Rank	Weight		 RF	AvgEucl		VarEucl
AIC	 12	  0.00%		 24	1.22e+00	0.00e+00
BIC	  6	  0.00%		 16	1.05e+00	0.00e+00
Models supporting:   1
                     K80+I 

Topology Id: 13
	Rank	Weight		 RF	AvgEucl		VarEucl
AIC	 13	  0.00%		 24	1.00e+00	0.00e+00
BIC	 10	  0.00%		 18	2.18e-01	0.00e+00
Models supporting:   1
                     HKY+G 

Topology Id: 14
	Rank	Weight		 RF	AvgEucl		VarEucl
AIC	 14	  0.00%		 26	1.21e+00	0.00e+00
BIC	 11	  0.00%		 20	1.32e+00	0.00e+00
Models supporting:   1
                     JC 

Topology Id: 15
	Rank	Weight		 RF	AvgEucl		VarEucl
AIC	 15	  0.00%		 26	1.04e+00	0.00e+00
BIC	 12	  0.00%		 20	4.59e-01	0.00e+00
Models supporting:   1
                     F81+G 

Topology Id: 16
	Rank	Weight		 RF	AvgEucl		VarEucl
AIC	 16	  0.00%		 28	1.23e+00	0.00e+00
BIC	 21	  0.00%		 32	9.47e-01	0.00e+00
Models supporting:   1
                     F81+I 

Topology Id: 17
	Rank	Weight		 RF	AvgEucl		VarEucl
AIC	 17	  0.00%		 28	6.27e-01	2.89e-05
BIC	 15	  0.00%		 26	1.07e+00	2.36e-06
Models supporting:   2
                     K80+I+G SYM+I+G 

Topology Id: 18
	Rank	Weight		 RF	AvgEucl		VarEucl
AIC	 18	  0.00%		 28	8.61e-01	0.00e+00
BIC	 20	  0.00%		 30	1.16e+00	0.00e+00
Models supporting:   1
                     HKY+I 

Topology Id: 19
	Rank	Weight		 RF	AvgEucl		VarEucl
AIC	 19	  0.00%		 30	1.08e+00	0.00e+00
BIC	 17	  0.00%		 28	1.26e+00	0.00e+00
Models supporting:   1
                     JC+I 

Topology Id: 20
	Rank	Weight		 RF	AvgEucl		VarEucl
AIC	 20	  0.00%		 30	7.77e-01	0.00e+00
BIC	 18	  0.00%		 28	1.13e+00	0.00e+00
Models supporting:   1
                     JC+I+G 

Topology Id: 21
	Rank	Weight		 RF	AvgEucl		VarEucl
AIC	 21	  0.00%		 30	7.34e-01	6.62e-05
BIC	 13	  0.00%		 24	1.00e+00	6.27e-08
Models supporting:   2
                     K80+G SYM+G 

Topology Id: 22
	Rank	Weight		 RF	AvgEucl		VarEucl
AIC	 22	  0.00%		 32	8.55e-01	0.00e+00
BIC	 14	  0.00%		 26	1.08e+00	0.00e+00
Models supporting:   1
                     JC+G 

 
 
 
::Best Models::
 
	Model 		f(a) 	f(c) 	f(g) 	f(t) 	kappa 	titv 	Ra	Rb	Rc	Rd	Re	Rf	pInv 	gamma
----------------------------------------------------------------------------------------------------------------------------------------
AIC 	GTR+I+G		0.39	0.14	0.15	0.32	0.00	0.00	  3.383   3.324   0.615   1.754   4.075   1.000    0.08	   1.32
BIC 	GTR+G		0.39	0.14	0.15	0.32	0.00	0.00	  3.540   3.334   0.661   1.741   4.270   1.000 N/A	   0.88
