# Supplementary material for: The mitochondrial genome map of Nelumbo nucifera reveals ancient evolutionary features
Source: Sci Rep. 2016 Jul 22;6:30158. doi: 10.1038/srep30158 (PMC4957087; doi:10.1038/srep30158)
Supplement: Supplementary Data S2 [file srep30158-s3.zip › jModelTest/rps14.jmt1]

-------------------------- jModeltest 2.1.10 v20160303 --------------------------
(c) 2011-onwards D. Darriba, G.L. Taboada, R. Doallo and D. Posada,
(1) Department of Biochemistry, Genetics and Immunology
    University of Vigo, 36310 Vigo, Spain.
(2) Department of Electronics and Systems
    University of A Coruna, 15071 A Coruna, Spain.
e-mail: ddarriba@udc.es, dposada@uvigo.es
--------------------------------------------------------------------------------
 
Fri Apr 01 21:36:36 CST 2016
Linux 3.13.0-32-generic, arch: amd64, bits: 64, numcores: 48
 
--------------------------------------------------------------------------------
Citation: Darriba D, Taboada GL, Doallo R and Posada D. 2012.
          "jModelTest 2: more models, new heuristics and parallel computing".
          Nature Methods 9(8), 772.
--------------------------------------------------------------------------------
 
jModelTest 2.1.10 v20160303
Copyright (C) 2011 D. Darriba, G.L. Taboada, R. Doallo and D. Posada
This program comes with ABSOLUTELY NO WARRANTY
This is free software, and you are welcome to redistribute it under certain
conditions
 
Notice: This program may contain errors. Please inspect results carefully.
 
 
Arguments = -g 4 -i -f -AIC -BIC -a -S SPR -o rps14.jmt1 -d rps14.fas

Reading data file "rps14.fas"... OK.
  number of sequences: 49
  number of sites: 300
 
 
---------------------------------------------------------------
*                                                             *
*        COMPUTATION OF LIKELIHOOD SCORES WITH PHYML          *
*                                                             *
---------------------------------------------------------------
 
::Settings::
 
 Phyml version = 20131022
 Phyml binary = phyml
 Phyml path = /usr/bin/
 Candidate models = 24
   number of substitution schemes = 3
   including models with equal/unequal base frequencies (+F)
   including models with/without a proportion of invariable sites (+I)
   including models with/without rate variation among sites (+G) (nCat = 4)
 Optimized free parameters (K) = substitution parameters + 95 branch lengths + topology 
 Base tree for likelihood calculations = ML tree
 Tree topology search operation = SPR
 
 
 
::Progress::
 
Model 		 Exec. Time 	 Total Time 	 -lnL
-------------------------------------------------------------------------
JC		00h:00:28:05	00h:00:29:01	    3915.3002	 (1/24)
F81		00h:00:29:01	00h:00:29:07	    3883.7762	 (2/24)
SYM		00h:00:30:08	00h:00:31:05	    3873.6531	 (3/24)
JC+I		00h:00:30:09	00h:00:31:05	    3902.3279	 (4/24)
SYM+I		00h:00:31:06	00h:00:32:03	    3863.1861	 (5/24)
K80		00h:00:33:09	00h:00:34:06	    3899.6594	 (6/24)
GTR		00h:00:34:01	00h:00:34:08	    3850.8983	 (7/24)
K80+I		00h:00:36:05	00h:00:37:01	    3886.4197	 (8/24)
HKY		00h:00:37:00	00h:00:37:07	    3860.2150	 (9/24)
F81+I		00h:00:38:04	00h:00:38:09	    3869.0940	 (10/24)
GTR+I		00h:00:42:03	00h:00:42:09	    3831.5160	 (11/24)
K80+G		00h:00:42:07	00h:00:43:03	    3873.7554	 (12/24)
HKY+I		00h:00:44:08	00h:00:45:04	    3839.5576	 (13/24)
F81+I+G		00h:00:59:03	00h:00:59:03	    3852.7381	 (14/24)
K80+I+G		00h:00:59:04	00h:00:59:05	    3874.2455	 (15/24)
SYM+G		00h:01:00:02	00h:01:00:07	    3853.8013	 (16/24)
JC+G		00h:01:01:05	00h:01:01:08	    3891.1580	 (17/24)
GTR+I+G		00h:01:01:08	00h:01:01:09	    3812.1895	 (18/24)
GTR+G		00h:01:03:03	00h:01:03:06	    3812.5258	 (19/24)
HKY+G		00h:01:08:03	00h:01:08:05	    3823.2263	 (20/24)
F81+G		00h:01:11:08	00h:01:11:09	    3853.1399	 (21/24)
JC+I+G		00h:01:15:07	00h:01:15:08	    3891.6764	 (22/24)
SYM+I+G		00h:01:16:00	00h:01:16:01	    3854.1676	 (23/24)
HKY+I+G		00h:01:27:06	00h:01:27:07	    3822.8792	 (24/24)
 
   Model = JC
   partition = 000000
   -lnL = 3915.3002
   K = 96 
 
   Model = JC+I
   partition = 000000
   -lnL = 3902.3279
   K = 97
   p-inv = 0.0760 
 
   Model = JC+G
   partition = 000000
   -lnL = 3891.1580
   K = 97
   gamma shape = 3.0900 
 
   Model = JC+I+G
   partition = 000000
   -lnL = 3891.6764
   K = 98
   p-inv = 0.0260
   gamma shape = 3.7020 
 
   Model = F81
   partition = 000000
   -lnL = 3883.7762
   K = 99
   freqA = 0.3393 
   freqC = 0.1999 
   freqG = 0.1902 
   freqT = 0.2706  
 
   Model = F81+I
   partition = 000000
   -lnL = 3869.0940
   K = 100
   freqA = 0.3431 
   freqC = 0.1970 
   freqG = 0.1871 
   freqT = 0.2727 
   p-inv = 0.0810 
 
   Model = F81+G
   partition = 000000
   -lnL = 3853.1399
   K = 100
   freqA = 0.3474 
   freqC = 0.1945 
   freqG = 0.1812 
   freqT = 0.2770 
   gamma shape = 2.5860 
 
   Model = F81+I+G
   partition = 000000
   -lnL = 3852.7380
   K = 101
   freqA = 0.3473 
   freqC = 0.1945 
   freqG = 0.1812 
   freqT = 0.2769 
   p-inv = 0.0270
   gamma shape = 3.1480 
 
   Model = K80
   partition = 010010
   -lnL = 3899.6594
   K = 97
   kappa = 1.5709 (ti/tv = 0.7854) 
 
   Model = K80+I
   partition = 010010
   -lnL = 3886.4197
   K = 98
   kappa = 1.5879 (ti/tv = 0.7940)
   p-inv = 0.0770 
 
   Model = K80+G
   partition = 010010
   -lnL = 3873.7554
   K = 98
   kappa = 1.6359 (ti/tv = 0.8180)
   gamma shape = 2.9400 
 
   Model = K80+I+G
   partition = 010010
   -lnL = 3874.2455
   K = 99
   kappa = 1.6367 (ti/tv = 0.8183)
   p-inv = 0.0240
   gamma shape = 3.4240 
 
   Model = HKY
   partition = 010010
   -lnL = 3860.2150
   K = 100
   freqA = 0.3452 
   freqC = 0.1921 
   freqG = 0.1824 
   freqT = 0.2804 
   kappa = 1.7543 (ti/tv = 0.8222) 
 
   Model = HKY+I
   partition = 010010
   -lnL = 3839.5576
   K = 101
   freqA = 0.3514 
   freqC = 0.1886 
   freqG = 0.1760 
   freqT = 0.2840 
   kappa = 1.8373 (ti/tv = 0.8507)
   p-inv = 0.0810 
 
   Model = HKY+G
   partition = 010010
   -lnL = 3823.2263
   K = 101
   freqA = 0.3592 
   freqC = 0.1840 
   freqG = 0.1681 
   freqT = 0.2888 
   kappa = 1.9802 (ti/tv = 0.9017)
   gamma shape = 2.2020 
 
   Model = HKY+I+G
   partition = 010010
   -lnL = 3822.8792
   K = 102
   freqA = 0.3593 
   freqC = 0.1839 
   freqG = 0.1681 
   freqT = 0.2887 
   kappa = 1.9781 (ti/tv = 0.9007)
   p-inv = 0.0250
   gamma shape = 2.6000 
 
   Model = SYM
   partition = 012345
   -lnL = 3873.6531
   K = 101
   R(a) [AC] =  2.0147
   R(b) [AG] =  2.6471
   R(c) [AT] =  2.3652
   R(d) [CG] =  1.0436
   R(e) [CT] =  2.7449
   R(f) [GT] =  1.0000 
 
   Model = SYM+I
   partition = 012345
   -lnL = 3863.1861
   K = 102
   R(a) [AC] =  2.0585
   R(b) [AG] =  2.7078
   R(c) [AT] =  2.3562
   R(d) [CG] =  1.0849
   R(e) [CT] =  2.7826
   R(f) [GT] =  1.0000
   p-inv = 0.0700 
 
   Model = SYM+G
   partition = 012345
   -lnL = 3853.8013
   K = 102
   R(a) [AC] =  2.1757
   R(b) [AG] =  2.8603
   R(c) [AT] =  2.3970
   R(d) [CG] =  1.0757
   R(e) [CT] =  2.8417
   R(f) [GT] =  1.0000
   gamma shape = 3.2020 
 
   Model = SYM+I+G
   partition = 012345
   -lnL = 3854.1676
   K = 103
   R(a) [AC] =  2.1784
   R(b) [AG] =  2.8712
   R(c) [AT] =  2.4043
   R(d) [CG] =  1.0723
   R(e) [CT] =  2.8415
   R(f) [GT] =  1.0000
   p-inv = 0.0210
   gamma shape = 3.7010 
 
   Model = GTR
   partition = 012345
   -lnL = 3850.8983
   K = 104
   freqA = 0.3335 
   freqC = 0.1782 
   freqG = 0.2081 
   freqT = 0.2803 
   R(a) [AC] =  2.0507
   R(b) [AG] =  2.4007
   R(c) [AT] =  1.6310
   R(d) [CG] =  1.1948
   R(e) [CT] =  2.9388
   R(f) [GT] =  1.0000 
 
   Model = GTR+I
   partition = 012345
   -lnL = 3831.5160
   K = 105
   freqA = 0.3419 
   freqC = 0.1720 
   freqG = 0.1965 
   freqT = 0.2896 
   R(a) [AC] =  2.1210
   R(b) [AG] =  2.5179
   R(c) [AT] =  1.4991
   R(d) [CG] =  1.3419
   R(e) [CT] =  3.0649
   R(f) [GT] =  1.0000
   p-inv = 0.0800 
 
   Model = GTR+G
   partition = 012345
   -lnL = 3812.5258
   K = 105
   freqA = 0.3556 
   freqC = 0.1523 
   freqG = 0.1804 
   freqT = 0.3117 
   R(a) [AC] =  2.5991
   R(b) [AG] =  2.7679
   R(c) [AT] =  1.2063
   R(d) [CG] =  1.7316
   R(e) [CT] =  3.5725
   R(f) [GT] =  1.0000
   gamma shape = 1.9230 
 
   Model = GTR+I+G
   partition = 012345
   -lnL = 3812.1895
   K = 106
   freqA = 0.3559 
   freqC = 0.1518 
   freqG = 0.1807 
   freqT = 0.3117 
   R(a) [AC] =  2.6120
   R(b) [AG] =  2.7597
   R(c) [AT] =  1.2073
   R(d) [CG] =  1.7438
   R(e) [CT] =  3.5956
   R(f) [GT] =  1.0000
   p-inv = 0.0220
   gamma shape = 2.2060 
 
  Best-fit models should be reoptimized for comparison with unconstrained likelihood
 
Computation of likelihood scores completed. It took 00h:01:27:07.
 


---------------------------------------------------------------
*                                                             *
*             AKAIKE INFORMATION CRITERION (AIC)              *
*                                                             *
---------------------------------------------------------------
 
 Model selected: 
   Model = GTR+G
   partition = 012345
   -lnL = 3812.5258
   K = 105
   freqA = 0.3556 
   freqC = 0.1523 
   freqG = 0.1804 
   freqT = 0.3117 
   R(a) [AC] =  2.5991
   R(b) [AG] =  2.7679
   R(c) [AT] =  1.2063
   R(d) [CG] =  1.7316
   R(e) [CT] =  3.5725
   R(f) [GT] =  1.0000
   gamma shape = 1.9230 
 
Tree for the best AIC model = (Entransia_fimbriata:0.34523298,Mesostigma_viride:0.47602106,(Chlorokybus_atmophyticus:0.27177097,(Roya_obtusa:0.31179564,(Chaetosphaeridium_globosum:0.35562078,((Chara_vulgaris:0.00000043,Nitella_hyalina:0.00679107):0.12251437,((Sphagnum_palustre:0.02478393,((Bartramia_pomiformis:0.00413875,((Funaria_hygrometrica:0.00341358,Physcomitrella_patens:0.00341439):0.00961214,(Ptychomnion_cygnisetum:0.02044105,((Orthotrichum_stellatum:0.00332553,Ulota_hutchinsiae:0.00000001):0.04980927,(Anomodon_rugelii:0.00000001,(Climacium_americanum:0.00666845,Hypnum_imponens:0.00000024):0.00332585):0.01015549):0.00000021):0.00404363):0.00338423):0.01301021,(Atrichum_angustatum:0.02391155,(Buxbaumia_aphylla:0.04594789,Tetraphis_pellucida:0.00682785):0.00329399):0.00000021):0.00953086):0.04750271,((Treubia_lacunosa:0.02789902,(Pleurozia_purpurea:0.01389531,Marchantia_polymorpha:0.00000021):0.00000021):0.01427979,(Huperzia_squarrosa:0.05652984,(Cycas_taitungensis:0.04543478,(Liriodendron_tulipifera:0.00390154,(Amborella_trichopoda|rps14:0.00655586,(Nelumbo_nucifera:0.00000040,((Phoenix_dactylifera:0.01990890,(Mimulus_guttatus:0.00000030,(Malus_x_domestica:0.18489289,Salvia_miltiorrhiza:0.02593817):0.07708185):0.00652223):0.00000018,((((Lotus_japonicus:0.00000001,(Vigna_angularis:0.00000001,Vigna_radiata:0.00000001):0.00325624):0.00000023,(Millettia_pinnata:0.00654828,Glycine_max:0.00653942):0.00000024):0.00982386,(Carica_papaya:0.00369222,(Silene_latifolia:0.18602886,(Nicotiana_tabacum:0.10931155,Rhazya_stricta:0.01570581):0.05407673):0.08615355):0.00281448):0.00000024,(Vitis_vinifera:0.00325892,(Batis_maritima:0.00328084,(Brassica_juncea:0.00000001,(Raphanus_sativus:0.00000001,(Brassica_rapa_subsp_campestris:0.00000001,(Brassica_oleracea:0.00000001,(Brassica_napus:0.00000001,Brassica_carinata:0.00328181):0.00000022):0.00000035):0.00000019):0.00000031):0.02352930):0.00654748):0.00000023):0.00000029):0.00326183):0.00327199):0.00254264):0.03375045):0.16032625):0.00966969):0.00376486):0.05365090):0.06515538):0.04002766):0.09395657):0.28808195);
 
 
* AIC MODEL SELECTION : Selection uncertainty
 
Model             -lnL    K      AIC       delta       weight   cumWeight
------------------------------------------------------------------------- 
GTR+G       3812.52581   105  7835.051620   0.000000    0.659277   0.659277 
GTR+I+G     3812.18951   106  7836.379020   1.327400    0.339490   0.998767 
HKY+G       3823.22633   101  7848.452660  13.401040    0.000811   0.999578 
HKY+I+G     3822.87923   102  7849.758460  14.706840    0.000422   1.000000 
GTR+I       3831.51603   105  7873.032060  37.980440   3.73e-009   1.000000 
HKY+I       3839.55761   101  7881.115220  46.063600   6.55e-011   1.000000 
F81+G       3853.13993   100  7906.279860  71.228240   2.25e-016   1.000000 
F81+I+G     3852.73805   101  7907.476100  72.424480   1.24e-016   1.000000 
GTR         3850.89831   104  7909.796620  74.745000   3.88e-017   1.000000 
SYM+G       3853.80131   102  7911.602620  76.551000   1.57e-017   1.000000 
SYM+I+G     3854.16756   103  7914.335120  79.283500   4.01e-018   1.000000 
HKY         3860.21497   100  7920.429940  85.378320   1.90e-019   1.000000 
SYM+I       3863.18613   102  7930.372260  95.320640   1.32e-021   1.000000 
F81+I       3869.09402   100  7938.188040  103.136420   2.65e-023   1.000000 
K80+G       3873.75540   98  7943.510800  108.459180   1.85e-024   1.000000 
K80+I+G     3874.24548   99  7946.490960  111.439340   4.17e-025   1.000000 
SYM         3873.65309   101  7949.306180  114.254560   1.02e-025   1.000000 
F81         3883.77618   99  7965.552360  130.500740   3.03e-029   1.000000 
K80+I       3886.41966   98  7968.839320  133.787700   5.85e-030   1.000000 
JC+G        3891.15802   97  7976.316040  141.264420   1.39e-031   1.000000 
JC+I+G      3891.67642   98  7979.352840  144.301220   3.05e-032   1.000000 
K80         3899.65936   97  7993.318720  158.267100   2.83e-035   1.000000 
JC+I        3902.32786   97  7998.655720  163.604100   1.96e-036   1.000000 
JC          3915.30016   96  8022.600320  187.548700   1.24e-041   1.000000
-------------------------------------------------------------------------
-lnL:	negative log likelihod
 K:	number of estimated parameters
 AIC:	Akaike Information Criterion
 delta:	AIC difference
 weight:	AIC weight
 cumWeight:	cumulative AIC weight
 
 
* AIC MODEL SELECTION : Confidence interval
 
There are 24 models in the 100% confidence interval: [ GTR+G GTR+I+G HKY+G HKY+I+G GTR+I HKY+I F81+G F81+I+G GTR SYM+G SYM+I+G HKY SYM+I F81+I K80+G K80+I+G SYM F81 K80+I JC+G JC+I+G K80 JC+I JC ] 
 
 
* AIC MODEL SELECTION : Best Model's command line
 
phyml  -i /tmp/jmodeltest973608247580826938.phy -d nt -n 1 -b 0 --run_id GTR+G -m 012345 -f m -c 4 -a e --no_memory_check -o tlr -s SPR
 
 
 
---------------------------------------------------------------
*                                                             *
*                    MODEL AVERAGED PHYLOGENY                 *
*                                                             *
---------------------------------------------------------------
 
Selection criterion: . . . . AIC
Confidence interval: . . . . 1.00
Consensus type:. . . . . . . 50% majority rule
 
 
Using 24 models in the 1.00 confidence interval = GTR+G GTR+I+G HKY+G HKY+I+G GTR+I HKY+I F81+G F81+I+G GTR SYM+G SYM+I+G HKY SYM+I F81+I K80+G K80+I+G SYM F81 K80+I JC+G JC+I+G K80 JC+I JC  
 
Species in order:
 
    1. Entransia_fimbriata
    2. Mesostigma_viride
    3. Chlorokybus_atmophyticus
    4. Roya_obtusa
    5. Chaetosphaeridium_globosum
    6. Chara_vulgaris
    7. Nitella_hyalina
    8. Sphagnum_palustre
    9. Bartramia_pomiformis
    10. Funaria_hygrometrica
    11. Physcomitrella_patens
    12. Ptychomnion_cygnisetum
    13. Orthotrichum_stellatum
    14. Ulota_hutchinsiae
    15. Anomodon_rugelii
    16. Climacium_americanum
    17. Hypnum_imponens
    18. Atrichum_angustatum
    19. Buxbaumia_aphylla
    20. Tetraphis_pellucida
    21. Treubia_lacunosa
    22. Pleurozia_purpurea
    23. Marchantia_polymorpha
    24. Huperzia_squarrosa
    25. Cycas_taitungensis
    26. Liriodendron_tulipifera
    27. Amborella_trichopoda|rps14
    28. Nelumbo_nucifera
    29. Phoenix_dactylifera
    30. Mimulus_guttatus
    31. Malus_x_domestica
    32. Salvia_miltiorrhiza
    33. Lotus_japonicus
    34. Vigna_angularis
    35. Vigna_radiata
    36. Millettia_pinnata
    37. Glycine_max
    38. Carica_papaya
    39. Silene_latifolia
    40. Nicotiana_tabacum
    41. Rhazya_stricta
    42. Vitis_vinifera
    43. Batis_maritima
    44. Brassica_juncea
    45. Raphanus_sativus
    46. Brassica_rapa_subsp_campestris
    47. Brassica_oleracea
    48. Brassica_napus
    49. Brassica_carinata
 
Bipartitions included in the consensus tree
 
    1234567891111111111222222222233333333334444444444
             0123456789012345678901234567890123456789
    ************************************************* ( 1.0 )
    --*********************************************** ( 1.0 )
    ---********************************************** ( 1.0 )
    ----********************************************* ( 1.0 )
    -----******************************************** ( 1.0 )
    -----**------------------------------------------ ( 1.0 )
    -------****************************************** ( 1.0 )
    -------*************----------------------------- ( 1.0 )
    --------************----------------------------- ( 1.0 )
    --------*********-------------------------------- ( 1.0 )
    ---------********-------------------------------- ( 1.0 )
    ---------**-------------------------------------- ( 1.0 )
    -----------******-------------------------------- ( 1.0 )
    ------------*****-------------------------------- ( 0.65928 )
    ------------**----------------------------------- ( 1.0 )
    --------------***-------------------------------- ( 1.0 )
    ---------------**-------------------------------- ( 1.0 )
    -----------------***----------------------------- ( 0.65928 )
    ------------------**----------------------------- ( 1.0 )
    --------------------***************************** ( 1.0 )
    --------------------***-------------------------- ( 1.0 )
    ---------------------**-------------------------- ( 0.65928 )
    -----------------------************************** ( 1.0 )
    ------------------------************************* ( 1.0 )
    -------------------------************************ ( 1.0 )
    --------------------------*********************** ( 1.0 )
    ---------------------------********************** ( 0.99877 )
    ----------------------------********************* ( 0.99877 )
    ----------------------------****----------------- ( 0.65928 )
    -----------------------------***----------------- ( 1.0 )
    ------------------------------**----------------- ( 1.0 )
    --------------------------------***************** ( 0.65928 )
    --------------------------------*********-------- ( 1.0 )
    --------------------------------*****------------ ( 1.0 )
    --------------------------------***-------------- ( 0.66009 )
    ---------------------------------**-------------- ( 1.0 )
    -----------------------------------**------------ ( 0.66009 )
    -------------------------------------****-------- ( 1.0 )
    --------------------------------------***-------- ( 1.0 )
    ---------------------------------------**-------- ( 1.0 )
    -----------------------------------------******** ( 0.66009 )
    ------------------------------------------******* ( 1.0 )
    -------------------------------------------****** ( 1.0 )
    --------------------------------------------***** ( 0.66009 )
    ---------------------------------------------**** ( 0.66009 )
    ----------------------------------------------*** ( 0.66009 )
    -----------------------------------------------** ( 0.66009 )

 
                                                           +-49 Salvia_miltiorrhiza
                                                        +-81
                                                        |  +------48 Malus_x_domestica
                                                     +-82
                                                     |  +-47 Mimulus_guttatus
                                                  +-83
                                                  |  +-46 Phoenix_dactylifera
                                               +-84
                                               |  |                       +-45 Brassica_carinata
                                               |  |                    +-73
                                               |  |                    |  +-44 Brassica_napus
                                               |  |                 +-74
                                               |  |                 |  +-43 Brassica_oleracea
                                               |  |              +-75
                                               |  |              |  +-42 Brassica_rapa_subsp_campestris
                                               |  |           +-76
                                               |  |           |  +-41 Raphanus_sativus
                                               |  |        +-77
                                               |  |        |  +-40 Brassica_juncea
                                               |  |     +-78
                                               |  |     |  +-39 Batis_maritima
                                               |  |  +-79
                                               |  |  |  +-38 Vitis_vinifera
                                               |  +-80
                                               |     |           +-37 Rhazya_stricta
                                               |     |        +-69
                                               |     |        |  +--36 Nicotiana_tabacum
                                               |     |     +-70
                                               |     |     |  +------35 Silene_latifolia
                                               |     |  +-71
                                               |     |  |  +-34 Carica_papaya
                                               |     +-72
                                               |        |        +-33 Vigna_radiata
                                               |        |     +-66
                                               |        |     |  +-32 Vigna_angularis
                                               |        |  +-67
                                               |        |  |  +-31 Lotus_japonicus
                                               |        +-68
                                               |           |  +-30 Glycine_max
                                               |           +-65
                                               |              +-29 Millettia_pinnata
                                            +-85
                                            |  +-28 Nelumbo_nucifera
                                         +-86
                                         |  +-27 Amborella_trichopoda|rps14
                                      +-87
                                      |  +-26 Liriodendron_tulipifera
                               +-----88
                               |      +-25 Cycas_taitungensis
                            +-89
                            |  +-24 Huperzia_squarrosa
                         +-90
                         |  |     +-23 Marchantia_polymorpha
                         |  |  +-63
                         |  |  |  +-22 Pleurozia_purpurea
                         |  +-64
                         |     +-21 Treubia_lacunosa
                      +-91
                      |  |           +-20 Tetraphis_pellucida
                      |  |        +-59
                      |  |        |  +-19 Buxbaumia_aphylla
                      |  |     +-60
                      |  |     |  +-18 Atrichum_angustatum
                      |  |  +-61
                      |  |  |  |                 +-17 Hypnum_imponens
                      |  |  |  |              +-53
                      |  |  |  |              |  +-16 Climacium_americanum
                      |  |  |  |           +-54
                      |  |  |  |           |  +-15 Anomodon_rugelii
                      |  |  |  |        +-55
                      |  |  |  |        |  |  +-14 Ulota_hutchinsiae
                      |  |  |  |        |  +-52
                      |  |  |  |        |     +-13 Orthotrichum_stellatum
                      |  |  |  |     +-56
                      |  |  |  |     |  +-12 Ptychomnion_cygnisetum
                      |  |  |  |  +-57
                      |  |  |  |  |  |  +-11 Physcomitrella_patens
                      |  |  |  |  |  +-51
                      |  |  |  |  |     +-10 Funaria_hygrometrica
                      |  |  |  +-58
                      |  |  |     +--9 Bartramia_pomiformis
                      |  +-62
                      |     +--8 Sphagnum_palustre
                   +-92
                   |  |    +--7 Nitella_hyalina
                   |  +---50
                   |       +--6 Chara_vulgaris
                +-93
                |  +--------------5 Chaetosphaeridium_globosum
            +--94
            |   +------------4 Roya_obtusa
+----------95
|           +-----------3 Chlorokybus_atmophyticus
|
+--------------------2 Mesostigma_viride
|
+--------------1 Entransia_fimbriata

 
(Entransia_fimbriata:0.3452329800,Mesostigma_viride:0.4760210600,(Chlorokybus_atmophyticus:0.2717709700,(Roya_obtusa:0.3117956400,(Chaetosphaeridium_globosum:0.3556207800,((Chara_vulgaris:0.0000004300,Nitella_hyalina:0.0067910700):1.0000:0.1225143700,((Sphagnum_palustre:0.0247839300,((Bartramia_pomiformis:0.0041387500,((Funaria_hygrometrica:0.0034135800,Physcomitrella_patens:0.0034143900):1.0000:0.0096121400,(Ptychomnion_cygnisetum:0.0204410500,((Orthotrichum_stellatum:0.0033255300,Ulota_hutchinsiae:0.0000000100):1.0000:0.0498092700,(Anomodon_rugelii:0.0000000100,(Climacium_americanum:0.0066684500,Hypnum_imponens:0.0000002400):1.0000:0.0033258500):1.0000:0.0101554900):0.6593:0.0000002100):1.0000:0.0040436300):1.0000:0.0033842300):1.0000:0.0130102100,(Atrichum_angustatum:0.0239115500,(Buxbaumia_aphylla:0.0459478900,Tetraphis_pellucida:0.0068278500):1.0000:0.0032939900):0.6593:0.0000002100):1.0000:0.0095308600):1.0000:0.0475027100,((Treubia_lacunosa:0.0278990200,(Pleurozia_purpurea:0.0138953100,Marchantia_polymorpha:0.0000002100):0.6593:0.0000002100):1.0000:0.0142797900,(Huperzia_squarrosa:0.0565298400,(Cycas_taitungensis:0.0454347800,(Liriodendron_tulipifera:0.0039015400,(Amborella_trichopoda|rps14:0.0065558600,(Nelumbo_nucifera:0.0000004000,(((((Millettia_pinnata:0.0065482800,Glycine_max:0.0065394200):0.6601:0.0000002400,(Lotus_japonicus:0.0000000100,(Vigna_angularis:0.0000000100,Vigna_radiata:0.0000000100):1.0000:0.0032562400):0.6601:0.0000002300):1.0000:0.0098238600,(Carica_papaya:0.0036922200,(Silene_latifolia:0.1860288600,(Nicotiana_tabacum:0.1093115500,Rhazya_stricta:0.0157058100):1.0000:0.0540767300):1.0000:0.0861535500):1.0000:0.0028144800):1.0000:0.0000002400,(Vitis_vinifera:0.0032589200,(Batis_maritima:0.0032808400,(Brassica_juncea:0.0000000100,(Raphanus_sativus:0.0000000100,(Brassica_rapa_subsp_campestris:0.0000000100,(Brassica_oleracea:0.0000000100,(Brassica_napus:0.0000000100,Brassica_carinata:0.0032818100):0.6601:0.0000002200):0.6601:0.0000003500):0.6601:0.0000001900):0.6601:0.0000003100):1.0000:0.0235293000):1.0000:0.0065474800):0.6601:0.0000002300):0.6593:0.0000002900,(Phoenix_dactylifera:0.0199089000,(Mimulus_guttatus:0.0000003000,(Malus_x_domestica:0.1848928900,Salvia_miltiorrhiza:0.0259381700):1.0000:0.0770818500):1.0000:0.0065222300):0.6593:0.0000001800):0.9988:0.0032618300):0.9988:0.0032719900):1.0000:0.0025426400):1.0000:0.0337504500):1.0000:0.1603262500):1.0000:0.0096696900):1.0000:0.0037648600):1.0000:0.0536509000):1.0000:0.0651553800):1.0000:0.0400276600):1.0000:0.0939565700):1.0000:0.2880819500);
 
Note: this tree is unrooted. Branch lengths are the expected number of substitutions per site. Labels next to parentheses represent phylogenetic uncertainty due to model selection (see documentation)


---------------------------------------------------------------
*                                                             *
*             BAYESIAN INFORMATION CRITERION (BIC)            *
*                                                             *
---------------------------------------------------------------
 
 Sample size: 300.0
 
 Model selected: 
   Model = HKY+G
   partition = 010010
   -lnL = 3823.2263
   K = 101
   freqA = 0.3592 
   freqC = 0.1840 
   freqG = 0.1681 
   freqT = 0.2888 
   kappa = 1.9802 (ti/tv = 0.9017)
   gamma shape = 2.2020 
 
Tree for the best BIC model = (Entransia_fimbriata:0.32563421,Mesostigma_viride:0.43896202,(Chlorokybus_atmophyticus:0.25831157,(Roya_obtusa:0.28295218,(Chaetosphaeridium_globosum:0.33094274,((Chara_vulgaris:0.00000043,Nitella_hyalina:0.00684748):0.12327920,((Sphagnum_palustre:0.02506447,((Buxbaumia_aphylla:0.04610064,Tetraphis_pellucida:0.00686571):0.00335620,(Atrichum_angustatum:0.02410623,(Bartramia_pomiformis:0.00418906,(((Orthotrichum_stellatum:0.00337019,Ulota_hutchinsiae:0.00000001):0.05034699,(Ptychomnion_cygnisetum:0.02072815,(Anomodon_rugelii:0.00000001,(Climacium_americanum:0.00678607,Hypnum_imponens:0.00000024):0.00338658):0.01034870):0.00000043):0.00414454,(Funaria_hygrometrica:0.00341513,Physcomitrella_patens:0.00341166):0.00957556):0.00342025):0.01303204):0.00000019):0.00957656):0.04570355,((Pleurozia_purpurea:0.01013641,(Treubia_lacunosa:0.02783954,Marchantia_polymorpha:0.00000021):0.00362594):0.01407763,(Huperzia_squarrosa:0.05522893,(Cycas_taitungensis:0.04771929,(Liriodendron_tulipifera:0.00414975,((Phoenix_dactylifera:0.01972689,Amborella_trichopoda|rps14:0.00582249):0.00096838,(Nelumbo_nucifera:0.00000040,((Vitis_vinifera:0.00326697,(Batis_maritima:0.00324166,(Brassica_juncea:0.00000001,(Raphanus_sativus:0.00000001,(Brassica_rapa_subsp_campestris:0.00000001,(Brassica_oleracea:0.00000001,(Brassica_napus:0.00000001,Brassica_carinata:0.00327079):0.00000022):0.00000035):0.00000019):0.00000031):0.02346676):0.00658311):0.00000020,((((Lotus_japonicus:0.00000001,(Vigna_angularis:0.00000001,Vigna_radiata:0.00000001):0.00326160):0.00000023,(Millettia_pinnata:0.00655033,Glycine_max:0.00655339):0.00000024):0.00983367,(Carica_papaya:0.00383199,(Silene_latifolia:0.18219481,(Nicotiana_tabacum:0.10966621,Rhazya_stricta:0.01564005):0.05521663):0.08609128):0.00269458):0.00000024,(Mimulus_guttatus:0.00000028,(Malus_x_domestica:0.18258957,Salvia_miltiorrhiza:0.02646138):0.07673060):0.00654918):0.00000023):0.00326962):0.00329600):0.00235551):0.03234389):0.15593636):0.00643923):0.00637416):0.05430313):0.06708395):0.03986920):0.08713892):0.25957453);
 
 
* BIC MODEL SELECTION : Selection uncertainty
 
Model             -lnL    K      BIC       delta       weight   cumWeight
------------------------------------------------------------------------- 
HKY+G       3823.22633   101  8222.534690   0.000000    0.619332   0.619332 
GTR+G       3812.52581   105  8223.948780   1.414090    0.305392   0.924725 
HKY+I+G     3822.87923   102  8227.544272   5.009582    0.050595   0.975320 
GTR+I+G     3812.18951   106  8228.979962   6.445272    0.024680   1.000000 
HKY+I       3839.55761   101  8255.197250  32.662560   5.00e-008   1.000000 
GTR+I       3831.51603   105  8261.929220  39.394530   1.73e-009   1.000000 
F81+G       3853.13993   100  8276.658107  54.123418   1.09e-012   1.000000 
F81+I+G     3852.73805   101  8281.558130  59.023440   9.44e-014   1.000000 
SYM+G       3853.80131   102  8289.388432  66.853742   1.88e-015   1.000000 
HKY         3860.21497   100  8290.808187  68.273498   9.26e-016   1.000000 
GTR         3850.89831   104  8294.989997  72.455307   1.14e-016   1.000000 
SYM+I+G     3854.16756   103  8295.824715  73.290025   7.54e-017   1.000000 
K80+G       3873.75540   98  8306.481483  83.946793   3.66e-019   1.000000 
SYM+I       3863.18613   102  8308.158072  85.623382   1.58e-019   1.000000 
F81+I       3869.09402   100  8308.566287  86.031598   1.29e-019   1.000000 
K80+I+G     3874.24548   99  8313.165425  90.630735   1.29e-020   1.000000 
SYM         3873.65309   101  8323.388210  100.853520   7.80e-023   1.000000 
K80+I       3886.41966   98  8331.810003  109.275313   1.16e-024   1.000000 
F81         3883.77618   99  8332.226825  109.692135   9.39e-025   1.000000 
JC+G        3891.15802   97  8335.582940  113.048250   1.75e-025   1.000000 
JC+I+G      3891.67642   98  8342.323523  119.788833   6.03e-027   1.000000 
K80         3899.65936   97  8352.585620  130.050930   3.56e-029   1.000000 
JC+I        3902.32786   97  8357.922620  135.387930   2.47e-030   1.000000 
JC          3915.30016   96  8378.163438  155.628748   9.94e-035   1.000000
-------------------------------------------------------------------------
-lnL:	negative log likelihod
K:	number of estimated parameters
BIC:	Bayesian Information Criterion
delta:	BIC difference
weight:	BIC weight
cumWeight:	cumulative BIC weight
 
 
* BIC MODEL SELECTION : Confidence interval
 
There are 24 models in the 100% confidence interval: [ HKY+G GTR+G HKY+I+G GTR+I+G HKY+I GTR+I F81+G F81+I+G SYM+G HKY GTR SYM+I+G K80+G SYM+I F81+I K80+I+G SYM K80+I F81 JC+G JC+I+G K80 JC+I JC ] 
 
 
* BIC MODEL SELECTION : Best Model's command line
 
phyml  -i /tmp/jmodeltest973608247580826938.phy -d nt -n 1 -b 0 --run_id HKY+G -m 010010 -f m -c 4 -a e --no_memory_check -o tlr -s SPR
 
 
 
---------------------------------------------------------------
*                                                             *
*                    MODEL AVERAGED PHYLOGENY                 *
*                                                             *
---------------------------------------------------------------
 
Selection criterion: . . . . BIC
Confidence interval: . . . . 1.00
Consensus type:. . . . . . . 50% majority rule
 
 
Using 24 models in the 1.00 confidence interval = HKY+G GTR+G HKY+I+G GTR+I+G HKY+I GTR+I F81+G F81+I+G SYM+G HKY GTR SYM+I+G K80+G SYM+I F81+I K80+I+G SYM K80+I F81 JC+G JC+I+G K80 JC+I JC  
 
Species in order:
 
    1. Entransia_fimbriata
    2. Mesostigma_viride
    3. Chlorokybus_atmophyticus
    4. Roya_obtusa
    5. Chaetosphaeridium_globosum
    6. Chara_vulgaris
    7. Nitella_hyalina
    8. Sphagnum_palustre
    9. Buxbaumia_aphylla
    10. Tetraphis_pellucida
    11. Atrichum_angustatum
    12. Bartramia_pomiformis
    13. Orthotrichum_stellatum
    14. Ulota_hutchinsiae
    15. Ptychomnion_cygnisetum
    16. Anomodon_rugelii
    17. Climacium_americanum
    18. Hypnum_imponens
    19. Funaria_hygrometrica
    20. Physcomitrella_patens
    21. Pleurozia_purpurea
    22. Treubia_lacunosa
    23. Marchantia_polymorpha
    24. Huperzia_squarrosa
    25. Cycas_taitungensis
    26. Liriodendron_tulipifera
    27. Phoenix_dactylifera
    28. Amborella_trichopoda|rps14
    29. Nelumbo_nucifera
    30. Vitis_vinifera
    31. Batis_maritima
    32. Brassica_juncea
    33. Raphanus_sativus
    34. Brassica_rapa_subsp_campestris
    35. Brassica_oleracea
    36. Brassica_napus
    37. Brassica_carinata
    38. Lotus_japonicus
    39. Vigna_angularis
    40. Vigna_radiata
    41. Millettia_pinnata
    42. Glycine_max
    43. Carica_papaya
    44. Silene_latifolia
    45. Nicotiana_tabacum
    46. Rhazya_stricta
    47. Mimulus_guttatus
    48. Malus_x_domestica
    49. Salvia_miltiorrhiza
 
Bipartitions included in the consensus tree
 
    1234567891111111111222222222233333333334444444444
             0123456789012345678901234567890123456789
    ************************************************* ( 1.0 )
    --*********************************************** ( 1.0 )
    ---********************************************** ( 1.0 )
    ----********************************************* ( 1.0 )
    -----******************************************** ( 1.0 )
    -----**------------------------------------------ ( 1.0 )
    -------****************************************** ( 1.0 )
    -------*************----------------------------- ( 1.0 )
    --------************----------------------------- ( 1.0 )
    --------**--------------------------------------- ( 1.0 )
    ----------**********----------------------------- ( 0.61934 )
    -----------*********----------------------------- ( 1.0 )
    ------------********----------------------------- ( 1.0 )
    ------------******------------------------------- ( 1.0 )
    ------------**----------------------------------- ( 1.0 )
    --------------****------------------------------- ( 0.69461 )
    ---------------***------------------------------- ( 1.0 )
    ----------------**------------------------------- ( 1.0 )
    ------------------**----------------------------- ( 1.0 )
    --------------------***************************** ( 1.0 )
    --------------------***-------------------------- ( 1.0 )
    ---------------------**-------------------------- ( 0.69461 )
    -----------------------************************** ( 1.0 )
    ------------------------************************* ( 1.0 )
    -------------------------************************ ( 1.0 )
    --------------------------*********************** ( 1.0 )
    --------------------------**--------------------- ( 0.66993 )
    ----------------------------********************* ( 0.66993 )
    -----------------------------******************** ( 0.66993 )
    -----------------------------********------------ ( 0.92473 )
    ------------------------------*******------------ ( 1.0 )
    -------------------------------******------------ ( 1.0 )
    --------------------------------*****------------ ( 0.92473 )
    ---------------------------------****------------ ( 0.92473 )
    ----------------------------------***------------ ( 0.92473 )
    -----------------------------------**------------ ( 0.92473 )
    -------------------------------------************ ( 0.69461 )
    -------------------------------------*********--- ( 1.0 )
    -------------------------------------*****------- ( 1.0 )
    -------------------------------------***--------- ( 0.92473 )
    --------------------------------------**--------- ( 1.0 )
    ----------------------------------------**------- ( 0.92473 )
    ------------------------------------------****--- ( 1.0 )
    -------------------------------------------***--- ( 1.0 )
    --------------------------------------------**--- ( 1.0 )
    ----------------------------------------------*** ( 1.0 )
    -----------------------------------------------** ( 1.0 )

 
                                                              +-49 Rhazya_stricta
                                                           +-79
                                                           |  +--48 Nicotiana_tabacum
                                                        +-80
                                                        |  +------47 Silene_latifolia
                                                     +-81
                                                     |  +-46 Carica_papaya
                                                  +-82
                                                  |  |     +-45 Glycine_max
                                                  |  |  +-77
                                                  |  |  |  +-44 Millettia_pinnata
                                                  |  +-78
                                                  |     |     +-43 Vigna_radiata
                                                  |     |  +-75
                                                  |     |  |  +-42 Vigna_angularis
                                                  |     +-76
                                                  |        +-41 Lotus_japonicus
                                               +-83
                                               |  |     +-40 Salvia_miltiorrhiza
                                               |  |  +-73
                                               |  |  |  +------39 Malus_x_domestica
                                               |  +-74
                                               |     +-38 Mimulus_guttatus
                                            +-84
                                            |  |                    +-37 Brassica_carinata
                                            |  |                 +-66
                                            |  |                 |  +-36 Brassica_napus
                                            |  |              +-67
                                            |  |              |  +-35 Brassica_oleracea
                                            |  |           +-68
                                            |  |           |  +-34 Brassica_rapa_subsp_campestris
                                            |  |        +-69
                                            |  |        |  +-33 Raphanus_sativus
                                            |  |     +-70
                                            |  |     |  +-32 Brassica_juncea
                                            |  |  +-71
                                            |  |  |  +-31 Batis_maritima
                                            |  +-72
                                            |     +-30 Vitis_vinifera
                                         +-85
                                         |  +-29 Nelumbo_nucifera
                                      +-86
                                      |  |  +-28 Amborella_trichopoda|rps14
                                      |  +-65
                                      |     +-27 Phoenix_dactylifera
                                   +-87
                                   |  +-26 Liriodendron_tulipifera
                             +----88
                             |     +-25 Cycas_taitungensis
                          +-89
                          |  +-24 Huperzia_squarrosa
                       +-90
                       |  |     +-23 Marchantia_polymorpha
                       |  |  +-63
                       |  |  |  +-22 Treubia_lacunosa
                       |  +-64
                       |     +-21 Pleurozia_purpurea
                    +-91
                    |  |                 +-20 Physcomitrella_patens
                    |  |              +-57
                    |  |              |  +-19 Funaria_hygrometrica
                    |  |           +-58
                    |  |           |  |           +-18 Hypnum_imponens
                    |  |           |  |        +-53
                    |  |           |  |        |  +-17 Climacium_americanum
                    |  |           |  |     +-54
                    |  |           |  |     |  +-16 Anomodon_rugelii
                    |  |           |  |  +-55
                    |  |           |  |  |  +-15 Ptychomnion_cygnisetum
                    |  |           |  +-56
                    |  |           |     |  +-14 Ulota_hutchinsiae
                    |  |           |     +-52
                    |  |           |        +-13 Orthotrichum_stellatum
                    |  |        +-59
                    |  |        |  +-12 Bartramia_pomiformis
                    |  |     +-60
                    |  |     |  +-11 Atrichum_angustatum
                    |  |  +-61
                    |  |  |  |  +-10 Tetraphis_pellucida
                    |  |  |  +-51
                    |  |  |     +--9 Buxbaumia_aphylla
                    |  +-62
                    |     +--8 Sphagnum_palustre
                 +-92
                 |  |    +--7 Nitella_hyalina
                 |  +---50
                 |       +--6 Chara_vulgaris
              +-93
              |  +-------------5 Chaetosphaeridium_globosum
           +-94
           |  +-----------4 Roya_obtusa
+---------95
|          +----------3 Chlorokybus_atmophyticus
|
+------------------2 Mesostigma_viride
|
+-------------1 Entransia_fimbriata

 
(Entransia_fimbriata:0.3256342100,Mesostigma_viride:0.4389620200,(Chlorokybus_atmophyticus:0.2583115700,(Roya_obtusa:0.2829521800,(Chaetosphaeridium_globosum:0.3309427400,((Chara_vulgaris:0.0000004300,Nitella_hyalina:0.0068474800):1.0000:0.1232792000,((Sphagnum_palustre:0.0250644700,((Buxbaumia_aphylla:0.0461006400,Tetraphis_pellucida:0.0068657100):1.0000:0.0033562000,(Atrichum_angustatum:0.0241062300,(Bartramia_pomiformis:0.0041890600,(((Orthotrichum_stellatum:0.0033701900,Ulota_hutchinsiae:0.0000000100):1.0000:0.0503469900,(Ptychomnion_cygnisetum:0.0207281500,(Anomodon_rugelii:0.0000000100,(Climacium_americanum:0.0067860700,Hypnum_imponens:0.0000002400):1.0000:0.0033865800):1.0000:0.0103487000):0.6946:0.0000004300):1.0000:0.0041445400,(Funaria_hygrometrica:0.0034151300,Physcomitrella_patens:0.0034116600):1.0000:0.0095755600):1.0000:0.0034202500):1.0000:0.0130320400):0.6193:0.0000001900):1.0000:0.0095765600):1.0000:0.0457035500,((Pleurozia_purpurea:0.0101364100,(Treubia_lacunosa:0.0278395400,Marchantia_polymorpha:0.0000002100):0.6946:0.0036259400):1.0000:0.0140776300,(Huperzia_squarrosa:0.0552289300,(Cycas_taitungensis:0.0477192900,(Liriodendron_tulipifera:0.0041497500,((Phoenix_dactylifera:0.0197268900,Amborella_trichopoda|rps14:0.0058224900):0.6699:0.0009683800,(Nelumbo_nucifera:0.0000004000,((Vitis_vinifera:0.0032669700,(Batis_maritima:0.0032416600,(Brassica_juncea:0.0000000100,(Raphanus_sativus:0.0000000100,(Brassica_rapa_subsp_campestris:0.0000000100,(Brassica_oleracea:0.0000000100,(Brassica_napus:0.0000000100,Brassica_carinata:0.0032707900):0.9247:0.0000002200):0.9247:0.0000003500):0.9247:0.0000001900):0.9247:0.0000003100):1.0000:0.0234667600):1.0000:0.0065831100):0.9247:0.0000002000,((Mimulus_guttatus:0.0000002800,(Malus_x_domestica:0.1825895700,Salvia_miltiorrhiza:0.0264613800):1.0000:0.0767306000):1.0000:0.0065491800,(((Lotus_japonicus:0.0000000100,(Vigna_angularis:0.0000000100,Vigna_radiata:0.0000000100):1.0000:0.0032616000):0.9247:0.0000002300,(Millettia_pinnata:0.0065503300,Glycine_max:0.0065533900):0.9247:0.0000002400):1.0000:0.0098336700,(Carica_papaya:0.0038319900,(Silene_latifolia:0.1821948100,(Nicotiana_tabacum:0.1096662100,Rhazya_stricta:0.0156400500):1.0000:0.0552166300):1.0000:0.0860912800):1.0000:0.0026945800):1.0000:0.0000002400):0.6946:0.0000002300):0.6699:0.0032696200):0.6699:0.0032960000):1.0000:0.0023555100):1.0000:0.0323438900):1.0000:0.1559363600):1.0000:0.0064392300):1.0000:0.0063741600):1.0000:0.0543031300):1.0000:0.0670839500):1.0000:0.0398692000):1.0000:0.0871389200):1.0000:0.2595745300);
 
Note: this tree is unrooted. Branch lengths are the expected number of substitutions per site. Labels next to parentheses represent phylogenetic uncertainty due to model selection (see documentation)
 
 
 
---------------------------------------------------------------
*                                                             *
*                    SELECTION SUMMARY                        *
*                                                             *
---------------------------------------------------------------

::Optimized Topologies Summary::

There are 23 different topologies.

Topology Id: 1
	Rank	Weight		 RF	AvgEucl		VarEucl
AIC	  1	 65.93%		  0	0.00e+00	0.00e+00
BIC	  6	 30.54%		 14	4.51e-01	0.00e+00
Models supporting:   1
                     GTR+G 

Topology Id: 2
	Rank	Weight		 RF	AvgEucl		VarEucl
AIC	  2	  0.00%		 10	4.99e-01	0.00e+00
BIC	  5	  0.00%		 12	3.26e-01	0.00e+00
Models supporting:   1
                     SYM+G 

Topology Id: 3
	Rank	Weight		 RF	AvgEucl		VarEucl
AIC	  3	  0.00%		 14	4.66e-01	0.00e+00
BIC	  2	  0.00%		  4	1.74e-01	0.00e+00
Models supporting:   1
                     F81+G 

Topology Id: 4
	Rank	Weight		 RF	AvgEucl		VarEucl
AIC	  4	  0.08%		 14	4.51e-01	0.00e+00
BIC	  1	 61.93%		  0	0.00e+00	0.00e+00
Models supporting:   1
                     HKY+G 

Topology Id: 5
	Rank	Weight		 RF	AvgEucl		VarEucl
AIC	  5	  0.00%		 16	4.00e-01	0.00e+00
BIC	  3	  0.00%		  4	3.74e-01	0.00e+00
Models supporting:   1
                     K80+G 

Topology Id: 6
	Rank	Weight		 RF	AvgEucl		VarEucl
AIC	  6	  0.00%		 18	4.96e-01	0.00e+00
BIC	  9	  0.00%		 18	3.33e-01	0.00e+00
Models supporting:   1
                     K80+I 

Topology Id: 7
	Rank	Weight		 RF	AvgEucl		VarEucl
AIC	  7	  0.00%		 20	6.46e-01	0.00e+00
BIC	 10	  0.00%		 20	5.81e-01	0.00e+00
Models supporting:   1
                     JC+I 

Topology Id: 8
	Rank	Weight		 RF	AvgEucl		VarEucl
AIC	  8	  0.00%		 20	4.92e-01	0.00e+00
BIC	  4	  0.00%		  8	1.66e-01	0.00e+00
Models supporting:   1
                     JC+G 

Topology Id: 9
	Rank	Weight		 RF	AvgEucl		VarEucl
AIC	  9	  0.00%		 24	4.53e-01	0.00e+00
BIC	 13	  0.00%		 22	4.70e-01	0.00e+00
Models supporting:   1
                     F81 

Topology Id: 10
	Rank	Weight		 RF	AvgEucl		VarEucl
AIC	 10	  0.00%		 24	4.91e-01	0.00e+00
BIC	 11	  0.00%		 20	2.00e-01	0.00e+00
Models supporting:   1
                     F81+I 

Topology Id: 11
	Rank	Weight		 RF	AvgEucl		VarEucl
AIC	 11	  0.00%		 24	4.15e-01	0.00e+00
BIC	 15	  0.00%		 24	3.99e-01	0.00e+00
Models supporting:   1
                     K80 

Topology Id: 12
	Rank	Weight		 RF	AvgEucl		VarEucl
AIC	 12	  0.00%		 24	4.11e-01	0.00e+00
BIC	 16	  0.00%		 24	4.53e-01	0.00e+00
Models supporting:   1
                     HKY+I 

Topology Id: 13
	Rank	Weight		 RF	AvgEucl		VarEucl
AIC	 13	  0.00%		 24	4.09e-01	0.00e+00
BIC	 17	  0.00%		 24	4.10e-01	0.00e+00
Models supporting:   1
                     SYM 

Topology Id: 14
	Rank	Weight		 RF	AvgEucl		VarEucl
AIC	 14	 33.95%		 24	4.49e-01	0.00e+00
BIC	 14	  2.47%		 22	2.12e-01	0.00e+00
Models supporting:   1
                     GTR+I+G 

Topology Id: 15
	Rank	Weight		 RF	AvgEucl		VarEucl
AIC	 15	  0.00%		 26	4.51e-01	0.00e+00
BIC	 18	  0.00%		 24	3.77e-01	0.00e+00
Models supporting:   1
                     SYM+I 

Topology Id: 16
	Rank	Weight		 RF	AvgEucl		VarEucl
AIC	 16	  0.00%		 28	4.17e-01	0.00e+00
BIC	 12	  0.00%		 22	3.99e-01	0.00e+00
Models supporting:   1
                     JC 

Topology Id: 17
	Rank	Weight		 RF	AvgEucl		VarEucl
AIC	 17	  0.00%		 28	4.65e-01	0.00e+00
BIC	  8	  0.00%		 18	2.08e-01	0.00e+00
Models supporting:   1
                     F81+I+G 

Topology Id: 18
	Rank	Weight		 RF	AvgEucl		VarEucl
AIC	 18	  0.04%		 28	4.52e-01	0.00e+00
BIC	  7	  5.06%		 16	4.27e-01	0.00e+00
Models supporting:   1
                     HKY+I+G 

Topology Id: 19
	Rank	Weight		 RF	AvgEucl		VarEucl
AIC	 19	  0.00%		 28	4.90e-01	0.00e+00
BIC	 22	  0.00%		 28	4.41e-01	0.00e+00
Models supporting:   1
                     SYM+I+G 

Topology Id: 20
	Rank	Weight		 RF	AvgEucl		VarEucl
AIC	 20	  0.00%		 30	4.75e-01	0.00e+00
BIC	 20	  0.00%		 26	3.75e-01	0.00e+00
Models supporting:   1
                     HKY 

Topology Id: 21
	Rank	Weight		 RF	AvgEucl		VarEucl
AIC	 21	  0.00%		 30	4.76e-01	0.00e+00
BIC	 19	  0.00%		 24	3.90e-01	0.00e+00
Models supporting:   1
                     GTR 

Topology Id: 22
	Rank	Weight		 RF	AvgEucl		VarEucl
AIC	 22	  0.00%		 34	4.70e-01	0.00e+00
BIC	 23	  0.00%		 28	3.54e-01	0.00e+00
Models supporting:   1
                     GTR+I 

Topology Id: 23
	Rank	Weight		 RF	AvgEucl		VarEucl
AIC	 23	  0.00%		 36	4.81e-01	1.01e-05
BIC	 21	  0.00%		 28	1.73e-01	3.55e-05
Models supporting:   2
                     JC+I+G K80+I+G 

 
 
 
::Best Models::
 
	Model 		f(a) 	f(c) 	f(g) 	f(t) 	kappa 	titv 	Ra	Rb	Rc	Rd	Re	Rf	pInv 	gamma
----------------------------------------------------------------------------------------------------------------------------------------
AIC 	GTR+G		0.36	0.15	0.18	0.31	0.00	0.00	  2.599   2.768   1.206   1.732   3.573   1.000 N/A	   1.92
BIC 	HKY+G		0.36	0.18	0.17	0.29	1.98	0.90	  1.000   1.980   1.000   1.000   1.980   1.000 N/A	   2.20
