# Supplementary material for: The mitochondrial genome map of Nelumbo nucifera reveals ancient evolutionary features
Source: Sci Rep. 2016 Jul 22;6:30158. doi: 10.1038/srep30158 (PMC4957087; doi:10.1038/srep30158)
Supplement: Supplementary Data S2 [file srep30158-s3.zip › jModelTest/rps19.jmt1]

-------------------------- jModeltest 2.1.10 v20160303 --------------------------
(c) 2011-onwards D. Darriba, G.L. Taboada, R. Doallo and D. Posada,
(1) Department of Biochemistry, Genetics and Immunology
    University of Vigo, 36310 Vigo, Spain.
(2) Department of Electronics and Systems
    University of A Coruna, 15071 A Coruna, Spain.
e-mail: ddarriba@udc.es, dposada@uvigo.es
--------------------------------------------------------------------------------
 
Fri Apr 01 21:38:07 CST 2016
Linux 3.13.0-32-generic, arch: amd64, bits: 64, numcores: 48
 
--------------------------------------------------------------------------------
Citation: Darriba D, Taboada GL, Doallo R and Posada D. 2012.
          "jModelTest 2: more models, new heuristics and parallel computing".
          Nature Methods 9(8), 772.
--------------------------------------------------------------------------------
 
jModelTest 2.1.10 v20160303
Copyright (C) 2011 D. Darriba, G.L. Taboada, R. Doallo and D. Posada
This program comes with ABSOLUTELY NO WARRANTY
This is free software, and you are welcome to redistribute it under certain
conditions
 
Notice: This program may contain errors. Please inspect results carefully.
 
 
Arguments = -g 4 -i -f -AIC -BIC -a -S SPR -o rps19.jmt1 -d rps19.fas

Reading data file "rps19.fas"... OK.
  number of sequences: 42
  number of sites: 261
 
 
---------------------------------------------------------------
*                                                             *
*        COMPUTATION OF LIKELIHOOD SCORES WITH PHYML          *
*                                                             *
---------------------------------------------------------------
 
::Settings::
 
 Phyml version = 20131022
 Phyml binary = phyml
 Phyml path = /usr/bin/
 Candidate models = 24
   number of substitution schemes = 3
   including models with equal/unequal base frequencies (+F)
   including models with/without a proportion of invariable sites (+I)
   including models with/without rate variation among sites (+G) (nCat = 4)
 Optimized free parameters (K) = substitution parameters + 81 branch lengths + topology 
 Base tree for likelihood calculations = ML tree
 Tree topology search operation = SPR
 
 
 
::Progress::
 
Model 		 Exec. Time 	 Total Time 	 -lnL
-------------------------------------------------------------------------
K80+I		00h:00:08:08	00h:00:08:08	    2788.8016	 (1/24)
SYM+I		00h:00:10:00	00h:00:10:00	    2782.0848	 (2/24)
SYM		00h:00:10:06	00h:00:10:08	    2845.9041	 (3/24)
JC		00h:00:10:08	00h:00:10:09	    2892.4944	 (4/24)
K80		00h:00:11:03	00h:00:11:05	    2856.7710	 (5/24)
F81		00h:00:11:07	00h:00:11:08	    2861.5261	 (6/24)
HKY		00h:00:13:04	00h:00:13:06	    2827.3797	 (7/24)
HKY+I		00h:00:13:07	00h:00:13:08	    2738.0139	 (8/24)
GTR+I		00h:00:14:06	00h:00:14:07	    2727.2503	 (9/24)
F81+I		00h:00:15:01	00h:00:15:01	    2790.5534	 (10/24)
GTR		00h:00:16:05	00h:00:16:07	    2812.2818	 (11/24)
F81+G		00h:00:17:03	00h:00:17:03	    2783.7708	 (12/24)
JC+I		00h:00:17:06	00h:00:17:06	    2828.3423	 (13/24)
SYM+G		00h:00:18:02	00h:00:18:03	    2765.9992	 (14/24)
K80+G		00h:00:19:04	00h:00:19:04	    2777.7960	 (15/24)
JC+G		00h:00:24:00	00h:00:24:00	    2819.0354	 (16/24)
JC+I+G		00h:00:24:07	00h:00:24:07	    2815.2863	 (17/24)
K80+I+G		00h:00:25:09	00h:00:25:09	    2774.5476	 (18/24)
F81+I+G		00h:00:27:09	00h:00:27:09	    2780.7226	 (19/24)
HKY+G		00h:00:28:01	00h:00:28:01	    2733.2961	 (20/24)
GTR+G		00h:00:28:05	00h:00:28:05	    2722.0895	 (21/24)
HKY+I+G		00h:00:41:08	00h:00:41:08	    2724.5810	 (22/24)
GTR+I+G		00h:00:46:08	00h:00:46:09	    2715.0429	 (23/24)
SYM+I+G		00h:00:51:08	00h:00:51:08	    2764.0654	 (24/24)
 
   Model = JC
   partition = 000000
   -lnL = 2892.4944
   K = 82 
 
   Model = JC+I
   partition = 000000
   -lnL = 2828.3423
   K = 83
   p-inv = 0.2580 
 
   Model = JC+G
   partition = 000000
   -lnL = 2819.0354
   K = 83
   gamma shape = 0.9400 
 
   Model = JC+I+G
   partition = 000000
   -lnL = 2815.2863
   K = 84
   p-inv = 0.1950
   gamma shape = 2.3470 
 
   Model = F81
   partition = 000000
   -lnL = 2861.5261
   K = 85
   freqA = 0.3628 
   freqC = 0.1688 
   freqG = 0.2214 
   freqT = 0.2470  
 
   Model = F81+I
   partition = 000000
   -lnL = 2790.5534
   K = 86
   freqA = 0.3829 
   freqC = 0.1613 
   freqG = 0.2018 
   freqT = 0.2540 
   p-inv = 0.2610 
 
   Model = F81+G
   partition = 000000
   -lnL = 2783.7708
   K = 86
   freqA = 0.3791 
   freqC = 0.1660 
   freqG = 0.2139 
   freqT = 0.2410 
   gamma shape = 0.8720 
 
   Model = F81+I+G
   partition = 000000
   -lnL = 2780.7226
   K = 87
   freqA = 0.3829 
   freqC = 0.1643 
   freqG = 0.2098 
   freqT = 0.2429 
   p-inv = 0.2090
   gamma shape = 2.4160 
 
   Model = K80
   partition = 010010
   -lnL = 2856.7710
   K = 83
   kappa = 2.2016 (ti/tv = 1.1008) 
 
   Model = K80+I
   partition = 010010
   -lnL = 2788.8016
   K = 84
   kappa = 2.4437 (ti/tv = 1.2218)
   p-inv = 0.2620 
 
   Model = K80+G
   partition = 010010
   -lnL = 2777.7960
   K = 84
   kappa = 2.5199 (ti/tv = 1.2600)
   gamma shape = 0.8610 
 
   Model = K80+I+G
   partition = 010010
   -lnL = 2774.5476
   K = 85
   kappa = 2.4980 (ti/tv = 1.2490)
   p-inv = 0.1910
   gamma shape = 2.0180 
 
   Model = HKY
   partition = 010010
   -lnL = 2827.3797
   K = 86
   freqA = 0.3701 
   freqC = 0.1631 
   freqG = 0.2056 
   freqT = 0.2613 
   kappa = 2.3964 (ti/tv = 1.1643) 
 
   Model = HKY+I
   partition = 010010
   -lnL = 2738.0139
   K = 87
   freqA = 0.3939 
   freqC = 0.1490 
   freqG = 0.1817 
   freqT = 0.2755 
   kappa = 3.0756 (ti/tv = 1.4175)
   p-inv = 0.2650 
 
   Model = HKY+G
   partition = 010010
   -lnL = 2733.2960
   K = 87
   freqA = 0.3832 
   freqC = 0.1576 
   freqG = 0.1927 
   freqT = 0.2665 
   kappa = 2.8985 (ti/tv = 1.3748)
   gamma shape = 0.8160 
 
   Model = HKY+I+G
   partition = 010010
   -lnL = 2724.5810
   K = 88
   freqA = 0.3937 
   freqC = 0.1521 
   freqG = 0.1844 
   freqT = 0.2699 
   kappa = 3.1020 (ti/tv = 1.4451)
   p-inv = 0.2320
   gamma shape = 2.8370 
 
   Model = SYM
   partition = 012345
   -lnL = 2845.9041
   K = 87
   R(a) [AC] =  1.7526
   R(b) [AG] =  3.7803
   R(c) [AT] =  2.1161
   R(d) [CG] =  1.1275
   R(e) [CT] =  2.9742
   R(f) [GT] =  1.0000 
 
   Model = SYM+I
   partition = 012345
   -lnL = 2782.0848
   K = 88
   R(a) [AC] =  1.6914
   R(b) [AG] =  4.1244
   R(c) [AT] =  1.6760
   R(d) [CG] =  1.3528
   R(e) [CT] =  2.8772
   R(f) [GT] =  1.0000
   p-inv = 0.2600 
 
   Model = SYM+G
   partition = 012345
   -lnL = 2765.9992
   K = 88
   R(a) [AC] =  2.0565
   R(b) [AG] =  4.9365
   R(c) [AT] =  2.1309
   R(d) [CG] =  1.0059
   R(e) [CT] =  2.9859
   R(f) [GT] =  1.0000
   gamma shape = 0.8340 
 
   Model = SYM+I+G
   partition = 012345
   -lnL = 2764.0653
   K = 89
   R(a) [AC] =  1.9784
   R(b) [AG] =  4.7961
   R(c) [AT] =  2.0550
   R(d) [CG] =  1.0724
   R(e) [CT] =  2.9473
   R(f) [GT] =  1.0000
   p-inv = 0.1660
   gamma shape = 1.6420 
 
   Model = GTR
   partition = 012345
   -lnL = 2812.2818
   K = 90
   freqA = 0.3628 
   freqC = 0.1445 
   freqG = 0.2145 
   freqT = 0.2783 
   R(a) [AC] =  2.3464
   R(b) [AG] =  3.5125
   R(c) [AT] =  1.4484
   R(d) [CG] =  1.6276
   R(e) [CT] =  4.0725
   R(f) [GT] =  1.0000 
 
   Model = GTR+I
   partition = 012345
   -lnL = 2727.2503
   K = 91
   freqA = 0.3934 
   freqC = 0.1353 
   freqG = 0.1800 
   freqT = 0.2913 
   R(a) [AC] =  1.9704
   R(b) [AG] =  3.7955
   R(c) [AT] =  0.8564
   R(d) [CG] =  1.7578
   R(e) [CT] =  3.6566
   R(f) [GT] =  1.0000
   p-inv = 0.2610 
 
   Model = GTR+G
   partition = 012345
   -lnL = 2722.0895
   K = 91
   freqA = 0.3811 
   freqC = 0.1343 
   freqG = 0.1903 
   freqT = 0.2944 
   R(a) [AC] =  2.5427
   R(b) [AG] =  4.4151
   R(c) [AT] =  0.8792
   R(d) [CG] =  1.6859
   R(e) [CT] =  4.2096
   R(f) [GT] =  1.0000
   gamma shape = 0.7500 
 
   Model = GTR+I+G
   partition = 012345
   -lnL = 2715.0429
   K = 92
   freqA = 0.3907 
   freqC = 0.1308 
   freqG = 0.1797 
   freqT = 0.2987 
   R(a) [AC] =  2.2623
   R(b) [AG] =  4.1790
   R(c) [AT] =  0.8010
   R(d) [CG] =  1.8698
   R(e) [CT] =  3.9153
   R(f) [GT] =  1.0000
   p-inv = 0.2340
   gamma shape = 2.9300 
 
  Best-fit models should be reoptimized for comparison with unconstrained likelihood
 
Computation of likelihood scores completed. It took 00h:00:51:08.
 


---------------------------------------------------------------
*                                                             *
*             AKAIKE INFORMATION CRITERION (AIC)              *
*                                                             *
---------------------------------------------------------------
 
 Model selected: 
   Model = GTR+I+G
   partition = 012345
   -lnL = 2715.0429
   K = 92
   freqA = 0.3907 
   freqC = 0.1308 
   freqG = 0.1797 
   freqT = 0.2987 
   R(a) [AC] =  2.2623
   R(b) [AG] =  4.1790
   R(c) [AT] =  0.8010
   R(d) [CG] =  1.8698
   R(e) [CT] =  3.9153
   R(f) [GT] =  1.0000
   p-inv = 0.2340
   gamma shape = 2.9300 
 
Tree for the best AIC model = (Chlorokybus_atmophyticus:0.30697084,Mesostigma_viride:0.55106018,(((Sphagnum_palustre:0.03103023,((Bartramia_pomiformis:0.00389074,(Funaria_hygrometrica:0.00000001,(Physcomitrella_patens:0.00000001,((Orthotrichum_stellatum:0.00000001,Ulota_hutchinsiae:0.00000001):0.00824719,(Ptychomnion_cygnisetum:0.02095591,(Anomodon_rugelii:0.00000001,(Climacium_americanum:0.00393977,Hypnum_imponens:0.00393774):0.00000001):0.00352966):0.01269721):0.00826926):0.00000001):0.00845456):0.01749935,(Atrichum_angustatum:0.02837569,(Buxbaumia_aphylla:0.07779088,((Pleurozia_purpurea:0.02000814,(Treubia_lacunosa:0.01203091,Marchantia_polymorpha:0.00000028):0.00000024):0.03739435,(Huperzia_squarrosa:0.12145887,Tetraphis_pellucida:0.01389614):0.01390832):0.00000030):0.00347344):0.00870802):0.01028523):0.02598452,((Chara_vulgaris:0.00981679,Nitella_hyalina:0.00443738):0.06755068,(Chaetosphaeridium_globosum:0.43272515,Roya_obtusa:0.42126717):0.05121313):0.07296654):0.06643351,(Cycas_taitungensis:0.08913482,(Amborella_trichopoda|rps19:0.08819835,((Phoenix_dactylifera:0.00000018,(-pTriticum_aestivum:0.02027548,(Oryza_sativa_Indica_Group:0.00000001,(Oryza_sativa_Japonica_Group:0.00000001,Oryza_rufipogon:0.00000002):0.00000020):0.00601023):0.03004539):0.03988545,(Liriodendron_tulipifera:0.01500415,(((Nelumbo_nucifera:0.01145755,Vitis_vinifera:0.00379041):0.00364100,(Vaccinium_macrocarpon:0.01507472,(Nicotiana_tabacum:0.01146977,(Asclepias_syriaca:0.01159458,Rhazya_stricta:0.00000033):0.00373892):0.00750696):0.00000015):0.00366604,(Batis_maritima:0.01518707,((Citrullus_lanatus:0.00757046,Cucurbita_pepo:0.00000023):0.02690896,(Carica_papaya:0.01459065,Ricinus_communis:0.12583715):0.01257717):0.00000018):0.00380071):0.01937419):0.00766863):0.00147499):0.03553917):0.21869353):0.23340004);
 
 
* AIC MODEL SELECTION : Selection uncertainty
 
Model             -lnL    K      AIC       delta       weight   cumWeight
------------------------------------------------------------------------- 
GTR+I+G     2715.04293   92  5614.085860   0.000000    0.993724   0.993724 
HKY+I+G     2724.58104   88  5625.162080  11.076220    0.003909   0.997634 
GTR+G       2722.08951   91  5626.179020  12.093160    0.002351   0.999985 
GTR+I       2727.25029   91  5636.500580  22.414720   1.35e-005   0.999998 
HKY+G       2733.29605   87  5640.592100  26.506240   1.74e-006   1.000000 
HKY+I       2738.01390   87  5650.027800  35.941940   1.56e-008   1.000000 
SYM+I+G     2764.06535   89  5706.130700  92.044840   1.02e-020   1.000000 
SYM+G       2765.99918   88  5707.998360  93.912500   4.02e-021   1.000000 
K80+I+G     2774.54762   85  5719.095240  105.009380   1.57e-023   1.000000 
K80+G       2777.79604   84  5723.592080  109.506220   1.65e-024   1.000000 
F81+I+G     2780.72259   87  5735.445180  121.359320   4.41e-027   1.000000 
F81+G       2783.77077   86  5739.541540  125.455680   5.69e-028   1.000000 
SYM+I       2782.08484   88  5740.169680  126.083820   4.15e-028   1.000000 
K80+I       2788.80161   84  5745.603220  131.517360   2.75e-029   1.000000 
F81+I       2790.55335   86  5753.106700  139.020840   6.45e-031   1.000000 
JC+I+G      2815.28626   84  5798.572520  184.486660   8.64e-041   1.000000 
JC+G        2819.03544   83  5804.070880  189.985020   5.53e-042   1.000000 
GTR         2812.28181   90  5804.563620  190.477760   4.32e-042   1.000000 
JC+I        2828.34232   83  5822.684640  208.598780   5.02e-046   1.000000 
HKY         2827.37971   86  5826.759420  212.673560   6.54e-047   1.000000 
SYM         2845.90405   87  5865.808100  251.722240   2.17e-055   1.000000 
K80         2856.77102   83  5879.542040  265.456180   2.26e-058   1.000000 
F81         2861.52611   85  5893.052220  278.966360   2.63e-061   1.000000 
JC          2892.49438   82  5948.988760  334.902900   1.88e-073   1.000000
-------------------------------------------------------------------------
-lnL:	negative log likelihod
 K:	number of estimated parameters
 AIC:	Akaike Information Criterion
 delta:	AIC difference
 weight:	AIC weight
 cumWeight:	cumulative AIC weight
 
 
* AIC MODEL SELECTION : Confidence interval
 
There are 24 models in the 100% confidence interval: [ GTR+I+G HKY+I+G GTR+G GTR+I HKY+G HKY+I SYM+I+G SYM+G K80+I+G K80+G F81+I+G F81+G SYM+I K80+I F81+I JC+I+G JC+G GTR JC+I HKY SYM K80 F81 JC ] 
 
 
* AIC MODEL SELECTION : Best Model's command line
 
phyml  -i /tmp/jmodeltest2878582936244533481.phy -d nt -n 1 -b 0 --run_id GTR+I+G -m 012345 -f m -v e -c 4 -a e --no_memory_check -o tlr -s SPR
 
 
 
---------------------------------------------------------------
*                                                             *
*                    MODEL AVERAGED PHYLOGENY                 *
*                                                             *
---------------------------------------------------------------
 
Selection criterion: . . . . AIC
Confidence interval: . . . . 1.00
Consensus type:. . . . . . . 50% majority rule
 
 
Using 24 models in the 1.00 confidence interval = GTR+I+G HKY+I+G GTR+G GTR+I HKY+G HKY+I SYM+I+G SYM+G K80+I+G K80+G F81+I+G F81+G SYM+I K80+I F81+I JC+I+G JC+G GTR JC+I HKY SYM K80 F81 JC  
 
Species in order:
 
    1. Chlorokybus_atmophyticus
    2. Mesostigma_viride
    3. Sphagnum_palustre
    4. Bartramia_pomiformis
    5. Funaria_hygrometrica
    6. Physcomitrella_patens
    7. Orthotrichum_stellatum
    8. Ulota_hutchinsiae
    9. Ptychomnion_cygnisetum
    10. Anomodon_rugelii
    11. Climacium_americanum
    12. Hypnum_imponens
    13. Atrichum_angustatum
    14. Buxbaumia_aphylla
    15. Pleurozia_purpurea
    16. Treubia_lacunosa
    17. Marchantia_polymorpha
    18. Huperzia_squarrosa
    19. Tetraphis_pellucida
    20. Chara_vulgaris
    21. Nitella_hyalina
    22. Chaetosphaeridium_globosum
    23. Roya_obtusa
    24. Cycas_taitungensis
    25. Amborella_trichopoda|rps19
    26. Phoenix_dactylifera
    27. -pTriticum_aestivum
    28. Oryza_sativa_Indica_Group
    29. Oryza_sativa_Japonica_Group
    30. Oryza_rufipogon
    31. Liriodendron_tulipifera
    32. Nelumbo_nucifera
    33. Vitis_vinifera
    34. Vaccinium_macrocarpon
    35. Nicotiana_tabacum
    36. Asclepias_syriaca
    37. Rhazya_stricta
    38. Batis_maritima
    39. Citrullus_lanatus
    40. Cucurbita_pepo
    41. Carica_papaya
    42. Ricinus_communis
 
Bipartitions included in the consensus tree
 
    123456789111111111122222222223333333333444
             012345678901234567890123456789012
    ****************************************** ( 1.0 )
    --**************************************** ( 1.0 )
    --*********************------------------- ( 0.99374 )
    --*****************----------------------- ( 0.99374 )
    ---****************----------------------- ( 0.99374 )
    ---*********------------------------------ ( 1.0 )
    ----********------------------------------ ( 1.0 )
    -----*******------------------------------ ( 0.99999 )
    ------******------------------------------ ( 1.0 )
    ------**---------------------------------- ( 1.0 )
    --------****------------------------------ ( 1.0 )
    ---------***------------------------------ ( 1.0 )
    ----------**------------------------------ ( 0.99999 )
    ------------*******----------------------- ( 0.99374 )
    -------------******----------------------- ( 0.99374 )
    --------------*****----------------------- ( 0.99373 )
    --------------***------------------------- ( 1.0 )
    ---------------**------------------------- ( 1.0 )
    -----------------**----------------------- ( 0.99373 )
    -------------------****------------------- ( 1.0 )
    -------------------**--------------------- ( 1.0 )
    ---------------------**------------------- ( 1.0 )
    -----------------------******************* ( 1.0 )
    ------------------------****************** ( 1.0 )
    -------------------------***************** ( 0.99609 )
    -------------------------*****------------ ( 1.0 )
    --------------------------****------------ ( 1.0 )
    ---------------------------***------------ ( 1.0 )
    ----------------------------**------------ ( 1.0 )
    ------------------------------************ ( 1.0 )
    -------------------------------*********** ( 1.0 )
    -------------------------------******----- ( 1.0 )
    -------------------------------**--------- ( 0.99765 )
    ---------------------------------****----- ( 0.99765 )
    ----------------------------------***----- ( 1.0 )
    -----------------------------------**----- ( 1.0 )
    -------------------------------------***** ( 1.0 )
    --------------------------------------**** ( 0.99764 )
    --------------------------------------**-- ( 1.0 )
    ----------------------------------------** ( 1.0 )

 
                                 +-42 Tetraphis_pellucida
                              +-74
                              |  +----41 Huperzia_squarrosa
                           +-75
                           |  |     +-40 Marchantia_polymorpha
                           |  |  +-72
                           |  |  |  +-39 Treubia_lacunosa
                           |  +-73
                           |     +-38 Pleurozia_purpurea
                        +-76
                        |  +--37 Buxbaumia_aphylla
                     +-77
                     |  +-36 Atrichum_angustatum
                  +-78
                  |  |              +-35 Ulota_hutchinsiae
                  |  |           +-67
                  |  |           |  +-34 Orthotrichum_stellatum
                  |  |        +-68
                  |  |        |  |        +-33 Hypnum_imponens
                  |  |        |  |     +-64
                  |  |        |  |     |  +-32 Climacium_americanum
                  |  |        |  |  +-65
                  |  |        |  |  |  +-31 Anomodon_rugelii
                  |  |        |  +-66
                  |  |        |     +-30 Ptychomnion_cygnisetum
                  |  |     +-69
                  |  |     |  +-29 Physcomitrella_patens
                  |  |  +-70
                  |  |  |  +-28 Funaria_hygrometrica
                  |  +-71
                  |     +-27 Bartramia_pomiformis
               +-79
               |  +-26 Sphagnum_palustre
            +-80
            |  |     +--------------------25 Roya_obtusa
            |  |  +-62
            |  |  |  +--------------------24 Chaetosphaeridium_globosum
            |  +-63
            |     |  +-23 Nitella_hyalina
            |     +-61
            |        +-22 Chara_vulgaris
+----------81
|           |                            +-21 Vitis_vinifera
|           |                         +-54
|           |                         |  +-20 Nelumbo_nucifera
|           |                      +-55
|           |                      |  |        +-19 Rhazya_stricta
|           |                      |  |     +-51
|           |                      |  |     |  +-18 Asclepias_syriaca
|           |                      |  |  +-52
|           |                      |  |  |  +-17 Nicotiana_tabacum
|           |                      |  +-53
|           |                      |     +-16 Vaccinium_macrocarpon
|           |                   +-56
|           |                   |  |        +----15 Ricinus_communis
|           |                   |  |     +-48
|           |                   |  |     |  +-14 Carica_papaya
|           |                   |  |  +-49
|           |                   |  |  |  |  +-13 Cucurbita_pepo
|           |                   |  |  |  +-47
|           |                   |  |  |     +-12 Citrullus_lanatus
|           |                   |  +-50
|           |                   |     +-11 Batis_maritima
|           |                +-57
|           |                |  +-10 Liriodendron_tulipifera
|           |             +-58
|           |             |  |           +--9 Oryza_rufipogon
|           |             |  |        +-43
|           |             |  |        |  +--8 Oryza_sativa_Japonica_Group
|           |             |  |     +-44
|           |             |  |     |  +--7 Oryza_sativa_Indica_Group
|           |             |  |  +-45
|           |             |  |  |  +--6 -pTriticum_aestivum
|           |             |  +-46
|           |             |     +--5 Phoenix_dactylifera
|           |          +-59
|           |          |  +---4 Amborella_trichopoda|rps19
|           +---------60
|                      +---3 Cycas_taitungensis
|
+----------------------------2 Mesostigma_viride
|
+---------------1 Chlorokybus_atmophyticus

 
(Chlorokybus_atmophyticus:0.3069708400,Mesostigma_viride:0.5510601800,((Cycas_taitungensis:0.0891348200,(Amborella_trichopoda|rps19:0.0881983500,((Phoenix_dactylifera:0.0000001800,(-pTriticum_aestivum:0.0202754800,(Oryza_sativa_Indica_Group:0.0000000100,(Oryza_sativa_Japonica_Group:0.0000000100,Oryza_rufipogon:0.0000000200):1.0000:0.0000002000):1.0000:0.0060102300):1.0000:0.0300453900):1.0000:0.0398854500,(Liriodendron_tulipifera:0.0150041500,((Batis_maritima:0.0151870700,((Citrullus_lanatus:0.0075704600,Cucurbita_pepo:0.0000002300):1.0000:0.0269089600,(Carica_papaya:0.0145906500,Ricinus_communis:0.1258371500):1.0000:0.0125771700):0.9976:0.0000001800):1.0000:0.0038007100,((Vaccinium_macrocarpon:0.0150747200,(Nicotiana_tabacum:0.0114697700,(Asclepias_syriaca:0.0115945800,Rhazya_stricta:0.0000003300):1.0000:0.0037389200):1.0000:0.0075069600):0.9976:0.0000001500,(Nelumbo_nucifera:0.0114575500,Vitis_vinifera:0.0037904100):0.9976:0.0036410000):1.0000:0.0036660400):1.0000:0.0193741900):1.0000:0.0076686300):0.9961:0.0014749900):1.0000:0.0355391700):1.0000:0.2186935300,(((Chara_vulgaris:0.0098167900,Nitella_hyalina:0.0044373800):1.0000:0.0675506800,(Chaetosphaeridium_globosum:0.4327251500,Roya_obtusa:0.4212671700):1.0000:0.0512131300):1.0000:0.0729665400,(Sphagnum_palustre:0.0310302300,((Bartramia_pomiformis:0.0038907400,(Funaria_hygrometrica:0.0000000100,(Physcomitrella_patens:0.0000000100,((Ptychomnion_cygnisetum:0.0209559100,(Anomodon_rugelii:0.0000000100,(Climacium_americanum:0.0039397700,Hypnum_imponens:0.0039377400):1.0000:0.0000000100):1.0000:0.0035296600):1.0000:0.0126972100,(Orthotrichum_stellatum:0.0000000100,Ulota_hutchinsiae:0.0000000100):1.0000:0.0082471900):1.0000:0.0082692600):1.0000:0.0000000100):1.0000:0.0084545600):1.0000:0.0174993500,(Atrichum_angustatum:0.0283756900,(Buxbaumia_aphylla:0.0777908800,((Pleurozia_purpurea:0.0200081400,(Treubia_lacunosa:0.0120309100,Marchantia_polymorpha:0.0000002800):1.0000:0.0000002400):1.0000:0.0373943500,(Huperzia_squarrosa:0.1214588700,Tetraphis_pellucida:0.0138961400):0.9937:0.0139083200):0.9937:0.0000003000):0.9937:0.0034734400):0.9937:0.0087080200):0.9937:0.0102852300):0.9937:0.0259845200):0.9937:0.0664335100):1.0000:0.2334000400);
 
Note: this tree is unrooted. Branch lengths are the expected number of substitutions per site. Labels next to parentheses represent phylogenetic uncertainty due to model selection (see documentation)


---------------------------------------------------------------
*                                                             *
*             BAYESIAN INFORMATION CRITERION (BIC)            *
*                                                             *
---------------------------------------------------------------
 
 Sample size: 261.0
 
 Model selected: 
   Model = HKY+I+G
   partition = 010010
   -lnL = 2724.5810
   K = 88
   freqA = 0.3937 
   freqC = 0.1521 
   freqG = 0.1844 
   freqT = 0.2699 
   kappa = 3.1020 (ti/tv = 1.4451)
   p-inv = 0.2320
   gamma shape = 2.8370 
 
Tree for the best BIC model = (Chlorokybus_atmophyticus:0.30788163,Mesostigma_viride:0.51610442,(Huperzia_squarrosa:0.05257150,(Tetraphis_pellucida:0.01377867,((Pleurozia_purpurea:0.01997938,(Treubia_lacunosa:0.01197928,Marchantia_polymorpha:0.00000028):0.00000025):0.03734089,(Buxbaumia_aphylla:0.07766792,(Atrichum_angustatum:0.02854578,((Bartramia_pomiformis:0.00386009,(Funaria_hygrometrica:0.00000001,(Physcomitrella_patens:0.00000001,((Ulota_hutchinsiae:0.00000001,Orthotrichum_stellatum:0.00000014):0.00818127,(Ptychomnion_cygnisetum:0.02096008,(Anomodon_rugelii:0.00000001,(Climacium_americanum:0.00392827,Hypnum_imponens:0.00392606):0.00000001):0.00349247):0.01264608):0.00816337):0.00000001):0.00831133):0.01721487,(Sphagnum_palustre:0.02884717,((Cycas_taitungensis:0.09786781,((Phoenix_dactylifera:0.00000028,(-pTriticum_aestivum:0.01963335,(Oryza_sativa_Indica_Group:0.00000001,(Oryza_sativa_Japonica_Group:0.00000001,Oryza_rufipogon:0.00000002):0.00000020):0.00670130):0.03000157):0.04022552,(Amborella_trichopoda|rps19:0.08946065,(Liriodendron_tulipifera:0.01522816,(((Nelumbo_nucifera:0.01154513,Vitis_vinifera:0.00384400):0.00366351,(Vaccinium_macrocarpon:0.01522619,(Nicotiana_tabacum:0.01154738,(Asclepias_syriaca:0.01157546,Rhazya_stricta:0.00000033):0.00374656):0.00757342):0.00000015):0.00371486,(Batis_maritima:0.01526966,((Citrullus_lanatus:0.00762608,Cucurbita_pepo:0.00000023):0.02695765,(Carica_papaya:0.01456185,Ricinus_communis:0.12473243):0.01254750):0.00000018):0.00381490):0.01952604):0.00762657):0.00000022):0.03115741):0.27056662,((Chara_vulgaris:0.00942918,Nitella_hyalina:0.00458447):0.06210660,(Roya_obtusa:0.38274531,Chaetosphaeridium_globosum:0.42314023):0.03823440):0.06300912):0.04092733):0.01254006):0.00887415):0.00347093):0.00000030):0.01417093):0.06778215):0.24570681);
 
 
* BIC MODEL SELECTION : Selection uncertainty
 
Model             -lnL    K      BIC       delta       weight   cumWeight
------------------------------------------------------------------------- 
HKY+I+G     2724.58104   88  5938.839876   0.000000    0.826930   0.826930 
GTR+I+G     2715.04293   92  5942.021737   3.181862    0.168475   0.995405 
GTR+G       2722.08951   91  5950.550377  11.710501    0.002369   0.997774 
HKY+G       2733.29605   87  5950.705375  11.865500    0.002192   0.999967 
HKY+I       2738.01390   87  5960.141075  21.301200   1.96e-005   0.999986 
GTR+I       2727.25029   91  5960.871937  22.032061   1.36e-005   1.000000 
SYM+G       2765.99918   88  6021.676156  82.836280   8.51e-019   1.000000 
K80+I+G     2774.54762   85  6022.079475  83.239599   6.95e-019   1.000000 
K80+G       2777.79604   84  6023.011794  84.171918   4.36e-019   1.000000 
SYM+I+G     2764.06535   89  6023.373016  84.533140   3.64e-019   1.000000 
K80+I       2788.80161   84  6045.022934  106.183058   7.25e-024   1.000000 
F81+I+G     2780.72259   87  6045.558455  106.718580   5.54e-024   1.000000 
F81+G       2783.77077   86  6046.090295  107.250419   4.25e-024   1.000000 
SYM+I       2782.08484   88  6053.847476  115.007600   8.79e-026   1.000000 
F81+I       2790.55335   86  6059.655455  120.815579   4.82e-027   1.000000 
JC+I+G      2815.28626   84  6097.992234  159.152358   2.28e-035   1.000000 
JC+G        2819.03544   83  6099.926074  161.086198   8.67e-036   1.000000 
JC+I        2828.34232   83  6118.539834  179.699958   7.87e-040   1.000000 
GTR         2812.28181   90  6125.370457  186.530581   2.59e-041   1.000000 
HKY         2827.37971   86  6133.308175  194.468299   4.89e-043   1.000000 
K80         2856.77102   83  6175.397234  236.557358   3.55e-052   1.000000 
SYM         2845.90405   87  6175.921375  237.081500   2.73e-052   1.000000 
F81         2861.52611   85  6196.036455  257.196579   1.17e-056   1.000000 
JC          2892.49438   82  6241.279433  302.439558   1.75e-066   1.000000
-------------------------------------------------------------------------
-lnL:	negative log likelihod
K:	number of estimated parameters
BIC:	Bayesian Information Criterion
delta:	BIC difference
weight:	BIC weight
cumWeight:	cumulative BIC weight
 
 
* BIC MODEL SELECTION : Confidence interval
 
There are 24 models in the 100% confidence interval: [ HKY+I+G GTR+I+G GTR+G HKY+G HKY+I GTR+I SYM+G K80+I+G K80+G SYM+I+G K80+I F81+I+G F81+G SYM+I F81+I JC+I+G JC+G JC+I GTR HKY K80 SYM F81 JC ] 
 
 
* BIC MODEL SELECTION : Best Model's command line
 
phyml  -i /tmp/jmodeltest2878582936244533481.phy -d nt -n 1 -b 0 --run_id HKY+I+G -m 010010 -f m -v e -c 4 -a e --no_memory_check -o tlr -s SPR
 
 
 
---------------------------------------------------------------
*                                                             *
*                    MODEL AVERAGED PHYLOGENY                 *
*                                                             *
---------------------------------------------------------------
 
Selection criterion: . . . . BIC
Confidence interval: . . . . 1.00
Consensus type:. . . . . . . 50% majority rule
 
 
Using 24 models in the 1.00 confidence interval = HKY+I+G GTR+I+G GTR+G HKY+G HKY+I GTR+I SYM+G K80+I+G K80+G SYM+I+G K80+I F81+I+G F81+G SYM+I F81+I JC+I+G JC+G JC+I GTR HKY K80 SYM F81 JC  
 
Species in order:
 
    1. Chlorokybus_atmophyticus
    2. Mesostigma_viride
    3. Huperzia_squarrosa
    4. Tetraphis_pellucida
    5. Pleurozia_purpurea
    6. Treubia_lacunosa
    7. Marchantia_polymorpha
    8. Buxbaumia_aphylla
    9. Atrichum_angustatum
    10. Bartramia_pomiformis
    11. Funaria_hygrometrica
    12. Physcomitrella_patens
    13. Ulota_hutchinsiae
    14. Orthotrichum_stellatum
    15. Ptychomnion_cygnisetum
    16. Anomodon_rugelii
    17. Climacium_americanum
    18. Hypnum_imponens
    19. Sphagnum_palustre
    20. Cycas_taitungensis
    21. Phoenix_dactylifera
    22. -pTriticum_aestivum
    23. Oryza_sativa_Indica_Group
    24. Oryza_sativa_Japonica_Group
    25. Oryza_rufipogon
    26. Amborella_trichopoda|rps19
    27. Liriodendron_tulipifera
    28. Nelumbo_nucifera
    29. Vitis_vinifera
    30. Vaccinium_macrocarpon
    31. Nicotiana_tabacum
    32. Asclepias_syriaca
    33. Rhazya_stricta
    34. Batis_maritima
    35. Citrullus_lanatus
    36. Cucurbita_pepo
    37. Carica_papaya
    38. Ricinus_communis
    39. Chara_vulgaris
    40. Nitella_hyalina
    41. Roya_obtusa
    42. Chaetosphaeridium_globosum
 
Bipartitions included in the consensus tree
 
    123456789111111111122222222223333333333444
             012345678901234567890123456789012
    ****************************************** ( 1.0 )
    --**************************************** ( 0.99999 )
    ---*************************************** ( 0.8293 )
    ----************************************** ( 0.82694 )
    ----***----------------------------------- ( 1.0 )
    -----**----------------------------------- ( 0.99999 )
    -------*********************************** ( 0.82694 )
    --------********************************** ( 0.82694 )
    ---------********************************* ( 0.82694 )
    ---------*********------------------------ ( 0.99779 )
    ----------********------------------------ ( 0.99779 )
    -----------*******------------------------ ( 0.99778 )
    ------------******------------------------ ( 0.99779 )
    ------------**---------------------------- ( 0.99781 )
    --------------****------------------------ ( 1.0 )
    ---------------***------------------------ ( 1.0 )
    ----------------**------------------------ ( 0.99997 )
    ------------------************************ ( 0.82913 )
    -------------------*********************** ( 0.82913 )
    -------------------*******************---- ( 1.0 )
    --------------------******************---- ( 1.0 )
    --------------------*****----------------- ( 1.0 )
    ---------------------****----------------- ( 1.0 )
    ----------------------***----------------- ( 1.0 )
    -----------------------**----------------- ( 0.99999 )
    -------------------------*************---- ( 0.82694 )
    --------------------------************---- ( 1.0 )
    ---------------------------***********---- ( 1.0 )
    ---------------------------******--------- ( 1.0 )
    ---------------------------**------------- ( 0.99544 )
    -----------------------------****--------- ( 0.99544 )
    ------------------------------***--------- ( 1.0 )
    -------------------------------**--------- ( 1.0 )
    ---------------------------------*****---- ( 1.0 )
    ----------------------------------****---- ( 0.9976 )
    ----------------------------------**------ ( 1.0 )
    ------------------------------------**---- ( 1.0 )
    --------------------------------------**** ( 1.0 )
    --------------------------------------**-- ( 1.0 )
    ----------------------------------------** ( 1.0 )

 
                                       +-42 Nitella_hyalina
                                    +-72
                                    |  +-41 Chara_vulgaris
                                 +-73
                                 |  |  +--------------------40 Chaetosphaeridium_globosum
                                 |  +-71
                                 |     +------------------39 Roya_obtusa
                              +-74
                              |  |                                  +----38 Ricinus_communis
                              |  |                               +-63
                              |  |                               |  +-37 Carica_papaya
                              |  |                            +-64
                              |  |                            |  |  +-36 Cucurbita_pepo
                              |  |                            |  +-62
                              |  |                            |     +-35 Citrullus_lanatus
                              |  |                         +-65
                              |  |                         |  +-34 Batis_maritima
                              |  |                      +-66
                              |  |                      |  |     +-33 Vitis_vinifera
                              |  |                      |  |  +-60
                              |  |                      |  |  |  +-32 Nelumbo_nucifera
                              |  |                      |  +-61
                              |  |                      |     |        +-31 Rhazya_stricta
                              |  |                      |     |     +-57
                              |  |                      |     |     |  +-30 Asclepias_syriaca
                              |  |                      |     |  +-58
                              |  |                      |     |  |  +-29 Nicotiana_tabacum
                              |  |                      |     +-59
                              |  |                      |        +-28 Vaccinium_macrocarpon
                              |  |                   +-67
                              |  |                   |  +-27 Liriodendron_tulipifera
                              |  |                +-68
                              |  |                |  +--26 Amborella_trichopoda|rps19
                              |  |             +-69
                              |  |             |  |           +-25 Oryza_rufipogon
                              |  |             |  |        +-53
                              |  |             |  |        |  +-24 Oryza_sativa_Japonica_Group
                              |  |             |  |     +-54
                              |  |             |  |     |  +-23 Oryza_sativa_Indica_Group
                              |  |             |  |  +-55
                              |  |             |  |  |  +-22 -pTriticum_aestivum
                              |  |             |  +-56
                              |  |             |     +-21 Phoenix_dactylifera
                              |  +------------70
                              |                +---20 Cycas_taitungensis
                           +-75
                           |  +-19 Sphagnum_palustre
                        +-76
                        |  |              +-18 Orthotrichum_stellatum
                        |  |           +-48
                        |  |           |  +-17 Ulota_hutchinsiae
                        |  |        +-49
                        |  |        |  |        +-16 Hypnum_imponens
                        |  |        |  |     +-45
                        |  |        |  |     |  +-15 Climacium_americanum
                        |  |        |  |  +-46
                        |  |        |  |  |  +-14 Anomodon_rugelii
                        |  |        |  +-47
                        |  |        |     +-13 Ptychomnion_cygnisetum
                        |  |     +-50
                        |  |     |  +-12 Physcomitrella_patens
                        |  |  +-51
                        |  |  |  +-11 Funaria_hygrometrica
                        |  +-52
                        |     +-10 Bartramia_pomiformis
                     +-77
                     |  +--9 Atrichum_angustatum
                  +-78
                  |  +---8 Buxbaumia_aphylla
               +-79
               |  |     +--7 Marchantia_polymorpha
               |  |  +-43
               |  |  |  +--6 Treubia_lacunosa
               |  +-44
               |     +--5 Pleurozia_purpurea
            +-80
            |  +--4 Tetraphis_pellucida
+----------81
|           +--3 Huperzia_squarrosa
|
+--------------------------2 Mesostigma_viride
|
+---------------1 Chlorokybus_atmophyticus

 
(Chlorokybus_atmophyticus:0.3078816300,Mesostigma_viride:0.5161044200,(Huperzia_squarrosa:0.0525715000,(Tetraphis_pellucida:0.0137786700,((Pleurozia_purpurea:0.0199793800,(Treubia_lacunosa:0.0119792800,Marchantia_polymorpha:0.0000002800):1.0000:0.0000002500):1.0000:0.0373408900,(Buxbaumia_aphylla:0.0776679200,(Atrichum_angustatum:0.0285457800,((Bartramia_pomiformis:0.0038600900,(Funaria_hygrometrica:0.0000000100,(Physcomitrella_patens:0.0000000100,((Ptychomnion_cygnisetum:0.0209600800,(Anomodon_rugelii:0.0000000100,(Climacium_americanum:0.0039282700,Hypnum_imponens:0.0039260600):1.0000:0.0000000100):1.0000:0.0034924700):1.0000:0.0126460800,(Ulota_hutchinsiae:0.0000000100,Orthotrichum_stellatum:0.0000001400):0.9978:0.0081812700):0.9978:0.0081633700):0.9978:0.0000000100):0.9978:0.0083113300):0.9978:0.0172148700,(Sphagnum_palustre:0.0288471700,((Cycas_taitungensis:0.0978678100,((Phoenix_dactylifera:0.0000002800,(-pTriticum_aestivum:0.0196333500,(Oryza_sativa_Indica_Group:0.0000000100,(Oryza_sativa_Japonica_Group:0.0000000100,Oryza_rufipogon:0.0000000200):1.0000:0.0000002000):1.0000:0.0067013000):1.0000:0.0300015700):1.0000:0.0402255200,(Amborella_trichopoda|rps19:0.0894606500,(Liriodendron_tulipifera:0.0152281600,(((Vaccinium_macrocarpon:0.0152261900,(Nicotiana_tabacum:0.0115473800,(Asclepias_syriaca:0.0115754600,Rhazya_stricta:0.0000003300):1.0000:0.0037465600):1.0000:0.0075734200):0.9954:0.0000001500,(Nelumbo_nucifera:0.0115451300,Vitis_vinifera:0.0038440000):0.9954:0.0036635100):1.0000:0.0037148600,(Batis_maritima:0.0152696600,((Citrullus_lanatus:0.0076260800,Cucurbita_pepo:0.0000002300):1.0000:0.0269576500,(Carica_papaya:0.0145618500,Ricinus_communis:0.1247324300):1.0000:0.0125475000):0.9976:0.0000001800):1.0000:0.0038149000):1.0000:0.0195260400):1.0000:0.0076265700):0.8269:0.0000002200):1.0000:0.0311574100):1.0000:0.2705666200,((Roya_obtusa:0.3827453100,Chaetosphaeridium_globosum:0.4231402300):1.0000:0.0382344000,(Chara_vulgaris:0.0094291800,Nitella_hyalina:0.0045844700):1.0000:0.0621066000):1.0000:0.0630091200):0.8291:0.0409273300):0.8291:0.0125400600):0.8269:0.0088741500):0.8269:0.0034709300):0.8269:0.0000003000):0.8269:0.0141709300):0.8293:0.0677821500):1.0000:0.2457068100);
 
Note: this tree is unrooted. Branch lengths are the expected number of substitutions per site. Labels next to parentheses represent phylogenetic uncertainty due to model selection (see documentation)
 
 
 
---------------------------------------------------------------
*                                                             *
*                    SELECTION SUMMARY                        *
*                                                             *
---------------------------------------------------------------

::Optimized Topologies Summary::

There are 24 different topologies.

Topology Id: 1
	Rank	Weight		 RF	AvgEucl		VarEucl
AIC	  1	 99.37%		  0	0.00e+00	0.00e+00
BIC	  2	 16.85%		 16	8.77e-01	0.00e+00
Models supporting:   1
                     GTR+I+G 

Topology Id: 2
	Rank	Weight		 RF	AvgEucl		VarEucl
AIC	  2	  0.00%		 10	8.14e-01	0.00e+00
BIC	  5	  0.00%		 22	8.97e-01	0.00e+00
Models supporting:   1
                     GTR+I 

Topology Id: 3
	Rank	Weight		 RF	AvgEucl		VarEucl
AIC	  3	  0.00%		 12	8.55e-01	0.00e+00
BIC	  3	  0.00%		 18	8.18e-01	0.00e+00
Models supporting:   1
                     F81+I+G 

Topology Id: 4
	Rank	Weight		 RF	AvgEucl		VarEucl
AIC	  4	  0.00%		 14	8.39e-01	0.00e+00
BIC	  9	  0.00%		 28	8.42e-01	0.00e+00
Models supporting:   1
                     F81 

Topology Id: 5
	Rank	Weight		 RF	AvgEucl		VarEucl
AIC	  5	  0.39%		 16	8.77e-01	0.00e+00
BIC	  1	 82.69%		  0	0.00e+00	0.00e+00
Models supporting:   1
                     HKY+I+G 

Topology Id: 6
	Rank	Weight		 RF	AvgEucl		VarEucl
AIC	  6	  0.00%		 16	8.42e-01	0.00e+00
BIC	 12	  0.00%		 28	8.37e-01	0.00e+00
Models supporting:   1
                     SYM 

Topology Id: 7
	Rank	Weight		 RF	AvgEucl		VarEucl
AIC	  7	  0.00%		 16	8.68e-01	0.00e+00
BIC	 13	  0.00%		 28	8.59e-01	0.00e+00
Models supporting:   1
                     SYM+I+G 

Topology Id: 8
	Rank	Weight		 RF	AvgEucl		VarEucl
AIC	  8	  0.00%		 18	8.39e-01	0.00e+00
BIC	 15	  0.00%		 30	8.31e-01	0.00e+00
Models supporting:   1
                     JC 

Topology Id: 9
	Rank	Weight		 RF	AvgEucl		VarEucl
AIC	  9	  0.00%		 18	8.42e-01	0.00e+00
BIC	  8	  0.00%		 28	8.52e-01	0.00e+00
Models supporting:   1
                     JC+I+G 

Topology Id: 10
	Rank	Weight		 RF	AvgEucl		VarEucl
AIC	 10	  0.00%		 18	8.67e-01	0.00e+00
BIC	  6	  0.00%		 24	8.61e-01	0.00e+00
Models supporting:   1
                     F81+G 

Topology Id: 11
	Rank	Weight		 RF	AvgEucl		VarEucl
AIC	 11	  0.00%		 18	8.66e-01	0.00e+00
BIC	 19	  0.00%		 30	8.64e-01	0.00e+00
Models supporting:   1
                     SYM+G 

Topology Id: 12
	Rank	Weight		 RF	AvgEucl		VarEucl
AIC	 12	  0.00%		 20	8.55e-01	0.00e+00
BIC	 16	  0.00%		 30	8.51e-01	0.00e+00
Models supporting:   1
                     JC+G 

Topology Id: 13
	Rank	Weight		 RF	AvgEucl		VarEucl
AIC	 13	  0.00%		 20	8.36e-01	0.00e+00
BIC	 21	  0.00%		 32	8.38e-01	0.00e+00
Models supporting:   1
                     K80 

Topology Id: 14
	Rank	Weight		 RF	AvgEucl		VarEucl
AIC	 14	  0.00%		 20	8.57e-01	0.00e+00
BIC	 11	  0.00%		 28	8.66e-01	0.00e+00
Models supporting:   1
                     K80+I+G 

Topology Id: 15
	Rank	Weight		 RF	AvgEucl		VarEucl
AIC	 15	  0.24%		 20	9.24e-01	0.00e+00
BIC	  4	  0.24%		 20	9.53e-01	0.00e+00
Models supporting:   1
                     GTR+G 

Topology Id: 16
	Rank	Weight		 RF	AvgEucl		VarEucl
AIC	 16	  0.00%		 22	8.71e-01	0.00e+00
BIC	 17	  0.00%		 30	8.64e-01	0.00e+00
Models supporting:   1
                     K80+G 

Topology Id: 17
	Rank	Weight		 RF	AvgEucl		VarEucl
AIC	 17	  0.00%		 22	9.24e-01	0.00e+00
BIC	  7	  0.22%		 26	8.53e-01	0.00e+00
Models supporting:   1
                     HKY+G 

Topology Id: 18
	Rank	Weight		 RF	AvgEucl		VarEucl
AIC	 18	  0.00%		 24	8.44e-01	0.00e+00
BIC	 20	  0.00%		 32	8.34e-01	0.00e+00
Models supporting:   1
                     JC+I 

Topology Id: 19
	Rank	Weight		 RF	AvgEucl		VarEucl
AIC	 19	  0.00%		 24	8.68e-01	0.00e+00
BIC	 14	  0.00%		 28	8.08e-01	0.00e+00
Models supporting:   1
                     GTR 

Topology Id: 20
	Rank	Weight		 RF	AvgEucl		VarEucl
AIC	 20	  0.00%		 26	7.95e-01	0.00e+00
BIC	 10	  0.00%		 28	8.36e-01	0.00e+00
Models supporting:   1
                     F81+I 

Topology Id: 21
	Rank	Weight		 RF	AvgEucl		VarEucl
AIC	 21	  0.00%		 26	8.90e-01	0.00e+00
BIC	 22	  0.00%		 32	8.57e-01	0.00e+00
Models supporting:   1
                     K80+I 

Topology Id: 22
	Rank	Weight		 RF	AvgEucl		VarEucl
AIC	 22	  0.00%		 26	1.19e+00	0.00e+00
BIC	 24	  0.00%		 34	1.11e+00	0.00e+00
Models supporting:   1
                     HKY+I 

Topology Id: 23
	Rank	Weight		 RF	AvgEucl		VarEucl
AIC	 23	  0.00%		 26	8.23e-01	0.00e+00
BIC	 18	  0.00%		 30	8.51e-01	0.00e+00
Models supporting:   1
                     SYM+I 

Topology Id: 24
	Rank	Weight		 RF	AvgEucl		VarEucl
AIC	 24	  0.00%		 30	8.75e-01	0.00e+00
BIC	 23	  0.00%		 32	8.60e-01	0.00e+00
Models supporting:   1
                     HKY 

 
 
 
::Best Models::
 
	Model 		f(a) 	f(c) 	f(g) 	f(t) 	kappa 	titv 	Ra	Rb	Rc	Rd	Re	Rf	pInv 	gamma
----------------------------------------------------------------------------------------------------------------------------------------
AIC 	GTR+I+G		0.39	0.13	0.18	0.30	0.00	0.00	  2.262   4.179   0.801   1.870   3.915   1.000    0.23	   2.93
BIC 	HKY+I+G		0.39	0.15	0.18	0.27	3.10	1.45	  1.000   3.102   1.000   1.000   3.102   1.000    0.23	   2.84
