# Supplementary material for: The mitochondrial genome map of Nelumbo nucifera reveals ancient evolutionary features
Source: Sci Rep. 2016 Jul 22;6:30158. doi: 10.1038/srep30158 (PMC4957087; doi:10.1038/srep30158)
Supplement: Supplementary Data S2 [file srep30158-s3.zip › jModelTest/sdh3.jmt1]

-------------------------- jModeltest 2.1.10 v20160303 --------------------------
(c) 2011-onwards D. Darriba, G.L. Taboada, R. Doallo and D. Posada,
(1) Department of Biochemistry, Genetics and Immunology
    University of Vigo, 36310 Vigo, Spain.
(2) Department of Electronics and Systems
    University of A Coruna, 15071 A Coruna, Spain.
e-mail: ddarriba@udc.es, dposada@uvigo.es
--------------------------------------------------------------------------------
 
Fri Apr 01 22:16:02 CST 2016
Linux 3.13.0-32-generic, arch: amd64, bits: 64, numcores: 48
 
--------------------------------------------------------------------------------
Citation: Darriba D, Taboada GL, Doallo R and Posada D. 2012.
          "jModelTest 2: more models, new heuristics and parallel computing".
          Nature Methods 9(8), 772.
--------------------------------------------------------------------------------
 
jModelTest 2.1.10 v20160303
Copyright (C) 2011 D. Darriba, G.L. Taboada, R. Doallo and D. Posada
This program comes with ABSOLUTELY NO WARRANTY
This is free software, and you are welcome to redistribute it under certain
conditions
 
Notice: This program may contain errors. Please inspect results carefully.
 
 
Arguments = -g 4 -i -f -AIC -BIC -a -S SPR -o sdh3.jmt1 -d sdh3.fas

Reading data file "sdh3.fas"... OK.
  number of sequences: 39
  number of sites: 396
 
 
---------------------------------------------------------------
*                                                             *
*        COMPUTATION OF LIKELIHOOD SCORES WITH PHYML          *
*                                                             *
---------------------------------------------------------------
 
::Settings::
 
 Phyml version = 20131022
 Phyml binary = phyml
 Phyml path = /usr/bin/
 Candidate models = 24
   number of substitution schemes = 3
   including models with equal/unequal base frequencies (+F)
   including models with/without a proportion of invariable sites (+I)
   including models with/without rate variation among sites (+G) (nCat = 4)
 Optimized free parameters (K) = substitution parameters + 75 branch lengths + topology 
 Base tree for likelihood calculations = ML tree
 Tree topology search operation = SPR
 
 
 
::Progress::
 
Model 		 Exec. Time 	 Total Time 	 -lnL
-------------------------------------------------------------------------
JC		00h:00:16:09	00h:00:17:07	    6765.9037	 (1/24)
F81+I		00h:00:19:09	00h:00:20:01	    6620.5906	 (2/24)
JC+I		00h:00:22:04	00h:00:22:06	    6717.1111	 (3/24)
F81		00h:00:22:08	00h:00:23:05	    6675.3013	 (4/24)
K80		00h:00:22:05	00h:00:23:07	    6725.1592	 (5/24)
HKY+I		00h:00:24:01	00h:00:24:03	    6575.1907	 (6/24)
HKY		00h:00:24:01	00h:00:24:09	    6634.4400	 (7/24)
SYM		00h:00:24:05	00h:00:25:06	    6706.9506	 (8/24)
K80+I		00h:00:27:00	00h:00:27:07	    6675.4850	 (9/24)
GTR		00h:00:32:01	00h:00:32:09	    6631.4355	 (10/24)
SYM+I		00h:00:38:01	00h:00:38:08	    6662.0266	 (11/24)
GTR+I		00h:00:40:05	00h:00:40:07	    6566.7512	 (12/24)
K80+G		00h:00:51:02	00h:00:51:03	    6552.1059	 (13/24)
JC+G		00h:00:53:01	00h:00:53:02	    6603.2619	 (14/24)
JC+I+G		00h:00:58:08	00h:00:58:08	    6603.0871	 (15/24)
HKY+G		00h:00:59:02	00h:00:59:03	    6426.9854	 (16/24)
K80+I+G		00h:01:01:09	00h:01:01:09	    6552.1630	 (17/24)
F81+G		00h:01:16:00	00h:01:16:01	    6483.8581	 (18/24)
SYM+G		00h:01:26:02	00h:01:26:04	    6526.3007	 (19/24)
GTR+I+G		00h:01:28:04	00h:01:28:05	    6402.5523	 (20/24)
SYM+I+G		00h:01:29:01	00h:01:29:03	    6526.5148	 (21/24)
HKY+I+G		00h:01:33:04	00h:01:33:04	    6424.3413	 (22/24)
F81+I+G		00h:01:52:04	00h:01:52:05	    6481.4711	 (23/24)
GTR+G		00h:01:52:05	00h:01:52:06	    6405.4680	 (24/24)
 
   Model = JC
   partition = 000000
   -lnL = 6765.9037
   K = 76 
 
   Model = JC+I
   partition = 000000
   -lnL = 6717.1111
   K = 77
   p-inv = 0.0670 
 
   Model = JC+G
   partition = 000000
   -lnL = 6603.2619
   K = 77
   gamma shape = 1.2010 
 
   Model = JC+I+G
   partition = 000000
   -lnL = 6603.0871
   K = 78
   p-inv = 0.0070
   gamma shape = 1.2360 
 
   Model = F81
   partition = 000000
   -lnL = 6675.3013
   K = 79
   freqA = 0.2330 
   freqC = 0.2398 
   freqG = 0.1558 
   freqT = 0.3715  
 
   Model = F81+I
   partition = 000000
   -lnL = 6620.5906
   K = 80
   freqA = 0.2338 
   freqC = 0.2340 
   freqG = 0.1528 
   freqT = 0.3794 
   p-inv = 0.0680 
 
   Model = F81+G
   partition = 000000
   -lnL = 6483.8581
   K = 80
   freqA = 0.2257 
   freqC = 0.2245 
   freqG = 0.1499 
   freqT = 0.3998 
   gamma shape = 0.9840 
 
   Model = F81+I+G
   partition = 000000
   -lnL = 6481.4711
   K = 81
   freqA = 0.2248 
   freqC = 0.2249 
   freqG = 0.1498 
   freqT = 0.4005 
   p-inv = 0.0200
   gamma shape = 1.0660 
 
   Model = K80
   partition = 010010
   -lnL = 6725.1592
   K = 77
   kappa = 1.7439 (ti/tv = 0.8719) 
 
   Model = K80+I
   partition = 010010
   -lnL = 6675.4850
   K = 78
   kappa = 1.7543 (ti/tv = 0.8771)
   p-inv = 0.0670 
 
   Model = K80+G
   partition = 010010
   -lnL = 6552.1059
   K = 78
   kappa = 2.0024 (ti/tv = 1.0012)
   gamma shape = 1.1240 
 
   Model = K80+I+G
   partition = 010010
   -lnL = 6552.1629
   K = 79
   kappa = 2.0006 (ti/tv = 1.0003)
   p-inv = 0.0030
   gamma shape = 1.1370 
 
   Model = HKY
   partition = 010010
   -lnL = 6634.4400
   K = 80
   freqA = 0.2459 
   freqC = 0.2183 
   freqG = 0.1565 
   freqT = 0.3793 
   kappa = 1.8309 (ti/tv = 0.9234) 
 
   Model = HKY+I
   partition = 010010
   -lnL = 6575.1907
   K = 81
   freqA = 0.2474 
   freqC = 0.2106 
   freqG = 0.1543 
   freqT = 0.3877 
   kappa = 1.9296 (ti/tv = 0.9620)
   p-inv = 0.0680 
 
   Model = HKY+G
   partition = 010010
   -lnL = 6426.9853
   K = 81
   freqA = 0.2400 
   freqC = 0.2025 
   freqG = 0.1518 
   freqT = 0.4057 
   kappa = 2.2676 (ti/tv = 1.1285)
   gamma shape = 0.9360 
 
   Model = HKY+I+G
   partition = 010010
   -lnL = 6424.3413
   K = 82
   freqA = 0.2401 
   freqC = 0.2017 
   freqG = 0.1523 
   freqT = 0.4059 
   kappa = 2.2581 (ti/tv = 1.1218)
   p-inv = 0.0250
   gamma shape = 1.0530 
 
   Model = SYM
   partition = 012345
   -lnL = 6706.9506
   K = 81
   R(a) [AC] =  1.4235
   R(b) [AG] =  1.6689
   R(c) [AT] =  1.5115
   R(d) [CG] =  1.0100
   R(e) [CT] =  2.4840
   R(f) [GT] =  1.0000 
 
   Model = SYM+I
   partition = 012345
   -lnL = 6662.0266
   K = 82
   R(a) [AC] =  1.4493
   R(b) [AG] =  1.7313
   R(c) [AT] =  1.4470
   R(d) [CG] =  1.0643
   R(e) [CT] =  2.5370
   R(f) [GT] =  1.0000
   p-inv = 0.0660 
 
   Model = SYM+G
   partition = 012345
   -lnL = 6526.3007
   K = 82
   R(a) [AC] =  1.5353
   R(b) [AG] =  1.6265
   R(c) [AT] =  1.4604
   R(d) [CG] =  0.8491
   R(e) [CT] =  3.1231
   R(f) [GT] =  1.0000
   gamma shape = 1.0320 
 
   Model = SYM+I+G
   partition = 012345
   -lnL = 6526.5148
   K = 83
   R(a) [AC] =  1.5287
   R(b) [AG] =  1.6168
   R(c) [AT] =  1.4580
   R(d) [CG] =  0.8477
   R(e) [CT] =  3.1197
   R(f) [GT] =  1.0000
   p-inv = 0.0000
   gamma shape = 1.0280 
 
   Model = GTR
   partition = 012345
   -lnL = 6631.4355
   K = 84
   freqA = 0.2509 
   freqC = 0.2069 
   freqG = 0.1600 
   freqT = 0.3822 
   R(a) [AC] =  1.2552
   R(b) [AG] =  1.7667
   R(c) [AT] =  0.9359
   R(d) [CG] =  1.1109
   R(e) [CT] =  2.0370
   R(f) [GT] =  1.0000 
 
   Model = GTR+I
   partition = 012345
   -lnL = 6566.7512
   K = 85
   freqA = 0.2582 
   freqC = 0.1953 
   freqG = 0.1529 
   freqT = 0.3936 
   R(a) [AC] =  1.2524
   R(b) [AG] =  1.7147
   R(c) [AT] =  0.7754
   R(d) [CG] =  1.2562
   R(e) [CT] =  2.0783
   R(f) [GT] =  1.0000
   p-inv = 0.0680 
 
   Model = GTR+G
   partition = 012345
   -lnL = 6405.4680
   K = 85
   freqA = 0.2496 
   freqC = 0.1726 
   freqG = 0.1559 
   freqT = 0.4219 
   R(a) [AC] =  2.0996
   R(b) [AG] =  2.1587
   R(c) [AT] =  0.6949
   R(d) [CG] =  1.5759
   R(e) [CT] =  3.3507
   R(f) [GT] =  1.0000
   gamma shape = 0.8470 
 
   Model = GTR+I+G
   partition = 012345
   -lnL = 6402.5523
   K = 86
   freqA = 0.2515 
   freqC = 0.1705 
   freqG = 0.1555 
   freqT = 0.4225 
   R(a) [AC] =  2.1433
   R(b) [AG] =  2.1681
   R(c) [AT] =  0.6778
   R(d) [CG] =  1.6250
   R(e) [CT] =  3.4138
   R(f) [GT] =  1.0000
   p-inv = 0.0320
   gamma shape = 1.0100 
 
  Best-fit models should be reoptimized for comparison with unconstrained likelihood
 
Computation of likelihood scores completed. It took 00h:01:52:06.
 


---------------------------------------------------------------
*                                                             *
*             AKAIKE INFORMATION CRITERION (AIC)              *
*                                                             *
---------------------------------------------------------------
 
 Model selected: 
   Model = GTR+I+G
   partition = 012345
   -lnL = 6402.5523
   K = 86
   freqA = 0.2515 
   freqC = 0.1705 
   freqG = 0.1555 
   freqT = 0.4225 
   R(a) [AC] =  2.1433
   R(b) [AG] =  2.1681
   R(c) [AT] =  0.6778
   R(d) [CG] =  1.6250
   R(e) [CT] =  3.4138
   R(f) [GT] =  1.0000
   p-inv = 0.0320
   gamma shape = 1.0100 
 
Tree for the best AIC model = (Millettia_pinnata:5.26975877,Nitella_hyalina:0.00000158,(Chara_vulgaris:0.00655761,(((Chaetosphaeridium_globosum:0.39251524,Chlorokybus_atmophyticus:0.69859175):0.17295003,(Entransia_fimbriata:0.98843603,Roya_obtusa:0.48498905):0.04115287):0.09316694,(Atrichum_angustatum:0.00026923,(((Sphagnum_palustre:0.00000303,Mesostigma_viride:2.36603786):0.06666934,((Marchantia_polymorpha:0.00691666,(Pleurozia_purpurea:0.04692905,Treubia_lacunosa:0.03539706):0.00772992):0.04212407,(Huperzia_squarrosa:0.23577765,(Cycas_taitungensis:0.14546709,(Amborella_trichopoda|sdh3:0.09071685,(Liriodendron_tulipifera:0.14152593,(Nelumbo_nucifera:0.02125034,(Asclepias_syriaca:0.11366333,(Vitis_vinifera:0.08199691,(((Carica_papaya:0.01517543,Batis_maritima:0.02907211):0.00657071,(Ricinus_communis:0.04510305,(Nicotiana_tabacum:0.00902073,Mimulus_guttatus:0.05276604):0.00860516):0.00738749):0.01068872,(Cucurbita_pepo:0.07292924,(Cucumis_sativus:0.08627675,Citrullus_lanatus:0.02071744):0.01210232):0.05080743):0.01773869):0.00000037):0.03247864):0.18793973):0.05805951):0.15350044):0.25999980):0.01269774):0.07242769):0.03128111,(Tetraphis_pellucida:0.02499459,(Buxbaumia_aphylla:0.07914616,((Funaria_hygrometrica:0.00503924,Physcomitrella_patens:0.00504663):0.00373853,(Bartramia_pomiformis:0.02400516,((Orthotrichum_stellatum:0.00773539,Ulota_hutchinsiae:0.00000008):0.00926323,(Ptychomnion_cygnisetum:0.03199247,(Climacium_americanum:0.00967477,(Anomodon_rugelii:0.00754503,Hypnum_imponens:0.00000016):0.00291366):0.02080419):0.00695426):0.00661873):0.02088543):0.01396107):0.00786228):0.01145773):0.02633422):0.14017700):0.15042472):0.00393475);
 
 
* AIC MODEL SELECTION : Selection uncertainty
 
Model             -lnL    K      AIC       delta       weight   cumWeight
------------------------------------------------------------------------- 
GTR+I+G     6402.55234   86  12977.104680   0.000000    0.871654   0.871654 
GTR+G       6405.46800   85  12980.936000   3.831320    0.128346   1.000000 
HKY+I+G     6424.34134   82  13012.682680  35.578000   1.64e-008   1.000000 
HKY+G       6426.98535   81  13015.970700  38.866020   3.17e-009   1.000000 
F81+I+G     6481.47110   81  13124.942200  147.837520   6.88e-033   1.000000 
F81+G       6483.85808   80  13127.716160  150.611480   1.72e-033   1.000000 
SYM+G       6526.30074   82  13216.601480  239.496800   8.60e-053   1.000000 
SYM+I+G     6526.51475   83  13219.029500  241.924820   2.55e-053   1.000000 
K80+G       6552.10586   78  13260.211720  283.107040   2.91e-062   1.000000 
K80+I+G     6552.16295   79  13262.325900  285.221220   1.01e-062   1.000000 
GTR+I       6566.75118   85  13303.502360  326.397680   1.16e-071   1.000000 
HKY+I       6575.19067   81  13312.381340  335.276660   1.37e-073   1.000000 
JC+G        6603.26192   77  13360.523840  383.419160   4.81e-084   1.000000 
JC+I+G      6603.08714   78  13362.174280  385.069600   2.11e-084   1.000000 
F81+I       6620.59058   80  13401.181160  424.076480   7.13e-093   1.000000 
HKY         6634.43996   80  13428.879920  451.775240   6.90e-099   1.000000 
GTR         6631.43554   84  13430.871080  453.766400   2.55e-099   1.000000 
SYM+I       6662.02663   82  13488.053260  510.948580   9.76e-112   1.000000 
K80+I       6675.48503   78  13506.970060  529.865380   7.61e-116   1.000000 
F81         6675.30128   79  13508.602560  531.497880   3.37e-116   1.000000 
SYM         6706.95059   81  13575.901180  598.796500   8.19e-131   1.000000 
JC+I        6717.11112   77  13588.222240  611.117560   1.73e-133   1.000000 
K80         6725.15915   77  13604.318300  627.213620   5.53e-137   1.000000 
JC          6765.90368   76  13683.807360  706.702680   3.03e-154   1.000000
-------------------------------------------------------------------------
-lnL:	negative log likelihod
 K:	number of estimated parameters
 AIC:	Akaike Information Criterion
 delta:	AIC difference
 weight:	AIC weight
 cumWeight:	cumulative AIC weight
 
 
* AIC MODEL SELECTION : Confidence interval
 
There are 24 models in the 100% confidence interval: [ GTR+I+G GTR+G HKY+I+G HKY+G F81+I+G F81+G SYM+G SYM+I+G K80+G K80+I+G GTR+I HKY+I JC+G JC+I+G F81+I HKY GTR SYM+I K80+I F81 SYM JC+I K80 JC ] 
 
 
* AIC MODEL SELECTION : Best Model's command line
 
phyml  -i /tmp/jmodeltest8417569086290291592.phy -d nt -n 1 -b 0 --run_id GTR+I+G -m 012345 -f m -v e -c 4 -a e --no_memory_check -o tlr -s SPR
 
 
 
---------------------------------------------------------------
*                                                             *
*                    MODEL AVERAGED PHYLOGENY                 *
*                                                             *
---------------------------------------------------------------
 
Selection criterion: . . . . AIC
Confidence interval: . . . . 1.00
Consensus type:. . . . . . . 50% majority rule
 
 
Using 24 models in the 1.00 confidence interval = GTR+I+G GTR+G HKY+I+G HKY+G F81+I+G F81+G SYM+G SYM+I+G K80+G K80+I+G GTR+I HKY+I JC+G JC+I+G F81+I HKY GTR SYM+I K80+I F81 SYM JC+I K80 JC  
 
Species in order:
 
    1. Millettia_pinnata
    2. Nitella_hyalina
    3. Chara_vulgaris
    4. Chaetosphaeridium_globosum
    5. Chlorokybus_atmophyticus
    6. Entransia_fimbriata
    7. Roya_obtusa
    8. Atrichum_angustatum
    9. Sphagnum_palustre
    10. Mesostigma_viride
    11. Marchantia_polymorpha
    12. Pleurozia_purpurea
    13. Treubia_lacunosa
    14. Huperzia_squarrosa
    15. Cycas_taitungensis
    16. Amborella_trichopoda|sdh3
    17. Liriodendron_tulipifera
    18. Nelumbo_nucifera
    19. Asclepias_syriaca
    20. Vitis_vinifera
    21. Carica_papaya
    22. Batis_maritima
    23. Ricinus_communis
    24. Nicotiana_tabacum
    25. Mimulus_guttatus
    26. Cucurbita_pepo
    27. Cucumis_sativus
    28. Citrullus_lanatus
    29. Tetraphis_pellucida
    30. Buxbaumia_aphylla
    31. Funaria_hygrometrica
    32. Physcomitrella_patens
    33. Bartramia_pomiformis
    34. Orthotrichum_stellatum
    35. Ulota_hutchinsiae
    36. Ptychomnion_cygnisetum
    37. Climacium_americanum
    38. Anomodon_rugelii
    39. Hypnum_imponens
 
Bipartitions included in the consensus tree
 
    123456789111111111122222222223333333333
             012345678901234567890123456789
    *************************************** ( 1.0 )
    --************************************* ( 0.87166 )
    ---************************************ ( 1.0 )
    ---****-------------------------------- ( 1.0 )
    ---**---------------------------------- ( 1.0 )
    -----**-------------------------------- ( 1.0 )
    -------******************************** ( 1.0 )
    --------******************************* ( 1.0 )
    --------********************----------- ( 1.0 )
    --------**----------------------------- ( 0.87166 )
    ----------******************----------- ( 0.87166 )
    ----------***-------------------------- ( 0.87166 )
    -----------**-------------------------- ( 0.87166 )
    -------------***************----------- ( 1.0 )
    --------------**************----------- ( 1.0 )
    ---------------*************----------- ( 1.0 )
    ----------------************----------- ( 1.0 )
    -----------------***********----------- ( 1.0 )
    ------------------**********----------- ( 1.0 )
    -------------------*********----------- ( 0.87166 )
    --------------------********----------- ( 0.87166 )
    --------------------*****-------------- ( 0.87166 )
    --------------------**----------------- ( 1.0 )
    ----------------------***-------------- ( 0.87166 )
    -----------------------**-------------- ( 1.0 )
    -------------------------***----------- ( 1.0 )
    --------------------------**----------- ( 1.0 )
    ----------------------------*********** ( 1.0 )
    -----------------------------********** ( 1.0 )
    ------------------------------********* ( 1.0 )
    ------------------------------**------- ( 1.0 )
    --------------------------------******* ( 1.0 )
    ---------------------------------****** ( 1.0 )
    ---------------------------------**---- ( 1.0 )
    -----------------------------------**** ( 1.0 )
    ------------------------------------*** ( 1.0 )
    -------------------------------------** ( 1.0 )

 
            +-39 Roya_obtusa
         +-72
         |  +-38 Entransia_fimbriata
      +-73
      |  |  +-37 Chlorokybus_atmophyticus
      |  +-71
      |     +-36 Chaetosphaeridium_globosum
   +-74
   |  |           +---35 Mesostigma_viride
   |  |        +-67
   |  |        |  +-34 Sphagnum_palustre
   |  |     +-68
   |  |     |  |        +-33 Treubia_lacunosa
   |  |     |  |     +-64
   |  |     |  |     |  +-32 Pleurozia_purpurea
   |  |     |  |  +-65
   |  |     |  |  |  +-31 Marchantia_polymorpha
   |  |     |  +-66
   |  |     |     |                                +-30 Mimulus_guttatus
   |  |     |     |                             +-53
   |  |     |     |                             |  +-29 Nicotiana_tabacum
   |  |     |     |                          +-54
   |  |     |     |                          |  +-28 Ricinus_communis
   |  |     |     |                       +-55
   |  |     |     |                       |  |  +-27 Batis_maritima
   |  |     |     |                       |  +-52
   |  |     |     |                       |     +-26 Carica_papaya
   |  |     |     |                    +-56
   |  |     |     |                    |  |     +-25 Citrullus_lanatus
   |  |     |     |                    |  |  +-50
   |  |     |     |                    |  |  |  +-24 Cucumis_sativus
   |  |     |     |                    |  +-51
   |  |     |     |                    |     +-23 Cucurbita_pepo
   |  |     |     |                 +-57
   |  |     |     |                 |  +-22 Vitis_vinifera
   |  |     |     |              +-58
   |  |     |     |              |  +-21 Asclepias_syriaca
   |  |     |     |           +-59
   |  |     |     |           |  +-20 Nelumbo_nucifera
   |  |     |     |        +-60
   |  |     |     |        |  +-19 Liriodendron_tulipifera
   |  |     |     |     +-61
   |  |     |     |     |  +-18 Amborella_trichopoda|sdh3
   |  |     |     |  +-62
   |  |     |     |  |  +-17 Cycas_taitungensis
   |  |     |     +-63
   |  |     |        +-16 Huperzia_squarrosa
   |  |  +-69
   |  |  |  |                       +-15 Hypnum_imponens
   |  |  |  |                    +-42
   |  |  |  |                    |  +-14 Anomodon_rugelii
   |  |  |  |                 +-43
   |  |  |  |                 |  +-13 Climacium_americanum
   |  |  |  |              +-44
   |  |  |  |              |  +-12 Ptychomnion_cygnisetum
   |  |  |  |           +-45
   |  |  |  |           |  |  +-11 Ulota_hutchinsiae
   |  |  |  |           |  +-41
   |  |  |  |           |     +-10 Orthotrichum_stellatum
   |  |  |  |        +-46
   |  |  |  |        |  +--9 Bartramia_pomiformis
   |  |  |  |     +-47
   |  |  |  |     |  |  +--8 Physcomitrella_patens
   |  |  |  |     |  +-40
   |  |  |  |     |     +--7 Funaria_hygrometrica
   |  |  |  |  +-48
   |  |  |  |  |  +--6 Buxbaumia_aphylla
   |  |  |  +-49
   |  |  |     +--5 Tetraphis_pellucida
   |  +-70
   |     +--4 Atrichum_angustatum
+-75
|  +--3 Chara_vulgaris
|
+--2 Nitella_hyalina
|
+----------1 Millettia_pinnata

 
(Millettia_pinnata:5.2697587700,Nitella_hyalina:0.0000015800,(Chara_vulgaris:0.0065576100,((Atrichum_angustatum:0.0002692300,((Tetraphis_pellucida:0.0249945900,(Buxbaumia_aphylla:0.0791461600,((Funaria_hygrometrica:0.0050392400,Physcomitrella_patens:0.0050466300):1.0000:0.0037385300,(Bartramia_pomiformis:0.0240051600,((Orthotrichum_stellatum:0.0077353900,Ulota_hutchinsiae:0.0000000800):1.0000:0.0092632300,(Ptychomnion_cygnisetum:0.0319924700,(Climacium_americanum:0.0096747700,(Anomodon_rugelii:0.0075450300,Hypnum_imponens:0.0000001600):1.0000:0.0029136600):1.0000:0.0208041900):1.0000:0.0069542600):1.0000:0.0066187300):1.0000:0.0208854300):1.0000:0.0139610700):1.0000:0.0078622800):1.0000:0.0114577300,(((Huperzia_squarrosa:0.2357776500,(Cycas_taitungensis:0.1454670900,(Amborella_trichopoda|sdh3:0.0907168500,(Liriodendron_tulipifera:0.1415259300,(Nelumbo_nucifera:0.0212503400,(Asclepias_syriaca:0.1136633300,(Vitis_vinifera:0.0819969100,((Cucurbita_pepo:0.0729292400,(Cucumis_sativus:0.0862767500,Citrullus_lanatus:0.0207174400):1.0000:0.0121023200):1.0000:0.0508074300,((Carica_papaya:0.0151754300,Batis_maritima:0.0290721100):1.0000:0.0065707100,(Ricinus_communis:0.0451030500,(Nicotiana_tabacum:0.0090207300,Mimulus_guttatus:0.0527660400):1.0000:0.0086051600):0.8717:0.0073874900):0.8717:0.0106887200):0.8717:0.0177386900):0.8717:0.0000003700):1.0000:0.0324786400):1.0000:0.1879397300):1.0000:0.0580595100):1.0000:0.1535004400):1.0000:0.2599998000):1.0000:0.0126977400,(Marchantia_polymorpha:0.0069166600,(Pleurozia_purpurea:0.0469290500,Treubia_lacunosa:0.0353970600):0.8717:0.0077299200):0.8717:0.0421240700):0.8717:0.0724276900,(Sphagnum_palustre:0.0000030300,Mesostigma_viride:2.3660378600):0.8717:0.0666693400):1.0000:0.0312811100):1.0000:0.0263342200):1.0000:0.1401770000,((Chaetosphaeridium_globosum:0.3925152400,Chlorokybus_atmophyticus:0.6985917500):1.0000:0.1729500300,(Entransia_fimbriata:0.9884360300,Roya_obtusa:0.4849890500):1.0000:0.0411528700):1.0000:0.0931669400):1.0000:0.1504247200):0.8717:0.0039347500);
 
Note: this tree is unrooted. Branch lengths are the expected number of substitutions per site. Labels next to parentheses represent phylogenetic uncertainty due to model selection (see documentation)


---------------------------------------------------------------
*                                                             *
*             BAYESIAN INFORMATION CRITERION (BIC)            *
*                                                             *
---------------------------------------------------------------
 
 Sample size: 396.0
 
 Model selected: 
   Model = GTR+G
   partition = 012345
   -lnL = 6405.4680
   K = 85
   freqA = 0.2496 
   freqC = 0.1726 
   freqG = 0.1559 
   freqT = 0.4219 
   R(a) [AC] =  2.0996
   R(b) [AG] =  2.1587
   R(c) [AT] =  0.6949
   R(d) [CG] =  1.5759
   R(e) [CT] =  3.3507
   R(f) [GT] =  1.0000
   gamma shape = 0.8470 
 
Tree for the best BIC model = (Chara_vulgaris:0.00624453,(Millettia_pinnata:4.87291143,Nitella_hyalina:0.00000195):0.00403760,(((Chlorokybus_atmophyticus:0.69540451,Chaetosphaeridium_globosum:0.38342315):0.17070727,(Entransia_fimbriata:0.99115271,Roya_obtusa:0.48319446):0.03324253):0.09538880,(Atrichum_angustatum:0.00025222,((Sphagnum_palustre:0.06507029,((Marchantia_polymorpha:0.00640885,(Treubia_lacunosa:0.03463611,(Pleurozia_purpurea:0.02022134,Mesostigma_viride:2.35257195):0.02554267):0.00793307):0.04152732,(Huperzia_squarrosa:0.23248015,(Cycas_taitungensis:0.14372535,(Amborella_trichopoda|sdh3:0.08949571,(Liriodendron_tulipifera:0.13945134,(Nelumbo_nucifera:0.01948719,(Vitis_vinifera:0.08233423,(((Batis_maritima:0.02794572,Carica_papaya:0.01550010):0.00643202,(Ricinus_communis:0.04489274,(Asclepias_syriaca:0.11192585,(Mimulus_guttatus:0.05220937,Nicotiana_tabacum:0.00732103):0.00000094):0.01007290):0.00615993):0.01271905,(Cucurbita_pepo:0.07250418,(Cucumis_sativus:0.08505024,Citrullus_lanatus:0.02044541):0.01192974):0.04821347):0.01812496):0.03070426):0.18591113):0.05724854):0.15197278):0.25696375):0.01225580):0.07054443):0.03082829,(Tetraphis_pellucida:0.02449932,(Buxbaumia_aphylla:0.07761439,((Physcomitrella_patens:0.00494255,Funaria_hygrometrica:0.00493593):0.00363794,(Bartramia_pomiformis:0.02348524,((Orthotrichum_stellatum:0.00757172,Ulota_hutchinsiae:0.00000035):0.00908249,(Ptychomnion_cygnisetum:0.03133093,(Climacium_americanum:0.00948179,(Anomodon_rugelii:0.00739655,Hypnum_imponens:0.00000017):0.00285497):0.02037793):0.00679155):0.00646928):0.02049014):0.01365929):0.00772384):0.01123270):0.02579972):0.13675626):0.14871896);
 
 
* BIC MODEL SELECTION : Selection uncertainty
 
Model             -lnL    K      BIC       delta       weight   cumWeight
------------------------------------------------------------------------- 
GTR+G       6405.46800   85  13319.356208   0.000000    0.518720   0.518720 
GTR+I+G     6402.55234   86  13319.506302   0.150094    0.481217   0.999937 
HKY+G       6426.98535   81  13338.465251  19.109043   3.68e-005   0.999974 
HKY+I+G     6424.34134   82  13339.158645  19.802437   2.60e-005   1.000000 
F81+G       6483.85808   80  13446.229297  126.873089   1.46e-028   1.000000 
F81+I+G     6481.47110   81  13447.436751  128.080543   7.99e-029   1.000000 
SYM+G       6526.30074   82  13543.077445  223.721237   1.36e-049   1.000000 
SYM+I+G     6526.51475   83  13549.486880  230.130672   5.53e-051   1.000000 
K80+G       6552.10586   78  13570.762028  251.405821   1.33e-055   1.000000 
K80+I+G     6552.16295   79  13576.857623  257.501415   6.30e-057   1.000000 
HKY+I       6575.19067   81  13634.875891  315.519683   1.59e-069   1.000000 
GTR+I       6566.75118   85  13641.922568  322.566360   4.68e-071   1.000000 
JC+G        6603.26192   77  13667.092734  347.736526   1.60e-076   1.000000 
JC+I+G      6603.08714   78  13672.724588  353.368381   9.59e-078   1.000000 
F81+I       6620.59058   80  13719.694297  400.338089   6.06e-088   1.000000 
HKY         6634.43996   80  13747.393057  428.036849   5.86e-094   1.000000 
GTR         6631.43554   84  13765.309874  445.953666   7.54e-098   1.000000 
SYM+I       6662.02663   82  13814.529225  495.173017   1.55e-108   1.000000 
K80+I       6675.48503   78  13817.520368  498.164161   3.47e-109   1.000000 
F81         6675.30128   79  13823.134283  503.778075   2.09e-110   1.000000 
JC+I        6717.11112   77  13894.791134  575.434926   5.77e-126   1.000000 
SYM         6706.95059   81  13898.395731  579.039523   9.51e-127   1.000000 
K80         6725.15915   77  13910.887194  591.530986   1.84e-129   1.000000 
JC          6765.90368   76  13986.394840  667.038632   7.40e-146   1.000000
-------------------------------------------------------------------------
-lnL:	negative log likelihod
K:	number of estimated parameters
BIC:	Bayesian Information Criterion
delta:	BIC difference
weight:	BIC weight
cumWeight:	cumulative BIC weight
 
 
* BIC MODEL SELECTION : Confidence interval
 
There are 24 models in the 100% confidence interval: [ GTR+G GTR+I+G HKY+G HKY+I+G F81+G F81+I+G SYM+G SYM+I+G K80+G K80+I+G HKY+I GTR+I JC+G JC+I+G F81+I HKY GTR SYM+I K80+I F81 JC+I SYM K80 JC ] 
 
 
* BIC MODEL SELECTION : Best Model's command line
 
phyml  -i /tmp/jmodeltest8417569086290291592.phy -d nt -n 1 -b 0 --run_id GTR+G -m 012345 -f m -c 4 -a e --no_memory_check -o tlr -s SPR
 
 
 
---------------------------------------------------------------
*                                                             *
*                    MODEL AVERAGED PHYLOGENY                 *
*                                                             *
---------------------------------------------------------------
 
Selection criterion: . . . . BIC
Confidence interval: . . . . 1.00
Consensus type:. . . . . . . 50% majority rule
 
 
Using 24 models in the 1.00 confidence interval = GTR+G GTR+I+G HKY+G HKY+I+G F81+G F81+I+G SYM+G SYM+I+G K80+G K80+I+G HKY+I GTR+I JC+G JC+I+G F81+I HKY GTR SYM+I K80+I F81 JC+I SYM K80 JC  
 
Species in order:
 
    1. Chara_vulgaris
    2. Millettia_pinnata
    3. Nitella_hyalina
    4. Chlorokybus_atmophyticus
    5. Chaetosphaeridium_globosum
    6. Entransia_fimbriata
    7. Roya_obtusa
    8. Atrichum_angustatum
    9. Sphagnum_palustre
    10. Marchantia_polymorpha
    11. Treubia_lacunosa
    12. Pleurozia_purpurea
    13. Mesostigma_viride
    14. Huperzia_squarrosa
    15. Cycas_taitungensis
    16. Amborella_trichopoda|sdh3
    17. Liriodendron_tulipifera
    18. Nelumbo_nucifera
    19. Vitis_vinifera
    20. Batis_maritima
    21. Carica_papaya
    22. Ricinus_communis
    23. Asclepias_syriaca
    24. Mimulus_guttatus
    25. Nicotiana_tabacum
    26. Cucurbita_pepo
    27. Cucumis_sativus
    28. Citrullus_lanatus
    29. Tetraphis_pellucida
    30. Buxbaumia_aphylla
    31. Physcomitrella_patens
    32. Funaria_hygrometrica
    33. Bartramia_pomiformis
    34. Orthotrichum_stellatum
    35. Ulota_hutchinsiae
    36. Ptychomnion_cygnisetum
    37. Climacium_americanum
    38. Anomodon_rugelii
    39. Hypnum_imponens
 
Bipartitions included in the consensus tree
 
    123456789111111111122222222223333333333
             012345678901234567890123456789
    *************************************** ( 1.0 )
    ---************************************ ( 0.99997 )
    ---****-------------------------------- ( 0.99997 )
    ---**---------------------------------- ( 1.0 )
    -----**-------------------------------- ( 0.99997 )
    -------******************************** ( 1.0 )
    --------******************************* ( 0.99994 )
    --------********************----------- ( 0.99994 )
    -------------***************----------- ( 1.0 )
    --------------**************----------- ( 1.0 )
    ---------------*************----------- ( 1.0 )
    ----------------************----------- ( 1.0 )
    -----------------***********----------- ( 1.0 )
    ------------------**********----------- ( 1.0 )
    -------------------**------------------ ( 1.0 )
    -----------------------**-------------- ( 1.0 )
    -------------------------***----------- ( 1.0 )
    --------------------------**----------- ( 1.0 )
    ----------------------------*********** ( 1.0 )
    -----------------------------********** ( 1.0 )
    ------------------------------********* ( 1.0 )
    ------------------------------**------- ( 1.0 )
    --------------------------------******* ( 1.0 )
    ---------------------------------****** ( 1.0 )
    ---------------------------------**---- ( 1.0 )
    -----------------------------------**** ( 1.0 )
    ------------------------------------*** ( 1.0 )
    -------------------------------------** ( 1.0 )

 
         +-39 Roya_obtusa
      +-64
      |  +-38 Entransia_fimbriata
   +-65
   |  |  +-37 Chaetosphaeridium_globosum
   |  +-63
   |     +-36 Chlorokybus_atmophyticus
+-66
|  |                             +-35 Nicotiana_tabacum
|  |                          +-53
|  |                          |  +-34 Mimulus_guttatus
|  |                          |
|  |                          |  +-33 Carica_papaya
|  |                          +-52
|  |                          |  +-32 Batis_maritima
|  |                          |
|  |                          |     +-31 Citrullus_lanatus
|  |                          |  +-50
|  |                          |  |  +-30 Cucumis_sativus
|  |                          +-51
|  |                          |  +-29 Cucurbita_pepo
|  |                       +-54
|  |                       |  +-28 Asclepias_syriaca
|  |                       |  |
|  |                       |  +-27 Ricinus_communis
|  |                       |  |
|  |                       |  +-26 Vitis_vinifera
|  |                    +-55
|  |                    |  +-25 Nelumbo_nucifera
|  |                 +-56
|  |                 |  +-24 Liriodendron_tulipifera
|  |              +-57
|  |              |  +-23 Amborella_trichopoda|sdh3
|  |           +-58
|  |           |  +-22 Cycas_taitungensis
|  |        +-59
|  |        |  +-21 Huperzia_squarrosa
|  |        |
|  |        +---20 Mesostigma_viride
|  |        |
|  |        +-19 Pleurozia_purpurea
|  |     +-60
|  |     |  +-18 Treubia_lacunosa
|  |     |  |
|  |     |  +-17 Marchantia_polymorpha
|  |     |  |
|  |     |  +-16 Sphagnum_palustre
|  |  +-61
|  |  |  |                       +-15 Hypnum_imponens
|  |  |  |                    +-42
|  |  |  |                    |  +-14 Anomodon_rugelii
|  |  |  |                 +-43
|  |  |  |                 |  +-13 Climacium_americanum
|  |  |  |              +-44
|  |  |  |              |  +-12 Ptychomnion_cygnisetum
|  |  |  |           +-45
|  |  |  |           |  |  +-11 Ulota_hutchinsiae
|  |  |  |           |  +-41
|  |  |  |           |     +-10 Orthotrichum_stellatum
|  |  |  |        +-46
|  |  |  |        |  +--9 Bartramia_pomiformis
|  |  |  |     +-47
|  |  |  |     |  |  +--8 Funaria_hygrometrica
|  |  |  |     |  +-40
|  |  |  |     |     +--7 Physcomitrella_patens
|  |  |  |  +-48
|  |  |  |  |  +--6 Buxbaumia_aphylla
|  |  |  +-49
|  |  |     +--5 Tetraphis_pellucida
|  +-62
|     +--4 Atrichum_angustatum
|
+--3 Nitella_hyalina
|
+---------2 Millettia_pinnata
|
+--1 Chara_vulgaris

 
(Chara_vulgaris:0.0062445300,Millettia_pinnata:4.8729114300,Nitella_hyalina:0.0000019500,((Atrichum_angustatum:0.0002522200,((Tetraphis_pellucida:0.0244993200,(Buxbaumia_aphylla:0.0776143900,((Physcomitrella_patens:0.0049425500,Funaria_hygrometrica:0.0049359300):1.0000:0.0036379400,(Bartramia_pomiformis:0.0234852400,((Orthotrichum_stellatum:0.0075717200,Ulota_hutchinsiae:0.0000003500):1.0000:0.0090824900,(Ptychomnion_cygnisetum:0.0313309300,(Climacium_americanum:0.0094817900,(Anomodon_rugelii:0.0073965500,Hypnum_imponens:0.0000001700):1.0000:0.0028549700):1.0000:0.0203779300):1.0000:0.0067915500):1.0000:0.0064692800):1.0000:0.0204901400):1.0000:0.0136592900):1.0000:0.0077238400):1.0000:0.0112327000,(Sphagnum_palustre:0.0650702900,Marchantia_polymorpha:0.0064088500,Treubia_lacunosa:0.0346361100,Pleurozia_purpurea:0.0202213400,Mesostigma_viride:2.3525719500,(Huperzia_squarrosa:0.2324801500,(Cycas_taitungensis:0.1437253500,(Amborella_trichopoda|sdh3:0.0894957100,(Liriodendron_tulipifera:0.1394513400,(Nelumbo_nucifera:0.0194871900,(Vitis_vinifera:0.0823342300,Ricinus_communis:0.0448927400,Asclepias_syriaca:0.1119258500,(Cucurbita_pepo:0.0725041800,(Cucumis_sativus:0.0850502400,Citrullus_lanatus:0.0204454100):1.0000:0.0119297400):1.0000:0.0482134700,(Batis_maritima:0.0279457200,Carica_papaya:0.0155001000):1.0000:0.0064320200,(Mimulus_guttatus:0.0522093700,Nicotiana_tabacum:0.0073210300):1.0000:0.0000009400):1.0000:0.0307042600):1.0000:0.1859111300):1.0000:0.0572485400):1.0000:0.1519727800):1.0000:0.2569637500):1.0000:0.0122558000):0.9999:0.0308282900):0.9999:0.0257997200):1.0000:0.1367562600,((Chlorokybus_atmophyticus:0.6954045100,Chaetosphaeridium_globosum:0.3834231500):1.0000:0.1707072700,(Entransia_fimbriata:0.9911527100,Roya_obtusa:0.4831944600):1.0000:0.0332425300):1.0000:0.0953888000):1.0000:0.1487189600);
 
Note: this tree is unrooted. Branch lengths are the expected number of substitutions per site. Labels next to parentheses represent phylogenetic uncertainty due to model selection (see documentation)
 
 
 
---------------------------------------------------------------
*                                                             *
*                    SELECTION SUMMARY                        *
*                                                             *
---------------------------------------------------------------

::Optimized Topologies Summary::

There are 23 different topologies.

Topology Id: 1
	Rank	Weight		 RF	AvgEucl		VarEucl
AIC	  1	 87.17%		  0	0.00e+00	0.00e+00
BIC	  5	 48.12%		 16	7.93e+00	0.00e+00
Models supporting:   1
                     GTR+I+G 

Topology Id: 2
	Rank	Weight		 RF	AvgEucl		VarEucl
AIC	  2	  0.00%		 10	3.20e+00	0.00e+00
BIC	  3	  0.00%		 16	7.41e+00	0.00e+00
Models supporting:   1
                     HKY+I+G 

Topology Id: 3
	Rank	Weight		 RF	AvgEucl		VarEucl
AIC	  3	  0.00%		 14	7.25e+00	0.00e+00
BIC	  2	  0.00%		 16	2.98e+00	0.00e+00
Models supporting:   1
                     F81+G 

Topology Id: 4
	Rank	Weight		 RF	AvgEucl		VarEucl
AIC	  4	  0.00%		 14	3.15e+00	0.00e+00
BIC	  6	  0.00%		 18	7.14e+00	0.00e+00
Models supporting:   1
                     F81+I+G 

Topology Id: 5
	Rank	Weight		 RF	AvgEucl		VarEucl
AIC	  5	  0.00%		 16	6.83e+00	1.71e-05
BIC	  4	  0.00%		 16	3.20e+00	1.42e-05
Models supporting:   2
                     SYM+G SYM+I+G 

Topology Id: 6
	Rank	Weight		 RF	AvgEucl		VarEucl
AIC	  6	 12.83%		 16	7.93e+00	0.00e+00
BIC	  1	 51.87%		  0	0.00e+00	0.00e+00
Models supporting:   1
                     GTR+G 

Topology Id: 7
	Rank	Weight		 RF	AvgEucl		VarEucl
AIC	  7	  0.00%		 20	6.17e+00	0.00e+00
BIC	 17	  0.00%		 34	5.85e+00	0.00e+00
Models supporting:   1
                     K80+G 

Topology Id: 8
	Rank	Weight		 RF	AvgEucl		VarEucl
AIC	  8	  0.00%		 20	6.28e+00	0.00e+00
BIC	 18	  0.00%		 34	5.85e+00	0.00e+00
Models supporting:   1
                     K80+I+G 

Topology Id: 9
	Rank	Weight		 RF	AvgEucl		VarEucl
AIC	  9	  0.00%		 20	7.76e+00	0.00e+00
BIC	  7	  0.00%		 20	7.49e+00	0.00e+00
Models supporting:   1
                     HKY+G 

Topology Id: 10
	Rank	Weight		 RF	AvgEucl		VarEucl
AIC	 10	  0.00%		 22	5.90e+00	0.00e+00
BIC	 20	  0.00%		 36	5.57e+00	0.00e+00
Models supporting:   1
                     SYM+I 

Topology Id: 11
	Rank	Weight		 RF	AvgEucl		VarEucl
AIC	 11	  0.00%		 24	6.18e+00	0.00e+00
BIC	 11	  0.00%		 32	5.75e+00	0.00e+00
Models supporting:   1
                     JC+G 

Topology Id: 12
	Rank	Weight		 RF	AvgEucl		VarEucl
AIC	 12	  0.00%		 24	9.34e+01	0.00e+00
BIC	 14	  0.00%		 32	9.33e+01	0.00e+00
Models supporting:   1
                     HKY+I 

Topology Id: 13
	Rank	Weight		 RF	AvgEucl		VarEucl
AIC	 13	  0.00%		 24	6.15e+00	0.00e+00
BIC	 21	  0.00%		 36	5.80e+00	0.00e+00
Models supporting:   1
                     GTR 

Topology Id: 14
	Rank	Weight		 RF	AvgEucl		VarEucl
AIC	 14	  0.00%		 26	5.80e+00	0.00e+00
BIC	 15	  0.00%		 34	5.47e+00	0.00e+00
Models supporting:   1
                     JC+I 

Topology Id: 15
	Rank	Weight		 RF	AvgEucl		VarEucl
AIC	 15	  0.00%		 26	6.15e+00	0.00e+00
BIC	 19	  0.00%		 34	5.79e+00	0.00e+00
Models supporting:   1
                     HKY 

Topology Id: 16
	Rank	Weight		 RF	AvgEucl		VarEucl
AIC	 16	  0.00%		 28	5.99e+00	0.00e+00
BIC	 12	  0.00%		 32	5.64e+00	0.00e+00
Models supporting:   1
                     F81 

Topology Id: 17
	Rank	Weight		 RF	AvgEucl		VarEucl
AIC	 17	  0.00%		 28	5.95e+00	0.00e+00
BIC	 16	  0.00%		 34	5.59e+00	0.00e+00
Models supporting:   1
                     K80 

Topology Id: 18
	Rank	Weight		 RF	AvgEucl		VarEucl
AIC	 18	  0.00%		 30	6.37e+00	0.00e+00
BIC	  8	  0.00%		 30	6.11e+00	0.00e+00
Models supporting:   1
                     JC+I+G 

Topology Id: 19
	Rank	Weight		 RF	AvgEucl		VarEucl
AIC	 19	  0.00%		 30	5.20e+01	0.00e+00
BIC	 13	  0.00%		 32	5.19e+01	0.00e+00
Models supporting:   1
                     F81+I 

Topology Id: 20
	Rank	Weight		 RF	AvgEucl		VarEucl
AIC	 20	  0.00%		 32	5.84e+00	0.00e+00
BIC	 10	  0.00%		 32	5.51e+00	0.00e+00
Models supporting:   1
                     JC 

Topology Id: 21
	Rank	Weight		 RF	AvgEucl		VarEucl
AIC	 21	  0.00%		 34	5.95e+00	0.00e+00
BIC	  9	  0.00%		 30	5.60e+00	0.00e+00
Models supporting:   1
                     SYM 

Topology Id: 22
	Rank	Weight		 RF	AvgEucl		VarEucl
AIC	 22	  0.00%		 36	2.66e+01	0.00e+00
BIC	 22	  0.00%		 36	2.66e+01	0.00e+00
Models supporting:   1
                     GTR+I 

Topology Id: 23
	Rank	Weight		 RF	AvgEucl		VarEucl
AIC	 23	  0.00%		 38	6.09e+00	0.00e+00
BIC	 23	  0.00%		 44	5.75e+00	0.00e+00
Models supporting:   1
                     K80+I 

 
 
 
::Best Models::
 
	Model 		f(a) 	f(c) 	f(g) 	f(t) 	kappa 	titv 	Ra	Rb	Rc	Rd	Re	Rf	pInv 	gamma
----------------------------------------------------------------------------------------------------------------------------------------
AIC 	GTR+I+G		0.25	0.17	0.16	0.42	0.00	0.00	  2.143   2.168   0.678   1.625   3.414   1.000    0.03	   1.01
BIC 	GTR+G		0.25	0.17	0.16	0.42	0.00	0.00	  2.100   2.159   0.695   1.576   3.351   1.000 N/A	   0.85
