# Supplementary material for: The mitochondrial genome map of Nelumbo nucifera reveals ancient evolutionary features
Source: Sci Rep. 2016 Jul 22;6:30158. doi: 10.1038/srep30158 (PMC4957087; doi:10.1038/srep30158)
Supplement: Supplementary Data S2 [file srep30158-s3.zip › jModelTest/sdh4.jmt1]

-------------------------- jModeltest 2.1.10 v20160303 --------------------------
(c) 2011-onwards D. Darriba, G.L. Taboada, R. Doallo and D. Posada,
(1) Department of Biochemistry, Genetics and Immunology
    University of Vigo, 36310 Vigo, Spain.
(2) Department of Electronics and Systems
    University of A Coruna, 15071 A Coruna, Spain.
e-mail: ddarriba@udc.es, dposada@uvigo.es
--------------------------------------------------------------------------------
 
Fri Apr 01 22:17:59 CST 2016
Linux 3.13.0-32-generic, arch: amd64, bits: 64, numcores: 48
 
--------------------------------------------------------------------------------
Citation: Darriba D, Taboada GL, Doallo R and Posada D. 2012.
          "jModelTest 2: more models, new heuristics and parallel computing".
          Nature Methods 9(8), 772.
--------------------------------------------------------------------------------
 
jModelTest 2.1.10 v20160303
Copyright (C) 2011 D. Darriba, G.L. Taboada, R. Doallo and D. Posada
This program comes with ABSOLUTELY NO WARRANTY
This is free software, and you are welcome to redistribute it under certain
conditions
 
Notice: This program may contain errors. Please inspect results carefully.
 
 
Arguments = -g 4 -i -f -AIC -BIC -a -S SPR -o sdh4.jmt1 -d sdh4.fas

Reading data file "sdh4.fas"... OK.
  number of sequences: 42
  number of sites: 264
 
 
---------------------------------------------------------------
*                                                             *
*        COMPUTATION OF LIKELIHOOD SCORES WITH PHYML          *
*                                                             *
---------------------------------------------------------------
 
::Settings::
 
 Phyml version = 20131022
 Phyml binary = phyml
 Phyml path = /usr/bin/
 Candidate models = 24
   number of substitution schemes = 3
   including models with equal/unequal base frequencies (+F)
   including models with/without a proportion of invariable sites (+I)
   including models with/without rate variation among sites (+G) (nCat = 4)
 Optimized free parameters (K) = substitution parameters + 81 branch lengths + topology 
 Base tree for likelihood calculations = ML tree
 Tree topology search operation = SPR
 
 
 
::Progress::
 
Model 		 Exec. Time 	 Total Time 	 -lnL
-------------------------------------------------------------------------
GTR		00h:00:16:01	00h:00:17:03	    3454.2501	 (1/24)
SYM		00h:00:16:06	00h:00:17:09	    3549.2266	 (2/24)
HKY		00h:00:18:01	00h:00:18:09	    3469.2661	 (3/24)
JC		00h:00:18:02	00h:00:19:04	    3591.1721	 (4/24)
F81+I		00h:00:20:07	00h:00:21:00	    3501.0158	 (5/24)
SYM+I		00h:00:22:03	00h:00:23:00	    3525.2787	 (6/24)
HKY+I		00h:00:22:09	00h:00:23:02	    3436.6843	 (7/24)
F81		00h:00:22:07	00h:00:23:04	    3531.2682	 (8/24)
GTR+I		00h:00:25:05	00h:00:25:08	    3420.7104	 (9/24)
K80+I		00h:00:25:09	00h:00:26:03	    3530.3186	 (10/24)
JC+I		00h:00:26:06	00h:00:26:09	    3566.7626	 (11/24)
K80		00h:00:26:04	00h:00:27:06	    3555.5490	 (12/24)
JC+G		00h:00:45:05	00h:00:45:08	    3541.2073	 (13/24)
K80+G		00h:00:48:05	00h:00:48:08	    3499.9440	 (14/24)
F81+G		00h:00:53:04	00h:00:53:06	    3468.7509	 (15/24)
SYM+G		00h:00:53:04	00h:00:53:06	    3493.5760	 (16/24)
HKY+G		00h:00:58:01	00h:00:58:02	    3399.8885	 (17/24)
GTR+G		00h:01:00:02	00h:01:00:04	    3379.7522	 (18/24)
GTR+I+G		00h:01:01:07	00h:01:01:08	    3377.4863	 (19/24)
JC+I+G		00h:01:01:08	00h:01:01:08	    3543.1054	 (20/24)
K80+I+G		00h:01:10:08	00h:01:10:08	    3499.9503	 (21/24)
HKY+I+G		00h:01:13:03	00h:01:13:04	    3398.6636	 (22/24)
SYM+I+G		00h:01:15:00	00h:01:15:02	    3493.5165	 (23/24)
F81+I+G		00h:01:26:06	00h:01:26:07	    3468.0804	 (24/24)
 
   Model = JC
   partition = 000000
   -lnL = 3591.1721
   K = 82 
 
   Model = JC+I
   partition = 000000
   -lnL = 3566.7626
   K = 83
   p-inv = 0.0950 
 
   Model = JC+G
   partition = 000000
   -lnL = 3541.2073
   K = 83
   gamma shape = 1.6890 
 
   Model = JC+I+G
   partition = 000000
   -lnL = 3543.1053
   K = 84
   p-inv = 0.0270
   gamma shape = 1.8820 
 
   Model = F81
   partition = 000000
   -lnL = 3531.2682
   K = 85
   freqA = 0.2735 
   freqC = 0.1871 
   freqG = 0.1525 
   freqT = 0.3869  
 
   Model = F81+I
   partition = 000000
   -lnL = 3501.0158
   K = 86
   freqA = 0.2707 
   freqC = 0.1856 
   freqG = 0.1494 
   freqT = 0.3943 
   p-inv = 0.0960 
 
   Model = F81+G
   partition = 000000
   -lnL = 3468.7509
   K = 86
   freqA = 0.2647 
   freqC = 0.1827 
   freqG = 0.1454 
   freqT = 0.4072 
   gamma shape = 1.2700 
 
   Model = F81+I+G
   partition = 000000
   -lnL = 3468.0804
   K = 87
   freqA = 0.2647 
   freqC = 0.1823 
   freqG = 0.1451 
   freqT = 0.4079 
   p-inv = 0.0390
   gamma shape = 1.5500 
 
   Model = K80
   partition = 010010
   -lnL = 3555.5490
   K = 83
   kappa = 2.0529 (ti/tv = 1.0265) 
 
   Model = K80+I
   partition = 010010
   -lnL = 3530.3186
   K = 84
   kappa = 2.1241 (ti/tv = 1.0620)
   p-inv = 0.0950 
 
   Model = K80+G
   partition = 010010
   -lnL = 3499.9440
   K = 84
   kappa = 2.3899 (ti/tv = 1.1949)
   gamma shape = 1.4320 
 
   Model = K80+I+G
   partition = 010010
   -lnL = 3499.9503
   K = 85
   kappa = 2.3717 (ti/tv = 1.1858)
   p-inv = 0.0250
   gamma shape = 1.6280 
 
   Model = HKY
   partition = 010010
   -lnL = 3469.2661
   K = 86
   freqA = 0.2894 
   freqC = 0.1634 
   freqG = 0.1446 
   freqT = 0.4026 
   kappa = 2.7472 (ti/tv = 1.2037) 
 
   Model = HKY+I
   partition = 010010
   -lnL = 3436.6843
   K = 87
   freqA = 0.2891 
   freqC = 0.1604 
   freqG = 0.1431 
   freqT = 0.4074 
   kappa = 2.9034 (ti/tv = 1.2628)
   p-inv = 0.0940 
 
   Model = HKY+G
   partition = 010010
   -lnL = 3399.8885
   K = 87
   freqA = 0.2849 
   freqC = 0.1594 
   freqG = 0.1416 
   freqT = 0.4141 
   kappa = 3.2398 (ti/tv = 1.4085)
   gamma shape = 1.2130 
 
   Model = HKY+I+G
   partition = 010010
   -lnL = 3398.6636
   K = 88
   freqA = 0.2855 
   freqC = 0.1585 
   freqG = 0.1411 
   freqT = 0.4149 
   kappa = 3.2603 (ti/tv = 1.4134)
   p-inv = 0.0460
   gamma shape = 1.5530 
 
   Model = SYM
   partition = 012345
   -lnL = 3549.2266
   K = 87
   R(a) [AC] =  1.2801
   R(b) [AG] =  1.9248
   R(c) [AT] =  1.2237
   R(d) [CG] =  0.9238
   R(e) [CT] =  2.7428
   R(f) [GT] =  1.0000 
 
   Model = SYM+I
   partition = 012345
   -lnL = 3525.2787
   K = 88
   R(a) [AC] =  1.3504
   R(b) [AG] =  2.0716
   R(c) [AT] =  1.2006
   R(d) [CG] =  0.9641
   R(e) [CT] =  2.8412
   R(f) [GT] =  1.0000
   p-inv = 0.0940 
 
   Model = SYM+G
   partition = 012345
   -lnL = 3493.5760
   K = 88
   R(a) [AC] =  1.3554
   R(b) [AG] =  2.1436
   R(c) [AT] =  1.2096
   R(d) [CG] =  0.7951
   R(e) [CT] =  3.1870
   R(f) [GT] =  1.0000
   gamma shape = 1.4070 
 
   Model = SYM+I+G
   partition = 012345
   -lnL = 3493.5165
   K = 89
   R(a) [AC] =  1.3581
   R(b) [AG] =  2.1486
   R(c) [AT] =  1.2072
   R(d) [CG] =  0.7989
   R(e) [CT] =  3.1834
   R(f) [GT] =  1.0000
   p-inv = 0.0140
   gamma shape = 1.5050 
 
   Model = GTR
   partition = 012345
   -lnL = 3454.2501
   K = 90
   freqA = 0.3120 
   freqC = 0.1430 
   freqG = 0.1453 
   freqT = 0.3997 
   R(a) [AC] =  1.3722
   R(b) [AG] =  2.0689
   R(c) [AT] =  0.5766
   R(d) [CG] =  1.3073
   R(e) [CT] =  2.9710
   R(f) [GT] =  1.0000 
 
   Model = GTR+I
   partition = 012345
   -lnL = 3420.7104
   K = 91
   freqA = 0.3081 
   freqC = 0.1445 
   freqG = 0.1382 
   freqT = 0.4092 
   R(a) [AC] =  1.3419
   R(b) [AG] =  2.2380
   R(c) [AT] =  0.4986
   R(d) [CG] =  1.3444
   R(e) [CT] =  2.8842
   R(f) [GT] =  1.0000
   p-inv = 0.0870 
 
   Model = GTR+G
   partition = 012345
   -lnL = 3379.7522
   K = 91
   freqA = 0.3057 
   freqC = 0.1371 
   freqG = 0.1332 
   freqT = 0.4241 
   R(a) [AC] =  1.5635
   R(b) [AG] =  2.5787
   R(c) [AT] =  0.3922
   R(d) [CG] =  1.6325
   R(e) [CT] =  3.4317
   R(f) [GT] =  1.0000
   gamma shape = 1.1540 
 
   Model = GTR+I+G
   partition = 012345
   -lnL = 3377.4863
   K = 92
   freqA = 0.3067 
   freqC = 0.1364 
   freqG = 0.1314 
   freqT = 0.4255 
   R(a) [AC] =  1.5400
   R(b) [AG] =  2.5754
   R(c) [AT] =  0.3743
   R(d) [CG] =  1.6498
   R(e) [CT] =  3.3729
   R(f) [GT] =  1.0000
   p-inv = 0.0460
   gamma shape = 1.5270 
 
  Best-fit models should be reoptimized for comparison with unconstrained likelihood
 
Computation of likelihood scores completed. It took 00h:01:26:07.
 


---------------------------------------------------------------
*                                                             *
*             AKAIKE INFORMATION CRITERION (AIC)              *
*                                                             *
---------------------------------------------------------------
 
 Model selected: 
   Model = GTR+I+G
   partition = 012345
   -lnL = 3377.4863
   K = 92
   freqA = 0.3067 
   freqC = 0.1364 
   freqG = 0.1314 
   freqT = 0.4255 
   R(a) [AC] =  1.5400
   R(b) [AG] =  2.5754
   R(c) [AT] =  0.3743
   R(d) [CG] =  1.6498
   R(e) [CT] =  3.3729
   R(f) [GT] =  1.0000
   p-inv = 0.0460
   gamma shape = 1.5270 
 
Tree for the best AIC model = (Entransia_fimbriata:0.97772907,(Roya_obtusa:0.67021456,((Chaetosphaeridium_globosum:0.60147865,(Chara_vulgaris:0.01986660,Nitella_hyalina:0.02491312):0.06348644):0.06589635,(((Marchantia_polymorpha:0.00000010,(Pleurozia_purpurea:0.01633740,Treubia_lacunosa:0.03386304):0.00366755):0.02089277,(Sphagnum_palustre:0.08170282,(Tetraphis_pellucida:0.01618679,(Atrichum_angustatum:0.02401758,((Buxbaumia_aphylla:0.05338955,(Liriodendron_tulipifera:0.04148459,(Spirodela_polyrhiza:0.10360633,(Amborella_trichopoda|sdh4:0.04670531,(Carica_papaya:0.00694295,(((Nicotiana_tabacum:0.00680688,((Asclepias_syriaca:0.02611860,Rhazya_stricta:0.00639553):0.00762165,(Vaccinium_macrocarpon:0.00348916,(Mimulus_guttatus:0.01404053,(Malus_x_domestica:0.02501997,Nelumbo_nucifera:0.00691862):0.00000011):0.00343244):0.00000007):0.00342753):0.00338891,(Ricinus_communis:0.02890712,Vitis_vinifera:0.00690929):0.00346117):0.00000010,(Batis_maritima:0.01767152,(Citrullus_lanatus:0.00000012,(Cucurbita_pepo:0.03430852,Cucumis_sativus:0.03617312):0.00996813):0.01402151):0.00692248):0.00000024):0.02126074):0.01634271):0.00000018):0.48149729):0.00000111,((Funaria_hygrometrica:0.00404503,Physcomitrella_patens:0.00000001):0.00376225,(Bartramia_pomiformis:0.00837227,((Orthotrichum_stellatum:0.00000001,Ulota_hutchinsiae:0.00824728):0.00391506,(Anomodon_rugelii:0.00403620,(Hypnum_imponens:0.00000010,(Climacium_americanum:0.00000008,Ptychomnion_cygnisetum:0.02483994):0.00000008):0.00000008):0.00837516):0.00410948):0.00404306):0.00802115):0.00416014):0.00404477):0.01712458):0.02608276):0.00694737,(Phaeoceros_laevis:0.08526893,Huperzia_squarrosa:0.06554615):0.01173930):0.09227098):0.14972984):0.22206381,(Mesostigma_viride:1.76843627,Chlorokybus_atmophyticus:0.11289005):0.52720114);
 
 
* AIC MODEL SELECTION : Selection uncertainty
 
Model             -lnL    K      AIC       delta       weight   cumWeight
------------------------------------------------------------------------- 
GTR+I+G     3377.48627   92  6938.972540   0.000000    0.780042   0.780042 
GTR+G       3379.75218   91  6941.504360   2.531820    0.219958   1.000000 
HKY+I+G     3398.66361   88  6973.327220  34.354680   2.70e-008   1.000000 
HKY+G       3399.88847   87  6973.776940  34.804400   2.16e-008   1.000000 
GTR+I       3420.71042   91  7023.420840  84.448300   3.58e-019   1.000000 
HKY+I       3436.68430   87  7047.368600  108.396060   2.26e-024   1.000000 
GTR         3454.25012   90  7088.500240  149.527700   2.65e-033   1.000000 
F81+G       3468.75092   86  7109.501840  170.529300   7.28e-038   1.000000 
F81+I+G     3468.08042   87  7110.160840  171.188300   5.24e-038   1.000000 
HKY         3469.26605   86  7110.532100  171.559560   4.35e-038   1.000000 
SYM+G       3493.57602   88  7163.152040  224.179500   1.63e-049   1.000000 
SYM+I+G     3493.51651   89  7165.033020  226.060480   6.36e-050   1.000000 
K80+G       3499.94398   84  7167.887960  228.915420   1.53e-050   1.000000 
K80+I+G     3499.95026   85  7169.900520  230.927980   5.58e-051   1.000000 
F81+I       3501.01577   86  7174.031540  235.059000   7.07e-052   1.000000 
SYM+I       3525.27866   88  7226.557320  287.584780   2.78e-063   1.000000 
K80+I       3530.31864   84  7228.637280  289.664740   9.82e-064   1.000000 
F81         3531.26823   85  7232.536460  293.563920   1.40e-064   1.000000 
JC+G        3541.20727   83  7248.414540  309.442000   4.98e-068   1.000000 
JC+I+G      3543.10535   84  7254.210700  315.238160   2.75e-069   1.000000 
SYM         3549.22662   87  7272.453240  333.480700   3.00e-073   1.000000 
K80         3555.54900   83  7277.098000  338.125460   2.95e-074   1.000000 
JC+I        3566.76256   83  7299.525120  360.552580   3.97e-079   1.000000 
JC          3591.17213   82  7346.344260  407.371720   2.71e-089   1.000000
-------------------------------------------------------------------------
-lnL:	negative log likelihod
 K:	number of estimated parameters
 AIC:	Akaike Information Criterion
 delta:	AIC difference
 weight:	AIC weight
 cumWeight:	cumulative AIC weight
 
 
* AIC MODEL SELECTION : Confidence interval
 
There are 24 models in the 100% confidence interval: [ GTR+I+G GTR+G HKY+I+G HKY+G GTR+I HKY+I GTR F81+G F81+I+G HKY SYM+G SYM+I+G K80+G K80+I+G F81+I SYM+I K80+I F81 JC+G JC+I+G SYM K80 JC+I JC ] 
 
 
* AIC MODEL SELECTION : Best Model's command line
 
phyml  -i /tmp/jmodeltest2469948293158128972.phy -d nt -n 1 -b 0 --run_id GTR+I+G -m 012345 -f m -v e -c 4 -a e --no_memory_check -o tlr -s SPR
 
 
 
---------------------------------------------------------------
*                                                             *
*                    MODEL AVERAGED PHYLOGENY                 *
*                                                             *
---------------------------------------------------------------
 
Selection criterion: . . . . AIC
Confidence interval: . . . . 1.00
Consensus type:. . . . . . . 50% majority rule
 
 
Using 24 models in the 1.00 confidence interval = GTR+I+G GTR+G HKY+I+G HKY+G GTR+I HKY+I GTR F81+G F81+I+G HKY SYM+G SYM+I+G K80+G K80+I+G F81+I SYM+I K80+I F81 JC+G JC+I+G SYM K80 JC+I JC  
 
Species in order:
 
    1. Entransia_fimbriata
    2. Roya_obtusa
    3. Chaetosphaeridium_globosum
    4. Chara_vulgaris
    5. Nitella_hyalina
    6. Marchantia_polymorpha
    7. Pleurozia_purpurea
    8. Treubia_lacunosa
    9. Sphagnum_palustre
    10. Tetraphis_pellucida
    11. Atrichum_angustatum
    12. Buxbaumia_aphylla
    13. Liriodendron_tulipifera
    14. Spirodela_polyrhiza
    15. Amborella_trichopoda|sdh4
    16. Carica_papaya
    17. Nicotiana_tabacum
    18. Asclepias_syriaca
    19. Rhazya_stricta
    20. Vaccinium_macrocarpon
    21. Mimulus_guttatus
    22. Malus_x_domestica
    23. Nelumbo_nucifera
    24. Ricinus_communis
    25. Vitis_vinifera
    26. Batis_maritima
    27. Citrullus_lanatus
    28. Cucurbita_pepo
    29. Cucumis_sativus
    30. Funaria_hygrometrica
    31. Physcomitrella_patens
    32. Bartramia_pomiformis
    33. Orthotrichum_stellatum
    34. Ulota_hutchinsiae
    35. Anomodon_rugelii
    36. Hypnum_imponens
    37. Climacium_americanum
    38. Ptychomnion_cygnisetum
    39. Phaeoceros_laevis
    40. Huperzia_squarrosa
    41. Mesostigma_viride
    42. Chlorokybus_atmophyticus
 
Bipartitions included in the consensus tree
 
    123456789111111111122222222223333333333444
             012345678901234567890123456789012
    ****************************************** ( 1.0 )
    -***************************************-- ( 1.0 )
    --**************************************-- ( 1.0 )
    --***------------------------------------- ( 1.0 )
    ---**------------------------------------- ( 1.0 )
    -----***********************************-- ( 1.0 )
    -----*********************************---- ( 1.0 )
    -----***---------------------------------- ( 1.0 )
    ------**---------------------------------- ( 1.0 )
    --------******************************---- ( 1.0 )
    ---------*****************************---- ( 1.0 )
    ----------****************************---- ( 1.0 )
    -----------***************************---- ( 1.0 )
    -----------******************------------- ( 0.78005 )
    ------------*****************------------- ( 1.0 )
    -------------****************------------- ( 1.0 )
    --------------***************------------- ( 1.0 )
    ---------------**************------------- ( 1.0 )
    ----------------*************------------- ( 0.78005 )
    ----------------*********----------------- ( 0.78005 )
    ----------------*******------------------- ( 1.0 )
    -----------------******------------------- ( 1.0 )
    -----------------**----------------------- ( 1.0 )
    -------------------****------------------- ( 0.78005 )
    --------------------***------------------- ( 1.0 )
    ---------------------**------------------- ( 1.0 )
    -----------------------**----------------- ( 1.0 )
    -------------------------****------------- ( 1.0 )
    --------------------------***------------- ( 1.0 )
    ---------------------------**------------- ( 1.0 )
    -----------------------------*********---- ( 1.0 )
    -----------------------------**----------- ( 1.0 )
    -------------------------------*******---- ( 1.0 )
    --------------------------------******---- ( 1.0 )
    --------------------------------**-------- ( 1.0 )
    ----------------------------------****---- ( 1.0 )
    -----------------------------------***---- ( 1.0 )
    ------------------------------------**---- ( 0.78005 )
    --------------------------------------**-- ( 1.0 )
    ----------------------------------------** ( 0.78005 )

 
               +-42 Chlorokybus_atmophyticus
+-------------81
|              +--------------------------------------------------41 Mesostigma_viride
|
|               +-40 Nitella_hyalina
|            +-77
|            |  +-39 Chara_vulgaris
|         +-78
|         |  +---------------38 Chaetosphaeridium_globosum
|     +--79
|     |   |           +-37 Treubia_lacunosa
|     |   |        +-73
|     |   |        |  +-36 Pleurozia_purpurea
|     |   |     +-74
|     |   |     |  +-35 Marchantia_polymorpha
|     |   |  +-75
|     |   |  |  |                                              +-34 Vitis_vinifera
|     |   |  |  |                                           +-61
|     |   |  |  |                                           |  +-33 Ricinus_communis
|     |   |  |  |                                        +-62
|     |   |  |  |                                        |  |              +-32 Nelumbo_nucifera
|     |   |  |  |                                        |  |           +-56
|     |   |  |  |                                        |  |           |  +-31 Malus_x_domestica
|     |   |  |  |                                        |  |        +-57
|     |   |  |  |                                        |  |        |  +-30 Mimulus_guttatus
|     |   |  |  |                                        |  |     +-58
|     |   |  |  |                                        |  |     |  +-29 Vaccinium_macrocarpon
|     |   |  |  |                                        |  |  +-59
|     |   |  |  |                                        |  |  |  |  +-28 Rhazya_stricta
|     |   |  |  |                                        |  |  |  +-55
|     |   |  |  |                                        |  |  |     +-27 Asclepias_syriaca
|     |   |  |  |                                        |  +-60
|     |   |  |  |                                        |     +-26 Nicotiana_tabacum
|     |   |  |  |                                     +-63
|     |   |  |  |                                     |  |        +-25 Cucumis_sativus
|     |   |  |  |                                     |  |     +-52
|     |   |  |  |                                     |  |     |  +-24 Cucurbita_pepo
|     |   |  |  |                                     |  |  +-53
|     |   |  |  |                                     |  |  |  +-23 Citrullus_lanatus
|     |   |  |  |                                     |  +-54
|     |   |  |  |                                     |     +-22 Batis_maritima
|     |   |  |  |                                  +-64
|     |   |  |  |                                  |  +-21 Carica_papaya
|     |   |  |  |                               +-65
|     |   |  |  |                               |  +-20 Amborella_trichopoda|sdh4
|     |   |  |  |                            +-66
|     |   |  |  |                            |  +-19 Spirodela_polyrhiza
|     |   |  |  |              +------------67
|     |   |  |  |              |             +-18 Liriodendron_tulipifera
|     |   |  |  |           +-68
|     |   |  |  |           |  +-17 Buxbaumia_aphylla
|     |   |  |  |        +-69
|     |   |  |  |        |  |                 +-16 Ptychomnion_cygnisetum
|     |   |  |  |        |  |              +-46
|     |   |  |  |        |  |              |  +-15 Climacium_americanum
|     |   |  |  |        |  |           +-47
|     |   |  |  |        |  |           |  +-14 Hypnum_imponens
|     |   |  |  |        |  |        +-48
|     |   |  |  |        |  |        |  +-13 Anomodon_rugelii
|     |   |  |  |        |  |     +-49
|     |   |  |  |        |  |     |  |  +-12 Ulota_hutchinsiae
|     |   |  |  |        |  |     |  +-45
|     |   |  |  |        |  |     |     +-11 Orthotrichum_stellatum
|     |   |  |  |        |  |  +-50
|     |   |  |  |        |  |  |  +-10 Bartramia_pomiformis
|     |   |  |  |        |  +-51
|     |   |  |  |        |     |  +--9 Physcomitrella_patens
|     |   |  |  |        |     +-44
|     |   |  |  |        |        +--8 Funaria_hygrometrica
|     |   |  |  |     +-70
|     |   |  |  |     |  +--7 Atrichum_angustatum
|     |   |  |  |  +-71
|     |   |  |  |  |  +--6 Tetraphis_pellucida
|     |   |  |  +-72
|     |   |  |     +--5 Sphagnum_palustre
|     |   +-76
|     |      |  +--4 Huperzia_squarrosa
|     |      +-43
|     |         +--3 Phaeoceros_laevis
+----80
|     +------------------2 Roya_obtusa
|
+----------------------------1 Entransia_fimbriata

 
(Entransia_fimbriata:0.9777290700,(Roya_obtusa:0.6702145600,(((Phaeoceros_laevis:0.0852689300,Huperzia_squarrosa:0.0655461500):1.0000:0.0117393000,((Sphagnum_palustre:0.0817028200,(Tetraphis_pellucida:0.0161867900,(Atrichum_angustatum:0.0240175800,(((Funaria_hygrometrica:0.0040450300,Physcomitrella_patens:0.0000000100):1.0000:0.0037622500,(Bartramia_pomiformis:0.0083722700,((Orthotrichum_stellatum:0.0000000100,Ulota_hutchinsiae:0.0082472800):1.0000:0.0039150600,(Anomodon_rugelii:0.0040362000,(Hypnum_imponens:0.0000001000,(Climacium_americanum:0.0000000800,Ptychomnion_cygnisetum:0.0248399400):0.7800:0.0000000800):1.0000:0.0000000800):1.0000:0.0083751600):1.0000:0.0041094800):1.0000:0.0040430600):1.0000:0.0080211500,(Buxbaumia_aphylla:0.0533895500,(Liriodendron_tulipifera:0.0414845900,(Spirodela_polyrhiza:0.1036063300,(Amborella_trichopoda|sdh4:0.0467053100,(Carica_papaya:0.0069429500,((Batis_maritima:0.0176715200,(Citrullus_lanatus:0.0000001200,(Cucurbita_pepo:0.0343085200,Cucumis_sativus:0.0361731200):1.0000:0.0099681300):1.0000:0.0140215100):1.0000:0.0069224800,((Nicotiana_tabacum:0.0068068800,((Asclepias_syriaca:0.0261186000,Rhazya_stricta:0.0063955300):1.0000:0.0076216500,(Vaccinium_macrocarpon:0.0034891600,(Mimulus_guttatus:0.0140405300,(Malus_x_domestica:0.0250199700,Nelumbo_nucifera:0.0069186200):1.0000:0.0000001100):1.0000:0.0034324400):0.7800:0.0000000700):1.0000:0.0034275300):1.0000:0.0033889100,(Ricinus_communis:0.0289071200,Vitis_vinifera:0.0069092900):1.0000:0.0034611700):0.7800:0.0000001000):0.7800:0.0000002400):1.0000:0.0212607400):1.0000:0.0163427100):1.0000:0.0000001800):1.0000:0.4814972900):0.7800:0.0000011100):1.0000:0.0041601400):1.0000:0.0040447700):1.0000:0.0171245800):1.0000:0.0260827600,(Marchantia_polymorpha:0.0000001000,(Pleurozia_purpurea:0.0163374000,Treubia_lacunosa:0.0338630400):1.0000:0.0036675500):1.0000:0.0208927700):1.0000:0.0069473700):1.0000:0.0922709800,(Chaetosphaeridium_globosum:0.6014786500,(Chara_vulgaris:0.0198666000,Nitella_hyalina:0.0249131200):1.0000:0.0634864400):1.0000:0.0658963500):1.0000:0.1497298400):1.0000:0.2220638100,(Mesostigma_viride:1.7684362700,Chlorokybus_atmophyticus:0.1128900500):0.7800:0.5272011400);
 
Note: this tree is unrooted. Branch lengths are the expected number of substitutions per site. Labels next to parentheses represent phylogenetic uncertainty due to model selection (see documentation)


---------------------------------------------------------------
*                                                             *
*             BAYESIAN INFORMATION CRITERION (BIC)            *
*                                                             *
---------------------------------------------------------------
 
 Sample size: 264.0
 
 Model selected: 
   Model = GTR+G
   partition = 012345
   -lnL = 3379.7522
   K = 91
   freqA = 0.3057 
   freqC = 0.1371 
   freqG = 0.1332 
   freqT = 0.4241 
   R(a) [AC] =  1.5635
   R(b) [AG] =  2.5787
   R(c) [AT] =  0.3922
   R(d) [CG] =  1.6325
   R(e) [CT] =  3.4317
   R(f) [GT] =  1.0000
   gamma shape = 1.1540 
 
Tree for the best BIC model = (Chlorokybus_atmophyticus:0.12754160,Mesostigma_viride:1.73458884,(Entransia_fimbriata:0.98937903,(Roya_obtusa:0.67698883,((Chaetosphaeridium_globosum:0.60424052,(Chara_vulgaris:0.01981352,Nitella_hyalina:0.02465648):0.06215750):0.06606747,((Phaeoceros_laevis:0.08459896,Huperzia_squarrosa:0.06503730):0.01173242,((Marchantia_polymorpha:0.00000032,(Pleurozia_purpurea:0.01619007,Treubia_lacunosa:0.03357191):0.00362642):0.02068743,(Sphagnum_palustre:0.08117194,(Tetraphis_pellucida:0.01602130,(Atrichum_angustatum:0.02379880,((Liriodendron_tulipifera:0.04114758,(Spirodela_polyrhiza:0.10318142,(Amborella_trichopoda|sdh4:0.04631783,((Ricinus_communis:0.02864613,Vitis_vinifera:0.00684636):0.00342844,(Carica_papaya:0.00688003,((Nicotiana_tabacum:0.00674194,((Mimulus_guttatus:0.01391786,(Malus_x_domestica:0.02479658,Nelumbo_nucifera:0.00685559):0.00000033):0.00340099,(Vaccinium_macrocarpon:0.00345356,(Asclepias_syriaca:0.02591047,Rhazya_stricta:0.00631952):0.00757155):0.00000019):0.00339640):0.00335671,(Batis_maritima:0.01752740,(Citrullus_lanatus:0.00000025,(Cucumis_sativus:0.03587112,Cucurbita_pepo:0.03401711):0.00987136):0.01389866):0.00685843):0.00000033):0.00000021):0.02109340):0.01619959):0.00000088):0.48514310,(Buxbaumia_aphylla:0.05298619,((Funaria_hygrometrica:0.00400760,Physcomitrella_patens:0.00000001):0.00371081,(Bartramia_pomiformis:0.00831344,((Orthotrichum_stellatum:0.00000001,Ulota_hutchinsiae:0.00817516):0.00386519,(Anomodon_rugelii:0.00400159,(Climacium_americanum:0.00000039,(Hypnum_imponens:0.00000041,Ptychomnion_cygnisetum:0.02463870):0.00000018):0.00000018):0.00831431):0.00407868):0.00400763):0.00794554):0.00000031):0.00413459):0.00402866):0.01685073):0.02592483):0.00673088):0.09329237):0.14555649):0.22512904):0.52233446);
 
 
* BIC MODEL SELECTION : Selection uncertainty
 
Model             -lnL    K      BIC       delta       weight   cumWeight
------------------------------------------------------------------------- 
GTR+G       3379.75218   91  7266.915728   0.000000    0.627571   0.627571 
GTR+I+G     3377.48627   92  7267.959857   1.044129    0.372334   0.999905 
HKY+G       3399.88847   87  7284.884512  17.968784   7.87e-005   0.999984 
HKY+I+G     3398.66361   88  7288.010741  21.095013   1.65e-005   1.000000 
GTR+I       3420.71042   91  7348.832208  81.916480   1.02e-018   1.000000 
HKY+I       3436.68430   87  7358.476172  91.560444   8.23e-021   1.000000 
GTR         3454.25012   90  7410.335659  143.419931   4.51e-032   1.000000 
F81+G       3468.75092   86  7417.033463  150.117734   1.58e-033   1.000000 
HKY         3469.26605   86  7418.063723  151.147994   9.47e-034   1.000000 
F81+I+G     3468.08042   87  7421.268412  154.352684   1.91e-034   1.000000 
K80+G       3499.94398   84  7468.267685  201.351956   1.19e-044   1.000000 
K80+I+G     3499.95026   85  7473.856194  206.940465   7.26e-046   1.000000 
SYM+G       3493.57602   88  7477.835561  210.919833   9.93e-047   1.000000 
F81+I       3501.01577   86  7481.563163  214.647434   1.54e-047   1.000000 
SYM+I+G     3493.51651   89  7483.292490  216.376762   6.49e-048   1.000000 
K80+I       3530.31864   84  7529.017005  262.101276   7.64e-058   1.000000 
F81         3531.26823   85  7536.492134  269.576405   1.82e-059   1.000000 
SYM+I       3525.27866   88  7541.240841  274.325113   1.69e-060   1.000000 
JC+G        3541.20727   83  7545.218316  278.302587   2.32e-061   1.000000 
JC+I+G      3543.10535   84  7554.590425  287.674696   2.14e-063   1.000000 
K80         3555.54900   83  7573.901776  306.986047   1.37e-067   1.000000 
SYM         3549.22662   87  7583.560812  316.645084   1.09e-069   1.000000 
JC+I        3566.76256   83  7596.328896  329.413167   1.85e-072   1.000000 
JC          3591.17213   82  7639.572086  372.656358   7.52e-082   1.000000
-------------------------------------------------------------------------
-lnL:	negative log likelihod
K:	number of estimated parameters
BIC:	Bayesian Information Criterion
delta:	BIC difference
weight:	BIC weight
cumWeight:	cumulative BIC weight
 
 
* BIC MODEL SELECTION : Confidence interval
 
There are 24 models in the 100% confidence interval: [ GTR+G GTR+I+G HKY+G HKY+I+G GTR+I HKY+I GTR F81+G HKY F81+I+G K80+G K80+I+G SYM+G F81+I SYM+I+G K80+I F81 SYM+I JC+G JC+I+G K80 SYM JC+I JC ] 
 
 
* BIC MODEL SELECTION : Best Model's command line
 
phyml  -i /tmp/jmodeltest2469948293158128972.phy -d nt -n 1 -b 0 --run_id GTR+G -m 012345 -f m -c 4 -a e --no_memory_check -o tlr -s SPR
 
 
 
---------------------------------------------------------------
*                                                             *
*                    MODEL AVERAGED PHYLOGENY                 *
*                                                             *
---------------------------------------------------------------
 
Selection criterion: . . . . BIC
Confidence interval: . . . . 1.00
Consensus type:. . . . . . . 50% majority rule
 
 
Using 24 models in the 1.00 confidence interval = GTR+G GTR+I+G HKY+G HKY+I+G GTR+I HKY+I GTR F81+G HKY F81+I+G K80+G K80+I+G SYM+G F81+I SYM+I+G K80+I F81 SYM+I JC+G JC+I+G K80 SYM JC+I JC  
 
Species in order:
 
    1. Chlorokybus_atmophyticus
    2. Mesostigma_viride
    3. Entransia_fimbriata
    4. Roya_obtusa
    5. Chaetosphaeridium_globosum
    6. Chara_vulgaris
    7. Nitella_hyalina
    8. Phaeoceros_laevis
    9. Huperzia_squarrosa
    10. Marchantia_polymorpha
    11. Pleurozia_purpurea
    12. Treubia_lacunosa
    13. Sphagnum_palustre
    14. Tetraphis_pellucida
    15. Atrichum_angustatum
    16. Liriodendron_tulipifera
    17. Spirodela_polyrhiza
    18. Amborella_trichopoda|sdh4
    19. Ricinus_communis
    20. Vitis_vinifera
    21. Carica_papaya
    22. Nicotiana_tabacum
    23. Mimulus_guttatus
    24. Malus_x_domestica
    25. Nelumbo_nucifera
    26. Vaccinium_macrocarpon
    27. Asclepias_syriaca
    28. Rhazya_stricta
    29. Batis_maritima
    30. Citrullus_lanatus
    31. Cucumis_sativus
    32. Cucurbita_pepo
    33. Buxbaumia_aphylla
    34. Funaria_hygrometrica
    35. Physcomitrella_patens
    36. Bartramia_pomiformis
    37. Orthotrichum_stellatum
    38. Ulota_hutchinsiae
    39. Anomodon_rugelii
    40. Climacium_americanum
    41. Hypnum_imponens
    42. Ptychomnion_cygnisetum
 
Bipartitions included in the consensus tree
 
    123456789111111111122222222223333333333444
             012345678901234567890123456789012
    ****************************************** ( 1.0 )
    --**************************************** ( 0.62765 )
    ---*************************************** ( 1.0 )
    ----************************************** ( 1.0 )
    ----***----------------------------------- ( 1.0 )
    -----**----------------------------------- ( 1.0 )
    -------*********************************** ( 1.0 )
    -------**--------------------------------- ( 1.0 )
    ---------********************************* ( 1.0 )
    ---------***------------------------------ ( 1.0 )
    ----------**------------------------------ ( 1.0 )
    ------------****************************** ( 1.0 )
    -------------***************************** ( 1.0 )
    --------------**************************** ( 1.0 )
    ---------------*************************** ( 1.0 )
    ---------------*****************---------- ( 1.0 )
    ----------------****************---------- ( 0.99991 )
    -----------------***************---------- ( 1.0 )
    ------------------**************---------- ( 1.0 )
    ------------------**---------------------- ( 1.0 )
    --------------------************---------- ( 0.62765 )
    ---------------------***********---------- ( 0.62765 )
    ---------------------*******-------------- ( 1.0 )
    ----------------------******-------------- ( 1.0 )
    ----------------------***----------------- ( 1.0 )
    -----------------------**----------------- ( 1.0 )
    -------------------------***-------------- ( 0.62765 )
    --------------------------**-------------- ( 1.0 )
    ----------------------------****---------- ( 1.0 )
    -----------------------------***---------- ( 1.0 )
    ------------------------------**---------- ( 1.0 )
    --------------------------------********** ( 0.62765 )
    ---------------------------------********* ( 1.0 )
    ---------------------------------**------- ( 1.0 )
    -----------------------------------******* ( 1.0 )
    ------------------------------------****** ( 1.0 )
    ------------------------------------**---- ( 1.0 )
    --------------------------------------**** ( 1.0 )
    ---------------------------------------*** ( 1.0 )
    ----------------------------------------** ( 0.62765 )

 
                                +-42 Huperzia_squarrosa
                             +-77
                             |  +-41 Phaeoceros_laevis
                          +-78
                          |  |        +-40 Treubia_lacunosa
                          |  |     +-74
                          |  |     |  +-39 Pleurozia_purpurea
                          |  |  +-75
                          |  |  |  +-38 Marchantia_polymorpha
                          |  +-76
                          |     |                    +-37 Physcomitrella_patens
                          |     |                 +-67
                          |     |                 |  +-36 Funaria_hygrometrica
                          |     |              +-68
                          |     |              |  |              +-35 Ptychomnion_cygnisetum
                          |     |              |  |           +-62
                          |     |              |  |           |  +-34 Hypnum_imponens
                          |     |              |  |        +-63
                          |     |              |  |        |  +-33 Climacium_americanum
                          |     |              |  |     +-64
                          |     |              |  |     |  +-32 Anomodon_rugelii
                          |     |              |  |  +-65
                          |     |              |  |  |  |  +-31 Ulota_hutchinsiae
                          |     |              |  |  |  +-61
                          |     |              |  |  |     +-30 Orthotrichum_stellatum
                          |     |              |  +-66
                          |     |              |     +-29 Bartramia_pomiformis
                          |     |           +-69
                          |     |           |  +-28 Buxbaumia_aphylla
                          |     |        +-70
                          |     |        |  |                                        +-27 Rhazya_stricta
                          |     |        |  |                                     +-51
                          |     |        |  |                                     |  +-26 Asclepias_syriaca
                          |     |        |  |                                  +-52
                          |     |        |  |                                  |  +-25 Vaccinium_macrocarpon
                          |     |        |  |                               +-53
                          |     |        |  |                               |  |     +-24 Nelumbo_nucifera
                          |     |        |  |                               |  |  +-49
                          |     |        |  |                               |  |  |  +-23 Malus_x_domestica
                          |     |        |  |                               |  +-50
                          |     |        |  |                               |     +-22 Mimulus_guttatus
                          |     |        |  |                            +-54
                          |     |        |  |                            |  +-21 Nicotiana_tabacum
                          |     |        |  |                         +-55
                          |     |        |  |                         |  |        +-20 Cucurbita_pepo
                          |     |        |  |                         |  |     +-46
                          |     |        |  |                         |  |     |  +-19 Cucumis_sativus
                          |     |        |  |                         |  |  +-47
                          |     |        |  |                         |  |  |  +-18 Citrullus_lanatus
                          |     |        |  |                         |  +-48
                          |     |        |  |                         |     +-17 Batis_maritima
                          |     |        |  |                      +-56
                          |     |        |  |                      |  +-16 Carica_papaya
                          |     |        |  |                   +-57
                          |     |        |  |                   |  |  +-15 Vitis_vinifera
                          |     |        |  |                   |  +-45
                          |     |        |  |                   |     +-14 Ricinus_communis
                          |     |        |  |                +-58
                          |     |        |  |                |  +-13 Amborella_trichopoda|sdh4
                          |     |        |  |             +-59
                          |     |        |  |             |  +-12 Spirodela_polyrhiza
                          |     |        |  +------------60
                          |     |        |                +-11 Liriodendron_tulipifera
                          |     |     +-71
                          |     |     |  +-10 Atrichum_angustatum
                          |     |  +-72
                          |     |  |  +--9 Tetraphis_pellucida
                          |     +-73
                          |        +--8 Sphagnum_palustre
                      +--79
                      |   |     +--7 Nitella_hyalina
                      |   |  +-43
                      |   |  |  +--6 Chara_vulgaris
                      |   +-44
                      |      +-----------------5 Chaetosphaeridium_globosum
                +----80
                |     +-------------------4 Roya_obtusa
+--------------81
|               +-----------------------------3 Entransia_fimbriata
|
+----------------------------------------------------2 Mesostigma_viride
|
+--1 Chlorokybus_atmophyticus

 
(Chlorokybus_atmophyticus:0.1275416000,Mesostigma_viride:1.7345888400,(Entransia_fimbriata:0.9893790300,(Roya_obtusa:0.6769888300,((Chaetosphaeridium_globosum:0.6042405200,(Chara_vulgaris:0.0198135200,Nitella_hyalina:0.0246564800):1.0000:0.0621575000):1.0000:0.0660674700,(((Sphagnum_palustre:0.0811719400,(Tetraphis_pellucida:0.0160213000,(Atrichum_angustatum:0.0237988000,((Liriodendron_tulipifera:0.0411475800,(Spirodela_polyrhiza:0.1031814200,(Amborella_trichopoda|sdh4:0.0463178300,((Ricinus_communis:0.0286461300,Vitis_vinifera:0.0068463600):1.0000:0.0034284400,(Carica_papaya:0.0068800300,((Batis_maritima:0.0175274000,(Citrullus_lanatus:0.0000002500,(Cucumis_sativus:0.0358711200,Cucurbita_pepo:0.0340171100):1.0000:0.0098713600):1.0000:0.0138986600):1.0000:0.0068584300,(Nicotiana_tabacum:0.0067419400,((Mimulus_guttatus:0.0139178600,(Malus_x_domestica:0.0247965800,Nelumbo_nucifera:0.0068555900):1.0000:0.0000003300):1.0000:0.0034009900,(Vaccinium_macrocarpon:0.0034535600,(Asclepias_syriaca:0.0259104700,Rhazya_stricta:0.0063195200):1.0000:0.0075715500):0.6276:0.0000001900):1.0000:0.0033964000):1.0000:0.0033567100):0.6276:0.0000003300):0.6276:0.0000002100):1.0000:0.0210934000):1.0000:0.0161995900):0.9999:0.0000008800):1.0000:0.4851431000,(Buxbaumia_aphylla:0.0529861900,((Bartramia_pomiformis:0.0083134400,((Orthotrichum_stellatum:0.0000000100,Ulota_hutchinsiae:0.0081751600):1.0000:0.0038651900,(Anomodon_rugelii:0.0040015900,(Climacium_americanum:0.0000003900,(Hypnum_imponens:0.0000004100,Ptychomnion_cygnisetum:0.0246387000):0.6276:0.0000001800):1.0000:0.0000001800):1.0000:0.0083143100):1.0000:0.0040786800):1.0000:0.0040076300,(Funaria_hygrometrica:0.0040076000,Physcomitrella_patens:0.0000000100):1.0000:0.0037108100):1.0000:0.0079455400):0.6276:0.0000003100):1.0000:0.0041345900):1.0000:0.0040286600):1.0000:0.0168507300):1.0000:0.0259248300,(Marchantia_polymorpha:0.0000003200,(Pleurozia_purpurea:0.0161900700,Treubia_lacunosa:0.0335719100):1.0000:0.0036264200):1.0000:0.0206874300):1.0000:0.0067308800,(Phaeoceros_laevis:0.0845989600,Huperzia_squarrosa:0.0650373000):1.0000:0.0117324200):1.0000:0.0932923700):1.0000:0.1455564900):1.0000:0.2251290400):0.6276:0.5223344600);
 
Note: this tree is unrooted. Branch lengths are the expected number of substitutions per site. Labels next to parentheses represent phylogenetic uncertainty due to model selection (see documentation)
 
 
 
---------------------------------------------------------------
*                                                             *
*                    SELECTION SUMMARY                        *
*                                                             *
---------------------------------------------------------------

::Optimized Topologies Summary::

There are 24 different topologies.

Topology Id: 1
	Rank	Weight		 RF	AvgEucl		VarEucl
AIC	  1	 78.00%		  0	0.00e+00	0.00e+00
BIC	  5	 37.23%		 10	2.53e+00	0.00e+00
Models supporting:   1
                     GTR+I+G 

Topology Id: 2
	Rank	Weight		 RF	AvgEucl		VarEucl
AIC	  2	  0.00%		  4	2.12e+00	0.00e+00
BIC	 11	  0.00%		 14	1.78e+00	0.00e+00
Models supporting:   1
                     F81+I+G 

Topology Id: 3
	Rank	Weight		 RF	AvgEucl		VarEucl
AIC	  3	  0.00%		  4	2.26e-01	0.00e+00
BIC	  8	  0.00%		 12	2.49e+00	0.00e+00
Models supporting:   1
                     HKY+I+G 

Topology Id: 4
	Rank	Weight		 RF	AvgEucl		VarEucl
AIC	  4	 22.00%		 10	2.53e+00	0.00e+00
BIC	  1	 62.76%		  0	0.00e+00	0.00e+00
Models supporting:   1
                     GTR+G 

Topology Id: 5
	Rank	Weight		 RF	AvgEucl		VarEucl
AIC	  5	  0.00%		 12	2.44e+00	0.00e+00
BIC	  2	  0.01%		  2	2.23e-01	0.00e+00
Models supporting:   1
                     HKY+G 

Topology Id: 6
	Rank	Weight		 RF	AvgEucl		VarEucl
AIC	  6	  0.00%		 12	2.24e+00	0.00e+00
BIC	  9	  0.00%		 12	1.55e+00	0.00e+00
Models supporting:   1
                     GTR 

Topology Id: 7
	Rank	Weight		 RF	AvgEucl		VarEucl
AIC	  7	  0.00%		 14	2.07e+00	0.00e+00
BIC	  6	  0.00%		 12	1.49e+00	0.00e+00
Models supporting:   1
                     F81 

Topology Id: 8
	Rank	Weight		 RF	AvgEucl		VarEucl
AIC	  8	  0.00%		 14	2.11e+00	0.00e+00
BIC	 12	  0.00%		 20	1.75e+00	0.00e+00
Models supporting:   1
                     F81+I 

Topology Id: 9
	Rank	Weight		 RF	AvgEucl		VarEucl
AIC	  9	  0.00%		 14	2.37e+00	0.00e+00
BIC	  3	  0.00%		  8	1.09e+00	0.00e+00
Models supporting:   1
                     F81+G 

Topology Id: 10
	Rank	Weight		 RF	AvgEucl		VarEucl
AIC	 10	  0.00%		 14	2.17e+00	0.00e+00
BIC	  4	  0.00%		  8	1.57e+00	0.00e+00
Models supporting:   1
                     HKY 

Topology Id: 11
	Rank	Weight		 RF	AvgEucl		VarEucl
AIC	 11	  0.00%		 14	2.09e+00	0.00e+00
BIC	  7	  0.00%		 12	1.36e+00	0.00e+00
Models supporting:   1
                     HKY+I 

Topology Id: 12
	Rank	Weight		 RF	AvgEucl		VarEucl
AIC	 12	  0.00%		 16	2.15e+00	0.00e+00
BIC	 10	  0.00%		 12	1.15e+00	0.00e+00
Models supporting:   1
                     GTR+I 

Topology Id: 13
	Rank	Weight		 RF	AvgEucl		VarEucl
AIC	 13	  0.00%		 22	2.03e+00	0.00e+00
BIC	 13	  0.00%		 22	1.50e+00	0.00e+00
Models supporting:   1
                     JC+I+G 

Topology Id: 14
	Rank	Weight		 RF	AvgEucl		VarEucl
AIC	 14	  0.00%		 24	2.15e+00	0.00e+00
BIC	 14	  0.00%		 22	1.34e+00	0.00e+00
Models supporting:   1
                     K80+I+G 

Topology Id: 15
	Rank	Weight		 RF	AvgEucl		VarEucl
AIC	 15	  0.00%		 24	2.12e+00	0.00e+00
BIC	 15	  0.00%		 24	1.65e+00	0.00e+00
Models supporting:   1
                     SYM 

Topology Id: 16
	Rank	Weight		 RF	AvgEucl		VarEucl
AIC	 16	  0.00%		 26	2.05e+00	0.00e+00
BIC	 22	  0.00%		 32	1.89e+00	0.00e+00
Models supporting:   1
                     JC+I 

Topology Id: 17
	Rank	Weight		 RF	AvgEucl		VarEucl
AIC	 17	  0.00%		 26	2.10e+00	0.00e+00
BIC	 16	  0.00%		 26	1.91e+00	0.00e+00
Models supporting:   1
                     K80 

Topology Id: 18
	Rank	Weight		 RF	AvgEucl		VarEucl
AIC	 18	  0.00%		 26	2.07e+00	0.00e+00
BIC	 17	  0.00%		 26	1.79e+00	0.00e+00
Models supporting:   1
                     K80+I 

Topology Id: 19
	Rank	Weight		 RF	AvgEucl		VarEucl
AIC	 19	  0.00%		 28	2.15e+00	0.00e+00
BIC	 20	  0.00%		 28	1.70e+00	0.00e+00
Models supporting:   1
                     JC 

Topology Id: 20
	Rank	Weight		 RF	AvgEucl		VarEucl
AIC	 20	  0.00%		 28	1.40e+00	0.00e+00
BIC	 18	  0.00%		 26	2.16e+00	0.00e+00
Models supporting:   1
                     SYM+I 

Topology Id: 21
	Rank	Weight		 RF	AvgEucl		VarEucl
AIC	 21	  0.00%		 30	2.04e+00	0.00e+00
BIC	 19	  0.00%		 26	1.22e+00	0.00e+00
Models supporting:   1
                     SYM+I+G 

Topology Id: 22
	Rank	Weight		 RF	AvgEucl		VarEucl
AIC	 22	  0.00%		 34	2.13e+00	0.00e+00
BIC	 21	  0.00%		 30	1.21e+00	0.00e+00
Models supporting:   1
                     SYM+G 

Topology Id: 23
	Rank	Weight		 RF	AvgEucl		VarEucl
AIC	 23	  0.00%		 36	2.24e+00	0.00e+00
BIC	 23	  0.00%		 32	1.33e+00	0.00e+00
Models supporting:   1
                     K80+G 

Topology Id: 24
	Rank	Weight		 RF	AvgEucl		VarEucl
AIC	 24	  0.00%		 38	2.16e+00	0.00e+00
BIC	 24	  0.00%		 36	1.50e+00	0.00e+00
Models supporting:   1
                     JC+G 

 
 
 
::Best Models::
 
	Model 		f(a) 	f(c) 	f(g) 	f(t) 	kappa 	titv 	Ra	Rb	Rc	Rd	Re	Rf	pInv 	gamma
----------------------------------------------------------------------------------------------------------------------------------------
AIC 	GTR+I+G		0.31	0.14	0.13	0.43	0.00	0.00	  1.540   2.575   0.374   1.650   3.373   1.000    0.05	   1.53
BIC 	GTR+G		0.31	0.14	0.13	0.42	0.00	0.00	  1.563   2.579   0.392   1.632   3.432   1.000 N/A	   1.15
