# Supplementary material for: The mitochondrial genome map of Nelumbo nucifera reveals ancient evolutionary features
Source: Sci Rep. 2016 Jul 22;6:30158. doi: 10.1038/srep30158 (PMC4957087; doi:10.1038/srep30158)
Supplement: Supplementary Data S2 [file srep30158-s3.zip › jModelTest/00All.jmt1]

-------------------------- jModeltest 2.1.10 v20160303 --------------------------
(c) 2011-onwards D. Darriba, G.L. Taboada, R. Doallo and D. Posada,
(1) Department of Biochemistry, Genetics and Immunology
    University of Vigo, 36310 Vigo, Spain.
(2) Department of Electronics and Systems
    University of A Coruna, 15071 A Coruna, Spain.
e-mail: ddarriba@udc.es, dposada@uvigo.es
--------------------------------------------------------------------------------
 
Fri Apr 01 12:01:08 CST 2016
Linux 3.13.0-32-generic, arch: amd64, bits: 64, numcores: 48
 
--------------------------------------------------------------------------------
Citation: Darriba D, Taboada GL, Doallo R and Posada D. 2012.
          "jModelTest 2: more models, new heuristics and parallel computing".
          Nature Methods 9(8), 772.
--------------------------------------------------------------------------------
 
jModelTest 2.1.10 v20160303
Copyright (C) 2011 D. Darriba, G.L. Taboada, R. Doallo and D. Posada
This program comes with ABSOLUTELY NO WARRANTY
This is free software, and you are welcome to redistribute it under certain
conditions
 
Notice: This program may contain errors. Please inspect results carefully.
 
 
Arguments = -g 4 -i -f -AIC -BIC -a -S SPR -o 00All.jmt1 -d 00All.fas

Reading data file "00All.fas"... OK.
  number of sequences: 79
  number of sites: 33504
 
 
---------------------------------------------------------------
*                                                             *
*        COMPUTATION OF LIKELIHOOD SCORES WITH PHYML          *
*                                                             *
---------------------------------------------------------------
 
::Settings::
 
 Phyml version = 20131022
 Phyml binary = phyml
 Phyml path = /usr/bin/
 Candidate models = 24
   number of substitution schemes = 3
   including models with equal/unequal base frequencies (+F)
   including models with/without a proportion of invariable sites (+I)
   including models with/without rate variation among sites (+G) (nCat = 4)
 Optimized free parameters (K) = substitution parameters + 155 branch lengths + topology 
 Base tree for likelihood calculations = ML tree
 Tree topology search operation = SPR
 
 
 
::Progress::
 
Model 		 Exec. Time 	 Total Time 	 -lnL
-------------------------------------------------------------------------
JC		00h:38:05:07	00h:38:05:08	  464105.8593	 (1/24)
F81		00h:39:17:01	00h:39:17:02	  461562.8666	 (2/24)
K80		00h:49:33:01	00h:49:33:02	  460272.6592	 (3/24)
JC+I		00h:54:35:01	00h:54:35:02	  453622.8494	 (4/24)
SYM		00h:59:19:09	00h:59:20:00	  459005.2377	 (5/24)
K80+I		01h:00:10:03	01h:00:10:04	  449601.4511	 (6/24)
GTR		01h:00:42:04	01h:00:42:05	  456004.6975	 (7/24)
HKY		01h:02:41:07	01h:02:41:08	  456964.1394	 (8/24)
HKY+I		01h:05:54:06	01h:05:54:07	  445444.1005	 (9/24)
F81+I		01h:14:24:05	01h:14:24:06	  450459.3790	 (10/24)
SYM+I		01h:17:00:03	01h:17:00:04	  448850.7915	 (11/24)
GTR+I		01h:24:28:02	01h:24:28:02	  444612.3747	 (12/24)
JC+G		01h:55:38:08	01h:55:38:08	  447041.6201	 (13/24)
F81+G		02h:06:01:05	02h:06:01:06	  443710.1722	 (14/24)
HKY+G		02h:38:13:00	02h:38:13:01	  438262.5132	 (15/24)
SYM+G		02h:38:50:03	02h:38:50:04	  441629.9068	 (16/24)
F81+I+G		02h:46:41:08	02h:46:41:08	  443523.6407	 (17/24)
GTR+G		02h:53:20:00	02h:53:20:00	  436832.3548	 (18/24)
K80+G		02h:55:25:07	02h:55:25:08	  442609.9626	 (19/24)
JC+I+G		03h:36:32:03	03h:36:32:03	  446873.1320	 (20/24)
K80+I+G		03h:46:31:02	03h:46:31:03	  442461.1035	 (21/24)
SYM+I+G		03h:56:47:02	03h:56:47:02	  441515.2618	 (22/24)
HKY+I+G		03h:57:35:03	03h:57:35:04	  438062.2156	 (23/24)
GTR+I+G		03h:59:54:01	03h:59:54:02	  436587.0402	 (24/24)
 
   Model = JC
   partition = 000000
   -lnL = 464105.8593
   K = 156 
 
   Model = JC+I
   partition = 000000
   -lnL = 453622.8494
   K = 157
   p-inv = 0.2200 
 
   Model = JC+G
   partition = 000000
   -lnL = 447041.6201
   K = 157
   gamma shape = 0.7970 
 
   Model = JC+I+G
   partition = 000000
   -lnL = 446873.1320
   K = 158
   p-inv = 0.1110
   gamma shape = 1.1680 
 
   Model = F81
   partition = 000000
   -lnL = 461562.8666
   K = 159
   freqA = 0.2708 
   freqC = 0.2208 
   freqG = 0.1847 
   freqT = 0.3237  
 
   Model = F81+I
   partition = 000000
   -lnL = 450459.3790
   K = 160
   freqA = 0.2736 
   freqC = 0.2187 
   freqG = 0.1769 
   freqT = 0.3308 
   p-inv = 0.2210 
 
   Model = F81+G
   partition = 000000
   -lnL = 443710.1722
   K = 160
   freqA = 0.2748 
   freqC = 0.2171 
   freqG = 0.1749 
   freqT = 0.3333 
   gamma shape = 0.7560 
 
   Model = F81+I+G
   partition = 000000
   -lnL = 443523.6407
   K = 161
   freqA = 0.2748 
   freqC = 0.2170 
   freqG = 0.1746 
   freqT = 0.3336 
   p-inv = 0.1160
   gamma shape = 1.1290 
 
   Model = K80
   partition = 010010
   -lnL = 460272.6592
   K = 157
   kappa = 1.9314 (ti/tv = 0.9657) 
 
   Model = K80+I
   partition = 010010
   -lnL = 449601.4511
   K = 158
   kappa = 2.0022 (ti/tv = 1.0011)
   p-inv = 0.2210 
 
   Model = K80+G
   partition = 010010
   -lnL = 442609.9625
   K = 158
   kappa = 2.1504 (ti/tv = 1.0752)
   gamma shape = 0.7610 
 
   Model = K80+I+G
   partition = 010010
   -lnL = 442461.1034
   K = 159
   kappa = 2.1448 (ti/tv = 1.0724)
   p-inv = 0.1070
   gamma shape = 1.0880 
 
   Model = HKY
   partition = 010010
   -lnL = 456964.1394
   K = 160
   freqA = 0.2769 
   freqC = 0.2082 
   freqG = 0.1805 
   freqT = 0.3345 
   kappa = 2.0740 (ti/tv = 0.9995) 
 
   Model = HKY+I
   partition = 010010
   -lnL = 445444.1005
   K = 161
   freqA = 0.2859 
   freqC = 0.2028 
   freqG = 0.1721 
   freqT = 0.3393 
   kappa = 2.2123 (ti/tv = 1.0515)
   p-inv = 0.2200 
 
   Model = HKY+G
   partition = 010010
   -lnL = 438262.5132
   K = 161
   freqA = 0.2886 
   freqC = 0.2007 
   freqG = 0.1693 
   freqT = 0.3414 
   kappa = 2.4106 (ti/tv = 1.1399)
   gamma shape = 0.7200 
 
   Model = HKY+I+G
   partition = 010010
   -lnL = 438062.2156
   K = 162
   freqA = 0.2892 
   freqC = 0.2001 
   freqG = 0.1688 
   freqT = 0.3419 
   kappa = 2.4120 (ti/tv = 1.1390)
   p-inv = 0.1180
   gamma shape = 1.0830 
 
   Model = SYM
   partition = 012345
   -lnL = 459005.2377
   K = 161
   R(a) [AC] =  1.6134
   R(b) [AG] =  2.1100
   R(c) [AT] =  1.4873
   R(d) [CG] =  0.9481
   R(e) [CT] =  2.8112
   R(f) [GT] =  1.0000 
 
   Model = SYM+I
   partition = 012345
   -lnL = 448850.7915
   K = 162
   R(a) [AC] =  1.5611
   R(b) [AG] =  2.1965
   R(c) [AT] =  1.3588
   R(d) [CG] =  0.9997
   R(e) [CT] =  2.7464
   R(f) [GT] =  1.0000
   p-inv = 0.2190 
 
   Model = SYM+G
   partition = 012345
   -lnL = 441629.9068
   K = 162
   R(a) [AC] =  1.5907
   R(b) [AG] =  2.1705
   R(c) [AT] =  1.3737
   R(d) [CG] =  0.8904
   R(e) [CT] =  3.0845
   R(f) [GT] =  1.0000
   gamma shape = 0.7630 
 
   Model = SYM+I+G
   partition = 012345
   -lnL = 441515.2618
   K = 163
   R(a) [AC] =  1.5916
   R(b) [AG] =  2.1757
   R(c) [AT] =  1.3670
   R(d) [CG] =  0.8994
   R(e) [CT] =  3.0687
   R(f) [GT] =  1.0000
   p-inv = 0.0950
   gamma shape = 1.0400 
 
   Model = GTR
   partition = 012345
   -lnL = 456004.6974
   K = 164
   freqA = 0.2785 
   freqC = 0.1836 
   freqG = 0.1997 
   freqT = 0.3383 
   R(a) [AC] =  1.8662
   R(b) [AG] =  2.2710
   R(c) [AT] =  1.1429
   R(d) [CG] =  1.2541
   R(e) [CT] =  3.0343
   R(f) [GT] =  1.0000 
 
   Model = GTR+I
   partition = 012345
   -lnL = 444612.3747
   K = 165
   freqA = 0.2899 
   freqC = 0.1833 
   freqG = 0.1746 
   freqT = 0.3522 
   R(a) [AC] =  1.5956
   R(b) [AG] =  2.3392
   R(c) [AT] =  0.8465
   R(d) [CG] =  1.2903
   R(e) [CT] =  2.6362
   R(f) [GT] =  1.0000
   p-inv = 0.2180 
 
   Model = GTR+G
   partition = 012345
   -lnL = 436832.3547
   K = 165
   freqA = 0.3008 
   freqC = 0.1647 
   freqG = 0.1701 
   freqT = 0.3644 
   R(a) [AC] =  1.9463
   R(b) [AG] =  2.5136
   R(c) [AT] =  0.6996
   R(d) [CG] =  1.6450
   R(e) [CT] =  3.3651
   R(f) [GT] =  1.0000
   gamma shape = 0.7000 
 
   Model = GTR+I+G
   partition = 012345
   -lnL = 436587.0402
   K = 166
   freqA = 0.3016 
   freqC = 0.1645 
   freqG = 0.1678 
   freqT = 0.3661 
   R(a) [AC] =  1.9094
   R(b) [AG] =  2.5171
   R(c) [AT] =  0.6758
   R(d) [CG] =  1.6539
   R(e) [CT] =  3.2858
   R(f) [GT] =  1.0000
   p-inv = 0.1200
   gamma shape = 1.0590 
 
  Best-fit models should be reoptimized for comparison with unconstrained likelihood
 
Computation of likelihood scores completed. It took 03h:59:54:02.
 


---------------------------------------------------------------
*                                                             *
*             AKAIKE INFORMATION CRITERION (AIC)              *
*                                                             *
---------------------------------------------------------------
 
 Model selected: 
   Model = GTR+I+G
   partition = 012345
   -lnL = 436587.0402
   K = 166
   freqA = 0.3016 
   freqC = 0.1645 
   freqG = 0.1678 
   freqT = 0.3661 
   R(a) [AC] =  1.9094
   R(b) [AG] =  2.5171
   R(c) [AT] =  0.6758
   R(d) [CG] =  1.6539
   R(e) [CT] =  3.2858
   R(f) [GT] =  1.0000
   p-inv = 0.1200
   gamma shape = 1.0590 
 
Tree for the best AIC model = (Chara_vulgaris:0.00684282,Nitella_hyalina:0.01461239,((Roya_obtusa:0.36595339,(Chaetosphaeridium_globosum:0.43073906,(Entransia_fimbriata:0.74222266,(Mesostigma_viride:0.93234076,Chlorokybus_atmophyticus:0.44752762):0.14742749):0.09832748):0.07428541):0.14124471,((Treubia_lacunosa:0.04464580,(Marchantia_polymorpha:0.00676750,Pleurozia_purpurea:0.02876161):0.01298045):0.07158680,((Sphagnum_palustre:0.04843732,((Buxbaumia_aphylla:0.05034435,((Funaria_hygrometrica:0.00228224,Physcomitrella_patens:0.00330894):0.00553099,(Bartramia_pomiformis:0.00901112,((Orthotrichum_stellatum:0.00135476,Ulota_hutchinsiae:0.00113854):0.00832907,(Ptychomnion_cygnisetum:0.02918448,(Climacium_americanum:0.00438003,(Hypnum_imponens:0.00271738,Anomodon_rugelii:0.02681128):0.00050202):0.00566861):0.00886603):0.00399869):0.00756693):0.01404080):0.00511134,(Atrichum_angustatum:0.02694771,Tetraphis_pellucida:0.02552378):0.00227374):0.01984393):0.04937525,(Phaeoceros_laevis:0.18336107,(Huperzia_squarrosa:0.09051583,(Cycas_taitungensis:0.05729321,(Amborella_trichopoda:0.02228395,(Liriodendron_tulipifera:0.01065107,((Spirodela_polyrhiza:0.02581065,(Butomus_umbellatus:0.08688079,(Phoenix_dactylifera:0.00985068,((Aegilops_speltoides:0.00038379,(Triticum_timopheevii:0.00158384,Triticum_aestivum:0.00020589):0.00004506):0.00931499,((Oryza_sativa_Indica_Group:0.00008983,(Oryza_rufipogon:0.00018903,Oryza_sativa_Japonica_Group:0.04614222):0.00243296):0.00907878,(Sorghum_bicolor:0.00383176,(Tripsacum_dactyloides:0.00190545,((Zea_luxurians:0.00051027,Zea_perennis:0.00010090):0.00045214,(Zea_mays_subsp_mays:0.00000001,Zea_mays_subsp_parviglumis:0.00007395):0.00022873):0.00257890):0.00298805):0.00683796):0.00173160):0.02602171):0.01139621):0.00185812):0.01310878,(Nelumbo_nucifera:0.00529933,(Vitis_vinifera:0.01905715,((((Beta_macrocarpa:0.00000001,(Beta_vulgaris_subsp_vulgaris:0.00028916,Beta_vulgaris_subsp_maritima:0.00333795):0.00000001):0.00832741,(Silene_latifolia:0.03225493,Silene_vulgaris:0.00645855):0.01133368):0.03126241,(Vaccinium_macrocarpon:0.07111232,((Nicotiana_tabacum:0.01533276,(Asclepias_syriaca:0.02927567,Rhazya_stricta:0.00345822):0.01095828):0.00382715,(Helianthus_annuus:0.03287638,(Daucus_carota_subsp_sativus:0.03089192,(Boea_hygrometrica:0.01546172,(Mimulus_guttatus:0.00825515,(Salvia_miltiorrhiza:0.00868906,Ajuga_reptans:0.07406112):0.00471925):0.00324086):0.02212072):0.01120107):0.00616008):0.00168495):0.00205200):0.00341575,((Ricinus_communis:0.01613541,(Carica_papaya:0.01129307,(Batis_maritima:0.01218561,(Arabidopsis_thaliana:0.00401827,(((Brassica_juncea:0.00000001,Brassica_rapa_subsp_campestris:0.00000001):0.00003594,(Brassica_napus:0.00011408,Brassica_oleracea:0.00003593):0.00000001):0.00034808,(Brassica_carinata:0.00079369,Raphanus_sativus:0.00097001):0.00012017):0.00258233):0.01911385):0.00744406):0.00641922):0.00163458,(Malus_x_domestica:0.01914749,((Lotus_japonicus:0.00489935,(Millettia_pinnata:0.00452899,(Glycine_max:0.00199978,(Vigna_radiata:0.00118018,Vigna_angularis:0.00156840):0.00439086):0.00292826):0.00242903):0.04641189,(Citrullus_lanatus:0.00269326,(Cucumis_sativus:0.02478837,Cucurbita_pepo:0.01673193):0.00342538):0.01461916):0.00072280):0.00109876):0.00149250):0.00266669):0.00978203):0.00604799):0.00153111):0.01045515):0.05005441):0.30710869):0.02548352):0.01069865):0.01567976):0.10800769):0.14693351);
 
 
* AIC MODEL SELECTION : Selection uncertainty
 
Model             -lnL    K      AIC       delta       weight   cumWeight
------------------------------------------------------------------------- 
GTR+I+G     436587.04024   166  873506.080480   0.000000    1.000000   1.000000 
GTR+G       436832.35475   165  873994.709500  488.629020   7.86e-107   1.000000 
HKY+I+G     438062.21564   162  876448.431280  2942.350800   0.00e+000   1.000000 
HKY+G       438262.51323   161  876847.026460  3340.945980   0.00e+000   1.000000 
SYM+I+G     441515.26179   163  883356.523580  9850.443100   0.00e+000   1.000000 
SYM+G       441629.90681   162  883583.813620  10077.733140   0.00e+000   1.000000 
K80+I+G     442461.10345   159  885240.206900  11734.126420   0.00e+000   1.000000 
K80+G       442609.96255   158  885535.925100  12029.844620   0.00e+000   1.000000 
F81+I+G     443523.64071   161  887369.281420  13863.200940   0.00e+000   1.000000 
F81+G       443710.17219   160  887740.344380  14234.263900   0.00e+000   1.000000 
GTR+I       444612.37472   165  889554.749440  16048.668960   0.00e+000   1.000000 
HKY+I       445444.10053   161  891210.201060  17704.120580   0.00e+000   1.000000 
JC+I+G      446873.13201   158  894062.264020  20556.183540   0.00e+000   1.000000 
JC+G        447041.62013   157  894397.240260  20891.159780   0.00e+000   1.000000 
SYM+I       448850.79145   162  898025.582900  24519.502420   0.00e+000   1.000000 
K80+I       449601.45108   158  899518.902160  26012.821680   0.00e+000   1.000000 
F81+I       450459.37902   160  901238.758040  27732.677560   0.00e+000   1.000000 
JC+I        453622.84937   157  907559.698740  34053.618260   0.00e+000   1.000000 
GTR         456004.69745   164  912337.394900  38831.314420   0.00e+000   1.000000 
HKY         456964.13937   160  914248.278740  40742.198260   0.00e+000   1.000000 
SYM         459005.23765   161  918332.475300  44826.394820   0.00e+000   1.000000 
K80         460272.65920   157  920859.318400  47353.237920   0.00e+000   1.000000 
F81         461562.86659   159  923443.733180  49937.652700   0.00e+000   1.000000 
JC          464105.85932   156  928523.718640  55017.638160   0.00e+000   1.000000
-------------------------------------------------------------------------
-lnL:	negative log likelihod
 K:	number of estimated parameters
 AIC:	Akaike Information Criterion
 delta:	AIC difference
 weight:	AIC weight
 cumWeight:	cumulative AIC weight
 
 
* AIC MODEL SELECTION : Confidence interval
 
There are 24 models in the 100% confidence interval: [ GTR+I+G GTR+G HKY+I+G HKY+G SYM+I+G SYM+G K80+I+G K80+G F81+I+G F81+G GTR+I HKY+I JC+I+G JC+G SYM+I K80+I F81+I JC+I GTR HKY SYM K80 F81 JC ] 
 
 
* AIC MODEL SELECTION : Best Model's command line
 
phyml  -i /tmp/jmodeltest3031011516013578043.phy -d nt -n 1 -b 0 --run_id GTR+I+G -m 012345 -f m -v e -c 4 -a e --no_memory_check -o tlr -s SPR
 
 
 
---------------------------------------------------------------
*                                                             *
*                    MODEL AVERAGED PHYLOGENY                 *
*                                                             *
---------------------------------------------------------------
 
Selection criterion: . . . . AIC
Confidence interval: . . . . 1.00
Consensus type:. . . . . . . 50% majority rule
 
 
Using 24 models in the 1.00 confidence interval = GTR+I+G GTR+G HKY+I+G HKY+G SYM+I+G SYM+G K80+I+G K80+G F81+I+G F81+G GTR+I HKY+I JC+I+G JC+G SYM+I K80+I F81+I JC+I GTR HKY SYM K80 F81 JC  
 
Species in order:
 
    1. Chara_vulgaris
    2. Nitella_hyalina
    3. Roya_obtusa
    4. Chaetosphaeridium_globosum
    5. Entransia_fimbriata
    6. Mesostigma_viride
    7. Chlorokybus_atmophyticus
    8. Treubia_lacunosa
    9. Marchantia_polymorpha
    10. Pleurozia_purpurea
    11. Sphagnum_palustre
    12. Buxbaumia_aphylla
    13. Funaria_hygrometrica
    14. Physcomitrella_patens
    15. Bartramia_pomiformis
    16. Orthotrichum_stellatum
    17. Ulota_hutchinsiae
    18. Ptychomnion_cygnisetum
    19. Climacium_americanum
    20. Hypnum_imponens
    21. Anomodon_rugelii
    22. Atrichum_angustatum
    23. Tetraphis_pellucida
    24. Phaeoceros_laevis
    25. Huperzia_squarrosa
    26. Cycas_taitungensis
    27. Amborella_trichopoda
    28. Liriodendron_tulipifera
    29. Spirodela_polyrhiza
    30. Butomus_umbellatus
    31. Phoenix_dactylifera
    32. Aegilops_speltoides
    33. Triticum_timopheevii
    34. Triticum_aestivum
    35. Oryza_sativa_Indica_Group
    36. Oryza_rufipogon
    37. Oryza_sativa_Japonica_Group
    38. Sorghum_bicolor
    39. Tripsacum_dactyloides
    40. Zea_luxurians
    41. Zea_perennis
    42. Zea_mays_subsp_mays
    43. Zea_mays_subsp_parviglumis
    44. Nelumbo_nucifera
    45. Vitis_vinifera
    46. Beta_macrocarpa
    47. Beta_vulgaris_subsp_vulgaris
    48. Beta_vulgaris_subsp_maritima
    49. Silene_latifolia
    50. Silene_vulgaris
    51. Vaccinium_macrocarpon
    52. Nicotiana_tabacum
    53. Asclepias_syriaca
    54. Rhazya_stricta
    55. Helianthus_annuus
    56. Daucus_carota_subsp_sativus
    57. Boea_hygrometrica
    58. Mimulus_guttatus
    59. Salvia_miltiorrhiza
    60. Ajuga_reptans
    61. Ricinus_communis
    62. Carica_papaya
    63. Batis_maritima
    64. Arabidopsis_thaliana
    65. Brassica_juncea
    66. Brassica_rapa_subsp_campestris
    67. Brassica_napus
    68. Brassica_oleracea
    69. Brassica_carinata
    70. Raphanus_sativus
    71. Malus_x_domestica
    72. Lotus_japonicus
    73. Millettia_pinnata
    74. Glycine_max
    75. Vigna_radiata
    76. Vigna_angularis
    77. Citrullus_lanatus
    78. Cucumis_sativus
    79. Cucurbita_pepo
 
Bipartitions included in the consensus tree
 
    1234567891111111111222222222233333333334444444444555555555566666666667777777777
             0123456789012345678901234567890123456789012345678901234567890123456789
    ******************************************************************************* ( 1.0 )
    --***************************************************************************** ( 1.0 )
    --*****------------------------------------------------------------------------ ( 1.0 )
    ---****------------------------------------------------------------------------ ( 1.0 )
    ----***------------------------------------------------------------------------ ( 1.0 )
    -----**------------------------------------------------------------------------ ( 1.0 )
    -------************************************************************************ ( 1.0 )
    -------***--------------------------------------------------------------------- ( 1.0 )
    --------**--------------------------------------------------------------------- ( 1.0 )
    ----------********************************************************************* ( 1.0 )
    ----------*************-------------------------------------------------------- ( 1.0 )
    -----------************-------------------------------------------------------- ( 1.0 )
    -----------**********---------------------------------------------------------- ( 1.0 )
    ------------*********---------------------------------------------------------- ( 1.0 )
    ------------**----------------------------------------------------------------- ( 1.0 )
    --------------*******---------------------------------------------------------- ( 1.0 )
    ---------------******---------------------------------------------------------- ( 1.0 )
    ---------------**-------------------------------------------------------------- ( 1.0 )
    -----------------****---------------------------------------------------------- ( 1.0 )
    ------------------***---------------------------------------------------------- ( 1.0 )
    -------------------**---------------------------------------------------------- ( 1.0 )
    ---------------------**-------------------------------------------------------- ( 1.0 )
    -----------------------******************************************************** ( 1.0 )
    ------------------------******************************************************* ( 1.0 )
    -------------------------****************************************************** ( 1.0 )
    --------------------------***************************************************** ( 1.0 )
    ---------------------------**************************************************** ( 1.0 )
    ----------------------------*************************************************** ( 1.0 )
    ----------------------------***************------------------------------------ ( 1.0 )
    -----------------------------**************------------------------------------ ( 1.0 )
    ------------------------------*************------------------------------------ ( 1.0 )
    -------------------------------************------------------------------------ ( 1.0 )
    -------------------------------***--------------------------------------------- ( 1.0 )
    --------------------------------**--------------------------------------------- ( 1.0 )
    ----------------------------------*********------------------------------------ ( 1.0 )
    ----------------------------------***------------------------------------------ ( 1.0 )
    -----------------------------------**------------------------------------------ ( 1.0 )
    -------------------------------------******------------------------------------ ( 1.0 )
    --------------------------------------*****------------------------------------ ( 1.0 )
    ---------------------------------------****------------------------------------ ( 1.0 )
    ---------------------------------------**-------------------------------------- ( 1.0 )
    -----------------------------------------**------------------------------------ ( 1.0 )
    -------------------------------------------************************************ ( 1.0 )
    --------------------------------------------*********************************** ( 1.0 )
    ---------------------------------------------********************************** ( 1.0 )
    ---------------------------------------------***************------------------- ( 1.0 )
    ---------------------------------------------*****----------------------------- ( 1.0 )
    ---------------------------------------------***------------------------------- ( 1.0 )
    ----------------------------------------------**------------------------------- ( 1.0 )
    ------------------------------------------------**----------------------------- ( 1.0 )
    --------------------------------------------------**********------------------- ( 1.0 )
    ---------------------------------------------------*********------------------- ( 1.0 )
    ---------------------------------------------------***------------------------- ( 1.0 )
    ----------------------------------------------------**------------------------- ( 1.0 )
    ------------------------------------------------------******------------------- ( 1.0 )
    -------------------------------------------------------*****------------------- ( 1.0 )
    --------------------------------------------------------****------------------- ( 1.0 )
    ---------------------------------------------------------***------------------- ( 1.0 )
    ----------------------------------------------------------**------------------- ( 1.0 )
    ------------------------------------------------------------******************* ( 1.0 )
    ------------------------------------------------------------**********--------- ( 1.0 )
    -------------------------------------------------------------*********--------- ( 1.0 )
    --------------------------------------------------------------********--------- ( 1.0 )
    ---------------------------------------------------------------*******--------- ( 1.0 )
    ----------------------------------------------------------------******--------- ( 1.0 )
    ----------------------------------------------------------------****----------- ( 1.0 )
    ----------------------------------------------------------------**------------- ( 1.0 )
    ------------------------------------------------------------------**----------- ( 1.0 )
    --------------------------------------------------------------------**--------- ( 1.0 )
    ----------------------------------------------------------------------********* ( 1.0 )
    -----------------------------------------------------------------------******** ( 1.0 )
    -----------------------------------------------------------------------*****--- ( 1.0 )
    ------------------------------------------------------------------------****--- ( 1.0 )
    -------------------------------------------------------------------------***--- ( 1.0 )
    --------------------------------------------------------------------------**--- ( 1.0 )
    ----------------------------------------------------------------------------*** ( 1.0 )
    -----------------------------------------------------------------------------** ( 1.0 )

 
                       +---------------79 Chlorokybus_atmophyticus
                  +--151
                  |    +-----------------------------------78 Mesostigma_viride
              +-152
              |   +---------------------------77 Entransia_fimbriata
          +-153
          |   +---------------76 Chaetosphaeridium_globosum
     +--154
     |    +------------75 Roya_obtusa
+--155
|    |                   +--74 Tetraphis_pellucida
|    |               +-146
|    |               |   +--73 Atrichum_angustatum
|    |           +-147
|    |           |   |           +--72 Physcomitrella_patens
|    |           |   |       +-143
|    |           |   |       |   +--71 Funaria_hygrometrica
|    |           |   |   +-144
|    |           |   |   |   |           +--70 Ulota_hutchinsiae
|    |           |   |   |   |       +-140
|    |           |   |   |   |       |   +--69 Orthotrichum_stellatum
|    |           |   |   |   |   +-141
|    |           |   |   |   |   |   |           +--68 Anomodon_rugelii
|    |           |   |   |   |   |   |       +-137
|    |           |   |   |   |   |   |       |   +--67 Hypnum_imponens
|    |           |   |   |   |   |   |   +-138
|    |           |   |   |   |   |   |   |   +--66 Climacium_americanum
|    |           |   |   |   |   |   +-139
|    |           |   |   |   |   |       +--65 Ptychomnion_cygnisetum
|    |           |   |   |   +-142
|    |           |   |   |       +--64 Bartramia_pomiformis
|    |           |   +-145
|    |           |       +--63 Buxbaumia_aphylla
|    |       +-148
|    |       |   +--62 Sphagnum_palustre
|    |   +-149
|    |   |   |                                                           +--61 Beta_vulgaris_subsp_maritima
|    |   |   |                                                       +-124
|    |   |   |                                                       |   +--60 Beta_vulgaris_subsp_vulgaris
|    |   |   |                                                   +-125
|    |   |   |                                                   |   +--59 Beta_macrocarpa
|    |   |   |                                               +-126
|    |   |   |                                               |   |   +--58 Silene_vulgaris
|    |   |   |                                               |   +-123
|    |   |   |                                               |       +--57 Silene_latifolia
|    |   |   |                                           +-127
|    |   |   |                                           |   |               +--56 Rhazya_stricta
|    |   |   |                                           |   |           +-119
|    |   |   |                                           |   |           |   +--55 Asclepias_syriaca
|    |   |   |                                           |   |       +-120
|    |   |   |                                           |   |       |   +--54 Nicotiana_tabacum
|    |   |   |                                           |   |   +-121
|    |   |   |                                           |   |   |   |                   +--53 Ajuga_reptans
|    |   |   |                                           |   |   |   |               +-114
|    |   |   |                                           |   |   |   |               |   +--52 Salvia_miltiorrhiza
|    |   |   |                                           |   |   |   |           +-115
|    |   |   |                                           |   |   |   |           |   +--51 Mimulus_guttatus
|    |   |   |                                           |   |   |   |       +-116
|    |   |   |                                           |   |   |   |       |   +--50 Boea_hygrometrica
|    |   |   |                                           |   |   |   |   +-117
|    |   |   |                                           |   |   |   |   |   +--49 Daucus_carota_subsp_sativus
|    |   |   |                                           |   |   |   +-118
|    |   |   |                                           |   |   |       +--48 Helianthus_annuus
|    |   |   |                                           |   +-122
|    |   |   |                                           |       +--47 Vaccinium_macrocarpon
|    |   |   |                                       +-128
|    |   |   |                                       |   |                               +--46 Brassica_rapa_subsp_campestris
|    |   |   |                                       |   |                           +-106
|    |   |   |                                       |   |                           |   +--45 Brassica_juncea
|    |   |   |                                       |   |                       +-107
|    |   |   |                                       |   |                       |   |   +--44 Brassica_oleracea
|    |   |   |                                       |   |                       |   +-105
|    |   |   |                                       |   |                       |       +--43 Brassica_napus
|    |   |   |                                       |   |                   +-108
|    |   |   |                                       |   |                   |   |   +--42 Raphanus_sativus
|    |   |   |                                       |   |                   |   +-104
|    |   |   |                                       |   |                   |       +--41 Brassica_carinata
|    |   |   |                                       |   |               +-109
|    |   |   |                                       |   |               |   +--40 Arabidopsis_thaliana
|    |   |   |                                       |   |           +-110
|    |   |   |                                       |   |           |   +--39 Batis_maritima
|    |   |   |                                       |   |       +-111
|    |   |   |                                       |   |       |   +--38 Carica_papaya
|    |   |   |                                       |   |   +-112
|    |   |   |                                       |   |   |   +--37 Ricinus_communis
|    |   |   |                                       |   +-113
|    |   |   |                                       |       |               +--36 Cucurbita_pepo
|    |   |   |                                       |       |           +-100
|    |   |   |                                       |       |           |   +--35 Cucumis_sativus
|    |   |   |                                       |       |       +-101
|    |   |   |                                       |       |       |   +--34 Citrullus_lanatus
|    |   |   |                                       |       |   +-102
|    |   |   |                                       |       |   |   |               +--33 Vigna_angularis
|    |   |   |                                       |       |   |   |           +--96
|    |   |   |                                       |       |   |   |           |   +--32 Vigna_radiata
|    |   |   |                                       |       |   |   |       +--97
|    |   |   |                                       |       |   |   |       |   +--31 Glycine_max
|    |   |   |                                       |       |   |   |   +--98
|    |   |   |                                       |       |   |   |   |   +--30 Millettia_pinnata
|    |   |   |                                       |       |   |   +--99
|    |   |   |                                       |       |   |       +--29 Lotus_japonicus
|    |   |   |                                       |       +-103
|    |   |   |                                       |           +--28 Malus_x_domestica
|    |   |   |                                   +-129
|    |   |   |                                   |   +--27 Vitis_vinifera
|    |   |   |                               +-130
|    |   |   |                               |   +--26 Nelumbo_nucifera
|    |   |   |                           +-131
|    |   |   |                           |   |                       +--25 Triticum_aestivum
|    |   |   |                           |   |                   +--90
|    |   |   |                           |   |                   |   +--24 Triticum_timopheevii
|    |   |   |                           |   |               +--91
|    |   |   |                           |   |               |   +--23 Aegilops_speltoides
|    |   |   |                           |   |           +--92
|    |   |   |                           |   |           |   |                   +--22 Zea_mays_subsp_parviglumis
|    |   |   |                           |   |           |   |               +--85
|    |   |   |                           |   |           |   |               |   +--21 Zea_mays_subsp_mays
|    |   |   |                           |   |           |   |           +--86
|    |   |   |                           |   |           |   |           |   |   +--20 Zea_perennis
|    |   |   |                           |   |           |   |           |   +--84
|    |   |   |                           |   |           |   |           |       +--19 Zea_luxurians
|    |   |   |                           |   |           |   |       +--87
|    |   |   |                           |   |           |   |       |   +--18 Tripsacum_dactyloides
|    |   |   |                           |   |           |   |   +--88
|    |   |   |                           |   |           |   |   |   +--17 Sorghum_bicolor
|    |   |   |                           |   |           |   +--89
|    |   |   |                           |   |           |       |       +--16 Oryza_sativa_Japonica_Group
|    |   |   |                           |   |           |       |   +--82
|    |   |   |                           |   |           |       |   |   +--15 Oryza_rufipogon
|    |   |   |                           |   |           |       +--83
|    |   |   |                           |   |           |           +--14 Oryza_sativa_Indica_Group
|    |   |   |                           |   |       +--93
|    |   |   |                           |   |       |   +--13 Phoenix_dactylifera
|    |   |   |                           |   |   +--94
|    |   |   |                           |   |   |   +--12 Butomus_umbellatus
|    |   |   |                           |   +--95
|    |   |   |                           |       +--11 Spirodela_polyrhiza
|    |   |   |                       +-132
|    |   |   |                       |   +--10 Liriodendron_tulipifera
|    |   |   |                   +-133
|    |   |   |                   |   +---9 Amborella_trichopoda
|    |   |   |       +---------134
|    |   |   |       |           +---8 Cycas_taitungensis
|    |   |   |   +-135
|    |   |   |   |   +---7 Huperzia_squarrosa
|    |   |   +-136
|    |   |       +------6 Phaeoceros_laevis
|    +-150
|        |       +---5 Pleurozia_purpurea
|        |   +--80
|        |   |   +---4 Marchantia_polymorpha
|        +--81
|            +---3 Treubia_lacunosa
|
+---2 Nitella_hyalina
|
+---1 Chara_vulgaris

 
(Chara_vulgaris:0.0068428200,Nitella_hyalina:0.0146123900,(((Treubia_lacunosa:0.0446458000,(Marchantia_polymorpha:0.0067675000,Pleurozia_purpurea:0.0287616100):1.0000:0.0129804500):1.0000:0.0715868000,((Phaeoceros_laevis:0.1833610700,(Huperzia_squarrosa:0.0905158300,(Cycas_taitungensis:0.0572932100,(Amborella_trichopoda:0.0222839500,(Liriodendron_tulipifera:0.0106510700,((Spirodela_polyrhiza:0.0258106500,(Butomus_umbellatus:0.0868807900,(Phoenix_dactylifera:0.0098506800,(((Oryza_sativa_Indica_Group:0.0000898300,(Oryza_rufipogon:0.0001890300,Oryza_sativa_Japonica_Group:0.0461422200):1.0000:0.0024329600):1.0000:0.0090787800,(Sorghum_bicolor:0.0038317600,(Tripsacum_dactyloides:0.0019054500,((Zea_luxurians:0.0005102700,Zea_perennis:0.0001009000):1.0000:0.0004521400,(Zea_mays_subsp_mays:0.0000000100,Zea_mays_subsp_parviglumis:0.0000739500):1.0000:0.0002287300):1.0000:0.0025789000):1.0000:0.0029880500):1.0000:0.0068379600):1.0000:0.0017316000,(Aegilops_speltoides:0.0003837900,(Triticum_timopheevii:0.0015838400,Triticum_aestivum:0.0002058900):1.0000:0.0000450600):1.0000:0.0093149900):1.0000:0.0260217100):1.0000:0.0113962100):1.0000:0.0018581200):1.0000:0.0131087800,(Nelumbo_nucifera:0.0052993300,(Vitis_vinifera:0.0190571500,(((Malus_x_domestica:0.0191474900,((Lotus_japonicus:0.0048993500,(Millettia_pinnata:0.0045289900,(Glycine_max:0.0019997800,(Vigna_radiata:0.0011801800,Vigna_angularis:0.0015684000):1.0000:0.0043908600):1.0000:0.0029282600):1.0000:0.0024290300):1.0000:0.0464118900,(Citrullus_lanatus:0.0026932600,(Cucumis_sativus:0.0247883700,Cucurbita_pepo:0.0167319300):1.0000:0.0034253800):1.0000:0.0146191600):1.0000:0.0007228000):1.0000:0.0010987600,(Ricinus_communis:0.0161354100,(Carica_papaya:0.0112930700,(Batis_maritima:0.0121856100,(Arabidopsis_thaliana:0.0040182700,((Brassica_carinata:0.0007936900,Raphanus_sativus:0.0009700100):1.0000:0.0001201700,((Brassica_napus:0.0001140800,Brassica_oleracea:0.0000359300):1.0000:0.0000000100,(Brassica_juncea:0.0000000100,Brassica_rapa_subsp_campestris:0.0000000100):1.0000:0.0000359400):1.0000:0.0003480800):1.0000:0.0025823300):1.0000:0.0191138500):1.0000:0.0074440600):1.0000:0.0064192200):1.0000:0.0016345800):1.0000:0.0014925000,((Vaccinium_macrocarpon:0.0711123200,((Helianthus_annuus:0.0328763800,(Daucus_carota_subsp_sativus:0.0308919200,(Boea_hygrometrica:0.0154617200,(Mimulus_guttatus:0.0082551500,(Salvia_miltiorrhiza:0.0086890600,Ajuga_reptans:0.0740611200):1.0000:0.0047192500):1.0000:0.0032408600):1.0000:0.0221207200):1.0000:0.0112010700):1.0000:0.0061600800,(Nicotiana_tabacum:0.0153327600,(Asclepias_syriaca:0.0292756700,Rhazya_stricta:0.0034582200):1.0000:0.0109582800):1.0000:0.0038271500):1.0000:0.0016849500):1.0000:0.0020520000,((Silene_latifolia:0.0322549300,Silene_vulgaris:0.0064585500):1.0000:0.0113336800,(Beta_macrocarpa:0.0000000100,(Beta_vulgaris_subsp_vulgaris:0.0002891600,Beta_vulgaris_subsp_maritima:0.0033379500):1.0000:0.0000000100):1.0000:0.0083274100):1.0000:0.0312624100):1.0000:0.0034157500):1.0000:0.0026666900):1.0000:0.0097820300):1.0000:0.0060479900):1.0000:0.0015311100):1.0000:0.0104551500):1.0000:0.0500544100):1.0000:0.3071086900):1.0000:0.0254835200):1.0000:0.0106986500,(Sphagnum_palustre:0.0484373200,((Buxbaumia_aphylla:0.0503443500,((Bartramia_pomiformis:0.0090111200,((Ptychomnion_cygnisetum:0.0291844800,(Climacium_americanum:0.0043800300,(Hypnum_imponens:0.0027173800,Anomodon_rugelii:0.0268112800):1.0000:0.0005020200):1.0000:0.0056686100):1.0000:0.0088660300,(Orthotrichum_stellatum:0.0013547600,Ulota_hutchinsiae:0.0011385400):1.0000:0.0083290700):1.0000:0.0039986900):1.0000:0.0075669300,(Funaria_hygrometrica:0.0022822400,Physcomitrella_patens:0.0033089400):1.0000:0.0055309900):1.0000:0.0140408000):1.0000:0.0051113400,(Atrichum_angustatum:0.0269477100,Tetraphis_pellucida:0.0255237800):1.0000:0.0022737400):1.0000:0.0198439300):1.0000:0.0493752500):1.0000:0.0156797600):1.0000:0.1080076900,(Roya_obtusa:0.3659533900,(Chaetosphaeridium_globosum:0.4307390600,(Entransia_fimbriata:0.7422226600,(Mesostigma_viride:0.9323407600,Chlorokybus_atmophyticus:0.4475276200):1.0000:0.1474274900):1.0000:0.0983274800):1.0000:0.0742854100):1.0000:0.1412447100):1.0000:0.1469335100);
 
Note: this tree is unrooted. Branch lengths are the expected number of substitutions per site. Labels next to parentheses represent phylogenetic uncertainty due to model selection (see documentation)


---------------------------------------------------------------
*                                                             *
*             BAYESIAN INFORMATION CRITERION (BIC)            *
*                                                             *
---------------------------------------------------------------
 
 Sample size: 33504.0
 
 Model selected: 
   Model = GTR+I+G
   partition = 012345
   -lnL = 436587.0402
   K = 166
   freqA = 0.3016 
   freqC = 0.1645 
   freqG = 0.1678 
   freqT = 0.3661 
   R(a) [AC] =  1.9094
   R(b) [AG] =  2.5171
   R(c) [AT] =  0.6758
   R(d) [CG] =  1.6539
   R(e) [CT] =  3.2858
   R(f) [GT] =  1.0000
   p-inv = 0.1200
   gamma shape = 1.0590 
 
Tree for the best BIC model = (Chara_vulgaris:0.00684282,Nitella_hyalina:0.01461239,((Roya_obtusa:0.36595339,(Chaetosphaeridium_globosum:0.43073906,(Entransia_fimbriata:0.74222266,(Mesostigma_viride:0.93234076,Chlorokybus_atmophyticus:0.44752762):0.14742749):0.09832748):0.07428541):0.14124471,((Treubia_lacunosa:0.04464580,(Marchantia_polymorpha:0.00676750,Pleurozia_purpurea:0.02876161):0.01298045):0.07158680,((Sphagnum_palustre:0.04843732,((Buxbaumia_aphylla:0.05034435,((Funaria_hygrometrica:0.00228224,Physcomitrella_patens:0.00330894):0.00553099,(Bartramia_pomiformis:0.00901112,((Orthotrichum_stellatum:0.00135476,Ulota_hutchinsiae:0.00113854):0.00832907,(Ptychomnion_cygnisetum:0.02918448,(Climacium_americanum:0.00438003,(Hypnum_imponens:0.00271738,Anomodon_rugelii:0.02681128):0.00050202):0.00566861):0.00886603):0.00399869):0.00756693):0.01404080):0.00511134,(Atrichum_angustatum:0.02694771,Tetraphis_pellucida:0.02552378):0.00227374):0.01984393):0.04937525,(Phaeoceros_laevis:0.18336107,(Huperzia_squarrosa:0.09051583,(Cycas_taitungensis:0.05729321,(Amborella_trichopoda:0.02228395,(Liriodendron_tulipifera:0.01065107,((Spirodela_polyrhiza:0.02581065,(Butomus_umbellatus:0.08688079,(Phoenix_dactylifera:0.00985068,((Aegilops_speltoides:0.00038379,(Triticum_timopheevii:0.00158384,Triticum_aestivum:0.00020589):0.00004506):0.00931499,((Oryza_sativa_Indica_Group:0.00008983,(Oryza_rufipogon:0.00018903,Oryza_sativa_Japonica_Group:0.04614222):0.00243296):0.00907878,(Sorghum_bicolor:0.00383176,(Tripsacum_dactyloides:0.00190545,((Zea_luxurians:0.00051027,Zea_perennis:0.00010090):0.00045214,(Zea_mays_subsp_mays:0.00000001,Zea_mays_subsp_parviglumis:0.00007395):0.00022873):0.00257890):0.00298805):0.00683796):0.00173160):0.02602171):0.01139621):0.00185812):0.01310878,(Nelumbo_nucifera:0.00529933,(Vitis_vinifera:0.01905715,((((Beta_macrocarpa:0.00000001,(Beta_vulgaris_subsp_vulgaris:0.00028916,Beta_vulgaris_subsp_maritima:0.00333795):0.00000001):0.00832741,(Silene_latifolia:0.03225493,Silene_vulgaris:0.00645855):0.01133368):0.03126241,(Vaccinium_macrocarpon:0.07111232,((Nicotiana_tabacum:0.01533276,(Asclepias_syriaca:0.02927567,Rhazya_stricta:0.00345822):0.01095828):0.00382715,(Helianthus_annuus:0.03287638,(Daucus_carota_subsp_sativus:0.03089192,(Boea_hygrometrica:0.01546172,(Mimulus_guttatus:0.00825515,(Salvia_miltiorrhiza:0.00868906,Ajuga_reptans:0.07406112):0.00471925):0.00324086):0.02212072):0.01120107):0.00616008):0.00168495):0.00205200):0.00341575,((Ricinus_communis:0.01613541,(Carica_papaya:0.01129307,(Batis_maritima:0.01218561,(Arabidopsis_thaliana:0.00401827,(((Brassica_juncea:0.00000001,Brassica_rapa_subsp_campestris:0.00000001):0.00003594,(Brassica_napus:0.00011408,Brassica_oleracea:0.00003593):0.00000001):0.00034808,(Brassica_carinata:0.00079369,Raphanus_sativus:0.00097001):0.00012017):0.00258233):0.01911385):0.00744406):0.00641922):0.00163458,(Malus_x_domestica:0.01914749,((Lotus_japonicus:0.00489935,(Millettia_pinnata:0.00452899,(Glycine_max:0.00199978,(Vigna_radiata:0.00118018,Vigna_angularis:0.00156840):0.00439086):0.00292826):0.00242903):0.04641189,(Citrullus_lanatus:0.00269326,(Cucumis_sativus:0.02478837,Cucurbita_pepo:0.01673193):0.00342538):0.01461916):0.00072280):0.00109876):0.00149250):0.00266669):0.00978203):0.00604799):0.00153111):0.01045515):0.05005441):0.30710869):0.02548352):0.01069865):0.01567976):0.10800769):0.14693351);
 
 
* BIC MODEL SELECTION : Selection uncertainty
 
Model             -lnL    K      BIC       delta       weight   cumWeight
------------------------------------------------------------------------- 
GTR+I+G     436587.04024   166  874903.704219   0.000000    1.000000   1.000000 
GTR+G       436832.35475   165  875383.913819  480.209600   5.29e-105   1.000000 
HKY+I+G     438062.21564   162  877812.377338  2908.673120   0.00e+000   1.000000 
HKY+G       438262.51323   161  878202.553098  3298.848879   0.00e+000   1.000000 
SYM+I+G     441515.26179   163  884728.889059  9825.184840   0.00e+000   1.000000 
SYM+G       441629.90681   162  884947.759678  10044.055460   0.00e+000   1.000000 
K80+I+G     442461.10345   159  886578.894698  11675.190479   0.00e+000   1.000000 
K80+G       442609.96255   158  886866.193478  11962.489259   0.00e+000   1.000000 
F81+I+G     443523.64071   161  888724.808058  13821.103839   0.00e+000   1.000000 
F81+G       443710.17219   160  889087.451598  14183.747379   0.00e+000   1.000000 
GTR+I       444612.37472   165  890943.953759  16040.249540   0.00e+000   1.000000 
HKY+I       445444.10053   161  892565.727698  17662.023479   0.00e+000   1.000000 
JC+I+G      446873.13201   158  895392.532398  20488.828179   0.00e+000   1.000000 
JC+G        447041.62013   157  895719.089218  20815.384999   0.00e+000   1.000000 
SYM+I       448850.79145   162  899389.528958  24485.824740   0.00e+000   1.000000 
K80+I       449601.45108   158  900849.170538  25945.466319   0.00e+000   1.000000 
F81+I       450459.37902   160  902585.865258  27682.161039   0.00e+000   1.000000 
JC+I        453622.84937   157  908881.547698  33977.843479   0.00e+000   1.000000 
GTR         456004.69745   164  913718.179799  38814.475580   0.00e+000   1.000000 
HKY         456964.13937   160  915595.385958  40691.681739   0.00e+000   1.000000 
SYM         459005.23765   161  919688.001938  44784.297719   0.00e+000   1.000000 
K80         460272.65920   157  922181.167358  47277.463139   0.00e+000   1.000000 
F81         461562.86659   159  924782.420978  49878.716759   0.00e+000   1.000000 
JC          464105.85932   156  929837.148178  54933.443959   0.00e+000   1.000000
-------------------------------------------------------------------------
-lnL:	negative log likelihod
K:	number of estimated parameters
BIC:	Bayesian Information Criterion
delta:	BIC difference
weight:	BIC weight
cumWeight:	cumulative BIC weight
 
 
* BIC MODEL SELECTION : Confidence interval
 
There are 24 models in the 100% confidence interval: [ GTR+I+G GTR+G HKY+I+G HKY+G SYM+I+G SYM+G K80+I+G K80+G F81+I+G F81+G GTR+I HKY+I JC+I+G JC+G SYM+I K80+I F81+I JC+I GTR HKY SYM K80 F81 JC ] 
 
 
* BIC MODEL SELECTION : Best Model's command line
 
phyml  -i /tmp/jmodeltest3031011516013578043.phy -d nt -n 1 -b 0 --run_id GTR+I+G -m 012345 -f m -v e -c 4 -a e --no_memory_check -o tlr -s SPR
 
 
 
---------------------------------------------------------------
*                                                             *
*                    MODEL AVERAGED PHYLOGENY                 *
*                                                             *
---------------------------------------------------------------
 
Selection criterion: . . . . BIC
Confidence interval: . . . . 1.00
Consensus type:. . . . . . . 50% majority rule
 
 
Using 24 models in the 1.00 confidence interval = GTR+I+G GTR+G HKY+I+G HKY+G SYM+I+G SYM+G K80+I+G K80+G F81+I+G F81+G GTR+I HKY+I JC+I+G JC+G SYM+I K80+I F81+I JC+I GTR HKY SYM K80 F81 JC  
 
Species in order:
 
    1. Chara_vulgaris
    2. Nitella_hyalina
    3. Roya_obtusa
    4. Chaetosphaeridium_globosum
    5. Entransia_fimbriata
    6. Mesostigma_viride
    7. Chlorokybus_atmophyticus
    8. Treubia_lacunosa
    9. Marchantia_polymorpha
    10. Pleurozia_purpurea
    11. Sphagnum_palustre
    12. Buxbaumia_aphylla
    13. Funaria_hygrometrica
    14. Physcomitrella_patens
    15. Bartramia_pomiformis
    16. Orthotrichum_stellatum
    17. Ulota_hutchinsiae
    18. Ptychomnion_cygnisetum
    19. Climacium_americanum
    20. Hypnum_imponens
    21. Anomodon_rugelii
    22. Atrichum_angustatum
    23. Tetraphis_pellucida
    24. Phaeoceros_laevis
    25. Huperzia_squarrosa
    26. Cycas_taitungensis
    27. Amborella_trichopoda
    28. Liriodendron_tulipifera
    29. Spirodela_polyrhiza
    30. Butomus_umbellatus
    31. Phoenix_dactylifera
    32. Aegilops_speltoides
    33. Triticum_timopheevii
    34. Triticum_aestivum
    35. Oryza_sativa_Indica_Group
    36. Oryza_rufipogon
    37. Oryza_sativa_Japonica_Group
    38. Sorghum_bicolor
    39. Tripsacum_dactyloides
    40. Zea_luxurians
    41. Zea_perennis
    42. Zea_mays_subsp_mays
    43. Zea_mays_subsp_parviglumis
    44. Nelumbo_nucifera
    45. Vitis_vinifera
    46. Beta_macrocarpa
    47. Beta_vulgaris_subsp_vulgaris
    48. Beta_vulgaris_subsp_maritima
    49. Silene_latifolia
    50. Silene_vulgaris
    51. Vaccinium_macrocarpon
    52. Nicotiana_tabacum
    53. Asclepias_syriaca
    54. Rhazya_stricta
    55. Helianthus_annuus
    56. Daucus_carota_subsp_sativus
    57. Boea_hygrometrica
    58. Mimulus_guttatus
    59. Salvia_miltiorrhiza
    60. Ajuga_reptans
    61. Ricinus_communis
    62. Carica_papaya
    63. Batis_maritima
    64. Arabidopsis_thaliana
    65. Brassica_juncea
    66. Brassica_rapa_subsp_campestris
    67. Brassica_napus
    68. Brassica_oleracea
    69. Brassica_carinata
    70. Raphanus_sativus
    71. Malus_x_domestica
    72. Lotus_japonicus
    73. Millettia_pinnata
    74. Glycine_max
    75. Vigna_radiata
    76. Vigna_angularis
    77. Citrullus_lanatus
    78. Cucumis_sativus
    79. Cucurbita_pepo
 
Bipartitions included in the consensus tree
 
    1234567891111111111222222222233333333334444444444555555555566666666667777777777
             0123456789012345678901234567890123456789012345678901234567890123456789
    ******************************************************************************* ( 1.0 )
    --***************************************************************************** ( 1.0 )
    --*****------------------------------------------------------------------------ ( 1.0 )
    ---****------------------------------------------------------------------------ ( 1.0 )
    ----***------------------------------------------------------------------------ ( 1.0 )
    -----**------------------------------------------------------------------------ ( 1.0 )
    -------************************************************************************ ( 1.0 )
    -------***--------------------------------------------------------------------- ( 1.0 )
    --------**--------------------------------------------------------------------- ( 1.0 )
    ----------********************************************************************* ( 1.0 )
    ----------*************-------------------------------------------------------- ( 1.0 )
    -----------************-------------------------------------------------------- ( 1.0 )
    -----------**********---------------------------------------------------------- ( 1.0 )
    ------------*********---------------------------------------------------------- ( 1.0 )
    ------------**----------------------------------------------------------------- ( 1.0 )
    --------------*******---------------------------------------------------------- ( 1.0 )
    ---------------******---------------------------------------------------------- ( 1.0 )
    ---------------**-------------------------------------------------------------- ( 1.0 )
    -----------------****---------------------------------------------------------- ( 1.0 )
    ------------------***---------------------------------------------------------- ( 1.0 )
    -------------------**---------------------------------------------------------- ( 1.0 )
    ---------------------**-------------------------------------------------------- ( 1.0 )
    -----------------------******************************************************** ( 1.0 )
    ------------------------******************************************************* ( 1.0 )
    -------------------------****************************************************** ( 1.0 )
    --------------------------***************************************************** ( 1.0 )
    ---------------------------**************************************************** ( 1.0 )
    ----------------------------*************************************************** ( 1.0 )
    ----------------------------***************------------------------------------ ( 1.0 )
    -----------------------------**************------------------------------------ ( 1.0 )
    ------------------------------*************------------------------------------ ( 1.0 )
    -------------------------------************------------------------------------ ( 1.0 )
    -------------------------------***--------------------------------------------- ( 1.0 )
    --------------------------------**--------------------------------------------- ( 1.0 )
    ----------------------------------*********------------------------------------ ( 1.0 )
    ----------------------------------***------------------------------------------ ( 1.0 )
    -----------------------------------**------------------------------------------ ( 1.0 )
    -------------------------------------******------------------------------------ ( 1.0 )
    --------------------------------------*****------------------------------------ ( 1.0 )
    ---------------------------------------****------------------------------------ ( 1.0 )
    ---------------------------------------**-------------------------------------- ( 1.0 )
    -----------------------------------------**------------------------------------ ( 1.0 )
    -------------------------------------------************************************ ( 1.0 )
    --------------------------------------------*********************************** ( 1.0 )
    ---------------------------------------------********************************** ( 1.0 )
    ---------------------------------------------***************------------------- ( 1.0 )
    ---------------------------------------------*****----------------------------- ( 1.0 )
    ---------------------------------------------***------------------------------- ( 1.0 )
    ----------------------------------------------**------------------------------- ( 1.0 )
    ------------------------------------------------**----------------------------- ( 1.0 )
    --------------------------------------------------**********------------------- ( 1.0 )
    ---------------------------------------------------*********------------------- ( 1.0 )
    ---------------------------------------------------***------------------------- ( 1.0 )
    ----------------------------------------------------**------------------------- ( 1.0 )
    ------------------------------------------------------******------------------- ( 1.0 )
    -------------------------------------------------------*****------------------- ( 1.0 )
    --------------------------------------------------------****------------------- ( 1.0 )
    ---------------------------------------------------------***------------------- ( 1.0 )
    ----------------------------------------------------------**------------------- ( 1.0 )
    ------------------------------------------------------------******************* ( 1.0 )
    ------------------------------------------------------------**********--------- ( 1.0 )
    -------------------------------------------------------------*********--------- ( 1.0 )
    --------------------------------------------------------------********--------- ( 1.0 )
    ---------------------------------------------------------------*******--------- ( 1.0 )
    ----------------------------------------------------------------******--------- ( 1.0 )
    ----------------------------------------------------------------****----------- ( 1.0 )
    ----------------------------------------------------------------**------------- ( 1.0 )
    ------------------------------------------------------------------**----------- ( 1.0 )
    --------------------------------------------------------------------**--------- ( 1.0 )
    ----------------------------------------------------------------------********* ( 1.0 )
    -----------------------------------------------------------------------******** ( 1.0 )
    -----------------------------------------------------------------------*****--- ( 1.0 )
    ------------------------------------------------------------------------****--- ( 1.0 )
    -------------------------------------------------------------------------***--- ( 1.0 )
    --------------------------------------------------------------------------**--- ( 1.0 )
    ----------------------------------------------------------------------------*** ( 1.0 )
    -----------------------------------------------------------------------------** ( 1.0 )

 
                       +---------------79 Chlorokybus_atmophyticus
                  +--151
                  |    +-----------------------------------78 Mesostigma_viride
              +-152
              |   +---------------------------77 Entransia_fimbriata
          +-153
          |   +---------------76 Chaetosphaeridium_globosum
     +--154
     |    +------------75 Roya_obtusa
+--155
|    |                   +--74 Tetraphis_pellucida
|    |               +-146
|    |               |   +--73 Atrichum_angustatum
|    |           +-147
|    |           |   |           +--72 Physcomitrella_patens
|    |           |   |       +-143
|    |           |   |       |   +--71 Funaria_hygrometrica
|    |           |   |   +-144
|    |           |   |   |   |           +--70 Ulota_hutchinsiae
|    |           |   |   |   |       +-140
|    |           |   |   |   |       |   +--69 Orthotrichum_stellatum
|    |           |   |   |   |   +-141
|    |           |   |   |   |   |   |           +--68 Anomodon_rugelii
|    |           |   |   |   |   |   |       +-137
|    |           |   |   |   |   |   |       |   +--67 Hypnum_imponens
|    |           |   |   |   |   |   |   +-138
|    |           |   |   |   |   |   |   |   +--66 Climacium_americanum
|    |           |   |   |   |   |   +-139
|    |           |   |   |   |   |       +--65 Ptychomnion_cygnisetum
|    |           |   |   |   +-142
|    |           |   |   |       +--64 Bartramia_pomiformis
|    |           |   +-145
|    |           |       +--63 Buxbaumia_aphylla
|    |       +-148
|    |       |   +--62 Sphagnum_palustre
|    |   +-149
|    |   |   |                                                           +--61 Beta_vulgaris_subsp_maritima
|    |   |   |                                                       +-124
|    |   |   |                                                       |   +--60 Beta_vulgaris_subsp_vulgaris
|    |   |   |                                                   +-125
|    |   |   |                                                   |   +--59 Beta_macrocarpa
|    |   |   |                                               +-126
|    |   |   |                                               |   |   +--58 Silene_vulgaris
|    |   |   |                                               |   +-123
|    |   |   |                                               |       +--57 Silene_latifolia
|    |   |   |                                           +-127
|    |   |   |                                           |   |               +--56 Rhazya_stricta
|    |   |   |                                           |   |           +-119
|    |   |   |                                           |   |           |   +--55 Asclepias_syriaca
|    |   |   |                                           |   |       +-120
|    |   |   |                                           |   |       |   +--54 Nicotiana_tabacum
|    |   |   |                                           |   |   +-121
|    |   |   |                                           |   |   |   |                   +--53 Ajuga_reptans
|    |   |   |                                           |   |   |   |               +-114
|    |   |   |                                           |   |   |   |               |   +--52 Salvia_miltiorrhiza
|    |   |   |                                           |   |   |   |           +-115
|    |   |   |                                           |   |   |   |           |   +--51 Mimulus_guttatus
|    |   |   |                                           |   |   |   |       +-116
|    |   |   |                                           |   |   |   |       |   +--50 Boea_hygrometrica
|    |   |   |                                           |   |   |   |   +-117
|    |   |   |                                           |   |   |   |   |   +--49 Daucus_carota_subsp_sativus
|    |   |   |                                           |   |   |   +-118
|    |   |   |                                           |   |   |       +--48 Helianthus_annuus
|    |   |   |                                           |   +-122
|    |   |   |                                           |       +--47 Vaccinium_macrocarpon
|    |   |   |                                       +-128
|    |   |   |                                       |   |                               +--46 Brassica_rapa_subsp_campestris
|    |   |   |                                       |   |                           +-106
|    |   |   |                                       |   |                           |   +--45 Brassica_juncea
|    |   |   |                                       |   |                       +-107
|    |   |   |                                       |   |                       |   |   +--44 Brassica_oleracea
|    |   |   |                                       |   |                       |   +-105
|    |   |   |                                       |   |                       |       +--43 Brassica_napus
|    |   |   |                                       |   |                   +-108
|    |   |   |                                       |   |                   |   |   +--42 Raphanus_sativus
|    |   |   |                                       |   |                   |   +-104
|    |   |   |                                       |   |                   |       +--41 Brassica_carinata
|    |   |   |                                       |   |               +-109
|    |   |   |                                       |   |               |   +--40 Arabidopsis_thaliana
|    |   |   |                                       |   |           +-110
|    |   |   |                                       |   |           |   +--39 Batis_maritima
|    |   |   |                                       |   |       +-111
|    |   |   |                                       |   |       |   +--38 Carica_papaya
|    |   |   |                                       |   |   +-112
|    |   |   |                                       |   |   |   +--37 Ricinus_communis
|    |   |   |                                       |   +-113
|    |   |   |                                       |       |               +--36 Cucurbita_pepo
|    |   |   |                                       |       |           +-100
|    |   |   |                                       |       |           |   +--35 Cucumis_sativus
|    |   |   |                                       |       |       +-101
|    |   |   |                                       |       |       |   +--34 Citrullus_lanatus
|    |   |   |                                       |       |   +-102
|    |   |   |                                       |       |   |   |               +--33 Vigna_angularis
|    |   |   |                                       |       |   |   |           +--96
|    |   |   |                                       |       |   |   |           |   +--32 Vigna_radiata
|    |   |   |                                       |       |   |   |       +--97
|    |   |   |                                       |       |   |   |       |   +--31 Glycine_max
|    |   |   |                                       |       |   |   |   +--98
|    |   |   |                                       |       |   |   |   |   +--30 Millettia_pinnata
|    |   |   |                                       |       |   |   +--99
|    |   |   |                                       |       |   |       +--29 Lotus_japonicus
|    |   |   |                                       |       +-103
|    |   |   |                                       |           +--28 Malus_x_domestica
|    |   |   |                                   +-129
|    |   |   |                                   |   +--27 Vitis_vinifera
|    |   |   |                               +-130
|    |   |   |                               |   +--26 Nelumbo_nucifera
|    |   |   |                           +-131
|    |   |   |                           |   |                       +--25 Triticum_aestivum
|    |   |   |                           |   |                   +--90
|    |   |   |                           |   |                   |   +--24 Triticum_timopheevii
|    |   |   |                           |   |               +--91
|    |   |   |                           |   |               |   +--23 Aegilops_speltoides
|    |   |   |                           |   |           +--92
|    |   |   |                           |   |           |   |                   +--22 Zea_mays_subsp_parviglumis
|    |   |   |                           |   |           |   |               +--85
|    |   |   |                           |   |           |   |               |   +--21 Zea_mays_subsp_mays
|    |   |   |                           |   |           |   |           +--86
|    |   |   |                           |   |           |   |           |   |   +--20 Zea_perennis
|    |   |   |                           |   |           |   |           |   +--84
|    |   |   |                           |   |           |   |           |       +--19 Zea_luxurians
|    |   |   |                           |   |           |   |       +--87
|    |   |   |                           |   |           |   |       |   +--18 Tripsacum_dactyloides
|    |   |   |                           |   |           |   |   +--88
|    |   |   |                           |   |           |   |   |   +--17 Sorghum_bicolor
|    |   |   |                           |   |           |   +--89
|    |   |   |                           |   |           |       |       +--16 Oryza_sativa_Japonica_Group
|    |   |   |                           |   |           |       |   +--82
|    |   |   |                           |   |           |       |   |   +--15 Oryza_rufipogon
|    |   |   |                           |   |           |       +--83
|    |   |   |                           |   |           |           +--14 Oryza_sativa_Indica_Group
|    |   |   |                           |   |       +--93
|    |   |   |                           |   |       |   +--13 Phoenix_dactylifera
|    |   |   |                           |   |   +--94
|    |   |   |                           |   |   |   +--12 Butomus_umbellatus
|    |   |   |                           |   +--95
|    |   |   |                           |       +--11 Spirodela_polyrhiza
|    |   |   |                       +-132
|    |   |   |                       |   +--10 Liriodendron_tulipifera
|    |   |   |                   +-133
|    |   |   |                   |   +---9 Amborella_trichopoda
|    |   |   |       +---------134
|    |   |   |       |           +---8 Cycas_taitungensis
|    |   |   |   +-135
|    |   |   |   |   +---7 Huperzia_squarrosa
|    |   |   +-136
|    |   |       +------6 Phaeoceros_laevis
|    +-150
|        |       +---5 Pleurozia_purpurea
|        |   +--80
|        |   |   +---4 Marchantia_polymorpha
|        +--81
|            +---3 Treubia_lacunosa
|
+---2 Nitella_hyalina
|
+---1 Chara_vulgaris

 
(Chara_vulgaris:0.0068428200,Nitella_hyalina:0.0146123900,(((Treubia_lacunosa:0.0446458000,(Marchantia_polymorpha:0.0067675000,Pleurozia_purpurea:0.0287616100):1.0000:0.0129804500):1.0000:0.0715868000,((Phaeoceros_laevis:0.1833610700,(Huperzia_squarrosa:0.0905158300,(Cycas_taitungensis:0.0572932100,(Amborella_trichopoda:0.0222839500,(Liriodendron_tulipifera:0.0106510700,((Spirodela_polyrhiza:0.0258106500,(Butomus_umbellatus:0.0868807900,(Phoenix_dactylifera:0.0098506800,(((Oryza_sativa_Indica_Group:0.0000898300,(Oryza_rufipogon:0.0001890300,Oryza_sativa_Japonica_Group:0.0461422200):1.0000:0.0024329600):1.0000:0.0090787800,(Sorghum_bicolor:0.0038317600,(Tripsacum_dactyloides:0.0019054500,((Zea_luxurians:0.0005102700,Zea_perennis:0.0001009000):1.0000:0.0004521400,(Zea_mays_subsp_mays:0.0000000100,Zea_mays_subsp_parviglumis:0.0000739500):1.0000:0.0002287300):1.0000:0.0025789000):1.0000:0.0029880500):1.0000:0.0068379600):1.0000:0.0017316000,(Aegilops_speltoides:0.0003837900,(Triticum_timopheevii:0.0015838400,Triticum_aestivum:0.0002058900):1.0000:0.0000450600):1.0000:0.0093149900):1.0000:0.0260217100):1.0000:0.0113962100):1.0000:0.0018581200):1.0000:0.0131087800,(Nelumbo_nucifera:0.0052993300,(Vitis_vinifera:0.0190571500,(((Malus_x_domestica:0.0191474900,((Lotus_japonicus:0.0048993500,(Millettia_pinnata:0.0045289900,(Glycine_max:0.0019997800,(Vigna_radiata:0.0011801800,Vigna_angularis:0.0015684000):1.0000:0.0043908600):1.0000:0.0029282600):1.0000:0.0024290300):1.0000:0.0464118900,(Citrullus_lanatus:0.0026932600,(Cucumis_sativus:0.0247883700,Cucurbita_pepo:0.0167319300):1.0000:0.0034253800):1.0000:0.0146191600):1.0000:0.0007228000):1.0000:0.0010987600,(Ricinus_communis:0.0161354100,(Carica_papaya:0.0112930700,(Batis_maritima:0.0121856100,(Arabidopsis_thaliana:0.0040182700,((Brassica_carinata:0.0007936900,Raphanus_sativus:0.0009700100):1.0000:0.0001201700,((Brassica_napus:0.0001140800,Brassica_oleracea:0.0000359300):1.0000:0.0000000100,(Brassica_juncea:0.0000000100,Brassica_rapa_subsp_campestris:0.0000000100):1.0000:0.0000359400):1.0000:0.0003480800):1.0000:0.0025823300):1.0000:0.0191138500):1.0000:0.0074440600):1.0000:0.0064192200):1.0000:0.0016345800):1.0000:0.0014925000,((Vaccinium_macrocarpon:0.0711123200,((Helianthus_annuus:0.0328763800,(Daucus_carota_subsp_sativus:0.0308919200,(Boea_hygrometrica:0.0154617200,(Mimulus_guttatus:0.0082551500,(Salvia_miltiorrhiza:0.0086890600,Ajuga_reptans:0.0740611200):1.0000:0.0047192500):1.0000:0.0032408600):1.0000:0.0221207200):1.0000:0.0112010700):1.0000:0.0061600800,(Nicotiana_tabacum:0.0153327600,(Asclepias_syriaca:0.0292756700,Rhazya_stricta:0.0034582200):1.0000:0.0109582800):1.0000:0.0038271500):1.0000:0.0016849500):1.0000:0.0020520000,((Silene_latifolia:0.0322549300,Silene_vulgaris:0.0064585500):1.0000:0.0113336800,(Beta_macrocarpa:0.0000000100,(Beta_vulgaris_subsp_vulgaris:0.0002891600,Beta_vulgaris_subsp_maritima:0.0033379500):1.0000:0.0000000100):1.0000:0.0083274100):1.0000:0.0312624100):1.0000:0.0034157500):1.0000:0.0026666900):1.0000:0.0097820300):1.0000:0.0060479900):1.0000:0.0015311100):1.0000:0.0104551500):1.0000:0.0500544100):1.0000:0.3071086900):1.0000:0.0254835200):1.0000:0.0106986500,(Sphagnum_palustre:0.0484373200,((Buxbaumia_aphylla:0.0503443500,((Bartramia_pomiformis:0.0090111200,((Ptychomnion_cygnisetum:0.0291844800,(Climacium_americanum:0.0043800300,(Hypnum_imponens:0.0027173800,Anomodon_rugelii:0.0268112800):1.0000:0.0005020200):1.0000:0.0056686100):1.0000:0.0088660300,(Orthotrichum_stellatum:0.0013547600,Ulota_hutchinsiae:0.0011385400):1.0000:0.0083290700):1.0000:0.0039986900):1.0000:0.0075669300,(Funaria_hygrometrica:0.0022822400,Physcomitrella_patens:0.0033089400):1.0000:0.0055309900):1.0000:0.0140408000):1.0000:0.0051113400,(Atrichum_angustatum:0.0269477100,Tetraphis_pellucida:0.0255237800):1.0000:0.0022737400):1.0000:0.0198439300):1.0000:0.0493752500):1.0000:0.0156797600):1.0000:0.1080076900,(Roya_obtusa:0.3659533900,(Chaetosphaeridium_globosum:0.4307390600,(Entransia_fimbriata:0.7422226600,(Mesostigma_viride:0.9323407600,Chlorokybus_atmophyticus:0.4475276200):1.0000:0.1474274900):1.0000:0.0983274800):1.0000:0.0742854100):1.0000:0.1412447100):1.0000:0.1469335100);
 
Note: this tree is unrooted. Branch lengths are the expected number of substitutions per site. Labels next to parentheses represent phylogenetic uncertainty due to model selection (see documentation)
 
 
 
---------------------------------------------------------------
*                                                             *
*                    SELECTION SUMMARY                        *
*                                                             *
---------------------------------------------------------------

::Optimized Topologies Summary::

There are 9 different topologies.

Topology Id: 1
	Rank	Weight		 RF	AvgEucl		VarEucl
AIC	  1	100.00%		  0	9.61e-02	3.95e-03
BIC	  1	100.00%		  0	9.61e-02	3.95e-03
Models supporting:   4
                     HKY+G HKY+I+G GTR+G GTR+I+G 

Topology Id: 2
	Rank	Weight		 RF	AvgEucl		VarEucl
AIC	  2	  0.00%		  2	3.62e-01	2.41e-05
BIC	  2	  0.00%		  2	3.62e-01	2.41e-05
Models supporting:   3
                     K80+I+G SYM+G SYM+I+G 

Topology Id: 3
	Rank	Weight		 RF	AvgEucl		VarEucl
AIC	  3	  0.00%		  4	4.13e-01	3.32e-03
BIC	  3	  0.00%		  4	4.13e-01	3.32e-03
Models supporting:   5
                     JC+G JC+I+G F81+G F81+I+G K80+G 

Topology Id: 4
	Rank	Weight		 RF	AvgEucl		VarEucl
AIC	  4	  0.00%		 16	8.91e-01	1.07e-05
BIC	  4	  0.00%		 16	8.91e-01	1.07e-05
Models supporting:   2
                     HKY GTR 

Topology Id: 5
	Rank	Weight		 RF	AvgEucl		VarEucl
AIC	  5	  0.00%		 18	9.19e-01	7.67e-06
BIC	  5	  0.00%		 18	9.19e-01	7.67e-06
Models supporting:   2
                     JC F81 

Topology Id: 6
	Rank	Weight		 RF	AvgEucl		VarEucl
AIC	  6	  0.00%		 18	8.04e-01	1.62e-04
BIC	  6	  0.00%		 18	8.04e-01	1.62e-04
Models supporting:   3
                     F81+I HKY+I GTR+I 

Topology Id: 7
	Rank	Weight		 RF	AvgEucl		VarEucl
AIC	  7	  0.00%		 18	9.16e-01	1.39e-05
BIC	  7	  0.00%		 18	9.16e-01	1.39e-05
Models supporting:   2
                     K80 SYM 

Topology Id: 8
	Rank	Weight		 RF	AvgEucl		VarEucl
AIC	  8	  0.00%		 18	8.37e-01	2.25e-05
BIC	  8	  0.00%		 18	8.37e-01	2.25e-05
Models supporting:   2
                     K80+I SYM+I 

Topology Id: 9
	Rank	Weight		 RF	AvgEucl		VarEucl
AIC	  9	  0.00%		 20	8.43e-01	0.00e+00
BIC	  9	  0.00%		 20	8.43e-01	0.00e+00
Models supporting:   1
                     JC+I 

 
 
 
::Best Models::
 
	Model 		f(a) 	f(c) 	f(g) 	f(t) 	kappa 	titv 	Ra	Rb	Rc	Rd	Re	Rf	pInv 	gamma
----------------------------------------------------------------------------------------------------------------------------------------
AIC 	GTR+I+G		0.30	0.16	0.17	0.37	0.00	0.00	  1.909   2.517   0.676   1.654   3.286   1.000    0.12	   1.06
BIC 	GTR+I+G		0.30	0.16	0.17	0.37	0.00	0.00	  1.909   2.517   0.676   1.654   3.286   1.000    0.12	   1.06
