# Supplementary material for: The mitochondrial genome map of Nelumbo nucifera reveals ancient evolutionary features
Source: Sci Rep. 2016 Jul 22;6:30158. doi: 10.1038/srep30158 (PMC4957087; doi:10.1038/srep30158)
Supplement: Supplementary Data S2 [file srep30158-s3.zip › jModelTest/atp1.jmt1]

-------------------------- jModeltest 2.1.10 v20160303 --------------------------
(c) 2011-onwards D. Darriba, G.L. Taboada, R. Doallo and D. Posada,
(1) Department of Biochemistry, Genetics and Immunology
    University of Vigo, 36310 Vigo, Spain.
(2) Department of Electronics and Systems
    University of A Coruna, 15071 A Coruna, Spain.
e-mail: ddarriba@udc.es, dposada@uvigo.es
--------------------------------------------------------------------------------
 
Fri Apr 01 18:57:33 CST 2016
Linux 3.13.0-32-generic, arch: amd64, bits: 64, numcores: 48
 
--------------------------------------------------------------------------------
Citation: Darriba D, Taboada GL, Doallo R and Posada D. 2012.
          "jModelTest 2: more models, new heuristics and parallel computing".
          Nature Methods 9(8), 772.
--------------------------------------------------------------------------------
 
jModelTest 2.1.10 v20160303
Copyright (C) 2011 D. Darriba, G.L. Taboada, R. Doallo and D. Posada
This program comes with ABSOLUTELY NO WARRANTY
This is free software, and you are welcome to redistribute it under certain
conditions
 
Notice: This program may contain errors. Please inspect results carefully.
 
 
Arguments = -g 4 -i -f -AIC -BIC -a -S SPR -o atp1.jmt1 -d atp1.fas

Reading data file "atp1.fas"... OK.
  number of sequences: 79
  number of sites: 1533
 
 
---------------------------------------------------------------
*                                                             *
*        COMPUTATION OF LIKELIHOOD SCORES WITH PHYML          *
*                                                             *
---------------------------------------------------------------
 
::Settings::
 
 Phyml version = 20131022
 Phyml binary = phyml
 Phyml path = /usr/bin/
 Candidate models = 24
   number of substitution schemes = 3
   including models with equal/unequal base frequencies (+F)
   including models with/without a proportion of invariable sites (+I)
   including models with/without rate variation among sites (+G) (nCat = 4)
 Optimized free parameters (K) = substitution parameters + 155 branch lengths + topology 
 Base tree for likelihood calculations = ML tree
 Tree topology search operation = SPR
 
 
 
::Progress::
 
Model 		 Exec. Time 	 Total Time 	 -lnL
-------------------------------------------------------------------------
K80		00h:01:20:06	00h:01:21:06	   20699.0021	 (1/24)
SYM		00h:01:24:00	00h:01:25:00	   20610.2923	 (2/24)
F81		00h:01:33:03	00h:01:34:03	   20779.7891	 (3/24)
HKY		00h:01:37:06	00h:01:38:03	   20595.9148	 (4/24)
K80+I		00h:01:50:06	00h:01:51:03	   19798.1754	 (5/24)
SYM+I		00h:01:56:01	00h:01:56:08	   19761.0919	 (6/24)
GTR		00h:02:04:05	00h:02:05:04	   20537.4915	 (7/24)
GTR+I		00h:02:16:02	00h:02:16:08	   19608.6206	 (8/24)
JC		00h:02:23:06	00h:02:24:06	   20860.0846	 (9/24)
F81+I		00h:02:30:04	00h:02:30:09	   19843.2790	 (10/24)
JC+I		00h:02:33:01	00h:02:33:07	   19968.6129	 (11/24)
HKY+I		00h:02:35:06	00h:02:36:00	   19622.0334	 (12/24)
SYM+G		00h:03:17:09	00h:03:18:03	   19344.0162	 (13/24)
JC+G		00h:03:25:01	00h:03:25:05	   19587.7869	 (14/24)
F81+G		00h:03:50:08	00h:03:51:00	   19447.6148	 (15/24)
K80+G		00h:05:11:08	00h:05:12:01	   19391.1530	 (16/24)
HKY+G		00h:05:13:02	00h:05:13:03	   19190.8373	 (17/24)
SYM+I+G		00h:05:14:04	00h:05:14:05	   19328.8289	 (18/24)
GTR+G		00h:05:43:05	00h:05:43:07	   19159.1946	 (19/24)
F81+I+G		00h:05:47:04	00h:05:47:04	   19426.8510	 (20/24)
K80+I+G		00h:06:15:02	00h:06:15:03	   19374.0182	 (21/24)
JC+I+G		00h:07:46:06	00h:07:46:07	   19571.2477	 (22/24)
HKY+I+G		00h:08:09:03	00h:08:09:04	   19167.4508	 (23/24)
GTR+I+G		00h:08:12:09	00h:08:12:09	   19129.0050	 (24/24)
 
   Model = JC
   partition = 000000
   -lnL = 20860.0846
   K = 156 
 
   Model = JC+I
   partition = 000000
   -lnL = 19968.6129
   K = 157
   p-inv = 0.3640 
 
   Model = JC+G
   partition = 000000
   -lnL = 19587.7869
   K = 157
   gamma shape = 0.4930 
 
   Model = JC+I+G
   partition = 000000
   -lnL = 19571.2477
   K = 158
   p-inv = 0.2200
   gamma shape = 0.8580 
 
   Model = F81
   partition = 000000
   -lnL = 20779.7890
   K = 159
   freqA = 0.3172 
   freqC = 0.2106 
   freqG = 0.2015 
   freqT = 0.2707  
 
   Model = F81+I
   partition = 000000
   -lnL = 19843.2790
   K = 160
   freqA = 0.3212 
   freqC = 0.2072 
   freqG = 0.1869 
   freqT = 0.2847 
   p-inv = 0.3650 
 
   Model = F81+G
   partition = 000000
   -lnL = 19447.6148
   K = 160
   freqA = 0.3239 
   freqC = 0.2030 
   freqG = 0.1830 
   freqT = 0.2901 
   gamma shape = 0.4700 
 
   Model = F81+I+G
   partition = 000000
   -lnL = 19426.8510
   K = 161
   freqA = 0.3235 
   freqC = 0.2027 
   freqG = 0.1827 
   freqT = 0.2911 
   p-inv = 0.2280
   gamma shape = 0.8340 
 
   Model = K80
   partition = 010010
   -lnL = 20699.0020
   K = 157
   kappa = 1.8954 (ti/tv = 0.9477) 
 
   Model = K80+I
   partition = 010010
   -lnL = 19798.1754
   K = 158
   kappa = 1.9762 (ti/tv = 0.9881)
   p-inv = 0.3640 
 
   Model = K80+G
   partition = 010010
   -lnL = 19391.1529
   K = 158
   kappa = 2.1532 (ti/tv = 1.0766)
   gamma shape = 0.4720 
 
   Model = K80+I+G
   partition = 010010
   -lnL = 19374.0182
   K = 159
   kappa = 2.1622 (ti/tv = 1.0811)
   p-inv = 0.2140
   gamma shape = 0.7990 
 
   Model = HKY
   partition = 010010
   -lnL = 20595.9148
   K = 160
   freqA = 0.3167 
   freqC = 0.2071 
   freqG = 0.1945 
   freqT = 0.2817 
   kappa = 1.9809 (ti/tv = 0.9508) 
 
   Model = HKY+I
   partition = 010010
   -lnL = 19622.0334
   K = 161
   freqA = 0.3335 
   freqC = 0.1952 
   freqG = 0.1777 
   freqT = 0.2936 
   kappa = 2.2195 (ti/tv = 1.0355)
   p-inv = 0.3650 
 
   Model = HKY+G
   partition = 010010
   -lnL = 19190.8373
   K = 161
   freqA = 0.3389 
   freqC = 0.1901 
   freqG = 0.1713 
   freqT = 0.2996 
   kappa = 2.4800 (ti/tv = 1.1416)
   gamma shape = 0.4450 
 
   Model = HKY+I+G
   partition = 010010
   -lnL = 19167.4508
   K = 162
   freqA = 0.3396 
   freqC = 0.1882 
   freqG = 0.1697 
   freqT = 0.3025 
   kappa = 2.5105 (ti/tv = 1.1508)
   p-inv = 0.2380
   gamma shape = 0.8070 
 
   Model = SYM
   partition = 012345
   -lnL = 20610.2923
   K = 161
   R(a) [AC] =  1.6889
   R(b) [AG] =  2.5063
   R(c) [AT] =  2.0453
   R(d) [CG] =  0.8887
   R(e) [CT] =  3.0057
   R(f) [GT] =  1.0000 
 
   Model = SYM+I
   partition = 012345
   -lnL = 19761.0919
   K = 162
   R(a) [AC] =  1.6240
   R(b) [AG] =  2.6911
   R(c) [AT] =  1.7202
   R(d) [CG] =  1.0073
   R(e) [CT] =  2.7597
   R(f) [GT] =  1.0000
   p-inv = 0.3620 
 
   Model = SYM+G
   partition = 012345
   -lnL = 19344.0162
   K = 162
   R(a) [AC] =  1.7393
   R(b) [AG] =  2.9175
   R(c) [AT] =  1.8055
   R(d) [CG] =  0.8855
   R(e) [CT] =  2.9968
   R(f) [GT] =  1.0000
   gamma shape = 0.4810 
 
   Model = SYM+I+G
   partition = 012345
   -lnL = 19328.8289
   K = 163
   R(a) [AC] =  1.7599
   R(b) [AG] =  2.9726
   R(c) [AT] =  1.8049
   R(d) [CG] =  0.9094
   R(e) [CT] =  3.0154
   R(f) [GT] =  1.0000
   p-inv = 0.2030
   gamma shape = 0.7840 
 
   Model = GTR
   partition = 012345
   -lnL = 20537.4915
   K = 164
   freqA = 0.3102 
   freqC = 0.1898 
   freqG = 0.2292 
   freqT = 0.2708 
   R(a) [AC] =  1.8340
   R(b) [AG] =  2.3367
   R(c) [AT] =  1.6773
   R(d) [CG] =  1.0700
   R(e) [CT] =  3.4154
   R(f) [GT] =  1.0000 
 
   Model = GTR+I
   partition = 012345
   -lnL = 19608.6206
   K = 165
   freqA = 0.3304 
   freqC = 0.1846 
   freqG = 0.1830 
   freqT = 0.3021 
   R(a) [AC] =  1.4841
   R(b) [AG] =  2.5619
   R(c) [AT] =  1.0714
   R(d) [CG] =  1.1933
   R(e) [CT] =  2.6764
   R(f) [GT] =  1.0000
   p-inv = 0.3640 
 
   Model = GTR+G
   partition = 012345
   -lnL = 19159.1946
   K = 165
   freqA = 0.3462 
   freqC = 0.1627 
   freqG = 0.1697 
   freqT = 0.3214 
   R(a) [AC] =  1.6754
   R(b) [AG] =  2.7257
   R(c) [AT] =  0.7965
   R(d) [CG] =  1.4757
   R(e) [CT] =  3.1559
   R(f) [GT] =  1.0000
   gamma shape = 0.4370 
 
   Model = GTR+I+G
   partition = 012345
   -lnL = 19129.0050
   K = 166
   freqA = 0.3475 
   freqC = 0.1595 
   freqG = 0.1655 
   freqT = 0.3275 
   R(a) [AC] =  1.7048
   R(b) [AG] =  2.8076
   R(c) [AT] =  0.7540
   R(d) [CG] =  1.5720
   R(e) [CT] =  3.1487
   R(f) [GT] =  1.0000
   p-inv = 0.2470
   gamma shape = 0.8000 
 
  Best-fit models should be reoptimized for comparison with unconstrained likelihood
 
Computation of likelihood scores completed. It took 00h:08:12:09.
 


---------------------------------------------------------------
*                                                             *
*             AKAIKE INFORMATION CRITERION (AIC)              *
*                                                             *
---------------------------------------------------------------
 
 Model selected: 
   Model = GTR+I+G
   partition = 012345
   -lnL = 19129.0050
   K = 166
   freqA = 0.3475 
   freqC = 0.1595 
   freqG = 0.1655 
   freqT = 0.3275 
   R(a) [AC] =  1.7048
   R(b) [AG] =  2.8076
   R(c) [AT] =  0.7540
   R(d) [CG] =  1.5720
   R(e) [CT] =  3.1487
   R(f) [GT] =  1.0000
   p-inv = 0.2470
   gamma shape = 0.8000 
 
Tree for the best AIC model = (Chara_vulgaris:0.00062252,Nitella_hyalina:0.00163458,(((Chaetosphaeridium_globosum:0.29938071,(Mesostigma_viride:1.04867386,Roya_obtusa:0.14364609):0.04866026):0.05449169,(Entransia_fimbriata:0.28080829,Chlorokybus_atmophyticus:0.33844336):0.10309850):0.07591816,((Huperzia_squarrosa:0.05429701,(Phaeoceros_laevis:0.09128341,(Sphagnum_palustre:0.02665664,(Atrichum_angustatum:0.01516676,(Tetraphis_pellucida:0.01579280,(Buxbaumia_aphylla:0.03796422,((Bartramia_pomiformis:0.00092284,((Orthotrichum_stellatum:0.00149604,Ulota_hutchinsiae:0.00225633):0.00807873,(Ptychomnion_cygnisetum:0.01677449,(Hypnum_imponens:0.00263844,(Anomodon_rugelii:0.00224807,Climacium_americanum:0.00374168):0.00108790):0.00539566):0.00659661):0.00273871):0.00690616,(Funaria_hygrometrica:0.00256087,Physcomitrella_patens:0.00347069):0.00811541):0.00463607):0.00366510):0.00194740):0.01471432):0.02407511):0.00310115):0.00491931,((Marchantia_polymorpha:0.00730760,(Treubia_lacunosa:0.01394178,Pleurozia_purpurea:0.01415962):0.00083497):0.02837798,(Cycas_taitungensis:0.06708653,(Amborella_trichopoda|atp1:0.00854551,((Liriodendron_tulipifera:0.01030484,(Spirodela_polyrhiza:0.03029951,(Phoenix_dactylifera:0.00178858,(Butomus_umbellatus:0.15340192,((Sorghum_bicolor:0.00144886,(Tripsacum_dactyloides:0.00142165,(Zea_luxurians:0.00000004,(Zea_perennis:0.00000001,(Zea_mays_subsp_mays:0.00000001,Zea_mays_subsp_parviglumis:0.00000001):0.00070857):0.00000005):0.00142212):0.00360878):0.01344553,((Oryza_sativa_Indica_Group:0.00000004,(Oryza_sativa_Japonica_Group:0.00000003,Oryza_rufipogon:0.00000001):0.00000001):0.01634018,(Aegilops_speltoides:0.00069707,(Triticum_timopheevii:0.00000001,Triticum_aestivum:0.00000004):0.00000001):0.00448087):0.00173816):0.01294596):0.01133712):0.00875292):0.00704855):0.00230641,(Nelumbo_nucifera:0.00456535,(Carica_papaya:0.00914040,((Malus_x_domestica:0.02498452,(Ricinus_communis:0.01153840,(Lotus_japonicus:0.00838809,(Millettia_pinnata:0.01176794,(Glycine_max:0.00884753,(Vigna_angularis:0.00099168,Vigna_radiata:0.00353894):0.00950568):0.00795334):0.00373643):0.02631688):0.00649391):0.00000004,((((Silene_latifolia:0.00082190,Silene_vulgaris:0.00204454):0.01705240,(Beta_macrocarpa:0.00000001,(Beta_vulgaris_subsp_maritima:0.00000001,Beta_vulgaris_subsp_vulgaris:0.00000001):0.00000001):0.00599247):0.02201806,(Citrullus_lanatus:0.00262983,(Cucumis_sativus:0.04325299,Cucurbita_pepo:0.01436475):0.00386339):0.00916389):0.00322716,(Vitis_vinifera:0.01353293,((Helianthus_annuus:0.02332204,Daucus_carota_subsp_sativus:0.06939501):0.00301266,(Vaccinium_macrocarpon:0.05349282,(Batis_maritima:0.02633802,((Raphanus_sativus:0.00000001,(Arabidopsis_thaliana:0.00282406,(Brassica_carinata:0.00000006,(Brassica_oleracea:0.00000001,(Brassica_napus:0.00000001,(Brassica_juncea:0.00000001,Brassica_rapa_subsp_campestris:0.00000001):0.00070299):0.00000005):0.00000004):0.00000004):0.00000004):0.03474156,(Nicotiana_tabacum:0.01330986,((Boea_hygrometrica:0.02029460,(Mimulus_guttatus:0.00916541,(Ajuga_reptans:0.04065612,Salvia_miltiorrhiza:0.00186388):0.00587992):0.00452761):0.05071202,(Asclepias_syriaca:0.02913241,Rhazya_stricta:0.00453301):0.00499504):0.00394399):0.00567506):0.00653631):0.00257192):0.00548242):0.00210270):0.00000005):0.00069727):0.00000004):0.01090858):0.01334356):0.01046488):0.03231486):0.22310758):0.00635425):0.08601362):0.07592322);
 
 
* AIC MODEL SELECTION : Selection uncertainty
 
Model             -lnL    K      AIC       delta       weight   cumWeight
------------------------------------------------------------------------- 
GTR+I+G     19129.00496   166  38590.009920   0.000000    1.000000   1.000000 
GTR+G       19159.19462   165  38648.389240  58.379320   2.10e-013   1.000000 
HKY+I+G     19167.45079   162  38658.901580  68.891660   1.10e-015   1.000000 
HKY+G       19190.83729   161  38703.674580  113.664660   2.08e-025   1.000000 
SYM+I+G     19328.82891   163  38983.657820  393.647900   3.31e-086   1.000000 
SYM+G       19344.01618   162  39012.032360  422.022440   2.29e-092   1.000000 
K80+I+G     19374.01818   159  39066.036360  476.026440   4.29e-104   1.000000 
K80+G       19391.15295   158  39098.305900  508.295980   4.22e-111   1.000000 
F81+I+G     19426.85099   161  39175.701980  585.692060   6.59e-128   1.000000 
F81+G       19447.61477   160  39215.229540  625.219620   1.72e-136   1.000000 
JC+I+G      19571.24773   158  39458.495460  868.485540   2.57e-189   1.000000 
JC+G        19587.78688   157  39489.573760  899.563840   4.59e-196   1.000000 
GTR+I       19608.62063   165  39547.241260  957.231340   1.38e-208   1.000000 
HKY+I       19622.03342   161  39566.066840  976.056920   1.13e-212   1.000000 
SYM+I       19761.09192   162  39846.183840  1256.173920   0.00e+000   1.000000 
K80+I       19798.17543   158  39912.350860  1322.340940   0.00e+000   1.000000 
F81+I       19843.27900   160  40006.558000  1416.548080   0.00e+000   1.000000 
JC+I        19968.61288   157  40251.225760  1661.215840   0.00e+000   1.000000 
GTR         20537.49147   164  41402.982940  2812.973020   0.00e+000   1.000000 
HKY         20595.91480   160  41511.829600  2921.819680   0.00e+000   1.000000 
SYM         20610.29232   161  41542.584640  2952.574720   0.00e+000   1.000000 
K80         20699.00205   157  41712.004100  3121.994180   0.00e+000   1.000000 
F81         20779.78905   159  41877.578100  3287.568180   0.00e+000   1.000000 
JC          20860.08456   156  42032.169120  3442.159200   0.00e+000   1.000000
-------------------------------------------------------------------------
-lnL:	negative log likelihod
 K:	number of estimated parameters
 AIC:	Akaike Information Criterion
 delta:	AIC difference
 weight:	AIC weight
 cumWeight:	cumulative AIC weight
 
 
* AIC MODEL SELECTION : Confidence interval
 
There are 24 models in the 100% confidence interval: [ GTR+I+G GTR+G HKY+I+G HKY+G SYM+I+G SYM+G K80+I+G K80+G F81+I+G F81+G JC+I+G JC+G GTR+I HKY+I SYM+I K80+I F81+I JC+I GTR HKY SYM K80 F81 JC ] 
 
 
* AIC MODEL SELECTION : Best Model's command line
 
phyml  -i /tmp/jmodeltest3632875747276094793.phy -d nt -n 1 -b 0 --run_id GTR+I+G -m 012345 -f m -v e -c 4 -a e --no_memory_check -o tlr -s SPR
 
 
 
---------------------------------------------------------------
*                                                             *
*                    MODEL AVERAGED PHYLOGENY                 *
*                                                             *
---------------------------------------------------------------
 
Selection criterion: . . . . AIC
Confidence interval: . . . . 1.00
Consensus type:. . . . . . . 50% majority rule
 
 
Using 24 models in the 1.00 confidence interval = GTR+I+G GTR+G HKY+I+G HKY+G SYM+I+G SYM+G K80+I+G K80+G F81+I+G F81+G JC+I+G JC+G GTR+I HKY+I SYM+I K80+I F81+I JC+I GTR HKY SYM K80 F81 JC  
 
Species in order:
 
    1. Chara_vulgaris
    2. Nitella_hyalina
    3. Chaetosphaeridium_globosum
    4. Mesostigma_viride
    5. Roya_obtusa
    6. Entransia_fimbriata
    7. Chlorokybus_atmophyticus
    8. Huperzia_squarrosa
    9. Phaeoceros_laevis
    10. Sphagnum_palustre
    11. Atrichum_angustatum
    12. Tetraphis_pellucida
    13. Buxbaumia_aphylla
    14. Bartramia_pomiformis
    15. Orthotrichum_stellatum
    16. Ulota_hutchinsiae
    17. Ptychomnion_cygnisetum
    18. Hypnum_imponens
    19. Anomodon_rugelii
    20. Climacium_americanum
    21. Funaria_hygrometrica
    22. Physcomitrella_patens
    23. Marchantia_polymorpha
    24. Treubia_lacunosa
    25. Pleurozia_purpurea
    26. Cycas_taitungensis
    27. Amborella_trichopoda|atp1
    28. Liriodendron_tulipifera
    29. Spirodela_polyrhiza
    30. Phoenix_dactylifera
    31. Butomus_umbellatus
    32. Sorghum_bicolor
    33. Tripsacum_dactyloides
    34. Zea_luxurians
    35. Zea_perennis
    36. Zea_mays_subsp_mays
    37. Zea_mays_subsp_parviglumis
    38. Oryza_sativa_Indica_Group
    39. Oryza_sativa_Japonica_Group
    40. Oryza_rufipogon
    41. Aegilops_speltoides
    42. Triticum_timopheevii
    43. Triticum_aestivum
    44. Nelumbo_nucifera
    45. Carica_papaya
    46. Malus_x_domestica
    47. Ricinus_communis
    48. Lotus_japonicus
    49. Millettia_pinnata
    50. Glycine_max
    51. Vigna_angularis
    52. Vigna_radiata
    53. Silene_latifolia
    54. Silene_vulgaris
    55. Beta_macrocarpa
    56. Beta_vulgaris_subsp_maritima
    57. Beta_vulgaris_subsp_vulgaris
    58. Citrullus_lanatus
    59. Cucumis_sativus
    60. Cucurbita_pepo
    61. Vitis_vinifera
    62. Helianthus_annuus
    63. Daucus_carota_subsp_sativus
    64. Vaccinium_macrocarpon
    65. Batis_maritima
    66. Raphanus_sativus
    67. Arabidopsis_thaliana
    68. Brassica_carinata
    69. Brassica_oleracea
    70. Brassica_napus
    71. Brassica_juncea
    72. Brassica_rapa_subsp_campestris
    73. Nicotiana_tabacum
    74. Boea_hygrometrica
    75. Mimulus_guttatus
    76. Ajuga_reptans
    77. Salvia_miltiorrhiza
    78. Asclepias_syriaca
    79. Rhazya_stricta
 
Bipartitions included in the consensus tree
 
    1234567891111111111222222222233333333334444444444555555555566666666667777777777
             0123456789012345678901234567890123456789012345678901234567890123456789
    ******************************************************************************* ( 1.0 )
    --***************************************************************************** ( 1.0 )
    --*****------------------------------------------------------------------------ ( 1.0 )
    --***-------------------------------------------------------------------------- ( 1.0 )
    ---**-------------------------------------------------------------------------- ( 1.0 )
    -----**------------------------------------------------------------------------ ( 1.0 )
    -------************************************************************************ ( 1.0 )
    -------***************--------------------------------------------------------- ( 1.0 )
    --------**************--------------------------------------------------------- ( 1.0 )
    ---------*************--------------------------------------------------------- ( 1.0 )
    ----------************--------------------------------------------------------- ( 1.0 )
    -----------***********--------------------------------------------------------- ( 1.0 )
    ------------**********--------------------------------------------------------- ( 1.0 )
    -------------*********--------------------------------------------------------- ( 1.0 )
    -------------*******----------------------------------------------------------- ( 1.0 )
    --------------******----------------------------------------------------------- ( 1.0 )
    --------------**--------------------------------------------------------------- ( 1.0 )
    ----------------****----------------------------------------------------------- ( 1.0 )
    -----------------***----------------------------------------------------------- ( 1.0 )
    ------------------**----------------------------------------------------------- ( 1.0 )
    --------------------**--------------------------------------------------------- ( 1.0 )
    ----------------------********************************************************* ( 1.0 )
    ----------------------***------------------------------------------------------ ( 1.0 )
    -----------------------**------------------------------------------------------ ( 1.0 )
    -------------------------****************************************************** ( 1.0 )
    --------------------------***************************************************** ( 1.0 )
    ---------------------------**************************************************** ( 1.0 )
    ---------------------------****************------------------------------------ ( 1.0 )
    ----------------------------***************------------------------------------ ( 1.0 )
    -----------------------------**************------------------------------------ ( 1.0 )
    ------------------------------*************------------------------------------ ( 1.0 )
    -------------------------------************------------------------------------ ( 1.0 )
    -------------------------------******------------------------------------------ ( 1.0 )
    --------------------------------*****------------------------------------------ ( 1.0 )
    ---------------------------------****------------------------------------------ ( 1.0 )
    ----------------------------------***------------------------------------------ ( 1.0 )
    -----------------------------------**------------------------------------------ ( 1.0 )
    -------------------------------------******------------------------------------ ( 1.0 )
    -------------------------------------***--------------------------------------- ( 1.0 )
    --------------------------------------**--------------------------------------- ( 1.0 )
    ----------------------------------------***------------------------------------ ( 1.0 )
    -----------------------------------------**------------------------------------ ( 1.0 )
    -------------------------------------------************************************ ( 1.0 )
    --------------------------------------------*********************************** ( 1.0 )
    ---------------------------------------------********************************** ( 1.0 )
    ---------------------------------------------*******--------------------------- ( 1.0 )
    ----------------------------------------------******--------------------------- ( 1.0 )
    -----------------------------------------------*****--------------------------- ( 1.0 )
    ------------------------------------------------****--------------------------- ( 1.0 )
    -------------------------------------------------***--------------------------- ( 1.0 )
    --------------------------------------------------**--------------------------- ( 1.0 )
    ----------------------------------------------------*************************** ( 1.0 )
    ----------------------------------------------------********------------------- ( 1.0 )
    ----------------------------------------------------*****---------------------- ( 1.0 )
    ----------------------------------------------------**------------------------- ( 1.0 )
    ------------------------------------------------------***---------------------- ( 1.0 )
    -------------------------------------------------------**---------------------- ( 1.0 )
    ---------------------------------------------------------***------------------- ( 1.0 )
    ----------------------------------------------------------**------------------- ( 1.0 )
    ------------------------------------------------------------******************* ( 1.0 )
    -------------------------------------------------------------****************** ( 1.0 )
    -------------------------------------------------------------**---------------- ( 1.0 )
    ---------------------------------------------------------------**************** ( 1.0 )
    ----------------------------------------------------------------*************** ( 1.0 )
    -----------------------------------------------------------------************** ( 1.0 )
    -----------------------------------------------------------------*******------- ( 1.0 )
    ------------------------------------------------------------------******------- ( 1.0 )
    -------------------------------------------------------------------*****------- ( 1.0 )
    --------------------------------------------------------------------****------- ( 1.0 )
    ---------------------------------------------------------------------***------- ( 1.0 )
    ----------------------------------------------------------------------**------- ( 1.0 )
    ------------------------------------------------------------------------******* ( 1.0 )
    -------------------------------------------------------------------------****** ( 1.0 )
    -------------------------------------------------------------------------****-- ( 1.0 )
    --------------------------------------------------------------------------***-- ( 1.0 )
    ---------------------------------------------------------------------------**-- ( 1.0 )
    -----------------------------------------------------------------------------** ( 1.0 )

 
                    +--79 Pleurozia_purpurea
                +-151
                |   +--78 Treubia_lacunosa
            +-152
            |   +--77 Marchantia_polymorpha
        +-153
        |   |                                                 +--76 Triticum_aestivum
        |   |                                             +-140
        |   |                                             |   +--75 Triticum_timopheevii
        |   |                                         +-141
        |   |                                         |   +--74 Aegilops_speltoides
        |   |                                     +-142
        |   |                                     |   |       +--73 Oryza_rufipogon
        |   |                                     |   |   +-138
        |   |                                     |   |   |   +--72 Oryza_sativa_Japonica_Group
        |   |                                     |   +-139
        |   |                                     |       +--71 Oryza_sativa_Indica_Group
        |   |                                 +-143
        |   |                                 |   |                   +--70 Zea_mays_subsp_parviglumis
        |   |                                 |   |               +-133
        |   |                                 |   |               |   +--69 Zea_mays_subsp_mays
        |   |                                 |   |           +-134
        |   |                                 |   |           |   +--68 Zea_perennis
        |   |                                 |   |       +-135
        |   |                                 |   |       |   +--67 Zea_luxurians
        |   |                                 |   |   +-136
        |   |                                 |   |   |   +--66 Tripsacum_dactyloides
        |   |                                 |   +-137
        |   |                                 |       +--65 Sorghum_bicolor
        |   |                             +-144
        |   |                             |   +----64 Butomus_umbellatus
        |   |                         +-145
        |   |                         |   +--63 Phoenix_dactylifera
        |   |                     +-146
        |   |                     |   +--62 Spirodela_polyrhiza
        |   |                 +-147
        |   |                 |   +--61 Liriodendron_tulipifera
        |   |             +-148
        |   |             |   |                           +--60 Daucus_carota_subsp_sativus
        |   |             |   |                       +-126
        |   |             |   |                       |   +--59 Helianthus_annuus
        |   |             |   |                   +-127
        |   |             |   |                   |   |                               +--58 Salvia_miltiorrhiza
        |   |             |   |                   |   |                           +-118
        |   |             |   |                   |   |                           |   +--57 Ajuga_reptans
        |   |             |   |                   |   |                       +-119
        |   |             |   |                   |   |                       |   +--56 Mimulus_guttatus
        |   |             |   |                   |   |                   +-120
        |   |             |   |                   |   |                   |   +--55 Boea_hygrometrica
        |   |             |   |                   |   |               +-121
        |   |             |   |                   |   |               |   |   +--54 Rhazya_stricta
        |   |             |   |                   |   |               |   +-117
        |   |             |   |                   |   |               |       +--53 Asclepias_syriaca
        |   |             |   |                   |   |           +-122
        |   |             |   |                   |   |           |   +--52 Nicotiana_tabacum
        |   |             |   |                   |   |       +-123
        |   |             |   |                   |   |       |   |                       +--51 Brassica_rapa_subsp_campestris
        |   |             |   |                   |   |       |   |                   +-111
        |   |             |   |                   |   |       |   |                   |   +--50 Brassica_juncea
        |   |             |   |                   |   |       |   |               +-112
        |   |             |   |                   |   |       |   |               |   +--49 Brassica_napus
        |   |             |   |                   |   |       |   |           +-113
        |   |             |   |                   |   |       |   |           |   +--48 Brassica_oleracea
        |   |             |   |                   |   |       |   |       +-114
        |   |             |   |                   |   |       |   |       |   +--47 Brassica_carinata
        |   |             |   |                   |   |       |   |   +-115
        |   |             |   |                   |   |       |   |   |   +--46 Arabidopsis_thaliana
        |   |             |   |                   |   |       |   +-116
        |   |             |   |                   |   |       |       +--45 Raphanus_sativus
        |   |             |   |                   |   |   +-124
        |   |             |   |                   |   |   |   +--44 Batis_maritima
        |   |             |   |                   |   +-125
        |   |             |   |                   |       +--43 Vaccinium_macrocarpon
        |   |             |   |               +-128
        |   |             |   |               |   +--42 Vitis_vinifera
        |   |             |   |           +-129
        |   |             |   |           |   |           +--41 Cucurbita_pepo
        |   |             |   |           |   |       +-108
        |   |             |   |           |   |       |   +--40 Cucumis_sativus
        |   |             |   |           |   |   +-109
        |   |             |   |           |   |   |   +--39 Citrullus_lanatus
        |   |             |   |           |   +-110
        |   |             |   |           |       |       +--38 Silene_vulgaris
        |   |             |   |           |       |   +-106
        |   |             |   |           |       |   |   +--37 Silene_latifolia
        |   |             |   |           |       +-107
        |   |             |   |           |           |       +--36 Beta_vulgaris_subsp_vulgaris
        |   |             |   |           |           |   +-104
        |   |             |   |           |           |   |   +--35 Beta_vulgaris_subsp_maritima
        |   |             |   |           |           +-105
        |   |             |   |           |               +--34 Beta_macrocarpa
        |   |             |   |       +-130
        |   |             |   |       |   |                       +--33 Vigna_radiata
        |   |             |   |       |   |                   +--98
        |   |             |   |       |   |                   |   +--32 Vigna_angularis
        |   |             |   |       |   |               +--99
        |   |             |   |       |   |               |   +--31 Glycine_max
        |   |             |   |       |   |           +-100
        |   |             |   |       |   |           |   +--30 Millettia_pinnata
        |   |             |   |       |   |       +-101
        |   |             |   |       |   |       |   +--29 Lotus_japonicus
        |   |             |   |       |   |   +-102
        |   |             |   |       |   |   |   +--28 Ricinus_communis
        |   |             |   |       |   +-103
        |   |             |   |       |       +--27 Malus_x_domestica
        |   |             |   |   +-131
        |   |             |   |   |   +--26 Carica_papaya
        |   |             |   +-132
        |   |             |       +--25 Nelumbo_nucifera
        |   |         +-149
        |   |         |   +--24 Amborella_trichopoda|atp1
        |   +-------150
        |             +--23 Cycas_taitungensis
    +-154
    |   |                                       +--22 Ulota_hutchinsiae
    |   |                                   +--88
    |   |                                   |   +--21 Orthotrichum_stellatum
    |   |                               +--89
    |   |                               |   |           +--20 Climacium_americanum
    |   |                               |   |       +--85
    |   |                               |   |       |   +--19 Anomodon_rugelii
    |   |                               |   |   +--86
    |   |                               |   |   |   +--18 Hypnum_imponens
    |   |                               |   +--87
    |   |                               |       +--17 Ptychomnion_cygnisetum
    |   |                           +--90
    |   |                           |   +--16 Bartramia_pomiformis
    |   |                       +--91
    |   |                       |   |   +--15 Physcomitrella_patens
    |   |                       |   +--84
    |   |                       |       +--14 Funaria_hygrometrica
    |   |                   +--92
    |   |                   |   +--13 Buxbaumia_aphylla
    |   |               +--93
    |   |               |   +--12 Tetraphis_pellucida
    |   |           +--94
    |   |           |   +--11 Atrichum_angustatum
    |   |       +--95
    |   |       |   +--10 Sphagnum_palustre
    |   |   +--96
    |   |   |   +---9 Phaeoceros_laevis
    |   +--97
    |       +---8 Huperzia_squarrosa
+-155
|   |           +-----7 Roya_obtusa
|   |       +--81
|   |       |   +----------------------------------------------6 Mesostigma_viride
|   |   +--82
|   |   |   +------------5 Chaetosphaeridium_globosum
|   +--83
|       |   +--------------4 Chlorokybus_atmophyticus
|       +--80
|           +-----------3 Entransia_fimbriata
|
+---2 Nitella_hyalina
|
+---1 Chara_vulgaris

 
(Chara_vulgaris:0.0006225200,Nitella_hyalina:0.0016345800,(((Entransia_fimbriata:0.2808082900,Chlorokybus_atmophyticus:0.3384433600):1.0000:0.1030985000,(Chaetosphaeridium_globosum:0.2993807100,(Mesostigma_viride:1.0486738600,Roya_obtusa:0.1436460900):1.0000:0.0486602600):1.0000:0.0544916900):1.0000:0.0759181600,((Huperzia_squarrosa:0.0542970100,(Phaeoceros_laevis:0.0912834100,(Sphagnum_palustre:0.0266566400,(Atrichum_angustatum:0.0151667600,(Tetraphis_pellucida:0.0157928000,(Buxbaumia_aphylla:0.0379642200,((Funaria_hygrometrica:0.0025608700,Physcomitrella_patens:0.0034706900):1.0000:0.0081154100,(Bartramia_pomiformis:0.0009228400,((Ptychomnion_cygnisetum:0.0167744900,(Hypnum_imponens:0.0026384400,(Anomodon_rugelii:0.0022480700,Climacium_americanum:0.0037416800):1.0000:0.0010879000):1.0000:0.0053956600):1.0000:0.0065966100,(Orthotrichum_stellatum:0.0014960400,Ulota_hutchinsiae:0.0022563300):1.0000:0.0080787300):1.0000:0.0027387100):1.0000:0.0069061600):1.0000:0.0046360700):1.0000:0.0036651000):1.0000:0.0019474000):1.0000:0.0147143200):1.0000:0.0240751100):1.0000:0.0031011500):1.0000:0.0049193100,((Cycas_taitungensis:0.0670865300,(Amborella_trichopoda|atp1:0.0085455100,((Nelumbo_nucifera:0.0045653500,(Carica_papaya:0.0091404000,((Malus_x_domestica:0.0249845200,(Ricinus_communis:0.0115384000,(Lotus_japonicus:0.0083880900,(Millettia_pinnata:0.0117679400,(Glycine_max:0.0088475300,(Vigna_angularis:0.0009916800,Vigna_radiata:0.0035389400):1.0000:0.0095056800):1.0000:0.0079533400):1.0000:0.0037364300):1.0000:0.0263168800):1.0000:0.0064939100):1.0000:0.0000000400,((((Beta_macrocarpa:0.0000000100,(Beta_vulgaris_subsp_maritima:0.0000000100,Beta_vulgaris_subsp_vulgaris:0.0000000100):1.0000:0.0000000100):1.0000:0.0059924700,(Silene_latifolia:0.0008219000,Silene_vulgaris:0.0020445400):1.0000:0.0170524000):1.0000:0.0220180600,(Citrullus_lanatus:0.0026298300,(Cucumis_sativus:0.0432529900,Cucurbita_pepo:0.0143647500):1.0000:0.0038633900):1.0000:0.0091638900):1.0000:0.0032271600,(Vitis_vinifera:0.0135329300,((Vaccinium_macrocarpon:0.0534928200,(Batis_maritima:0.0263380200,((Raphanus_sativus:0.0000000100,(Arabidopsis_thaliana:0.0028240600,(Brassica_carinata:0.0000000600,(Brassica_oleracea:0.0000000100,(Brassica_napus:0.0000000100,(Brassica_juncea:0.0000000100,Brassica_rapa_subsp_campestris:0.0000000100):1.0000:0.0007029900):1.0000:0.0000000500):1.0000:0.0000000400):1.0000:0.0000000400):1.0000:0.0000000400):1.0000:0.0347415600,(Nicotiana_tabacum:0.0133098600,((Asclepias_syriaca:0.0291324100,Rhazya_stricta:0.0045330100):1.0000:0.0049950400,(Boea_hygrometrica:0.0202946000,(Mimulus_guttatus:0.0091654100,(Ajuga_reptans:0.0406561200,Salvia_miltiorrhiza:0.0018638800):1.0000:0.0058799200):1.0000:0.0045276100):1.0000:0.0507120200):1.0000:0.0039439900):1.0000:0.0056750600):1.0000:0.0065363100):1.0000:0.0025719200):1.0000:0.0054824200,(Helianthus_annuus:0.0233220400,Daucus_carota_subsp_sativus:0.0693950100):1.0000:0.0030126600):1.0000:0.0021027000):1.0000:0.0000000500):1.0000:0.0006972700):1.0000:0.0000000400):1.0000:0.0109085800):1.0000:0.0133435600,(Liriodendron_tulipifera:0.0103048400,(Spirodela_polyrhiza:0.0302995100,(Phoenix_dactylifera:0.0017885800,(Butomus_umbellatus:0.1534019200,((Sorghum_bicolor:0.0014488600,(Tripsacum_dactyloides:0.0014216500,(Zea_luxurians:0.0000000400,(Zea_perennis:0.0000000100,(Zea_mays_subsp_mays:0.0000000100,Zea_mays_subsp_parviglumis:0.0000000100):1.0000:0.0007085700):1.0000:0.0000000500):1.0000:0.0014221200):1.0000:0.0036087800):1.0000:0.0134455300,((Oryza_sativa_Indica_Group:0.0000000400,(Oryza_sativa_Japonica_Group:0.0000000300,Oryza_rufipogon:0.0000000100):1.0000:0.0000000100):1.0000:0.0163401800,(Aegilops_speltoides:0.0006970700,(Triticum_timopheevii:0.0000000100,Triticum_aestivum:0.0000000400):1.0000:0.0000000100):1.0000:0.0044808700):1.0000:0.0017381600):1.0000:0.0129459600):1.0000:0.0113371200):1.0000:0.0087529200):1.0000:0.0070485500):1.0000:0.0023064100):1.0000:0.0104648800):1.0000:0.0323148600):1.0000:0.2231075800,(Marchantia_polymorpha:0.0073076000,(Treubia_lacunosa:0.0139417800,Pleurozia_purpurea:0.0141596200):1.0000:0.0008349700):1.0000:0.0283779800):1.0000:0.0063542500):1.0000:0.0860136200):1.0000:0.0759232200);
 
Note: this tree is unrooted. Branch lengths are the expected number of substitutions per site. Labels next to parentheses represent phylogenetic uncertainty due to model selection (see documentation)


---------------------------------------------------------------
*                                                             *
*             BAYESIAN INFORMATION CRITERION (BIC)            *
*                                                             *
---------------------------------------------------------------
 
 Sample size: 1533.0
 
 Model selected: 
   Model = GTR+I+G
   partition = 012345
   -lnL = 19129.0050
   K = 166
   freqA = 0.3475 
   freqC = 0.1595 
   freqG = 0.1655 
   freqT = 0.3275 
   R(a) [AC] =  1.7048
   R(b) [AG] =  2.8076
   R(c) [AT] =  0.7540
   R(d) [CG] =  1.5720
   R(e) [CT] =  3.1487
   R(f) [GT] =  1.0000
   p-inv = 0.2470
   gamma shape = 0.8000 
 
Tree for the best BIC model = (Chara_vulgaris:0.00062252,Nitella_hyalina:0.00163458,(((Chaetosphaeridium_globosum:0.29938071,(Mesostigma_viride:1.04867386,Roya_obtusa:0.14364609):0.04866026):0.05449169,(Entransia_fimbriata:0.28080829,Chlorokybus_atmophyticus:0.33844336):0.10309850):0.07591816,((Huperzia_squarrosa:0.05429701,(Phaeoceros_laevis:0.09128341,(Sphagnum_palustre:0.02665664,(Atrichum_angustatum:0.01516676,(Tetraphis_pellucida:0.01579280,(Buxbaumia_aphylla:0.03796422,((Bartramia_pomiformis:0.00092284,((Orthotrichum_stellatum:0.00149604,Ulota_hutchinsiae:0.00225633):0.00807873,(Ptychomnion_cygnisetum:0.01677449,(Hypnum_imponens:0.00263844,(Anomodon_rugelii:0.00224807,Climacium_americanum:0.00374168):0.00108790):0.00539566):0.00659661):0.00273871):0.00690616,(Funaria_hygrometrica:0.00256087,Physcomitrella_patens:0.00347069):0.00811541):0.00463607):0.00366510):0.00194740):0.01471432):0.02407511):0.00310115):0.00491931,((Marchantia_polymorpha:0.00730760,(Treubia_lacunosa:0.01394178,Pleurozia_purpurea:0.01415962):0.00083497):0.02837798,(Cycas_taitungensis:0.06708653,(Amborella_trichopoda|atp1:0.00854551,((Liriodendron_tulipifera:0.01030484,(Spirodela_polyrhiza:0.03029951,(Phoenix_dactylifera:0.00178858,(Butomus_umbellatus:0.15340192,((Sorghum_bicolor:0.00144886,(Tripsacum_dactyloides:0.00142165,(Zea_luxurians:0.00000004,(Zea_perennis:0.00000001,(Zea_mays_subsp_mays:0.00000001,Zea_mays_subsp_parviglumis:0.00000001):0.00070857):0.00000005):0.00142212):0.00360878):0.01344553,((Oryza_sativa_Indica_Group:0.00000004,(Oryza_sativa_Japonica_Group:0.00000003,Oryza_rufipogon:0.00000001):0.00000001):0.01634018,(Aegilops_speltoides:0.00069707,(Triticum_timopheevii:0.00000001,Triticum_aestivum:0.00000004):0.00000001):0.00448087):0.00173816):0.01294596):0.01133712):0.00875292):0.00704855):0.00230641,(Nelumbo_nucifera:0.00456535,(Carica_papaya:0.00914040,((Malus_x_domestica:0.02498452,(Ricinus_communis:0.01153840,(Lotus_japonicus:0.00838809,(Millettia_pinnata:0.01176794,(Glycine_max:0.00884753,(Vigna_angularis:0.00099168,Vigna_radiata:0.00353894):0.00950568):0.00795334):0.00373643):0.02631688):0.00649391):0.00000004,((((Silene_latifolia:0.00082190,Silene_vulgaris:0.00204454):0.01705240,(Beta_macrocarpa:0.00000001,(Beta_vulgaris_subsp_maritima:0.00000001,Beta_vulgaris_subsp_vulgaris:0.00000001):0.00000001):0.00599247):0.02201806,(Citrullus_lanatus:0.00262983,(Cucumis_sativus:0.04325299,Cucurbita_pepo:0.01436475):0.00386339):0.00916389):0.00322716,(Vitis_vinifera:0.01353293,((Helianthus_annuus:0.02332204,Daucus_carota_subsp_sativus:0.06939501):0.00301266,(Vaccinium_macrocarpon:0.05349282,(Batis_maritima:0.02633802,((Raphanus_sativus:0.00000001,(Arabidopsis_thaliana:0.00282406,(Brassica_carinata:0.00000006,(Brassica_oleracea:0.00000001,(Brassica_napus:0.00000001,(Brassica_juncea:0.00000001,Brassica_rapa_subsp_campestris:0.00000001):0.00070299):0.00000005):0.00000004):0.00000004):0.00000004):0.03474156,(Nicotiana_tabacum:0.01330986,((Boea_hygrometrica:0.02029460,(Mimulus_guttatus:0.00916541,(Ajuga_reptans:0.04065612,Salvia_miltiorrhiza:0.00186388):0.00587992):0.00452761):0.05071202,(Asclepias_syriaca:0.02913241,Rhazya_stricta:0.00453301):0.00499504):0.00394399):0.00567506):0.00653631):0.00257192):0.00548242):0.00210270):0.00000005):0.00069727):0.00000004):0.01090858):0.01334356):0.01046488):0.03231486):0.22310758):0.00635425):0.08601362):0.07592322);
 
 
* BIC MODEL SELECTION : Selection uncertainty
 
Model             -lnL    K      BIC       delta       weight   cumWeight
------------------------------------------------------------------------- 
GTR+I+G     19129.00496   166  39475.616912   0.000000    1.000000   1.000000 
HKY+I+G     19167.45079   162  39523.168644  47.551732   4.72e-011   1.000000 
GTR+G       19159.19462   165  39528.661250  53.044338   3.03e-012   1.000000 
HKY+G       19190.83729   161  39562.606662  86.989751   1.29e-019   1.000000 
SYM+I+G     19328.82891   163  39853.259866  377.642954   9.91e-083   1.000000 
SYM+G       19344.01618   162  39876.299424  400.682512   9.84e-088   1.000000 
K80+I+G     19374.01818   159  39914.298479  438.681567   5.51e-096   1.000000 
K80+G       19391.15295   158  39941.233037  465.616125   7.81e-102   1.000000 
F81+I+G     19426.85099   161  40034.634062  559.017151   4.08e-122   1.000000 
F81+G       19447.61477   160  40068.826641  593.209729   1.54e-129   1.000000 
JC+I+G      19571.24773   158  40301.422597  825.805685   4.77e-180   1.000000 
JC+G        19587.78688   157  40327.165915  851.549003   1.23e-185   1.000000 
HKY+I       19622.03342   161  40424.998922  949.382011   6.99e-207   1.000000 
GTR+I       19608.62063   165  40427.513270  951.896358   1.99e-207   1.000000 
SYM+I       19761.09192   162  40710.450904  1234.833992   0.00e+000   1.000000 
K80+I       19798.17543   158  40755.277997  1279.661085   0.00e+000   1.000000 
F81+I       19843.27900   160  40860.155101  1384.538189   0.00e+000   1.000000 
JC+I        19968.61288   157  41088.817915  1613.201003   0.00e+000   1.000000 
GTR         20537.49147   164  42277.919968  2802.303056   0.00e+000   1.000000 
HKY         20595.91480   160  42365.426701  2889.809789   0.00e+000   1.000000 
SYM         20610.29232   161  42401.516722  2925.899811   0.00e+000   1.000000 
K80         20699.00205   157  42549.596255  3073.979343   0.00e+000   1.000000 
F81         20779.78905   159  42725.840219  3250.223307   0.00e+000   1.000000 
JC          20860.08456   156  42864.426293  3388.809381   0.00e+000   1.000000
-------------------------------------------------------------------------
-lnL:	negative log likelihod
K:	number of estimated parameters
BIC:	Bayesian Information Criterion
delta:	BIC difference
weight:	BIC weight
cumWeight:	cumulative BIC weight
 
 
* BIC MODEL SELECTION : Confidence interval
 
There are 24 models in the 100% confidence interval: [ GTR+I+G HKY+I+G GTR+G HKY+G SYM+I+G SYM+G K80+I+G K80+G F81+I+G F81+G JC+I+G JC+G HKY+I GTR+I SYM+I K80+I F81+I JC+I GTR HKY SYM K80 F81 JC ] 
 
 
* BIC MODEL SELECTION : Best Model's command line
 
phyml  -i /tmp/jmodeltest3632875747276094793.phy -d nt -n 1 -b 0 --run_id GTR+I+G -m 012345 -f m -v e -c 4 -a e --no_memory_check -o tlr -s SPR
 
 
 
---------------------------------------------------------------
*                                                             *
*                    MODEL AVERAGED PHYLOGENY                 *
*                                                             *
---------------------------------------------------------------
 
Selection criterion: . . . . BIC
Confidence interval: . . . . 1.00
Consensus type:. . . . . . . 50% majority rule
 
 
Using 24 models in the 1.00 confidence interval = GTR+I+G HKY+I+G GTR+G HKY+G SYM+I+G SYM+G K80+I+G K80+G F81+I+G F81+G JC+I+G JC+G HKY+I GTR+I SYM+I K80+I F81+I JC+I GTR HKY SYM K80 F81 JC  
 
Species in order:
 
    1. Chara_vulgaris
    2. Nitella_hyalina
    3. Chaetosphaeridium_globosum
    4. Mesostigma_viride
    5. Roya_obtusa
    6. Entransia_fimbriata
    7. Chlorokybus_atmophyticus
    8. Huperzia_squarrosa
    9. Phaeoceros_laevis
    10. Sphagnum_palustre
    11. Atrichum_angustatum
    12. Tetraphis_pellucida
    13. Buxbaumia_aphylla
    14. Bartramia_pomiformis
    15. Orthotrichum_stellatum
    16. Ulota_hutchinsiae
    17. Ptychomnion_cygnisetum
    18. Hypnum_imponens
    19. Anomodon_rugelii
    20. Climacium_americanum
    21. Funaria_hygrometrica
    22. Physcomitrella_patens
    23. Marchantia_polymorpha
    24. Treubia_lacunosa
    25. Pleurozia_purpurea
    26. Cycas_taitungensis
    27. Amborella_trichopoda|atp1
    28. Liriodendron_tulipifera
    29. Spirodela_polyrhiza
    30. Phoenix_dactylifera
    31. Butomus_umbellatus
    32. Sorghum_bicolor
    33. Tripsacum_dactyloides
    34. Zea_luxurians
    35. Zea_perennis
    36. Zea_mays_subsp_mays
    37. Zea_mays_subsp_parviglumis
    38. Oryza_sativa_Indica_Group
    39. Oryza_sativa_Japonica_Group
    40. Oryza_rufipogon
    41. Aegilops_speltoides
    42. Triticum_timopheevii
    43. Triticum_aestivum
    44. Nelumbo_nucifera
    45. Carica_papaya
    46. Malus_x_domestica
    47. Ricinus_communis
    48. Lotus_japonicus
    49. Millettia_pinnata
    50. Glycine_max
    51. Vigna_angularis
    52. Vigna_radiata
    53. Silene_latifolia
    54. Silene_vulgaris
    55. Beta_macrocarpa
    56. Beta_vulgaris_subsp_maritima
    57. Beta_vulgaris_subsp_vulgaris
    58. Citrullus_lanatus
    59. Cucumis_sativus
    60. Cucurbita_pepo
    61. Vitis_vinifera
    62. Helianthus_annuus
    63. Daucus_carota_subsp_sativus
    64. Vaccinium_macrocarpon
    65. Batis_maritima
    66. Raphanus_sativus
    67. Arabidopsis_thaliana
    68. Brassica_carinata
    69. Brassica_oleracea
    70. Brassica_napus
    71. Brassica_juncea
    72. Brassica_rapa_subsp_campestris
    73. Nicotiana_tabacum
    74. Boea_hygrometrica
    75. Mimulus_guttatus
    76. Ajuga_reptans
    77. Salvia_miltiorrhiza
    78. Asclepias_syriaca
    79. Rhazya_stricta
 
Bipartitions included in the consensus tree
 
    1234567891111111111222222222233333333334444444444555555555566666666667777777777
             0123456789012345678901234567890123456789012345678901234567890123456789
    ******************************************************************************* ( 1.0 )
    --***************************************************************************** ( 1.0 )
    --*****------------------------------------------------------------------------ ( 1.0 )
    --***-------------------------------------------------------------------------- ( 1.0 )
    ---**-------------------------------------------------------------------------- ( 1.0 )
    -----**------------------------------------------------------------------------ ( 1.0 )
    -------************************************************************************ ( 1.0 )
    -------***************--------------------------------------------------------- ( 1.0 )
    --------**************--------------------------------------------------------- ( 1.0 )
    ---------*************--------------------------------------------------------- ( 1.0 )
    ----------************--------------------------------------------------------- ( 1.0 )
    -----------***********--------------------------------------------------------- ( 1.0 )
    ------------**********--------------------------------------------------------- ( 1.0 )
    -------------*********--------------------------------------------------------- ( 1.0 )
    -------------*******----------------------------------------------------------- ( 1.0 )
    --------------******----------------------------------------------------------- ( 1.0 )
    --------------**--------------------------------------------------------------- ( 1.0 )
    ----------------****----------------------------------------------------------- ( 1.0 )
    -----------------***----------------------------------------------------------- ( 1.0 )
    ------------------**----------------------------------------------------------- ( 1.0 )
    --------------------**--------------------------------------------------------- ( 1.0 )
    ----------------------********************************************************* ( 1.0 )
    ----------------------***------------------------------------------------------ ( 1.0 )
    -----------------------**------------------------------------------------------ ( 1.0 )
    -------------------------****************************************************** ( 1.0 )
    --------------------------***************************************************** ( 1.0 )
    ---------------------------**************************************************** ( 1.0 )
    ---------------------------****************------------------------------------ ( 1.0 )
    ----------------------------***************------------------------------------ ( 1.0 )
    -----------------------------**************------------------------------------ ( 1.0 )
    ------------------------------*************------------------------------------ ( 1.0 )
    -------------------------------************------------------------------------ ( 1.0 )
    -------------------------------******------------------------------------------ ( 1.0 )
    --------------------------------*****------------------------------------------ ( 1.0 )
    ---------------------------------****------------------------------------------ ( 1.0 )
    ----------------------------------***------------------------------------------ ( 1.0 )
    -----------------------------------**------------------------------------------ ( 1.0 )
    -------------------------------------******------------------------------------ ( 1.0 )
    -------------------------------------***--------------------------------------- ( 1.0 )
    --------------------------------------**--------------------------------------- ( 1.0 )
    ----------------------------------------***------------------------------------ ( 1.0 )
    -----------------------------------------**------------------------------------ ( 1.0 )
    -------------------------------------------************************************ ( 1.0 )
    --------------------------------------------*********************************** ( 1.0 )
    ---------------------------------------------********************************** ( 1.0 )
    ---------------------------------------------*******--------------------------- ( 1.0 )
    ----------------------------------------------******--------------------------- ( 1.0 )
    -----------------------------------------------*****--------------------------- ( 1.0 )
    ------------------------------------------------****--------------------------- ( 1.0 )
    -------------------------------------------------***--------------------------- ( 1.0 )
    --------------------------------------------------**--------------------------- ( 1.0 )
    ----------------------------------------------------*************************** ( 1.0 )
    ----------------------------------------------------********------------------- ( 1.0 )
    ----------------------------------------------------*****---------------------- ( 1.0 )
    ----------------------------------------------------**------------------------- ( 1.0 )
    ------------------------------------------------------***---------------------- ( 1.0 )
    -------------------------------------------------------**---------------------- ( 1.0 )
    ---------------------------------------------------------***------------------- ( 1.0 )
    ----------------------------------------------------------**------------------- ( 1.0 )
    ------------------------------------------------------------******************* ( 1.0 )
    -------------------------------------------------------------****************** ( 1.0 )
    -------------------------------------------------------------**---------------- ( 1.0 )
    ---------------------------------------------------------------**************** ( 1.0 )
    ----------------------------------------------------------------*************** ( 1.0 )
    -----------------------------------------------------------------************** ( 1.0 )
    -----------------------------------------------------------------*******------- ( 1.0 )
    ------------------------------------------------------------------******------- ( 1.0 )
    -------------------------------------------------------------------*****------- ( 1.0 )
    --------------------------------------------------------------------****------- ( 1.0 )
    ---------------------------------------------------------------------***------- ( 1.0 )
    ----------------------------------------------------------------------**------- ( 1.0 )
    ------------------------------------------------------------------------******* ( 1.0 )
    -------------------------------------------------------------------------****** ( 1.0 )
    -------------------------------------------------------------------------****-- ( 1.0 )
    --------------------------------------------------------------------------***-- ( 1.0 )
    ---------------------------------------------------------------------------**-- ( 1.0 )
    -----------------------------------------------------------------------------** ( 1.0 )

 
                                                +--79 Ulota_hutchinsiae
                                            +-144
                                            |   +--78 Orthotrichum_stellatum
                                        +-145
                                        |   |           +--77 Climacium_americanum
                                        |   |       +-141
                                        |   |       |   +--76 Anomodon_rugelii
                                        |   |   +-142
                                        |   |   |   +--75 Hypnum_imponens
                                        |   +-143
                                        |       +--74 Ptychomnion_cygnisetum
                                    +-146
                                    |   +--73 Bartramia_pomiformis
                                +-147
                                |   |   +--72 Physcomitrella_patens
                                |   +-140
                                |       +--71 Funaria_hygrometrica
                            +-148
                            |   +--70 Buxbaumia_aphylla
                        +-149
                        |   +--69 Tetraphis_pellucida
                    +-150
                    |   +--68 Atrichum_angustatum
                +-151
                |   +--67 Sphagnum_palustre
            +-152
            |   +--66 Phaeoceros_laevis
        +-153
        |   +--65 Huperzia_squarrosa
    +-154
    |   |           +--64 Pleurozia_purpurea
    |   |       +-137
    |   |       |   +--63 Treubia_lacunosa
    |   |   +-138
    |   |   |   +--62 Marchantia_polymorpha
    |   +-139
    |       |                                                 +--61 Triticum_aestivum
    |       |                                             +-126
    |       |                                             |   +--60 Triticum_timopheevii
    |       |                                         +-127
    |       |                                         |   +--59 Aegilops_speltoides
    |       |                                     +-128
    |       |                                     |   |       +--58 Oryza_rufipogon
    |       |                                     |   |   +-124
    |       |                                     |   |   |   +--57 Oryza_sativa_Japonica_Group
    |       |                                     |   +-125
    |       |                                     |       +--56 Oryza_sativa_Indica_Group
    |       |                                 +-129
    |       |                                 |   |                   +--55 Zea_mays_subsp_parviglumis
    |       |                                 |   |               +-119
    |       |                                 |   |               |   +--54 Zea_mays_subsp_mays
    |       |                                 |   |           +-120
    |       |                                 |   |           |   +--53 Zea_perennis
    |       |                                 |   |       +-121
    |       |                                 |   |       |   +--52 Zea_luxurians
    |       |                                 |   |   +-122
    |       |                                 |   |   |   +--51 Tripsacum_dactyloides
    |       |                                 |   +-123
    |       |                                 |       +--50 Sorghum_bicolor
    |       |                             +-130
    |       |                             |   +----49 Butomus_umbellatus
    |       |                         +-131
    |       |                         |   +--48 Phoenix_dactylifera
    |       |                     +-132
    |       |                     |   +--47 Spirodela_polyrhiza
    |       |                 +-133
    |       |                 |   +--46 Liriodendron_tulipifera
    |       |             +-134
    |       |             |   |                           +--45 Daucus_carota_subsp_sativus
    |       |             |   |                       +-112
    |       |             |   |                       |   +--44 Helianthus_annuus
    |       |             |   |                   +-113
    |       |             |   |                   |   |                               +--43 Salvia_miltiorrhiza
    |       |             |   |                   |   |                           +-104
    |       |             |   |                   |   |                           |   +--42 Ajuga_reptans
    |       |             |   |                   |   |                       +-105
    |       |             |   |                   |   |                       |   +--41 Mimulus_guttatus
    |       |             |   |                   |   |                   +-106
    |       |             |   |                   |   |                   |   +--40 Boea_hygrometrica
    |       |             |   |                   |   |               +-107
    |       |             |   |                   |   |               |   |   +--39 Rhazya_stricta
    |       |             |   |                   |   |               |   +-103
    |       |             |   |                   |   |               |       +--38 Asclepias_syriaca
    |       |             |   |                   |   |           +-108
    |       |             |   |                   |   |           |   +--37 Nicotiana_tabacum
    |       |             |   |                   |   |       +-109
    |       |             |   |                   |   |       |   |                       +--36 Brassica_rapa_subsp_campestris
    |       |             |   |                   |   |       |   |                   +--97
    |       |             |   |                   |   |       |   |                   |   +--35 Brassica_juncea
    |       |             |   |                   |   |       |   |               +--98
    |       |             |   |                   |   |       |   |               |   +--34 Brassica_napus
    |       |             |   |                   |   |       |   |           +--99
    |       |             |   |                   |   |       |   |           |   +--33 Brassica_oleracea
    |       |             |   |                   |   |       |   |       +-100
    |       |             |   |                   |   |       |   |       |   +--32 Brassica_carinata
    |       |             |   |                   |   |       |   |   +-101
    |       |             |   |                   |   |       |   |   |   +--31 Arabidopsis_thaliana
    |       |             |   |                   |   |       |   +-102
    |       |             |   |                   |   |       |       +--30 Raphanus_sativus
    |       |             |   |                   |   |   +-110
    |       |             |   |                   |   |   |   +--29 Batis_maritima
    |       |             |   |                   |   +-111
    |       |             |   |                   |       +--28 Vaccinium_macrocarpon
    |       |             |   |               +-114
    |       |             |   |               |   +--27 Vitis_vinifera
    |       |             |   |           +-115
    |       |             |   |           |   |           +--26 Cucurbita_pepo
    |       |             |   |           |   |       +--94
    |       |             |   |           |   |       |   +--25 Cucumis_sativus
    |       |             |   |           |   |   +--95
    |       |             |   |           |   |   |   +--24 Citrullus_lanatus
    |       |             |   |           |   +--96
    |       |             |   |           |       |       +--23 Silene_vulgaris
    |       |             |   |           |       |   +--92
    |       |             |   |           |       |   |   +--22 Silene_latifolia
    |       |             |   |           |       +--93
    |       |             |   |           |           |       +--21 Beta_vulgaris_subsp_vulgaris
    |       |             |   |           |           |   +--90
    |       |             |   |           |           |   |   +--20 Beta_vulgaris_subsp_maritima
    |       |             |   |           |           +--91
    |       |             |   |           |               +--19 Beta_macrocarpa
    |       |             |   |       +-116
    |       |             |   |       |   |                       +--18 Vigna_radiata
    |       |             |   |       |   |                   +--84
    |       |             |   |       |   |                   |   +--17 Vigna_angularis
    |       |             |   |       |   |               +--85
    |       |             |   |       |   |               |   +--16 Glycine_max
    |       |             |   |       |   |           +--86
    |       |             |   |       |   |           |   +--15 Millettia_pinnata
    |       |             |   |       |   |       +--87
    |       |             |   |       |   |       |   +--14 Lotus_japonicus
    |       |             |   |       |   |   +--88
    |       |             |   |       |   |   |   +--13 Ricinus_communis
    |       |             |   |       |   +--89
    |       |             |   |       |       +--12 Malus_x_domestica
    |       |             |   |   +-117
    |       |             |   |   |   +--11 Carica_papaya
    |       |             |   +-118
    |       |             |       +--10 Nelumbo_nucifera
    |       |         +-135
    |       |         |   +---9 Amborella_trichopoda|atp1
    |       +-------136
    |                 +---8 Cycas_taitungensis
+-155
|   |           +-----7 Roya_obtusa
|   |       +--81
|   |       |   +----------------------------------------------6 Mesostigma_viride
|   |   +--82
|   |   |   +------------5 Chaetosphaeridium_globosum
|   +--83
|       |   +--------------4 Chlorokybus_atmophyticus
|       +--80
|           +-----------3 Entransia_fimbriata
|
+---2 Nitella_hyalina
|
+---1 Chara_vulgaris

 
(Chara_vulgaris:0.0006225200,Nitella_hyalina:0.0016345800,(((Entransia_fimbriata:0.2808082900,Chlorokybus_atmophyticus:0.3384433600):1.0000:0.1030985000,(Chaetosphaeridium_globosum:0.2993807100,(Mesostigma_viride:1.0486738600,Roya_obtusa:0.1436460900):1.0000:0.0486602600):1.0000:0.0544916900):1.0000:0.0759181600,(((Cycas_taitungensis:0.0670865300,(Amborella_trichopoda|atp1:0.0085455100,((Nelumbo_nucifera:0.0045653500,(Carica_papaya:0.0091404000,((Malus_x_domestica:0.0249845200,(Ricinus_communis:0.0115384000,(Lotus_japonicus:0.0083880900,(Millettia_pinnata:0.0117679400,(Glycine_max:0.0088475300,(Vigna_angularis:0.0009916800,Vigna_radiata:0.0035389400):1.0000:0.0095056800):1.0000:0.0079533400):1.0000:0.0037364300):1.0000:0.0263168800):1.0000:0.0064939100):1.0000:0.0000000400,((((Beta_macrocarpa:0.0000000100,(Beta_vulgaris_subsp_maritima:0.0000000100,Beta_vulgaris_subsp_vulgaris:0.0000000100):1.0000:0.0000000100):1.0000:0.0059924700,(Silene_latifolia:0.0008219000,Silene_vulgaris:0.0020445400):1.0000:0.0170524000):1.0000:0.0220180600,(Citrullus_lanatus:0.0026298300,(Cucumis_sativus:0.0432529900,Cucurbita_pepo:0.0143647500):1.0000:0.0038633900):1.0000:0.0091638900):1.0000:0.0032271600,(Vitis_vinifera:0.0135329300,((Vaccinium_macrocarpon:0.0534928200,(Batis_maritima:0.0263380200,((Raphanus_sativus:0.0000000100,(Arabidopsis_thaliana:0.0028240600,(Brassica_carinata:0.0000000600,(Brassica_oleracea:0.0000000100,(Brassica_napus:0.0000000100,(Brassica_juncea:0.0000000100,Brassica_rapa_subsp_campestris:0.0000000100):1.0000:0.0007029900):1.0000:0.0000000500):1.0000:0.0000000400):1.0000:0.0000000400):1.0000:0.0000000400):1.0000:0.0347415600,(Nicotiana_tabacum:0.0133098600,((Asclepias_syriaca:0.0291324100,Rhazya_stricta:0.0045330100):1.0000:0.0049950400,(Boea_hygrometrica:0.0202946000,(Mimulus_guttatus:0.0091654100,(Ajuga_reptans:0.0406561200,Salvia_miltiorrhiza:0.0018638800):1.0000:0.0058799200):1.0000:0.0045276100):1.0000:0.0507120200):1.0000:0.0039439900):1.0000:0.0056750600):1.0000:0.0065363100):1.0000:0.0025719200):1.0000:0.0054824200,(Helianthus_annuus:0.0233220400,Daucus_carota_subsp_sativus:0.0693950100):1.0000:0.0030126600):1.0000:0.0021027000):1.0000:0.0000000500):1.0000:0.0006972700):1.0000:0.0000000400):1.0000:0.0109085800):1.0000:0.0133435600,(Liriodendron_tulipifera:0.0103048400,(Spirodela_polyrhiza:0.0302995100,(Phoenix_dactylifera:0.0017885800,(Butomus_umbellatus:0.1534019200,((Sorghum_bicolor:0.0014488600,(Tripsacum_dactyloides:0.0014216500,(Zea_luxurians:0.0000000400,(Zea_perennis:0.0000000100,(Zea_mays_subsp_mays:0.0000000100,Zea_mays_subsp_parviglumis:0.0000000100):1.0000:0.0007085700):1.0000:0.0000000500):1.0000:0.0014221200):1.0000:0.0036087800):1.0000:0.0134455300,((Oryza_sativa_Indica_Group:0.0000000400,(Oryza_sativa_Japonica_Group:0.0000000300,Oryza_rufipogon:0.0000000100):1.0000:0.0000000100):1.0000:0.0163401800,(Aegilops_speltoides:0.0006970700,(Triticum_timopheevii:0.0000000100,Triticum_aestivum:0.0000000400):1.0000:0.0000000100):1.0000:0.0044808700):1.0000:0.0017381600):1.0000:0.0129459600):1.0000:0.0113371200):1.0000:0.0087529200):1.0000:0.0070485500):1.0000:0.0023064100):1.0000:0.0104648800):1.0000:0.0323148600):1.0000:0.2231075800,(Marchantia_polymorpha:0.0073076000,(Treubia_lacunosa:0.0139417800,Pleurozia_purpurea:0.0141596200):1.0000:0.0008349700):1.0000:0.0283779800):1.0000:0.0063542500,(Huperzia_squarrosa:0.0542970100,(Phaeoceros_laevis:0.0912834100,(Sphagnum_palustre:0.0266566400,(Atrichum_angustatum:0.0151667600,(Tetraphis_pellucida:0.0157928000,(Buxbaumia_aphylla:0.0379642200,((Funaria_hygrometrica:0.0025608700,Physcomitrella_patens:0.0034706900):1.0000:0.0081154100,(Bartramia_pomiformis:0.0009228400,((Ptychomnion_cygnisetum:0.0167744900,(Hypnum_imponens:0.0026384400,(Anomodon_rugelii:0.0022480700,Climacium_americanum:0.0037416800):1.0000:0.0010879000):1.0000:0.0053956600):1.0000:0.0065966100,(Orthotrichum_stellatum:0.0014960400,Ulota_hutchinsiae:0.0022563300):1.0000:0.0080787300):1.0000:0.0027387100):1.0000:0.0069061600):1.0000:0.0046360700):1.0000:0.0036651000):1.0000:0.0019474000):1.0000:0.0147143200):1.0000:0.0240751100):1.0000:0.0031011500):1.0000:0.0049193100):1.0000:0.0860136200):1.0000:0.0759232200);
 
Note: this tree is unrooted. Branch lengths are the expected number of substitutions per site. Labels next to parentheses represent phylogenetic uncertainty due to model selection (see documentation)
 
 
 
---------------------------------------------------------------
*                                                             *
*                    SELECTION SUMMARY                        *
*                                                             *
---------------------------------------------------------------

::Optimized Topologies Summary::

There are 24 different topologies.

Topology Id: 1
	Rank	Weight		 RF	AvgEucl		VarEucl
AIC	  1	100.00%		  0	0.00e+00	0.00e+00
BIC	  1	100.00%		  0	0.00e+00	0.00e+00
Models supporting:   1
                     GTR+I+G 

Topology Id: 2
	Rank	Weight		 RF	AvgEucl		VarEucl
AIC	  2	  0.00%		 12	4.40e-01	0.00e+00
BIC	  2	  0.00%		 12	4.40e-01	0.00e+00
Models supporting:   1
                     HKY+I+G 

Topology Id: 3
	Rank	Weight		 RF	AvgEucl		VarEucl
AIC	  3	  0.00%		 14	1.13e+00	0.00e+00
BIC	  3	  0.00%		 14	1.13e+00	0.00e+00
Models supporting:   1
                     JC+I+G 

Topology Id: 4
	Rank	Weight		 RF	AvgEucl		VarEucl
AIC	  4	  0.00%		 14	1.18e+00	0.00e+00
BIC	  4	  0.00%		 14	1.18e+00	0.00e+00
Models supporting:   1
                     K80+I+G 

Topology Id: 5
	Rank	Weight		 RF	AvgEucl		VarEucl
AIC	  5	  0.00%		 16	1.16e+00	0.00e+00
BIC	  5	  0.00%		 16	1.16e+00	0.00e+00
Models supporting:   1
                     SYM+I+G 

Topology Id: 6
	Rank	Weight		 RF	AvgEucl		VarEucl
AIC	  6	  0.00%		 18	4.74e-01	0.00e+00
BIC	  6	  0.00%		 18	4.74e-01	0.00e+00
Models supporting:   1
                     F81+I+G 

Topology Id: 7
	Rank	Weight		 RF	AvgEucl		VarEucl
AIC	  7	  0.00%		 18	4.34e-01	0.00e+00
BIC	  7	  0.00%		 18	4.34e-01	0.00e+00
Models supporting:   1
                     GTR+G 

Topology Id: 8
	Rank	Weight		 RF	AvgEucl		VarEucl
AIC	  8	  0.00%		 22	1.07e+00	0.00e+00
BIC	  8	  0.00%		 22	1.07e+00	0.00e+00
Models supporting:   1
                     GTR 

Topology Id: 9
	Rank	Weight		 RF	AvgEucl		VarEucl
AIC	  9	  0.00%		 22	9.91e-01	0.00e+00
BIC	  9	  0.00%		 22	9.91e-01	0.00e+00
Models supporting:   1
                     GTR+I 

Topology Id: 10
	Rank	Weight		 RF	AvgEucl		VarEucl
AIC	 10	  0.00%		 24	1.07e+00	0.00e+00
BIC	 10	  0.00%		 24	1.07e+00	0.00e+00
Models supporting:   1
                     K80 

Topology Id: 11
	Rank	Weight		 RF	AvgEucl		VarEucl
AIC	 11	  0.00%		 24	9.92e-01	0.00e+00
BIC	 11	  0.00%		 24	9.92e-01	0.00e+00
Models supporting:   1
                     K80+I 

Topology Id: 12
	Rank	Weight		 RF	AvgEucl		VarEucl
AIC	 12	  0.00%		 24	1.06e+00	0.00e+00
BIC	 12	  0.00%		 24	1.06e+00	0.00e+00
Models supporting:   1
                     HKY 

Topology Id: 13
	Rank	Weight		 RF	AvgEucl		VarEucl
AIC	 13	  0.00%		 24	3.61e-01	0.00e+00
BIC	 13	  0.00%		 24	3.61e-01	0.00e+00
Models supporting:   1
                     HKY+G 

Topology Id: 14
	Rank	Weight		 RF	AvgEucl		VarEucl
AIC	 14	  0.00%		 26	1.07e+00	0.00e+00
BIC	 14	  0.00%		 26	1.07e+00	0.00e+00
Models supporting:   1
                     JC 

Topology Id: 15
	Rank	Weight		 RF	AvgEucl		VarEucl
AIC	 15	  0.00%		 26	1.03e+00	0.00e+00
BIC	 15	  0.00%		 26	1.03e+00	0.00e+00
Models supporting:   1
                     F81+I 

Topology Id: 16
	Rank	Weight		 RF	AvgEucl		VarEucl
AIC	 16	  0.00%		 26	4.61e-01	0.00e+00
BIC	 16	  0.00%		 26	4.61e-01	0.00e+00
Models supporting:   1
                     F81+G 

Topology Id: 17
	Rank	Weight		 RF	AvgEucl		VarEucl
AIC	 17	  0.00%		 26	1.08e+00	0.00e+00
BIC	 17	  0.00%		 26	1.08e+00	0.00e+00
Models supporting:   1
                     HKY+I 

Topology Id: 18
	Rank	Weight		 RF	AvgEucl		VarEucl
AIC	 18	  0.00%		 28	7.71e-01	0.00e+00
BIC	 18	  0.00%		 28	7.71e-01	0.00e+00
Models supporting:   1
                     JC+I 

Topology Id: 19
	Rank	Weight		 RF	AvgEucl		VarEucl
AIC	 19	  0.00%		 28	1.03e+00	0.00e+00
BIC	 19	  0.00%		 28	1.03e+00	0.00e+00
Models supporting:   1
                     SYM 

Topology Id: 20
	Rank	Weight		 RF	AvgEucl		VarEucl
AIC	 20	  0.00%		 32	1.02e+00	0.00e+00
BIC	 20	  0.00%		 32	1.02e+00	0.00e+00
Models supporting:   1
                     F81 

Topology Id: 21
	Rank	Weight		 RF	AvgEucl		VarEucl
AIC	 21	  0.00%		 32	1.19e+00	0.00e+00
BIC	 21	  0.00%		 32	1.19e+00	0.00e+00
Models supporting:   1
                     K80+G 

Topology Id: 22
	Rank	Weight		 RF	AvgEucl		VarEucl
AIC	 22	  0.00%		 32	1.07e+00	0.00e+00
BIC	 22	  0.00%		 32	1.07e+00	0.00e+00
Models supporting:   1
                     SYM+I 

Topology Id: 23
	Rank	Weight		 RF	AvgEucl		VarEucl
AIC	 23	  0.00%		 34	1.15e+00	0.00e+00
BIC	 23	  0.00%		 34	1.15e+00	0.00e+00
Models supporting:   1
                     JC+G 

Topology Id: 24
	Rank	Weight		 RF	AvgEucl		VarEucl
AIC	 24	  0.00%		 36	1.17e+00	0.00e+00
BIC	 24	  0.00%		 36	1.17e+00	0.00e+00
Models supporting:   1
                     SYM+G 

 
 
 
::Best Models::
 
	Model 		f(a) 	f(c) 	f(g) 	f(t) 	kappa 	titv 	Ra	Rb	Rc	Rd	Re	Rf	pInv 	gamma
----------------------------------------------------------------------------------------------------------------------------------------
AIC 	GTR+I+G		0.35	0.16	0.17	0.33	0.00	0.00	  1.705   2.808   0.754   1.572   3.149   1.000    0.25	   0.80
BIC 	GTR+I+G		0.35	0.16	0.17	0.33	0.00	0.00	  1.705   2.808   0.754   1.572   3.149   1.000    0.25	   0.80
