# Supplementary material for: The mitochondrial genome map of Nelumbo nucifera reveals ancient evolutionary features
Source: Sci Rep. 2016 Jul 22;6:30158. doi: 10.1038/srep30158 (PMC4957087; doi:10.1038/srep30158)
Supplement: Supplementary Data S2 [file srep30158-s3.zip › jModelTest/atp4.jmt1]

-------------------------- jModeltest 2.1.10 v20160303 --------------------------
(c) 2011-onwards D. Darriba, G.L. Taboada, R. Doallo and D. Posada,
(1) Department of Biochemistry, Genetics and Immunology
    University of Vigo, 36310 Vigo, Spain.
(2) Department of Electronics and Systems
    University of A Coruna, 15071 A Coruna, Spain.
e-mail: ddarriba@udc.es, dposada@uvigo.es
--------------------------------------------------------------------------------
 
Fri Apr 01 19:05:52 CST 2016
Linux 3.13.0-32-generic, arch: amd64, bits: 64, numcores: 48
 
--------------------------------------------------------------------------------
Citation: Darriba D, Taboada GL, Doallo R and Posada D. 2012.
          "jModelTest 2: more models, new heuristics and parallel computing".
          Nature Methods 9(8), 772.
--------------------------------------------------------------------------------
 
jModelTest 2.1.10 v20160303
Copyright (C) 2011 D. Darriba, G.L. Taboada, R. Doallo and D. Posada
This program comes with ABSOLUTELY NO WARRANTY
This is free software, and you are welcome to redistribute it under certain
conditions
 
Notice: This program may contain errors. Please inspect results carefully.
 
 
Arguments = -g 4 -i -f -AIC -BIC -a -S SPR -o atp4.jmt1 -d atp4.fas

Reading data file "atp4.fas"... OK.
  number of sequences: 68
  number of sites: 588
 
 
---------------------------------------------------------------
*                                                             *
*        COMPUTATION OF LIKELIHOOD SCORES WITH PHYML          *
*                                                             *
---------------------------------------------------------------
 
::Settings::
 
 Phyml version = 20131022
 Phyml binary = phyml
 Phyml path = /usr/bin/
 Candidate models = 24
   number of substitution schemes = 3
   including models with equal/unequal base frequencies (+F)
   including models with/without a proportion of invariable sites (+I)
   including models with/without rate variation among sites (+G) (nCat = 4)
 Optimized free parameters (K) = substitution parameters + 133 branch lengths + topology 
 Base tree for likelihood calculations = ML tree
 Tree topology search operation = SPR
 
 
 
::Progress::
 
Model 		 Exec. Time 	 Total Time 	 -lnL
-------------------------------------------------------------------------
JC		00h:00:41:03	00h:00:42:00	    8296.5719	 (1/24)
F81		00h:00:46:08	00h:00:47:05	    8230.9349	 (2/24)
HKY+I		00h:00:48:03	00h:00:48:05	    8105.4146	 (3/24)
GTR		00h:00:51:05	00h:00:52:02	    8132.8183	 (4/24)
K80+I		00h:00:53:07	00h:00:53:09	    8186.8880	 (5/24)
SYM		00h:00:54:00	00h:00:55:01	    8235.5890	 (6/24)
HKY		00h:00:56:09	00h:00:57:09	    8159.9593	 (7/24)
SYM+I		00h:00:58:07	00h:00:58:09	    8176.5454	 (8/24)
JC+I		00h:01:02:06	00h:01:02:07	    8241.0006	 (9/24)
K80		00h:01:02:01	00h:01:02:08	    8244.4101	 (10/24)
GTR+I		00h:01:06:06	00h:01:06:07	    8085.6813	 (11/24)
F81+I		00h:01:08:08	00h:01:08:09	    8176.5585	 (12/24)
SYM+G		00h:02:01:03	00h:02:01:04	    8128.6371	 (13/24)
JC+G		00h:02:08:08	00h:02:08:08	    8198.0314	 (14/24)
K80+G		00h:02:11:04	00h:02:11:05	    8140.9680	 (15/24)
GTR+G		00h:02:38:09	00h:02:39:00	    8026.4860	 (16/24)
HKY+I+G		00h:02:56:04	00h:02:56:04	    8057.5641	 (17/24)
F81+G		00h:03:00:08	00h:03:00:09	    8131.8278	 (18/24)
HKY+G		00h:03:23:06	00h:03:23:07	    8058.6588	 (19/24)
K80+I+G		00h:03:35:07	00h:03:35:07	    8137.5780	 (20/24)
JC+I+G		00h:03:38:02	00h:03:38:02	    8195.4537	 (21/24)
SYM+I+G		00h:03:47:05	00h:03:47:06	    8127.0302	 (22/24)
GTR+I+G		00h:03:58:04	00h:03:58:04	    8024.0404	 (23/24)
F81+I+G		00h:08:10:06	00h:08:10:07	    8130.3231	 (24/24)
 
   Model = JC
   partition = 000000
   -lnL = 8296.5719
   K = 134 
 
   Model = JC+I
   partition = 000000
   -lnL = 8241.0006
   K = 135
   p-inv = 0.0990 
 
   Model = JC+G
   partition = 000000
   -lnL = 8198.0314
   K = 135
   gamma shape = 1.7190 
 
   Model = JC+I+G
   partition = 000000
   -lnL = 8195.4537
   K = 136
   p-inv = 0.0540
   gamma shape = 2.4250 
 
   Model = F81
   partition = 000000
   -lnL = 8230.9349
   K = 137
   freqA = 0.3308 
   freqC = 0.1961 
   freqG = 0.1891 
   freqT = 0.2840  
 
   Model = F81+I
   partition = 000000
   -lnL = 8176.5585
   K = 138
   freqA = 0.3352 
   freqC = 0.1989 
   freqG = 0.1895 
   freqT = 0.2764 
   p-inv = 0.0980 
 
   Model = F81+G
   partition = 000000
   -lnL = 8131.8278
   K = 138
   freqA = 0.3323 
   freqC = 0.1974 
   freqG = 0.1875 
   freqT = 0.2828 
   gamma shape = 1.6480 
 
   Model = F81+I+G
   partition = 000000
   -lnL = 8130.3230
   K = 139
   freqA = 0.3331 
   freqC = 0.1971 
   freqG = 0.1875 
   freqT = 0.2823 
   p-inv = 0.0530
   gamma shape = 2.2850 
 
   Model = K80
   partition = 010010
   -lnL = 8244.4101
   K = 135
   kappa = 1.7930 (ti/tv = 0.8965) 
 
   Model = K80+I
   partition = 010010
   -lnL = 8186.8880
   K = 136
   kappa = 1.8430 (ti/tv = 0.9215)
   p-inv = 0.0990 
 
   Model = K80+G
   partition = 010010
   -lnL = 8140.9680
   K = 136
   kappa = 1.9173 (ti/tv = 0.9587)
   gamma shape = 1.6420 
 
   Model = K80+I+G
   partition = 010010
   -lnL = 8137.5780
   K = 137
   kappa = 1.9174 (ti/tv = 0.9587)
   p-inv = 0.0540
   gamma shape = 2.3080 
 
   Model = HKY
   partition = 010010
   -lnL = 8159.9593
   K = 138
   freqA = 0.3348 
   freqC = 0.1888 
   freqG = 0.1815 
   freqT = 0.2949 
   kappa = 1.9987 (ti/tv = 0.9320) 
 
   Model = HKY+I
   partition = 010010
   -lnL = 8105.4146
   K = 139
   freqA = 0.3378 
   freqC = 0.1940 
   freqG = 0.1819 
   freqT = 0.2863 
   kappa = 2.0218 (ti/tv = 0.9476)
   p-inv = 0.0960 
 
   Model = HKY+G
   partition = 010010
   -lnL = 8058.6587
   K = 139
   freqA = 0.3363 
   freqC = 0.1905 
   freqG = 0.1797 
   freqT = 0.2936 
   kappa = 2.1210 (ti/tv = 0.9881)
   gamma shape = 1.6120 
 
   Model = HKY+I+G
   partition = 010010
   -lnL = 8057.5641
   K = 140
   freqA = 0.3366 
   freqC = 0.1909 
   freqG = 0.1799 
   freqT = 0.2925 
   kappa = 2.1206 (ti/tv = 0.9885)
   p-inv = 0.0510
   gamma shape = 2.2060 
 
   Model = SYM
   partition = 012345
   -lnL = 8235.5890
   K = 139
   R(a) [AC] =  1.2907
   R(b) [AG] =  1.8821
   R(c) [AT] =  0.9235
   R(d) [CG] =  0.8045
   R(e) [CT] =  1.7605
   R(f) [GT] =  1.0000 
 
   Model = SYM+I
   partition = 012345
   -lnL = 8176.5454
   K = 140
   R(a) [AC] =  1.1501
   R(b) [AG] =  1.7425
   R(c) [AT] =  0.8730
   R(d) [CG] =  0.6751
   R(e) [CT] =  1.7429
   R(f) [GT] =  1.0000
   p-inv = 0.0990 
 
   Model = SYM+G
   partition = 012345
   -lnL = 8128.6371
   K = 140
   R(a) [AC] =  1.3250
   R(b) [AG] =  2.0174
   R(c) [AT] =  0.9167
   R(d) [CG] =  0.6809
   R(e) [CT] =  1.8002
   R(f) [GT] =  1.0000
   gamma shape = 1.6030 
 
   Model = SYM+I+G
   partition = 012345
   -lnL = 8127.0301
   K = 141
   R(a) [AC] =  1.2966
   R(b) [AG] =  1.9715
   R(c) [AT] =  0.9071
   R(d) [CG] =  0.6764
   R(e) [CT] =  1.8069
   R(f) [GT] =  1.0000
   p-inv = 0.0510
   gamma shape = 2.1950 
 
   Model = GTR
   partition = 012345
   -lnL = 8132.8183
   K = 142
   freqA = 0.3431 
   freqC = 0.1725 
   freqG = 0.1757 
   freqT = 0.3087 
   R(a) [AC] =  1.2959
   R(b) [AG] =  1.8015
   R(c) [AT] =  0.5720
   R(d) [CG] =  1.0010
   R(e) [CT] =  1.8566
   R(f) [GT] =  1.0000 
 
   Model = GTR+I
   partition = 012345
   -lnL = 8085.6812
   K = 143
   freqA = 0.3471 
   freqC = 0.1818 
   freqG = 0.1770 
   freqT = 0.2941 
   R(a) [AC] =  1.0943
   R(b) [AG] =  1.6536
   R(c) [AT] =  0.5485
   R(d) [CG] =  0.8390
   R(e) [CT] =  1.7602
   R(f) [GT] =  1.0000
   p-inv = 0.0920 
 
   Model = GTR+G
   partition = 012345
   -lnL = 8026.4860
   K = 143
   freqA = 0.3471 
   freqC = 0.1673 
   freqG = 0.1673 
   freqT = 0.3184 
   R(a) [AC] =  1.3116
   R(b) [AG] =  1.9096
   R(c) [AT] =  0.4478
   R(d) [CG] =  1.1105
   R(e) [CT] =  1.8932
   R(f) [GT] =  1.0000
   gamma shape = 1.5700 
 
   Model = GTR+I+G
   partition = 012345
   -lnL = 8024.0404
   K = 144
   freqA = 0.3490 
   freqC = 0.1691 
   freqG = 0.1664 
   freqT = 0.3155 
   R(a) [AC] =  1.2475
   R(b) [AG] =  1.8623
   R(c) [AT] =  0.4382
   R(d) [CG] =  1.0609
   R(e) [CT] =  1.8471
   R(f) [GT] =  1.0000
   p-inv = 0.0340
   gamma shape = 1.8840 
 
  Best-fit models should be reoptimized for comparison with unconstrained likelihood
 
Computation of likelihood scores completed. It took 00h:08:10:07.
 


---------------------------------------------------------------
*                                                             *
*             AKAIKE INFORMATION CRITERION (AIC)              *
*                                                             *
---------------------------------------------------------------
 
 Model selected: 
   Model = GTR+I+G
   partition = 012345
   -lnL = 8024.0404
   K = 144
   freqA = 0.3490 
   freqC = 0.1691 
   freqG = 0.1664 
   freqT = 0.3155 
   R(a) [AC] =  1.2475
   R(b) [AG] =  1.8623
   R(c) [AT] =  0.4382
   R(d) [CG] =  1.0609
   R(e) [CT] =  1.8471
   R(f) [GT] =  1.0000
   p-inv = 0.0340
   gamma shape = 1.8840 
 
Tree for the best AIC model = (Roya_obtusa:0.40273794,(Nitella_hyalina:0.13797172,(Phaeoceros_laevis:0.06801101,((Huperzia_squarrosa:0.05409458,(Cycas_taitungensis:0.06308094,(Amborella_trichopoda:0.00931919,((Spirodela_polyrhiza:0.02160082,(Butomus_umbellatus:0.06078635,(Phoenix_dactylifera:0.00252371,((Aegilops_speltoides:0.00000001,(Triticum_aestivum:0.00000001,Triticum_timopheevii:0.00000001):0.00174597):0.01192583,(Sorghum_bicolor:0.02920468,(Tripsacum_dactyloides:0.03290616,(Zea_luxurians:0.00169466,(Zea_perennis:0.00000001,(Zea_mays_subsp_mays:0.00000001,Zea_mays_subsp_parviglumis:0.00000001):0.00339694):0.00000001):0.01359493):0.01433391):0.00870747):0.04052602):0.00750277):0.00505030):0.01427821,(Liriodendron_tulipifera:0.01404082,(Nelumbo_nucifera:0.00000004,(Vitis_vinifera:0.00519044,((((Cucumis_sativus:0.01928685,(Cucurbita_pepo:0.02511078,Citrullus_lanatus:0.00171951):0.00000004):0.01567408,(Ricinus_communis:0.00863356,(((Batis_maritima:0.04869585,((Brassica_rapa_subsp_campestris:0.00000001,(Brassica_juncea:0.00000001,Brassica_oleracea:0.00000001):0.00000001):0.00173696,(Raphanus_sativus:0.00000006,Brassica_carinata:0.00173981):0.00000006):0.01719287):0.02668472,((Vigna_angularis:0.00000001,Vigna_radiata:0.00000001):0.00522418,(Glycine_max:0.01427777,(Lotus_japonicus:0.00349840,Millettia_pinnata:0.00345308):0.00175201):0.00349766):0.02394922):0.02646223,(Carica_papaya:0.01756295,Malus_x_domestica:0.03294412):0.00350657):0.00323778):0.00181421):0.00171532,(Daucus_carota_subsp_sativus:0.00343919,(Helianthus_annuus:0.01040599,((Beta_macrocarpa:0.00874811,(Silene_latifolia:0.00171645,Silene_vulgaris:0.00171744):0.00343220):0.01759070,(Boea_hygrometrica:0.01712450,(Mimulus_guttatus:0.00353029,(Salvia_miltiorrhiza:0.00798130,Ajuga_reptans:0.20709980):0.00273357):0.00681112):0.00565704):0.00000012):0.00000005):0.00170933):0.00000008,(Vaccinium_macrocarpon:0.01593907,(Asclepias_syriaca:0.02384189,Rhazya_stricta:0.00773065):0.01376535):0.00148790):0.00182194):0.01114260):0.00359816):0.00338637):0.00525481):0.10456940):0.60600952):0.08212761,((Marchantia_polymorpha:0.00706253,(Treubia_lacunosa:0.03156027,Pleurozia_purpurea:0.01601451):0.00342377):0.06260355,(Sphagnum_palustre:0.06577902,(Buxbaumia_aphylla:0.04369872,(Tetraphis_pellucida:0.01062957,(Atrichum_angustatum:0.01225609,((Funaria_hygrometrica:0.00201530,Physcomitrella_patens:0.00000001):0.00409704,((Ptychomnion_cygnisetum:0.01801608,(Anomodon_rugelii:0.00380199,(Hypnum_imponens:0.00199512,Climacium_americanum:0.00000010):0.00222021):0.00404104):0.00833154,(Bartramia_pomiformis:0.00401390,(Orthotrichum_stellatum:0.00000010,Ulota_hutchinsiae:0.00603297):0.00401912):0.00000010):0.00398516):0.01637270):0.00375898):0.00432042):0.01232174):0.00979924):0.00477806):0.00837933):0.04253554):0.14190740,(Chlorokybus_atmophyticus:1.20204585,Entransia_fimbriata:0.97254198):0.20054958);
 
 
* AIC MODEL SELECTION : Selection uncertainty
 
Model             -lnL    K      AIC       delta       weight   cumWeight
------------------------------------------------------------------------- 
GTR+I+G     8024.04040   144  16336.080800   0.000000    0.809313   0.809313 
GTR+G       8026.48595   143  16338.971900   2.891100    0.190687   1.000000 
HKY+I+G     8057.56413   140  16395.128260  59.047460   1.22e-013   1.000000 
HKY+G       8058.65875   139  16395.317500  59.236700   1.11e-013   1.000000 
GTR+I       8085.68125   143  16457.362500  121.281700   3.73e-027   1.000000 
HKY+I       8105.41457   139  16488.829140  152.748340   5.49e-034   1.000000 
SYM+I+G     8127.03015   141  16536.060300  199.979500   3.04e-044   1.000000 
SYM+G       8128.63706   140  16537.274120  201.193320   1.66e-044   1.000000 
F81+I+G     8130.32305   139  16538.646100  202.565300   8.35e-045   1.000000 
F81+G       8131.82784   138  16539.655680  203.574880   5.04e-045   1.000000 
K80+I+G     8137.57802   137  16549.156040  213.075240   4.36e-047   1.000000 
GTR         8132.81829   142  16549.636580  213.555780   3.43e-047   1.000000 
K80+G       8140.96800   136  16553.936000  217.855200   3.99e-048   1.000000 
HKY         8159.95934   138  16595.918680  259.837880   3.06e-057   1.000000 
F81+I       8176.55852   138  16629.117040  293.036240   1.89e-064   1.000000 
SYM+I       8176.54538   140  16633.090760  297.009960   2.59e-065   1.000000 
K80+I       8186.88804   136  16645.776080  309.695280   4.56e-068   1.000000 
JC+I+G      8195.45372   136  16662.907440  326.826640   8.68e-072   1.000000 
JC+G        8198.03140   135  16666.062800  329.982000   1.79e-072   1.000000 
F81         8230.93494   137  16735.869880  399.789080   1.24e-087   1.000000 
SYM         8235.58897   139  16749.177940  413.097140   1.60e-090   1.000000 
JC+I        8241.00061   135  16752.001220  415.920420   3.91e-091   1.000000 
K80         8244.41007   135  16758.820140  422.739340   1.29e-092   1.000000 
JC          8296.57194   134  16861.143880  525.063080   7.80e-115   1.000000
-------------------------------------------------------------------------
-lnL:	negative log likelihod
 K:	number of estimated parameters
 AIC:	Akaike Information Criterion
 delta:	AIC difference
 weight:	AIC weight
 cumWeight:	cumulative AIC weight
 
 
* AIC MODEL SELECTION : Confidence interval
 
There are 24 models in the 100% confidence interval: [ GTR+I+G GTR+G HKY+I+G HKY+G GTR+I HKY+I SYM+I+G SYM+G F81+I+G F81+G K80+I+G GTR K80+G HKY F81+I SYM+I K80+I JC+I+G JC+G F81 SYM JC+I K80 JC ] 
 
 
* AIC MODEL SELECTION : Best Model's command line
 
phyml  -i /tmp/jmodeltest4740889151505453448.phy -d nt -n 1 -b 0 --run_id GTR+I+G -m 012345 -f m -v e -c 4 -a e --no_memory_check -o tlr -s SPR
 
 
 
---------------------------------------------------------------
*                                                             *
*                    MODEL AVERAGED PHYLOGENY                 *
*                                                             *
---------------------------------------------------------------
 
Selection criterion: . . . . AIC
Confidence interval: . . . . 1.00
Consensus type:. . . . . . . 50% majority rule
 
 
Using 24 models in the 1.00 confidence interval = GTR+I+G GTR+G HKY+I+G HKY+G GTR+I HKY+I SYM+I+G SYM+G F81+I+G F81+G K80+I+G GTR K80+G HKY F81+I SYM+I K80+I JC+I+G JC+G F81 SYM JC+I K80 JC  
 
Species in order:
 
    1. Roya_obtusa
    2. Nitella_hyalina
    3. Phaeoceros_laevis
    4. Huperzia_squarrosa
    5. Cycas_taitungensis
    6. Amborella_trichopoda
    7. Spirodela_polyrhiza
    8. Butomus_umbellatus
    9. Phoenix_dactylifera
    10. Aegilops_speltoides
    11. Triticum_aestivum
    12. Triticum_timopheevii
    13. Sorghum_bicolor
    14. Tripsacum_dactyloides
    15. Zea_luxurians
    16. Zea_perennis
    17. Zea_mays_subsp_mays
    18. Zea_mays_subsp_parviglumis
    19. Liriodendron_tulipifera
    20. Nelumbo_nucifera
    21. Vitis_vinifera
    22. Cucumis_sativus
    23. Cucurbita_pepo
    24. Citrullus_lanatus
    25. Ricinus_communis
    26. Batis_maritima
    27. Brassica_rapa_subsp_campestris
    28. Brassica_juncea
    29. Brassica_oleracea
    30. Raphanus_sativus
    31. Brassica_carinata
    32. Vigna_angularis
    33. Vigna_radiata
    34. Glycine_max
    35. Lotus_japonicus
    36. Millettia_pinnata
    37. Carica_papaya
    38. Malus_x_domestica
    39. Daucus_carota_subsp_sativus
    40. Helianthus_annuus
    41. Beta_macrocarpa
    42. Silene_latifolia
    43. Silene_vulgaris
    44. Boea_hygrometrica
    45. Mimulus_guttatus
    46. Salvia_miltiorrhiza
    47. Ajuga_reptans
    48. Vaccinium_macrocarpon
    49. Asclepias_syriaca
    50. Rhazya_stricta
    51. Marchantia_polymorpha
    52. Treubia_lacunosa
    53. Pleurozia_purpurea
    54. Sphagnum_palustre
    55. Buxbaumia_aphylla
    56. Tetraphis_pellucida
    57. Atrichum_angustatum
    58. Funaria_hygrometrica
    59. Physcomitrella_patens
    60. Ptychomnion_cygnisetum
    61. Anomodon_rugelii
    62. Hypnum_imponens
    63. Climacium_americanum
    64. Bartramia_pomiformis
    65. Orthotrichum_stellatum
    66. Ulota_hutchinsiae
    67. Chlorokybus_atmophyticus
    68. Entransia_fimbriata
 
Bipartitions included in the consensus tree
 
    12345678911111111112222222222333333333344444444445555555555666666666
             01234567890123456789012345678901234567890123456789012345678
    ******************************************************************** ( 1.0 )
    -*****************************************************************-- ( 1.0 )
    --****************************************************************-- ( 1.0 )
    ---***************************************************************-- ( 0.80932 )
    ---***********************************************------------------ ( 1.0 )
    ----**********************************************------------------ ( 1.0 )
    -----*********************************************------------------ ( 1.0 )
    ------********************************************------------------ ( 1.0 )
    ------************-------------------------------------------------- ( 1.0 )
    -------***********-------------------------------------------------- ( 1.0 )
    --------**********-------------------------------------------------- ( 1.0 )
    ---------*********-------------------------------------------------- ( 1.0 )
    ---------***-------------------------------------------------------- ( 1.0 )
    ----------**-------------------------------------------------------- ( 1.0 )
    ------------******-------------------------------------------------- ( 1.0 )
    -------------*****-------------------------------------------------- ( 1.0 )
    --------------****-------------------------------------------------- ( 1.0 )
    ---------------***-------------------------------------------------- ( 1.0 )
    ----------------**-------------------------------------------------- ( 1.0 )
    ------------------********************************------------------ ( 1.0 )
    -------------------*******************************------------------ ( 1.0 )
    --------------------******************************------------------ ( 1.0 )
    ---------------------*****************************------------------ ( 1.0 )
    ---------------------**************************--------------------- ( 0.80932 )
    ---------------------*****************------------------------------ ( 1.0 )
    ---------------------***-------------------------------------------- ( 1.0 )
    ----------------------**-------------------------------------------- ( 0.80932 )
    ------------------------**************------------------------------ ( 1.0 )
    -------------------------*************------------------------------ ( 1.0 )
    -------------------------***********-------------------------------- ( 1.0 )
    -------------------------******------------------------------------- ( 1.0 )
    --------------------------*****------------------------------------- ( 1.0 )
    --------------------------***--------------------------------------- ( 1.0 )
    ---------------------------**--------------------------------------- ( 1.0 )
    -----------------------------**------------------------------------- ( 1.0 )
    -------------------------------*****-------------------------------- ( 1.0 )
    -------------------------------**----------------------------------- ( 1.0 )
    ---------------------------------***-------------------------------- ( 1.0 )
    ----------------------------------**-------------------------------- ( 1.0 )
    ------------------------------------**------------------------------ ( 1.0 )
    --------------------------------------*********--------------------- ( 1.0 )
    ---------------------------------------********--------------------- ( 0.80932 )
    ----------------------------------------*******--------------------- ( 0.80932 )
    ----------------------------------------***------------------------- ( 1.0 )
    -----------------------------------------**------------------------- ( 1.0 )
    -------------------------------------------****--------------------- ( 1.0 )
    --------------------------------------------***--------------------- ( 1.0 )
    ---------------------------------------------**--------------------- ( 1.0 )
    -----------------------------------------------***------------------ ( 1.0 )
    ------------------------------------------------**------------------ ( 1.0 )
    --------------------------------------------------****************-- ( 0.80932 )
    --------------------------------------------------***--------------- ( 1.0 )
    ---------------------------------------------------**--------------- ( 1.0 )
    -----------------------------------------------------*************-- ( 1.0 )
    ------------------------------------------------------************-- ( 1.0 )
    -------------------------------------------------------***********-- ( 1.0 )
    --------------------------------------------------------**********-- ( 1.0 )
    ---------------------------------------------------------*********-- ( 1.0 )
    ---------------------------------------------------------**--------- ( 1.0 )
    -----------------------------------------------------------*******-- ( 1.0 )
    -----------------------------------------------------------****----- ( 1.0 )
    ------------------------------------------------------------***----- ( 1.0 )
    -------------------------------------------------------------**----- ( 1.0 )
    ---------------------------------------------------------------***-- ( 1.0 )
    ----------------------------------------------------------------**-- ( 1.0 )
    ------------------------------------------------------------------** ( 0.80932 )

 
      +-----------------------------68 Entransia_fimbriata
+---133
|     +-------------------------------------67 Chlorokybus_atmophyticus
|
|                       +--66 Pleurozia_purpurea
|                   +-127
|                   |   +--65 Treubia_lacunosa
|               +-128
|               |   +--64 Marchantia_polymorpha
|           +-129
|           |   |                       +--63 Physcomitrella_patens
|           |   |                   +-121
|           |   |                   |   +--62 Funaria_hygrometrica
|           |   |               +-122
|           |   |               |   |           +--61 Ulota_hutchinsiae
|           |   |               |   |       +-118
|           |   |               |   |       |   +--60 Orthotrichum_stellatum
|           |   |               |   |   +-119
|           |   |               |   |   |   +--59 Bartramia_pomiformis
|           |   |               |   +-120
|           |   |               |       |           +--58 Climacium_americanum
|           |   |               |       |       +-115
|           |   |               |       |       |   +--57 Hypnum_imponens
|           |   |               |       |   +-116
|           |   |               |       |   |   +--56 Anomodon_rugelii
|           |   |               |       +-117
|           |   |               |           +--55 Ptychomnion_cygnisetum
|           |   |           +-123
|           |   |           |   +--54 Atrichum_angustatum
|           |   |       +-124
|           |   |       |   +--53 Tetraphis_pellucida
|           |   |   +-125
|           |   |   |   +--52 Buxbaumia_aphylla
|           |   +-126
|           |       +--51 Sphagnum_palustre
|       +-130
|       |   |                                                                  +--50 Zea_mays_subsp_parviglumis
|       |   |                                                              +-102
|       |   |                                                              |   +--49 Zea_mays_subsp_mays
|       |   |                                                          +-103
|       |   |                                                          |   +--48 Zea_perennis
|       |   |                                                      +-104
|       |   |                                                      |   +--47 Zea_luxurians
|       |   |                                                  +-105
|       |   |                                                  |   +--46 Tripsacum_dactyloides
|       |   |                                              +-106
|       |   |                                              |   +--45 Sorghum_bicolor
|       |   |                                          +-107
|       |   |                                          |   |       +--44 Triticum_timopheevii
|       |   |                                          |   |   +-100
|       |   |                                          |   |   |   +--43 Triticum_aestivum
|       |   |                                          |   +-101
|       |   |                                          |       +--42 Aegilops_speltoides
|       |   |                                      +-108
|       |   |                                      |   +--41 Phoenix_dactylifera
|       |   |                                  +-109
|       |   |                                  |   +--40 Butomus_umbellatus
|       |   |                              +-110
|       |   |                              |   +--39 Spirodela_polyrhiza
|       |   |                          +-111
|       |   |                          |   |                                   +--38 Malus_x_domestica
|       |   |                          |   |                               +--91
|       |   |                          |   |                               |   +--37 Carica_papaya
|       |   |                          |   |                           +--92
|       |   |                          |   |                           |   |               +--36 Millettia_pinnata
|       |   |                          |   |                           |   |           +--87
|       |   |                          |   |                           |   |           |   +--35 Lotus_japonicus
|       |   |                          |   |                           |   |       +--88
|       |   |                          |   |                           |   |       |   +--34 Glycine_max
|       |   |                          |   |                           |   |   +--89
|       |   |                          |   |                           |   |   |   |   +--33 Vigna_radiata
|       |   |                          |   |                           |   |   |   +--86
|       |   |                          |   |                           |   |   |       +--32 Vigna_angularis
|       |   |                          |   |                           |   +--90
|       |   |                          |   |                           |       |           +--31 Brassica_carinata
|       |   |                          |   |                           |       |       +--83
|       |   |                          |   |                           |       |       |   +--30 Raphanus_sativus
|       |   |                          |   |                           |       |   +--84
|       |   |                          |   |                           |       |   |   |       +--29 Brassica_oleracea
|       |   |                          |   |                           |       |   |   |   +--81
|       |   |                          |   |                           |       |   |   |   |   +--28 Brassica_juncea
|       |   |                          |   |                           |       |   |   +--82
|       |   |                          |   |                           |       |   |       +--27 Brassica_rapa_subsp_campestris
|       |   |                          |   |                           |       +--85
|       |   |                          |   |                           |           +--26 Batis_maritima
|       |   |                          |   |                       +--93
|       |   |                          |   |                       |   +--25 Ricinus_communis
|       |   |                          |   |                   +--94
|       |   |                          |   |                   |   |       +--24 Citrullus_lanatus
|       |   |                          |   |                   |   |   +--79
|       |   |                          |   |                   |   |   |   +--23 Cucurbita_pepo
|       |   |                          |   |                   |   +--80
|       |   |                          |   |                   |       +--22 Cucumis_sativus
|       |   |                          |   |               +--95
|       |   |                          |   |               |   |                   +--21 Silene_vulgaris
|       |   |                          |   |               |   |               +--74
|       |   |                          |   |               |   |               |   +--20 Silene_latifolia
|       |   |                          |   |               |   |           +--75
|       |   |                          |   |               |   |           |   +--19 Beta_macrocarpa
|       |   |                          |   |               |   |       +--76
|       |   |                          |   |               |   |       |   |           +----18 Ajuga_reptans
|       |   |                          |   |               |   |       |   |       +--71
|       |   |                          |   |               |   |       |   |       |   +--17 Salvia_miltiorrhiza
|       |   |                          |   |               |   |       |   |   +--72
|       |   |                          |   |               |   |       |   |   |   +--16 Mimulus_guttatus
|       |   |                          |   |               |   |       |   +--73
|       |   |                          |   |               |   |       |       +--15 Boea_hygrometrica
|       |   |                          |   |               |   |   +--77
|       |   |                          |   |               |   |   |   +--14 Helianthus_annuus
|       |   |                          |   |               |   +--78
|       |   |                          |   |               |       +--13 Daucus_carota_subsp_sativus
|       |   |                          |   |           +--96
|       |   |                          |   |           |   |       +--12 Rhazya_stricta
|       |   |                          |   |           |   |   +--69
|       |   |                          |   |           |   |   |   +--11 Asclepias_syriaca
|       |   |                          |   |           |   +--70
|       |   |                          |   |           |       +--10 Vaccinium_macrocarpon
|       |   |                          |   |       +--97
|       |   |                          |   |       |   +---9 Vitis_vinifera
|       |   |                          |   |   +--98
|       |   |                          |   |   |   +---8 Nelumbo_nucifera
|       |   |                          |   +--99
|       |   |                          |       +---7 Liriodendron_tulipifera
|       |   |                      +-112
|       |   |                      |   +---6 Amborella_trichopoda
|       |   |   +----------------113
|       |   |   |                  +---5 Cycas_taitungensis
|       |   +-114
|       |       +---4 Huperzia_squarrosa
|   +-131
|   |   +---3 Phaeoceros_laevis
+-132
|   +---2 Nitella_hyalina
|
+------------1 Roya_obtusa

 
(Roya_obtusa:0.4027379400,(Nitella_hyalina:0.1379717200,(Phaeoceros_laevis:0.0680110100,((Huperzia_squarrosa:0.0540945800,(Cycas_taitungensis:0.0630809400,(Amborella_trichopoda:0.0093191900,((Liriodendron_tulipifera:0.0140408200,(Nelumbo_nucifera:0.0000000400,(Vitis_vinifera:0.0051904400,((Vaccinium_macrocarpon:0.0159390700,(Asclepias_syriaca:0.0238418900,Rhazya_stricta:0.0077306500):1.0000:0.0137653500):1.0000:0.0014879000,((Daucus_carota_subsp_sativus:0.0034391900,(Helianthus_annuus:0.0104059900,((Boea_hygrometrica:0.0171245000,(Mimulus_guttatus:0.0035302900,(Salvia_miltiorrhiza:0.0079813000,Ajuga_reptans:0.2070998000):1.0000:0.0027335700):1.0000:0.0068111200):1.0000:0.0056570400,(Beta_macrocarpa:0.0087481100,(Silene_latifolia:0.0017164500,Silene_vulgaris:0.0017174400):1.0000:0.0034322000):1.0000:0.0175907000):0.8093:0.0000001200):0.8093:0.0000000500):1.0000:0.0017093300,((Cucumis_sativus:0.0192868500,(Cucurbita_pepo:0.0251107800,Citrullus_lanatus:0.0017195100):0.8093:0.0000000400):1.0000:0.0156740800,(Ricinus_communis:0.0086335600,(((Batis_maritima:0.0486958500,((Brassica_rapa_subsp_campestris:0.0000000100,(Brassica_juncea:0.0000000100,Brassica_oleracea:0.0000000100):1.0000:0.0000000100):1.0000:0.0017369600,(Raphanus_sativus:0.0000000600,Brassica_carinata:0.0017398100):1.0000:0.0000000600):1.0000:0.0171928700):1.0000:0.0266847200,((Vigna_angularis:0.0000000100,Vigna_radiata:0.0000000100):1.0000:0.0052241800,(Glycine_max:0.0142777700,(Lotus_japonicus:0.0034984000,Millettia_pinnata:0.0034530800):1.0000:0.0017520100):1.0000:0.0034976600):1.0000:0.0239492200):1.0000:0.0264622300,(Carica_papaya:0.0175629500,Malus_x_domestica:0.0329441200):1.0000:0.0035065700):1.0000:0.0032377800):1.0000:0.0018142100):1.0000:0.0017153200):0.8093:0.0000000800):1.0000:0.0018219400):1.0000:0.0111426000):1.0000:0.0035981600):1.0000:0.0033863700,(Spirodela_polyrhiza:0.0216008200,(Butomus_umbellatus:0.0607863500,(Phoenix_dactylifera:0.0025237100,((Aegilops_speltoides:0.0000000100,(Triticum_aestivum:0.0000000100,Triticum_timopheevii:0.0000000100):1.0000:0.0017459700):1.0000:0.0119258300,(Sorghum_bicolor:0.0292046800,(Tripsacum_dactyloides:0.0329061600,(Zea_luxurians:0.0016946600,(Zea_perennis:0.0000000100,(Zea_mays_subsp_mays:0.0000000100,Zea_mays_subsp_parviglumis:0.0000000100):1.0000:0.0033969400):1.0000:0.0000000100):1.0000:0.0135949300):1.0000:0.0143339100):1.0000:0.0087074700):1.0000:0.0405260200):1.0000:0.0075027700):1.0000:0.0050503000):1.0000:0.0142782100):1.0000:0.0052548100):1.0000:0.1045694000):1.0000:0.6060095200):1.0000:0.0821276100,((Sphagnum_palustre:0.0657790200,(Buxbaumia_aphylla:0.0436987200,(Tetraphis_pellucida:0.0106295700,(Atrichum_angustatum:0.0122560900,(((Ptychomnion_cygnisetum:0.0180160800,(Anomodon_rugelii:0.0038019900,(Hypnum_imponens:0.0019951200,Climacium_americanum:0.0000001000):1.0000:0.0022202100):1.0000:0.0040410400):1.0000:0.0083315400,(Bartramia_pomiformis:0.0040139000,(Orthotrichum_stellatum:0.0000001000,Ulota_hutchinsiae:0.0060329700):1.0000:0.0040191200):1.0000:0.0000001000):1.0000:0.0039851600,(Funaria_hygrometrica:0.0020153000,Physcomitrella_patens:0.0000000100):1.0000:0.0040970400):1.0000:0.0163727000):1.0000:0.0037589800):1.0000:0.0043204200):1.0000:0.0123217400):1.0000:0.0097992400,(Marchantia_polymorpha:0.0070625300,(Treubia_lacunosa:0.0315602700,Pleurozia_purpurea:0.0160145100):1.0000:0.0034237700):1.0000:0.0626035500):0.8093:0.0047780600):0.8093:0.0083793300):1.0000:0.0425355400):1.0000:0.1419074000,(Chlorokybus_atmophyticus:1.2020458500,Entransia_fimbriata:0.9725419800):0.8093:0.2005495800);
 
Note: this tree is unrooted. Branch lengths are the expected number of substitutions per site. Labels next to parentheses represent phylogenetic uncertainty due to model selection (see documentation)


---------------------------------------------------------------
*                                                             *
*             BAYESIAN INFORMATION CRITERION (BIC)            *
*                                                             *
---------------------------------------------------------------
 
 Sample size: 588.0
 
 Model selected: 
   Model = GTR+G
   partition = 012345
   -lnL = 8026.4860
   K = 143
   freqA = 0.3471 
   freqC = 0.1673 
   freqG = 0.1673 
   freqT = 0.3184 
   R(a) [AC] =  1.3116
   R(b) [AG] =  1.9096
   R(c) [AT] =  0.4478
   R(d) [CG] =  1.1105
   R(e) [CT] =  1.8932
   R(f) [GT] =  1.0000
   gamma shape = 1.5700 
 
Tree for the best BIC model = (Entransia_fimbriata:0.96369926,Chlorokybus_atmophyticus:1.17793297,(Roya_obtusa:0.40017681,(Nitella_hyalina:0.13651175,(((Sphagnum_palustre:0.06657237,(Buxbaumia_aphylla:0.04385351,(Tetraphis_pellucida:0.01056212,(Atrichum_angustatum:0.01225996,((Funaria_hygrometrica:0.00201405,Physcomitrella_patens:0.00000001):0.00409636,((Ptychomnion_cygnisetum:0.01799756,(Anomodon_rugelii:0.00379687,(Hypnum_imponens:0.00199328,Climacium_americanum:0.00000010):0.00221978):0.00403857):0.00832868,(Bartramia_pomiformis:0.00401104,(Orthotrichum_stellatum:0.00000010,Ulota_hutchinsiae:0.00602901):0.00401667):0.00000009):0.00398176):0.01642927):0.00375746):0.00414906):0.01153254):0.01075841,(Phaeoceros_laevis:0.07321828,(Marchantia_polymorpha:0.00710191,(Treubia_lacunosa:0.03159049,Pleurozia_purpurea:0.01599984):0.00340867):0.05748429):0.00711217):0.00649678,(Huperzia_squarrosa:0.05265985,(Cycas_taitungensis:0.06310650,(Amborella_trichopoda:0.00926624,((Spirodela_polyrhiza:0.02154848,(Butomus_umbellatus:0.06068472,(Phoenix_dactylifera:0.00252380,((Aegilops_speltoides:0.00000001,(Triticum_aestivum:0.00000001,Triticum_timopheevii:0.00000001):0.00174102):0.01188383,(Sorghum_bicolor:0.02910511,(Tripsacum_dactyloides:0.03284009,(Zea_luxurians:0.00169002,(Zea_perennis:0.00000001,(Zea_mays_subsp_mays:0.00000001,Zea_mays_subsp_parviglumis:0.00000001):0.00338799):0.00000001):0.01356218):0.01432943):0.00869521):0.04041095):0.00746517):0.00504357):0.01423658,(Liriodendron_tulipifera:0.01399959,(Nelumbo_nucifera:0.00000011,(Vitis_vinifera:0.00517886,((((Citrullus_lanatus:0.00171560,(Cucurbita_pepo:0.02507583,Cucumis_sativus:0.01924824):0.00000008):0.01564392,(Ricinus_communis:0.00862446,(((Batis_maritima:0.04863420,((Brassica_rapa_subsp_campestris:0.00000001,(Brassica_juncea:0.00000001,Brassica_oleracea:0.00000001):0.00000001):0.00173295,(Raphanus_sativus:0.00000009,Brassica_carinata:0.00173595):0.00000009):0.01721807):0.02659267,((Vigna_angularis:0.00000001,Vigna_radiata:0.00000001):0.00521178,(Glycine_max:0.01424543,(Lotus_japonicus:0.00348896,Millettia_pinnata:0.00344416):0.00174812):0.00348993):0.02385293):0.02647521,(Carica_papaya:0.01753901,Malus_x_domestica:0.03289196):0.00345276):0.00327590):0.00180463):0.00171137,(Vaccinium_macrocarpon:0.01591888,(Asclepias_syriaca:0.02384084,Rhazya_stricta:0.00771636):0.01374908):0.00147701):0.00000011,((Boea_hygrometrica:0.01708744,(Mimulus_guttatus:0.00352171,(Salvia_miltiorrhiza:0.00792054,Ajuga_reptans:0.20696433):0.00276000):0.00680200):0.00564814,(Helianthus_annuus:0.01038303,(Daucus_carota_subsp_sativus:0.00343133,(Beta_macrocarpa:0.00872524,(Silene_latifolia:0.00171154,Silene_vulgaris:0.00171264):0.00342216):0.01755184):0.00000012):0.00000012):0.00170543):0.00181870):0.01112504):0.00360013):0.00337556):0.00526948):0.10452928):0.61235438):0.07887552):0.04705588):0.14792281):0.22325447);
 
 
* BIC MODEL SELECTION : Selection uncertainty
 
Model             -lnL    K      BIC       delta       weight   cumWeight
------------------------------------------------------------------------- 
GTR+G       8026.48595   143  16964.843854   0.000000    0.677611   0.677611 
GTR+I+G     8024.04040   144  16966.329480   1.485627    0.322389   1.000000 
HKY+G       8058.65875   139  17003.682546  38.838692   2.50e-009   1.000000 
HKY+I+G     8057.56413   140  17007.870033  43.026179   3.08e-010   1.000000 
GTR+I       8085.68125   143  17083.234454  118.390600   1.33e-026   1.000000 
HKY+I       8105.41457   139  17097.194186  132.350332   1.23e-029   1.000000 
F81+G       8131.82784   138  17143.643999  178.800145   1.01e-039   1.000000 
F81+I+G     8130.32305   139  17147.011146  182.167292   1.88e-040   1.000000 
K80+I+G     8137.57802   137  17148.767632  183.923778   7.81e-041   1.000000 
K80+G       8140.96800   136  17149.170865  184.327011   6.38e-041   1.000000 
SYM+G       8128.63706   140  17150.015893  185.172039   4.18e-041   1.000000 
SYM+I+G     8127.03015   141  17153.178800  188.334946   8.60e-042   1.000000 
GTR         8132.81829   142  17171.131807  206.287953   1.09e-045   1.000000 
HKY         8159.95934   138  17199.906999  235.063145   6.13e-052   1.000000 
F81+I       8176.55852   138  17233.105359  268.261505   3.79e-059   1.000000 
K80+I       8186.88804   136  17241.010945  276.167091   7.28e-061   1.000000 
SYM+I       8176.54538   140  17245.832533  280.988679   6.53e-062   1.000000 
JC+G        8198.03140   135  17256.920938  292.077084   2.55e-064   1.000000 
JC+I+G      8195.45372   136  17258.142305  293.298451   1.39e-064   1.000000 
F81         8230.93494   137  17335.481472  370.637618   2.23e-081   1.000000 
JC+I        8241.00061   135  17342.859358  378.015504   5.57e-083   1.000000 
K80         8244.41007   135  17349.678278  384.834424   1.84e-084   1.000000 
SYM         8235.58897   139  17357.542986  392.699132   3.61e-086   1.000000 
JC          8296.57194   134  17447.625291  482.781437   9.92e-106   1.000000
-------------------------------------------------------------------------
-lnL:	negative log likelihod
K:	number of estimated parameters
BIC:	Bayesian Information Criterion
delta:	BIC difference
weight:	BIC weight
cumWeight:	cumulative BIC weight
 
 
* BIC MODEL SELECTION : Confidence interval
 
There are 24 models in the 100% confidence interval: [ GTR+G GTR+I+G HKY+G HKY+I+G GTR+I HKY+I F81+G F81+I+G K80+I+G K80+G SYM+G SYM+I+G GTR HKY F81+I K80+I SYM+I JC+G JC+I+G F81 JC+I K80 SYM JC ] 
 
 
* BIC MODEL SELECTION : Best Model's command line
 
phyml  -i /tmp/jmodeltest4740889151505453448.phy -d nt -n 1 -b 0 --run_id GTR+G -m 012345 -f m -c 4 -a e --no_memory_check -o tlr -s SPR
 
 
 
---------------------------------------------------------------
*                                                             *
*                    MODEL AVERAGED PHYLOGENY                 *
*                                                             *
---------------------------------------------------------------
 
Selection criterion: . . . . BIC
Confidence interval: . . . . 1.00
Consensus type:. . . . . . . 50% majority rule
 
 
Using 24 models in the 1.00 confidence interval = GTR+G GTR+I+G HKY+G HKY+I+G GTR+I HKY+I F81+G F81+I+G K80+I+G K80+G SYM+G SYM+I+G GTR HKY F81+I K80+I SYM+I JC+G JC+I+G F81 JC+I K80 SYM JC  
 
Species in order:
 
    1. Entransia_fimbriata
    2. Chlorokybus_atmophyticus
    3. Roya_obtusa
    4. Nitella_hyalina
    5. Sphagnum_palustre
    6. Buxbaumia_aphylla
    7. Tetraphis_pellucida
    8. Atrichum_angustatum
    9. Funaria_hygrometrica
    10. Physcomitrella_patens
    11. Ptychomnion_cygnisetum
    12. Anomodon_rugelii
    13. Hypnum_imponens
    14. Climacium_americanum
    15. Bartramia_pomiformis
    16. Orthotrichum_stellatum
    17. Ulota_hutchinsiae
    18. Phaeoceros_laevis
    19. Marchantia_polymorpha
    20. Treubia_lacunosa
    21. Pleurozia_purpurea
    22. Huperzia_squarrosa
    23. Cycas_taitungensis
    24. Amborella_trichopoda
    25. Spirodela_polyrhiza
    26. Butomus_umbellatus
    27. Phoenix_dactylifera
    28. Aegilops_speltoides
    29. Triticum_aestivum
    30. Triticum_timopheevii
    31. Sorghum_bicolor
    32. Tripsacum_dactyloides
    33. Zea_luxurians
    34. Zea_perennis
    35. Zea_mays_subsp_mays
    36. Zea_mays_subsp_parviglumis
    37. Liriodendron_tulipifera
    38. Nelumbo_nucifera
    39. Vitis_vinifera
    40. Citrullus_lanatus
    41. Cucurbita_pepo
    42. Cucumis_sativus
    43. Ricinus_communis
    44. Batis_maritima
    45. Brassica_rapa_subsp_campestris
    46. Brassica_juncea
    47. Brassica_oleracea
    48. Raphanus_sativus
    49. Brassica_carinata
    50. Vigna_angularis
    51. Vigna_radiata
    52. Glycine_max
    53. Lotus_japonicus
    54. Millettia_pinnata
    55. Carica_papaya
    56. Malus_x_domestica
    57. Vaccinium_macrocarpon
    58. Asclepias_syriaca
    59. Rhazya_stricta
    60. Boea_hygrometrica
    61. Mimulus_guttatus
    62. Salvia_miltiorrhiza
    63. Ajuga_reptans
    64. Helianthus_annuus
    65. Daucus_carota_subsp_sativus
    66. Beta_macrocarpa
    67. Silene_latifolia
    68. Silene_vulgaris
 
Bipartitions included in the consensus tree
 
    12345678911111111112222222222333333333344444444445555555555666666666
             01234567890123456789012345678901234567890123456789012345678
    ******************************************************************** ( 1.0 )
    --****************************************************************** ( 0.67762 )
    ---***************************************************************** ( 1.0 )
    ----**************************************************************** ( 1.0 )
    ----*****************----------------------------------------------- ( 0.67762 )
    ----*************--------------------------------------------------- ( 1.0 )
    -----************--------------------------------------------------- ( 1.0 )
    ------***********--------------------------------------------------- ( 1.0 )
    -------**********--------------------------------------------------- ( 1.0 )
    --------*********--------------------------------------------------- ( 1.0 )
    --------**---------------------------------------------------------- ( 1.0 )
    ----------*******--------------------------------------------------- ( 1.0 )
    ----------****------------------------------------------------------ ( 1.0 )
    -----------***------------------------------------------------------ ( 1.0 )
    ------------**------------------------------------------------------ ( 1.0 )
    --------------***--------------------------------------------------- ( 1.0 )
    ---------------**--------------------------------------------------- ( 1.0 )
    -----------------****----------------------------------------------- ( 0.67762 )
    ------------------***----------------------------------------------- ( 1.0 )
    -------------------**----------------------------------------------- ( 1.0 )
    ---------------------*********************************************** ( 1.0 )
    ----------------------********************************************** ( 1.0 )
    -----------------------********************************************* ( 1.0 )
    ------------------------******************************************** ( 1.0 )
    ------------------------************-------------------------------- ( 1.0 )
    -------------------------***********-------------------------------- ( 1.0 )
    --------------------------**********-------------------------------- ( 1.0 )
    ---------------------------*********-------------------------------- ( 1.0 )
    ---------------------------***-------------------------------------- ( 1.0 )
    ----------------------------**-------------------------------------- ( 1.0 )
    ------------------------------******-------------------------------- ( 1.0 )
    -------------------------------*****-------------------------------- ( 1.0 )
    --------------------------------****-------------------------------- ( 1.0 )
    ---------------------------------***-------------------------------- ( 1.0 )
    ----------------------------------**-------------------------------- ( 1.0 )
    ------------------------------------******************************** ( 1.0 )
    -------------------------------------******************************* ( 1.0 )
    --------------------------------------****************************** ( 1.0 )
    ---------------------------------------***************************** ( 1.0 )
    ---------------------------------------********************--------- ( 0.67762 )
    ---------------------------------------*****************------------ ( 1.0 )
    ---------------------------------------***-------------------------- ( 1.0 )
    ----------------------------------------**-------------------------- ( 0.67762 )
    ------------------------------------------**************------------ ( 1.0 )
    -------------------------------------------*************------------ ( 1.0 )
    -------------------------------------------***********-------------- ( 1.0 )
    -------------------------------------------******------------------- ( 1.0 )
    --------------------------------------------*****------------------- ( 1.0 )
    --------------------------------------------***--------------------- ( 1.0 )
    ---------------------------------------------**--------------------- ( 1.0 )
    -----------------------------------------------**------------------- ( 1.0 )
    -------------------------------------------------*****-------------- ( 1.0 )
    -------------------------------------------------**----------------- ( 1.0 )
    ---------------------------------------------------***-------------- ( 1.0 )
    ----------------------------------------------------**-------------- ( 1.0 )
    ------------------------------------------------------**------------ ( 1.0 )
    --------------------------------------------------------***--------- ( 1.0 )
    ---------------------------------------------------------**--------- ( 1.0 )
    -----------------------------------------------------------********* ( 1.0 )
    -----------------------------------------------------------****----- ( 1.0 )
    ------------------------------------------------------------***----- ( 1.0 )
    -------------------------------------------------------------**----- ( 1.0 )
    ---------------------------------------------------------------***** ( 0.67762 )
    ----------------------------------------------------------------**** ( 0.67762 )
    -----------------------------------------------------------------*** ( 1.0 )
    ------------------------------------------------------------------** ( 1.0 )

 
                               +--68 Pleurozia_purpurea
                           +-127
                           |   +--67 Treubia_lacunosa
                       +-128
                       |   +--66 Marchantia_polymorpha
                   +-129
                   |   +--65 Phaeoceros_laevis
               +-130
               |   |                               +--64 Ulota_hutchinsiae
               |   |                           +-119
               |   |                           |   +--63 Orthotrichum_stellatum
               |   |                       +-120
               |   |                       |   +--62 Bartramia_pomiformis
               |   |                   +-121
               |   |                   |   |           +--61 Climacium_americanum
               |   |                   |   |       +-116
               |   |                   |   |       |   +--60 Hypnum_imponens
               |   |                   |   |   +-117
               |   |                   |   |   |   +--59 Anomodon_rugelii
               |   |                   |   +-118
               |   |                   |       +--58 Ptychomnion_cygnisetum
               |   |               +-122
               |   |               |   |   +--57 Physcomitrella_patens
               |   |               |   +-115
               |   |               |       +--56 Funaria_hygrometrica
               |   |           +-123
               |   |           |   +--55 Atrichum_angustatum
               |   |       +-124
               |   |       |   +--54 Tetraphis_pellucida
               |   |   +-125
               |   |   |   +--53 Buxbaumia_aphylla
               |   +-126
               |       +--52 Sphagnum_palustre
           +-131
           |   |                                                                  +--51 Zea_mays_subsp_parviglumis
           |   |                                                              +-102
           |   |                                                              |   +--50 Zea_mays_subsp_mays
           |   |                                                          +-103
           |   |                                                          |   +--49 Zea_perennis
           |   |                                                      +-104
           |   |                                                      |   +--48 Zea_luxurians
           |   |                                                  +-105
           |   |                                                  |   +--47 Tripsacum_dactyloides
           |   |                                              +-106
           |   |                                              |   +--46 Sorghum_bicolor
           |   |                                          +-107
           |   |                                          |   |       +--45 Triticum_timopheevii
           |   |                                          |   |   +-100
           |   |                                          |   |   |   +--44 Triticum_aestivum
           |   |                                          |   +-101
           |   |                                          |       +--43 Aegilops_speltoides
           |   |                                      +-108
           |   |                                      |   +--42 Phoenix_dactylifera
           |   |                                  +-109
           |   |                                  |   +--41 Butomus_umbellatus
           |   |                              +-110
           |   |                              |   +--40 Spirodela_polyrhiza
           |   |                          +-111
           |   |                          |   |                           +--39 Rhazya_stricta
           |   |                          |   |                       +--93
           |   |                          |   |                       |   +--38 Asclepias_syriaca
           |   |                          |   |                   +--94
           |   |                          |   |                   |   +--37 Vaccinium_macrocarpon
           |   |                          |   |               +--95
           |   |                          |   |               |   |                               +--36 Brassica_oleracea
           |   |                          |   |               |   |                           +--85
           |   |                          |   |               |   |                           |   +--35 Brassica_juncea
           |   |                          |   |               |   |                       +--86
           |   |                          |   |               |   |                       |   +--34 Brassica_rapa_subsp_campestris
           |   |                          |   |               |   |                   +--87
           |   |                          |   |               |   |                   |   |   +--33 Brassica_carinata
           |   |                          |   |               |   |                   |   +--84
           |   |                          |   |               |   |                   |       +--32 Raphanus_sativus
           |   |                          |   |               |   |               +--88
           |   |                          |   |               |   |               |   +--31 Batis_maritima
           |   |                          |   |               |   |           +--89
           |   |                          |   |               |   |           |   |       +--30 Vigna_radiata
           |   |                          |   |               |   |           |   |   +--82
           |   |                          |   |               |   |           |   |   |   +--29 Vigna_angularis
           |   |                          |   |               |   |           |   +--83
           |   |                          |   |               |   |           |       |       +--28 Millettia_pinnata
           |   |                          |   |               |   |           |       |   +--80
           |   |                          |   |               |   |           |       |   |   +--27 Lotus_japonicus
           |   |                          |   |               |   |           |       +--81
           |   |                          |   |               |   |           |           +--26 Glycine_max
           |   |                          |   |               |   |       +--90
           |   |                          |   |               |   |       |   |   +--25 Malus_x_domestica
           |   |                          |   |               |   |       |   +--79
           |   |                          |   |               |   |       |       +--24 Carica_papaya
           |   |                          |   |               |   |   +--91
           |   |                          |   |               |   |   |   +--23 Ricinus_communis
           |   |                          |   |               |   +--92
           |   |                          |   |               |       |       +--22 Cucumis_sativus
           |   |                          |   |               |       |   +--77
           |   |                          |   |               |       |   |   +--21 Cucurbita_pepo
           |   |                          |   |               |       +--78
           |   |                          |   |               |           +--20 Citrullus_lanatus
           |   |                          |   |           +--96
           |   |                          |   |           |   |                   +--19 Silene_vulgaris
           |   |                          |   |           |   |               +--72
           |   |                          |   |           |   |               |   +--18 Silene_latifolia
           |   |                          |   |           |   |           +--73
           |   |                          |   |           |   |           |   +--17 Beta_macrocarpa
           |   |                          |   |           |   |       +--74
           |   |                          |   |           |   |       |   +--16 Daucus_carota_subsp_sativus
           |   |                          |   |           |   |   +--75
           |   |                          |   |           |   |   |   +--15 Helianthus_annuus
           |   |                          |   |           |   +--76
           |   |                          |   |           |       |           +----14 Ajuga_reptans
           |   |                          |   |           |       |       +--69
           |   |                          |   |           |       |       |   +--13 Salvia_miltiorrhiza
           |   |                          |   |           |       |   +--70
           |   |                          |   |           |       |   |   +--12 Mimulus_guttatus
           |   |                          |   |           |       +--71
           |   |                          |   |           |           +--11 Boea_hygrometrica
           |   |                          |   |       +--97
           |   |                          |   |       |   +--10 Vitis_vinifera
           |   |                          |   |   +--98
           |   |                          |   |   |   +---9 Nelumbo_nucifera
           |   |                          |   +--99
           |   |                          |       +---8 Liriodendron_tulipifera
           |   |                      +-112
           |   |                      |   +---7 Amborella_trichopoda
           |   |   +----------------113
           |   |   |                  +---6 Cycas_taitungensis
           |   +-114
           |       +---5 Huperzia_squarrosa
       +-132
       |   +---4 Nitella_hyalina
+----133
|      +-----------3 Roya_obtusa
|
+------------------------------------2 Chlorokybus_atmophyticus
|
+-----------------------------1 Entransia_fimbriata

 
(Entransia_fimbriata:0.9636992600,Chlorokybus_atmophyticus:1.1779329700,(Roya_obtusa:0.4001768100,(Nitella_hyalina:0.1365117500,((Huperzia_squarrosa:0.0526598500,(Cycas_taitungensis:0.0631065000,(Amborella_trichopoda:0.0092662400,((Liriodendron_tulipifera:0.0139995900,(Nelumbo_nucifera:0.0000001100,(Vitis_vinifera:0.0051788600,(((Boea_hygrometrica:0.0170874400,(Mimulus_guttatus:0.0035217100,(Salvia_miltiorrhiza:0.0079205400,Ajuga_reptans:0.2069643300):1.0000:0.0027600000):1.0000:0.0068020000):1.0000:0.0056481400,(Helianthus_annuus:0.0103830300,(Daucus_carota_subsp_sativus:0.0034313300,(Beta_macrocarpa:0.0087252400,(Silene_latifolia:0.0017115400,Silene_vulgaris:0.0017126400):1.0000:0.0034221600):1.0000:0.0175518400):0.6776:0.0000001200):0.6776:0.0000001200):1.0000:0.0017054300,(((Citrullus_lanatus:0.0017156000,(Cucurbita_pepo:0.0250758300,Cucumis_sativus:0.0192482400):0.6776:0.0000000800):1.0000:0.0156439200,(Ricinus_communis:0.0086244600,((Carica_papaya:0.0175390100,Malus_x_domestica:0.0328919600):1.0000:0.0034527600,(((Glycine_max:0.0142454300,(Lotus_japonicus:0.0034889600,Millettia_pinnata:0.0034441600):1.0000:0.0017481200):1.0000:0.0034899300,(Vigna_angularis:0.0000000100,Vigna_radiata:0.0000000100):1.0000:0.0052117800):1.0000:0.0238529300,(Batis_maritima:0.0486342000,((Raphanus_sativus:0.0000000900,Brassica_carinata:0.0017359500):1.0000:0.0000000900,(Brassica_rapa_subsp_campestris:0.0000000100,(Brassica_juncea:0.0000000100,Brassica_oleracea:0.0000000100):1.0000:0.0000000100):1.0000:0.0017329500):1.0000:0.0172180700):1.0000:0.0265926700):1.0000:0.0264752100):1.0000:0.0032759000):1.0000:0.0018046300):1.0000:0.0017113700,(Vaccinium_macrocarpon:0.0159188800,(Asclepias_syriaca:0.0238408400,Rhazya_stricta:0.0077163600):1.0000:0.0137490800):1.0000:0.0014770100):0.6776:0.0000001100):1.0000:0.0018187000):1.0000:0.0111250400):1.0000:0.0036001300):1.0000:0.0033755600,(Spirodela_polyrhiza:0.0215484800,(Butomus_umbellatus:0.0606847200,(Phoenix_dactylifera:0.0025238000,((Aegilops_speltoides:0.0000000100,(Triticum_aestivum:0.0000000100,Triticum_timopheevii:0.0000000100):1.0000:0.0017410200):1.0000:0.0118838300,(Sorghum_bicolor:0.0291051100,(Tripsacum_dactyloides:0.0328400900,(Zea_luxurians:0.0016900200,(Zea_perennis:0.0000000100,(Zea_mays_subsp_mays:0.0000000100,Zea_mays_subsp_parviglumis:0.0000000100):1.0000:0.0033879900):1.0000:0.0000000100):1.0000:0.0135621800):1.0000:0.0143294300):1.0000:0.0086952100):1.0000:0.0404109500):1.0000:0.0074651700):1.0000:0.0050435700):1.0000:0.0142365800):1.0000:0.0052694800):1.0000:0.1045292800):1.0000:0.6123543800):1.0000:0.0788755200,((Sphagnum_palustre:0.0665723700,(Buxbaumia_aphylla:0.0438535100,(Tetraphis_pellucida:0.0105621200,(Atrichum_angustatum:0.0122599600,((Funaria_hygrometrica:0.0020140500,Physcomitrella_patens:0.0000000100):1.0000:0.0040963600,((Ptychomnion_cygnisetum:0.0179975600,(Anomodon_rugelii:0.0037968700,(Hypnum_imponens:0.0019932800,Climacium_americanum:0.0000001000):1.0000:0.0022197800):1.0000:0.0040385700):1.0000:0.0083286800,(Bartramia_pomiformis:0.0040110400,(Orthotrichum_stellatum:0.0000001000,Ulota_hutchinsiae:0.0060290100):1.0000:0.0040166700):1.0000:0.0000000900):1.0000:0.0039817600):1.0000:0.0164292700):1.0000:0.0037574600):1.0000:0.0041490600):1.0000:0.0115325400):1.0000:0.0107584100,(Phaeoceros_laevis:0.0732182800,(Marchantia_polymorpha:0.0071019100,(Treubia_lacunosa:0.0315904900,Pleurozia_purpurea:0.0159998400):1.0000:0.0034086700):1.0000:0.0574842900):0.6776:0.0071121700):0.6776:0.0064967800):1.0000:0.0470558800):1.0000:0.1479228100):0.6776:0.2232544700);
 
Note: this tree is unrooted. Branch lengths are the expected number of substitutions per site. Labels next to parentheses represent phylogenetic uncertainty due to model selection (see documentation)
 
 
 
---------------------------------------------------------------
*                                                             *
*                    SELECTION SUMMARY                        *
*                                                             *
---------------------------------------------------------------

::Optimized Topologies Summary::

There are 23 different topologies.

Topology Id: 1
	Rank	Weight		 RF	AvgEucl		VarEucl
AIC	  1	 80.93%		  0	0.00e+00	0.00e+00
BIC	 13	 32.24%		 12	2.19e+00	0.00e+00
Models supporting:   1
                     GTR+I+G 

Topology Id: 2
	Rank	Weight		 RF	AvgEucl		VarEucl
AIC	  2	  0.00%		  6	1.98e+00	0.00e+00
BIC	  9	  0.00%		 12	8.87e-01	0.00e+00
Models supporting:   1
                     K80+I+G 

Topology Id: 3
	Rank	Weight		 RF	AvgEucl		VarEucl
AIC	  3	  0.00%		  8	2.03e+00	0.00e+00
BIC	 17	  0.00%		 16	9.41e-01	0.00e+00
Models supporting:   1
                     F81+I+G 

Topology Id: 4
	Rank	Weight		 RF	AvgEucl		VarEucl
AIC	  4	  0.00%		  8	1.99e+00	2.39e-07
BIC	  7	  0.00%		 10	8.89e-01	9.45e-08
Models supporting:   2
                     K80+G SYM+G 

Topology Id: 5
	Rank	Weight		 RF	AvgEucl		VarEucl
AIC	  5	  0.00%		  8	2.28e+00	0.00e+00
BIC	  2	  0.00%		  4	2.19e+00	0.00e+00
Models supporting:   1
                     HKY+G 

Topology Id: 6
	Rank	Weight		 RF	AvgEucl		VarEucl
AIC	  6	  0.00%		  8	1.92e+00	0.00e+00
BIC	 12	  0.00%		 12	1.03e+00	0.00e+00
Models supporting:   1
                     SYM+I 

Topology Id: 7
	Rank	Weight		 RF	AvgEucl		VarEucl
AIC	  7	  0.00%		  8	1.89e+00	0.00e+00
BIC	 15	  0.00%		 14	1.00e+00	0.00e+00
Models supporting:   1
                     GTR+I 

Topology Id: 8
	Rank	Weight		 RF	AvgEucl		VarEucl
AIC	  8	  0.00%		 10	1.85e+00	0.00e+00
BIC	  5	  0.00%		 10	1.26e+00	0.00e+00
Models supporting:   1
                     JC 

Topology Id: 9
	Rank	Weight		 RF	AvgEucl		VarEucl
AIC	  9	  0.00%		 10	1.77e+00	0.00e+00
BIC	  6	  0.00%		 10	1.24e+00	0.00e+00
Models supporting:   1
                     F81 

Topology Id: 10
	Rank	Weight		 RF	AvgEucl		VarEucl
AIC	 10	  0.00%		 10	1.80e+00	0.00e+00
BIC	 10	  0.00%		 12	1.05e+00	0.00e+00
Models supporting:   1
                     HKY 

Topology Id: 11
	Rank	Weight		 RF	AvgEucl		VarEucl
AIC	 11	  0.00%		 10	1.97e+00	0.00e+00
BIC	 18	  0.00%		 16	9.97e-01	0.00e+00
Models supporting:   1
                     HKY+I 

Topology Id: 12
	Rank	Weight		 RF	AvgEucl		VarEucl
AIC	 12	  0.00%		 10	1.89e+00	0.00e+00
BIC	 11	  0.00%		 12	9.55e-01	0.00e+00
Models supporting:   1
                     HKY+I+G 

Topology Id: 13
	Rank	Weight		 RF	AvgEucl		VarEucl
AIC	 13	  0.00%		 10	1.98e+00	0.00e+00
BIC	  3	  0.00%		  8	4.78e-01	0.00e+00
Models supporting:   1
                     SYM+I+G 

Topology Id: 14
	Rank	Weight		 RF	AvgEucl		VarEucl
AIC	 14	  0.00%		 10	1.81e+00	0.00e+00
BIC	  4	  0.00%		  8	1.05e+00	0.00e+00
Models supporting:   1
                     GTR 

Topology Id: 15
	Rank	Weight		 RF	AvgEucl		VarEucl
AIC	 15	  0.00%		 12	1.95e+00	0.00e+00
BIC	 14	  0.00%		 14	9.99e-01	0.00e+00
Models supporting:   1
                     JC+G 

Topology Id: 16
	Rank	Weight		 RF	AvgEucl		VarEucl
AIC	 16	  0.00%		 12	1.97e+00	0.00e+00
BIC	  8	  0.00%		 12	1.26e+00	0.00e+00
Models supporting:   1
                     JC+I+G 

Topology Id: 17
	Rank	Weight		 RF	AvgEucl		VarEucl
AIC	 17	  0.00%		 12	1.83e+00	0.00e+00
BIC	 21	  0.00%		 20	1.04e+00	0.00e+00
Models supporting:   1
                     K80+I 

Topology Id: 18
	Rank	Weight		 RF	AvgEucl		VarEucl
AIC	 18	  0.00%		 12	1.87e+00	0.00e+00
BIC	 19	  0.00%		 16	1.09e+00	0.00e+00
Models supporting:   1
                     SYM 

Topology Id: 19
	Rank	Weight		 RF	AvgEucl		VarEucl
AIC	 19	 19.07%		 12	2.19e+00	0.00e+00
BIC	  1	 67.76%		  0	0.00e+00	0.00e+00
Models supporting:   1
                     GTR+G 

Topology Id: 20
	Rank	Weight		 RF	AvgEucl		VarEucl
AIC	 20	  0.00%		 14	1.94e+00	0.00e+00
BIC	 16	  0.00%		 16	9.46e-01	0.00e+00
Models supporting:   1
                     F81+G 

Topology Id: 21
	Rank	Weight		 RF	AvgEucl		VarEucl
AIC	 21	  0.00%		 14	1.87e+00	0.00e+00
BIC	 20	  0.00%		 18	1.09e+00	0.00e+00
Models supporting:   1
                     K80 

Topology Id: 22
	Rank	Weight		 RF	AvgEucl		VarEucl
AIC	 22	  0.00%		 20	1.94e+00	0.00e+00
BIC	 22	  0.00%		 22	1.21e+00	0.00e+00
Models supporting:   1
                     F81+I 

Topology Id: 23
	Rank	Weight		 RF	AvgEucl		VarEucl
AIC	 23	  0.00%		 22	1.81e+00	0.00e+00
BIC	 23	  0.00%		 24	1.24e+00	0.00e+00
Models supporting:   1
                     JC+I 

 
 
 
::Best Models::
 
	Model 		f(a) 	f(c) 	f(g) 	f(t) 	kappa 	titv 	Ra	Rb	Rc	Rd	Re	Rf	pInv 	gamma
----------------------------------------------------------------------------------------------------------------------------------------
AIC 	GTR+I+G		0.35	0.17	0.17	0.32	0.00	0.00	  1.248   1.862   0.438   1.061   1.847   1.000    0.03	   1.88
BIC 	GTR+G		0.35	0.17	0.17	0.32	0.00	0.00	  1.312   1.910   0.448   1.111   1.893   1.000 N/A	   1.57
