# Supplementary material for: The mitochondrial genome map of Nelumbo nucifera reveals ancient evolutionary features
Source: Sci Rep. 2016 Jul 22;6:30158. doi: 10.1038/srep30158 (PMC4957087; doi:10.1038/srep30158)
Supplement: Supplementary Data S2 [file srep30158-s3.zip › jModelTest/atp6.jmt1]

-------------------------- jModeltest 2.1.10 v20160303 --------------------------
(c) 2011-onwards D. Darriba, G.L. Taboada, R. Doallo and D. Posada,
(1) Department of Biochemistry, Genetics and Immunology
    University of Vigo, 36310 Vigo, Spain.
(2) Department of Electronics and Systems
    University of A Coruna, 15071 A Coruna, Spain.
e-mail: ddarriba@udc.es, dposada@uvigo.es
--------------------------------------------------------------------------------
 
Fri Apr 01 19:14:07 CST 2016
Linux 3.13.0-32-generic, arch: amd64, bits: 64, numcores: 48
 
--------------------------------------------------------------------------------
Citation: Darriba D, Taboada GL, Doallo R and Posada D. 2012.
          "jModelTest 2: more models, new heuristics and parallel computing".
          Nature Methods 9(8), 772.
--------------------------------------------------------------------------------
 
jModelTest 2.1.10 v20160303
Copyright (C) 2011 D. Darriba, G.L. Taboada, R. Doallo and D. Posada
This program comes with ABSOLUTELY NO WARRANTY
This is free software, and you are welcome to redistribute it under certain
conditions
 
Notice: This program may contain errors. Please inspect results carefully.
 
 
Arguments = -g 4 -i -f -AIC -BIC -a -S SPR -o atp6.jmt1 -d atp6.fas

Reading data file "atp6.fas"... OK.
  number of sequences: 77
  number of sites: 759
 
 
---------------------------------------------------------------
*                                                             *
*        COMPUTATION OF LIKELIHOOD SCORES WITH PHYML          *
*                                                             *
---------------------------------------------------------------
 
::Settings::
 
 Phyml version = 20131022
 Phyml binary = phyml
 Phyml path = /usr/bin/
 Candidate models = 24
   number of substitution schemes = 3
   including models with equal/unequal base frequencies (+F)
   including models with/without a proportion of invariable sites (+I)
   including models with/without rate variation among sites (+G) (nCat = 4)
 Optimized free parameters (K) = substitution parameters + 151 branch lengths + topology 
 Base tree for likelihood calculations = ML tree
 Tree topology search operation = SPR
 
 
 
::Progress::
 
Model 		 Exec. Time 	 Total Time 	 -lnL
-------------------------------------------------------------------------
JC		00h:00:39:06	00h:00:40:05	   10863.2930	 (1/24)
K80		00h:00:54:01	00h:00:55:00	   10703.8245	 (2/24)
F81		00h:00:57:02	00h:00:58:00	   10714.3375	 (3/24)
HKY		00h:00:57:09	00h:00:58:08	   10553.5866	 (4/24)
GTR+I		00h:01:00:00	00h:01:00:04	   10236.8013	 (5/24)
SYM		00h:01:02:03	00h:01:03:03	   10615.3860	 (6/24)
JC+I		00h:01:02:09	00h:01:03:03	   10583.5847	 (7/24)
F81+I		00h:01:05:01	00h:01:05:05	   10402.4549	 (8/24)
SYM+I		00h:01:05:01	00h:01:05:09	   10371.0573	 (9/24)
K80+I		00h:01:09:00	00h:01:09:08	   10421.8033	 (10/24)
GTR		00h:01:09:07	00h:01:10:06	   10513.6576	 (11/24)
HKY+I		00h:01:20:01	00h:01:20:04	   10253.5883	 (12/24)
JC+G		00h:02:15:05	00h:02:15:08	   10446.9694	 (13/24)
F81+G		00h:02:17:06	00h:02:17:07	   10251.6988	 (14/24)
SYM+G		00h:02:18:08	00h:02:19:02	   10207.6945	 (15/24)
GTR+G		00h:02:35:03	00h:02:35:05	   10027.2743	 (16/24)
HKY+G		00h:02:37:05	00h:02:37:06	   10088.9090	 (17/24)
K80+G		00h:02:38:01	00h:02:38:05	   10275.7724	 (18/24)
F81+I+G		00h:03:16:00	00h:03:16:00	   10246.4125	 (19/24)
JC+I+G		00h:03:26:04	00h:03:26:06	   10441.9262	 (20/24)
K80+I+G		00h:03:29:00	00h:03:29:01	   10271.1608	 (21/24)
SYM+I+G		00h:03:32:00	00h:03:32:02	   10205.6131	 (22/24)
HKY+I+G		00h:03:36:03	00h:03:36:03	   10085.9450	 (23/24)
GTR+I+G		00h:03:50:05	00h:03:50:05	   10024.1858	 (24/24)
 
   Model = JC
   partition = 000000
   -lnL = 10863.2930
   K = 152 
 
   Model = JC+I
   partition = 000000
   -lnL = 10583.5847
   K = 153
   p-inv = 0.2820 
 
   Model = JC+G
   partition = 000000
   -lnL = 10446.9694
   K = 153
   gamma shape = 0.7640 
 
   Model = JC+I+G
   partition = 000000
   -lnL = 10441.9262
   K = 154
   p-inv = 0.1530
   gamma shape = 1.2320 
 
   Model = F81
   partition = 000000
   -lnL = 10714.3375
   K = 155
   freqA = 0.2052 
   freqC = 0.2635 
   freqG = 0.1487 
   freqT = 0.3827  
 
   Model = F81+I
   partition = 000000
   -lnL = 10402.4549
   K = 156
   freqA = 0.1996 
   freqC = 0.2605 
   freqG = 0.1402 
   freqT = 0.3998 
   p-inv = 0.2840 
 
   Model = F81+G
   partition = 000000
   -lnL = 10251.6988
   K = 156
   freqA = 0.1956 
   freqC = 0.2532 
   freqG = 0.1353 
   freqT = 0.4158 
   gamma shape = 0.6980 
 
   Model = F81+I+G
   partition = 000000
   -lnL = 10246.4125
   K = 157
   freqA = 0.1947 
   freqC = 0.2552 
   freqG = 0.1346 
   freqT = 0.4156 
   p-inv = 0.1620
   gamma shape = 1.1610 
 
   Model = K80
   partition = 010010
   -lnL = 10703.8245
   K = 153
   kappa = 2.3767 (ti/tv = 1.1883) 
 
   Model = K80+I
   partition = 010010
   -lnL = 10421.8033
   K = 154
   kappa = 2.4352 (ti/tv = 1.2176)
   p-inv = 0.2820 
 
   Model = K80+G
   partition = 010010
   -lnL = 10275.7724
   K = 154
   kappa = 2.5634 (ti/tv = 1.2817)
   gamma shape = 0.7340 
 
   Model = K80+I+G
   partition = 010010
   -lnL = 10271.1607
   K = 155
   kappa = 2.5596 (ti/tv = 1.2798)
   p-inv = 0.1480
   gamma shape = 1.1470 
 
   Model = HKY
   partition = 010010
   -lnL = 10553.5866
   K = 156
   freqA = 0.2178 
   freqC = 0.2351 
   freqG = 0.1490 
   freqT = 0.3981 
   kappa = 2.4389 (ti/tv = 1.3236) 
 
   Model = HKY+I
   partition = 010010
   -lnL = 10253.5883
   K = 157
   freqA = 0.2235 
   freqC = 0.2278 
   freqG = 0.1434 
   freqT = 0.4054 
   kappa = 2.4333 (ti/tv = 1.3031)
   p-inv = 0.2820 
 
   Model = HKY+G
   partition = 010010
   -lnL = 10088.9089
   K = 157
   freqA = 0.2286 
   freqC = 0.2130 
   freqG = 0.1371 
   freqT = 0.4213 
   kappa = 2.7574 (ti/tv = 1.4394)
   gamma shape = 0.6770 
 
   Model = HKY+I+G
   partition = 010010
   -lnL = 10085.9450
   K = 158
   freqA = 0.2272 
   freqC = 0.2138 
   freqG = 0.1364 
   freqT = 0.4226 
   kappa = 2.7414 (ti/tv = 1.4377)
   p-inv = 0.1410
   gamma shape = 1.0240 
 
   Model = SYM
   partition = 012345
   -lnL = 10615.3859
   K = 157
   R(a) [AC] =  1.7433
   R(b) [AG] =  1.8314
   R(c) [AT] =  1.5579
   R(d) [CG] =  1.1036
   R(e) [CT] =  4.2408
   R(f) [GT] =  1.0000 
 
   Model = SYM+I
   partition = 012345
   -lnL = 10371.0573
   K = 158
   R(a) [AC] =  1.8147
   R(b) [AG] =  2.1444
   R(c) [AT] =  1.5025
   R(d) [CG] =  1.1896
   R(e) [CT] =  4.0547
   R(f) [GT] =  1.0000
   p-inv = 0.2740 
 
   Model = SYM+G
   partition = 012345
   -lnL = 10207.6945
   K = 158
   R(a) [AC] =  1.6389
   R(b) [AG] =  1.7583
   R(c) [AT] =  1.3674
   R(d) [CG] =  1.1406
   R(e) [CT] =  4.5718
   R(f) [GT] =  1.0000
   gamma shape = 0.7490 
 
   Model = SYM+I+G
   partition = 012345
   -lnL = 10205.6131
   K = 159
   R(a) [AC] =  1.6659
   R(b) [AG] =  1.7734
   R(c) [AT] =  1.3675
   R(d) [CG] =  1.1354
   R(e) [CT] =  4.5526
   R(f) [GT] =  1.0000
   p-inv = 0.1160
   gamma shape = 1.0440 
 
   Model = GTR
   partition = 012345
   -lnL = 10513.6576
   K = 160
   freqA = 0.2330 
   freqC = 0.1948 
   freqG = 0.1844 
   freqT = 0.3878 
   R(a) [AC] =  2.0369
   R(b) [AG] =  2.1857
   R(c) [AT] =  1.2495
   R(d) [CG] =  1.4111
   R(e) [CT] =  4.1943
   R(f) [GT] =  1.0000 
 
   Model = GTR+I
   partition = 012345
   -lnL = 10236.8013
   K = 161
   freqA = 0.2311 
   freqC = 0.2038 
   freqG = 0.1510 
   freqT = 0.4141 
   R(a) [AC] =  1.6986
   R(b) [AG] =  2.5146
   R(c) [AT] =  0.9311
   R(d) [CG] =  1.4366
   R(e) [CT] =  3.1079
   R(f) [GT] =  1.0000
   p-inv = 0.2790 
 
   Model = GTR+G
   partition = 012345
   -lnL = 10027.2743
   K = 161
   freqA = 0.2630 
   freqC = 0.1584 
   freqG = 0.1345 
   freqT = 0.4441 
   R(a) [AC] =  2.1296
   R(b) [AG] =  2.4735
   R(c) [AT] =  0.5477
   R(d) [CG] =  2.3353
   R(e) [CT] =  4.4405
   R(f) [GT] =  1.0000
   gamma shape = 0.6300 
 
   Model = GTR+I+G
   partition = 012345
   -lnL = 10024.1858
   K = 162
   freqA = 0.2614 
   freqC = 0.1576 
   freqG = 0.1327 
   freqT = 0.4483 
   R(a) [AC] =  2.1572
   R(b) [AG] =  2.4922
   R(c) [AT] =  0.5346
   R(d) [CG] =  2.3601
   R(e) [CT] =  4.4137
   R(f) [GT] =  1.0000
   p-inv = 0.1180
   gamma shape = 0.8700 
 
  Best-fit models should be reoptimized for comparison with unconstrained likelihood
 
Computation of likelihood scores completed. It took 00h:03:50:05.
 


---------------------------------------------------------------
*                                                             *
*             AKAIKE INFORMATION CRITERION (AIC)              *
*                                                             *
---------------------------------------------------------------
 
 Model selected: 
   Model = GTR+I+G
   partition = 012345
   -lnL = 10024.1858
   K = 162
   freqA = 0.2614 
   freqC = 0.1576 
   freqG = 0.1327 
   freqT = 0.4483 
   R(a) [AC] =  2.1572
   R(b) [AG] =  2.4922
   R(c) [AT] =  0.5346
   R(d) [CG] =  2.3601
   R(e) [CT] =  4.4137
   R(f) [GT] =  1.0000
   p-inv = 0.1180
   gamma shape = 0.8700 
 
Tree for the best AIC model = (Chara_vulgaris:0.00000004,Nitella_hyalina:0.00294918,((Roya_obtusa:0.13006465,(Chaetosphaeridium_globosum:0.29445744,(Mesostigma_viride:0.56622872,(Entransia_fimbriata:0.34862181,Chlorokybus_atmophyticus:0.20475416):0.07102179):0.06323448):0.08217281):0.11118227,((Sphagnum_palustre:0.03175899,((Atrichum_angustatum:0.01619530,Tetraphis_pellucida:0.04482403):0.00594708,(Buxbaumia_aphylla:0.03123867,((Bartramia_pomiformis:0.01666719,((Orthotrichum_stellatum:0.00429959,Ulota_hutchinsiae:0.00139446):0.00953631,((Ptychomnion_cygnisetum:0.02892375,Anomodon_rugelii:0.00142300):0.00291498,(Hypnum_imponens:0.00585764,Climacium_americanum:0.00435117):0.00137718):0.00807816):0.00322493):0.01792896,(Physcomitrella_patens:0.00000004,Funaria_hygrometrica:0.00278560):0.00020805):0.01387144):0.00454842):0.02243763):0.00967819,((Marchantia_polymorpha:0.00758109,(Treubia_lacunosa:0.02633660,Pleurozia_purpurea:0.03295068):0.00218883):0.04907312,((Huperzia_squarrosa:0.03795690,Phaeoceros_laevis:0.16760951):0.00484637,((Arabidopsis_thaliana:0.00548084,(Brassica_juncea:0.00000001,(Raphanus_sativus:0.00000001,(Brassica_rapa_subsp_campestris:0.00000001,(Brassica_oleracea:0.00000001,(Brassica_napus:0.00000001,Brassica_carinata:0.00000002):0.00000001):0.00000001):0.00000001):0.00000004):0.00282914):0.03801804,(Helianthus_annuus:0.01283862,(Ricinus_communis:0.00691311,(((Silene_latifolia:0.00266264,Silene_vulgaris:0.00000004):0.00888414,(Beta_vulgaris_subsp_maritima:0.00000001,(Beta_vulgaris_subsp_vulgaris:0.00000001,Beta_macrocarpa:0.00000002):0.00000004):0.00481583):0.01595571,((Mimulus_guttatus:0.00722097,(Boea_hygrometrica:0.03529132,(Salvia_miltiorrhiza:0.08050955,Ajuga_reptans:0.16710199):0.02424181):0.00941898):0.00969904,((Nicotiana_tabacum:0.02600203,Rhazya_stricta:0.01138868):0.00748955,((Batis_maritima:0.01349544,Carica_papaya:0.00540562):0.00766998,(Vitis_vinifera:0.01297702,(Malus_x_domestica:0.01580657,((Nelumbo_nucifera:0.00776503,(((Phoenix_dactylifera:0.00383611,((Sorghum_bicolor:0.00163970,(Tripsacum_dactyloides:0.00000004,((Zea_luxurians:0.00000001,Zea_perennis:0.00000001):0.00388879,(Zea_mays_subsp_parviglumis:0.00000001,Zea_mays_subsp_mays:0.00000003):0.00000001):0.00258534):0.01310182):0.01408608,((Oryza_rufipogon:0.00000001,(Oryza_sativa_Indica_Group:0.00000001,Oryza_sativa_Japonica_Group:0.00000001):0.00000001):0.04000633,(Aegilops_speltoides:0.00399433,(Triticum_timopheevii:0.00000001,Triticum_aestivum:0.00000004):0.00000001):0.02790468):0.01357536):0.04116386):0.02090308,(Butomus_umbellatus:0.02337844,Spirodela_polyrhiza:0.01076829):0.01333164):0.02629982,(Liriodendron_tulipifera:0.00913141,(Cycas_taitungensis:0.07664396,Amborella_trichopoda:0.01998070):0.00994931):0.00235509):0.00000011):0.00763779,((Citrullus_lanatus:0.00257307,(Cucumis_sativus:0.01312815,Cucurbita_pepo:0.01042208):0.00264189):0.01172119,(Daucus_carota_subsp_sativus:0.01836453,(Millettia_pinnata:0.00721742,(Lotus_japonicus:0.00412671,(Glycine_max:0.00561686,(Vigna_angularis:0.00000001,Vigna_radiata:0.00000001):0.00488776):0.00487909):0.00151063):0.01835988):0.00387851):0.00087289):0.00046952):0.00130366):0.00000010):0.00477832):0.00489593):0.00737602):0.00682915):0.01907612):0.00642255):0.22987236):0.00784246):0.00802717):0.05613295):0.10805995);
 
 
* AIC MODEL SELECTION : Selection uncertainty
 
Model             -lnL    K      AIC       delta       weight   cumWeight
------------------------------------------------------------------------- 
GTR+I+G     10024.18577   162  20372.371540   0.000000    0.889784   0.889784 
GTR+G       10027.27431   161  20376.548620   4.177080    0.110216   1.000000 
HKY+I+G     10085.94496   158  20487.889920  115.518380   7.32e-026   1.000000 
HKY+G       10088.90895   157  20491.817900  119.446360   1.03e-026   1.000000 
SYM+I+G     10205.61313   159  20729.226260  356.854720   2.88e-078   1.000000 
SYM+G       10207.69454   158  20731.389080  359.017540   9.76e-079   1.000000 
GTR+I       10236.80133   161  20795.602660  423.231120   1.11e-092   1.000000 
F81+I+G     10246.41249   157  20806.824980  434.453440   4.06e-095   1.000000 
F81+G       10251.69884   156  20815.397680  443.026140   5.59e-097   1.000000 
HKY+I       10253.58829   157  20821.176580  448.805040   3.11e-098   1.000000 
K80+I+G     10271.16075   155  20852.321500  479.949960   5.36e-105   1.000000 
K80+G       10275.77244   154  20859.544880  487.173340   1.45e-106   1.000000 
SYM+I       10371.05732   158  21058.114640  685.743100   1.10e-149   1.000000 
F81+I       10402.45491   156  21116.909820  744.538280   1.88e-162   1.000000 
K80+I       10421.80332   154  21151.606640  779.235100   5.50e-170   1.000000 
JC+I+G      10441.92622   154  21191.852440  819.480900   1.00e-178   1.000000 
JC+G        10446.96940   153  21199.938800  827.567260   1.76e-180   1.000000 
GTR         10513.65759   160  21347.315180  974.943640   1.75e-212   1.000000 
HKY         10553.58662   156  21419.173240  1046.801700   0.00e+000   1.000000 
JC+I        10583.58473   153  21473.169460  1100.797920   0.00e+000   1.000000 
SYM         10615.38595   157  21544.771900  1172.400360   0.00e+000   1.000000 
K80         10703.82449   153  21713.648980  1341.277440   0.00e+000   1.000000 
F81         10714.33746   155  21738.674920  1366.303380   0.00e+000   1.000000 
JC          10863.29300   152  22030.586000  1658.214460   0.00e+000   1.000000
-------------------------------------------------------------------------
-lnL:	negative log likelihod
 K:	number of estimated parameters
 AIC:	Akaike Information Criterion
 delta:	AIC difference
 weight:	AIC weight
 cumWeight:	cumulative AIC weight
 
 
* AIC MODEL SELECTION : Confidence interval
 
There are 24 models in the 100% confidence interval: [ GTR+I+G GTR+G HKY+I+G HKY+G SYM+I+G SYM+G GTR+I F81+I+G F81+G HKY+I K80+I+G K80+G SYM+I F81+I K80+I JC+I+G JC+G GTR HKY JC+I SYM K80 F81 JC ] 
 
 
* AIC MODEL SELECTION : Best Model's command line
 
phyml  -i /tmp/jmodeltest8098195723994478526.phy -d nt -n 1 -b 0 --run_id GTR+I+G -m 012345 -f m -v e -c 4 -a e --no_memory_check -o tlr -s SPR
 
 
 
---------------------------------------------------------------
*                                                             *
*                    MODEL AVERAGED PHYLOGENY                 *
*                                                             *
---------------------------------------------------------------
 
Selection criterion: . . . . AIC
Confidence interval: . . . . 1.00
Consensus type:. . . . . . . 50% majority rule
 
 
Using 24 models in the 1.00 confidence interval = GTR+I+G GTR+G HKY+I+G HKY+G SYM+I+G SYM+G GTR+I F81+I+G F81+G HKY+I K80+I+G K80+G SYM+I F81+I K80+I JC+I+G JC+G GTR HKY JC+I SYM K80 F81 JC  
 
Species in order:
 
    1. Chara_vulgaris
    2. Nitella_hyalina
    3. Roya_obtusa
    4. Chaetosphaeridium_globosum
    5. Mesostigma_viride
    6. Entransia_fimbriata
    7. Chlorokybus_atmophyticus
    8. Sphagnum_palustre
    9. Atrichum_angustatum
    10. Tetraphis_pellucida
    11. Buxbaumia_aphylla
    12. Bartramia_pomiformis
    13. Orthotrichum_stellatum
    14. Ulota_hutchinsiae
    15. Ptychomnion_cygnisetum
    16. Anomodon_rugelii
    17. Hypnum_imponens
    18. Climacium_americanum
    19. Physcomitrella_patens
    20. Funaria_hygrometrica
    21. Marchantia_polymorpha
    22. Treubia_lacunosa
    23. Pleurozia_purpurea
    24. Huperzia_squarrosa
    25. Phaeoceros_laevis
    26. Arabidopsis_thaliana
    27. Brassica_juncea
    28. Raphanus_sativus
    29. Brassica_rapa_subsp_campestris
    30. Brassica_oleracea
    31. Brassica_napus
    32. Brassica_carinata
    33. Helianthus_annuus
    34. Ricinus_communis
    35. Silene_latifolia
    36. Silene_vulgaris
    37. Beta_vulgaris_subsp_maritima
    38. Beta_vulgaris_subsp_vulgaris
    39. Beta_macrocarpa
    40. Mimulus_guttatus
    41. Boea_hygrometrica
    42. Salvia_miltiorrhiza
    43. Ajuga_reptans
    44. Nicotiana_tabacum
    45. Rhazya_stricta
    46. Batis_maritima
    47. Carica_papaya
    48. Vitis_vinifera
    49. Malus_x_domestica
    50. Nelumbo_nucifera
    51. Phoenix_dactylifera
    52. Sorghum_bicolor
    53. Tripsacum_dactyloides
    54. Zea_luxurians
    55. Zea_perennis
    56. Zea_mays_subsp_parviglumis
    57. Zea_mays_subsp_mays
    58. Oryza_rufipogon
    59. Oryza_sativa_Indica_Group
    60. Oryza_sativa_Japonica_Group
    61. Aegilops_speltoides
    62. Triticum_timopheevii
    63. Triticum_aestivum
    64. Butomus_umbellatus
    65. Spirodela_polyrhiza
    66. Liriodendron_tulipifera
    67. Cycas_taitungensis
    68. Amborella_trichopoda
    69. Citrullus_lanatus
    70. Cucumis_sativus
    71. Cucurbita_pepo
    72. Daucus_carota_subsp_sativus
    73. Millettia_pinnata
    74. Lotus_japonicus
    75. Glycine_max
    76. Vigna_angularis
    77. Vigna_radiata
 
Bipartitions included in the consensus tree
 
    12345678911111111112222222222333333333344444444445555555555666666666677777777
             01234567890123456789012345678901234567890123456789012345678901234567
    ***************************************************************************** ( 1.0 )
    --*************************************************************************** ( 1.0 )
    --*****---------------------------------------------------------------------- ( 1.0 )
    ---****---------------------------------------------------------------------- ( 1.0 )
    ----***---------------------------------------------------------------------- ( 1.0 )
    -----**---------------------------------------------------------------------- ( 1.0 )
    -------********************************************************************** ( 1.0 )
    -------*************--------------------------------------------------------- ( 1.0 )
    --------************--------------------------------------------------------- ( 1.0 )
    --------**------------------------------------------------------------------- ( 1.0 )
    ----------**********--------------------------------------------------------- ( 1.0 )
    -----------*********--------------------------------------------------------- ( 1.0 )
    -----------*******----------------------------------------------------------- ( 1.0 )
    ------------******----------------------------------------------------------- ( 1.0 )
    ------------**--------------------------------------------------------------- ( 1.0 )
    --------------****----------------------------------------------------------- ( 1.0 )
    --------------**------------------------------------------------------------- ( 1.0 )
    ----------------**----------------------------------------------------------- ( 1.0 )
    ------------------**--------------------------------------------------------- ( 1.0 )
    --------------------********************************************************* ( 1.0 )
    --------------------***------------------------------------------------------ ( 1.0 )
    ---------------------**------------------------------------------------------ ( 1.0 )
    -----------------------****************************************************** ( 1.0 )
    -----------------------**---------------------------------------------------- ( 1.0 )
    -------------------------**************************************************** ( 1.0 )
    -------------------------*******--------------------------------------------- ( 1.0 )
    --------------------------******--------------------------------------------- ( 1.0 )
    ---------------------------*****--------------------------------------------- ( 1.0 )
    ----------------------------****--------------------------------------------- ( 1.0 )
    -----------------------------***--------------------------------------------- ( 1.0 )
    ------------------------------**--------------------------------------------- ( 1.0 )
    --------------------------------********************************************* ( 1.0 )
    ---------------------------------******************************************** ( 1.0 )
    ----------------------------------******************************************* ( 1.0 )
    ----------------------------------*****-------------------------------------- ( 1.0 )
    ----------------------------------**----------------------------------------- ( 1.0 )
    ------------------------------------***-------------------------------------- ( 1.0 )
    -------------------------------------**-------------------------------------- ( 0.88979 )
    ---------------------------------------************************************** ( 1.0 )
    ---------------------------------------****---------------------------------- ( 1.0 )
    ----------------------------------------***---------------------------------- ( 1.0 )
    -----------------------------------------**---------------------------------- ( 1.0 )
    -------------------------------------------********************************** ( 1.0 )
    -------------------------------------------**-------------------------------- ( 1.0 )
    ---------------------------------------------******************************** ( 0.88979 )
    ---------------------------------------------**------------------------------ ( 1.0 )
    -----------------------------------------------****************************** ( 0.88979 )
    ------------------------------------------------***************************** ( 0.88979 )
    -------------------------------------------------**************************** ( 0.88979 )
    -------------------------------------------------*******************--------- ( 1.0 )
    --------------------------------------------------******************--------- ( 0.88979 )
    --------------------------------------------------***************------------ ( 1.0 )
    --------------------------------------------------*************-------------- ( 1.0 )
    ---------------------------------------------------************-------------- ( 1.0 )
    ---------------------------------------------------******-------------------- ( 1.0 )
    ----------------------------------------------------*****-------------------- ( 1.0 )
    -----------------------------------------------------****-------------------- ( 1.0 )
    -----------------------------------------------------**---------------------- ( 1.0 )
    -------------------------------------------------------**-------------------- ( 1.0 )
    ---------------------------------------------------------******-------------- ( 1.0 )
    ---------------------------------------------------------***----------------- ( 1.0 )
    ----------------------------------------------------------**----------------- ( 0.88979 )
    ------------------------------------------------------------***-------------- ( 1.0 )
    -------------------------------------------------------------**-------------- ( 0.88979 )
    ---------------------------------------------------------------**------------ ( 1.0 )
    -----------------------------------------------------------------***--------- ( 1.0 )
    ------------------------------------------------------------------**--------- ( 1.0 )
    --------------------------------------------------------------------********* ( 0.88979 )
    --------------------------------------------------------------------***------ ( 1.0 )
    ---------------------------------------------------------------------**------ ( 1.0 )
    -----------------------------------------------------------------------****** ( 1.0 )
    ------------------------------------------------------------------------***** ( 1.0 )
    -------------------------------------------------------------------------**** ( 1.0 )
    --------------------------------------------------------------------------*** ( 1.0 )
    ---------------------------------------------------------------------------** ( 1.0 )

 
                       +---------77 Phaeoceros_laevis
                   +-147
                   |   +--76 Huperzia_squarrosa
               +-148
               |   |                                      +--75 Brassica_carinata
               |   |                                  +-140
               |   |                                  |   +--74 Brassica_napus
               |   |                              +-141
               |   |                              |   +--73 Brassica_oleracea
               |   |                          +-142
               |   |                          |   +--72 Brassica_rapa_subsp_campestris
               |   |                      +-143
               |   |                      |   +--71 Raphanus_sativus
               |   |                  +-144
               |   |                  |   +--70 Brassica_juncea
               |   |              +-145
               |   |              |   +--69 Arabidopsis_thaliana
               |   +------------146
               |                  |                                                           +--68 Vigna_radiata
               |                  |                                                       +-125
               |                  |                                                       |   +--67 Vigna_angularis
               |                  |                                                   +-126
               |                  |                                                   |   +--66 Glycine_max
               |                  |                                               +-127
               |                  |                                               |   +--65 Lotus_japonicus
               |                  |                                           +-128
               |                  |                                           |   +--64 Millettia_pinnata
               |                  |                                       +-129
               |                  |                                       |   +--63 Daucus_carota_subsp_sativus
               |                  |                                   +-130
               |                  |                                   |   |       +--62 Cucurbita_pepo
               |                  |                                   |   |   +-123
               |                  |                                   |   |   |   +--61 Cucumis_sativus
               |                  |                                   |   +-124
               |                  |                                   |       +--60 Citrullus_lanatus
               |                  |                               +-131
               |                  |                               |   |               +--59 Amborella_trichopoda
               |                  |                               |   |           +-119
               |                  |                               |   |           |   +---58 Cycas_taitungensis
               |                  |                               |   |       +-120
               |                  |                               |   |       |   +--57 Liriodendron_tulipifera
               |                  |                               |   |   +-121
               |                  |                               |   |   |   |       +--56 Spirodela_polyrhiza
               |                  |                               |   |   |   |   +-117
               |                  |                               |   |   |   |   |   +--55 Butomus_umbellatus
               |                  |                               |   |   |   +-118
               |                  |                               |   |   |       |                       +--54 Zea_perennis
               |                  |                               |   |   |       |                   +-111
               |                  |                               |   |   |       |                   |   +--53 Zea_luxurians
               |                  |                               |   |   |       |               +-112
               |                  |                               |   |   |       |               |   |   +--52 Zea_mays_subsp_mays
               |                  |                               |   |   |       |               |   +-110
               |                  |                               |   |   |       |               |       +--51 Zea_mays_subsp_parviglumis
               |                  |                               |   |   |       |           +-113
               |                  |                               |   |   |       |           |   +--50 Tripsacum_dactyloides
               |                  |                               |   |   |       |       +-114
               |                  |                               |   |   |       |       |   +--49 Sorghum_bicolor
               |                  |                               |   |   |       |   +-115
               |                  |                               |   |   |       |   |   |           +--48 Oryza_sativa_Japonica_Group
               |                  |                               |   |   |       |   |   |       +-107
               |                  |                               |   |   |       |   |   |       |   +--47 Oryza_sativa_Indica_Group
               |                  |                               |   |   |       |   |   |   +-108
               |                  |                               |   |   |       |   |   |   |   +--46 Oryza_rufipogon
               |                  |                               |   |   |       |   |   +-109
               |                  |                               |   |   |       |   |       |       +--45 Triticum_aestivum
               |                  |                               |   |   |       |   |       |   +-105
               |                  |                               |   |   |       |   |       |   |   +--44 Triticum_timopheevii
               |                  |                               |   |   |       |   |       +-106
               |                  |                               |   |   |       |   |           +--43 Aegilops_speltoides
               |                  |                               |   |   |       +-116
               |                  |                               |   |   |           +--42 Phoenix_dactylifera
               |                  |                               |   +-122
               |                  |                               |       +--41 Nelumbo_nucifera
               |                  |                           +-132
               |                  |                           |   +--40 Malus_x_domestica
               |                  |                       +-133
               |                  |                       |   +--39 Vitis_vinifera
               |                  |                   +-134
               |                  |                   |   |   +--38 Carica_papaya
               |                  |                   |   +-104
               |                  |                   |       +--37 Batis_maritima
               |                  |               +-135
               |                  |               |   |   +--36 Rhazya_stricta
               |                  |               |   +-103
               |                  |               |       +--35 Nicotiana_tabacum
               |                  |           +-136
               |                  |           |   |           +---------34 Ajuga_reptans
               |                  |           |   |       +-100
               |                  |           |   |       |   +---33 Salvia_miltiorrhiza
               |                  |           |   |   +-101
               |                  |           |   |   |   +--32 Boea_hygrometrica
               |                  |           |   +-102
               |                  |           |       +--31 Mimulus_guttatus
               |                  |       +-137
               |                  |       |   |       +--30 Silene_vulgaris
               |                  |       |   |   +--98
               |                  |       |   |   |   +--29 Silene_latifolia
               |                  |       |   +--99
               |                  |       |       |       +--28 Beta_macrocarpa
               |                  |       |       |   +--96
               |                  |       |       |   |   +--27 Beta_vulgaris_subsp_vulgaris
               |                  |       |       +--97
               |                  |       |           +--26 Beta_vulgaris_subsp_maritima
               |                  |   +-138
               |                  |   |   +--25 Ricinus_communis
               |                  +-139
               |                      +--24 Helianthus_annuus
           +-149
           |   |       +--23 Pleurozia_purpurea
           |   |   +--94
           |   |   |   +--22 Treubia_lacunosa
           |   +--95
           |       +--21 Marchantia_polymorpha
       +-150
       |   |                   +--20 Funaria_hygrometrica
       |   |               +--89
       |   |               |   +--19 Physcomitrella_patens
       |   |           +--90
       |   |           |   |               +--18 Anomodon_rugelii
       |   |           |   |           +--85
       |   |           |   |           |   +--17 Ptychomnion_cygnisetum
       |   |           |   |       +--86
       |   |           |   |       |   |   +--16 Climacium_americanum
       |   |           |   |       |   +--84
       |   |           |   |       |       +--15 Hypnum_imponens
       |   |           |   |   +--87
       |   |           |   |   |   |   +--14 Ulota_hutchinsiae
       |   |           |   |   |   +--83
       |   |           |   |   |       +--13 Orthotrichum_stellatum
       |   |           |   +--88
       |   |           |       +--12 Bartramia_pomiformis
       |   |       +--91
       |   |       |   +--11 Buxbaumia_aphylla
       |   |   +--92
       |   |   |   |   +--10 Tetraphis_pellucida
       |   |   |   +--82
       |   |   |       +---9 Atrichum_angustatum
       |   +--93
       |       +---8 Sphagnum_palustre
+----151
|      |                   +------------7 Chlorokybus_atmophyticus
|      |               +--78
|      |               |   +----------------------6 Entransia_fimbriata
|      |           +--79
|      |           |   +-------------------------------------5 Mesostigma_viride
|      |      +---80
|      |      |    +------------------4 Chaetosphaeridium_globosum
|      +-----81
|             +-------3 Roya_obtusa
|
+---2 Nitella_hyalina
|
+---1 Chara_vulgaris

 
(Chara_vulgaris:0.0000000400,Nitella_hyalina:0.0029491800,((Roya_obtusa:0.1300646500,(Chaetosphaeridium_globosum:0.2944574400,(Mesostigma_viride:0.5662287200,(Entransia_fimbriata:0.3486218100,Chlorokybus_atmophyticus:0.2047541600):1.0000:0.0710217900):1.0000:0.0632344800):1.0000:0.0821728100):1.0000:0.1111822700,((Sphagnum_palustre:0.0317589900,((Atrichum_angustatum:0.0161953000,Tetraphis_pellucida:0.0448240300):1.0000:0.0059470800,(Buxbaumia_aphylla:0.0312386700,((Bartramia_pomiformis:0.0166671900,((Orthotrichum_stellatum:0.0042995900,Ulota_hutchinsiae:0.0013944600):1.0000:0.0095363100,((Hypnum_imponens:0.0058576400,Climacium_americanum:0.0043511700):1.0000:0.0013771800,(Ptychomnion_cygnisetum:0.0289237500,Anomodon_rugelii:0.0014230000):1.0000:0.0029149800):1.0000:0.0080781600):1.0000:0.0032249300):1.0000:0.0179289600,(Physcomitrella_patens:0.0000000400,Funaria_hygrometrica:0.0027856000):1.0000:0.0002080500):1.0000:0.0138714400):1.0000:0.0045484200):1.0000:0.0224376300):1.0000:0.0096781900,((Marchantia_polymorpha:0.0075810900,(Treubia_lacunosa:0.0263366000,Pleurozia_purpurea:0.0329506800):1.0000:0.0021888300):1.0000:0.0490731200,(((Helianthus_annuus:0.0128386200,(Ricinus_communis:0.0069131100,(((Beta_vulgaris_subsp_maritima:0.0000000100,(Beta_vulgaris_subsp_vulgaris:0.0000000100,Beta_macrocarpa:0.0000000200):0.8898:0.0000000400):1.0000:0.0048158300,(Silene_latifolia:0.0026626400,Silene_vulgaris:0.0000000400):1.0000:0.0088841400):1.0000:0.0159557100,((Mimulus_guttatus:0.0072209700,(Boea_hygrometrica:0.0352913200,(Salvia_miltiorrhiza:0.0805095500,Ajuga_reptans:0.1671019900):1.0000:0.0242418100):1.0000:0.0094189800):1.0000:0.0096990400,((Nicotiana_tabacum:0.0260020300,Rhazya_stricta:0.0113886800):1.0000:0.0074895500,((Batis_maritima:0.0134954400,Carica_papaya:0.0054056200):1.0000:0.0076699800,(Vitis_vinifera:0.0129770200,(Malus_x_domestica:0.0158065700,((Nelumbo_nucifera:0.0077650300,(((Phoenix_dactylifera:0.0038361100,(((Aegilops_speltoides:0.0039943300,(Triticum_timopheevii:0.0000000100,Triticum_aestivum:0.0000000400):0.8898:0.0000000100):1.0000:0.0279046800,(Oryza_rufipogon:0.0000000100,(Oryza_sativa_Indica_Group:0.0000000100,Oryza_sativa_Japonica_Group:0.0000000100):0.8898:0.0000000100):1.0000:0.0400063300):1.0000:0.0135753600,(Sorghum_bicolor:0.0016397000,(Tripsacum_dactyloides:0.0000000400,((Zea_mays_subsp_parviglumis:0.0000000100,Zea_mays_subsp_mays:0.0000000300):1.0000:0.0000000100,(Zea_luxurians:0.0000000100,Zea_perennis:0.0000000100):1.0000:0.0038887900):1.0000:0.0025853400):1.0000:0.0131018200):1.0000:0.0140860800):1.0000:0.0411638600):1.0000:0.0209030800,(Butomus_umbellatus:0.0233784400,Spirodela_polyrhiza:0.0107682900):1.0000:0.0133316400):1.0000:0.0262998200,(Liriodendron_tulipifera:0.0091314100,(Cycas_taitungensis:0.0766439600,Amborella_trichopoda:0.0199807000):1.0000:0.0099493100):1.0000:0.0023550900):0.8898:0.0000001100):1.0000:0.0076377900,((Citrullus_lanatus:0.0025730700,(Cucumis_sativus:0.0131281500,Cucurbita_pepo:0.0104220800):1.0000:0.0026418900):1.0000:0.0117211900,(Daucus_carota_subsp_sativus:0.0183645300,(Millettia_pinnata:0.0072174200,(Lotus_japonicus:0.0041267100,(Glycine_max:0.0056168600,(Vigna_angularis:0.0000000100,Vigna_radiata:0.0000000100):1.0000:0.0048877600):1.0000:0.0048790900):1.0000:0.0015106300):1.0000:0.0183598800):1.0000:0.0038785100):0.8898:0.0008728900):0.8898:0.0004695200):0.8898:0.0013036600):0.8898:0.0000001000):0.8898:0.0047783200):1.0000:0.0048959300):1.0000:0.0073760200):1.0000:0.0068291500):1.0000:0.0190761200):1.0000:0.0064225500,(Arabidopsis_thaliana:0.0054808400,(Brassica_juncea:0.0000000100,(Raphanus_sativus:0.0000000100,(Brassica_rapa_subsp_campestris:0.0000000100,(Brassica_oleracea:0.0000000100,(Brassica_napus:0.0000000100,Brassica_carinata:0.0000000200):1.0000:0.0000000100):1.0000:0.0000000100):1.0000:0.0000000100):1.0000:0.0000000400):1.0000:0.0028291400):1.0000:0.0380180400):1.0000:0.2298723600,(Huperzia_squarrosa:0.0379569000,Phaeoceros_laevis:0.1676095100):1.0000:0.0048463700):1.0000:0.0078424600):1.0000:0.0080271700):1.0000:0.0561329500):1.0000:0.1080599500);
 
Note: this tree is unrooted. Branch lengths are the expected number of substitutions per site. Labels next to parentheses represent phylogenetic uncertainty due to model selection (see documentation)


---------------------------------------------------------------
*                                                             *
*             BAYESIAN INFORMATION CRITERION (BIC)            *
*                                                             *
---------------------------------------------------------------
 
 Sample size: 759.0
 
 Model selected: 
   Model = GTR+G
   partition = 012345
   -lnL = 10027.2743
   K = 161
   freqA = 0.2630 
   freqC = 0.1584 
   freqG = 0.1345 
   freqT = 0.4441 
   R(a) [AC] =  2.1296
   R(b) [AG] =  2.4735
   R(c) [AT] =  0.5477
   R(d) [CG] =  2.3353
   R(e) [CT] =  4.4405
   R(f) [GT] =  1.0000
   gamma shape = 0.6300 
 
Tree for the best BIC model = (Chara_vulgaris:0.00000008,Nitella_hyalina:0.00290260,((Roya_obtusa:0.12634279,(Chaetosphaeridium_globosum:0.28845440,(Mesostigma_viride:0.55286238,(Entransia_fimbriata:0.34193841,Chlorokybus_atmophyticus:0.20237111):0.06945488):0.06204339):0.08061055):0.11006043,((Sphagnum_palustre:0.03126668,((Atrichum_angustatum:0.01599066,Tetraphis_pellucida:0.04422804):0.00581042,(Buxbaumia_aphylla:0.03072787,((Bartramia_pomiformis:0.01634143,((Orthotrichum_stellatum:0.00423687,Ulota_hutchinsiae:0.00137230):0.00938314,((Ptychomnion_cygnisetum:0.02850600,Anomodon_rugelii:0.00139884):0.00287718,(Hypnum_imponens:0.00577223,Climacium_americanum:0.00428856):0.00135469):0.00795484):0.00327663):0.01753877,(Physcomitrella_patens:0.00000009,Funaria_hygrometrica:0.00274726):0.00033082):0.01358665):0.00451512):0.02204585):0.00958136,((Marchantia_polymorpha:0.00743224,(Treubia_lacunosa:0.02594868,Pleurozia_purpurea:0.03252694):0.00220587):0.04829077,((Huperzia_squarrosa:0.03722552,Phaeoceros_laevis:0.16494731):0.00518013,((Arabidopsis_thaliana:0.00539976,(Brassica_juncea:0.00000001,(Raphanus_sativus:0.00000001,(Brassica_rapa_subsp_campestris:0.00000001,(Brassica_oleracea:0.00000001,(Brassica_napus:0.00000001,Brassica_carinata:0.00000002):0.00000001):0.00000001):0.00000001):0.00000008):0.00279159):0.03695732,(Helianthus_annuus:0.01281817,(Ricinus_communis:0.00672001,(((Silene_latifolia:0.00262511,Silene_vulgaris:0.00000015):0.00871327,(Beta_vulgaris_subsp_vulgaris:0.00000001,(Beta_macrocarpa:0.00000001,Beta_vulgaris_subsp_maritima:0.00000001):0.00000001):0.00478576):0.01633771,((Mimulus_guttatus:0.00683111,(Boea_hygrometrica:0.03506858,(Salvia_miltiorrhiza:0.07862434,Ajuga_reptans:0.16510114):0.02398220):0.00934570):0.00927302,((Citrullus_lanatus:0.00254462,(Cucumis_sativus:0.01294967,Cucurbita_pepo:0.01028184):0.00259313):0.00898308,((Malus_x_domestica:0.01448704,(((Liriodendron_tulipifera:0.00903682,(Cycas_taitungensis:0.07574026,Amborella_trichopoda:0.01973639):0.00980961):0.00231835,(Nelumbo_nucifera:0.00766399,((Phoenix_dactylifera:0.00378820,((Sorghum_bicolor:0.00164437,(Tripsacum_dactyloides:0.00000015,((Zea_luxurians:0.00000001,Zea_perennis:0.00000001):0.00383498,(Zea_mays_subsp_parviglumis:0.00000001,Zea_mays_subsp_mays:0.00000015):0.00000001):0.00255024):0.01288978):0.01386415,((Oryza_sativa_Indica_Group:0.00000001,(Oryza_sativa_Japonica_Group:0.00000011,Oryza_rufipogon:0.00000001):0.00000001):0.03942994,(Triticum_aestivum:0.00000008,(Aegilops_speltoides:0.00394006,Triticum_timopheevii:0.00000010):0.00000008):0.02742911):0.01340574):0.04060310):0.02064897,(Butomus_umbellatus:0.02309672,Spirodela_polyrhiza:0.01061390):0.01315784):0.02597992):0.00000010):0.00744394,(Vitis_vinifera:0.01271787,((Batis_maritima:0.01314047,Carica_papaya:0.00540168):0.00450618,(Nicotiana_tabacum:0.02730023,Rhazya_stricta:0.01007431):0.00911895):0.00340429):0.00127284):0.00131574):0.00127243,(Daucus_carota_subsp_sativus:0.01933117,(Millettia_pinnata:0.00710352,(Lotus_japonicus:0.00407027,(Glycine_max:0.00554572,(Vigna_angularis:0.00000001,Vigna_radiata:0.00000001):0.00486457):0.00485799):0.00151811):0.01673286):0.00384923):0.00140845):0.00644559):0.00757533):0.00628795):0.01858494):0.00655809):0.22617253):0.00740190):0.00791582):0.05498656):0.10628363);
 
 
* BIC MODEL SELECTION : Selection uncertainty
 
Model             -lnL    K      BIC       delta       weight   cumWeight
------------------------------------------------------------------------- 
GTR+G       10027.27431   161  21122.300906   0.000000    0.556621   0.556621 
GTR+I+G     10024.18577   162  21122.755828   0.454922    0.443379   1.000000 
HKY+G       10088.90895   157  21219.042179  96.741273   5.48e-022   1.000000 
HKY+I+G     10085.94496   158  21219.746201  97.445295   3.85e-022   1.000000 
SYM+G       10207.69454   158  21463.245361  340.944455   5.13e-075   1.000000 
SYM+I+G     10205.61313   159  21465.714543  343.413636   1.49e-075   1.000000 
F81+I+G     10246.41249   157  21534.049259  411.748353   2.17e-090   1.000000 
F81+G       10251.69884   156  21537.989957  415.689051   3.02e-091   1.000000 
GTR+I       10236.80133   161  21541.354946  419.054040   5.61e-092   1.000000 
HKY+I       10253.58829   157  21548.400859  426.099953   1.66e-093   1.000000 
K80+I+G     10271.16075   155  21570.281775  447.980869   2.94e-098   1.000000 
K80+G       10275.77244   154  21572.873154  450.572248   8.04e-099   1.000000 
SYM+I       10371.05732   158  21789.970921  667.670015   5.79e-146   1.000000 
F81+I       10402.45491   156  21839.502097  717.201191   1.02e-156   1.000000 
K80+I       10421.80332   154  21864.934914  742.634008   3.05e-162   1.000000 
JC+I+G      10441.92622   154  21905.180714  782.879808   5.56e-171   1.000000 
JC+G        10446.96940   153  21908.635072  786.334166   9.89e-172   1.000000 
GTR         10513.65759   160  22088.435464  966.134558   8.96e-211   1.000000 
HKY         10553.58662   156  22141.765517  1019.464611   0.00e+000   1.000000 
JC+I        10583.58473   153  22181.865732  1059.564826   0.00e+000   1.000000 
SYM         10615.38595   157  22271.996179  1149.695273   0.00e+000   1.000000 
K80         10703.82449   153  22422.345252  1300.044346   0.00e+000   1.000000 
F81         10714.33746   155  22456.635195  1334.334289   0.00e+000   1.000000 
JC          10863.29300   152  22734.650270  1612.349364   0.00e+000   1.000000
-------------------------------------------------------------------------
-lnL:	negative log likelihod
K:	number of estimated parameters
BIC:	Bayesian Information Criterion
delta:	BIC difference
weight:	BIC weight
cumWeight:	cumulative BIC weight
 
 
* BIC MODEL SELECTION : Confidence interval
 
There are 24 models in the 100% confidence interval: [ GTR+G GTR+I+G HKY+G HKY+I+G SYM+G SYM+I+G F81+I+G F81+G GTR+I HKY+I K80+I+G K80+G SYM+I F81+I K80+I JC+I+G JC+G GTR HKY JC+I SYM K80 F81 JC ] 
 
 
* BIC MODEL SELECTION : Best Model's command line
 
phyml  -i /tmp/jmodeltest8098195723994478526.phy -d nt -n 1 -b 0 --run_id GTR+G -m 012345 -f m -c 4 -a e --no_memory_check -o tlr -s SPR
 
 
 
---------------------------------------------------------------
*                                                             *
*                    MODEL AVERAGED PHYLOGENY                 *
*                                                             *
---------------------------------------------------------------
 
Selection criterion: . . . . BIC
Confidence interval: . . . . 1.00
Consensus type:. . . . . . . 50% majority rule
 
 
Using 24 models in the 1.00 confidence interval = GTR+G GTR+I+G HKY+G HKY+I+G SYM+G SYM+I+G F81+I+G F81+G GTR+I HKY+I K80+I+G K80+G SYM+I F81+I K80+I JC+I+G JC+G GTR HKY JC+I SYM K80 F81 JC  
 
Species in order:
 
    1. Chara_vulgaris
    2. Nitella_hyalina
    3. Roya_obtusa
    4. Chaetosphaeridium_globosum
    5. Mesostigma_viride
    6. Entransia_fimbriata
    7. Chlorokybus_atmophyticus
    8. Sphagnum_palustre
    9. Atrichum_angustatum
    10. Tetraphis_pellucida
    11. Buxbaumia_aphylla
    12. Bartramia_pomiformis
    13. Orthotrichum_stellatum
    14. Ulota_hutchinsiae
    15. Ptychomnion_cygnisetum
    16. Anomodon_rugelii
    17. Hypnum_imponens
    18. Climacium_americanum
    19. Physcomitrella_patens
    20. Funaria_hygrometrica
    21. Marchantia_polymorpha
    22. Treubia_lacunosa
    23. Pleurozia_purpurea
    24. Huperzia_squarrosa
    25. Phaeoceros_laevis
    26. Arabidopsis_thaliana
    27. Brassica_juncea
    28. Raphanus_sativus
    29. Brassica_rapa_subsp_campestris
    30. Brassica_oleracea
    31. Brassica_napus
    32. Brassica_carinata
    33. Helianthus_annuus
    34. Ricinus_communis
    35. Silene_latifolia
    36. Silene_vulgaris
    37. Beta_vulgaris_subsp_vulgaris
    38. Beta_macrocarpa
    39. Beta_vulgaris_subsp_maritima
    40. Mimulus_guttatus
    41. Boea_hygrometrica
    42. Salvia_miltiorrhiza
    43. Ajuga_reptans
    44. Citrullus_lanatus
    45. Cucumis_sativus
    46. Cucurbita_pepo
    47. Malus_x_domestica
    48. Liriodendron_tulipifera
    49. Cycas_taitungensis
    50. Amborella_trichopoda
    51. Nelumbo_nucifera
    52. Phoenix_dactylifera
    53. Sorghum_bicolor
    54. Tripsacum_dactyloides
    55. Zea_luxurians
    56. Zea_perennis
    57. Zea_mays_subsp_parviglumis
    58. Zea_mays_subsp_mays
    59. Oryza_sativa_Indica_Group
    60. Oryza_sativa_Japonica_Group
    61. Oryza_rufipogon
    62. Triticum_aestivum
    63. Aegilops_speltoides
    64. Triticum_timopheevii
    65. Butomus_umbellatus
    66. Spirodela_polyrhiza
    67. Vitis_vinifera
    68. Batis_maritima
    69. Carica_papaya
    70. Nicotiana_tabacum
    71. Rhazya_stricta
    72. Daucus_carota_subsp_sativus
    73. Millettia_pinnata
    74. Lotus_japonicus
    75. Glycine_max
    76. Vigna_angularis
    77. Vigna_radiata
 
Bipartitions included in the consensus tree
 
    12345678911111111112222222222333333333344444444445555555555666666666677777777
             01234567890123456789012345678901234567890123456789012345678901234567
    ***************************************************************************** ( 1.0 )
    --*************************************************************************** ( 1.0 )
    --*****---------------------------------------------------------------------- ( 1.0 )
    ---****---------------------------------------------------------------------- ( 1.0 )
    ----***---------------------------------------------------------------------- ( 1.0 )
    -----**---------------------------------------------------------------------- ( 1.0 )
    -------********************************************************************** ( 1.0 )
    -------*************--------------------------------------------------------- ( 1.0 )
    --------************--------------------------------------------------------- ( 1.0 )
    --------**------------------------------------------------------------------- ( 1.0 )
    ----------**********--------------------------------------------------------- ( 1.0 )
    -----------*********--------------------------------------------------------- ( 1.0 )
    -----------*******----------------------------------------------------------- ( 1.0 )
    ------------******----------------------------------------------------------- ( 1.0 )
    ------------**--------------------------------------------------------------- ( 1.0 )
    --------------****----------------------------------------------------------- ( 1.0 )
    --------------**------------------------------------------------------------- ( 1.0 )
    ----------------**----------------------------------------------------------- ( 1.0 )
    ------------------**--------------------------------------------------------- ( 1.0 )
    --------------------********************************************************* ( 1.0 )
    --------------------***------------------------------------------------------ ( 1.0 )
    ---------------------**------------------------------------------------------ ( 1.0 )
    -----------------------****************************************************** ( 1.0 )
    -----------------------**---------------------------------------------------- ( 1.0 )
    -------------------------**************************************************** ( 1.0 )
    -------------------------*******--------------------------------------------- ( 1.0 )
    --------------------------******--------------------------------------------- ( 1.0 )
    ---------------------------*****--------------------------------------------- ( 1.0 )
    ----------------------------****--------------------------------------------- ( 1.0 )
    -----------------------------***--------------------------------------------- ( 1.0 )
    ------------------------------**--------------------------------------------- ( 1.0 )
    --------------------------------********************************************* ( 1.0 )
    ---------------------------------******************************************** ( 1.0 )
    ----------------------------------******************************************* ( 1.0 )
    ----------------------------------*****-------------------------------------- ( 1.0 )
    ----------------------------------**----------------------------------------- ( 1.0 )
    ------------------------------------***-------------------------------------- ( 1.0 )
    -------------------------------------**-------------------------------------- ( 0.55663 )
    ---------------------------------------************************************** ( 1.0 )
    ---------------------------------------****---------------------------------- ( 1.0 )
    ----------------------------------------***---------------------------------- ( 1.0 )
    -----------------------------------------**---------------------------------- ( 1.0 )
    -------------------------------------------********************************** ( 1.0 )
    -------------------------------------------***------------------------------- ( 1.0 )
    --------------------------------------------**------------------------------- ( 1.0 )
    ----------------------------------------------******************************* ( 0.55663 )
    ----------------------------------------------*************************------ ( 0.55663 )
    -----------------------------------------------************************------ ( 0.55663 )
    -----------------------------------------------*******************----------- ( 1.0 )
    -----------------------------------------------***--------------------------- ( 1.0 )
    ------------------------------------------------**--------------------------- ( 1.0 )
    --------------------------------------------------****************----------- ( 0.55663 )
    ---------------------------------------------------***************----------- ( 1.0 )
    ---------------------------------------------------*************------------- ( 1.0 )
    ----------------------------------------------------************------------- ( 1.0 )
    ----------------------------------------------------******------------------- ( 1.0 )
    -----------------------------------------------------*****------------------- ( 1.0 )
    ------------------------------------------------------****------------------- ( 1.0 )
    ------------------------------------------------------**--------------------- ( 1.0 )
    --------------------------------------------------------**------------------- ( 1.0 )
    ----------------------------------------------------------******------------- ( 1.0 )
    ----------------------------------------------------------***---------------- ( 1.0 )
    -----------------------------------------------------------**---------------- ( 0.55663 )
    -------------------------------------------------------------***------------- ( 1.0 )
    --------------------------------------------------------------**------------- ( 0.55663 )
    ----------------------------------------------------------------**----------- ( 1.0 )
    ------------------------------------------------------------------*****------ ( 0.55663 )
    -------------------------------------------------------------------****------ ( 0.55663 )
    -------------------------------------------------------------------**-------- ( 1.0 )
    ---------------------------------------------------------------------**------ ( 1.0 )
    -----------------------------------------------------------------------****** ( 1.0 )
    ------------------------------------------------------------------------***** ( 1.0 )
    -------------------------------------------------------------------------**** ( 1.0 )
    --------------------------------------------------------------------------*** ( 1.0 )
    ---------------------------------------------------------------------------** ( 1.0 )

 
                       +--77 Pleurozia_purpurea
                   +-147
                   |   +--76 Treubia_lacunosa
               +-148
               |   +--75 Marchantia_polymorpha
           +-149
           |   |       +---------74 Phaeoceros_laevis
           |   |   +-145
           |   |   |   +--73 Huperzia_squarrosa
           |   +-146
           |       |                                      +--72 Brassica_carinata
           |       |                                  +-138
           |       |                                  |   +--71 Brassica_napus
           |       |                              +-139
           |       |                              |   +--70 Brassica_oleracea
           |       |                          +-140
           |       |                          |   +--69 Brassica_rapa_subsp_campestris
           |       |                      +-141
           |       |                      |   +--68 Raphanus_sativus
           |       |                  +-142
           |       |                  |   +--67 Brassica_juncea
           |       |              +-143
           |       |              |   +--66 Arabidopsis_thaliana
           |       +------------144
           |                      |                           +---------65 Ajuga_reptans
           |                      |                       +-131
           |                      |                       |   +---64 Salvia_miltiorrhiza
           |                      |                   +-132
           |                      |                   |   +--63 Boea_hygrometrica
           |                      |               +-133
           |                      |               |   +--62 Mimulus_guttatus
           |                      |           +-134
           |                      |           |   |                           +--61 Carica_papaya
           |                      |           |   |                       +-124
           |                      |           |   |                       |   +--60 Batis_maritima
           |                      |           |   |                   +-125
           |                      |           |   |                   |   |   +--59 Rhazya_stricta
           |                      |           |   |                   |   +-123
           |                      |           |   |                   |       +--58 Nicotiana_tabacum
           |                      |           |   |               +-126
           |                      |           |   |               |   +--57 Vitis_vinifera
           |                      |           |   |           +-127
           |                      |           |   |           |   |               +--56 Spirodela_polyrhiza
           |                      |           |   |           |   |           +-119
           |                      |           |   |           |   |           |   +--55 Butomus_umbellatus
           |                      |           |   |           |   |       +-120
           |                      |           |   |           |   |       |   |                   +--54 Triticum_timopheevii
           |                      |           |   |           |   |       |   |               +-114
           |                      |           |   |           |   |       |   |               |   +--53 Aegilops_speltoides
           |                      |           |   |           |   |       |   |           +-115
           |                      |           |   |           |   |       |   |           |   +--52 Triticum_aestivum
           |                      |           |   |           |   |       |   |       +-116
           |                      |           |   |           |   |       |   |       |   |       +--51 Oryza_rufipogon
           |                      |           |   |           |   |       |   |       |   |   +-112
           |                      |           |   |           |   |       |   |       |   |   |   +--50 Oryza_sativa_Japonica_Group
           |                      |           |   |           |   |       |   |       |   +-113
           |                      |           |   |           |   |       |   |       |       +--49 Oryza_sativa_Indica_Group
           |                      |           |   |           |   |       |   |   +-117
           |                      |           |   |           |   |       |   |   |   |               +--48 Zea_mays_subsp_mays
           |                      |           |   |           |   |       |   |   |   |           +-108
           |                      |           |   |           |   |       |   |   |   |           |   +--47 Zea_mays_subsp_parviglumis
           |                      |           |   |           |   |       |   |   |   |       +-109
           |                      |           |   |           |   |       |   |   |   |       |   |   +--46 Zea_perennis
           |                      |           |   |           |   |       |   |   |   |       |   +-107
           |                      |           |   |           |   |       |   |   |   |       |       +--45 Zea_luxurians
           |                      |           |   |           |   |       |   |   |   |   +-110
           |                      |           |   |           |   |       |   |   |   |   |   +--44 Tripsacum_dactyloides
           |                      |           |   |           |   |       |   |   |   +-111
           |                      |           |   |           |   |       |   |   |       +--43 Sorghum_bicolor
           |                      |           |   |           |   |       |   +-118
           |                      |           |   |           |   |       |       +--42 Phoenix_dactylifera
           |                      |           |   |           |   |   +-121
           |                      |           |   |           |   |   |   +--41 Nelumbo_nucifera
           |                      |           |   |           |   +-122
           |                      |           |   |           |       |       +--40 Amborella_trichopoda
           |                      |           |   |           |       |   +-105
           |                      |           |   |           |       |   |   +---39 Cycas_taitungensis
           |                      |           |   |           |       +-106
           |                      |           |   |           |           +--38 Liriodendron_tulipifera
           |                      |           |   |       +-128
           |                      |           |   |       |   +--37 Malus_x_domestica
           |                      |           |   |   +-129
           |                      |           |   |   |   |                   +--36 Vigna_radiata
           |                      |           |   |   |   |               +-100
           |                      |           |   |   |   |               |   +--35 Vigna_angularis
           |                      |           |   |   |   |           +-101
           |                      |           |   |   |   |           |   +--34 Glycine_max
           |                      |           |   |   |   |       +-102
           |                      |           |   |   |   |       |   +--33 Lotus_japonicus
           |                      |           |   |   |   |   +-103
           |                      |           |   |   |   |   |   +--32 Millettia_pinnata
           |                      |           |   |   |   +-104
           |                      |           |   |   |       +--31 Daucus_carota_subsp_sativus
           |                      |           |   +-130
           |                      |           |       |       +--30 Cucurbita_pepo
           |                      |           |       |   +--98
           |                      |           |       |   |   +--29 Cucumis_sativus
           |                      |           |       +--99
           |                      |           |           +--28 Citrullus_lanatus
           |                      |       +-135
           |                      |       |   |       +--27 Silene_vulgaris
           |                      |       |   |   +--96
           |                      |       |   |   |   +--26 Silene_latifolia
           |                      |       |   +--97
           |                      |       |       |       +--25 Beta_vulgaris_subsp_maritima
           |                      |       |       |   +--94
           |                      |       |       |   |   +--24 Beta_macrocarpa
           |                      |       |       +--95
           |                      |       |           +--23 Beta_vulgaris_subsp_vulgaris
           |                      |   +-136
           |                      |   |   +--22 Ricinus_communis
           |                      +-137
           |                          +--21 Helianthus_annuus
       +-150
       |   |                   +--20 Funaria_hygrometrica
       |   |               +--89
       |   |               |   +--19 Physcomitrella_patens
       |   |           +--90
       |   |           |   |               +--18 Anomodon_rugelii
       |   |           |   |           +--85
       |   |           |   |           |   +--17 Ptychomnion_cygnisetum
       |   |           |   |       +--86
       |   |           |   |       |   |   +--16 Climacium_americanum
       |   |           |   |       |   +--84
       |   |           |   |       |       +--15 Hypnum_imponens
       |   |           |   |   +--87
       |   |           |   |   |   |   +--14 Ulota_hutchinsiae
       |   |           |   |   |   +--83
       |   |           |   |   |       +--13 Orthotrichum_stellatum
       |   |           |   +--88
       |   |           |       +--12 Bartramia_pomiformis
       |   |       +--91
       |   |       |   +--11 Buxbaumia_aphylla
       |   |   +--92
       |   |   |   |   +--10 Tetraphis_pellucida
       |   |   |   +--82
       |   |   |       +---9 Atrichum_angustatum
       |   +--93
       |       +---8 Sphagnum_palustre
+----151
|      |                   +------------7 Chlorokybus_atmophyticus
|      |               +--78
|      |               |   +---------------------6 Entransia_fimbriata
|      |           +--79
|      |           |   +------------------------------------5 Mesostigma_viride
|      |      +---80
|      |      |    +------------------4 Chaetosphaeridium_globosum
|      +-----81
|             +-------3 Roya_obtusa
|
+---2 Nitella_hyalina
|
+---1 Chara_vulgaris

 
(Chara_vulgaris:0.0000000800,Nitella_hyalina:0.0029026000,((Roya_obtusa:0.1263427900,(Chaetosphaeridium_globosum:0.2884544000,(Mesostigma_viride:0.5528623800,(Entransia_fimbriata:0.3419384100,Chlorokybus_atmophyticus:0.2023711100):1.0000:0.0694548800):1.0000:0.0620433900):1.0000:0.0806105500):1.0000:0.1100604300,((Sphagnum_palustre:0.0312666800,((Atrichum_angustatum:0.0159906600,Tetraphis_pellucida:0.0442280400):1.0000:0.0058104200,(Buxbaumia_aphylla:0.0307278700,((Bartramia_pomiformis:0.0163414300,((Orthotrichum_stellatum:0.0042368700,Ulota_hutchinsiae:0.0013723000):1.0000:0.0093831400,((Hypnum_imponens:0.0057722300,Climacium_americanum:0.0042885600):1.0000:0.0013546900,(Ptychomnion_cygnisetum:0.0285060000,Anomodon_rugelii:0.0013988400):1.0000:0.0028771800):1.0000:0.0079548400):1.0000:0.0032766300):1.0000:0.0175387700,(Physcomitrella_patens:0.0000000900,Funaria_hygrometrica:0.0027472600):1.0000:0.0003308200):1.0000:0.0135866500):1.0000:0.0045151200):1.0000:0.0220458500):1.0000:0.0095813600,((((Helianthus_annuus:0.0128181700,(Ricinus_communis:0.0067200100,(((Beta_vulgaris_subsp_vulgaris:0.0000000100,(Beta_macrocarpa:0.0000000100,Beta_vulgaris_subsp_maritima:0.0000000100):0.5566:0.0000000100):1.0000:0.0047857600,(Silene_latifolia:0.0026251100,Silene_vulgaris:0.0000001500):1.0000:0.0087132700):1.0000:0.0163377100,(((Citrullus_lanatus:0.0025446200,(Cucumis_sativus:0.0129496700,Cucurbita_pepo:0.0102818400):1.0000:0.0025931300):1.0000:0.0089830800,((Daucus_carota_subsp_sativus:0.0193311700,(Millettia_pinnata:0.0071035200,(Lotus_japonicus:0.0040702700,(Glycine_max:0.0055457200,(Vigna_angularis:0.0000000100,Vigna_radiata:0.0000000100):1.0000:0.0048645700):1.0000:0.0048579900):1.0000:0.0015181100):1.0000:0.0167328600):1.0000:0.0038492300,(Malus_x_domestica:0.0144870400,(((Liriodendron_tulipifera:0.0090368200,(Cycas_taitungensis:0.0757402600,Amborella_trichopoda:0.0197363900):1.0000:0.0098096100):1.0000:0.0023183500,(Nelumbo_nucifera:0.0076639900,((Phoenix_dactylifera:0.0037882000,((Sorghum_bicolor:0.0016443700,(Tripsacum_dactyloides:0.0000001500,((Zea_luxurians:0.0000000100,Zea_perennis:0.0000000100):1.0000:0.0038349800,(Zea_mays_subsp_parviglumis:0.0000000100,Zea_mays_subsp_mays:0.0000001500):1.0000:0.0000000100):1.0000:0.0025502400):1.0000:0.0128897800):1.0000:0.0138641500,((Oryza_sativa_Indica_Group:0.0000000100,(Oryza_sativa_Japonica_Group:0.0000001100,Oryza_rufipogon:0.0000000100):0.5566:0.0000000100):1.0000:0.0394299400,(Triticum_aestivum:0.0000000800,(Aegilops_speltoides:0.0039400600,Triticum_timopheevii:0.0000001000):0.5566:0.0000000800):1.0000:0.0274291100):1.0000:0.0134057400):1.0000:0.0406031000):1.0000:0.0206489700,(Butomus_umbellatus:0.0230967200,Spirodela_polyrhiza:0.0106139000):1.0000:0.0131578400):1.0000:0.0259799200):0.5566:0.0000001000):1.0000:0.0074439400,(Vitis_vinifera:0.0127178700,((Nicotiana_tabacum:0.0273002300,Rhazya_stricta:0.0100743100):1.0000:0.0091189500,(Batis_maritima:0.0131404700,Carica_papaya:0.0054016800):1.0000:0.0045061800):0.5566:0.0034042900):0.5566:0.0012728400):0.5566:0.0013157400):0.5566:0.0012724300):0.5566:0.0014084500):1.0000:0.0064455900,(Mimulus_guttatus:0.0068311100,(Boea_hygrometrica:0.0350685800,(Salvia_miltiorrhiza:0.0786243400,Ajuga_reptans:0.1651011400):1.0000:0.0239822000):1.0000:0.0093457000):1.0000:0.0092730200):1.0000:0.0075753300):1.0000:0.0062879500):1.0000:0.0185849400):1.0000:0.0065580900,(Arabidopsis_thaliana:0.0053997600,(Brassica_juncea:0.0000000100,(Raphanus_sativus:0.0000000100,(Brassica_rapa_subsp_campestris:0.0000000100,(Brassica_oleracea:0.0000000100,(Brassica_napus:0.0000000100,Brassica_carinata:0.0000000200):1.0000:0.0000000100):1.0000:0.0000000100):1.0000:0.0000000100):1.0000:0.0000000800):1.0000:0.0027915900):1.0000:0.0369573200):1.0000:0.2261725300,(Huperzia_squarrosa:0.0372255200,Phaeoceros_laevis:0.1649473100):1.0000:0.0051801300):1.0000:0.0074019000,(Marchantia_polymorpha:0.0074322400,(Treubia_lacunosa:0.0259486800,Pleurozia_purpurea:0.0325269400):1.0000:0.0022058700):1.0000:0.0482907700):1.0000:0.0079158200):1.0000:0.0549865600):1.0000:0.1062836300);
 
Note: this tree is unrooted. Branch lengths are the expected number of substitutions per site. Labels next to parentheses represent phylogenetic uncertainty due to model selection (see documentation)
 
 
 
---------------------------------------------------------------
*                                                             *
*                    SELECTION SUMMARY                        *
*                                                             *
---------------------------------------------------------------

::Optimized Topologies Summary::

There are 22 different topologies.

Topology Id: 1
	Rank	Weight		 RF	AvgEucl		VarEucl
AIC	  1	 88.98%		  0	0.00e+00	0.00e+00
BIC	 10	 44.34%		 18	1.16e-01	0.00e+00
Models supporting:   1
                     GTR+I+G 

Topology Id: 2
	Rank	Weight		 RF	AvgEucl		VarEucl
AIC	  2	  0.00%		  2	2.42e-01	2.40e-03
BIC	  9	  0.00%		 18	2.40e-01	2.03e-03
Models supporting:   2
                     F81+I+G HKY+I+G 

Topology Id: 3
	Rank	Weight		 RF	AvgEucl		VarEucl
AIC	  3	  0.00%		  8	3.69e-01	0.00e+00
BIC	 12	  0.00%		 20	3.49e-01	0.00e+00
Models supporting:   1
                     SYM+I+G 

Topology Id: 4
	Rank	Weight		 RF	AvgEucl		VarEucl
AIC	  4	  0.00%		 14	6.09e-01	0.00e+00
BIC	 14	  0.00%		 22	5.91e-01	0.00e+00
Models supporting:   1
                     JC 

Topology Id: 5
	Rank	Weight		 RF	AvgEucl		VarEucl
AIC	  5	  0.00%		 14	5.43e-01	0.00e+00
BIC	 11	  0.00%		 20	5.25e-01	0.00e+00
Models supporting:   1
                     HKY 

Topology Id: 6
	Rank	Weight		 RF	AvgEucl		VarEucl
AIC	  6	  0.00%		 16	6.05e-01	0.00e+00
BIC	 18	  0.00%		 24	5.87e-01	0.00e+00
Models supporting:   1
                     F81 

Topology Id: 7
	Rank	Weight		 RF	AvgEucl		VarEucl
AIC	  7	  0.00%		 16	3.00e-01	0.00e+00
BIC	  2	  0.00%		  2	2.58e-01	0.00e+00
Models supporting:   1
                     F81+G 

Topology Id: 8
	Rank	Weight		 RF	AvgEucl		VarEucl
AIC	  8	  0.00%		 16	6.01e-01	0.00e+00
BIC	 15	  0.00%		 22	5.83e-01	0.00e+00
Models supporting:   1
                     K80 

Topology Id: 9
	Rank	Weight		 RF	AvgEucl		VarEucl
AIC	  9	  0.00%		 16	2.26e-01	0.00e+00
BIC	  3	  0.00%		  4	2.04e-01	0.00e+00
Models supporting:   1
                     HKY+G 

Topology Id: 10
	Rank	Weight		 RF	AvgEucl		VarEucl
AIC	 10	  0.00%		 16	6.04e-01	0.00e+00
BIC	 16	  0.00%		 22	5.88e-01	0.00e+00
Models supporting:   1
                     SYM 

Topology Id: 11
	Rank	Weight		 RF	AvgEucl		VarEucl
AIC	 11	  0.00%		 18	4.85e-01	3.27e-05
BIC	  8	  0.00%		 14	4.64e-01	2.88e-05
Models supporting:   2
                     JC+I+G K80+I+G 

Topology Id: 12
	Rank	Weight		 RF	AvgEucl		VarEucl
AIC	 12	 11.02%		 18	1.16e-01	0.00e+00
BIC	  1	 55.66%		  0	0.00e+00	0.00e+00
Models supporting:   1
                     GTR+G 

Topology Id: 13
	Rank	Weight		 RF	AvgEucl		VarEucl
AIC	 13	  0.00%		 20	4.90e-01	0.00e+00
BIC	  7	  0.00%		 12	4.72e-01	0.00e+00
Models supporting:   1
                     K80+G 

Topology Id: 14
	Rank	Weight		 RF	AvgEucl		VarEucl
AIC	 14	  0.00%		 20	3.68e-01	0.00e+00
BIC	  4	  0.00%		  6	3.34e-01	0.00e+00
Models supporting:   1
                     SYM+G 

Topology Id: 15
	Rank	Weight		 RF	AvgEucl		VarEucl
AIC	 15	  0.00%		 22	5.02e-01	0.00e+00
BIC	  6	  0.00%		 10	4.83e-01	0.00e+00
Models supporting:   1
                     JC+G 

Topology Id: 16
	Rank	Weight		 RF	AvgEucl		VarEucl
AIC	 16	  0.00%		 22	5.20e-01	0.00e+00
BIC	 21	  0.00%		 32	5.12e-01	0.00e+00
Models supporting:   1
                     HKY+I 

Topology Id: 17
	Rank	Weight		 RF	AvgEucl		VarEucl
AIC	 17	  0.00%		 22	5.34e-01	0.00e+00
BIC	  5	  0.00%		  8	5.09e-01	0.00e+00
Models supporting:   1
                     GTR 

Topology Id: 18
	Rank	Weight		 RF	AvgEucl		VarEucl
AIC	 18	  0.00%		 24	5.01e-01	0.00e+00
BIC	 13	  0.00%		 20	4.87e-01	0.00e+00
Models supporting:   1
                     GTR+I 

Topology Id: 19
	Rank	Weight		 RF	AvgEucl		VarEucl
AIC	 19	  0.00%		 28	5.55e-01	0.00e+00
BIC	 19	  0.00%		 28	5.46e-01	0.00e+00
Models supporting:   1
                     F81+I 

Topology Id: 20
	Rank	Weight		 RF	AvgEucl		VarEucl
AIC	 20	  0.00%		 28	6.09e-01	0.00e+00
BIC	 17	  0.00%		 22	5.94e-01	0.00e+00
Models supporting:   1
                     SYM+I 

Topology Id: 21
	Rank	Weight		 RF	AvgEucl		VarEucl
AIC	 21	  0.00%		 34	6.53e-01	0.00e+00
BIC	 20	  0.00%		 32	6.47e-01	0.00e+00
Models supporting:   1
                     JC+I 

Topology Id: 22
	Rank	Weight		 RF	AvgEucl		VarEucl
AIC	 22	  0.00%		 36	5.68e-01	0.00e+00
BIC	 22	  0.00%		 36	5.51e-01	0.00e+00
Models supporting:   1
                     K80+I 

 
 
 
::Best Models::
 
	Model 		f(a) 	f(c) 	f(g) 	f(t) 	kappa 	titv 	Ra	Rb	Rc	Rd	Re	Rf	pInv 	gamma
----------------------------------------------------------------------------------------------------------------------------------------
AIC 	GTR+I+G		0.26	0.16	0.13	0.45	0.00	0.00	  2.157   2.492   0.535   2.360   4.414   1.000    0.12	   0.87
BIC 	GTR+G		0.26	0.16	0.13	0.44	0.00	0.00	  2.130   2.473   0.548   2.335   4.441   1.000 N/A	   0.63
