# Supplementary material for: The mitochondrial genome map of Nelumbo nucifera reveals ancient evolutionary features
Source: Sci Rep. 2016 Jul 22;6:30158. doi: 10.1038/srep30158 (PMC4957087; doi:10.1038/srep30158)
Supplement: Supplementary Data S2 [file srep30158-s3.zip › jModelTest/atp8.jmt1]

-------------------------- jModeltest 2.1.10 v20160303 --------------------------
(c) 2011-onwards D. Darriba, G.L. Taboada, R. Doallo and D. Posada,
(1) Department of Biochemistry, Genetics and Immunology
    University of Vigo, 36310 Vigo, Spain.
(2) Department of Electronics and Systems
    University of A Coruna, 15071 A Coruna, Spain.
e-mail: ddarriba@udc.es, dposada@uvigo.es
--------------------------------------------------------------------------------
 
Fri Apr 01 19:18:04 CST 2016
Linux 3.13.0-32-generic, arch: amd64, bits: 64, numcores: 48
 
--------------------------------------------------------------------------------
Citation: Darriba D, Taboada GL, Doallo R and Posada D. 2012.
          "jModelTest 2: more models, new heuristics and parallel computing".
          Nature Methods 9(8), 772.
--------------------------------------------------------------------------------
 
jModelTest 2.1.10 v20160303
Copyright (C) 2011 D. Darriba, G.L. Taboada, R. Doallo and D. Posada
This program comes with ABSOLUTELY NO WARRANTY
This is free software, and you are welcome to redistribute it under certain
conditions
 
Notice: This program may contain errors. Please inspect results carefully.
 
 
Arguments = -g 4 -i -f -AIC -BIC -a -S SPR -o atp8.jmt1 -d atp8.fas

Reading data file "atp8.fas"... OK.
  number of sequences: 72
  number of sites: 462
 
 
---------------------------------------------------------------
*                                                             *
*        COMPUTATION OF LIKELIHOOD SCORES WITH PHYML          *
*                                                             *
---------------------------------------------------------------
 
::Settings::
 
 Phyml version = 20131022
 Phyml binary = phyml
 Phyml path = /usr/bin/
 Candidate models = 24
   number of substitution schemes = 3
   including models with equal/unequal base frequencies (+F)
   including models with/without a proportion of invariable sites (+I)
   including models with/without rate variation among sites (+G) (nCat = 4)
 Optimized free parameters (K) = substitution parameters + 141 branch lengths + topology 
 Base tree for likelihood calculations = ML tree
 Tree topology search operation = SPR
 
 
 
::Progress::
 
Model 		 Exec. Time 	 Total Time 	 -lnL
-------------------------------------------------------------------------
GTR		00h:00:41:09	00h:00:42:04	    8301.6959	 (1/24)
JC		00h:00:43:00	00h:00:43:06	    8460.3081	 (2/24)
SYM		00h:00:50:09	00h:00:52:00	    8412.2957	 (3/24)
K80		00h:00:58:07	00h:00:59:03	    8428.5234	 (4/24)
HKY+I		00h:01:00:02	00h:01:00:05	    8257.1865	 (5/24)
SYM+I		00h:01:06:08	00h:01:07:02	    8338.9058	 (6/24)
GTR+I		00h:01:07:07	00h:01:08:00	    8215.3466	 (7/24)
K80+I		00h:01:09:01	00h:01:09:04	    8353.0613	 (8/24)
F81+I		00h:01:11:00	00h:01:11:03	    8313.3583	 (9/24)
HKY		00h:01:14:06	00h:01:15:02	    8340.1560	 (10/24)
F81		00h:01:15:02	00h:01:15:07	    8395.1955	 (11/24)
JC+I		00h:01:20:07	00h:01:21:00	    8379.2227	 (12/24)
JC+G		00h:01:58:06	00h:01:58:09	    8266.5148	 (13/24)
K80+G		00h:02:09:09	00h:02:10:02	    8229.4980	 (14/24)
F81+G		00h:02:17:05	00h:02:17:07	    8189.7155	 (15/24)
HKY+I+G		00h:02:34:03	00h:02:34:03	    8130.2310	 (16/24)
HKY+G		00h:02:37:09	00h:02:38:01	    8133.4096	 (17/24)
SYM+G		00h:02:41:01	00h:02:41:04	    8216.8709	 (18/24)
GTR+G		00h:02:42:02	00h:02:42:05	    8094.5427	 (19/24)
F81+I+G		00h:02:46:06	00h:02:46:06	    8187.1424	 (20/24)
GTR+I+G		00h:02:53:04	00h:02:53:05	    8090.1137	 (21/24)
K80+I+G		00h:03:15:04	00h:03:15:04	    8227.8234	 (22/24)
SYM+I+G		00h:03:15:05	00h:03:15:08	    8215.0595	 (23/24)
JC+I+G		00h:03:30:07	00h:03:30:08	    8264.1022	 (24/24)
 
   Model = JC
   partition = 000000
   -lnL = 8460.3081
   K = 142 
 
   Model = JC+I
   partition = 000000
   -lnL = 8379.2227
   K = 143
   p-inv = 0.0780 
 
   Model = JC+G
   partition = 000000
   -lnL = 8266.5148
   K = 143
   gamma shape = 1.1770 
 
   Model = JC+I+G
   partition = 000000
   -lnL = 8264.1022
   K = 144
   p-inv = 0.0420
   gamma shape = 1.5130 
 
   Model = F81
   partition = 000000
   -lnL = 8395.1955
   K = 145
   freqA = 0.3209 
   freqC = 0.1939 
   freqG = 0.1961 
   freqT = 0.2890  
 
   Model = F81+I
   partition = 000000
   -lnL = 8313.3583
   K = 146
   freqA = 0.3255 
   freqC = 0.1927 
   freqG = 0.1927 
   freqT = 0.2891 
   p-inv = 0.0780 
 
   Model = F81+G
   partition = 000000
   -lnL = 8189.7155
   K = 146
   freqA = 0.3365 
   freqC = 0.1940 
   freqG = 0.1881 
   freqT = 0.2815 
   gamma shape = 1.0430 
 
   Model = F81+I+G
   partition = 000000
   -lnL = 8187.1424
   K = 147
   freqA = 0.3366 
   freqC = 0.1936 
   freqG = 0.1878 
   freqT = 0.2819 
   p-inv = 0.0440
   gamma shape = 1.3420 
 
   Model = K80
   partition = 010010
   -lnL = 8428.5234
   K = 143
   kappa = 1.5762 (ti/tv = 0.7881) 
 
   Model = K80+I
   partition = 010010
   -lnL = 8353.0613
   K = 144
   kappa = 1.6068 (ti/tv = 0.8034)
   p-inv = 0.0780 
 
   Model = K80+G
   partition = 010010
   -lnL = 8229.4980
   K = 144
   kappa = 1.7550 (ti/tv = 0.8775)
   gamma shape = 1.1170 
 
   Model = K80+I+G
   partition = 010010
   -lnL = 8227.8234
   K = 145
   kappa = 1.7534 (ti/tv = 0.8767)
   p-inv = 0.0370
   gamma shape = 1.3730 
 
   Model = HKY
   partition = 010010
   -lnL = 8340.1560
   K = 146
   freqA = 0.3280 
   freqC = 0.1871 
   freqG = 0.1860 
   freqT = 0.2989 
   kappa = 1.8030 (ti/tv = 0.8440) 
 
   Model = HKY+I
   partition = 010010
   -lnL = 8257.1865
   K = 147
   freqA = 0.3314 
   freqC = 0.1872 
   freqG = 0.1855 
   freqT = 0.2960 
   kappa = 1.8445 (ti/tv = 0.8632)
   p-inv = 0.0780 
 
   Model = HKY+G
   partition = 010010
   -lnL = 8133.4096
   K = 147
   freqA = 0.3444 
   freqC = 0.1891 
   freqG = 0.1806 
   freqT = 0.2859 
   kappa = 2.0098 (ti/tv = 0.9370)
   gamma shape = 1.0050 
 
   Model = HKY+I+G
   partition = 010010
   -lnL = 8130.2310
   K = 148
   freqA = 0.3440 
   freqC = 0.1889 
   freqG = 0.1803 
   freqT = 0.2867 
   kappa = 2.0136 (ti/tv = 0.9382)
   p-inv = 0.0440
   gamma shape = 1.2950 
 
   Model = SYM
   partition = 012345
   -lnL = 8412.2957
   K = 147
   R(a) [AC] =  1.6385
   R(b) [AG] =  2.0761
   R(c) [AT] =  1.1412
   R(d) [CG] =  1.0968
   R(e) [CT] =  1.8382
   R(f) [GT] =  1.0000 
 
   Model = SYM+I
   partition = 012345
   -lnL = 8338.9058
   K = 148
   R(a) [AC] =  1.6507
   R(b) [AG] =  2.0625
   R(c) [AT] =  1.1225
   R(d) [CG] =  1.1057
   R(e) [CT] =  1.8879
   R(f) [GT] =  1.0000
   p-inv = 0.0770 
 
   Model = SYM+G
   partition = 012345
   -lnL = 8216.8709
   K = 148
   R(a) [AC] =  1.5832
   R(b) [AG] =  2.1935
   R(c) [AT] =  1.0320
   R(d) [CG] =  0.9207
   R(e) [CT] =  1.8432
   R(f) [GT] =  1.0000
   gamma shape = 1.1220 
 
   Model = SYM+I+G
   partition = 012345
   -lnL = 8215.0595
   K = 149
   R(a) [AC] =  1.5952
   R(b) [AG] =  2.1991
   R(c) [AT] =  1.0323
   R(d) [CG] =  0.9290
   R(e) [CT] =  1.8509
   R(f) [GT] =  1.0000
   p-inv = 0.0380
   gamma shape = 1.3900 
 
   Model = GTR
   partition = 012345
   -lnL = 8301.6959
   K = 150
   freqA = 0.3223 
   freqC = 0.1711 
   freqG = 0.1756 
   freqT = 0.3310 
   R(a) [AC] =  1.7019
   R(b) [AG] =  2.1712
   R(c) [AT] =  0.6590
   R(d) [CG] =  1.3977
   R(e) [CT] =  1.8492
   R(f) [GT] =  1.0000 
 
   Model = GTR+I
   partition = 012345
   -lnL = 8215.3466
   K = 151
   freqA = 0.3272 
   freqC = 0.1699 
   freqG = 0.1762 
   freqT = 0.3268 
   R(a) [AC] =  1.7132
   R(b) [AG] =  2.1594
   R(c) [AT] =  0.6251
   R(d) [CG] =  1.4047
   R(e) [CT] =  1.8907
   R(f) [GT] =  1.0000
   p-inv = 0.0750 
 
   Model = GTR+G
   partition = 012345
   -lnL = 8094.5427
   K = 151
   freqA = 0.3419 
   freqC = 0.1726 
   freqG = 0.1633 
   freqT = 0.3223 
   R(a) [AC] =  1.4101
   R(b) [AG] =  2.2050
   R(c) [AT] =  0.4648
   R(d) [CG] =  1.3522
   R(e) [CT] =  1.6430
   R(f) [GT] =  1.0000
   gamma shape = 1.0160 
 
   Model = GTR+I+G
   partition = 012345
   -lnL = 8090.1137
   K = 152
   freqA = 0.3414 
   freqC = 0.1716 
   freqG = 0.1634 
   freqT = 0.3236 
   R(a) [AC] =  1.4487
   R(b) [AG] =  2.2270
   R(c) [AT] =  0.4699
   R(d) [CG] =  1.3823
   R(e) [CT] =  1.6783
   R(f) [GT] =  1.0000
   p-inv = 0.0440
   gamma shape = 1.3510 
 
  Best-fit models should be reoptimized for comparison with unconstrained likelihood
 
Computation of likelihood scores completed. It took 00h:03:30:08.
 


---------------------------------------------------------------
*                                                             *
*             AKAIKE INFORMATION CRITERION (AIC)              *
*                                                             *
---------------------------------------------------------------
 
 Model selected: 
   Model = GTR+I+G
   partition = 012345
   -lnL = 8090.1137
   K = 152
   freqA = 0.3414 
   freqC = 0.1716 
   freqG = 0.1634 
   freqT = 0.3236 
   R(a) [AC] =  1.4487
   R(b) [AG] =  2.2270
   R(c) [AT] =  0.4699
   R(d) [CG] =  1.3823
   R(e) [CT] =  1.6783
   R(f) [GT] =  1.0000
   p-inv = 0.0440
   gamma shape = 1.3510 
 
Tree for the best AIC model = (Chara_vulgaris:0.00000001,Nitella_hyalina:0.00234804,(((((Marchantia_polymorpha:0.00204351,(Treubia_lacunosa:0.04631359,Pleurozia_purpurea:0.01070465):0.00702947):0.08306953,(Beta_macrocarpa:0.00000001,(Beta_vulgaris_subsp_vulgaris:0.00000001,(Beta_vulgaris_subsp_maritima:0.00000003,((Silene_latifolia:0.00210510,Silene_vulgaris:0.01965820):0.04864603,((Batis_maritima:0.02190656,(Brassica_juncea:0.00000001,(Brassica_oleracea:0.00000001,(Raphanus_sativus:0.00438518,(Brassica_rapa_subsp_campestris:0.00000001,Brassica_carinata:0.00000007):0.00000007):0.00000011):0.00000011):0.11438588):0.02028649,((Lotus_japonicus:0.00484366,(Millettia_pinnata:0.00429933,(Glycine_max:0.01081368,(Vigna_angularis:0.00220458,Vigna_radiata:0.00413316):0.01597516):0.00230185):0.00392577):0.03287420,(Malus_x_domestica:0.00747682,(((Citrullus_lanatus:0.00233956,(Cucumis_sativus:0.02462880,Cucurbita_pepo:0.00830954):0.00650688):0.02380151,(Vaccinium_macrocarpon:0.01298402,((Boea_hygrometrica:0.00866980,(Mimulus_guttatus:0.00418705,(Salvia_miltiorrhiza:0.00170604,Ajuga_reptans:0.23105301):0.00475157):0.00651650):0.01322284,((Asclepias_syriaca:0.03612607,Rhazya_stricta:0.01011975):0.00981395,(Daucus_carota_subsp_sativus:0.02979711,Helianthus_annuus:0.01958808):0.00411095):0.00245179):0.00673840):0.00438620):0.00000012,((Vitis_vinifera:0.00427243,(Nelumbo_nucifera:0.00000031,(Liriodendron_tulipifera:0.00208247,((Spirodela_polyrhiza:0.01292367,(Butomus_umbellatus:0.06865765,(Phoenix_dactylifera:0.02171981,((Aegilops_speltoides:0.00000001,(Triticum_aestivum:0.00000001,Triticum_timopheevii:0.00000001):0.00000001):0.01543267,((Zea_perennis:0.00000001,(Zea_mays_subsp_parviglumis:0.00000001,(Zea_luxurians:0.00000001,Zea_mays_subsp_mays:0.00000001):0.00000001):0.00000001):0.00224323,(Sorghum_bicolor:0.00000001,Tripsacum_dactyloides:0.00224362):0.00000001):0.00557672):0.07675255):0.01704922):0.01537857):0.01703318,(Amborella_trichopoda|atp8:0.02869120,Cycas_taitungensis:0.14188721):0.01168005):0.00000012):0.01511050):0.00648768):0.00211448,(Ricinus_communis:0.01111625,Carica_papaya:0.03314168):0.00183661):0.00000019):0.00540297):0.00634466):0.00600411):0.05118972):0.01282076):0.00000008):0.00000010):0.91224893):0.01422235,(Huperzia_squarrosa:0.13385835,(Sphagnum_palustre:0.07170338,(Atrichum_angustatum:0.03387373,(Tetraphis_pellucida:0.02835681,(Buxbaumia_aphylla:0.03730425,(((Orthotrichum_stellatum:0.00225074,Ulota_hutchinsiae:0.00000013):0.00453031,(Bartramia_pomiformis:0.00222102,(Ptychomnion_cygnisetum:0.01356123,(Hypnum_imponens:0.00223016,(Climacium_americanum:0.00000001,Anomodon_rugelii:0.00000015):0.00000001):0.00449661):0.01136146):0.00000013):0.00453094,(Funaria_hygrometrica:0.00000001,Physcomitrella_patens:0.00000001):0.00677108):0.00944839):0.00828415):0.00447654):0.01972397):0.02080305):0.00714052):0.17971551,(Entransia_fimbriata:2.33893790,Roya_obtusa:0.24231798):0.38904395):0.11036064,(Chaetosphaeridium_globosum:0.37757273,(Mesostigma_viride:2.09320175,Chlorokybus_atmophyticus:0.34937186):1.00691457):0.45885711):0.13686220);
 
 
* AIC MODEL SELECTION : Selection uncertainty
 
Model             -lnL    K      AIC       delta       weight   cumWeight
------------------------------------------------------------------------- 
GTR+I+G     8090.11367   152  16484.227340   0.000000    0.968600   0.968600 
GTR+G       8094.54271   151  16491.085420   6.858080    0.031400   1.000000 
HKY+I+G     8130.23099   148  16556.461980  72.234640   2.00e-016   1.000000 
HKY+G       8133.40962   147  16560.819240  76.591900   2.26e-017   1.000000 
F81+I+G     8187.14242   147  16668.284840  184.057500   1.04e-040   1.000000 
F81+G       8189.71547   146  16671.430940  187.203600   2.16e-041   1.000000 
SYM+I+G     8215.05949   149  16728.118980  243.891640   1.06e-053   1.000000 
SYM+G       8216.87089   148  16729.741780  245.514440   4.71e-054   1.000000 
GTR+I       8215.34663   151  16732.693260  248.465920   1.08e-054   1.000000 
K80+I+G     8227.82339   145  16745.646780  261.419440   1.66e-057   1.000000 
K80+G       8229.49800   144  16746.996000  262.768660   8.45e-058   1.000000 
HKY+I       8257.18648   147  16808.372960  324.145620   3.97e-071   1.000000 
JC+I+G      8264.10222   144  16816.204440  331.977100   7.91e-073   1.000000 
JC+G        8266.51476   143  16819.029520  334.802180   1.93e-073   1.000000 
GTR         8301.69586   150  16903.391720  419.164380   9.24e-092   1.000000 
F81+I       8313.35832   146  16918.716640  434.489300   4.35e-095   1.000000 
HKY         8340.15602   146  16972.312040  488.084700   10.00e-107   1.000000 
SYM+I       8338.90580   148  16973.811600  489.584260   4.72e-107   1.000000 
K80+I       8353.06128   144  16994.122560  509.895220   1.84e-111   1.000000 
JC+I        8379.22270   143  17044.445400  560.218060   2.17e-122   1.000000 
F81         8395.19546   145  17080.390920  596.163580   3.40e-130   1.000000 
SYM         8412.29574   147  17118.591480  634.364140   1.72e-138   1.000000 
K80         8428.52344   143  17143.046880  658.819540   8.42e-144   1.000000 
JC          8460.30812   142  17204.616240  720.388900   3.59e-157   1.000000
-------------------------------------------------------------------------
-lnL:	negative log likelihod
 K:	number of estimated parameters
 AIC:	Akaike Information Criterion
 delta:	AIC difference
 weight:	AIC weight
 cumWeight:	cumulative AIC weight
 
 
* AIC MODEL SELECTION : Confidence interval
 
There are 24 models in the 100% confidence interval: [ GTR+I+G GTR+G HKY+I+G HKY+G F81+I+G F81+G SYM+I+G SYM+G GTR+I K80+I+G K80+G HKY+I JC+I+G JC+G GTR F81+I HKY SYM+I K80+I JC+I F81 SYM K80 JC ] 
 
 
* AIC MODEL SELECTION : Best Model's command line
 
phyml  -i /tmp/jmodeltest9017530242571667615.phy -d nt -n 1 -b 0 --run_id GTR+I+G -m 012345 -f m -v e -c 4 -a e --no_memory_check -o tlr -s SPR
 
 
 
---------------------------------------------------------------
*                                                             *
*                    MODEL AVERAGED PHYLOGENY                 *
*                                                             *
---------------------------------------------------------------
 
Selection criterion: . . . . AIC
Confidence interval: . . . . 1.00
Consensus type:. . . . . . . 50% majority rule
 
 
Using 24 models in the 1.00 confidence interval = GTR+I+G GTR+G HKY+I+G HKY+G F81+I+G F81+G SYM+I+G SYM+G GTR+I K80+I+G K80+G HKY+I JC+I+G JC+G GTR F81+I HKY SYM+I K80+I JC+I F81 SYM K80 JC  
 
Species in order:
 
    1. Chara_vulgaris
    2. Nitella_hyalina
    3. Marchantia_polymorpha
    4. Treubia_lacunosa
    5. Pleurozia_purpurea
    6. Beta_macrocarpa
    7. Beta_vulgaris_subsp_vulgaris
    8. Beta_vulgaris_subsp_maritima
    9. Silene_latifolia
    10. Silene_vulgaris
    11. Batis_maritima
    12. Brassica_juncea
    13. Brassica_oleracea
    14. Raphanus_sativus
    15. Brassica_rapa_subsp_campestris
    16. Brassica_carinata
    17. Lotus_japonicus
    18. Millettia_pinnata
    19. Glycine_max
    20. Vigna_angularis
    21. Vigna_radiata
    22. Malus_x_domestica
    23. Citrullus_lanatus
    24. Cucumis_sativus
    25. Cucurbita_pepo
    26. Vaccinium_macrocarpon
    27. Boea_hygrometrica
    28. Mimulus_guttatus
    29. Salvia_miltiorrhiza
    30. Ajuga_reptans
    31. Asclepias_syriaca
    32. Rhazya_stricta
    33. Daucus_carota_subsp_sativus
    34. Helianthus_annuus
    35. Vitis_vinifera
    36. Nelumbo_nucifera
    37. Liriodendron_tulipifera
    38. Spirodela_polyrhiza
    39. Butomus_umbellatus
    40. Phoenix_dactylifera
    41. Aegilops_speltoides
    42. Triticum_aestivum
    43. Triticum_timopheevii
    44. Zea_perennis
    45. Zea_mays_subsp_parviglumis
    46. Zea_luxurians
    47. Zea_mays_subsp_mays
    48. Sorghum_bicolor
    49. Tripsacum_dactyloides
    50. Amborella_trichopoda|atp8
    51. Cycas_taitungensis
    52. Ricinus_communis
    53. Carica_papaya
    54. Huperzia_squarrosa
    55. Sphagnum_palustre
    56. Atrichum_angustatum
    57. Tetraphis_pellucida
    58. Buxbaumia_aphylla
    59. Orthotrichum_stellatum
    60. Ulota_hutchinsiae
    61. Bartramia_pomiformis
    62. Ptychomnion_cygnisetum
    63. Hypnum_imponens
    64. Climacium_americanum
    65. Anomodon_rugelii
    66. Funaria_hygrometrica
    67. Physcomitrella_patens
    68. Entransia_fimbriata
    69. Roya_obtusa
    70. Chaetosphaeridium_globosum
    71. Mesostigma_viride
    72. Chlorokybus_atmophyticus
 
Bipartitions included in the consensus tree
 
    123456789111111111122222222223333333333444444444455555555556666666666777
             012345678901234567890123456789012345678901234567890123456789012
    ************************************************************************ ( 1.0 )
    --********************************************************************** ( 1.0 )
    --*******************************************************************--- ( 1.0 )
    --*****************************************************************----- ( 1.0 )
    --***************************************************------------------- ( 1.0 )
    --***------------------------------------------------------------------- ( 1.0 )
    ---**------------------------------------------------------------------- ( 1.0 )
    -----************************************************------------------- ( 1.0 )
    ------***********************************************------------------- ( 1.0 )
    -------**********************************************------------------- ( 0.9686 )
    --------*********************************************------------------- ( 1.0 )
    --------**-------------------------------------------------------------- ( 1.0 )
    ----------*******************************************------------------- ( 1.0 )
    ----------******-------------------------------------------------------- ( 1.0 )
    -----------*****-------------------------------------------------------- ( 1.0 )
    ------------****-------------------------------------------------------- ( 1.0 )
    -------------***-------------------------------------------------------- ( 0.9686 )
    --------------**-------------------------------------------------------- ( 0.9686 )
    ----------------*************************************------------------- ( 1.0 )
    ----------------*****--------------------------------------------------- ( 1.0 )
    -----------------****--------------------------------------------------- ( 1.0 )
    ------------------***--------------------------------------------------- ( 1.0 )
    -------------------**--------------------------------------------------- ( 1.0 )
    ---------------------********************************------------------- ( 1.0 )
    ----------------------*******************************------------------- ( 1.0 )
    ----------------------************-------------------------------------- ( 0.9686 )
    ----------------------***----------------------------------------------- ( 1.0 )
    -----------------------**----------------------------------------------- ( 1.0 )
    -------------------------*********-------------------------------------- ( 1.0 )
    --------------------------********-------------------------------------- ( 1.0 )
    --------------------------****------------------------------------------ ( 1.0 )
    ---------------------------***------------------------------------------ ( 1.0 )
    ----------------------------**------------------------------------------ ( 1.0 )
    ------------------------------****-------------------------------------- ( 1.0 )
    ------------------------------**---------------------------------------- ( 1.0 )
    --------------------------------**-------------------------------------- ( 1.0 )
    ----------------------------------*******************------------------- ( 0.9686 )
    ----------------------------------*****************--------------------- ( 0.9686 )
    -----------------------------------****************--------------------- ( 1.0 )
    ------------------------------------***************--------------------- ( 1.0 )
    -------------------------------------**************--------------------- ( 1.0 )
    -------------------------------------************----------------------- ( 1.0 )
    --------------------------------------***********----------------------- ( 1.0 )
    ---------------------------------------**********----------------------- ( 1.0 )
    ----------------------------------------*********----------------------- ( 1.0 )
    ----------------------------------------***----------------------------- ( 1.0 )
    -----------------------------------------**----------------------------- ( 0.9686 )
    -------------------------------------------******----------------------- ( 1.0 )
    -------------------------------------------****------------------------- ( 1.0 )
    --------------------------------------------***------------------------- ( 0.9686 )
    ---------------------------------------------**------------------------- ( 0.9686 )
    -----------------------------------------------**----------------------- ( 1.0 )
    -------------------------------------------------**--------------------- ( 1.0 )
    ---------------------------------------------------**------------------- ( 1.0 )
    -----------------------------------------------------**************----- ( 1.0 )
    ------------------------------------------------------*************----- ( 1.0 )
    -------------------------------------------------------************----- ( 1.0 )
    --------------------------------------------------------***********----- ( 1.0 )
    ---------------------------------------------------------**********----- ( 1.0 )
    ----------------------------------------------------------*********----- ( 1.0 )
    ----------------------------------------------------------*******------- ( 1.0 )
    ----------------------------------------------------------**------------ ( 1.0 )
    ------------------------------------------------------------*****------- ( 0.9686 )
    -------------------------------------------------------------****------- ( 1.0 )
    --------------------------------------------------------------***------- ( 1.0 )
    ---------------------------------------------------------------**------- ( 1.0 )
    -----------------------------------------------------------------**----- ( 1.0 )
    -------------------------------------------------------------------**--- ( 1.0 )
    ---------------------------------------------------------------------*** ( 1.0 )
    ----------------------------------------------------------------------** ( 1.0 )

 
                     +--72 Chlorokybus_atmophyticus
         +---------139
         |           +------------------------71 Mesostigma_viride
    +--140
    |    +--70 Chaetosphaeridium_globosum
+-141
|   |                                   +--69 Physcomitrella_patens
|   |                               +-130
|   |                               |   +--68 Funaria_hygrometrica
|   |                           +-131
|   |                           |   |                   +--67 Anomodon_rugelii
|   |                           |   |               +-125
|   |                           |   |               |   +--66 Climacium_americanum
|   |                           |   |           +-126
|   |                           |   |           |   +--65 Hypnum_imponens
|   |                           |   |       +-127
|   |                           |   |       |   +--64 Ptychomnion_cygnisetum
|   |                           |   |   +-128
|   |                           |   |   |   +--63 Bartramia_pomiformis
|   |                           |   +-129
|   |                           |       |   +--62 Ulota_hutchinsiae
|   |                           |       +-124
|   |                           |           +--61 Orthotrichum_stellatum
|   |                       +-132
|   |                       |   +--60 Buxbaumia_aphylla
|   |                   +-133
|   |                   |   +--59 Tetraphis_pellucida
|   |               +-134
|   |               |   +--58 Atrichum_angustatum
|   |           +-135
|   |           |   +--57 Sphagnum_palustre
|   |       +-136
|   |       |   +--56 Huperzia_squarrosa
|   |   +-137
|   |   |   |           +--55 Pleurozia_purpurea
|   |   |   |       +-121
|   |   |   |       |   +--54 Treubia_lacunosa
|   |   |   |   +-122
|   |   |   |   |   +--53 Marchantia_polymorpha
|   |   |   +-123
|   |   |       |                          +--52 Silene_vulgaris
|   |   |       |                      +-116
|   |   |       |                      |   +--51 Silene_latifolia
|   |   |       |                  +-117
|   |   |       |                  |   |                       +--50 Brassica_carinata
|   |   |       |                  |   |                   +-110
|   |   |       |                  |   |                   |   +--49 Brassica_rapa_subsp_campestris
|   |   |       |                  |   |               +-111
|   |   |       |                  |   |               |   +--48 Raphanus_sativus
|   |   |       |                  |   |           +-112
|   |   |       |                  |   |           |   +--47 Brassica_oleracea
|   |   |       |                  |   |       +-113
|   |   |       |                  |   |       |   +--46 Brassica_juncea
|   |   |       |                  |   |   +-114
|   |   |       |                  |   |   |   +--45 Batis_maritima
|   |   |       |                  |   +-115
|   |   |       |                  |       |                   +--44 Vigna_radiata
|   |   |       |                  |       |               +-105
|   |   |       |                  |       |               |   +--43 Vigna_angularis
|   |   |       |                  |       |           +-106
|   |   |       |                  |       |           |   +--42 Glycine_max
|   |   |       |                  |       |       +-107
|   |   |       |                  |       |       |   +--41 Millettia_pinnata
|   |   |       |                  |       |   +-108
|   |   |       |                  |       |   |   +--40 Lotus_japonicus
|   |   |       |                  |       +-109
|   |   |       |                  |           |                   +--39 Cucurbita_pepo
|   |   |       |                  |           |               +-100
|   |   |       |                  |           |               |   +--38 Cucumis_sativus
|   |   |       |                  |           |           +-101
|   |   |       |                  |           |           |   +--37 Citrullus_lanatus
|   |   |       |                  |           |       +-102
|   |   |       |                  |           |       |   |               +--36 Helianthus_annuus
|   |   |       |                  |           |       |   |           +--96
|   |   |       |                  |           |       |   |           |   +--35 Daucus_carota_subsp_sativus
|   |   |       |                  |           |       |   |       +--97
|   |   |       |                  |           |       |   |       |   |   +--34 Rhazya_stricta
|   |   |       |                  |           |       |   |       |   +--95
|   |   |       |                  |           |       |   |       |       +--33 Asclepias_syriaca
|   |   |       |                  |           |       |   |   +--98
|   |   |       |                  |           |       |   |   |   |           +--32 Ajuga_reptans
|   |   |       |                  |           |       |   |   |   |       +--92
|   |   |       |                  |           |       |   |   |   |       |   +--31 Salvia_miltiorrhiza
|   |   |       |                  |           |       |   |   |   |   +--93
|   |   |       |                  |           |       |   |   |   |   |   +--30 Mimulus_guttatus
|   |   |       |                  |           |       |   |   |   +--94
|   |   |       |                  |           |       |   |   |       +--29 Boea_hygrometrica
|   |   |       |                  |           |       |   +--99
|   |   |       |                  |           |       |       +--28 Vaccinium_macrocarpon
|   |   |       |                  |           |   +-103
|   |   |       |                  |           |   |   |                       +--27 Cycas_taitungensis
|   |   |       |                  |           |   |   |                   +--86
|   |   |       |                  |           |   |   |                   |   +--26 Amborella_trichopoda|atp8
|   |   |       |                  |           |   |   |               +--87
|   |   |       |                  |           |   |   |               |   |                       +--25 Triticum_timopheevii
|   |   |       |                  |           |   |   |               |   |                   +--80
|   |   |       |                  |           |   |   |               |   |                   |   +--24 Triticum_aestivum
|   |   |       |                  |           |   |   |               |   |               +--81
|   |   |       |                  |           |   |   |               |   |               |   +--23 Aegilops_speltoides
|   |   |       |                  |           |   |   |               |   |           +--82
|   |   |       |                  |           |   |   |               |   |           |   |       +--22 Tripsacum_dactyloides
|   |   |       |                  |           |   |   |               |   |           |   |   +--78
|   |   |       |                  |           |   |   |               |   |           |   |   |   +--21 Sorghum_bicolor
|   |   |       |                  |           |   |   |               |   |           |   +--79
|   |   |       |                  |           |   |   |               |   |           |       |           +--20 Zea_mays_subsp_mays
|   |   |       |                  |           |   |   |               |   |           |       |       +--75
|   |   |       |                  |           |   |   |               |   |           |       |       |   +--19 Zea_luxurians
|   |   |       |                  |           |   |   |               |   |           |       |   +--76
|   |   |       |                  |           |   |   |               |   |           |       |   |   +--18 Zea_mays_subsp_parviglumis
|   |   |       |                  |           |   |   |               |   |           |       +--77
|   |   |       |                  |           |   |   |               |   |           |           +--17 Zea_perennis
|   |   |       |                  |           |   |   |               |   |       +--83
|   |   |       |                  |           |   |   |               |   |       |   +--16 Phoenix_dactylifera
|   |   |       |                  |           |   |   |               |   |   +--84
|   |   |       |                  |           |   |   |               |   |   |   +--15 Butomus_umbellatus
|   |   |       |                  |           |   |   |               |   +--85
|   |   |       |                  |           |   |   |               |       +--14 Spirodela_polyrhiza
|   |   |       |                  |           |   |   |           +--88
|   |   |       |                  |           |   |   |           |   +--13 Liriodendron_tulipifera
|   |   |       |                  |           |   |   |       +--89
|   |   |       |                  |           |   |   |       |   +--12 Nelumbo_nucifera
|   |   |       |                  |           |   |   |   +--90
|   |   |       |                  |           |   |   |   |   +--11 Vitis_vinifera
|   |   |       |                  |           |   |   +--91
|   |   |       |                  |           |   |       |   +--10 Carica_papaya
|   |   |       |                  |           |   |       +--74
|   |   |       |                  |           |   |           +---9 Ricinus_communis
|   |   |       |                  |           +-104
|   |   |       |                  |               +---8 Malus_x_domestica
|   |   |       |              +-118
|   |   |       |              |   +---7 Beta_vulgaris_subsp_maritima
|   |   |       |          +-119
|   |   |       |          |   +---6 Beta_vulgaris_subsp_vulgaris
|   |   |       +--------120
|   |   |                  +---5 Beta_macrocarpa
|   +-138
|       |   +---4 Roya_obtusa
|       +--73
|           +----------------------------3 Entransia_fimbriata
|
+---2 Nitella_hyalina
|
+---1 Chara_vulgaris

 
(Chara_vulgaris:0.0000000100,Nitella_hyalina:0.0023480400,(((Entransia_fimbriata:2.3389379000,Roya_obtusa:0.2423179800):1.0000:0.3890439500,(((Beta_macrocarpa:0.0000000100,(Beta_vulgaris_subsp_vulgaris:0.0000000100,(Beta_vulgaris_subsp_maritima:0.0000000300,((((Malus_x_domestica:0.0074768200,(((Ricinus_communis:0.0111162500,Carica_papaya:0.0331416800):1.0000:0.0018366100,(Vitis_vinifera:0.0042724300,(Nelumbo_nucifera:0.0000003100,(Liriodendron_tulipifera:0.0020824700,((Spirodela_polyrhiza:0.0129236700,(Butomus_umbellatus:0.0686576500,(Phoenix_dactylifera:0.0217198100,(((Zea_perennis:0.0000000100,(Zea_mays_subsp_parviglumis:0.0000000100,(Zea_luxurians:0.0000000100,Zea_mays_subsp_mays:0.0000000100):0.9686:0.0000000100):0.9686:0.0000000100):1.0000:0.0022432300,(Sorghum_bicolor:0.0000000100,Tripsacum_dactyloides:0.0022436200):1.0000:0.0000000100):1.0000:0.0055767200,(Aegilops_speltoides:0.0000000100,(Triticum_aestivum:0.0000000100,Triticum_timopheevii:0.0000000100):0.9686:0.0000000100):1.0000:0.0154326700):1.0000:0.0767525500):1.0000:0.0170492200):1.0000:0.0153785700):1.0000:0.0170331800,(Amborella_trichopoda|atp8:0.0286912000,Cycas_taitungensis:0.1418872100):1.0000:0.0116800500):1.0000:0.0000001200):1.0000:0.0151105000):1.0000:0.0064876800):0.9686:0.0021144800):0.9686:0.0000001900,((Vaccinium_macrocarpon:0.0129840200,((Boea_hygrometrica:0.0086698000,(Mimulus_guttatus:0.0041870500,(Salvia_miltiorrhiza:0.0017060400,Ajuga_reptans:0.2310530100):1.0000:0.0047515700):1.0000:0.0065165000):1.0000:0.0132228400,((Asclepias_syriaca:0.0361260700,Rhazya_stricta:0.0101197500):1.0000:0.0098139500,(Daucus_carota_subsp_sativus:0.0297971100,Helianthus_annuus:0.0195880800):1.0000:0.0041109500):1.0000:0.0024517900):1.0000:0.0067384000):1.0000:0.0043862000,(Citrullus_lanatus:0.0023395600,(Cucumis_sativus:0.0246288000,Cucurbita_pepo:0.0083095400):1.0000:0.0065068800):1.0000:0.0238015100):0.9686:0.0000001200):1.0000:0.0054029700):1.0000:0.0063446600,(Lotus_japonicus:0.0048436600,(Millettia_pinnata:0.0042993300,(Glycine_max:0.0108136800,(Vigna_angularis:0.0022045800,Vigna_radiata:0.0041331600):1.0000:0.0159751600):1.0000:0.0023018500):1.0000:0.0039257700):1.0000:0.0328742000):1.0000:0.0060041100,(Batis_maritima:0.0219065600,(Brassica_juncea:0.0000000100,(Brassica_oleracea:0.0000000100,(Raphanus_sativus:0.0043851800,(Brassica_rapa_subsp_campestris:0.0000000100,Brassica_carinata:0.0000000700):0.9686:0.0000000700):0.9686:0.0000001100):1.0000:0.0000001100):1.0000:0.1143858800):1.0000:0.0202864900):1.0000:0.0511897200,(Silene_latifolia:0.0021051000,Silene_vulgaris:0.0196582000):1.0000:0.0486460300):1.0000:0.0128207600):0.9686:0.0000000800):1.0000:0.0000001000):1.0000:0.9122489300,(Marchantia_polymorpha:0.0020435100,(Treubia_lacunosa:0.0463135900,Pleurozia_purpurea:0.0107046500):1.0000:0.0070294700):1.0000:0.0830695300):1.0000:0.0142223500,(Huperzia_squarrosa:0.1338583500,(Sphagnum_palustre:0.0717033800,(Atrichum_angustatum:0.0338737300,(Tetraphis_pellucida:0.0283568100,(Buxbaumia_aphylla:0.0373042500,(((Orthotrichum_stellatum:0.0022507400,Ulota_hutchinsiae:0.0000001300):1.0000:0.0045303100,(Bartramia_pomiformis:0.0022210200,(Ptychomnion_cygnisetum:0.0135612300,(Hypnum_imponens:0.0022301600,(Climacium_americanum:0.0000000100,Anomodon_rugelii:0.0000001500):1.0000:0.0000000100):1.0000:0.0044966100):1.0000:0.0113614600):0.9686:0.0000001300):1.0000:0.0045309400,(Funaria_hygrometrica:0.0000000100,Physcomitrella_patens:0.0000000100):1.0000:0.0067710800):1.0000:0.0094483900):1.0000:0.0082841500):1.0000:0.0044765400):1.0000:0.0197239700):1.0000:0.0208030500):1.0000:0.0071405200):1.0000:0.1797155100):1.0000:0.1103606400,(Chaetosphaeridium_globosum:0.3775727300,(Mesostigma_viride:2.0932017500,Chlorokybus_atmophyticus:0.3493718600):1.0000:1.0069145700):1.0000:0.4588571100):1.0000:0.1368622000);
 
Note: this tree is unrooted. Branch lengths are the expected number of substitutions per site. Labels next to parentheses represent phylogenetic uncertainty due to model selection (see documentation)


---------------------------------------------------------------
*                                                             *
*             BAYESIAN INFORMATION CRITERION (BIC)            *
*                                                             *
---------------------------------------------------------------
 
 Sample size: 462.0
 
 Model selected: 
   Model = GTR+I+G
   partition = 012345
   -lnL = 8090.1137
   K = 152
   freqA = 0.3414 
   freqC = 0.1716 
   freqG = 0.1634 
   freqT = 0.3236 
   R(a) [AC] =  1.4487
   R(b) [AG] =  2.2270
   R(c) [AT] =  0.4699
   R(d) [CG] =  1.3823
   R(e) [CT] =  1.6783
   R(f) [GT] =  1.0000
   p-inv = 0.0440
   gamma shape = 1.3510 
 
Tree for the best BIC model = (Chara_vulgaris:0.00000001,Nitella_hyalina:0.00234804,(((((Marchantia_polymorpha:0.00204351,(Treubia_lacunosa:0.04631359,Pleurozia_purpurea:0.01070465):0.00702947):0.08306953,(Beta_macrocarpa:0.00000001,(Beta_vulgaris_subsp_vulgaris:0.00000001,(Beta_vulgaris_subsp_maritima:0.00000003,((Silene_latifolia:0.00210510,Silene_vulgaris:0.01965820):0.04864603,((Batis_maritima:0.02190656,(Brassica_juncea:0.00000001,(Brassica_oleracea:0.00000001,(Raphanus_sativus:0.00438518,(Brassica_rapa_subsp_campestris:0.00000001,Brassica_carinata:0.00000007):0.00000007):0.00000011):0.00000011):0.11438588):0.02028649,((Lotus_japonicus:0.00484366,(Millettia_pinnata:0.00429933,(Glycine_max:0.01081368,(Vigna_angularis:0.00220458,Vigna_radiata:0.00413316):0.01597516):0.00230185):0.00392577):0.03287420,(Malus_x_domestica:0.00747682,(((Citrullus_lanatus:0.00233956,(Cucumis_sativus:0.02462880,Cucurbita_pepo:0.00830954):0.00650688):0.02380151,(Vaccinium_macrocarpon:0.01298402,((Boea_hygrometrica:0.00866980,(Mimulus_guttatus:0.00418705,(Salvia_miltiorrhiza:0.00170604,Ajuga_reptans:0.23105301):0.00475157):0.00651650):0.01322284,((Asclepias_syriaca:0.03612607,Rhazya_stricta:0.01011975):0.00981395,(Daucus_carota_subsp_sativus:0.02979711,Helianthus_annuus:0.01958808):0.00411095):0.00245179):0.00673840):0.00438620):0.00000012,((Vitis_vinifera:0.00427243,(Nelumbo_nucifera:0.00000031,(Liriodendron_tulipifera:0.00208247,((Spirodela_polyrhiza:0.01292367,(Butomus_umbellatus:0.06865765,(Phoenix_dactylifera:0.02171981,((Aegilops_speltoides:0.00000001,(Triticum_aestivum:0.00000001,Triticum_timopheevii:0.00000001):0.00000001):0.01543267,((Zea_perennis:0.00000001,(Zea_mays_subsp_parviglumis:0.00000001,(Zea_luxurians:0.00000001,Zea_mays_subsp_mays:0.00000001):0.00000001):0.00000001):0.00224323,(Sorghum_bicolor:0.00000001,Tripsacum_dactyloides:0.00224362):0.00000001):0.00557672):0.07675255):0.01704922):0.01537857):0.01703318,(Amborella_trichopoda|atp8:0.02869120,Cycas_taitungensis:0.14188721):0.01168005):0.00000012):0.01511050):0.00648768):0.00211448,(Ricinus_communis:0.01111625,Carica_papaya:0.03314168):0.00183661):0.00000019):0.00540297):0.00634466):0.00600411):0.05118972):0.01282076):0.00000008):0.00000010):0.91224893):0.01422235,(Huperzia_squarrosa:0.13385835,(Sphagnum_palustre:0.07170338,(Atrichum_angustatum:0.03387373,(Tetraphis_pellucida:0.02835681,(Buxbaumia_aphylla:0.03730425,(((Orthotrichum_stellatum:0.00225074,Ulota_hutchinsiae:0.00000013):0.00453031,(Bartramia_pomiformis:0.00222102,(Ptychomnion_cygnisetum:0.01356123,(Hypnum_imponens:0.00223016,(Climacium_americanum:0.00000001,Anomodon_rugelii:0.00000015):0.00000001):0.00449661):0.01136146):0.00000013):0.00453094,(Funaria_hygrometrica:0.00000001,Physcomitrella_patens:0.00000001):0.00677108):0.00944839):0.00828415):0.00447654):0.01972397):0.02080305):0.00714052):0.17971551,(Entransia_fimbriata:2.33893790,Roya_obtusa:0.24231798):0.38904395):0.11036064,(Chaetosphaeridium_globosum:0.37757273,(Mesostigma_viride:2.09320175,Chlorokybus_atmophyticus:0.34937186):1.00691457):0.45885711):0.13686220);
 
 
* BIC MODEL SELECTION : Selection uncertainty
 
Model             -lnL    K      BIC       delta       weight   cumWeight
------------------------------------------------------------------------- 
GTR+I+G     8090.11367   152  17112.833203   0.000000    0.795964   0.795964 
GTR+G       8094.54271   151  17115.555719   2.722515    0.204036   1.000000 
HKY+I+G     8130.23099   148  17168.525584  55.692380   6.42e-013   1.000000 
HKY+G       8133.40962   147  17168.747279  55.914076   5.75e-013   1.000000 
F81+G       8189.71547   146  17275.223414  162.390211   4.35e-036   1.000000 
F81+I+G     8187.14242   147  17276.212879  163.379676   2.65e-036   1.000000 
SYM+G       8216.87089   148  17341.805384  228.972180   1.51e-050   1.000000 
K80+G       8229.49800   144  17342.517344  229.684141   1.06e-050   1.000000 
SYM+I+G     8215.05949   149  17344.318149  231.484945   4.31e-051   1.000000 
K80+I+G     8227.82339   145  17345.303689  232.470486   2.63e-051   1.000000 
GTR+I       8215.34663   151  17357.163559  244.330355   7.00e-054   1.000000 
JC+G        8266.51476   143  17410.415299  297.582096   1.91e-065   1.000000 
JC+I+G      8264.10222   144  17411.725784  298.892581   9.94e-066   1.000000 
HKY+I       8257.18648   147  17416.300999  303.467796   1.01e-066   1.000000 
F81+I       8313.35832   146  17522.509114  409.675911   8.73e-090   1.000000 
GTR         8301.69586   150  17523.726454  410.893250   4.75e-090   1.000000 
HKY         8340.15602   146  17576.104514  463.271311   2.01e-101   1.000000 
SYM+I       8338.90580   148  17585.875204  473.042000   1.52e-103   1.000000 
K80+I       8353.06128   144  17589.643904  476.810701   2.31e-104   1.000000 
JC+I        8379.22270   143  17635.831179  522.997976   2.15e-114   1.000000 
F81         8395.19546   145  17680.047829  567.214626   5.39e-124   1.000000 
SYM         8412.29574   147  17726.519519  613.686316   4.37e-134   1.000000 
K80         8428.52344   143  17734.432659  621.599456   8.36e-136   1.000000 
JC          8460.30812   142  17791.866455  679.033251   2.82e-148   1.000000
-------------------------------------------------------------------------
-lnL:	negative log likelihod
K:	number of estimated parameters
BIC:	Bayesian Information Criterion
delta:	BIC difference
weight:	BIC weight
cumWeight:	cumulative BIC weight
 
 
* BIC MODEL SELECTION : Confidence interval
 
There are 24 models in the 100% confidence interval: [ GTR+I+G GTR+G HKY+I+G HKY+G F81+G F81+I+G SYM+G K80+G SYM+I+G K80+I+G GTR+I JC+G JC+I+G HKY+I F81+I GTR HKY SYM+I K80+I JC+I F81 SYM K80 JC ] 
 
 
* BIC MODEL SELECTION : Best Model's command line
 
phyml  -i /tmp/jmodeltest9017530242571667615.phy -d nt -n 1 -b 0 --run_id GTR+I+G -m 012345 -f m -v e -c 4 -a e --no_memory_check -o tlr -s SPR
 
 
 
---------------------------------------------------------------
*                                                             *
*                    MODEL AVERAGED PHYLOGENY                 *
*                                                             *
---------------------------------------------------------------
 
Selection criterion: . . . . BIC
Confidence interval: . . . . 1.00
Consensus type:. . . . . . . 50% majority rule
 
 
Using 24 models in the 1.00 confidence interval = GTR+I+G GTR+G HKY+I+G HKY+G F81+G F81+I+G SYM+G K80+G SYM+I+G K80+I+G GTR+I JC+G JC+I+G HKY+I F81+I GTR HKY SYM+I K80+I JC+I F81 SYM K80 JC  
 
Species in order:
 
    1. Chara_vulgaris
    2. Nitella_hyalina
    3. Marchantia_polymorpha
    4. Treubia_lacunosa
    5. Pleurozia_purpurea
    6. Beta_macrocarpa
    7. Beta_vulgaris_subsp_vulgaris
    8. Beta_vulgaris_subsp_maritima
    9. Silene_latifolia
    10. Silene_vulgaris
    11. Batis_maritima
    12. Brassica_juncea
    13. Brassica_oleracea
    14. Raphanus_sativus
    15. Brassica_rapa_subsp_campestris
    16. Brassica_carinata
    17. Lotus_japonicus
    18. Millettia_pinnata
    19. Glycine_max
    20. Vigna_angularis
    21. Vigna_radiata
    22. Malus_x_domestica
    23. Citrullus_lanatus
    24. Cucumis_sativus
    25. Cucurbita_pepo
    26. Vaccinium_macrocarpon
    27. Boea_hygrometrica
    28. Mimulus_guttatus
    29. Salvia_miltiorrhiza
    30. Ajuga_reptans
    31. Asclepias_syriaca
    32. Rhazya_stricta
    33. Daucus_carota_subsp_sativus
    34. Helianthus_annuus
    35. Vitis_vinifera
    36. Nelumbo_nucifera
    37. Liriodendron_tulipifera
    38. Spirodela_polyrhiza
    39. Butomus_umbellatus
    40. Phoenix_dactylifera
    41. Aegilops_speltoides
    42. Triticum_aestivum
    43. Triticum_timopheevii
    44. Zea_perennis
    45. Zea_mays_subsp_parviglumis
    46. Zea_luxurians
    47. Zea_mays_subsp_mays
    48. Sorghum_bicolor
    49. Tripsacum_dactyloides
    50. Amborella_trichopoda|atp8
    51. Cycas_taitungensis
    52. Ricinus_communis
    53. Carica_papaya
    54. Huperzia_squarrosa
    55. Sphagnum_palustre
    56. Atrichum_angustatum
    57. Tetraphis_pellucida
    58. Buxbaumia_aphylla
    59. Orthotrichum_stellatum
    60. Ulota_hutchinsiae
    61. Bartramia_pomiformis
    62. Ptychomnion_cygnisetum
    63. Hypnum_imponens
    64. Climacium_americanum
    65. Anomodon_rugelii
    66. Funaria_hygrometrica
    67. Physcomitrella_patens
    68. Entransia_fimbriata
    69. Roya_obtusa
    70. Chaetosphaeridium_globosum
    71. Mesostigma_viride
    72. Chlorokybus_atmophyticus
 
Bipartitions included in the consensus tree
 
    123456789111111111122222222223333333333444444444455555555556666666666777
             012345678901234567890123456789012345678901234567890123456789012
    ************************************************************************ ( 1.0 )
    --********************************************************************** ( 1.0 )
    --*******************************************************************--- ( 1.0 )
    --*****************************************************************----- ( 1.0 )
    --***************************************************------------------- ( 1.0 )
    --***------------------------------------------------------------------- ( 1.0 )
    ---**------------------------------------------------------------------- ( 1.0 )
    -----************************************************------------------- ( 1.0 )
    ------***********************************************------------------- ( 1.0 )
    -------**********************************************------------------- ( 0.79597 )
    --------*********************************************------------------- ( 1.0 )
    --------**-------------------------------------------------------------- ( 1.0 )
    ----------*******************************************------------------- ( 1.0 )
    ----------******-------------------------------------------------------- ( 1.0 )
    -----------*****-------------------------------------------------------- ( 1.0 )
    ------------****-------------------------------------------------------- ( 1.0 )
    -------------***-------------------------------------------------------- ( 0.79597 )
    --------------**-------------------------------------------------------- ( 0.79597 )
    ----------------*************************************------------------- ( 1.0 )
    ----------------*****--------------------------------------------------- ( 1.0 )
    -----------------****--------------------------------------------------- ( 1.0 )
    ------------------***--------------------------------------------------- ( 1.0 )
    -------------------**--------------------------------------------------- ( 1.0 )
    ---------------------********************************------------------- ( 1.0 )
    ----------------------*******************************------------------- ( 1.0 )
    ----------------------************-------------------------------------- ( 0.79597 )
    ----------------------***----------------------------------------------- ( 1.0 )
    -----------------------**----------------------------------------------- ( 1.0 )
    -------------------------*********-------------------------------------- ( 1.0 )
    --------------------------********-------------------------------------- ( 1.0 )
    --------------------------****------------------------------------------ ( 1.0 )
    ---------------------------***------------------------------------------ ( 1.0 )
    ----------------------------**------------------------------------------ ( 1.0 )
    ------------------------------****-------------------------------------- ( 1.0 )
    ------------------------------**---------------------------------------- ( 1.0 )
    --------------------------------**-------------------------------------- ( 1.0 )
    ----------------------------------*******************------------------- ( 0.79597 )
    ----------------------------------*****************--------------------- ( 0.79597 )
    -----------------------------------****************--------------------- ( 1.0 )
    ------------------------------------***************--------------------- ( 1.0 )
    -------------------------------------**************--------------------- ( 1.0 )
    -------------------------------------************----------------------- ( 1.0 )
    --------------------------------------***********----------------------- ( 1.0 )
    ---------------------------------------**********----------------------- ( 1.0 )
    ----------------------------------------*********----------------------- ( 1.0 )
    ----------------------------------------***----------------------------- ( 1.0 )
    -----------------------------------------**----------------------------- ( 0.79597 )
    -------------------------------------------******----------------------- ( 1.0 )
    -------------------------------------------****------------------------- ( 1.0 )
    --------------------------------------------***------------------------- ( 0.79597 )
    ---------------------------------------------**------------------------- ( 0.79597 )
    -----------------------------------------------**----------------------- ( 1.0 )
    -------------------------------------------------**--------------------- ( 1.0 )
    ---------------------------------------------------**------------------- ( 1.0 )
    -----------------------------------------------------**************----- ( 1.0 )
    ------------------------------------------------------*************----- ( 1.0 )
    -------------------------------------------------------************----- ( 1.0 )
    --------------------------------------------------------***********----- ( 1.0 )
    ---------------------------------------------------------**********----- ( 1.0 )
    ----------------------------------------------------------*********----- ( 1.0 )
    ----------------------------------------------------------*******------- ( 1.0 )
    ----------------------------------------------------------**------------ ( 1.0 )
    ------------------------------------------------------------*****------- ( 0.79597 )
    -------------------------------------------------------------****------- ( 1.0 )
    --------------------------------------------------------------***------- ( 1.0 )
    ---------------------------------------------------------------**------- ( 1.0 )
    -----------------------------------------------------------------**----- ( 1.0 )
    -------------------------------------------------------------------**--- ( 1.0 )
    ---------------------------------------------------------------------*** ( 1.0 )
    ----------------------------------------------------------------------** ( 1.0 )

 
                     +--72 Chlorokybus_atmophyticus
         +---------139
         |           +------------------------71 Mesostigma_viride
    +--140
    |    +--70 Chaetosphaeridium_globosum
+-141
|   |                                   +--69 Physcomitrella_patens
|   |                               +-130
|   |                               |   +--68 Funaria_hygrometrica
|   |                           +-131
|   |                           |   |                   +--67 Anomodon_rugelii
|   |                           |   |               +-125
|   |                           |   |               |   +--66 Climacium_americanum
|   |                           |   |           +-126
|   |                           |   |           |   +--65 Hypnum_imponens
|   |                           |   |       +-127
|   |                           |   |       |   +--64 Ptychomnion_cygnisetum
|   |                           |   |   +-128
|   |                           |   |   |   +--63 Bartramia_pomiformis
|   |                           |   +-129
|   |                           |       |   +--62 Ulota_hutchinsiae
|   |                           |       +-124
|   |                           |           +--61 Orthotrichum_stellatum
|   |                       +-132
|   |                       |   +--60 Buxbaumia_aphylla
|   |                   +-133
|   |                   |   +--59 Tetraphis_pellucida
|   |               +-134
|   |               |   +--58 Atrichum_angustatum
|   |           +-135
|   |           |   +--57 Sphagnum_palustre
|   |       +-136
|   |       |   +--56 Huperzia_squarrosa
|   |   +-137
|   |   |   |           +--55 Pleurozia_purpurea
|   |   |   |       +-121
|   |   |   |       |   +--54 Treubia_lacunosa
|   |   |   |   +-122
|   |   |   |   |   +--53 Marchantia_polymorpha
|   |   |   +-123
|   |   |       |                          +--52 Silene_vulgaris
|   |   |       |                      +-116
|   |   |       |                      |   +--51 Silene_latifolia
|   |   |       |                  +-117
|   |   |       |                  |   |                       +--50 Brassica_carinata
|   |   |       |                  |   |                   +-110
|   |   |       |                  |   |                   |   +--49 Brassica_rapa_subsp_campestris
|   |   |       |                  |   |               +-111
|   |   |       |                  |   |               |   +--48 Raphanus_sativus
|   |   |       |                  |   |           +-112
|   |   |       |                  |   |           |   +--47 Brassica_oleracea
|   |   |       |                  |   |       +-113
|   |   |       |                  |   |       |   +--46 Brassica_juncea
|   |   |       |                  |   |   +-114
|   |   |       |                  |   |   |   +--45 Batis_maritima
|   |   |       |                  |   +-115
|   |   |       |                  |       |                       +--44 Cucurbita_pepo
|   |   |       |                  |       |                   +-104
|   |   |       |                  |       |                   |   +--43 Cucumis_sativus
|   |   |       |                  |       |               +-105
|   |   |       |                  |       |               |   +--42 Citrullus_lanatus
|   |   |       |                  |       |           +-106
|   |   |       |                  |       |           |   |               +--41 Helianthus_annuus
|   |   |       |                  |       |           |   |           +-100
|   |   |       |                  |       |           |   |           |   +--40 Daucus_carota_subsp_sativus
|   |   |       |                  |       |           |   |       +-101
|   |   |       |                  |       |           |   |       |   |   +--39 Rhazya_stricta
|   |   |       |                  |       |           |   |       |   +--99
|   |   |       |                  |       |           |   |       |       +--38 Asclepias_syriaca
|   |   |       |                  |       |           |   |   +-102
|   |   |       |                  |       |           |   |   |   |           +--37 Ajuga_reptans
|   |   |       |                  |       |           |   |   |   |       +--96
|   |   |       |                  |       |           |   |   |   |       |   +--36 Salvia_miltiorrhiza
|   |   |       |                  |       |           |   |   |   |   +--97
|   |   |       |                  |       |           |   |   |   |   |   +--35 Mimulus_guttatus
|   |   |       |                  |       |           |   |   |   +--98
|   |   |       |                  |       |           |   |   |       +--34 Boea_hygrometrica
|   |   |       |                  |       |           |   +-103
|   |   |       |                  |       |           |       +--33 Vaccinium_macrocarpon
|   |   |       |                  |       |       +-107
|   |   |       |                  |       |       |   |                       +--32 Cycas_taitungensis
|   |   |       |                  |       |       |   |                   +--90
|   |   |       |                  |       |       |   |                   |   +--31 Amborella_trichopoda|atp8
|   |   |       |                  |       |       |   |               +--91
|   |   |       |                  |       |       |   |               |   |                       +--30 Triticum_timopheevii
|   |   |       |                  |       |       |   |               |   |                   +--84
|   |   |       |                  |       |       |   |               |   |                   |   +--29 Triticum_aestivum
|   |   |       |                  |       |       |   |               |   |               +--85
|   |   |       |                  |       |       |   |               |   |               |   +--28 Aegilops_speltoides
|   |   |       |                  |       |       |   |               |   |           +--86
|   |   |       |                  |       |       |   |               |   |           |   |       +--27 Tripsacum_dactyloides
|   |   |       |                  |       |       |   |               |   |           |   |   +--82
|   |   |       |                  |       |       |   |               |   |           |   |   |   +--26 Sorghum_bicolor
|   |   |       |                  |       |       |   |               |   |           |   +--83
|   |   |       |                  |       |       |   |               |   |           |       |           +--25 Zea_mays_subsp_mays
|   |   |       |                  |       |       |   |               |   |           |       |       +--79
|   |   |       |                  |       |       |   |               |   |           |       |       |   +--24 Zea_luxurians
|   |   |       |                  |       |       |   |               |   |           |       |   +--80
|   |   |       |                  |       |       |   |               |   |           |       |   |   +--23 Zea_mays_subsp_parviglumis
|   |   |       |                  |       |       |   |               |   |           |       +--81
|   |   |       |                  |       |       |   |               |   |           |           +--22 Zea_perennis
|   |   |       |                  |       |       |   |               |   |       +--87
|   |   |       |                  |       |       |   |               |   |       |   +--21 Phoenix_dactylifera
|   |   |       |                  |       |       |   |               |   |   +--88
|   |   |       |                  |       |       |   |               |   |   |   +--20 Butomus_umbellatus
|   |   |       |                  |       |       |   |               |   +--89
|   |   |       |                  |       |       |   |               |       +--19 Spirodela_polyrhiza
|   |   |       |                  |       |       |   |           +--92
|   |   |       |                  |       |       |   |           |   +--18 Liriodendron_tulipifera
|   |   |       |                  |       |       |   |       +--93
|   |   |       |                  |       |       |   |       |   +--17 Nelumbo_nucifera
|   |   |       |                  |       |       |   |   +--94
|   |   |       |                  |       |       |   |   |   +--16 Vitis_vinifera
|   |   |       |                  |       |       |   +--95
|   |   |       |                  |       |       |       |   +--15 Carica_papaya
|   |   |       |                  |       |       |       +--78
|   |   |       |                  |       |       |           +--14 Ricinus_communis
|   |   |       |                  |       |   +-108
|   |   |       |                  |       |   |   +--13 Malus_x_domestica
|   |   |       |                  |       +-109
|   |   |       |                  |           |               +--12 Vigna_radiata
|   |   |       |                  |           |           +--74
|   |   |       |                  |           |           |   +--11 Vigna_angularis
|   |   |       |                  |           |       +--75
|   |   |       |                  |           |       |   +--10 Glycine_max
|   |   |       |                  |           |   +--76
|   |   |       |                  |           |   |   +---9 Millettia_pinnata
|   |   |       |                  |           +--77
|   |   |       |                  |               +---8 Lotus_japonicus
|   |   |       |              +-118
|   |   |       |              |   +---7 Beta_vulgaris_subsp_maritima
|   |   |       |          +-119
|   |   |       |          |   +---6 Beta_vulgaris_subsp_vulgaris
|   |   |       +--------120
|   |   |                  +---5 Beta_macrocarpa
|   +-138
|       |   +---4 Roya_obtusa
|       +--73
|           +----------------------------3 Entransia_fimbriata
|
+---2 Nitella_hyalina
|
+---1 Chara_vulgaris

 
(Chara_vulgaris:0.0000000100,Nitella_hyalina:0.0023480400,(((Entransia_fimbriata:2.3389379000,Roya_obtusa:0.2423179800):1.0000:0.3890439500,(((Beta_macrocarpa:0.0000000100,(Beta_vulgaris_subsp_vulgaris:0.0000000100,(Beta_vulgaris_subsp_maritima:0.0000000300,((((Lotus_japonicus:0.0048436600,(Millettia_pinnata:0.0042993300,(Glycine_max:0.0108136800,(Vigna_angularis:0.0022045800,Vigna_radiata:0.0041331600):1.0000:0.0159751600):1.0000:0.0023018500):1.0000:0.0039257700):1.0000:0.0328742000,(Malus_x_domestica:0.0074768200,(((Ricinus_communis:0.0111162500,Carica_papaya:0.0331416800):1.0000:0.0018366100,(Vitis_vinifera:0.0042724300,(Nelumbo_nucifera:0.0000003100,(Liriodendron_tulipifera:0.0020824700,((Spirodela_polyrhiza:0.0129236700,(Butomus_umbellatus:0.0686576500,(Phoenix_dactylifera:0.0217198100,(((Zea_perennis:0.0000000100,(Zea_mays_subsp_parviglumis:0.0000000100,(Zea_luxurians:0.0000000100,Zea_mays_subsp_mays:0.0000000100):0.7960:0.0000000100):0.7960:0.0000000100):1.0000:0.0022432300,(Sorghum_bicolor:0.0000000100,Tripsacum_dactyloides:0.0022436200):1.0000:0.0000000100):1.0000:0.0055767200,(Aegilops_speltoides:0.0000000100,(Triticum_aestivum:0.0000000100,Triticum_timopheevii:0.0000000100):0.7960:0.0000000100):1.0000:0.0154326700):1.0000:0.0767525500):1.0000:0.0170492200):1.0000:0.0153785700):1.0000:0.0170331800,(Amborella_trichopoda|atp8:0.0286912000,Cycas_taitungensis:0.1418872100):1.0000:0.0116800500):1.0000:0.0000001200):1.0000:0.0151105000):1.0000:0.0064876800):0.7960:0.0021144800):0.7960:0.0000001900,((Vaccinium_macrocarpon:0.0129840200,((Boea_hygrometrica:0.0086698000,(Mimulus_guttatus:0.0041870500,(Salvia_miltiorrhiza:0.0017060400,Ajuga_reptans:0.2310530100):1.0000:0.0047515700):1.0000:0.0065165000):1.0000:0.0132228400,((Asclepias_syriaca:0.0361260700,Rhazya_stricta:0.0101197500):1.0000:0.0098139500,(Daucus_carota_subsp_sativus:0.0297971100,Helianthus_annuus:0.0195880800):1.0000:0.0041109500):1.0000:0.0024517900):1.0000:0.0067384000):1.0000:0.0043862000,(Citrullus_lanatus:0.0023395600,(Cucumis_sativus:0.0246288000,Cucurbita_pepo:0.0083095400):1.0000:0.0065068800):1.0000:0.0238015100):0.7960:0.0000001200):1.0000:0.0054029700):1.0000:0.0063446600):1.0000:0.0060041100,(Batis_maritima:0.0219065600,(Brassica_juncea:0.0000000100,(Brassica_oleracea:0.0000000100,(Raphanus_sativus:0.0043851800,(Brassica_rapa_subsp_campestris:0.0000000100,Brassica_carinata:0.0000000700):0.7960:0.0000000700):0.7960:0.0000001100):1.0000:0.0000001100):1.0000:0.1143858800):1.0000:0.0202864900):1.0000:0.0511897200,(Silene_latifolia:0.0021051000,Silene_vulgaris:0.0196582000):1.0000:0.0486460300):1.0000:0.0128207600):0.7960:0.0000000800):1.0000:0.0000001000):1.0000:0.9122489300,(Marchantia_polymorpha:0.0020435100,(Treubia_lacunosa:0.0463135900,Pleurozia_purpurea:0.0107046500):1.0000:0.0070294700):1.0000:0.0830695300):1.0000:0.0142223500,(Huperzia_squarrosa:0.1338583500,(Sphagnum_palustre:0.0717033800,(Atrichum_angustatum:0.0338737300,(Tetraphis_pellucida:0.0283568100,(Buxbaumia_aphylla:0.0373042500,(((Orthotrichum_stellatum:0.0022507400,Ulota_hutchinsiae:0.0000001300):1.0000:0.0045303100,(Bartramia_pomiformis:0.0022210200,(Ptychomnion_cygnisetum:0.0135612300,(Hypnum_imponens:0.0022301600,(Climacium_americanum:0.0000000100,Anomodon_rugelii:0.0000001500):1.0000:0.0000000100):1.0000:0.0044966100):1.0000:0.0113614600):0.7960:0.0000001300):1.0000:0.0045309400,(Funaria_hygrometrica:0.0000000100,Physcomitrella_patens:0.0000000100):1.0000:0.0067710800):1.0000:0.0094483900):1.0000:0.0082841500):1.0000:0.0044765400):1.0000:0.0197239700):1.0000:0.0208030500):1.0000:0.0071405200):1.0000:0.1797155100):1.0000:0.1103606400,(Chaetosphaeridium_globosum:0.3775727300,(Mesostigma_viride:2.0932017500,Chlorokybus_atmophyticus:0.3493718600):1.0000:1.0069145700):1.0000:0.4588571100):1.0000:0.1368622000);
 
Note: this tree is unrooted. Branch lengths are the expected number of substitutions per site. Labels next to parentheses represent phylogenetic uncertainty due to model selection (see documentation)
 
 
 
---------------------------------------------------------------
*                                                             *
*                    SELECTION SUMMARY                        *
*                                                             *
---------------------------------------------------------------

::Optimized Topologies Summary::

There are 23 different topologies.

Topology Id: 1
	Rank	Weight		 RF	AvgEucl		VarEucl
AIC	  1	 96.86%		  0	0.00e+00	0.00e+00
BIC	  1	 79.60%		  0	0.00e+00	0.00e+00
Models supporting:   1
                     GTR+I+G 

Topology Id: 2
	Rank	Weight		 RF	AvgEucl		VarEucl
AIC	  2	  0.00%		  4	5.36e-01	0.00e+00
BIC	  2	  0.00%		  4	5.36e-01	0.00e+00
Models supporting:   1
                     F81+I+G 

Topology Id: 3
	Rank	Weight		 RF	AvgEucl		VarEucl
AIC	  3	  0.00%		  4	1.40e+00	0.00e+00
BIC	  3	  0.00%		  4	1.40e+00	0.00e+00
Models supporting:   1
                     HKY+I+G 

Topology Id: 4
	Rank	Weight		 RF	AvgEucl		VarEucl
AIC	  4	  0.00%		 20	3.54e+00	0.00e+00
BIC	  4	  0.00%		 20	3.54e+00	0.00e+00
Models supporting:   1
                     F81+G 

Topology Id: 5
	Rank	Weight		 RF	AvgEucl		VarEucl
AIC	  5	  0.00%		 20	3.58e+00	0.00e+00
BIC	  5	  0.00%		 20	3.58e+00	0.00e+00
Models supporting:   1
                     HKY+G 

Topology Id: 6
	Rank	Weight		 RF	AvgEucl		VarEucl
AIC	  6	  3.14%		 20	3.61e+00	0.00e+00
BIC	  6	 20.40%		 20	3.61e+00	0.00e+00
Models supporting:   1
                     GTR+G 

Topology Id: 7
	Rank	Weight		 RF	AvgEucl		VarEucl
AIC	  7	  0.00%		 22	3.68e+00	0.00e+00
BIC	  7	  0.00%		 22	3.68e+00	0.00e+00
Models supporting:   1
                     JC+I 

Topology Id: 8
	Rank	Weight		 RF	AvgEucl		VarEucl
AIC	  8	  0.00%		 22	4.29e+00	0.00e+00
BIC	  8	  0.00%		 22	4.29e+00	0.00e+00
Models supporting:   1
                     JC+I+G 

Topology Id: 9
	Rank	Weight		 RF	AvgEucl		VarEucl
AIC	  9	  0.00%		 24	3.62e+00	0.00e+00
BIC	  9	  0.00%		 24	3.62e+00	0.00e+00
Models supporting:   1
                     F81 

Topology Id: 10
	Rank	Weight		 RF	AvgEucl		VarEucl
AIC	 10	  0.00%		 24	4.38e+00	7.63e-06
BIC	 10	  0.00%		 24	4.38e+00	7.63e-06
Models supporting:   2
                     K80+I+G SYM+I+G 

Topology Id: 11
	Rank	Weight		 RF	AvgEucl		VarEucl
AIC	 11	  0.00%		 28	3.73e+00	0.00e+00
BIC	 11	  0.00%		 28	3.73e+00	0.00e+00
Models supporting:   1
                     K80+I 

Topology Id: 12
	Rank	Weight		 RF	AvgEucl		VarEucl
AIC	 12	  0.00%		 28	3.74e+00	0.00e+00
BIC	 12	  0.00%		 28	3.74e+00	0.00e+00
Models supporting:   1
                     SYM+I 

Topology Id: 13
	Rank	Weight		 RF	AvgEucl		VarEucl
AIC	 13	  0.00%		 30	4.26e+00	0.00e+00
BIC	 13	  0.00%		 30	4.26e+00	0.00e+00
Models supporting:   1
                     JC+G 

Topology Id: 14
	Rank	Weight		 RF	AvgEucl		VarEucl
AIC	 14	  0.00%		 32	4.38e+00	0.00e+00
BIC	 14	  0.00%		 32	4.38e+00	0.00e+00
Models supporting:   1
                     SYM+G 

Topology Id: 15
	Rank	Weight		 RF	AvgEucl		VarEucl
AIC	 15	  0.00%		 34	4.37e+00	0.00e+00
BIC	 15	  0.00%		 34	4.37e+00	0.00e+00
Models supporting:   1
                     K80+G 

Topology Id: 16
	Rank	Weight		 RF	AvgEucl		VarEucl
AIC	 16	  0.00%		 38	3.95e+00	0.00e+00
BIC	 16	  0.00%		 38	3.95e+00	0.00e+00
Models supporting:   1
                     F81+I 

Topology Id: 17
	Rank	Weight		 RF	AvgEucl		VarEucl
AIC	 17	  0.00%		 40	3.65e+00	0.00e+00
BIC	 17	  0.00%		 40	3.65e+00	0.00e+00
Models supporting:   1
                     SYM 

Topology Id: 18
	Rank	Weight		 RF	AvgEucl		VarEucl
AIC	 18	  0.00%		 40	3.72e+00	0.00e+00
BIC	 18	  0.00%		 40	3.72e+00	0.00e+00
Models supporting:   1
                     GTR 

Topology Id: 19
	Rank	Weight		 RF	AvgEucl		VarEucl
AIC	 19	  0.00%		 42	3.64e+00	0.00e+00
BIC	 19	  0.00%		 42	3.64e+00	0.00e+00
Models supporting:   1
                     JC 

Topology Id: 20
	Rank	Weight		 RF	AvgEucl		VarEucl
AIC	 20	  0.00%		 42	3.64e+00	0.00e+00
BIC	 20	  0.00%		 42	3.64e+00	0.00e+00
Models supporting:   1
                     K80 

Topology Id: 21
	Rank	Weight		 RF	AvgEucl		VarEucl
AIC	 21	  0.00%		 42	3.19e+00	0.00e+00
BIC	 21	  0.00%		 42	3.19e+00	0.00e+00
Models supporting:   1
                     HKY+I 

Topology Id: 22
	Rank	Weight		 RF	AvgEucl		VarEucl
AIC	 22	  0.00%		 44	3.54e+00	0.00e+00
BIC	 22	  0.00%		 44	3.54e+00	0.00e+00
Models supporting:   1
                     HKY 

Topology Id: 23
	Rank	Weight		 RF	AvgEucl		VarEucl
AIC	 23	  0.00%		 50	3.91e+00	0.00e+00
BIC	 23	  0.00%		 50	3.91e+00	0.00e+00
Models supporting:   1
                     GTR+I 

 
 
 
::Best Models::
 
	Model 		f(a) 	f(c) 	f(g) 	f(t) 	kappa 	titv 	Ra	Rb	Rc	Rd	Re	Rf	pInv 	gamma
----------------------------------------------------------------------------------------------------------------------------------------
AIC 	GTR+I+G		0.34	0.17	0.16	0.32	0.00	0.00	  1.449   2.227   0.470   1.382   1.678   1.000    0.04	   1.35
BIC 	GTR+I+G		0.34	0.17	0.16	0.32	0.00	0.00	  1.449   2.227   0.470   1.382   1.678   1.000    0.04	   1.35
