# Supplementary material for: The mitochondrial genome map of Nelumbo nucifera reveals ancient evolutionary features
Source: Sci Rep. 2016 Jul 22;6:30158. doi: 10.1038/srep30158 (PMC4957087; doi:10.1038/srep30158)
Supplement: Supplementary Data S2 [file srep30158-s3.zip › jModelTest/atp9.jmt1]

-------------------------- jModeltest 2.1.10 v20160303 --------------------------
(c) 2011-onwards D. Darriba, G.L. Taboada, R. Doallo and D. Posada,
(1) Department of Biochemistry, Genetics and Immunology
    University of Vigo, 36310 Vigo, Spain.
(2) Department of Electronics and Systems
    University of A Coruna, 15071 A Coruna, Spain.
e-mail: ddarriba@udc.es, dposada@uvigo.es
--------------------------------------------------------------------------------
 
Fri Apr 01 19:21:38 CST 2016
Linux 3.13.0-32-generic, arch: amd64, bits: 64, numcores: 48
 
--------------------------------------------------------------------------------
Citation: Darriba D, Taboada GL, Doallo R and Posada D. 2012.
          "jModelTest 2: more models, new heuristics and parallel computing".
          Nature Methods 9(8), 772.
--------------------------------------------------------------------------------
 
jModelTest 2.1.10 v20160303
Copyright (C) 2011 D. Darriba, G.L. Taboada, R. Doallo and D. Posada
This program comes with ABSOLUTELY NO WARRANTY
This is free software, and you are welcome to redistribute it under certain
conditions
 
Notice: This program may contain errors. Please inspect results carefully.
 
 
Arguments = -g 4 -i -f -AIC -BIC -a -S SPR -o atp9.jmt1 -d atp9.fas

Reading data file "atp9.fas"... OK.
  number of sequences: 79
  number of sites: 225
 
 
---------------------------------------------------------------
*                                                             *
*        COMPUTATION OF LIKELIHOOD SCORES WITH PHYML          *
*                                                             *
---------------------------------------------------------------
 
::Settings::
 
 Phyml version = 20131022
 Phyml binary = phyml
 Phyml path = /usr/bin/
 Candidate models = 24
   number of substitution schemes = 3
   including models with equal/unequal base frequencies (+F)
   including models with/without a proportion of invariable sites (+I)
   including models with/without rate variation among sites (+G) (nCat = 4)
 Optimized free parameters (K) = substitution parameters + 155 branch lengths + topology 
 Base tree for likelihood calculations = ML tree
 Tree topology search operation = SPR
 
 
 
::Progress::
 
Model 		 Exec. Time 	 Total Time 	 -lnL
-------------------------------------------------------------------------
GTR		00h:00:19:00	00h:00:19:04	    3006.6571	 (1/24)
F81		00h:00:19:04	00h:00:19:05	    3133.6306	 (2/24)
SYM+I		00h:00:19:05	00h:00:19:05	    2908.7846	 (3/24)
SYM		00h:00:20:00	00h:00:20:04	    3021.2163	 (4/24)
JC		00h:00:21:03	00h:00:21:07	    3167.0451	 (5/24)
HKY		00h:00:23:04	00h:00:23:05	    3051.9735	 (6/24)
GTR+I		00h:00:24:02	00h:00:24:02	    2874.7601	 (7/24)
K80		00h:00:24:05	00h:00:24:09	    3083.0092	 (8/24)
JC+I		00h:00:25:00	00h:00:25:01	    3016.4974	 (9/24)
K80+I		00h:00:26:09	00h:00:26:09	    2936.3107	 (10/24)
HKY+I		00h:00:32:08	00h:00:32:09	    2885.7056	 (11/24)
F81+I		00h:00:35:01	00h:00:35:02	    2965.3473	 (12/24)
JC+G		00h:00:50:01	00h:00:50:01	    2947.1428	 (13/24)
SYM+G		00h:00:52:05	00h:00:52:05	    2834.6863	 (14/24)
GTR+G		00h:00:57:05	00h:00:57:05	    2785.6428	 (15/24)
F81+G		00h:00:59:07	00h:00:59:07	    2890.1202	 (16/24)
HKY+G		00h:01:01:01	00h:01:01:01	    2796.5634	 (17/24)
F81+I+G		00h:01:11:05	00h:01:11:05	    2890.1537	 (18/24)
K80+G		00h:01:11:06	00h:01:11:06	    2862.1183	 (19/24)
HKY+I+G		00h:01:16:00	00h:01:16:00	    2797.6260	 (20/24)
GTR+I+G		00h:01:17:02	00h:01:17:02	    2784.5375	 (21/24)
JC+I+G		00h:01:18:04	00h:01:18:04	    2946.4080	 (22/24)
SYM+I+G		00h:01:24:00	00h:01:24:00	    2834.7884	 (23/24)
K80+I+G		00h:01:25:02	00h:01:25:02	    2862.0792	 (24/24)
 
   Model = JC
   partition = 000000
   -lnL = 3167.0451
   K = 156 
 
   Model = JC+I
   partition = 000000
   -lnL = 3016.4974
   K = 157
   p-inv = 0.3780 
 
   Model = JC+G
   partition = 000000
   -lnL = 2947.1428
   K = 157
   gamma shape = 0.4610 
 
   Model = JC+I+G
   partition = 000000
   -lnL = 2946.4080
   K = 158
   p-inv = 0.0000
   gamma shape = 0.4550 
 
   Model = F81
   partition = 000000
   -lnL = 3133.6305
   K = 159
   freqA = 0.2351 
   freqC = 0.2523 
   freqG = 0.1606 
   freqT = 0.3520  
 
   Model = F81+I
   partition = 000000
   -lnL = 2965.3473
   K = 160
   freqA = 0.2166 
   freqC = 0.2409 
   freqG = 0.1378 
   freqT = 0.4047 
   p-inv = 0.3800 
 
   Model = F81+G
   partition = 000000
   -lnL = 2890.1202
   K = 160
   freqA = 0.2213 
   freqC = 0.2366 
   freqG = 0.1285 
   freqT = 0.4136 
   gamma shape = 0.4090 
 
   Model = F81+I+G
   partition = 000000
   -lnL = 2890.1537
   K = 161
   freqA = 0.2211 
   freqC = 0.2372 
   freqG = 0.1278 
   freqT = 0.4139 
   p-inv = 0.0000
   gamma shape = 0.4100 
 
   Model = K80
   partition = 010010
   -lnL = 3083.0092
   K = 157
   kappa = 3.0664 (ti/tv = 1.5332) 
 
   Model = K80+I
   partition = 010010
   -lnL = 2936.3106
   K = 158
   kappa = 3.2268 (ti/tv = 1.6134)
   p-inv = 0.3780 
 
   Model = K80+G
   partition = 010010
   -lnL = 2862.1183
   K = 158
   kappa = 3.5469 (ti/tv = 1.7734)
   gamma shape = 0.4350 
 
   Model = K80+I+G
   partition = 010010
   -lnL = 2862.0792
   K = 159
   kappa = 3.5130 (ti/tv = 1.7565)
   p-inv = 0.0550
   gamma shape = 0.4940 
 
   Model = HKY
   partition = 010010
   -lnL = 3051.9735
   K = 160
   freqA = 0.2387 
   freqC = 0.2264 
   freqG = 0.1629 
   freqT = 0.3720 
   kappa = 3.1949 (ti/tv = 1.6367) 
 
   Model = HKY+I
   partition = 010010
   -lnL = 2885.7056
   K = 161
   freqA = 0.2650 
   freqC = 0.1886 
   freqG = 0.1460 
   freqT = 0.4004 
   kappa = 3.5277 (ti/tv = 1.6643)
   p-inv = 0.3790 
 
   Model = HKY+G
   partition = 010010
   -lnL = 2796.5634
   K = 161
   freqA = 0.2824 
   freqC = 0.1749 
   freqG = 0.1294 
   freqT = 0.4133 
   kappa = 4.6300 (ti/tv = 2.0805)
   gamma shape = 0.3640 
 
   Model = HKY+I+G
   partition = 010010
   -lnL = 2797.6260
   K = 162
   freqA = 0.2816 
   freqC = 0.1744 
   freqG = 0.1278 
   freqT = 0.4161 
   kappa = 4.5612 (ti/tv = 2.0481)
   p-inv = 0.1810
   gamma shape = 0.5880 
 
   Model = SYM
   partition = 012345
   -lnL = 3021.2163
   K = 161
   R(a) [AC] =  2.3094
   R(b) [AG] =  3.4507
   R(c) [AT] =  3.8192
   R(d) [CG] =  1.0213
   R(e) [CT] =  8.9202
   R(f) [GT] =  1.0000 
 
   Model = SYM+I
   partition = 012345
   -lnL = 2908.7846
   K = 162
   R(a) [AC] =  3.1433
   R(b) [AG] =  5.7257
   R(c) [AT] =  4.0100
   R(d) [CG] =  1.5679
   R(e) [CT] =  9.0703
   R(f) [GT] =  1.0000
   p-inv = 0.3680 
 
   Model = SYM+G
   partition = 012345
   -lnL = 2834.6863
   K = 162
   R(a) [AC] =  2.5713
   R(b) [AG] =  4.8869
   R(c) [AT] =  3.7613
   R(d) [CG] =  1.4359
   R(e) [CT] =  10.0785
   R(f) [GT] =  1.0000
   gamma shape = 0.4940 
 
   Model = SYM+I+G
   partition = 012345
   -lnL = 2834.7884
   K = 163
   R(a) [AC] =  2.4699
   R(b) [AG] =  4.5256
   R(c) [AT] =  3.7567
   R(d) [CG] =  1.3739
   R(e) [CT] =  9.9965
   R(f) [GT] =  1.0000
   p-inv = 0.0530
   gamma shape = 0.5600 
 
   Model = GTR
   partition = 012345
   -lnL = 3006.6571
   K = 164
   freqA = 0.2412 
   freqC = 0.1888 
   freqG = 0.2460 
   freqT = 0.3241 
   R(a) [AC] =  3.0550
   R(b) [AG] =  3.9488
   R(c) [AT] =  3.8321
   R(d) [CG] =  1.3210
   R(e) [CT] =  10.8607
   R(f) [GT] =  1.0000 
 
   Model = GTR+I
   partition = 012345
   -lnL = 2874.7601
   K = 165
   freqA = 0.2480 
   freqC = 0.1748 
   freqG = 0.1899 
   freqT = 0.3874 
   R(a) [AC] =  3.4585
   R(b) [AG] =  6.4970
   R(c) [AT] =  2.7878
   R(d) [CG] =  1.8824
   R(e) [CT] =  8.8279
   R(f) [GT] =  1.0000
   p-inv = 0.3750 
 
   Model = GTR+G
   partition = 012345
   -lnL = 2785.6428
   K = 165
   freqA = 0.2938 
   freqC = 0.1356 
   freqG = 0.1543 
   freqT = 0.4163 
   R(a) [AC] =  4.2968
   R(b) [AG] =  6.5448
   R(c) [AT] =  1.5058
   R(d) [CG] =  3.5245
   R(e) [CT] =  14.3243
   R(f) [GT] =  1.0000
   gamma shape = 0.3890 
 
   Model = GTR+I+G
   partition = 012345
   -lnL = 2784.5375
   K = 166
   freqA = 0.2970 
   freqC = 0.1350 
   freqG = 0.1479 
   freqT = 0.4201 
   R(a) [AC] =  4.2117
   R(b) [AG] =  6.6662
   R(c) [AT] =  1.3937
   R(d) [CG] =  3.6921
   R(e) [CT] =  13.8339
   R(f) [GT] =  1.0000
   p-inv = 0.1820
   gamma shape = 0.5720 
 
  Best-fit models should be reoptimized for comparison with unconstrained likelihood
 
Computation of likelihood scores completed. It took 00h:01:25:02.
 


---------------------------------------------------------------
*                                                             *
*             AKAIKE INFORMATION CRITERION (AIC)              *
*                                                             *
---------------------------------------------------------------
 
 Model selected: 
   Model = GTR+I+G
   partition = 012345
   -lnL = 2784.5375
   K = 166
   freqA = 0.2970 
   freqC = 0.1350 
   freqG = 0.1479 
   freqT = 0.4201 
   R(a) [AC] =  4.2117
   R(b) [AG] =  6.6662
   R(c) [AT] =  1.3937
   R(d) [CG] =  3.6921
   R(e) [CT] =  13.8339
   R(f) [GT] =  1.0000
   p-inv = 0.1820
   gamma shape = 0.5720 
 
Tree for the best AIC model = (Chara_vulgaris:0.00000001,Nitella_hyalina:0.00000001,((Treubia_lacunosa:0.02378427,((Marchantia_polymorpha:0.00623270,Pleurozia_purpurea:0.04569219):0.00696284,((Huperzia_squarrosa:0.08121023,Phaeoceros_laevis:0.17030809):0.00000561,(Sphagnum_palustre:0.02297778,(Atrichum_angustatum:0.00000021,(Tetraphis_pellucida:0.01061499,((Buxbaumia_aphylla:0.01622002,(Physcomitrella_patens:0.00000001,Funaria_hygrometrica:0.00000029):0.00000028):0.00532305,(Bartramia_pomiformis:0.00000030,((Orthotrichum_stellatum:0.00000001,Ulota_hutchinsiae:0.00000001):0.00562253,(Anomodon_rugelii:0.00000030,(Climacium_americanum:0.00000036,(Ptychomnion_cygnisetum:0.03595544,Hypnum_imponens:0.00000035):0.01009509):0.00000036):0.00505663):0.01081661):0.01057889):0.00535335):0.00000025):0.00519987):0.00638910):0.01630457):0.00470090):0.04408153,((Chaetosphaeridium_globosum:0.22450901,(Roya_obtusa:0.14739660,(Chlorokybus_atmophyticus:0.20988052,Mesostigma_viride:0.27922941):0.17721897):0.10347340):0.07172752,((Daucus_carota_subsp_sativus:0.05704003,(Ajuga_reptans:0.15971882,Entransia_fimbriata:0.73575084):0.05751429):0.05332780,(Arabidopsis_thaliana:0.00723744,((Brassica_napus:0.00000001,(Brassica_oleracea:0.00000001,(Brassica_rapa_subsp_campestris:0.00000001,(Raphanus_sativus:0.00000025,(((Batis_maritima:0.00000021,(Carica_papaya:0.01262265,(Malus_x_domestica:0.00850871,Vitis_vinifera:0.00814874):0.01273238):0.00000021):0.00401343,(Cucumis_sativus:0.00416554,(Cucurbita_pepo:0.00842194,Citrullus_lanatus:0.00000017):0.00000017):0.00418977):0.00410236,(((Beta_macrocarpa:0.00000001,(Beta_vulgaris_subsp_maritima:0.00000001,Beta_vulgaris_subsp_vulgaris:0.00000001):0.00000001):0.05408638,(Ricinus_communis:0.07947094,((Boea_hygrometrica:0.00630741,(Salvia_miltiorrhiza:0.16776519,Mimulus_guttatus:0.00941427):0.02347926):0.02605650,((Millettia_pinnata:0.00000028,(Vigna_radiata:0.00000001,(Vigna_angularis:0.00000001,(Glycine_max:0.00000023,Lotus_japonicus:0.00949712):0.00465448):0.00000001):0.00466372):0.11409783,(Butomus_umbellatus:0.21092527,(Silene_latifolia:0.01894921,Silene_vulgaris:0.06195548):0.03868414):0.00164028):0.01902791):0.01586301):0.00000043):0.00692295,((((Sorghum_bicolor:0.00951821,(Zea_mays_subsp_parviglumis:0.00000001,(Zea_mays_subsp_mays:0.00000001,(Tripsacum_dactyloides:0.00407069,(Zea_perennis:0.00000025,Zea_luxurians:0.00000032):0.00000027):0.00000001):0.00000001):0.00362483):0.01321899,(Oryza_sativa_Indica_Group:0.00000001,(Oryza_sativa_Japonica_Group:0.00000001,Oryza_rufipogon:0.00000002):0.00000029):0.00850580):0.00971701,(Triticum_timopheevii:0.00000001,(Aegilops_speltoides:0.00000001,Triticum_aestivum:0.00000001):0.00000001):0.00769947):0.01733057,(Spirodela_polyrhiza:0.01717992,(Phoenix_dactylifera:0.00869177,((Nelumbo_nucifera:0.00782360,(Amborella_trichopoda|atp9:0.00779951,(Cycas_taitungensis:0.05193480,Liriodendron_tulipifera:0.00000015):0.00000015):0.00393100):0.00413772,(Helianthus_annuus:0.02527244,((Asclepias_syriaca:0.02206118,Rhazya_stricta:0.00000021):0.01639489,(Vaccinium_macrocarpon:0.00549295,Nicotiana_tabacum:0.03000491):0.00731337):0.00000021):0.00769914):0.00833736):0.00823052):0.00945754):0.01798717):0.00000032):0.00898123):0.00445446):0.00000002):0.00000001):0.00000001,(Brassica_carinata:0.00000001,Brassica_juncea:0.00000001):0.00000001):0.00177578):0.02604560):0.09226173):0.05310589):0.16272407);
 
 
* AIC MODEL SELECTION : Selection uncertainty
 
Model             -lnL    K      AIC       delta       weight   cumWeight
------------------------------------------------------------------------- 
GTR+I+G     2784.53751   166  5901.075020   0.000000    0.526028   0.526028 
GTR+G       2785.64283   165  5901.285660   0.210640    0.473445   0.999473 
HKY+G       2796.56342   161  5915.126840  14.051820    0.000467   0.999941 
HKY+I+G     2797.62601   162  5919.252020  18.177000   5.94e-005   1.000000 
SYM+G       2834.68625   162  5993.372500  92.297480   4.77e-021   1.000000 
SYM+I+G     2834.78838   163  5995.576760  94.501740   1.59e-021   1.000000 
K80+G       2862.11828   158  6040.236560  139.161540   3.18e-031   1.000000 
K80+I+G     2862.07921   159  6042.158420  141.083400   1.22e-031   1.000000 
GTR+I       2874.76011   165  6079.520220  178.445200   9.38e-040   1.000000 
HKY+I       2885.70561   161  6093.411220  192.336200   9.03e-043   1.000000 
F81+G       2890.12018   160  6100.240360  199.165340   2.97e-044   1.000000 
F81+I+G     2890.15367   161  6102.307340  201.232320   1.06e-044   1.000000 
SYM+I       2908.78463   162  6141.569260  240.494240   3.15e-053   1.000000 
K80+I       2936.31065   158  6188.621300  287.546280   1.91e-063   1.000000 
JC+G        2947.14277   157  6208.285540  307.210520   1.03e-067   1.000000 
JC+I+G      2946.40801   158  6208.816020  307.741000   7.87e-068   1.000000 
F81+I       2965.34727   160  6250.694540  349.619520   6.34e-077   1.000000 
GTR         3006.65709   164  6341.314180  440.239160   1.33e-096   1.000000 
JC+I        3016.49742   157  6346.994840  445.919820   7.78e-098   1.000000 
SYM         3021.21634   161  6364.432680  463.357660   1.27e-101   1.000000 
HKY         3051.97348   160  6423.946960  522.871940   1.52e-114   1.000000 
K80         3083.00922   157  6480.018440  578.943420   1.01e-126   1.000000 
F81         3133.63055   159  6585.261100  684.186080   1.42e-149   1.000000 
JC          3167.04511   156  6646.090220  745.015200   8.77e-163   1.000000
-------------------------------------------------------------------------
-lnL:	negative log likelihod
 K:	number of estimated parameters
 AIC:	Akaike Information Criterion
 delta:	AIC difference
 weight:	AIC weight
 cumWeight:	cumulative AIC weight
 
 
* AIC MODEL SELECTION : Confidence interval
 
There are 24 models in the 100% confidence interval: [ GTR+I+G GTR+G HKY+G HKY+I+G SYM+G SYM+I+G K80+G K80+I+G GTR+I HKY+I F81+G F81+I+G SYM+I K80+I JC+G JC+I+G F81+I GTR JC+I SYM HKY K80 F81 JC ] 
 
 
* AIC MODEL SELECTION : Best Model's command line
 
phyml  -i /tmp/jmodeltest4438254131381356115.phy -d nt -n 1 -b 0 --run_id GTR+I+G -m 012345 -f m -v e -c 4 -a e --no_memory_check -o tlr -s SPR
 
 
 
---------------------------------------------------------------
*                                                             *
*                    MODEL AVERAGED PHYLOGENY                 *
*                                                             *
---------------------------------------------------------------
 
Selection criterion: . . . . AIC
Confidence interval: . . . . 1.00
Consensus type:. . . . . . . 50% majority rule
 
 
Using 24 models in the 1.00 confidence interval = GTR+I+G GTR+G HKY+G HKY+I+G SYM+G SYM+I+G K80+G K80+I+G GTR+I HKY+I F81+G F81+I+G SYM+I K80+I JC+G JC+I+G F81+I GTR JC+I SYM HKY K80 F81 JC  
 
Species in order:
 
    1. Chara_vulgaris
    2. Nitella_hyalina
    3. Treubia_lacunosa
    4. Marchantia_polymorpha
    5. Pleurozia_purpurea
    6. Huperzia_squarrosa
    7. Phaeoceros_laevis
    8. Sphagnum_palustre
    9. Atrichum_angustatum
    10. Tetraphis_pellucida
    11. Buxbaumia_aphylla
    12. Physcomitrella_patens
    13. Funaria_hygrometrica
    14. Bartramia_pomiformis
    15. Orthotrichum_stellatum
    16. Ulota_hutchinsiae
    17. Anomodon_rugelii
    18. Climacium_americanum
    19. Ptychomnion_cygnisetum
    20. Hypnum_imponens
    21. Chaetosphaeridium_globosum
    22. Roya_obtusa
    23. Chlorokybus_atmophyticus
    24. Mesostigma_viride
    25. Daucus_carota_subsp_sativus
    26. Ajuga_reptans
    27. Entransia_fimbriata
    28. Arabidopsis_thaliana
    29. Brassica_napus
    30. Brassica_oleracea
    31. Brassica_rapa_subsp_campestris
    32. Raphanus_sativus
    33. Batis_maritima
    34. Carica_papaya
    35. Malus_x_domestica
    36. Vitis_vinifera
    37. Cucumis_sativus
    38. Cucurbita_pepo
    39. Citrullus_lanatus
    40. Beta_macrocarpa
    41. Beta_vulgaris_subsp_maritima
    42. Beta_vulgaris_subsp_vulgaris
    43. Ricinus_communis
    44. Boea_hygrometrica
    45. Salvia_miltiorrhiza
    46. Mimulus_guttatus
    47. Millettia_pinnata
    48. Vigna_radiata
    49. Vigna_angularis
    50. Glycine_max
    51. Lotus_japonicus
    52. Butomus_umbellatus
    53. Silene_latifolia
    54. Silene_vulgaris
    55. Sorghum_bicolor
    56. Zea_mays_subsp_parviglumis
    57. Zea_mays_subsp_mays
    58. Tripsacum_dactyloides
    59. Zea_perennis
    60. Zea_luxurians
    61. Oryza_sativa_Indica_Group
    62. Oryza_sativa_Japonica_Group
    63. Oryza_rufipogon
    64. Triticum_timopheevii
    65. Aegilops_speltoides
    66. Triticum_aestivum
    67. Spirodela_polyrhiza
    68. Phoenix_dactylifera
    69. Nelumbo_nucifera
    70. Amborella_trichopoda|atp9
    71. Cycas_taitungensis
    72. Liriodendron_tulipifera
    73. Helianthus_annuus
    74. Asclepias_syriaca
    75. Rhazya_stricta
    76. Vaccinium_macrocarpon
    77. Nicotiana_tabacum
    78. Brassica_carinata
    79. Brassica_juncea
 
Bipartitions included in the consensus tree
 
    1234567891111111111222222222233333333334444444444555555555566666666667777777777
             0123456789012345678901234567890123456789012345678901234567890123456789
    ******************************************************************************* ( 1.0 )
    --***************************************************************************** ( 1.0 )
    --******************----------------------------------------------------------- ( 1.0 )
    ---*****************----------------------------------------------------------- ( 0.52603 )
    ---**-------------------------------------------------------------------------- ( 0.52656 )
    -----***************----------------------------------------------------------- ( 1.0 )
    -----**------------------------------------------------------------------------ ( 1.0 )
    -------*************----------------------------------------------------------- ( 1.0 )
    --------************----------------------------------------------------------- ( 1.0 )
    ---------***********----------------------------------------------------------- ( 1.0 )
    ----------**********----------------------------------------------------------- ( 1.0 )
    ----------***------------------------------------------------------------------ ( 1.0 )
    -----------**------------------------------------------------------------------ ( 0.99954 )
    -------------*******----------------------------------------------------------- ( 1.0 )
    --------------******----------------------------------------------------------- ( 1.0 )
    --------------**--------------------------------------------------------------- ( 1.0 )
    ----------------****----------------------------------------------------------- ( 1.0 )
    -----------------***----------------------------------------------------------- ( 0.52656 )
    ------------------**----------------------------------------------------------- ( 1.0 )
    --------------------*********************************************************** ( 1.0 )
    --------------------****------------------------------------------------------- ( 1.0 )
    ---------------------***------------------------------------------------------- ( 1.0 )
    ----------------------**------------------------------------------------------- ( 1.0 )
    ------------------------******************************************************* ( 1.0 )
    ------------------------***---------------------------------------------------- ( 0.99954 )
    -------------------------**---------------------------------------------------- ( 0.99948 )
    ---------------------------**************************************************** ( 0.99954 )
    ----------------------------*************************************************** ( 0.99954 )
    ----------------------------*************************************************-- ( 0.99954 )
    -----------------------------************************************************-- ( 0.99954 )
    ------------------------------***********************************************-- ( 0.99954 )
    -------------------------------**********************************************-- ( 0.99954 )
    --------------------------------*********************************************-- ( 0.99954 )
    --------------------------------*******---------------------------------------- ( 1.0 )
    --------------------------------****------------------------------------------- ( 1.0 )
    ---------------------------------***------------------------------------------- ( 0.52609 )
    ----------------------------------**------------------------------------------- ( 1.0 )
    ------------------------------------***---------------------------------------- ( 1.0 )
    -------------------------------------**---------------------------------------- ( 1.0 )
    ---------------------------------------**************************************-- ( 0.52609 )
    ---------------------------------------***************------------------------- ( 0.99954 )
    ---------------------------------------***------------------------------------- ( 1.0 )
    ----------------------------------------**------------------------------------- ( 0.52656 )
    ------------------------------------------************------------------------- ( 0.99954 )
    -------------------------------------------***********------------------------- ( 0.99954 )
    -------------------------------------------***--------------------------------- ( 1.0 )
    --------------------------------------------**--------------------------------- ( 1.0 )
    ----------------------------------------------********------------------------- ( 0.99954 )
    ----------------------------------------------*****---------------------------- ( 1.0 )
    -----------------------------------------------****---------------------------- ( 1.0 )
    ------------------------------------------------***---------------------------- ( 0.99954 )
    -------------------------------------------------**---------------------------- ( 1.0 )
    ---------------------------------------------------***------------------------- ( 0.52609 )
    ----------------------------------------------------**------------------------- ( 1.0 )
    ------------------------------------------------------***********************-- ( 1.0 )
    ------------------------------------------------------************------------- ( 1.0 )
    ------------------------------------------------------*********---------------- ( 1.0 )
    ------------------------------------------------------******------------------- ( 1.0 )
    -------------------------------------------------------*****------------------- ( 1.0 )
    --------------------------------------------------------****------------------- ( 0.52609 )
    ---------------------------------------------------------***------------------- ( 0.52609 )
    ----------------------------------------------------------**------------------- ( 0.52609 )
    ------------------------------------------------------------***---------------- ( 1.0 )
    -------------------------------------------------------------**---------------- ( 0.52609 )
    ---------------------------------------------------------------***------------- ( 1.0 )
    ----------------------------------------------------------------**------------- ( 0.52609 )
    ------------------------------------------------------------------***********-- ( 0.52609 )
    -------------------------------------------------------------------**********-- ( 1.0 )
    --------------------------------------------------------------------*********-- ( 0.52609 )
    --------------------------------------------------------------------****------- ( 1.0 )
    ---------------------------------------------------------------------***------- ( 1.0 )
    ----------------------------------------------------------------------**------- ( 0.52603 )
    ------------------------------------------------------------------------*****-- ( 0.52609 )
    -------------------------------------------------------------------------****-- ( 0.52609 )
    -------------------------------------------------------------------------**---- ( 1.0 )
    ---------------------------------------------------------------------------**-- ( 1.0 )
    -----------------------------------------------------------------------------** ( 0.52609 )

 
                  +--79 Pleurozia_purpurea
              +-152
              |   +--78 Marchantia_polymorpha
          +-153
          |   |       +-----77 Phaeoceros_laevis
          |   |   +-150
          |   |   |   +--76 Huperzia_squarrosa
          |   +-151
          |       |                                   +--75 Hypnum_imponens
          |       |                               +-141
          |       |                               |   +--74 Ptychomnion_cygnisetum
          |       |                           +-142
          |       |                           |   +--73 Climacium_americanum
          |       |                       +-143
          |       |                       |   +--72 Anomodon_rugelii
          |       |                   +-144
          |       |                   |   |   +--71 Ulota_hutchinsiae
          |       |                   |   +-140
          |       |                   |       +--70 Orthotrichum_stellatum
          |       |               +-145
          |       |               |   +--69 Bartramia_pomiformis
          |       |           +-146
          |       |           |   |       +--68 Funaria_hygrometrica
          |       |           |   |   +-138
          |       |           |   |   |   +--67 Physcomitrella_patens
          |       |           |   +-139
          |       |           |       +--66 Buxbaumia_aphylla
          |       |       +-147
          |       |       |   +--65 Tetraphis_pellucida
          |       |   +-148
          |       |   |   +--64 Atrichum_angustatum
          |       +-149
          |           +--63 Sphagnum_palustre
      +-154
      |   +--62 Treubia_lacunosa
+---155
|     |               +-----------------------------61 Entransia_fimbriata
|     |           +-134
|     |           |   +----60 Ajuga_reptans
|     |       +-135
|     |       |   +--59 Daucus_carota_subsp_sativus
|     |   +-136
|     |   |   |           +--58 Brassica_juncea
|     |   |   |       +-131
|     |   |   |       |   +--57 Brassica_carinata
|     |   |   |   +-132
|     |   |   |   |   |                                               +--56 Silene_vulgaris
|     |   |   |   |   |                                           +-119
|     |   |   |   |   |                                           |   +--55 Silene_latifolia
|     |   |   |   |   |                                       +-120
|     |   |   |   |   |                                       |   +------54 Butomus_umbellatus
|     |   |   |   |   |                                   +-121
|     |   |   |   |   |                                   |   |               +--53 Lotus_japonicus
|     |   |   |   |   |                                   |   |           +-115
|     |   |   |   |   |                                   |   |           |   +--52 Glycine_max
|     |   |   |   |   |                                   |   |       +-116
|     |   |   |   |   |                                   |   |       |   +--51 Vigna_angularis
|     |   |   |   |   |                                   |   |   +-117
|     |   |   |   |   |                                   |   |   |   +--50 Vigna_radiata
|     |   |   |   |   |                                   |   +-118
|     |   |   |   |   |                                   |       +--49 Millettia_pinnata
|     |   |   |   |   |                               +-122
|     |   |   |   |   |                               |   |       +--48 Mimulus_guttatus
|     |   |   |   |   |                               |   |   +-113
|     |   |   |   |   |                               |   |   |   +-----47 Salvia_miltiorrhiza
|     |   |   |   |   |                               |   +-114
|     |   |   |   |   |                               |       +--46 Boea_hygrometrica
|     |   |   |   |   |                           +-123
|     |   |   |   |   |                           |   +--45 Ricinus_communis
|     |   |   |   |   |                       +-124
|     |   |   |   |   |                       |   |       +--44 Beta_vulgaris_subsp_vulgaris
|     |   |   |   |   |                       |   |   +-111
|     |   |   |   |   |                       |   |   |   +--43 Beta_vulgaris_subsp_maritima
|     |   |   |   |   |                       |   +-112
|     |   |   |   |   |                       |       +--42 Beta_macrocarpa
|     |   |   |   |   |                   +-125
|     |   |   |   |   |                   |   |                           +--41 Nicotiana_tabacum
|     |   |   |   |   |                   |   |                       +-104
|     |   |   |   |   |                   |   |                       |   +--40 Vaccinium_macrocarpon
|     |   |   |   |   |                   |   |                   +-105
|     |   |   |   |   |                   |   |                   |   |   +--39 Rhazya_stricta
|     |   |   |   |   |                   |   |                   |   +-103
|     |   |   |   |   |                   |   |                   |       +--38 Asclepias_syriaca
|     |   |   |   |   |                   |   |               +-106
|     |   |   |   |   |                   |   |               |   +--37 Helianthus_annuus
|     |   |   |   |   |                   |   |           +-107
|     |   |   |   |   |                   |   |           |   |           +--36 Liriodendron_tulipifera
|     |   |   |   |   |                   |   |           |   |       +-100
|     |   |   |   |   |                   |   |           |   |       |   +--35 Cycas_taitungensis
|     |   |   |   |   |                   |   |           |   |   +-101
|     |   |   |   |   |                   |   |           |   |   |   +--34 Amborella_trichopoda|atp9
|     |   |   |   |   |                   |   |           |   +-102
|     |   |   |   |   |                   |   |           |       +--33 Nelumbo_nucifera
|     |   |   |   |   |                   |   |       +-108
|     |   |   |   |   |                   |   |       |   +--32 Phoenix_dactylifera
|     |   |   |   |   |                   |   |   +-109
|     |   |   |   |   |                   |   |   |   +--31 Spirodela_polyrhiza
|     |   |   |   |   |                   |   +-110
|     |   |   |   |   |                   |       |               +--30 Oryza_rufipogon
|     |   |   |   |   |                   |       |           +--96
|     |   |   |   |   |                   |       |           |   +--29 Oryza_sativa_Japonica_Group
|     |   |   |   |   |                   |       |       +--97
|     |   |   |   |   |                   |       |       |   +--28 Oryza_sativa_Indica_Group
|     |   |   |   |   |                   |       |   +--98
|     |   |   |   |   |                   |       |   |   |                   +--27 Zea_luxurians
|     |   |   |   |   |                   |       |   |   |               +--91
|     |   |   |   |   |                   |       |   |   |               |   +--26 Zea_perennis
|     |   |   |   |   |                   |       |   |   |           +--92
|     |   |   |   |   |                   |       |   |   |           |   +--25 Tripsacum_dactyloides
|     |   |   |   |   |                   |       |   |   |       +--93
|     |   |   |   |   |                   |       |   |   |       |   +--24 Zea_mays_subsp_mays
|     |   |   |   |   |                   |       |   |   |   +--94
|     |   |   |   |   |                   |       |   |   |   |   +--23 Zea_mays_subsp_parviglumis
|     |   |   |   |   |                   |       |   |   +--95
|     |   |   |   |   |                   |       |   |       +--22 Sorghum_bicolor
|     |   |   |   |   |                   |       +--99
|     |   |   |   |   |                   |           |       +--21 Triticum_aestivum
|     |   |   |   |   |                   |           |   +--89
|     |   |   |   |   |                   |           |   |   +--20 Aegilops_speltoides
|     |   |   |   |   |                   |           +--90
|     |   |   |   |   |                   |               +--19 Triticum_timopheevii
|     |   |   |   |   |               +-126
|     |   |   |   |   |               |   |           +--18 Citrullus_lanatus
|     |   |   |   |   |               |   |       +--86
|     |   |   |   |   |               |   |       |   +--17 Cucurbita_pepo
|     |   |   |   |   |               |   |   +--87
|     |   |   |   |   |               |   |   |   +--16 Cucumis_sativus
|     |   |   |   |   |               |   +--88
|     |   |   |   |   |               |       |           +--15 Vitis_vinifera
|     |   |   |   |   |               |       |       +--83
|     |   |   |   |   |               |       |       |   +--14 Malus_x_domestica
|     |   |   |   |   |               |       |   +--84
|     |   |   |   |   |               |       |   |   +--13 Carica_papaya
|     |   |   |   |   |               |       +--85
|     |   |   |   |   |               |           +--12 Batis_maritima
|     |   |   |   |   |           +-127
|     |   |   |   |   |           |   +--11 Raphanus_sativus
|     |   |   |   |   |       +-128
|     |   |   |   |   |       |   +--10 Brassica_rapa_subsp_campestris
|     |   |   |   |   |   +-129
|     |   |   |   |   |   |   +---9 Brassica_oleracea
|     |   |   |   |   +-130
|     |   |   |   |       +---8 Brassica_napus
|     |   |   +-133
|     |   |       +---7 Arabidopsis_thaliana
|     +-137
|         |              +----------6 Mesostigma_viride
|         |       +-----80
|         |       |      +-------5 Chlorokybus_atmophyticus
|         |   +--81
|         |   |   +-----4 Roya_obtusa
|         +--82
|             +--------3 Chaetosphaeridium_globosum
|
+---2 Nitella_hyalina
|
+---1 Chara_vulgaris

 
(Chara_vulgaris:0.0000000100,Nitella_hyalina:0.0000000100,(((Chaetosphaeridium_globosum:0.2245090100,(Roya_obtusa:0.1473966000,(Chlorokybus_atmophyticus:0.2098805200,Mesostigma_viride:0.2792294100):1.0000:0.1772189700):1.0000:0.1034734000):1.0000:0.0717275200,((Arabidopsis_thaliana:0.0072374400,((Brassica_napus:0.0000000100,(Brassica_oleracea:0.0000000100,(Brassica_rapa_subsp_campestris:0.0000000100,(Raphanus_sativus:0.0000002500,(((Batis_maritima:0.0000002100,(Carica_papaya:0.0126226500,(Malus_x_domestica:0.0085087100,Vitis_vinifera:0.0081487400):1.0000:0.0127323800):0.5261:0.0000002100):1.0000:0.0040134300,(Cucumis_sativus:0.0041655400,(Cucurbita_pepo:0.0084219400,Citrullus_lanatus:0.0000001700):1.0000:0.0000001700):1.0000:0.0041897700):1.0000:0.0041023600,((((Triticum_timopheevii:0.0000000100,(Aegilops_speltoides:0.0000000100,Triticum_aestivum:0.0000000100):0.5261:0.0000000100):1.0000:0.0076994700,((Sorghum_bicolor:0.0095182100,(Zea_mays_subsp_parviglumis:0.0000000100,(Zea_mays_subsp_mays:0.0000000100,(Tripsacum_dactyloides:0.0040706900,(Zea_perennis:0.0000002500,Zea_luxurians:0.0000003200):0.5261:0.0000002700):0.5261:0.0000000100):0.5261:0.0000000100):1.0000:0.0036248300):1.0000:0.0132189900,(Oryza_sativa_Indica_Group:0.0000000100,(Oryza_sativa_Japonica_Group:0.0000000100,Oryza_rufipogon:0.0000000200):0.5261:0.0000002900):1.0000:0.0085058000):1.0000:0.0097170100):1.0000:0.0173305700,(Spirodela_polyrhiza:0.0171799200,(Phoenix_dactylifera:0.0086917700,((Nelumbo_nucifera:0.0078236000,(Amborella_trichopoda|atp9:0.0077995100,(Cycas_taitungensis:0.0519348000,Liriodendron_tulipifera:0.0000001500):0.5260:0.0000001500):1.0000:0.0039310000):1.0000:0.0041377200,(Helianthus_annuus:0.0252724400,((Asclepias_syriaca:0.0220611800,Rhazya_stricta:0.0000002100):1.0000:0.0163948900,(Vaccinium_macrocarpon:0.0054929500,Nicotiana_tabacum:0.0300049100):1.0000:0.0073133700):0.5261:0.0000002100):0.5261:0.0076991400):0.5261:0.0083373600):1.0000:0.0082305200):0.5261:0.0094575400):1.0000:0.0179871700,((Beta_macrocarpa:0.0000000100,(Beta_vulgaris_subsp_maritima:0.0000000100,Beta_vulgaris_subsp_vulgaris:0.0000000100):0.5266:0.0000000100):1.0000:0.0540863800,(Ricinus_communis:0.0794709400,((Boea_hygrometrica:0.0063074100,(Salvia_miltiorrhiza:0.1677651900,Mimulus_guttatus:0.0094142700):1.0000:0.0234792600):1.0000:0.0260565000,((Millettia_pinnata:0.0000002800,(Vigna_radiata:0.0000000100,(Vigna_angularis:0.0000000100,(Glycine_max:0.0000002300,Lotus_japonicus:0.0094971200):1.0000:0.0046544800):0.9995:0.0000000100):1.0000:0.0046637200):1.0000:0.1140978300,(Butomus_umbellatus:0.2109252700,(Silene_latifolia:0.0189492100,Silene_vulgaris:0.0619554800):1.0000:0.0386841400):0.5261:0.0016402800):0.9995:0.0190279100):0.9995:0.0158630100):0.9995:0.0000004300):0.9995:0.0069229500):0.5261:0.0000003200):0.9995:0.0089812300):0.9995:0.0044544600):0.9995:0.0000000200):0.9995:0.0000000100):0.9995:0.0000000100,(Brassica_carinata:0.0000000100,Brassica_juncea:0.0000000100):0.5261:0.0000000100):0.9995:0.0017757800):0.9995:0.0260456000,(Daucus_carota_subsp_sativus:0.0570400300,(Ajuga_reptans:0.1597188200,Entransia_fimbriata:0.7357508400):0.9995:0.0575142900):0.9995:0.0533278000):1.0000:0.0922617300):1.0000:0.0531058900,(Treubia_lacunosa:0.0237842700,(((Sphagnum_palustre:0.0229777800,(Atrichum_angustatum:0.0000002100,(Tetraphis_pellucida:0.0106149900,((Buxbaumia_aphylla:0.0162200200,(Physcomitrella_patens:0.0000000100,Funaria_hygrometrica:0.0000002900):0.9995:0.0000002800):1.0000:0.0053230500,(Bartramia_pomiformis:0.0000003000,((Orthotrichum_stellatum:0.0000000100,Ulota_hutchinsiae:0.0000000100):1.0000:0.0056225300,(Anomodon_rugelii:0.0000003000,(Climacium_americanum:0.0000003600,(Ptychomnion_cygnisetum:0.0359554400,Hypnum_imponens:0.0000003500):1.0000:0.0100950900):0.5266:0.0000003600):1.0000:0.0050566300):1.0000:0.0108166100):1.0000:0.0105788900):1.0000:0.0053533500):1.0000:0.0000002500):1.0000:0.0051998700):1.0000:0.0063891000,(Huperzia_squarrosa:0.0812102300,Phaeoceros_laevis:0.1703080900):1.0000:0.0000056100):1.0000:0.0163045700,(Marchantia_polymorpha:0.0062327000,Pleurozia_purpurea:0.0456921900):0.5266:0.0069628400):0.5260:0.0047009000):1.0000:0.0440815300):1.0000:0.1627240700);
 
Note: this tree is unrooted. Branch lengths are the expected number of substitutions per site. Labels next to parentheses represent phylogenetic uncertainty due to model selection (see documentation)


---------------------------------------------------------------
*                                                             *
*             BAYESIAN INFORMATION CRITERION (BIC)            *
*                                                             *
---------------------------------------------------------------
 
 Sample size: 225.0
 
 Model selected: 
   Model = GTR+G
   partition = 012345
   -lnL = 2785.6428
   K = 165
   freqA = 0.2938 
   freqC = 0.1356 
   freqG = 0.1543 
   freqT = 0.4163 
   R(a) [AC] =  4.2968
   R(b) [AG] =  6.5448
   R(c) [AT] =  1.5058
   R(d) [CG] =  3.5245
   R(e) [CT] =  14.3243
   R(f) [GT] =  1.0000
   gamma shape = 0.3890 
 
Tree for the best BIC model = (Chara_vulgaris:0.00000001,Nitella_hyalina:0.00000001,((Pleurozia_purpurea:0.04558028,(Marchantia_polymorpha:0.00636571,(Treubia_lacunosa:0.02822901,((Sphagnum_palustre:0.02303226,(Atrichum_angustatum:0.00000029,(Tetraphis_pellucida:0.01073758,((Buxbaumia_aphylla:0.01628837,(Physcomitrella_patens:0.00000001,Funaria_hygrometrica:0.00000029):0.00000030):0.00537895,(Bartramia_pomiformis:0.00000046,((Orthotrichum_stellatum:0.00000001,Ulota_hutchinsiae:0.00000001):0.00561037,(Climacium_americanum:0.00000027,(Anomodon_rugelii:0.00000027,(Ptychomnion_cygnisetum:0.03603301,Hypnum_imponens:0.00000035):0.01020320):0.00000023):0.00515536):0.01094140):0.01070291):0.00540502):0.00000031):0.00530103):0.00637849,(Huperzia_squarrosa:0.08177848,Phaeoceros_laevis:0.17131931):0.00001141):0.01629754):0.00723193):0.00000045):0.05107901,((Chaetosphaeridium_globosum:0.22247712,(Roya_obtusa:0.14830244,(Chlorokybus_atmophyticus:0.20901988,Mesostigma_viride:0.27026074):0.17268026):0.10049953):0.07186483,((Daucus_carota_subsp_sativus:0.05239415,(Ajuga_reptans:0.16620735,Entransia_fimbriata:0.69932622):0.04601707):0.05531378,(Arabidopsis_thaliana:0.00705889,(Brassica_carinata:0.00000001,(Brassica_juncea:0.00000001,(Brassica_napus:0.00000001,(Brassica_oleracea:0.00000001,(Brassica_rapa_subsp_campestris:0.00000001,(Raphanus_sativus:0.00000031,((((Asclepias_syriaca:0.02186142,Rhazya_stricta:0.00000026):0.01630501,((Phoenix_dactylifera:0.01671417,(Nelumbo_nucifera:0.00785061,(Cycas_taitungensis:0.05214272,(Amborella_trichopoda|atp9:0.00782461,Liriodendron_tulipifera:0.00000024):0.00000022):0.00394208):0.00316113):0.00866353,(Helianthus_annuus:0.02516245,(Nicotiana_tabacum:0.02989310,Vaccinium_macrocarpon:0.00553936):0.00727099):0.00000031):0.00000032):0.01256037,(Spirodela_polyrhiza:0.01589931,(((Sorghum_bicolor:0.01003304,(Zea_mays_subsp_mays:0.00000001,(Zea_luxurians:0.00000002,(Zea_perennis:0.00000024,(Tripsacum_dactyloides:0.00405750,Zea_mays_subsp_parviglumis:0.00000003):0.00000021):0.00000025):0.00000024):0.00302473):0.01319042,(Oryza_sativa_Japonica_Group:0.00000001,(Oryza_rufipogon:0.00000001,Oryza_sativa_Indica_Group:0.00000001):0.00000001):0.00899146):0.00882369,(Triticum_aestivum:0.00000001,(Triticum_timopheevii:0.00000001,Aegilops_speltoides:0.00000002):0.00000027):0.00898565):0.01517496):0.00753151):0.02099807,(((Beta_vulgaris_subsp_vulgaris:0.00000001,(Beta_vulgaris_subsp_maritima:0.00000001,Beta_macrocarpa:0.00000001):0.00000001):0.05378136,(Ricinus_communis:0.07897989,((Boea_hygrometrica:0.00682727,(Mimulus_guttatus:0.00968254,Salvia_miltiorrhiza:0.16562083):0.02250568):0.02526738,((Silene_latifolia:0.01858966,Silene_vulgaris:0.06171916):0.03911100,(Butomus_umbellatus:0.20687221,(Millettia_pinnata:0.00000020,(Vigna_radiata:0.00000001,(Vigna_angularis:0.00000001,(Lotus_japonicus:0.00936215,Glycine_max:0.00000040):0.00458523):0.00000001):0.00459509):0.10833570):0.00276337):0.01951024):0.01553982):0.00000057):0.00700665,((Cucumis_sativus:0.00415282,(Cucurbita_pepo:0.00839222,Citrullus_lanatus:0.00000016):0.00000016):0.00422036,((Malus_x_domestica:0.00841992,Vitis_vinifera:0.00808722):0.01261419,(Batis_maritima:0.00000027,Carica_papaya:0.01253902):0.00000032):0.00395963):0.00414987):0.00000024):0.00897778):0.00446994):0.00000002):0.00000001):0.00000001):0.00000001):0.00195579):0.02765975):0.08757413):0.05420218):0.16178809);
 
 
* BIC MODEL SELECTION : Selection uncertainty
 
Model             -lnL    K      BIC       delta       weight   cumWeight
------------------------------------------------------------------------- 
GTR+G       2785.64283   165  6464.942226   0.000000    0.467762   0.467762 
HKY+G       2796.56342   161  6465.119005   0.176778    0.428192   0.895954 
GTR+I+G     2784.53751   166  6468.147687   3.205460    0.094182   0.990136 
HKY+I+G     2797.62601   162  6472.660285   7.718059    0.009864   1.000000 
SYM+G       2834.68625   162  6546.780765  81.838539   7.93e-019   1.000000 
SYM+I+G     2834.78838   163  6552.401126  87.458899   4.77e-020   1.000000 
K80+G       2862.11828   158  6579.980424  115.038197   4.90e-026   1.000000 
K80+I+G     2862.07921   159  6585.318384  120.376158   3.39e-027   1.000000 
GTR+I       2874.76011   165  6643.176786  178.234560   9.27e-040   1.000000 
HKY+I       2885.70561   161  6643.403385  178.461158   8.27e-040   1.000000 
F81+G       2890.12018   160  6646.816424  181.874198   1.50e-040   1.000000 
F81+I+G     2890.15367   161  6652.299505  187.357278   9.68e-042   1.000000 
SYM+I       2908.78463   162  6694.977525  230.035299   5.23e-051   1.000000 
K80+I       2936.31065   158  6728.365164  263.422937   2.94e-058   1.000000 
JC+G        2947.14277   157  6744.613303  279.671077   8.71e-062   1.000000 
JC+I+G      2946.40801   158  6748.559884  283.617657   1.21e-062   1.000000 
F81+I       2965.34727   160  6797.270604  332.328378   3.21e-073   1.000000 
JC+I        3016.49742   157  6883.322603  418.380377   6.61e-092   1.000000 
GTR         3006.65709   164  6901.554646  436.612420   7.26e-096   1.000000 
SYM         3021.21634   161  6914.424845  449.482618   1.16e-098   1.000000 
HKY         3051.97348   160  6970.523024  505.580798   7.67e-111   1.000000 
K80         3083.00922   157  7016.346203  551.403977   8.59e-121   1.000000 
F81         3133.63055   159  7128.421064  663.478838   3.96e-145   1.000000 
JC          3167.04511   156  7179.001883  714.059656   4.11e-156   1.000000
-------------------------------------------------------------------------
-lnL:	negative log likelihod
K:	number of estimated parameters
BIC:	Bayesian Information Criterion
delta:	BIC difference
weight:	BIC weight
cumWeight:	cumulative BIC weight
 
 
* BIC MODEL SELECTION : Confidence interval
 
There are 24 models in the 100% confidence interval: [ GTR+G HKY+G GTR+I+G HKY+I+G SYM+G SYM+I+G K80+G K80+I+G GTR+I HKY+I F81+G F81+I+G SYM+I K80+I JC+G JC+I+G F81+I JC+I GTR SYM HKY K80 F81 JC ] 
 
 
* BIC MODEL SELECTION : Best Model's command line
 
phyml  -i /tmp/jmodeltest4438254131381356115.phy -d nt -n 1 -b 0 --run_id GTR+G -m 012345 -f m -c 4 -a e --no_memory_check -o tlr -s SPR
 
 
 
---------------------------------------------------------------
*                                                             *
*                    MODEL AVERAGED PHYLOGENY                 *
*                                                             *
---------------------------------------------------------------
 
Selection criterion: . . . . BIC
Confidence interval: . . . . 1.00
Consensus type:. . . . . . . 50% majority rule
 
 
Using 24 models in the 1.00 confidence interval = GTR+G HKY+G GTR+I+G HKY+I+G SYM+G SYM+I+G K80+G K80+I+G GTR+I HKY+I F81+G F81+I+G SYM+I K80+I JC+G JC+I+G F81+I JC+I GTR SYM HKY K80 F81 JC  
 
Species in order:
 
    1. Chara_vulgaris
    2. Nitella_hyalina
    3. Pleurozia_purpurea
    4. Marchantia_polymorpha
    5. Treubia_lacunosa
    6. Sphagnum_palustre
    7. Atrichum_angustatum
    8. Tetraphis_pellucida
    9. Buxbaumia_aphylla
    10. Physcomitrella_patens
    11. Funaria_hygrometrica
    12. Bartramia_pomiformis
    13. Orthotrichum_stellatum
    14. Ulota_hutchinsiae
    15. Climacium_americanum
    16. Anomodon_rugelii
    17. Ptychomnion_cygnisetum
    18. Hypnum_imponens
    19. Huperzia_squarrosa
    20. Phaeoceros_laevis
    21. Chaetosphaeridium_globosum
    22. Roya_obtusa
    23. Chlorokybus_atmophyticus
    24. Mesostigma_viride
    25. Daucus_carota_subsp_sativus
    26. Ajuga_reptans
    27. Entransia_fimbriata
    28. Arabidopsis_thaliana
    29. Brassica_carinata
    30. Brassica_juncea
    31. Brassica_napus
    32. Brassica_oleracea
    33. Brassica_rapa_subsp_campestris
    34. Raphanus_sativus
    35. Asclepias_syriaca
    36. Rhazya_stricta
    37. Phoenix_dactylifera
    38. Nelumbo_nucifera
    39. Cycas_taitungensis
    40. Amborella_trichopoda|atp9
    41. Liriodendron_tulipifera
    42. Helianthus_annuus
    43. Nicotiana_tabacum
    44. Vaccinium_macrocarpon
    45. Spirodela_polyrhiza
    46. Sorghum_bicolor
    47. Zea_mays_subsp_mays
    48. Zea_luxurians
    49. Zea_perennis
    50. Tripsacum_dactyloides
    51. Zea_mays_subsp_parviglumis
    52. Oryza_sativa_Japonica_Group
    53. Oryza_rufipogon
    54. Oryza_sativa_Indica_Group
    55. Triticum_aestivum
    56. Triticum_timopheevii
    57. Aegilops_speltoides
    58. Beta_vulgaris_subsp_vulgaris
    59. Beta_vulgaris_subsp_maritima
    60. Beta_macrocarpa
    61. Ricinus_communis
    62. Boea_hygrometrica
    63. Mimulus_guttatus
    64. Salvia_miltiorrhiza
    65. Silene_latifolia
    66. Silene_vulgaris
    67. Butomus_umbellatus
    68. Millettia_pinnata
    69. Vigna_radiata
    70. Vigna_angularis
    71. Lotus_japonicus
    72. Glycine_max
    73. Cucumis_sativus
    74. Cucurbita_pepo
    75. Citrullus_lanatus
    76. Malus_x_domestica
    77. Vitis_vinifera
    78. Batis_maritima
    79. Carica_papaya
 
Bipartitions included in the consensus tree
 
    1234567891111111111222222222233333333334444444444555555555566666666667777777777
             0123456789012345678901234567890123456789012345678901234567890123456789
    ******************************************************************************* ( 1.0 )
    --***************************************************************************** ( 1.0 )
    --******************----------------------------------------------------------- ( 1.0 )
    --**--------------------------------------------------------------------------- ( 0.53224 )
    ----****************----------------------------------------------------------- ( 0.90582 )
    -----***************----------------------------------------------------------- ( 1.0 )
    -----*************------------------------------------------------------------- ( 1.0 )
    ------************------------------------------------------------------------- ( 1.0 )
    -------***********------------------------------------------------------------- ( 1.0 )
    --------**********------------------------------------------------------------- ( 1.0 )
    --------***-------------------------------------------------------------------- ( 1.0 )
    ---------**-------------------------------------------------------------------- ( 0.57181 )
    -----------*******------------------------------------------------------------- ( 1.0 )
    ------------******------------------------------------------------------------- ( 1.0 )
    ------------**----------------------------------------------------------------- ( 1.0 )
    --------------****------------------------------------------------------------- ( 1.0 )
    --------------*-**------------------------------------------------------------- ( 0.53224 )
    ----------------**------------------------------------------------------------- ( 1.0 )
    ------------------**----------------------------------------------------------- ( 1.0 )
    --------------------*********************************************************** ( 1.0 )
    --------------------****------------------------------------------------------- ( 1.0 )
    ---------------------***------------------------------------------------------- ( 1.0 )
    ----------------------**------------------------------------------------------- ( 1.0 )
    ------------------------******************************************************* ( 1.0 )
    ------------------------***---------------------------------------------------- ( 0.57181 )
    -------------------------**---------------------------------------------------- ( 0.56195 )
    ---------------------------**************************************************** ( 0.57181 )
    ----------------------------*************************************************** ( 0.57181 )
    ------------------------------************************************************* ( 0.57181 )
    -------------------------------************************************************ ( 0.57181 )
    --------------------------------*********************************************** ( 0.57181 )
    ---------------------------------********************************************** ( 0.57181 )
    ----------------------------------********************************************* ( 0.57181 )
    ----------------------------------***********************---------------------- ( 1.0 )
    ----------------------------------**********----------------------------------- ( 1.0 )
    ----------------------------------**------------------------------------------- ( 1.0 )
    ------------------------------------********----------------------------------- ( 0.89596 )
    ------------------------------------*****-------------------------------------- ( 0.89596 )
    -------------------------------------****-------------------------------------- ( 1.0 )
    --------------------------------------***-------------------------------------- ( 1.0 )
    ---------------------------------------**-------------------------------------- ( 0.89596 )
    -----------------------------------------***----------------------------------- ( 0.89596 )
    ------------------------------------------**----------------------------------- ( 1.0 )
    --------------------------------------------*************---------------------- ( 0.89596 )
    ---------------------------------------------************---------------------- ( 1.0 )
    ---------------------------------------------*********------------------------- ( 1.0 )
    ---------------------------------------------******---------------------------- ( 1.0 )
    ----------------------------------------------*****---------------------------- ( 1.0 )
    -----------------------------------------------****---------------------------- ( 0.89596 )
    ------------------------------------------------***---------------------------- ( 0.89596 )
    -------------------------------------------------**---------------------------- ( 0.89596 )
    ---------------------------------------------------***------------------------- ( 1.0 )
    ------------------------------------------------------***---------------------- ( 1.0 )
    -------------------------------------------------------**---------------------- ( 0.89596 )
    ---------------------------------------------------------***************------- ( 0.57181 )
    ---------------------------------------------------------***------------------- ( 1.0 )
    ---------------------------------------------------------**-------------------- ( 0.53224 )
    ------------------------------------------------------------************------- ( 0.57181 )
    -------------------------------------------------------------***********------- ( 0.57181 )
    -------------------------------------------------------------***--------------- ( 1.0 )
    --------------------------------------------------------------**--------------- ( 1.0 )
    ----------------------------------------------------------------********------- ( 0.57181 )
    ----------------------------------------------------------------**------------- ( 1.0 )
    -------------------------------------------------------------------*****------- ( 1.0 )
    --------------------------------------------------------------------****------- ( 1.0 )
    ---------------------------------------------------------------------***------- ( 0.57181 )
    ----------------------------------------------------------------------**------- ( 1.0 )
    ------------------------------------------------------------------------******* ( 1.0 )
    ------------------------------------------------------------------------***---- ( 1.0 )
    -------------------------------------------------------------------------**---- ( 1.0 )
    ---------------------------------------------------------------------------**** ( 1.0 )
    ---------------------------------------------------------------------------**-- ( 1.0 )
    -----------------------------------------------------------------------------** ( 0.89596 )

 
                 +--79 Marchantia_polymorpha
             +-149
             |   +--78 Pleurozia_purpurea
         +-150
         |   |           +--------77 Phaeoceros_laevis
         |   |       +-146
         |   |       |   +--76 Huperzia_squarrosa
         |   |   +-147
         |   |   |   |                       +--75 Funaria_hygrometrica
         |   |   |   |                   +-140
         |   |   |   |                   |   +--74 Physcomitrella_patens
         |   |   |   |               +-141
         |   |   |   |               |   +--73 Buxbaumia_aphylla
         |   |   |   |           +-142
         |   |   |   |           |   |           +--72 Ulota_hutchinsiae
         |   |   |   |           |   |       +-137
         |   |   |   |           |   |       |   +--71 Orthotrichum_stellatum
         |   |   |   |           |   |   +-138
         |   |   |   |           |   |   |   |           +--70 Hypnum_imponens
         |   |   |   |           |   |   |   |       +-134
         |   |   |   |           |   |   |   |       |   +--69 Ptychomnion_cygnisetum
         |   |   |   |           |   |   |   |   +-135
         |   |   |   |           |   |   |   |   |   +--68 Climacium_americanum
         |   |   |   |           |   |   |   +-136
         |   |   |   |           |   |   |       +--67 Anomodon_rugelii
         |   |   |   |           |   +-139
         |   |   |   |           |       +--66 Bartramia_pomiformis
         |   |   |   |       +-143
         |   |   |   |       |   +--65 Tetraphis_pellucida
         |   |   |   |   +-144
         |   |   |   |   |   +--64 Atrichum_angustatum
         |   |   |   +-145
         |   |   |       +--63 Sphagnum_palustre
         |   +-148
         |       +--62 Treubia_lacunosa
+------151
|        |                                                                      +--61 Glycine_max
|        |                                                                  +-117
|        |                                                                  |   +--60 Lotus_japonicus
|        |                                                              +-118
|        |                                                              |   +--59 Vigna_angularis
|        |                                                          +-119
|        |                                                          |   +--58 Vigna_radiata
|        |                                                    +---120
|        |                                                    |     +--57 Millettia_pinnata
|        |                                                    |
|        |                                                    |   +--56 Silene_vulgaris
|        |                                                    +-116
|        |                                                    |   +--55 Silene_latifolia
|        |                                                +-121
|        |                                                |   +----------54 Butomus_umbellatus
|        |                                            +-122
|        |                                            |   |       +-------53 Salvia_miltiorrhiza
|        |                                            |   |   +-114
|        |                                            |   |   |   +--52 Mimulus_guttatus
|        |                                            |   +-115
|        |                                            |       +--51 Boea_hygrometrica
|        |                                        +-123
|        |                                        |   +--50 Ricinus_communis
|        |                                    +-124
|        |                                    |   |       +--49 Beta_vulgaris_subsp_maritima
|        |                                    |   |   +-112
|        |                                    |   |   |   +--48 Beta_vulgaris_subsp_vulgaris
|        |                                    |   +-113
|        |                                    |       +--47 Beta_macrocarpa
|        |                                    |
|        |                                    |           +--46 Citrullus_lanatus
|        |                                    |       +-109
|        |                                    |       |   +--45 Cucurbita_pepo
|        |                                    |   +-110
|        |                                    |   |   +--44 Cucumis_sativus
|        |                                    +-111
|        |                                    |   |       +--43 Carica_papaya
|        |                                    |   |   +-107
|        |                                    |   |   |   +--42 Batis_maritima
|        |                                    |   +-108
|        |                                    |       |   +--41 Vitis_vinifera
|        |                                    |       +-106
|        |                                    |           +--40 Malus_x_domestica
|        |                                +-125
|        |                                |   |                                   +--39 Zea_mays_subsp_parviglumis
|        |                                |   |                               +--97
|        |                                |   |                               |   +--38 Tripsacum_dactyloides
|        |                                |   |                           +--98
|        |                                |   |                           |   +--37 Zea_perennis
|        |                                |   |                       +--99
|        |                                |   |                       |   +--36 Zea_luxurians
|        |                                |   |                   +-100
|        |                                |   |                   |   +--35 Zea_mays_subsp_mays
|        |                                |   |               +-101
|        |                                |   |               |   +--34 Sorghum_bicolor
|        |                                |   |           +-102
|        |                                |   |           |   |   +--33 Oryza_sativa_Indica_Group
|        |                                |   |           |   |   |
|        |                                |   |           |   |   +--32 Oryza_rufipogon
|        |                                |   |           |   +--96
|        |                                |   |           |       +--31 Oryza_sativa_Japonica_Group
|        |                                |   |       +-103
|        |                                |   |       |   |       +--30 Aegilops_speltoides
|        |                                |   |       |   |   +--94
|        |                                |   |       |   |   |   +--29 Triticum_timopheevii
|        |                                |   |       |   +--95
|        |                                |   |       |       +--28 Triticum_aestivum
|        |                                |   |   +-104
|        |                                |   |   |   +--27 Spirodela_polyrhiza
|        |                                |   +-105
|        |                                |       |                       +--26 Liriodendron_tulipifera
|        |                                |       |                   +--88
|        |                                |       |                   |   +--25 Amborella_trichopoda|atp9
|        |                                |       |               +--89
|        |                                |       |               |   +--24 Cycas_taitungensis
|        |                                |       |           +--90
|        |                                |       |           |   +--23 Nelumbo_nucifera
|        |                                |       |       +--91
|        |                                |       |       |   +--22 Phoenix_dactylifera
|        |                                |       |   +--92
|        |                                |       |   |   |       +--21 Vaccinium_macrocarpon
|        |                                |       |   |   |   +--86
|        |                                |       |   |   |   |   +--20 Nicotiana_tabacum
|        |                                |       |   |   +--87
|        |                                |       |   |       +--19 Helianthus_annuus
|        |                                |       +--93
|        |                                |           |   +--18 Rhazya_stricta
|        |                                |           +--85
|        |                                |               +--17 Asclepias_syriaca
|        |                            +-126
|        |                            |   +--16 Raphanus_sativus
|        |                        +-127
|        |                        |   +--15 Brassica_rapa_subsp_campestris
|        |                    +-128
|        |                    |   +--14 Brassica_oleracea
|        |                +-129
|        |                |   +--13 Brassica_napus
|        |                |
|        |                +--12 Brassica_juncea
|        |            +-130
|        |            |   +--11 Brassica_carinata
|        |        +-131
|        |        |   +--10 Arabidopsis_thaliana
|        |   +--132
|        |   |    |       +----------------------------------------9 Entransia_fimbriata
|        |   |    |   +--83
|        |   |    |   |   +--------8 Ajuga_reptans
|        |   |    +--84
|        |   |        +---7 Daucus_carota_subsp_sativus
|        +-133
|            |                   +---------------6 Mesostigma_viride
|            |         +--------80
|            |         |         +-----------5 Chlorokybus_atmophyticus
|            |   +----81
|            |   |     +-------4 Roya_obtusa
|            +--82
|                +------------3 Chaetosphaeridium_globosum
|
+---2 Nitella_hyalina
|
+---1 Chara_vulgaris

 
(Chara_vulgaris:0.0000000100,Nitella_hyalina:0.0000000100,(((Chaetosphaeridium_globosum:0.2224771200,(Roya_obtusa:0.1473966000,(Chlorokybus_atmophyticus:0.2090198800,Mesostigma_viride:0.2702607400):1.0000:0.1726802600):1.0000:0.1004995300):1.0000:0.0717275200,((Daucus_carota_subsp_sativus:0.0523941500,(Ajuga_reptans:0.1662073500,Entransia_fimbriata:0.6993262200):0.5619:0.0460170700):0.5718:0.0553137800,(Arabidopsis_thaliana:0.0070588900,(Brassica_carinata:0.0000000100,Brassica_juncea:0.0000000100,(Brassica_napus:0.0000000100,(Brassica_oleracea:0.0000000100,(Brassica_rapa_subsp_campestris:0.0000000100,(Raphanus_sativus:0.0000003100,((((Asclepias_syriaca:0.0218614200,Rhazya_stricta:0.0000002600):1.0000:0.0163050100,((Helianthus_annuus:0.0251624500,(Nicotiana_tabacum:0.0298931000,Vaccinium_macrocarpon:0.0054929500):1.0000:0.0073066700):0.8960:0.0000003100,(Phoenix_dactylifera:0.0167141700,(Nelumbo_nucifera:0.0078506100,(Cycas_taitungensis:0.0519348000,(Amborella_trichopoda|atp9:0.0078246100,Liriodendron_tulipifera:0.0000002400):0.8960:0.0000002200):1.0000:0.0039355100):1.0000:0.0034032800):0.8960:0.0086635300):0.8960:0.0000003200):1.0000:0.0125603700,(Spirodela_polyrhiza:0.0169448800,((Triticum_aestivum:0.0000000100,(Triticum_timopheevii:0.0000000100,Aegilops_speltoides:0.0000000200):0.8960:0.0000002700):1.0000:0.0085909200,((Oryza_sativa_Japonica_Group:0.0000000100,Oryza_rufipogon:0.0000000100,Oryza_sativa_Indica_Group:0.0000000100):1.0000:0.0085058000,(Sorghum_bicolor:0.0095182100,(Zea_mays_subsp_mays:0.0000000100,(Zea_luxurians:0.0000000200,(Zea_perennis:0.0000002400,(Tripsacum_dactyloides:0.0040575000,Zea_mays_subsp_parviglumis:0.0000000300):0.8960:0.0000002100):0.8960:0.0000002500):0.8960:0.0000002400):1.0000:0.0034330700):1.0000:0.0131904200):1.0000:0.0088236900):1.0000:0.0151749600):0.8960:0.0075315100):1.0000:0.0201354200,(((Malus_x_domestica:0.0084199200,Vitis_vinifera:0.0080872200):1.0000:0.0126141900,(Batis_maritima:0.0000002700,Carica_papaya:0.0125390200):0.8960:0.0000003200):1.0000:0.0039596300,(Cucumis_sativus:0.0041528200,(Cucurbita_pepo:0.0083922200,Citrullus_lanatus:0.0000001600):1.0000:0.0000001600):1.0000:0.0041897700):1.0000:0.0041023600,((Beta_macrocarpa:0.0000000100,(Beta_vulgaris_subsp_vulgaris:0.0000000100,Beta_vulgaris_subsp_maritima:0.0000000100):0.5322:0.0000000100):1.0000:0.0537813600,(Ricinus_communis:0.0789798900,((Boea_hygrometrica:0.0065640700,(Mimulus_guttatus:0.0094142700,Salvia_miltiorrhiza:0.1656208300):1.0000:0.0232585300):1.0000:0.0252673800,(Butomus_umbellatus:0.2068722100,(Silene_latifolia:0.0185896600,Silene_vulgaris:0.0617191600):1.0000:0.0386841400,(Millettia_pinnata:0.0000002400,(Vigna_radiata:0.0000000100,(Vigna_angularis:0.0000000100,(Lotus_japonicus:0.0093621500,Glycine_max:0.0000003800):1.0000:0.0045852300):0.5718:0.0000000100):1.0000:0.0045950900):1.0000:0.1083357000):0.5718:0.0195102400):0.5718:0.0155398200):0.5718:0.0000005700):0.5718:0.0070066500):0.5718:0.0089777800):0.5718:0.0044699400):0.5718:0.0000000200):0.5718:0.0000000100):0.5718:0.0000000100):0.5718:0.0019557900):0.5718:0.0276597500):1.0000:0.0875741300):1.0000:0.0531058900,((Treubia_lacunosa:0.0242925900,((Sphagnum_palustre:0.0229777800,(Atrichum_angustatum:0.0000002900,(Tetraphis_pellucida:0.0106149900,((Bartramia_pomiformis:0.0000003000,((Anomodon_rugelii:0.0000002700,(Climacium_americanum:0.0000002700,(Ptychomnion_cygnisetum:0.0359554400,Hypnum_imponens:0.0000003500):1.0000:0.0100950900):0.5322:0.0000002000):1.0000:0.0050566300,(Orthotrichum_stellatum:0.0000000100,Ulota_hutchinsiae:0.0000000100):1.0000:0.0056103700):1.0000:0.0108166100):1.0000:0.0105788900,(Buxbaumia_aphylla:0.0162200200,(Physcomitrella_patens:0.0000000100,Funaria_hygrometrica:0.0000002900):0.5718:0.0000003000):1.0000:0.0053230500):1.0000:0.0053533500):1.0000:0.0000003100):1.0000:0.0051998700):1.0000:0.0063784900,(Huperzia_squarrosa:0.0812102300,Phaeoceros_laevis:0.1703080900):1.0000:0.0000114100):1.0000:0.0162975400):0.9058:0.0072319300,(Pleurozia_purpurea:0.0455802800,Marchantia_polymorpha:0.0062327000):0.5322:0.0000679600):1.0000:0.0440815300):1.0000:0.1617880900);
 
Note: this tree is unrooted. Branch lengths are the expected number of substitutions per site. Labels next to parentheses represent phylogenetic uncertainty due to model selection (see documentation)
 
 
 
---------------------------------------------------------------
*                                                             *
*                    SELECTION SUMMARY                        *
*                                                             *
---------------------------------------------------------------

::Optimized Topologies Summary::

There are 24 different topologies.

Topology Id: 1
	Rank	Weight		 RF	AvgEucl		VarEucl
AIC	  1	 52.60%		  0	0.00e+00	0.00e+00
BIC	  6	  9.42%		 36	5.05e-01	0.00e+00
Models supporting:   1
                     GTR+I+G 

Topology Id: 2
	Rank	Weight		 RF	AvgEucl		VarEucl
AIC	  2	  0.01%		  6	1.12e+00	0.00e+00
BIC	  5	  0.99%		 36	1.11e+00	0.00e+00
Models supporting:   1
                     HKY+I+G 

Topology Id: 3
	Rank	Weight		 RF	AvgEucl		VarEucl
AIC	  3	  0.00%		 16	9.76e-01	0.00e+00
BIC	  7	  0.00%		 40	9.70e-01	0.00e+00
Models supporting:   1
                     K80+I+G 

Topology Id: 4
	Rank	Weight		 RF	AvgEucl		VarEucl
AIC	  4	  0.00%		 18	7.20e-01	0.00e+00
BIC	 13	  0.00%		 42	8.27e-01	0.00e+00
Models supporting:   1
                     SYM+I+G 

Topology Id: 5
	Rank	Weight		 RF	AvgEucl		VarEucl
AIC	  5	  0.00%		 28	8.70e-01	0.00e+00
BIC	 18	  0.00%		 48	8.51e-01	0.00e+00
Models supporting:   1
                     SYM 

Topology Id: 6
	Rank	Weight		 RF	AvgEucl		VarEucl
AIC	  6	  0.00%		 30	9.05e-01	0.00e+00
BIC	  3	  0.00%		 34	8.93e-01	0.00e+00
Models supporting:   1
                     SYM+G 

Topology Id: 7
	Rank	Weight		 RF	AvgEucl		VarEucl
AIC	  7	  0.00%		 32	9.65e-01	0.00e+00
BIC	 15	  0.00%		 46	9.59e-01	0.00e+00
Models supporting:   1
                     JC+I+G 

Topology Id: 8
	Rank	Weight		 RF	AvgEucl		VarEucl
AIC	  8	  0.00%		 32	9.17e-01	0.00e+00
BIC	 22	  0.00%		 54	8.81e-01	0.00e+00
Models supporting:   1
                     F81+I+G 

Topology Id: 9
	Rank	Weight		 RF	AvgEucl		VarEucl
AIC	  9	  0.00%		 34	8.65e-01	0.00e+00
BIC	  4	  0.00%		 36	8.39e-01	0.00e+00
Models supporting:   1
                     K80 

Topology Id: 10
	Rank	Weight		 RF	AvgEucl		VarEucl
AIC	 10	  0.00%		 36	9.76e-01	0.00e+00
BIC	  9	  0.00%		 42	9.63e-01	0.00e+00
Models supporting:   1
                     JC+G 

Topology Id: 11
	Rank	Weight		 RF	AvgEucl		VarEucl
AIC	 11	  0.00%		 36	8.11e-01	0.00e+00
BIC	 11	  0.00%		 42	8.24e-01	0.00e+00
Models supporting:   1
                     K80+G 

Topology Id: 12
	Rank	Weight		 RF	AvgEucl		VarEucl
AIC	 12	 47.34%		 36	5.05e-01	0.00e+00
BIC	  1	 46.78%		  0	0.00e+00	0.00e+00
Models supporting:   1
                     GTR+G 

Topology Id: 13
	Rank	Weight		 RF	AvgEucl		VarEucl
AIC	 13	  0.00%		 40	8.80e-01	0.00e+00
BIC	 10	  0.00%		 42	8.71e-01	0.00e+00
Models supporting:   1
                     K80+I 

Topology Id: 14
	Rank	Weight		 RF	AvgEucl		VarEucl
AIC	 14	  0.00%		 40	8.68e-01	0.00e+00
BIC	 12	  0.00%		 42	8.72e-01	0.00e+00
Models supporting:   1
                     SYM+I 

Topology Id: 15
	Rank	Weight		 RF	AvgEucl		VarEucl
AIC	 15	  0.00%		 42	7.77e-01	0.00e+00
BIC	  8	  0.00%		 40	8.05e-01	0.00e+00
Models supporting:   1
                     GTR 

Topology Id: 16
	Rank	Weight		 RF	AvgEucl		VarEucl
AIC	 16	  0.00%		 46	8.72e-01	0.00e+00
BIC	  2	  0.00%		 34	8.69e-01	0.00e+00
Models supporting:   1
                     HKY 

Topology Id: 17
	Rank	Weight		 RF	AvgEucl		VarEucl
AIC	 17	  0.00%		 46	9.89e-01	0.00e+00
BIC	 23	  0.00%		 56	9.82e-01	0.00e+00
Models supporting:   1
                     HKY+I 

Topology Id: 18
	Rank	Weight		 RF	AvgEucl		VarEucl
AIC	 18	  0.00%		 50	9.20e-01	0.00e+00
BIC	 17	  0.00%		 48	9.07e-01	0.00e+00
Models supporting:   1
                     F81+G 

Topology Id: 19
	Rank	Weight		 RF	AvgEucl		VarEucl
AIC	 19	  0.00%		 52	8.69e-01	0.00e+00
BIC	 16	  0.00%		 46	8.65e-01	0.00e+00
Models supporting:   1
                     F81 

Topology Id: 20
	Rank	Weight		 RF	AvgEucl		VarEucl
AIC	 20	  0.00%		 54	8.50e-01	0.00e+00
BIC	 20	  0.00%		 52	8.59e-01	0.00e+00
Models supporting:   1
                     JC+I 

Topology Id: 21
	Rank	Weight		 RF	AvgEucl		VarEucl
AIC	 21	  0.00%		 54	1.03e+00	0.00e+00
BIC	 21	  0.00%		 52	1.01e+00	0.00e+00
Models supporting:   1
                     F81+I 

Topology Id: 22
	Rank	Weight		 RF	AvgEucl		VarEucl
AIC	 22	  0.00%		 54	1.06e+00	0.00e+00
BIC	 19	  0.00%		 48	1.04e+00	0.00e+00
Models supporting:   1
                     GTR+I 

Topology Id: 23
	Rank	Weight		 RF	AvgEucl		VarEucl
AIC	 23	  0.00%		 60	8.74e-01	0.00e+00
BIC	 24	  0.00%		 70	8.51e-01	0.00e+00
Models supporting:   1
                     JC 

Topology Id: 24
	Rank	Weight		 RF	AvgEucl		VarEucl
AIC	 24	  0.05%		 60	1.08e+00	0.00e+00
BIC	 14	 42.82%		 44	9.44e-01	0.00e+00
Models supporting:   1
                     HKY+G 

 
 
 
::Best Models::
 
	Model 		f(a) 	f(c) 	f(g) 	f(t) 	kappa 	titv 	Ra	Rb	Rc	Rd	Re	Rf	pInv 	gamma
----------------------------------------------------------------------------------------------------------------------------------------
AIC 	GTR+I+G		0.30	0.13	0.15	0.42	0.00	0.00	  4.212   6.666   1.394   3.692  13.834   1.000    0.18	   0.57
BIC 	GTR+G		0.29	0.14	0.15	0.42	0.00	0.00	  4.297   6.545   1.506   3.524  14.324   1.000 N/A	   0.39
