# Supplementary material for: The mitochondrial genome map of Nelumbo nucifera reveals ancient evolutionary features
Source: Sci Rep. 2016 Jul 22;6:30158. doi: 10.1038/srep30158 (PMC4957087; doi:10.1038/srep30158)
Supplement: Supplementary Data S2 [file srep30158-s3.zip › jModelTest/ccmB.jmt1]

-------------------------- jModeltest 2.1.10 v20160303 --------------------------
(c) 2011-onwards D. Darriba, G.L. Taboada, R. Doallo and D. Posada,
(1) Department of Biochemistry, Genetics and Immunology
    University of Vigo, 36310 Vigo, Spain.
(2) Department of Electronics and Systems
    University of A Coruna, 15071 A Coruna, Spain.
e-mail: ddarriba@udc.es, dposada@uvigo.es
--------------------------------------------------------------------------------
 
Fri Apr 01 19:23:07 CST 2016
Linux 3.13.0-32-generic, arch: amd64, bits: 64, numcores: 48
 
--------------------------------------------------------------------------------
Citation: Darriba D, Taboada GL, Doallo R and Posada D. 2012.
          "jModelTest 2: more models, new heuristics and parallel computing".
          Nature Methods 9(8), 772.
--------------------------------------------------------------------------------
 
jModelTest 2.1.10 v20160303
Copyright (C) 2011 D. Darriba, G.L. Taboada, R. Doallo and D. Posada
This program comes with ABSOLUTELY NO WARRANTY
This is free software, and you are welcome to redistribute it under certain
conditions
 
Notice: This program may contain errors. Please inspect results carefully.
 
 
Arguments = -g 4 -i -f -AIC -BIC -a -S SPR -o ccmB.jmt1 -d ccmB.fas

Reading data file "ccmB.fas"... OK.
  number of sequences: 68
  number of sites: 621
 
 
---------------------------------------------------------------
*                                                             *
*        COMPUTATION OF LIKELIHOOD SCORES WITH PHYML          *
*                                                             *
---------------------------------------------------------------
 
::Settings::
 
 Phyml version = 20131022
 Phyml binary = phyml
 Phyml path = /usr/bin/
 Candidate models = 24
   number of substitution schemes = 3
   including models with equal/unequal base frequencies (+F)
   including models with/without a proportion of invariable sites (+I)
   including models with/without rate variation among sites (+G) (nCat = 4)
 Optimized free parameters (K) = substitution parameters + 133 branch lengths + topology 
 Base tree for likelihood calculations = ML tree
 Tree topology search operation = SPR
 
 
 
::Progress::
 
Model 		 Exec. Time 	 Total Time 	 -lnL
-------------------------------------------------------------------------
JC+I		00h:00:14:04	00h:00:14:04	    4977.8889	 (1/24)
SYM		00h:00:14:09	00h:00:14:09	    4800.8241	 (2/24)
K80		00h:00:16:09	00h:00:17:00	    4862.3715	 (3/24)
SYM+I		00h:00:20:07	00h:00:20:08	    4753.0738	 (4/24)
F81		00h:00:21:02	00h:00:21:02	    4913.8985	 (5/24)
GTR		00h:00:22:07	00h:00:22:07	    4719.2468	 (6/24)
HKY+I		00h:00:23:09	00h:00:23:09	    4713.3829	 (7/24)
JC		00h:00:24:02	00h:00:24:02	    5031.9496	 (8/24)
HKY		00h:00:24:04	00h:00:24:05	    4758.3852	 (9/24)
K80+I		00h:00:27:03	00h:00:27:03	    4805.2008	 (10/24)
GTR+I		00h:00:27:06	00h:00:27:06	    4680.9157	 (11/24)
F81+I		00h:00:35:01	00h:00:35:01	    4855.2854	 (12/24)
SYM+G		00h:00:51:03	00h:00:51:04	    4719.8772	 (13/24)
JC+G		00h:00:55:00	00h:00:55:00	    4944.7510	 (14/24)
K80+G		00h:00:59:00	00h:00:59:00	    4773.9563	 (15/24)
HKY+G		00h:01:01:02	00h:01:01:02	    4684.2963	 (16/24)
F81+G		00h:01:02:08	00h:01:02:08	    4818.4750	 (17/24)
GTR+G		00h:01:05:02	00h:01:05:02	    4651.4719	 (18/24)
SYM+I+G		00h:01:16:06	00h:01:16:06	    4719.8773	 (19/24)
K80+I+G		00h:01:26:05	00h:01:26:05	    4773.9562	 (20/24)
JC+I+G		00h:01:26:06	00h:01:26:06	    4944.7510	 (21/24)
F81+I+G		00h:01:26:08	00h:01:26:08	    4818.4751	 (22/24)
HKY+I+G		00h:01:32:06	00h:01:32:06	    4684.2964	 (23/24)
GTR+I+G		00h:01:32:09	00h:01:32:09	    4651.4721	 (24/24)
 
   Model = JC
   partition = 000000
   -lnL = 5031.9496
   K = 134 
 
   Model = JC+I
   partition = 000000
   -lnL = 4977.8889
   K = 135
   p-inv = 0.3030 
 
   Model = JC+G
   partition = 000000
   -lnL = 4944.7510
   K = 135
   gamma shape = 0.9130 
 
   Model = JC+I+G
   partition = 000000
   -lnL = 4944.7510
   K = 136
   p-inv = 0.0000
   gamma shape = 0.9140 
 
   Model = F81
   partition = 000000
   -lnL = 4913.8985
   K = 137
   freqA = 0.1867 
   freqC = 0.2672 
   freqG = 0.1307 
   freqT = 0.4154  
 
   Model = F81+I
   partition = 000000
   -lnL = 4855.2854
   K = 138
   freqA = 0.1835 
   freqC = 0.2761 
   freqG = 0.1279 
   freqT = 0.4126 
   p-inv = 0.3050 
 
   Model = F81+G
   partition = 000000
   -lnL = 4818.4750
   K = 138
   freqA = 0.1790 
   freqC = 0.2810 
   freqG = 0.1267 
   freqT = 0.4133 
   gamma shape = 0.8750 
 
   Model = F81+I+G
   partition = 000000
   -lnL = 4818.4751
   K = 139
   freqA = 0.1791 
   freqC = 0.2809 
   freqG = 0.1267 
   freqT = 0.4133 
   p-inv = 0.0000
   gamma shape = 0.8750 
 
   Model = K80
   partition = 010010
   -lnL = 4862.3715
   K = 135
   kappa = 4.1734 (ti/tv = 2.0867) 
 
   Model = K80+I
   partition = 010010
   -lnL = 4805.2008
   K = 136
   kappa = 4.3102 (ti/tv = 2.1551)
   p-inv = 0.3120 
 
   Model = K80+G
   partition = 010010
   -lnL = 4773.9563
   K = 136
   kappa = 4.3088 (ti/tv = 2.1544)
   gamma shape = 0.8980 
 
   Model = K80+I+G
   partition = 010010
   -lnL = 4773.9562
   K = 137
   kappa = 4.3092 (ti/tv = 2.1546)
   p-inv = 0.0000
   gamma shape = 0.8990 
 
   Model = HKY
   partition = 010010
   -lnL = 4758.3852
   K = 138
   freqA = 0.2080 
   freqC = 0.2401 
   freqG = 0.1367 
   freqT = 0.4152 
   kappa = 3.9730 (ti/tv = 2.2534) 
 
   Model = HKY+I
   partition = 010010
   -lnL = 4713.3829
   K = 139
   freqA = 0.2124 
   freqC = 0.2504 
   freqG = 0.1367 
   freqT = 0.4005 
   kappa = 3.8832 (ti/tv = 2.2102)
   p-inv = 0.2900 
 
   Model = HKY+G
   partition = 010010
   -lnL = 4684.2963
   K = 139
   freqA = 0.2106 
   freqC = 0.2509 
   freqG = 0.1379 
   freqT = 0.4005 
   kappa = 3.8761 (ti/tv = 2.2117)
   gamma shape = 1.0100 
 
   Model = HKY+I+G
   partition = 010010
   -lnL = 4684.2963
   K = 140
   freqA = 0.2106 
   freqC = 0.2510 
   freqG = 0.1379 
   freqT = 0.4005 
   kappa = 3.8763 (ti/tv = 2.2118)
   p-inv = 0.0000
   gamma shape = 1.0100 
 
   Model = SYM
   partition = 012345
   -lnL = 4800.8241
   K = 139
   R(a) [AC] =  1.9830
   R(b) [AG] =  2.2974
   R(c) [AT] =  0.6196
   R(d) [CG] =  1.0686
   R(e) [CT] =  6.3237
   R(f) [GT] =  1.0000 
 
   Model = SYM+I
   partition = 012345
   -lnL = 4753.0738
   K = 140
   R(a) [AC] =  1.6371
   R(b) [AG] =  2.1062
   R(c) [AT] =  0.5978
   R(d) [CG] =  0.9004
   R(e) [CT] =  5.9166
   R(f) [GT] =  1.0000
   p-inv = 0.2860 
 
   Model = SYM+G
   partition = 012345
   -lnL = 4719.8772
   K = 140
   R(a) [AC] =  1.6673
   R(b) [AG] =  1.9864
   R(c) [AT] =  0.5848
   R(d) [CG] =  0.8379
   R(e) [CT] =  6.1974
   R(f) [GT] =  1.0000
   gamma shape = 0.9570 
 
   Model = SYM+I+G
   partition = 012345
   -lnL = 4719.8773
   K = 141
   R(a) [AC] =  1.6670
   R(b) [AG] =  1.9853
   R(c) [AT] =  0.5846
   R(d) [CG] =  0.8386
   R(e) [CT] =  6.1996
   R(f) [GT] =  1.0000
   p-inv = 0.0000
   gamma shape = 0.9570 
 
   Model = GTR
   partition = 012345
   -lnL = 4719.2468
   K = 142
   freqA = 0.2279 
   freqC = 0.2074 
   freqG = 0.1506 
   freqT = 0.4140 
   R(a) [AC] =  2.0565
   R(b) [AG] =  2.8581
   R(c) [AT] =  0.4644
   R(d) [CG] =  1.3770
   R(e) [CT] =  5.0921
   R(f) [GT] =  1.0000 
 
   Model = GTR+I
   partition = 012345
   -lnL = 4680.9157
   K = 143
   freqA = 0.2305 
   freqC = 0.2158 
   freqG = 0.1451 
   freqT = 0.4085 
   R(a) [AC] =  1.7000
   R(b) [AG] =  2.7754
   R(c) [AT] =  0.4066
   R(d) [CG] =  1.2053
   R(e) [CT] =  4.4695
   R(f) [GT] =  1.0000
   p-inv = 0.2570 
 
   Model = GTR+G
   partition = 012345
   -lnL = 4651.4719
   K = 143
   freqA = 0.2295 
   freqC = 0.2121 
   freqG = 0.1466 
   freqT = 0.4118 
   R(a) [AC] =  1.8929
   R(b) [AG] =  2.8519
   R(c) [AT] =  0.4037
   R(d) [CG] =  1.3162
   R(e) [CT] =  4.8505
   R(f) [GT] =  1.0000
   gamma shape = 1.0930 
 
   Model = GTR+I+G
   partition = 012345
   -lnL = 4651.4721
   K = 144
   freqA = 0.2295 
   freqC = 0.2121 
   freqG = 0.1466 
   freqT = 0.4118 
   R(a) [AC] =  1.8915
   R(b) [AG] =  2.8520
   R(c) [AT] =  0.4037
   R(d) [CG] =  1.3150
   R(e) [CT] =  4.8487
   R(f) [GT] =  1.0000
   p-inv = 0.0000
   gamma shape = 1.0940 
 
  Best-fit models should be reoptimized for comparison with unconstrained likelihood
 
Computation of likelihood scores completed. It took 00h:01:33:00.
 


---------------------------------------------------------------
*                                                             *
*             AKAIKE INFORMATION CRITERION (AIC)              *
*                                                             *
---------------------------------------------------------------
 
 Model selected: 
   Model = GTR+G
   partition = 012345
   -lnL = 4651.4719
   K = 143
   freqA = 0.2295 
   freqC = 0.2121 
   freqG = 0.1466 
   freqT = 0.4118 
   R(a) [AC] =  1.8929
   R(b) [AG] =  2.8519
   R(c) [AT] =  0.4037
   R(d) [CG] =  1.3162
   R(e) [CT] =  4.8505
   R(f) [GT] =  1.0000
   gamma shape = 1.0930 
 
Tree for the best AIC model = (Orthotrichum_stellatum:0.00218466,Ulota_hutchinsiae:0.00000001,(Bartramia_pomiformis:0.02997657,((Ptychomnion_cygnisetum:0.03388892,(Anomodon_rugelii:0.00429618,(Climacium_americanum:0.01303667,Hypnum_imponens:0.00433049):0.00000028):0.01094338):0.01357697,((Funaria_hygrometrica:0.00445097,Physcomitrella_patens:0.00221876):0.01112421,(Buxbaumia_aphylla:0.07499476,(Tetraphis_pellucida:0.04344343,(Atrichum_angustatum:0.02826166,(Sphagnum_palustre:0.08061360,((Marchantia_polymorpha:0.00000037,Pleurozia_purpurea:0.05022669):0.03248374,(Cycas_taitungensis:0.04018623,(Amborella_trichopoda:0.02439920,(Nelumbo_nucifera:0.00000009,(Liriodendron_tulipifera:0.00466155,(((Phoenix_dactylifera:0.02205788,(((Oryza_sativa_Indica_Group:0.00000001,Oryza_sativa_Japonica_Group:0.00000001):0.00318907,((Zea_mays_subsp_mays:0.00000001,(Zea_luxurians:0.00000001,Zea_perennis:0.00000001):0.00158996):0.00000008,(Tripsacum_dactyloides:0.00000002,(Sorghum_bicolor:0.00000001,Zea_mays_subsp_parviglumis:0.00000002):0.00000009):0.00000009):0.00317514):0.00000010,(Triticum_timopheevii:0.00000014,(Triticum_aestivum:0.00000001,Aegilops_speltoides:0.00000008):0.00000015):0.00000010):0.02475596):0.01282717,(Spirodela_polyrhiza:0.01199970,Butomus_umbellatus:0.04065794):0.00144551):0.00632203,((Vitis_vinifera:0.07291601,(Vaccinium_macrocarpon:0.01112524,(Helianthus_annuus:0.01266676,((Daucus_carota_subsp_sativus:0.01463647,(Asclepias_syriaca:0.00319358,Rhazya_stricta:0.00159444):0.00491392):0.00299148,(Nicotiana_tabacum:0.00000011,(Boea_hygrometrica:0.01613281,(Mimulus_guttatus:0.00157378,(Ajuga_reptans:0.02623586,Salvia_miltiorrhiza:0.00319143):0.00153502):0.00157568):0.00629891):0.00000011):0.00154870):0.00161370):0.00318750):0.00160567,(((Silene_latifolia:0.00516751,Silene_vulgaris:0.00300393):0.00681210,(Beta_vulgaris_subsp_maritima:0.00000001,(Beta_vulgaris_subsp_vulgaris:0.00000001,Beta_macrocarpa:0.00000002):0.00000010):0.00330335):0.02993987,(((Lotus_japonicus:0.00480858,(Millettia_pinnata:0.00481731,(Glycine_max:0.00159831,(Vigna_angularis:0.00157444,Vigna_radiata:0.00318293):0.00965040):0.00159237):0.00000009):0.01635584,(Malus_x_domestica:0.00973259,(Ricinus_communis:0.01288062,(Cucumis_sativus:0.01275472,(Citrullus_lanatus:0.00000008,Cucurbita_pepo:0.01926993):0.00312728):0.00648975):0.00140930):0.00157182):0.00170759,(Carica_papaya:0.01078536,(Batis_maritima:0.00784213,(Raphanus_sativus:0.00158232,(Arabidopsis_thaliana:0.00478111,(Brassica_rapa_subsp_campestris:0.00000001,(Brassica_oleracea:0.00000001,(Brassica_napus:0.00000001,(Brassica_carinata:0.00000001,Brassica_juncea:0.00000001):0.00000001):0.00000001):0.00000001):0.00000001):0.00000009):0.00340681):0.00518130):0.00493843):0.00166545):0.00123946):0.01321506):0.00097536):0.00154398):0.00385817):0.03320157):0.27102707):0.05212754):0.03041037):0.00486763):0.00509730):0.01396419):0.00713067):0.00217744):0.00668185);
 
 
* AIC MODEL SELECTION : Selection uncertainty
 
Model             -lnL    K      AIC       delta       weight   cumWeight
------------------------------------------------------------------------- 
GTR+G       4651.47194   143  9588.943880   0.000000    0.731092   0.731092 
GTR+I+G     4651.47211   144  9590.944220   2.000340    0.268908   1.000000 
HKY+G       4684.29632   139  9646.592640  57.648760   2.22e-013   1.000000 
GTR+I       4680.91574   143  9647.831480  58.887600   1.19e-013   1.000000 
HKY+I+G     4684.29635   140  9648.592700  59.648820   8.15e-014   1.000000 
HKY+I       4713.38286   139  9704.765720  115.821840   5.17e-026   1.000000 
SYM+G       4719.87723   140  9719.754460  130.810580   2.88e-029   1.000000 
SYM+I+G     4719.87726   141  9721.754520  132.810640   1.06e-029   1.000000 
GTR         4719.24677   142  9722.493540  133.549660   7.31e-030   1.000000 
SYM+I       4753.07379   140  9786.147580  197.203700   1.10e-043   1.000000 
HKY         4758.38516   138  9792.770320  203.826440   4.01e-045   1.000000 
K80+G       4773.95632   136  9819.912640  230.968760   5.13e-051   1.000000 
K80+I+G     4773.95619   137  9821.912380  232.968500   1.89e-051   1.000000 
SYM         4800.82410   139  9879.648200  290.704320   5.47e-064   1.000000 
K80+I       4805.20081   136  9882.401620  293.457740   1.38e-064   1.000000 
F81+G       4818.47500   138  9912.950000  324.006120   3.21e-071   1.000000 
F81+I+G     4818.47513   139  9914.950260  326.006380   1.18e-071   1.000000 
F81+I       4855.28539   138  9986.570780  397.626900   3.31e-087   1.000000 
K80         4862.37149   135  9994.742980  405.799100   5.57e-089   1.000000 
F81         4913.89847   137  10101.796940  512.853060   3.16e-112   1.000000 
JC+G        4944.75096   135  10159.501920  570.558040   9.31e-125   1.000000 
JC+I+G      4944.75098   136  10161.501960  572.558080   3.42e-125   1.000000 
JC+I        4977.88894   135  10225.777880  636.834000   3.78e-139   1.000000 
JC          5031.94964   134  10331.899280  742.955400   3.41e-162   1.000000
-------------------------------------------------------------------------
-lnL:	negative log likelihod
 K:	number of estimated parameters
 AIC:	Akaike Information Criterion
 delta:	AIC difference
 weight:	AIC weight
 cumWeight:	cumulative AIC weight
 
 
* AIC MODEL SELECTION : Confidence interval
 
There are 24 models in the 100% confidence interval: [ GTR+G GTR+I+G HKY+G GTR+I HKY+I+G HKY+I SYM+G SYM+I+G GTR SYM+I HKY K80+G K80+I+G SYM K80+I F81+G F81+I+G F81+I K80 F81 JC+G JC+I+G JC+I JC ] 
 
 
* AIC MODEL SELECTION : Best Model's command line
 
phyml  -i /tmp/jmodeltest7111299366698250005.phy -d nt -n 1 -b 0 --run_id GTR+G -m 012345 -f m -c 4 -a e --no_memory_check -o tlr -s SPR
 
 
 
---------------------------------------------------------------
*                                                             *
*                    MODEL AVERAGED PHYLOGENY                 *
*                                                             *
---------------------------------------------------------------
 
Selection criterion: . . . . AIC
Confidence interval: . . . . 1.00
Consensus type:. . . . . . . 50% majority rule
 
 
Using 24 models in the 1.00 confidence interval = GTR+G GTR+I+G HKY+G GTR+I HKY+I+G HKY+I SYM+G SYM+I+G GTR SYM+I HKY K80+G K80+I+G SYM K80+I F81+G F81+I+G F81+I K80 F81 JC+G JC+I+G JC+I JC  
 
Species in order:
 
    1. Orthotrichum_stellatum
    2. Ulota_hutchinsiae
    3. Bartramia_pomiformis
    4. Ptychomnion_cygnisetum
    5. Anomodon_rugelii
    6. Climacium_americanum
    7. Hypnum_imponens
    8. Funaria_hygrometrica
    9. Physcomitrella_patens
    10. Buxbaumia_aphylla
    11. Tetraphis_pellucida
    12. Atrichum_angustatum
    13. Sphagnum_palustre
    14. Marchantia_polymorpha
    15. Pleurozia_purpurea
    16. Cycas_taitungensis
    17. Amborella_trichopoda
    18. Nelumbo_nucifera
    19. Liriodendron_tulipifera
    20. Phoenix_dactylifera
    21. Oryza_sativa_Indica_Group
    22. Oryza_sativa_Japonica_Group
    23. Zea_mays_subsp_mays
    24. Zea_luxurians
    25. Zea_perennis
    26. Tripsacum_dactyloides
    27. Sorghum_bicolor
    28. Zea_mays_subsp_parviglumis
    29. Triticum_timopheevii
    30. Triticum_aestivum
    31. Aegilops_speltoides
    32. Spirodela_polyrhiza
    33. Butomus_umbellatus
    34. Vitis_vinifera
    35. Vaccinium_macrocarpon
    36. Helianthus_annuus
    37. Daucus_carota_subsp_sativus
    38. Asclepias_syriaca
    39. Rhazya_stricta
    40. Nicotiana_tabacum
    41. Boea_hygrometrica
    42. Mimulus_guttatus
    43. Ajuga_reptans
    44. Salvia_miltiorrhiza
    45. Silene_latifolia
    46. Silene_vulgaris
    47. Beta_vulgaris_subsp_maritima
    48. Beta_vulgaris_subsp_vulgaris
    49. Beta_macrocarpa
    50. Lotus_japonicus
    51. Millettia_pinnata
    52. Glycine_max
    53. Vigna_angularis
    54. Vigna_radiata
    55. Malus_x_domestica
    56. Ricinus_communis
    57. Cucumis_sativus
    58. Citrullus_lanatus
    59. Cucurbita_pepo
    60. Carica_papaya
    61. Batis_maritima
    62. Raphanus_sativus
    63. Arabidopsis_thaliana
    64. Brassica_rapa_subsp_campestris
    65. Brassica_oleracea
    66. Brassica_napus
    67. Brassica_carinata
    68. Brassica_juncea
 
Bipartitions included in the consensus tree
 
    12345678911111111112222222222333333333344444444445555555555666666666
             01234567890123456789012345678901234567890123456789012345678
    ******************************************************************** ( 1.0 )
    --****************************************************************** ( 1.0 )
    ---***************************************************************** ( 1.0 )
    ---****------------------------------------------------------------- ( 1.0 )
    ----***------------------------------------------------------------- ( 1.0 )
    -----**------------------------------------------------------------- ( 1.0 )
    -------************************************************************* ( 1.0 )
    -------**----------------------------------------------------------- ( 1.0 )
    ---------*********************************************************** ( 1.0 )
    ----------********************************************************** ( 1.0 )
    -----------********************************************************* ( 1.0 )
    ------------******************************************************** ( 1.0 )
    -------------******************************************************* ( 1.0 )
    -------------**----------------------------------------------------- ( 1.0 )
    ---------------***************************************************** ( 1.0 )
    ----------------**************************************************** ( 1.0 )
    -----------------*************************************************** ( 1.0 )
    ------------------************************************************** ( 1.0 )
    -------------------************************************************* ( 1.0 )
    -------------------**************----------------------------------- ( 1.0 )
    -------------------************------------------------------------- ( 1.0 )
    --------------------***********------------------------------------- ( 1.0 )
    --------------------********---------------------------------------- ( 0.7311 )
    --------------------**---------------------------------------------- ( 1.0 )
    ----------------------******---------------------------------------- ( 1.0 )
    ----------------------***------------------------------------------- ( 0.7311 )
    -----------------------**------------------------------------------- ( 1.0 )
    -------------------------***---------------------------------------- ( 0.7311 )
    --------------------------**---------------------------------------- ( 0.7311 )
    ----------------------------***------------------------------------- ( 0.7311 )
    -----------------------------**------------------------------------- ( 0.7311 )
    -------------------------------**----------------------------------- ( 1.0 )
    ---------------------------------*********************************** ( 1.0 )
    ---------------------------------***********------------------------ ( 1.0 )
    ----------------------------------**********------------------------ ( 1.0 )
    -----------------------------------*********------------------------ ( 1.0 )
    ------------------------------------********------------------------ ( 1.0 )
    ------------------------------------***----------------------------- ( 1.0 )
    -------------------------------------**----------------------------- ( 1.0 )
    ---------------------------------------*****------------------------ ( 0.7311 )
    ----------------------------------------****------------------------ ( 1.0 )
    -----------------------------------------***------------------------ ( 1.0 )
    ------------------------------------------**------------------------ ( 1.0 )
    --------------------------------------------************************ ( 1.0 )
    --------------------------------------------*****------------------- ( 1.0 )
    --------------------------------------------**---------------------- ( 1.0 )
    ----------------------------------------------***------------------- ( 1.0 )
    -----------------------------------------------**------------------- ( 0.7311 )
    -------------------------------------------------******************* ( 1.0 )
    -------------------------------------------------**********--------- ( 1.0 )
    -------------------------------------------------*****-------------- ( 1.0 )
    --------------------------------------------------****-------------- ( 1.0 )
    ---------------------------------------------------***-------------- ( 1.0 )
    ----------------------------------------------------**-------------- ( 1.0 )
    ------------------------------------------------------*****--------- ( 1.0 )
    -------------------------------------------------------****--------- ( 1.0 )
    --------------------------------------------------------***--------- ( 1.0 )
    ---------------------------------------------------------**--------- ( 1.0 )
    -----------------------------------------------------------********* ( 1.0 )
    ------------------------------------------------------------******** ( 1.0 )
    -------------------------------------------------------------******* ( 1.0 )
    --------------------------------------------------------------****** ( 1.0 )
    ---------------------------------------------------------------***** ( 0.7311 )
    ----------------------------------------------------------------**** ( 0.7311 )
    -----------------------------------------------------------------*** ( 0.7311 )
    ------------------------------------------------------------------** ( 1.0 )

 
                    +--68 Hypnum_imponens
                +-129
                |   +--67 Climacium_americanum
            +-130
            |   +--66 Anomodon_rugelii
        +-131
        |   +--65 Ptychomnion_cygnisetum
    +-132
    |   |                           +--64 Pleurozia_purpurea
    |   |                       +-122
    |   |                       |   +--63 Marchantia_polymorpha
    |   |                   +-123
    |   |                   |   |                                                         +--62 Aegilops_speltoides
    |   |                   |   |                                                     +-112
    |   |                   |   |                                                     |   +--61 Triticum_aestivum
    |   |                   |   |                                                 +-113
    |   |                   |   |                                                 |   +--60 Triticum_timopheevii
    |   |                   |   |                                             +-114
    |   |                   |   |                                             |   |       +--59 Oryza_sativa_Japonica_Group
    |   |                   |   |                                             |   |   +-110
    |   |                   |   |                                             |   |   |   +--58 Oryza_sativa_Indica_Group
    |   |                   |   |                                             |   +-111
    |   |                   |   |                                             |       |           +--57 Zea_perennis
    |   |                   |   |                                             |       |       +-107
    |   |                   |   |                                             |       |       |   +--56 Zea_luxurians
    |   |                   |   |                                             |       |   +-108
    |   |                   |   |                                             |       |   |   +--55 Zea_mays_subsp_mays
    |   |                   |   |                                             |       +-109
    |   |                   |   |                                             |           |       +--54 Zea_mays_subsp_parviglumis
    |   |                   |   |                                             |           |   +-105
    |   |                   |   |                                             |           |   |   +--53 Sorghum_bicolor
    |   |                   |   |                                             |           +-106
    |   |                   |   |                                             |               +--52 Tripsacum_dactyloides
    |   |                   |   |                                         +-115
    |   |                   |   |                                         |   +--51 Phoenix_dactylifera
    |   |                   |   |                                     +-116
    |   |                   |   |                                     |   |   +--50 Butomus_umbellatus
    |   |                   |   |                                     |   +-104
    |   |                   |   |                                     |       +--49 Spirodela_polyrhiza
    |   |                   |   |                                 +-117
    |   |                   |   |                                 |   |                                           +--48 Brassica_juncea
    |   |                   |   |                                 |   |                                       +--93
    |   |                   |   |                                 |   |                                       |   +--47 Brassica_carinata
    |   |                   |   |                                 |   |                                   +--94
    |   |                   |   |                                 |   |                                   |   +--46 Brassica_napus
    |   |                   |   |                                 |   |                               +--95
    |   |                   |   |                                 |   |                               |   +--45 Brassica_oleracea
    |   |                   |   |                                 |   |                           +--96
    |   |                   |   |                                 |   |                           |   +--44 Brassica_rapa_subsp_campestris
    |   |                   |   |                                 |   |                       +--97
    |   |                   |   |                                 |   |                       |   +--43 Arabidopsis_thaliana
    |   |                   |   |                                 |   |                   +--98
    |   |                   |   |                                 |   |                   |   +--42 Raphanus_sativus
    |   |                   |   |                                 |   |               +--99
    |   |                   |   |                                 |   |               |   +--41 Batis_maritima
    |   |                   |   |                                 |   |           +-100
    |   |                   |   |                                 |   |           |   +--40 Carica_papaya
    |   |                   |   |                                 |   |       +-101
    |   |                   |   |                                 |   |       |   |                   +--39 Cucurbita_pepo
    |   |                   |   |                                 |   |       |   |               +--88
    |   |                   |   |                                 |   |       |   |               |   +--38 Citrullus_lanatus
    |   |                   |   |                                 |   |       |   |           +--89
    |   |                   |   |                                 |   |       |   |           |   +--37 Cucumis_sativus
    |   |                   |   |                                 |   |       |   |       +--90
    |   |                   |   |                                 |   |       |   |       |   +--36 Ricinus_communis
    |   |                   |   |                                 |   |       |   |   +--91
    |   |                   |   |                                 |   |       |   |   |   +--35 Malus_x_domestica
    |   |                   |   |                                 |   |       |   +--92
    |   |                   |   |                                 |   |       |       |               +--34 Vigna_radiata
    |   |                   |   |                                 |   |       |       |           +--84
    |   |                   |   |                                 |   |       |       |           |   +--33 Vigna_angularis
    |   |                   |   |                                 |   |       |       |       +--85
    |   |                   |   |                                 |   |       |       |       |   +--32 Glycine_max
    |   |                   |   |                                 |   |       |       |   +--86
    |   |                   |   |                                 |   |       |       |   |   +--31 Millettia_pinnata
    |   |                   |   |                                 |   |       |       +--87
    |   |                   |   |                                 |   |       |           +--30 Lotus_japonicus
    |   |                   |   |                                 |   |   +-102
    |   |                   |   |                                 |   |   |   |       +--29 Silene_vulgaris
    |   |                   |   |                                 |   |   |   |   +--82
    |   |                   |   |                                 |   |   |   |   |   +--28 Silene_latifolia
    |   |                   |   |                                 |   |   |   +--83
    |   |                   |   |                                 |   |   |       |       +--27 Beta_macrocarpa
    |   |                   |   |                                 |   |   |       |   +--80
    |   |                   |   |                                 |   |   |       |   |   +--26 Beta_vulgaris_subsp_vulgaris
    |   |                   |   |                                 |   |   |       +--81
    |   |                   |   |                                 |   |   |           +--25 Beta_vulgaris_subsp_maritima
    |   |                   |   |                                 |   +-103
    |   |                   |   |                                 |       |                               +--24 Salvia_miltiorrhiza
    |   |                   |   |                                 |       |                           +--72
    |   |                   |   |                                 |       |                           |   +--23 Ajuga_reptans
    |   |                   |   |                                 |       |                       +--73
    |   |                   |   |                                 |       |                       |   +--22 Mimulus_guttatus
    |   |                   |   |                                 |       |                   +--74
    |   |                   |   |                                 |       |                   |   +--21 Boea_hygrometrica
    |   |                   |   |                                 |       |               +--75
    |   |                   |   |                                 |       |               |   +--20 Nicotiana_tabacum
    |   |                   |   |                                 |       |           +--76
    |   |                   |   |                                 |       |           |   |       +--19 Rhazya_stricta
    |   |                   |   |                                 |       |           |   |   +--70
    |   |                   |   |                                 |       |           |   |   |   +--18 Asclepias_syriaca
    |   |                   |   |                                 |       |           |   +--71
    |   |                   |   |                                 |       |           |       +--17 Daucus_carota_subsp_sativus
    |   |                   |   |                                 |       |       +--77
    |   |                   |   |                                 |       |       |   +--16 Helianthus_annuus
    |   |                   |   |                                 |       |   +--78
    |   |                   |   |                                 |       |   |   +--15 Vaccinium_macrocarpon
    |   |                   |   |                                 |       +--79
    |   |                   |   |                                 |           +----14 Vitis_vinifera
    |   |                   |   |                             +-118
    |   |                   |   |                             |   +--13 Liriodendron_tulipifera
    |   |                   |   |                         +-119
    |   |                   |   |                         |   +--12 Nelumbo_nucifera
    |   |                   |   |                     +-120
    |   |                   |   |                     |   +--11 Amborella_trichopoda
    |   |                   |   +-------------------121
    |   |                   |                         +--10 Cycas_taitungensis
    |   |               +-124
    |   |               |   +-----9 Sphagnum_palustre
    |   |           +-125
    |   |           |   +---8 Atrichum_angustatum
    |   |       +-126
    |   |       |   +---7 Tetraphis_pellucida
    |   |   +-127
    |   |   |   +-----6 Buxbaumia_aphylla
    |   +-128
    |       |   +---5 Physcomitrella_patens
    |       +--69
    |           +---4 Funaria_hygrometrica
+-133
|   +---3 Bartramia_pomiformis
|
+---2 Ulota_hutchinsiae
|
+---1 Orthotrichum_stellatum

 
(Orthotrichum_stellatum:0.0021846600,Ulota_hutchinsiae:0.0000000100,(Bartramia_pomiformis:0.0299765700,(((Funaria_hygrometrica:0.0044509700,Physcomitrella_patens:0.0022187600):1.0000:0.0111242100,(Buxbaumia_aphylla:0.0749947600,(Tetraphis_pellucida:0.0434434300,(Atrichum_angustatum:0.0282616600,(Sphagnum_palustre:0.0806136000,((Cycas_taitungensis:0.0401862300,(Amborella_trichopoda:0.0243992000,(Nelumbo_nucifera:0.0000000900,(Liriodendron_tulipifera:0.0046615500,(((Vitis_vinifera:0.0729160100,(Vaccinium_macrocarpon:0.0111252400,(Helianthus_annuus:0.0126667600,((Daucus_carota_subsp_sativus:0.0146364700,(Asclepias_syriaca:0.0031935800,Rhazya_stricta:0.0015944400):1.0000:0.0049139200):1.0000:0.0029914800,(Nicotiana_tabacum:0.0000001100,(Boea_hygrometrica:0.0161328100,(Mimulus_guttatus:0.0015737800,(Ajuga_reptans:0.0262358600,Salvia_miltiorrhiza:0.0031914300):1.0000:0.0015350200):1.0000:0.0015756800):1.0000:0.0062989100):0.7311:0.0000001100):1.0000:0.0015487000):1.0000:0.0016137000):1.0000:0.0031875000):1.0000:0.0016056700,(((Beta_vulgaris_subsp_maritima:0.0000000100,(Beta_vulgaris_subsp_vulgaris:0.0000000100,Beta_macrocarpa:0.0000000200):0.7311:0.0000001000):1.0000:0.0033033500,(Silene_latifolia:0.0051675100,Silene_vulgaris:0.0030039300):1.0000:0.0068121000):1.0000:0.0299398700,(((Lotus_japonicus:0.0048085800,(Millettia_pinnata:0.0048173100,(Glycine_max:0.0015983100,(Vigna_angularis:0.0015744400,Vigna_radiata:0.0031829300):1.0000:0.0096504000):1.0000:0.0015923700):1.0000:0.0000000900):1.0000:0.0163558400,(Malus_x_domestica:0.0097325900,(Ricinus_communis:0.0128806200,(Cucumis_sativus:0.0127547200,(Citrullus_lanatus:0.0000000800,Cucurbita_pepo:0.0192699300):1.0000:0.0031272800):1.0000:0.0064897500):1.0000:0.0014093000):1.0000:0.0015718200):1.0000:0.0017075900,(Carica_papaya:0.0107853600,(Batis_maritima:0.0078421300,(Raphanus_sativus:0.0015823200,(Arabidopsis_thaliana:0.0047811100,(Brassica_rapa_subsp_campestris:0.0000000100,(Brassica_oleracea:0.0000000100,(Brassica_napus:0.0000000100,(Brassica_carinata:0.0000000100,Brassica_juncea:0.0000000100):1.0000:0.0000000100):0.7311:0.0000000100):0.7311:0.0000000100):0.7311:0.0000000100):1.0000:0.0000000900):1.0000:0.0034068100):1.0000:0.0051813000):1.0000:0.0049384300):1.0000:0.0016654500):1.0000:0.0012394600):1.0000:0.0132150600,((Spirodela_polyrhiza:0.0119997000,Butomus_umbellatus:0.0406579400):1.0000:0.0014455100,(Phoenix_dactylifera:0.0220578800,((((Tripsacum_dactyloides:0.0000000200,(Sorghum_bicolor:0.0000000100,Zea_mays_subsp_parviglumis:0.0000000200):0.7311:0.0000000900):0.7311:0.0000000900,(Zea_mays_subsp_mays:0.0000000100,(Zea_luxurians:0.0000000100,Zea_perennis:0.0000000100):1.0000:0.0015899600):0.7311:0.0000000800):1.0000:0.0031751400,(Oryza_sativa_Indica_Group:0.0000000100,Oryza_sativa_Japonica_Group:0.0000000100):1.0000:0.0031890700):0.7311:0.0000001000,(Triticum_timopheevii:0.0000001400,(Triticum_aestivum:0.0000000100,Aegilops_speltoides:0.0000000800):0.7311:0.0000001500):0.7311:0.0000001000):1.0000:0.0247559600):1.0000:0.0128271700):1.0000:0.0063220300):1.0000:0.0009753600):1.0000:0.0015439800):1.0000:0.0038581700):1.0000:0.0332015700):1.0000:0.2710270700,(Marchantia_polymorpha:0.0000003700,Pleurozia_purpurea:0.0502266900):1.0000:0.0324837400):1.0000:0.0521275400):1.0000:0.0304103700):1.0000:0.0048676300):1.0000:0.0050973000):1.0000:0.0139641900):1.0000:0.0071306700,(Ptychomnion_cygnisetum:0.0338889200,(Anomodon_rugelii:0.0042961800,(Climacium_americanum:0.0130366700,Hypnum_imponens:0.0043304900):1.0000:0.0000002800):1.0000:0.0109433800):1.0000:0.0135769700):1.0000:0.0021774400):1.0000:0.0066818500);
 
Note: this tree is unrooted. Branch lengths are the expected number of substitutions per site. Labels next to parentheses represent phylogenetic uncertainty due to model selection (see documentation)


---------------------------------------------------------------
*                                                             *
*             BAYESIAN INFORMATION CRITERION (BIC)            *
*                                                             *
---------------------------------------------------------------
 
 Sample size: 621.0
 
 Model selected: 
   Model = GTR+G
   partition = 012345
   -lnL = 4651.4719
   K = 143
   freqA = 0.2295 
   freqC = 0.2121 
   freqG = 0.1466 
   freqT = 0.4118 
   R(a) [AC] =  1.8929
   R(b) [AG] =  2.8519
   R(c) [AT] =  0.4037
   R(d) [CG] =  1.3162
   R(e) [CT] =  4.8505
   R(f) [GT] =  1.0000
   gamma shape = 1.0930 
 
Tree for the best BIC model = (Orthotrichum_stellatum:0.00218466,Ulota_hutchinsiae:0.00000001,(Bartramia_pomiformis:0.02997657,((Ptychomnion_cygnisetum:0.03388892,(Anomodon_rugelii:0.00429618,(Climacium_americanum:0.01303667,Hypnum_imponens:0.00433049):0.00000028):0.01094338):0.01357697,((Funaria_hygrometrica:0.00445097,Physcomitrella_patens:0.00221876):0.01112421,(Buxbaumia_aphylla:0.07499476,(Tetraphis_pellucida:0.04344343,(Atrichum_angustatum:0.02826166,(Sphagnum_palustre:0.08061360,((Marchantia_polymorpha:0.00000037,Pleurozia_purpurea:0.05022669):0.03248374,(Cycas_taitungensis:0.04018623,(Amborella_trichopoda:0.02439920,(Nelumbo_nucifera:0.00000009,(Liriodendron_tulipifera:0.00466155,(((Phoenix_dactylifera:0.02205788,(((Oryza_sativa_Indica_Group:0.00000001,Oryza_sativa_Japonica_Group:0.00000001):0.00318907,((Zea_mays_subsp_mays:0.00000001,(Zea_luxurians:0.00000001,Zea_perennis:0.00000001):0.00158996):0.00000008,(Tripsacum_dactyloides:0.00000002,(Sorghum_bicolor:0.00000001,Zea_mays_subsp_parviglumis:0.00000002):0.00000009):0.00000009):0.00317514):0.00000010,(Triticum_timopheevii:0.00000014,(Triticum_aestivum:0.00000001,Aegilops_speltoides:0.00000008):0.00000015):0.00000010):0.02475596):0.01282717,(Spirodela_polyrhiza:0.01199970,Butomus_umbellatus:0.04065794):0.00144551):0.00632203,((Vitis_vinifera:0.07291601,(Vaccinium_macrocarpon:0.01112524,(Helianthus_annuus:0.01266676,((Daucus_carota_subsp_sativus:0.01463647,(Asclepias_syriaca:0.00319358,Rhazya_stricta:0.00159444):0.00491392):0.00299148,(Nicotiana_tabacum:0.00000011,(Boea_hygrometrica:0.01613281,(Mimulus_guttatus:0.00157378,(Ajuga_reptans:0.02623586,Salvia_miltiorrhiza:0.00319143):0.00153502):0.00157568):0.00629891):0.00000011):0.00154870):0.00161370):0.00318750):0.00160567,(((Silene_latifolia:0.00516751,Silene_vulgaris:0.00300393):0.00681210,(Beta_vulgaris_subsp_maritima:0.00000001,(Beta_vulgaris_subsp_vulgaris:0.00000001,Beta_macrocarpa:0.00000002):0.00000010):0.00330335):0.02993987,(((Lotus_japonicus:0.00480858,(Millettia_pinnata:0.00481731,(Glycine_max:0.00159831,(Vigna_angularis:0.00157444,Vigna_radiata:0.00318293):0.00965040):0.00159237):0.00000009):0.01635584,(Malus_x_domestica:0.00973259,(Ricinus_communis:0.01288062,(Cucumis_sativus:0.01275472,(Citrullus_lanatus:0.00000008,Cucurbita_pepo:0.01926993):0.00312728):0.00648975):0.00140930):0.00157182):0.00170759,(Carica_papaya:0.01078536,(Batis_maritima:0.00784213,(Raphanus_sativus:0.00158232,(Arabidopsis_thaliana:0.00478111,(Brassica_rapa_subsp_campestris:0.00000001,(Brassica_oleracea:0.00000001,(Brassica_napus:0.00000001,(Brassica_carinata:0.00000001,Brassica_juncea:0.00000001):0.00000001):0.00000001):0.00000001):0.00000001):0.00000009):0.00340681):0.00518130):0.00493843):0.00166545):0.00123946):0.01321506):0.00097536):0.00154398):0.00385817):0.03320157):0.27102707):0.05212754):0.03041037):0.00486763):0.00509730):0.01396419):0.00713067):0.00217744):0.00668185);
 
 
* BIC MODEL SELECTION : Selection uncertainty
 
Model             -lnL    K      BIC       delta       weight   cumWeight
------------------------------------------------------------------------- 
GTR+G       4651.47194   143  10222.624225   0.000000    0.961426   0.961426 
GTR+I+G     4651.47211   144  10229.055896   6.431671    0.038574   1.000000 
HKY+G       4684.29632   139  10262.547660  39.923436   2.06e-009   1.000000 
HKY+I+G     4684.29635   140  10268.979051  46.354827   8.26e-011   1.000000 
GTR+I       4680.91574   143  10281.511825  58.887600   1.57e-013   1.000000 
HKY+I       4713.38286   139  10320.720740  98.096516   4.80e-022   1.000000 
SYM+G       4719.87723   140  10340.140811  117.516587   2.91e-026   1.000000 
SYM+I+G     4719.87726   141  10346.572203  123.947978   1.17e-027   1.000000 
GTR         4719.24677   142  10351.742554  129.118329   8.82e-029   1.000000 
HKY         4758.38516   138  10404.294009  181.669785   3.42e-040   1.000000 
SYM+I       4753.07379   140  10406.533931  183.909707   1.12e-040   1.000000 
K80+G       4773.95632   136  10422.573667  199.949442   3.67e-044   1.000000 
K80+I+G     4773.95619   137  10429.004738  206.380514   1.47e-045   1.000000 
K80+I       4805.20081   136  10485.062647  262.438422   9.89e-058   1.000000 
SYM         4800.82410   139  10495.603220  272.978996   5.08e-060   1.000000 
F81+G       4818.47500   138  10524.473689  301.849465   2.74e-066   1.000000 
F81+I+G     4818.47513   139  10530.905280  308.281056   1.10e-067   1.000000 
K80         4862.37149   135  10592.972676  370.348451   3.65e-081   1.000000 
F81+I       4855.28539   138  10598.094469  375.470245   2.82e-082   1.000000 
F81         4913.89847   137  10708.889298  486.265074   2.46e-106   1.000000 
JC+G        4944.75096   135  10757.731616  535.107391   6.11e-117   1.000000 
JC+I+G      4944.75098   136  10764.162987  541.538762   2.45e-118   1.000000 
JC+I        4977.88894   135  10824.007576  601.383351   2.48e-131   1.000000 
JC          5031.94964   134  10925.697645  703.073420   2.05e-153   1.000000
-------------------------------------------------------------------------
-lnL:	negative log likelihod
K:	number of estimated parameters
BIC:	Bayesian Information Criterion
delta:	BIC difference
weight:	BIC weight
cumWeight:	cumulative BIC weight
 
 
* BIC MODEL SELECTION : Confidence interval
 
There are 24 models in the 100% confidence interval: [ GTR+G GTR+I+G HKY+G HKY+I+G GTR+I HKY+I SYM+G SYM+I+G GTR HKY SYM+I K80+G K80+I+G K80+I SYM F81+G F81+I+G K80 F81+I F81 JC+G JC+I+G JC+I JC ] 
 
 
* BIC MODEL SELECTION : Best Model's command line
 
phyml  -i /tmp/jmodeltest7111299366698250005.phy -d nt -n 1 -b 0 --run_id GTR+G -m 012345 -f m -c 4 -a e --no_memory_check -o tlr -s SPR
 
 
 
---------------------------------------------------------------
*                                                             *
*                    MODEL AVERAGED PHYLOGENY                 *
*                                                             *
---------------------------------------------------------------
 
Selection criterion: . . . . BIC
Confidence interval: . . . . 1.00
Consensus type:. . . . . . . 50% majority rule
 
 
Using 24 models in the 1.00 confidence interval = GTR+G GTR+I+G HKY+G HKY+I+G GTR+I HKY+I SYM+G SYM+I+G GTR HKY SYM+I K80+G K80+I+G K80+I SYM F81+G F81+I+G K80 F81+I F81 JC+G JC+I+G JC+I JC  
 
Species in order:
 
    1. Orthotrichum_stellatum
    2. Ulota_hutchinsiae
    3. Bartramia_pomiformis
    4. Ptychomnion_cygnisetum
    5. Anomodon_rugelii
    6. Climacium_americanum
    7. Hypnum_imponens
    8. Funaria_hygrometrica
    9. Physcomitrella_patens
    10. Buxbaumia_aphylla
    11. Tetraphis_pellucida
    12. Atrichum_angustatum
    13. Sphagnum_palustre
    14. Marchantia_polymorpha
    15. Pleurozia_purpurea
    16. Cycas_taitungensis
    17. Amborella_trichopoda
    18. Nelumbo_nucifera
    19. Liriodendron_tulipifera
    20. Phoenix_dactylifera
    21. Oryza_sativa_Indica_Group
    22. Oryza_sativa_Japonica_Group
    23. Zea_mays_subsp_mays
    24. Zea_luxurians
    25. Zea_perennis
    26. Tripsacum_dactyloides
    27. Sorghum_bicolor
    28. Zea_mays_subsp_parviglumis
    29. Triticum_timopheevii
    30. Triticum_aestivum
    31. Aegilops_speltoides
    32. Spirodela_polyrhiza
    33. Butomus_umbellatus
    34. Vitis_vinifera
    35. Vaccinium_macrocarpon
    36. Helianthus_annuus
    37. Daucus_carota_subsp_sativus
    38. Asclepias_syriaca
    39. Rhazya_stricta
    40. Nicotiana_tabacum
    41. Boea_hygrometrica
    42. Mimulus_guttatus
    43. Ajuga_reptans
    44. Salvia_miltiorrhiza
    45. Silene_latifolia
    46. Silene_vulgaris
    47. Beta_vulgaris_subsp_maritima
    48. Beta_vulgaris_subsp_vulgaris
    49. Beta_macrocarpa
    50. Lotus_japonicus
    51. Millettia_pinnata
    52. Glycine_max
    53. Vigna_angularis
    54. Vigna_radiata
    55. Malus_x_domestica
    56. Ricinus_communis
    57. Cucumis_sativus
    58. Citrullus_lanatus
    59. Cucurbita_pepo
    60. Carica_papaya
    61. Batis_maritima
    62. Raphanus_sativus
    63. Arabidopsis_thaliana
    64. Brassica_rapa_subsp_campestris
    65. Brassica_oleracea
    66. Brassica_napus
    67. Brassica_carinata
    68. Brassica_juncea
 
Bipartitions included in the consensus tree
 
    12345678911111111112222222222333333333344444444445555555555666666666
             01234567890123456789012345678901234567890123456789012345678
    ******************************************************************** ( 1.0 )
    --****************************************************************** ( 1.0 )
    ---***************************************************************** ( 1.0 )
    ---****------------------------------------------------------------- ( 1.0 )
    ----***------------------------------------------------------------- ( 1.0 )
    -----**------------------------------------------------------------- ( 1.0 )
    -------************************************************************* ( 1.0 )
    -------**----------------------------------------------------------- ( 1.0 )
    ---------*********************************************************** ( 1.0 )
    ----------********************************************************** ( 1.0 )
    -----------********************************************************* ( 1.0 )
    ------------******************************************************** ( 1.0 )
    -------------******************************************************* ( 1.0 )
    -------------**----------------------------------------------------- ( 1.0 )
    ---------------***************************************************** ( 1.0 )
    ----------------**************************************************** ( 1.0 )
    -----------------*************************************************** ( 1.0 )
    ------------------************************************************** ( 1.0 )
    -------------------************************************************* ( 1.0 )
    -------------------**************----------------------------------- ( 1.0 )
    -------------------************------------------------------------- ( 1.0 )
    --------------------***********------------------------------------- ( 1.0 )
    --------------------********---------------------------------------- ( 0.96143 )
    --------------------**---------------------------------------------- ( 1.0 )
    ----------------------******---------------------------------------- ( 1.0 )
    ----------------------***------------------------------------------- ( 0.96143 )
    -----------------------**------------------------------------------- ( 1.0 )
    -------------------------***---------------------------------------- ( 0.96143 )
    --------------------------**---------------------------------------- ( 0.96143 )
    ----------------------------***------------------------------------- ( 0.96143 )
    -----------------------------**------------------------------------- ( 0.96143 )
    -------------------------------**----------------------------------- ( 1.0 )
    ---------------------------------*********************************** ( 1.0 )
    ---------------------------------***********------------------------ ( 1.0 )
    ----------------------------------**********------------------------ ( 1.0 )
    -----------------------------------*********------------------------ ( 1.0 )
    ------------------------------------********------------------------ ( 1.0 )
    ------------------------------------***----------------------------- ( 1.0 )
    -------------------------------------**----------------------------- ( 1.0 )
    ---------------------------------------*****------------------------ ( 0.96143 )
    ----------------------------------------****------------------------ ( 1.0 )
    -----------------------------------------***------------------------ ( 1.0 )
    ------------------------------------------**------------------------ ( 1.0 )
    --------------------------------------------************************ ( 1.0 )
    --------------------------------------------*****------------------- ( 1.0 )
    --------------------------------------------**---------------------- ( 1.0 )
    ----------------------------------------------***------------------- ( 1.0 )
    -----------------------------------------------**------------------- ( 0.96143 )
    -------------------------------------------------******************* ( 1.0 )
    -------------------------------------------------**********--------- ( 1.0 )
    -------------------------------------------------*****-------------- ( 1.0 )
    --------------------------------------------------****-------------- ( 1.0 )
    ---------------------------------------------------***-------------- ( 1.0 )
    ----------------------------------------------------**-------------- ( 1.0 )
    ------------------------------------------------------*****--------- ( 1.0 )
    -------------------------------------------------------****--------- ( 1.0 )
    --------------------------------------------------------***--------- ( 1.0 )
    ---------------------------------------------------------**--------- ( 1.0 )
    -----------------------------------------------------------********* ( 1.0 )
    ------------------------------------------------------------******** ( 1.0 )
    -------------------------------------------------------------******* ( 1.0 )
    --------------------------------------------------------------****** ( 1.0 )
    ---------------------------------------------------------------***** ( 0.96143 )
    ----------------------------------------------------------------**** ( 0.96143 )
    -----------------------------------------------------------------*** ( 0.96143 )
    ------------------------------------------------------------------** ( 1.0 )

 
                    +--68 Hypnum_imponens
                +-129
                |   +--67 Climacium_americanum
            +-130
            |   +--66 Anomodon_rugelii
        +-131
        |   +--65 Ptychomnion_cygnisetum
    +-132
    |   |                           +--64 Pleurozia_purpurea
    |   |                       +-122
    |   |                       |   +--63 Marchantia_polymorpha
    |   |                   +-123
    |   |                   |   |                                                         +--62 Aegilops_speltoides
    |   |                   |   |                                                     +-112
    |   |                   |   |                                                     |   +--61 Triticum_aestivum
    |   |                   |   |                                                 +-113
    |   |                   |   |                                                 |   +--60 Triticum_timopheevii
    |   |                   |   |                                             +-114
    |   |                   |   |                                             |   |       +--59 Oryza_sativa_Japonica_Group
    |   |                   |   |                                             |   |   +-110
    |   |                   |   |                                             |   |   |   +--58 Oryza_sativa_Indica_Group
    |   |                   |   |                                             |   +-111
    |   |                   |   |                                             |       |           +--57 Zea_perennis
    |   |                   |   |                                             |       |       +-107
    |   |                   |   |                                             |       |       |   +--56 Zea_luxurians
    |   |                   |   |                                             |       |   +-108
    |   |                   |   |                                             |       |   |   +--55 Zea_mays_subsp_mays
    |   |                   |   |                                             |       +-109
    |   |                   |   |                                             |           |       +--54 Zea_mays_subsp_parviglumis
    |   |                   |   |                                             |           |   +-105
    |   |                   |   |                                             |           |   |   +--53 Sorghum_bicolor
    |   |                   |   |                                             |           +-106
    |   |                   |   |                                             |               +--52 Tripsacum_dactyloides
    |   |                   |   |                                         +-115
    |   |                   |   |                                         |   +--51 Phoenix_dactylifera
    |   |                   |   |                                     +-116
    |   |                   |   |                                     |   |   +--50 Butomus_umbellatus
    |   |                   |   |                                     |   +-104
    |   |                   |   |                                     |       +--49 Spirodela_polyrhiza
    |   |                   |   |                                 +-117
    |   |                   |   |                                 |   |                                           +--48 Brassica_juncea
    |   |                   |   |                                 |   |                                       +--93
    |   |                   |   |                                 |   |                                       |   +--47 Brassica_carinata
    |   |                   |   |                                 |   |                                   +--94
    |   |                   |   |                                 |   |                                   |   +--46 Brassica_napus
    |   |                   |   |                                 |   |                               +--95
    |   |                   |   |                                 |   |                               |   +--45 Brassica_oleracea
    |   |                   |   |                                 |   |                           +--96
    |   |                   |   |                                 |   |                           |   +--44 Brassica_rapa_subsp_campestris
    |   |                   |   |                                 |   |                       +--97
    |   |                   |   |                                 |   |                       |   +--43 Arabidopsis_thaliana
    |   |                   |   |                                 |   |                   +--98
    |   |                   |   |                                 |   |                   |   +--42 Raphanus_sativus
    |   |                   |   |                                 |   |               +--99
    |   |                   |   |                                 |   |               |   +--41 Batis_maritima
    |   |                   |   |                                 |   |           +-100
    |   |                   |   |                                 |   |           |   +--40 Carica_papaya
    |   |                   |   |                                 |   |       +-101
    |   |                   |   |                                 |   |       |   |                   +--39 Cucurbita_pepo
    |   |                   |   |                                 |   |       |   |               +--88
    |   |                   |   |                                 |   |       |   |               |   +--38 Citrullus_lanatus
    |   |                   |   |                                 |   |       |   |           +--89
    |   |                   |   |                                 |   |       |   |           |   +--37 Cucumis_sativus
    |   |                   |   |                                 |   |       |   |       +--90
    |   |                   |   |                                 |   |       |   |       |   +--36 Ricinus_communis
    |   |                   |   |                                 |   |       |   |   +--91
    |   |                   |   |                                 |   |       |   |   |   +--35 Malus_x_domestica
    |   |                   |   |                                 |   |       |   +--92
    |   |                   |   |                                 |   |       |       |               +--34 Vigna_radiata
    |   |                   |   |                                 |   |       |       |           +--84
    |   |                   |   |                                 |   |       |       |           |   +--33 Vigna_angularis
    |   |                   |   |                                 |   |       |       |       +--85
    |   |                   |   |                                 |   |       |       |       |   +--32 Glycine_max
    |   |                   |   |                                 |   |       |       |   +--86
    |   |                   |   |                                 |   |       |       |   |   +--31 Millettia_pinnata
    |   |                   |   |                                 |   |       |       +--87
    |   |                   |   |                                 |   |       |           +--30 Lotus_japonicus
    |   |                   |   |                                 |   |   +-102
    |   |                   |   |                                 |   |   |   |       +--29 Silene_vulgaris
    |   |                   |   |                                 |   |   |   |   +--82
    |   |                   |   |                                 |   |   |   |   |   +--28 Silene_latifolia
    |   |                   |   |                                 |   |   |   +--83
    |   |                   |   |                                 |   |   |       |       +--27 Beta_macrocarpa
    |   |                   |   |                                 |   |   |       |   +--80
    |   |                   |   |                                 |   |   |       |   |   +--26 Beta_vulgaris_subsp_vulgaris
    |   |                   |   |                                 |   |   |       +--81
    |   |                   |   |                                 |   |   |           +--25 Beta_vulgaris_subsp_maritima
    |   |                   |   |                                 |   +-103
    |   |                   |   |                                 |       |                               +--24 Salvia_miltiorrhiza
    |   |                   |   |                                 |       |                           +--72
    |   |                   |   |                                 |       |                           |   +--23 Ajuga_reptans
    |   |                   |   |                                 |       |                       +--73
    |   |                   |   |                                 |       |                       |   +--22 Mimulus_guttatus
    |   |                   |   |                                 |       |                   +--74
    |   |                   |   |                                 |       |                   |   +--21 Boea_hygrometrica
    |   |                   |   |                                 |       |               +--75
    |   |                   |   |                                 |       |               |   +--20 Nicotiana_tabacum
    |   |                   |   |                                 |       |           +--76
    |   |                   |   |                                 |       |           |   |       +--19 Rhazya_stricta
    |   |                   |   |                                 |       |           |   |   +--70
    |   |                   |   |                                 |       |           |   |   |   +--18 Asclepias_syriaca
    |   |                   |   |                                 |       |           |   +--71
    |   |                   |   |                                 |       |           |       +--17 Daucus_carota_subsp_sativus
    |   |                   |   |                                 |       |       +--77
    |   |                   |   |                                 |       |       |   +--16 Helianthus_annuus
    |   |                   |   |                                 |       |   +--78
    |   |                   |   |                                 |       |   |   +--15 Vaccinium_macrocarpon
    |   |                   |   |                                 |       +--79
    |   |                   |   |                                 |           +----14 Vitis_vinifera
    |   |                   |   |                             +-118
    |   |                   |   |                             |   +--13 Liriodendron_tulipifera
    |   |                   |   |                         +-119
    |   |                   |   |                         |   +--12 Nelumbo_nucifera
    |   |                   |   |                     +-120
    |   |                   |   |                     |   +--11 Amborella_trichopoda
    |   |                   |   +-------------------121
    |   |                   |                         +--10 Cycas_taitungensis
    |   |               +-124
    |   |               |   +-----9 Sphagnum_palustre
    |   |           +-125
    |   |           |   +---8 Atrichum_angustatum
    |   |       +-126
    |   |       |   +---7 Tetraphis_pellucida
    |   |   +-127
    |   |   |   +-----6 Buxbaumia_aphylla
    |   +-128
    |       |   +---5 Physcomitrella_patens
    |       +--69
    |           +---4 Funaria_hygrometrica
+-133
|   +---3 Bartramia_pomiformis
|
+---2 Ulota_hutchinsiae
|
+---1 Orthotrichum_stellatum

 
(Orthotrichum_stellatum:0.0021846600,Ulota_hutchinsiae:0.0000000100,(Bartramia_pomiformis:0.0299765700,(((Funaria_hygrometrica:0.0044509700,Physcomitrella_patens:0.0022187600):1.0000:0.0111242100,(Buxbaumia_aphylla:0.0749947600,(Tetraphis_pellucida:0.0434434300,(Atrichum_angustatum:0.0282616600,(Sphagnum_palustre:0.0806136000,((Cycas_taitungensis:0.0401862300,(Amborella_trichopoda:0.0243992000,(Nelumbo_nucifera:0.0000000900,(Liriodendron_tulipifera:0.0046615500,(((Vitis_vinifera:0.0729160100,(Vaccinium_macrocarpon:0.0111252400,(Helianthus_annuus:0.0126667600,((Daucus_carota_subsp_sativus:0.0146364700,(Asclepias_syriaca:0.0031935800,Rhazya_stricta:0.0015944400):1.0000:0.0049139200):1.0000:0.0029914800,(Nicotiana_tabacum:0.0000001100,(Boea_hygrometrica:0.0161328100,(Mimulus_guttatus:0.0015737800,(Ajuga_reptans:0.0262358600,Salvia_miltiorrhiza:0.0031914300):1.0000:0.0015350200):1.0000:0.0015756800):1.0000:0.0062989100):0.9614:0.0000001100):1.0000:0.0015487000):1.0000:0.0016137000):1.0000:0.0031875000):1.0000:0.0016056700,(((Beta_vulgaris_subsp_maritima:0.0000000100,(Beta_vulgaris_subsp_vulgaris:0.0000000100,Beta_macrocarpa:0.0000000200):0.9614:0.0000001000):1.0000:0.0033033500,(Silene_latifolia:0.0051675100,Silene_vulgaris:0.0030039300):1.0000:0.0068121000):1.0000:0.0299398700,(((Lotus_japonicus:0.0048085800,(Millettia_pinnata:0.0048173100,(Glycine_max:0.0015983100,(Vigna_angularis:0.0015744400,Vigna_radiata:0.0031829300):1.0000:0.0096504000):1.0000:0.0015923700):1.0000:0.0000000900):1.0000:0.0163558400,(Malus_x_domestica:0.0097325900,(Ricinus_communis:0.0128806200,(Cucumis_sativus:0.0127547200,(Citrullus_lanatus:0.0000000800,Cucurbita_pepo:0.0192699300):1.0000:0.0031272800):1.0000:0.0064897500):1.0000:0.0014093000):1.0000:0.0015718200):1.0000:0.0017075900,(Carica_papaya:0.0107853600,(Batis_maritima:0.0078421300,(Raphanus_sativus:0.0015823200,(Arabidopsis_thaliana:0.0047811100,(Brassica_rapa_subsp_campestris:0.0000000100,(Brassica_oleracea:0.0000000100,(Brassica_napus:0.0000000100,(Brassica_carinata:0.0000000100,Brassica_juncea:0.0000000100):1.0000:0.0000000100):0.9614:0.0000000100):0.9614:0.0000000100):0.9614:0.0000000100):1.0000:0.0000000900):1.0000:0.0034068100):1.0000:0.0051813000):1.0000:0.0049384300):1.0000:0.0016654500):1.0000:0.0012394600):1.0000:0.0132150600,((Spirodela_polyrhiza:0.0119997000,Butomus_umbellatus:0.0406579400):1.0000:0.0014455100,(Phoenix_dactylifera:0.0220578800,((((Tripsacum_dactyloides:0.0000000200,(Sorghum_bicolor:0.0000000100,Zea_mays_subsp_parviglumis:0.0000000200):0.9614:0.0000000900):0.9614:0.0000000900,(Zea_mays_subsp_mays:0.0000000100,(Zea_luxurians:0.0000000100,Zea_perennis:0.0000000100):1.0000:0.0015899600):0.9614:0.0000000800):1.0000:0.0031751400,(Oryza_sativa_Indica_Group:0.0000000100,Oryza_sativa_Japonica_Group:0.0000000100):1.0000:0.0031890700):0.9614:0.0000001000,(Triticum_timopheevii:0.0000001400,(Triticum_aestivum:0.0000000100,Aegilops_speltoides:0.0000000800):0.9614:0.0000001500):0.9614:0.0000001000):1.0000:0.0247559600):1.0000:0.0128271700):1.0000:0.0063220300):1.0000:0.0009753600):1.0000:0.0015439800):1.0000:0.0038581700):1.0000:0.0332015700):1.0000:0.2710270700,(Marchantia_polymorpha:0.0000003700,Pleurozia_purpurea:0.0502266900):1.0000:0.0324837400):1.0000:0.0521275400):1.0000:0.0304103700):1.0000:0.0048676300):1.0000:0.0050973000):1.0000:0.0139641900):1.0000:0.0071306700,(Ptychomnion_cygnisetum:0.0338889200,(Anomodon_rugelii:0.0042961800,(Climacium_americanum:0.0130366700,Hypnum_imponens:0.0043304900):1.0000:0.0000002800):1.0000:0.0109433800):1.0000:0.0135769700):1.0000:0.0021774400):1.0000:0.0066818500);
 
Note: this tree is unrooted. Branch lengths are the expected number of substitutions per site. Labels next to parentheses represent phylogenetic uncertainty due to model selection (see documentation)
 
 
 
---------------------------------------------------------------
*                                                             *
*                    SELECTION SUMMARY                        *
*                                                             *
---------------------------------------------------------------

::Optimized Topologies Summary::

There are 19 different topologies.

Topology Id: 1
	Rank	Weight		 RF	AvgEucl		VarEucl
AIC	  1	 73.11%		  0	0.00e+00	0.00e+00
BIC	  1	 96.14%		  0	0.00e+00	0.00e+00
Models supporting:   1
                     GTR+G 

Topology Id: 2
	Rank	Weight		 RF	AvgEucl		VarEucl
AIC	  2	  0.00%		  2	8.30e-02	0.00e+00
BIC	  2	  0.00%		  2	8.30e-02	0.00e+00
Models supporting:   1
                     SYM+G 

Topology Id: 3
	Rank	Weight		 RF	AvgEucl		VarEucl
AIC	  3	  0.00%		  4	1.07e-01	1.96e-07
BIC	  3	  0.00%		  4	1.07e-01	1.96e-07
Models supporting:   2
                     JC+G K80+G 

Topology Id: 4
	Rank	Weight		 RF	AvgEucl		VarEucl
AIC	  4	  0.00%		  6	1.06e-01	1.50e-08
BIC	  4	  0.00%		  6	1.06e-01	1.50e-08
Models supporting:   2
                     F81+G HKY+G 

Topology Id: 5
	Rank	Weight		 RF	AvgEucl		VarEucl
AIC	  5	  0.00%		 10	3.04e-01	0.00e+00
BIC	  5	  0.00%		 10	3.04e-01	0.00e+00
Models supporting:   1
                     JC 

Topology Id: 6
	Rank	Weight		 RF	AvgEucl		VarEucl
AIC	  6	  0.00%		 14	1.05e-01	0.00e+00
BIC	  6	  0.00%		 14	1.05e-01	0.00e+00
Models supporting:   1
                     SYM 

Topology Id: 7
	Rank	Weight		 RF	AvgEucl		VarEucl
AIC	  7	  0.00%		 18	9.42e-02	0.00e+00
BIC	  7	  0.00%		 18	9.42e-02	0.00e+00
Models supporting:   1
                     GTR 

Topology Id: 8
	Rank	Weight		 RF	AvgEucl		VarEucl
AIC	  8	  0.00%		 20	3.07e-01	0.00e+00
BIC	  8	  0.00%		 20	3.07e-01	0.00e+00
Models supporting:   1
                     K80 

Topology Id: 9
	Rank	Weight		 RF	AvgEucl		VarEucl
AIC	  9	  0.00%		 20	1.20e-01	0.00e+00
BIC	  9	  0.00%		 20	1.20e-01	0.00e+00
Models supporting:   1
                     HKY 

Topology Id: 10
	Rank	Weight		 RF	AvgEucl		VarEucl
AIC	 10	  0.00%		 22	1.58e-01	0.00e+00
BIC	 10	  0.00%		 22	1.58e-01	0.00e+00
Models supporting:   1
                     F81 

Topology Id: 11
	Rank	Weight		 RF	AvgEucl		VarEucl
AIC	 11	 26.89%		 22	4.13e-02	0.00e+00
BIC	 11	  3.86%		 22	4.13e-02	0.00e+00
Models supporting:   1
                     GTR+I+G 

Topology Id: 12
	Rank	Weight		 RF	AvgEucl		VarEucl
AIC	 12	  0.00%		 24	8.41e-02	0.00e+00
BIC	 12	  0.00%		 24	8.41e-02	0.00e+00
Models supporting:   1
                     SYM+I+G 

Topology Id: 13
	Rank	Weight		 RF	AvgEucl		VarEucl
AIC	 13	  0.00%		 26	1.05e-01	4.67e-07
BIC	 13	  0.00%		 26	1.05e-01	4.67e-07
Models supporting:   4
                     JC+I+G F81+I+G K80+I+G HKY+I+G 

Topology Id: 14
	Rank	Weight		 RF	AvgEucl		VarEucl
AIC	 14	  0.00%		 26	1.18e-01	0.00e+00
BIC	 14	  0.00%		 26	1.18e-01	0.00e+00
Models supporting:   1
                     SYM+I 

Topology Id: 15
	Rank	Weight		 RF	AvgEucl		VarEucl
AIC	 15	  0.00%		 30	3.18e-01	0.00e+00
BIC	 15	  0.00%		 30	3.18e-01	0.00e+00
Models supporting:   1
                     JC+I 

Topology Id: 16
	Rank	Weight		 RF	AvgEucl		VarEucl
AIC	 16	  0.00%		 30	1.14e-01	0.00e+00
BIC	 16	  0.00%		 30	1.14e-01	0.00e+00
Models supporting:   1
                     F81+I 

Topology Id: 17
	Rank	Weight		 RF	AvgEucl		VarEucl
AIC	 17	  0.00%		 30	1.72e-01	0.00e+00
BIC	 17	  0.00%		 30	1.72e-01	0.00e+00
Models supporting:   1
                     HKY+I 

Topology Id: 18
	Rank	Weight		 RF	AvgEucl		VarEucl
AIC	 18	  0.00%		 32	1.71e-01	0.00e+00
BIC	 18	  0.00%		 32	1.71e-01	0.00e+00
Models supporting:   1
                     K80+I 

Topology Id: 19
	Rank	Weight		 RF	AvgEucl		VarEucl
AIC	 19	  0.00%		 32	1.18e-01	0.00e+00
BIC	 19	  0.00%		 32	1.18e-01	0.00e+00
Models supporting:   1
                     GTR+I 

 
 
 
::Best Models::
 
	Model 		f(a) 	f(c) 	f(g) 	f(t) 	kappa 	titv 	Ra	Rb	Rc	Rd	Re	Rf	pInv 	gamma
----------------------------------------------------------------------------------------------------------------------------------------
AIC 	GTR+G		0.23	0.21	0.15	0.41	0.00	0.00	  1.893   2.852   0.404   1.316   4.851   1.000 N/A	   1.09
BIC 	GTR+G		0.23	0.21	0.15	0.41	0.00	0.00	  1.893   2.852   0.404   1.316   4.851   1.000 N/A	   1.09
