# Supplementary material for: The mitochondrial genome map of Nelumbo nucifera reveals ancient evolutionary features
Source: Sci Rep. 2016 Jul 22;6:30158. doi: 10.1038/srep30158 (PMC4957087; doi:10.1038/srep30158)
Supplement: Supplementary Data S2 [file srep30158-s3.zip › jModelTest/ccmC.jmt1]

-------------------------- jModeltest 2.1.10 v20160303 --------------------------
(c) 2011-onwards D. Darriba, G.L. Taboada, R. Doallo and D. Posada,
(1) Department of Biochemistry, Genetics and Immunology
    University of Vigo, 36310 Vigo, Spain.
(2) Department of Electronics and Systems
    University of A Coruna, 15071 A Coruna, Spain.
e-mail: ddarriba@udc.es, dposada@uvigo.es
--------------------------------------------------------------------------------
 
Fri Apr 01 19:24:45 CST 2016
Linux 3.13.0-32-generic, arch: amd64, bits: 64, numcores: 48
 
--------------------------------------------------------------------------------
Citation: Darriba D, Taboada GL, Doallo R and Posada D. 2012.
          "jModelTest 2: more models, new heuristics and parallel computing".
          Nature Methods 9(8), 772.
--------------------------------------------------------------------------------
 
jModelTest 2.1.10 v20160303
Copyright (C) 2011 D. Darriba, G.L. Taboada, R. Doallo and D. Posada
This program comes with ABSOLUTELY NO WARRANTY
This is free software, and you are welcome to redistribute it under certain
conditions
 
Notice: This program may contain errors. Please inspect results carefully.
 
 
Arguments = -g 4 -i -f -AIC -BIC -a -S SPR -o ccmC.jmt1 -d ccmC.fas

Reading data file "ccmC.fas"... OK.
  number of sequences: 65
  number of sites: 705
 
 
---------------------------------------------------------------
*                                                             *
*        COMPUTATION OF LIKELIHOOD SCORES WITH PHYML          *
*                                                             *
---------------------------------------------------------------
 
::Settings::
 
 Phyml version = 20131022
 Phyml binary = phyml
 Phyml path = /usr/bin/
 Candidate models = 24
   number of substitution schemes = 3
   including models with equal/unequal base frequencies (+F)
   including models with/without a proportion of invariable sites (+I)
   including models with/without rate variation among sites (+G) (nCat = 4)
 Optimized free parameters (K) = substitution parameters + 127 branch lengths + topology 
 Base tree for likelihood calculations = ML tree
 Tree topology search operation = SPR
 
 
 
::Progress::
 
Model 		 Exec. Time 	 Total Time 	 -lnL
-------------------------------------------------------------------------
F81		00h:00:30:08	00h:00:31:01	    6478.3772	 (1/24)
K80		00h:00:31:05	00h:00:31:08	    6366.8485	 (2/24)
GTR		00h:00:32:04	00h:00:32:07	    6263.1734	 (3/24)
SYM+I		00h:00:32:05	00h:00:32:07	    6226.2876	 (4/24)
HKY		00h:00:33:05	00h:00:33:08	    6298.3610	 (5/24)
JC		00h:00:34:05	00h:00:34:07	    6556.5872	 (6/24)
SYM		00h:00:41:00	00h:00:41:03	    6317.4330	 (7/24)
K80+I		00h:00:41:06	00h:00:41:08	    6270.8223	 (8/24)
GTR+I		00h:00:42:02	00h:00:42:04	    6169.3774	 (9/24)
JC+I		00h:00:45:09	00h:00:46:02	    6461.4003	 (10/24)
HKY+I		00h:00:50:01	00h:00:50:04	    6203.4707	 (11/24)
F81+I		00h:00:53:04	00h:00:53:06	    6375.9404	 (12/24)
JC+G		00h:01:28:03	00h:01:28:05	    6408.2782	 (13/24)
HKY+G		00h:01:29:01	00h:01:29:02	    6155.1719	 (14/24)
F81+G		00h:01:31:01	00h:01:31:02	    6319.9517	 (15/24)
GTR+G		00h:01:44:00	00h:01:44:02	    6125.2664	 (16/24)
SYM+G		00h:01:46:04	00h:01:46:06	    6175.6091	 (17/24)
K80+G		00h:01:46:08	00h:01:47:00	    6216.5563	 (18/24)
GTR+I+G		00h:02:24:02	00h:02:24:02	    6124.9596	 (19/24)
F81+I+G		00h:02:27:09	00h:02:27:09	    6319.9517	 (20/24)
HKY+I+G		00h:02:28:05	00h:02:28:05	    6155.1687	 (21/24)
JC+I+G		00h:02:30:03	00h:02:30:04	    6408.3096	 (22/24)
K80+I+G		00h:02:34:09	00h:02:35:00	    6216.5562	 (23/24)
SYM+I+G		00h:02:58:04	00h:02:58:05	    6175.6215	 (24/24)
 
   Model = JC
   partition = 000000
   -lnL = 6556.5872
   K = 128 
 
   Model = JC+I
   partition = 000000
   -lnL = 6461.4003
   K = 129
   p-inv = 0.2870 
 
   Model = JC+G
   partition = 000000
   -lnL = 6408.2782
   K = 129
   gamma shape = 0.8930 
 
   Model = JC+I+G
   partition = 000000
   -lnL = 6408.3096
   K = 130
   p-inv = 0.0000
   gamma shape = 0.8970 
 
   Model = F81
   partition = 000000
   -lnL = 6478.3772
   K = 131
   freqA = 0.2053 
   freqC = 0.2641 
   freqG = 0.1641 
   freqT = 0.3665  
 
   Model = F81+I
   partition = 000000
   -lnL = 6375.9404
   K = 132
   freqA = 0.2004 
   freqC = 0.2666 
   freqG = 0.1608 
   freqT = 0.3722 
   p-inv = 0.2900 
 
   Model = F81+G
   partition = 000000
   -lnL = 6319.9517
   K = 132
   freqA = 0.1967 
   freqC = 0.2738 
   freqG = 0.1585 
   freqT = 0.3711 
   gamma shape = 0.8530 
 
   Model = F81+I+G
   partition = 000000
   -lnL = 6319.9517
   K = 133
   freqA = 0.1967 
   freqC = 0.2738 
   freqG = 0.1585 
   freqT = 0.3711 
   p-inv = 0.0000
   gamma shape = 0.8540 
 
   Model = K80
   partition = 010010
   -lnL = 6366.8485
   K = 129
   kappa = 3.4968 (ti/tv = 1.7484) 
 
   Model = K80+I
   partition = 010010
   -lnL = 6270.8223
   K = 130
   kappa = 3.6749 (ti/tv = 1.8374)
   p-inv = 0.2920 
 
   Model = K80+G
   partition = 010010
   -lnL = 6216.5563
   K = 130
   kappa = 3.7682 (ti/tv = 1.8841)
   gamma shape = 0.8440 
 
   Model = K80+I+G
   partition = 010010
   -lnL = 6216.5562
   K = 131
   kappa = 3.7681 (ti/tv = 1.8840)
   p-inv = 0.0000
   gamma shape = 0.8440 
 
   Model = HKY
   partition = 010010
   -lnL = 6298.3610
   K = 132
   freqA = 0.2192 
   freqC = 0.2413 
   freqG = 0.1706 
   freqT = 0.3689 
   kappa = 3.4327 (ti/tv = 1.8244) 
 
   Model = HKY+I
   partition = 010010
   -lnL = 6203.4707
   K = 133
   freqA = 0.2214 
   freqC = 0.2376 
   freqG = 0.1699 
   freqT = 0.3711 
   kappa = 3.5658 (ti/tv = 1.8830)
   p-inv = 0.2880 
 
   Model = HKY+G
   partition = 010010
   -lnL = 6155.1719
   K = 133
   freqA = 0.2219 
   freqC = 0.2441 
   freqG = 0.1700 
   freqT = 0.3641 
   kappa = 3.5789 (ti/tv = 1.9009)
   gamma shape = 0.8730 
 
   Model = HKY+I+G
   partition = 010010
   -lnL = 6155.1687
   K = 134
   freqA = 0.2219 
   freqC = 0.2441 
   freqG = 0.1700 
   freqT = 0.3641 
   kappa = 3.5797 (ti/tv = 1.9013)
   p-inv = 0.0050
   gamma shape = 0.8850 
 
   Model = SYM
   partition = 012345
   -lnL = 6317.4330
   K = 133
   R(a) [AC] =  1.7047
   R(b) [AG] =  2.3652
   R(c) [AT] =  0.7099
   R(d) [CG] =  0.9781
   R(e) [CT] =  4.8021
   R(f) [GT] =  1.0000 
 
   Model = SYM+I
   partition = 012345
   -lnL = 6226.2876
   K = 134
   R(a) [AC] =  1.7358
   R(b) [AG] =  2.4588
   R(c) [AT] =  0.6823
   R(d) [CG] =  0.9461
   R(e) [CT] =  5.0075
   R(f) [GT] =  1.0000
   p-inv = 0.2810 
 
   Model = SYM+G
   partition = 012345
   -lnL = 6175.6091
   K = 134
   R(a) [AC] =  1.5664
   R(b) [AG] =  2.2799
   R(c) [AT] =  0.6919
   R(d) [CG] =  0.8309
   R(e) [CT] =  5.0450
   R(f) [GT] =  1.0000
   gamma shape = 0.8780 
 
   Model = SYM+I+G
   partition = 012345
   -lnL = 6175.6215
   K = 135
   R(a) [AC] =  1.5666
   R(b) [AG] =  2.2788
   R(c) [AT] =  0.6921
   R(d) [CG] =  0.8307
   R(e) [CT] =  5.0473
   R(f) [GT] =  1.0000
   p-inv = 0.0040
   gamma shape = 0.8870 
 
   Model = GTR
   partition = 012345
   -lnL = 6263.1734
   K = 136
   freqA = 0.2365 
   freqC = 0.2091 
   freqG = 0.1869 
   freqT = 0.3675 
   R(a) [AC] =  1.8941
   R(b) [AG] =  2.8007
   R(c) [AT] =  0.6010
   R(d) [CG] =  1.2026
   R(e) [CT] =  4.4511
   R(f) [GT] =  1.0000 
 
   Model = GTR+I
   partition = 012345
   -lnL = 6169.3774
   K = 137
   freqA = 0.2356 
   freqC = 0.2084 
   freqG = 0.1821 
   freqT = 0.3739 
   R(a) [AC] =  1.9454
   R(b) [AG] =  3.0082
   R(c) [AT] =  0.5501
   R(d) [CG] =  1.2312
   R(e) [CT] =  4.5093
   R(f) [GT] =  1.0000
   p-inv = 0.2740 
 
   Model = GTR+G
   partition = 012345
   -lnL = 6125.2664
   K = 137
   freqA = 0.2359 
   freqC = 0.2091 
   freqG = 0.1805 
   freqT = 0.3745 
   R(a) [AC] =  1.9519
   R(b) [AG] =  3.0668
   R(c) [AT] =  0.5409
   R(d) [CG] =  1.2693
   R(e) [CT] =  4.6624
   R(f) [GT] =  1.0000
   gamma shape = 0.9150 
 
   Model = GTR+I+G
   partition = 012345
   -lnL = 6124.9596
   K = 138
   freqA = 0.2362 
   freqC = 0.2082 
   freqG = 0.1805 
   freqT = 0.3750 
   R(a) [AC] =  1.9682
   R(b) [AG] =  3.0672
   R(c) [AT] =  0.5385
   R(d) [CG] =  1.2815
   R(e) [CT] =  4.7004
   R(f) [GT] =  1.0000
   p-inv = 0.0670
   gamma shape = 1.1250 
 
  Best-fit models should be reoptimized for comparison with unconstrained likelihood
 
Computation of likelihood scores completed. It took 00h:02:58:05.
 


---------------------------------------------------------------
*                                                             *
*             AKAIKE INFORMATION CRITERION (AIC)              *
*                                                             *
---------------------------------------------------------------
 
 Model selected: 
   Model = GTR+G
   partition = 012345
   -lnL = 6125.2664
   K = 137
   freqA = 0.2359 
   freqC = 0.2091 
   freqG = 0.1805 
   freqT = 0.3745 
   R(a) [AC] =  1.9519
   R(b) [AG] =  3.0668
   R(c) [AT] =  0.5409
   R(d) [CG] =  1.2693
   R(e) [CT] =  4.6624
   R(f) [GT] =  1.0000
   gamma shape = 0.9150 
 
Tree for the best AIC model = (Orthotrichum_stellatum:0.00151241,Ulota_hutchinsiae:0.00000011,((Bartramia_pomiformis:0.01090740,((Funaria_hygrometrica:0.00153306,Physcomitrella_patens:0.00301276):0.00314034,(Buxbaumia_aphylla:0.06907456,(Atrichum_angustatum:0.04137639,(Tetraphis_pellucida:0.03868162,(Sphagnum_palustre:0.05058355,((Marchantia_polymorpha:0.00589446,Pleurozia_purpurea:0.04221829):0.03420550,(Cycas_taitungensis:0.04296117,(Amborella_trichopoda:0.01536805,(((Phoenix_dactylifera:0.00414558,((Sorghum_bicolor:0.00000001,((Tripsacum_dactyloides:0.00142011,(Zea_mays_subsp_mays:0.00000001,Zea_luxurians:0.00000001):0.00000001):0.00000009,(Zea_perennis:0.00000001,Zea_mays_subsp_parviglumis:0.00000001):0.00000001):0.00000016):0.00142244,(Aegilops_speltoides:0.00000001,(Triticum_timopheevii:0.00000001,(Oryza_sativa_Indica_Group:0.00000001,(Oryza_sativa_Japonica_Group:0.00000001,Oryza_rufipogon:0.00000002):0.00000009):0.00428468):0.00000010):0.00000010):0.01245069):0.01569162,(Spirodela_polyrhiza:0.01575049,Butomus_umbellatus:0.08426296):0.00227290):0.00639144,(Liriodendron_tulipifera:0.00982080,(Nelumbo_nucifera:0.01295874,(Vitis_vinifera:0.02234885,(Vaccinium_macrocarpon:0.45395532,((Silene_latifolia:0.00000010,Silene_vulgaris:0.00152688):0.04681410,(((Carica_papaya:0.00167495,(Batis_maritima:0.01321921,(Arabidopsis_thaliana:0.00000009,(Brassica_juncea:0.00000002,(Brassica_rapa_subsp_campestris:0.00000010,(Brassica_carinata:0.00143556,(Brassica_oleracea:0.00000001,(Raphanus_sativus:0.01017327,Brassica_napus:0.00000001):0.00000008):0.00000001):0.00000008):0.00000008):0.00143558):0.00836061):0.00966079):0.00842679,(Malus_x_domestica:0.00571203,Ricinus_communis:0.00434755):0.00144027):0.00422437,(Daucus_carota_subsp_sativus:0.01138852,((Nicotiana_tabacum:0.00587666,(Asclepias_syriaca:0.00724208,Rhazya_stricta:0.00137741):0.01471795):0.00408725,((Boea_hygrometrica:0.02783875,(Salvia_miltiorrhiza:0.00842228,(Ajuga_reptans:0.09371436,Mimulus_guttatus:0.00912462):0.00266100):0.00290694):0.00747544,(Helianthus_annuus:0.02169749,((Millettia_pinnata:0.00287516,(Lotus_japonicus:0.00143624,(Glycine_max:0.00000009,(Vigna_angularis:0.00000001,Vigna_radiata:0.00000001):0.00429025):0.00285346):0.00000009):0.01676932,(Citrullus_lanatus:0.00000009,(Cucurbita_pepo:0.01204612,Cucumis_sativus:0.02586171):0.00180298):0.01805627):0.00515683):0.00000007):0.00000015):0.00140766):0.00000009):0.00339996):0.00000338):0.00085493):0.01302745):0.00579446):0.00000008):0.00758711):0.05680201):0.27629034):0.03496949):0.03442007):0.00305043):0.01141219):0.02226419):0.00784160):0.00127680,(Ptychomnion_cygnisetum:0.03282100,(Hypnum_imponens:0.00153908,(Anomodon_rugelii:0.00163039,Climacium_americanum:0.00591543):0.00309803):0.01049374):0.01437543):0.00464373);
 
 
* AIC MODEL SELECTION : Selection uncertainty
 
Model             -lnL    K      AIC       delta       weight   cumWeight
------------------------------------------------------------------------- 
GTR+G       6125.26643   137  12524.532860   0.000000    0.666663   0.666663 
GTR+I+G     6124.95956   138  12525.919120   1.386260    0.333337   1.000000 
HKY+G       6155.17187   133  12576.343740  51.810880   3.74e-012   1.000000 
HKY+I+G     6155.16874   134  12578.337480  53.804620   1.38e-012   1.000000 
GTR+I       6169.37744   137  12612.754880  88.222020   4.64e-020   1.000000 
SYM+G       6175.60911   134  12619.218220  94.685360   1.83e-021   1.000000 
SYM+I+G     6175.62148   135  12621.242960  96.710100   6.66e-022   1.000000 
HKY+I       6203.47066   133  12672.941320  148.408460   3.96e-033   1.000000 
K80+G       6216.55634   130  12693.112680  168.579820   1.65e-037   1.000000 
K80+I+G     6216.55622   131  12695.112440  170.579580   6.07e-038   1.000000 
SYM+I       6226.28757   134  12720.575140  196.042280   1.79e-043   1.000000 
GTR         6263.17344   136  12798.346880  273.814020   2.32e-060   1.000000 
K80+I       6270.82230   130  12801.644600  277.111740   4.47e-061   1.000000 
HKY         6298.36096   132  12860.721920  336.189060   6.63e-074   1.000000 
SYM         6317.43298   133  12900.865960  376.333100   1.27e-082   1.000000 
F81+G       6319.95173   132  12903.903460  379.370600   2.78e-083   1.000000 
F81+I+G     6319.95170   133  12905.903400  381.370540   1.02e-083   1.000000 
K80         6366.84846   129  12991.696920  467.164060   2.40e-102   1.000000 
F81+I       6375.94041   132  13015.880820  491.347960   1.35e-107   1.000000 
JC+G        6408.27821   129  13074.556420  550.023560   2.44e-120   1.000000 
JC+I+G      6408.30963   130  13076.619260  552.086400   8.71e-121   1.000000 
JC+I        6461.40032   129  13180.800640  656.267780   2.08e-143   1.000000 
F81         6478.37717   131  13218.754340  694.221480   1.19e-151   1.000000 
JC          6556.58718   128  13369.174360  844.641500   2.58e-184   1.000000
-------------------------------------------------------------------------
-lnL:	negative log likelihod
 K:	number of estimated parameters
 AIC:	Akaike Information Criterion
 delta:	AIC difference
 weight:	AIC weight
 cumWeight:	cumulative AIC weight
 
 
* AIC MODEL SELECTION : Confidence interval
 
There are 24 models in the 100% confidence interval: [ GTR+G GTR+I+G HKY+G HKY+I+G GTR+I SYM+G SYM+I+G HKY+I K80+G K80+I+G SYM+I GTR K80+I HKY SYM F81+G F81+I+G K80 F81+I JC+G JC+I+G JC+I F81 JC ] 
 
 
* AIC MODEL SELECTION : Best Model's command line
 
phyml  -i /tmp/jmodeltest2357172436781766017.phy -d nt -n 1 -b 0 --run_id GTR+G -m 012345 -f m -c 4 -a e --no_memory_check -o tlr -s SPR
 
 
 
---------------------------------------------------------------
*                                                             *
*                    MODEL AVERAGED PHYLOGENY                 *
*                                                             *
---------------------------------------------------------------
 
Selection criterion: . . . . AIC
Confidence interval: . . . . 1.00
Consensus type:. . . . . . . 50% majority rule
 
 
Using 24 models in the 1.00 confidence interval = GTR+G GTR+I+G HKY+G HKY+I+G GTR+I SYM+G SYM+I+G HKY+I K80+G K80+I+G SYM+I GTR K80+I HKY SYM F81+G F81+I+G K80 F81+I JC+G JC+I+G JC+I F81 JC  
 
Species in order:
 
    1. Orthotrichum_stellatum
    2. Ulota_hutchinsiae
    3. Bartramia_pomiformis
    4. Funaria_hygrometrica
    5. Physcomitrella_patens
    6. Buxbaumia_aphylla
    7. Atrichum_angustatum
    8. Tetraphis_pellucida
    9. Sphagnum_palustre
    10. Marchantia_polymorpha
    11. Pleurozia_purpurea
    12. Cycas_taitungensis
    13. Amborella_trichopoda
    14. Phoenix_dactylifera
    15. Sorghum_bicolor
    16. Tripsacum_dactyloides
    17. Zea_mays_subsp_mays
    18. Zea_luxurians
    19. Zea_perennis
    20. Zea_mays_subsp_parviglumis
    21. Aegilops_speltoides
    22. Triticum_timopheevii
    23. Oryza_sativa_Indica_Group
    24. Oryza_sativa_Japonica_Group
    25. Oryza_rufipogon
    26. Spirodela_polyrhiza
    27. Butomus_umbellatus
    28. Liriodendron_tulipifera
    29. Nelumbo_nucifera
    30. Vitis_vinifera
    31. Vaccinium_macrocarpon
    32. Silene_latifolia
    33. Silene_vulgaris
    34. Carica_papaya
    35. Batis_maritima
    36. Arabidopsis_thaliana
    37. Brassica_juncea
    38. Brassica_rapa_subsp_campestris
    39. Brassica_carinata
    40. Brassica_oleracea
    41. Raphanus_sativus
    42. Brassica_napus
    43. Malus_x_domestica
    44. Ricinus_communis
    45. Daucus_carota_subsp_sativus
    46. Nicotiana_tabacum
    47. Asclepias_syriaca
    48. Rhazya_stricta
    49. Boea_hygrometrica
    50. Salvia_miltiorrhiza
    51. Ajuga_reptans
    52. Mimulus_guttatus
    53. Helianthus_annuus
    54. Millettia_pinnata
    55. Lotus_japonicus
    56. Glycine_max
    57. Vigna_angularis
    58. Vigna_radiata
    59. Citrullus_lanatus
    60. Cucurbita_pepo
    61. Cucumis_sativus
    62. Ptychomnion_cygnisetum
    63. Hypnum_imponens
    64. Anomodon_rugelii
    65. Climacium_americanum
 
Bipartitions included in the consensus tree
 
    12345678911111111112222222222333333333344444444445555555555666666
             01234567890123456789012345678901234567890123456789012345
    ***************************************************************** ( 1.0 )
    --*************************************************************** ( 1.0 )
    --***********************************************************---- ( 1.0 )
    ---**********************************************************---- ( 1.0 )
    ---**------------------------------------------------------------ ( 1.0 )
    -----********************************************************---- ( 1.0 )
    ------*******************************************************---- ( 1.0 )
    -------******************************************************---- ( 1.0 )
    --------*****************************************************---- ( 1.0 )
    ---------****************************************************---- ( 1.0 )
    ---------**------------------------------------------------------ ( 1.0 )
    -----------**************************************************---- ( 1.0 )
    ------------*************************************************---- ( 1.0 )
    -------------************************************************---- ( 1.0 )
    -------------**************-------------------------------------- ( 1.0 )
    -------------************---------------------------------------- ( 1.0 )
    --------------***********---------------------------------------- ( 1.0 )
    --------------******--------------------------------------------- ( 1.0 )
    ---------------*****--------------------------------------------- ( 1.0 )
    ---------------***----------------------------------------------- ( 1.0 )
    ----------------**----------------------------------------------- ( 1.0 )
    ------------------**--------------------------------------------- ( 1.0 )
    --------------------*****---------------------------------------- ( 0.66667 )
    ---------------------****---------------------------------------- ( 0.66667 )
    ----------------------***---------------------------------------- ( 1.0 )
    -----------------------**---------------------------------------- ( 0.66667 )
    -------------------------**-------------------------------------- ( 1.0 )
    ---------------------------**********************************---- ( 1.0 )
    ----------------------------*********************************---- ( 1.0 )
    -----------------------------********************************---- ( 1.0 )
    ------------------------------*******************************---- ( 1.0 )
    -------------------------------******************************---- ( 0.66667 )
    -------------------------------**-------------------------------- ( 1.0 )
    ---------------------------------****************************---- ( 1.0 )
    ---------------------------------***********--------------------- ( 1.0 )
    ---------------------------------*********----------------------- ( 1.0 )
    ----------------------------------********----------------------- ( 1.0 )
    -----------------------------------*******----------------------- ( 1.0 )
    ------------------------------------******----------------------- ( 1.0 )
    -------------------------------------*****----------------------- ( 0.66667 )
    --------------------------------------****----------------------- ( 0.66667 )
    ---------------------------------------***----------------------- ( 1.0 )
    ----------------------------------------**----------------------- ( 1.0 )
    ------------------------------------------**--------------------- ( 1.0 )
    --------------------------------------------*****************---- ( 1.0 )
    ---------------------------------------------****************---- ( 1.0 )
    ---------------------------------------------***----------------- ( 1.0 )
    ----------------------------------------------**----------------- ( 1.0 )
    ------------------------------------------------*************---- ( 1.0 )
    ------------------------------------------------****------------- ( 1.0 )
    -------------------------------------------------***------------- ( 1.0 )
    --------------------------------------------------**------------- ( 1.0 )
    ----------------------------------------------------*********---- ( 1.0 )
    -----------------------------------------------------********---- ( 1.0 )
    -----------------------------------------------------*****------- ( 1.0 )
    ------------------------------------------------------****------- ( 0.66667 )
    -------------------------------------------------------***------- ( 1.0 )
    --------------------------------------------------------**------- ( 1.0 )
    ----------------------------------------------------------***---- ( 1.0 )
    -----------------------------------------------------------**---- ( 1.0 )
    -------------------------------------------------------------**** ( 1.0 )
    --------------------------------------------------------------*** ( 1.0 )
    ---------------------------------------------------------------** ( 1.0 )

 
                                                             +--65 Butomus_umbellatus
                                                         +-115
                                                         |   +--64 Spirodela_polyrhiza
                                                     +-116
                                                     |   |                       +--63 Oryza_rufipogon
                                                     |   |                   +-109
                                                     |   |                   |   +--62 Oryza_sativa_Japonica_Group
                                                     |   |               +-110
                                                     |   |               |   +--61 Oryza_sativa_Indica_Group
                                                     |   |           +-111
                                                     |   |           |   +--60 Triticum_timopheevii
                                                     |   |       +-112
                                                     |   |       |   +--59 Aegilops_speltoides
                                                     |   |   +-113
                                                     |   |   |   |               +--58 Zea_luxurians
                                                     |   |   |   |           +-105
                                                     |   |   |   |           |   +--57 Zea_mays_subsp_mays
                                                     |   |   |   |       +-106
                                                     |   |   |   |       |   +--56 Tripsacum_dactyloides
                                                     |   |   |   |   +-107
                                                     |   |   |   |   |   |   +--55 Zea_mays_subsp_parviglumis
                                                     |   |   |   |   |   +-104
                                                     |   |   |   |   |       +--54 Zea_perennis
                                                     |   |   |   +-108
                                                     |   |   |       +--53 Sorghum_bicolor
                                                     |   +-114
                                                     |       +--52 Phoenix_dactylifera
                                                 +-117
                                                 |   |                                       +--51 Rhazya_stricta
                                                 |   |                                   +--94
                                                 |   |                                   |   +--50 Asclepias_syriaca
                                                 |   |                               +--95
                                                 |   |                               |   +--49 Nicotiana_tabacum
                                                 |   |                           +--96
                                                 |   |                           |   |               +--48 Mimulus_guttatus
                                                 |   |                           |   |           +--90
                                                 |   |                           |   |           |   +--47 Ajuga_reptans
                                                 |   |                           |   |       +--91
                                                 |   |                           |   |       |   +--46 Salvia_miltiorrhiza
                                                 |   |                           |   |   +--92
                                                 |   |                           |   |   |   +--45 Boea_hygrometrica
                                                 |   |                           |   +--93
                                                 |   |                           |       |               +--44 Cucumis_sativus
                                                 |   |                           |       |           +--86
                                                 |   |                           |       |           |   +--43 Cucurbita_pepo
                                                 |   |                           |       |       +--87
                                                 |   |                           |       |       |   +--42 Citrullus_lanatus
                                                 |   |                           |       |   +--88
                                                 |   |                           |       |   |   |               +--41 Vigna_radiata
                                                 |   |                           |       |   |   |           +--82
                                                 |   |                           |       |   |   |           |   +--40 Vigna_angularis
                                                 |   |                           |       |   |   |       +--83
                                                 |   |                           |       |   |   |       |   +--39 Glycine_max
                                                 |   |                           |       |   |   |   +--84
                                                 |   |                           |       |   |   |   |   +--38 Lotus_japonicus
                                                 |   |                           |       |   |   +--85
                                                 |   |                           |       |   |       +--37 Millettia_pinnata
                                                 |   |                           |       +--89
                                                 |   |                           |           +--36 Helianthus_annuus
                                                 |   |                       +--97
                                                 |   |                       |   +--35 Daucus_carota_subsp_sativus
                                                 |   |                   +--98
                                                 |   |                   |   |                                   +--34 Brassica_napus
                                                 |   |                   |   |                               +--73
                                                 |   |                   |   |                               |   +--33 Raphanus_sativus
                                                 |   |                   |   |                           +--74
                                                 |   |                   |   |                           |   +--32 Brassica_oleracea
                                                 |   |                   |   |                       +--75
                                                 |   |                   |   |                       |   +--31 Brassica_carinata
                                                 |   |                   |   |                   +--76
                                                 |   |                   |   |                   |   +--30 Brassica_rapa_subsp_campestris
                                                 |   |                   |   |               +--77
                                                 |   |                   |   |               |   +--29 Brassica_juncea
                                                 |   |                   |   |           +--78
                                                 |   |                   |   |           |   +--28 Arabidopsis_thaliana
                                                 |   |                   |   |       +--79
                                                 |   |                   |   |       |   +--27 Batis_maritima
                                                 |   |                   |   |   +--80
                                                 |   |                   |   |   |   +--26 Carica_papaya
                                                 |   |                   |   +--81
                                                 |   |                   |       |   +--25 Ricinus_communis
                                                 |   |                   |       +--72
                                                 |   |                   |           +--24 Malus_x_domestica
                                                 |   |               +--99
                                                 |   |               |   |   +--23 Silene_vulgaris
                                                 |   |               |   +--71
                                                 |   |               |       +--22 Silene_latifolia
                                                 |   |           +-100
                                                 |   |           |   +--------------------21 Vaccinium_macrocarpon
                                                 |   |       +-101
                                                 |   |       |   +--20 Vitis_vinifera
                                                 |   |   +-102
                                                 |   |   |   +--19 Nelumbo_nucifera
                                                 |   +-103
                                                 |       +--18 Liriodendron_tulipifera
                                             +-118
                                             |   +--17 Amborella_trichopoda
                                +----------119
                                |            +--16 Cycas_taitungensis
                            +-120
                            |   |   +--15 Pleurozia_purpurea
                            |   +--70
                            |       +--14 Marchantia_polymorpha
                        +-121
                        |   +--13 Sphagnum_palustre
                    +-122
                    |   +--12 Tetraphis_pellucida
                +-123
                |   +--11 Atrichum_angustatum
            +-124
            |   +--10 Buxbaumia_aphylla
        +-125
        |   |   +---9 Physcomitrella_patens
        |   +--69
        |       +---8 Funaria_hygrometrica
    +-126
    |   +---7 Bartramia_pomiformis
+-127
|   |           +---6 Climacium_americanum
|   |       +--66
|   |       |   +---5 Anomodon_rugelii
|   |   +--67
|   |   |   +---4 Hypnum_imponens
|   +--68
|       +---3 Ptychomnion_cygnisetum
|
+---2 Ulota_hutchinsiae
|
+---1 Orthotrichum_stellatum

 
(Orthotrichum_stellatum:0.0015124100,Ulota_hutchinsiae:0.0000001100,((Ptychomnion_cygnisetum:0.0328210000,(Hypnum_imponens:0.0015390800,(Anomodon_rugelii:0.0016303900,Climacium_americanum:0.0059154300):1.0000:0.0030980300):1.0000:0.0104937400):1.0000:0.0143754300,(Bartramia_pomiformis:0.0109074000,((Funaria_hygrometrica:0.0015330600,Physcomitrella_patens:0.0030127600):1.0000:0.0031403400,(Buxbaumia_aphylla:0.0690745600,(Atrichum_angustatum:0.0413763900,(Tetraphis_pellucida:0.0386816200,(Sphagnum_palustre:0.0505835500,((Marchantia_polymorpha:0.0058944600,Pleurozia_purpurea:0.0422182900):1.0000:0.0342055000,(Cycas_taitungensis:0.0429611700,(Amborella_trichopoda:0.0153680500,((Liriodendron_tulipifera:0.0098208000,(Nelumbo_nucifera:0.0129587400,(Vitis_vinifera:0.0223488500,(Vaccinium_macrocarpon:0.4539553200,((Silene_latifolia:0.0000001000,Silene_vulgaris:0.0015268800):1.0000:0.0468141000,(((Malus_x_domestica:0.0057120300,Ricinus_communis:0.0043475500):1.0000:0.0014402700,(Carica_papaya:0.0016749500,(Batis_maritima:0.0132192100,(Arabidopsis_thaliana:0.0000000900,(Brassica_juncea:0.0000000200,(Brassica_rapa_subsp_campestris:0.0000001000,(Brassica_carinata:0.0014355600,(Brassica_oleracea:0.0000000100,(Raphanus_sativus:0.0101732700,Brassica_napus:0.0000000100):1.0000:0.0000000800):1.0000:0.0000000100):0.6667:0.0000000800):0.6667:0.0000000800):1.0000:0.0014355800):1.0000:0.0083606100):1.0000:0.0096607900):1.0000:0.0084267900):1.0000:0.0042243700,(Daucus_carota_subsp_sativus:0.0113885200,(((Helianthus_annuus:0.0216974900,((Millettia_pinnata:0.0028751600,(Lotus_japonicus:0.0014362400,(Glycine_max:0.0000000900,(Vigna_angularis:0.0000000100,Vigna_radiata:0.0000000100):1.0000:0.0042902500):1.0000:0.0028534600):0.6667:0.0000000900):1.0000:0.0167693200,(Citrullus_lanatus:0.0000000900,(Cucurbita_pepo:0.0120461200,Cucumis_sativus:0.0258617100):1.0000:0.0018029800):1.0000:0.0180562700):1.0000:0.0051568300):1.0000:0.0000000700,(Boea_hygrometrica:0.0278387500,(Salvia_miltiorrhiza:0.0084222800,(Ajuga_reptans:0.0937143600,Mimulus_guttatus:0.0091246200):1.0000:0.0026610000):1.0000:0.0029069400):1.0000:0.0074754400):1.0000:0.0000001500,(Nicotiana_tabacum:0.0058766600,(Asclepias_syriaca:0.0072420800,Rhazya_stricta:0.0013774100):1.0000:0.0147179500):1.0000:0.0040872500):1.0000:0.0014076600):1.0000:0.0000000900):1.0000:0.0033999600):0.6667:0.0000033800):1.0000:0.0008549300):1.0000:0.0130274500):1.0000:0.0057944600):1.0000:0.0000000800,((Phoenix_dactylifera:0.0041455800,((Sorghum_bicolor:0.0000000100,((Zea_perennis:0.0000000100,Zea_mays_subsp_parviglumis:0.0000000100):1.0000:0.0000000100,(Tripsacum_dactyloides:0.0014201100,(Zea_mays_subsp_mays:0.0000000100,Zea_luxurians:0.0000000100):1.0000:0.0000000100):1.0000:0.0000000900):1.0000:0.0000001600):1.0000:0.0014224400,(Aegilops_speltoides:0.0000000100,(Triticum_timopheevii:0.0000000100,(Oryza_sativa_Indica_Group:0.0000000100,(Oryza_sativa_Japonica_Group:0.0000000100,Oryza_rufipogon:0.0000000200):0.6667:0.0000000900):1.0000:0.0042846800):0.6667:0.0000001000):0.6667:0.0000001000):1.0000:0.0124506900):1.0000:0.0156916200,(Spirodela_polyrhiza:0.0157504900,Butomus_umbellatus:0.0842629600):1.0000:0.0022729000):1.0000:0.0063914400):1.0000:0.0075871100):1.0000:0.0568020100):1.0000:0.2762903400):1.0000:0.0349694900):1.0000:0.0344200700):1.0000:0.0030504300):1.0000:0.0114121900):1.0000:0.0222641900):1.0000:0.0078416000):1.0000:0.0012768000):1.0000:0.0046437300);
 
Note: this tree is unrooted. Branch lengths are the expected number of substitutions per site. Labels next to parentheses represent phylogenetic uncertainty due to model selection (see documentation)


---------------------------------------------------------------
*                                                             *
*             BAYESIAN INFORMATION CRITERION (BIC)            *
*                                                             *
---------------------------------------------------------------
 
 Sample size: 705.0
 
 Model selected: 
   Model = GTR+G
   partition = 012345
   -lnL = 6125.2664
   K = 137
   freqA = 0.2359 
   freqC = 0.2091 
   freqG = 0.1805 
   freqT = 0.3745 
   R(a) [AC] =  1.9519
   R(b) [AG] =  3.0668
   R(c) [AT] =  0.5409
   R(d) [CG] =  1.2693
   R(e) [CT] =  4.6624
   R(f) [GT] =  1.0000
   gamma shape = 0.9150 
 
Tree for the best BIC model = (Orthotrichum_stellatum:0.00151241,Ulota_hutchinsiae:0.00000011,((Bartramia_pomiformis:0.01090740,((Funaria_hygrometrica:0.00153306,Physcomitrella_patens:0.00301276):0.00314034,(Buxbaumia_aphylla:0.06907456,(Atrichum_angustatum:0.04137639,(Tetraphis_pellucida:0.03868162,(Sphagnum_palustre:0.05058355,((Marchantia_polymorpha:0.00589446,Pleurozia_purpurea:0.04221829):0.03420550,(Cycas_taitungensis:0.04296117,(Amborella_trichopoda:0.01536805,(((Phoenix_dactylifera:0.00414558,((Sorghum_bicolor:0.00000001,((Tripsacum_dactyloides:0.00142011,(Zea_mays_subsp_mays:0.00000001,Zea_luxurians:0.00000001):0.00000001):0.00000009,(Zea_perennis:0.00000001,Zea_mays_subsp_parviglumis:0.00000001):0.00000001):0.00000016):0.00142244,(Aegilops_speltoides:0.00000001,(Triticum_timopheevii:0.00000001,(Oryza_sativa_Indica_Group:0.00000001,(Oryza_sativa_Japonica_Group:0.00000001,Oryza_rufipogon:0.00000002):0.00000009):0.00428468):0.00000010):0.00000010):0.01245069):0.01569162,(Spirodela_polyrhiza:0.01575049,Butomus_umbellatus:0.08426296):0.00227290):0.00639144,(Liriodendron_tulipifera:0.00982080,(Nelumbo_nucifera:0.01295874,(Vitis_vinifera:0.02234885,(Vaccinium_macrocarpon:0.45395532,((Silene_latifolia:0.00000010,Silene_vulgaris:0.00152688):0.04681410,(((Carica_papaya:0.00167495,(Batis_maritima:0.01321921,(Arabidopsis_thaliana:0.00000009,(Brassica_juncea:0.00000002,(Brassica_rapa_subsp_campestris:0.00000010,(Brassica_carinata:0.00143556,(Brassica_oleracea:0.00000001,(Raphanus_sativus:0.01017327,Brassica_napus:0.00000001):0.00000008):0.00000001):0.00000008):0.00000008):0.00143558):0.00836061):0.00966079):0.00842679,(Malus_x_domestica:0.00571203,Ricinus_communis:0.00434755):0.00144027):0.00422437,(Daucus_carota_subsp_sativus:0.01138852,((Nicotiana_tabacum:0.00587666,(Asclepias_syriaca:0.00724208,Rhazya_stricta:0.00137741):0.01471795):0.00408725,((Boea_hygrometrica:0.02783875,(Salvia_miltiorrhiza:0.00842228,(Ajuga_reptans:0.09371436,Mimulus_guttatus:0.00912462):0.00266100):0.00290694):0.00747544,(Helianthus_annuus:0.02169749,((Millettia_pinnata:0.00287516,(Lotus_japonicus:0.00143624,(Glycine_max:0.00000009,(Vigna_angularis:0.00000001,Vigna_radiata:0.00000001):0.00429025):0.00285346):0.00000009):0.01676932,(Citrullus_lanatus:0.00000009,(Cucurbita_pepo:0.01204612,Cucumis_sativus:0.02586171):0.00180298):0.01805627):0.00515683):0.00000007):0.00000015):0.00140766):0.00000009):0.00339996):0.00000338):0.00085493):0.01302745):0.00579446):0.00000008):0.00758711):0.05680201):0.27629034):0.03496949):0.03442007):0.00305043):0.01141219):0.02226419):0.00784160):0.00127680,(Ptychomnion_cygnisetum:0.03282100,(Hypnum_imponens:0.00153908,(Anomodon_rugelii:0.00163039,Climacium_americanum:0.00591543):0.00309803):0.01049374):0.01437543):0.00464373);
 
 
* BIC MODEL SELECTION : Selection uncertainty
 
Model             -lnL    K      BIC       delta       weight   cumWeight
------------------------------------------------------------------------- 
GTR+G       6125.26643   137  13149.005959   0.000000    0.951304   0.951304 
GTR+I+G     6124.95956   138  13154.950417   5.944458    0.048696   1.000000 
HKY+G       6155.17187   133  13182.584048  33.578089   4.86e-008   1.000000 
HKY+I+G     6155.16874   134  13189.135986  40.130027   1.84e-009   1.000000 
SYM+G       6175.60911   134  13230.016726  81.010767   2.44e-018   1.000000 
SYM+I+G     6175.62148   135  13236.599663  87.593704   9.07e-020   1.000000 
GTR+I       6169.37744   137  13237.227979  88.222020   6.62e-020   1.000000 
HKY+I       6203.47066   133  13279.181628  130.175669   5.14e-029   1.000000 
K80+G       6216.55634   130  13285.678394  136.672435   2.00e-030   1.000000 
K80+I+G     6216.55622   131  13292.236352  143.230393   7.52e-032   1.000000 
SYM+I       6226.28757   134  13331.373646  182.367687   2.39e-040   1.000000 
K80+I       6270.82230   130  13394.210314  245.204355   5.41e-054   1.000000 
GTR         6263.17344   136  13418.261781  269.255822   3.24e-059   1.000000 
HKY         6298.36096   132  13462.404030  313.398071   8.41e-069   1.000000 
F81+G       6319.95173   132  13505.585570  356.579611   3.53e-078   1.000000 
SYM         6317.43298   133  13507.106268  358.100309   1.65e-078   1.000000 
F81+I+G     6319.95170   133  13512.143708  363.137749   1.33e-079   1.000000 
K80         6366.84846   129  13579.704437  430.698478   2.84e-094   1.000000 
F81+I       6375.94041   132  13617.562930  468.556971   1.71e-102   1.000000 
JC+G        6408.27821   129  13662.563937  513.557978   2.89e-112   1.000000 
JC+I+G      6408.30963   130  13669.184974  520.179015   1.05e-113   1.000000 
JC+I        6461.40032   129  13768.808157  619.802198   2.45e-135   1.000000 
F81         6478.37717   131  13815.878252  666.872293   1.48e-145   1.000000 
JC          6556.58718   128  13952.623679  803.617720   2.99e-175   1.000000
-------------------------------------------------------------------------
-lnL:	negative log likelihod
K:	number of estimated parameters
BIC:	Bayesian Information Criterion
delta:	BIC difference
weight:	BIC weight
cumWeight:	cumulative BIC weight
 
 
* BIC MODEL SELECTION : Confidence interval
 
There are 24 models in the 100% confidence interval: [ GTR+G GTR+I+G HKY+G HKY+I+G SYM+G SYM+I+G GTR+I HKY+I K80+G K80+I+G SYM+I K80+I GTR HKY F81+G SYM F81+I+G K80 F81+I JC+G JC+I+G JC+I F81 JC ] 
 
 
* BIC MODEL SELECTION : Best Model's command line
 
phyml  -i /tmp/jmodeltest2357172436781766017.phy -d nt -n 1 -b 0 --run_id GTR+G -m 012345 -f m -c 4 -a e --no_memory_check -o tlr -s SPR
 
 
 
---------------------------------------------------------------
*                                                             *
*                    MODEL AVERAGED PHYLOGENY                 *
*                                                             *
---------------------------------------------------------------
 
Selection criterion: . . . . BIC
Confidence interval: . . . . 1.00
Consensus type:. . . . . . . 50% majority rule
 
 
Using 24 models in the 1.00 confidence interval = GTR+G GTR+I+G HKY+G HKY+I+G SYM+G SYM+I+G GTR+I HKY+I K80+G K80+I+G SYM+I K80+I GTR HKY F81+G SYM F81+I+G K80 F81+I JC+G JC+I+G JC+I F81 JC  
 
Species in order:
 
    1. Orthotrichum_stellatum
    2. Ulota_hutchinsiae
    3. Bartramia_pomiformis
    4. Funaria_hygrometrica
    5. Physcomitrella_patens
    6. Buxbaumia_aphylla
    7. Atrichum_angustatum
    8. Tetraphis_pellucida
    9. Sphagnum_palustre
    10. Marchantia_polymorpha
    11. Pleurozia_purpurea
    12. Cycas_taitungensis
    13. Amborella_trichopoda
    14. Phoenix_dactylifera
    15. Sorghum_bicolor
    16. Tripsacum_dactyloides
    17. Zea_mays_subsp_mays
    18. Zea_luxurians
    19. Zea_perennis
    20. Zea_mays_subsp_parviglumis
    21. Aegilops_speltoides
    22. Triticum_timopheevii
    23. Oryza_sativa_Indica_Group
    24. Oryza_sativa_Japonica_Group
    25. Oryza_rufipogon
    26. Spirodela_polyrhiza
    27. Butomus_umbellatus
    28. Liriodendron_tulipifera
    29. Nelumbo_nucifera
    30. Vitis_vinifera
    31. Vaccinium_macrocarpon
    32. Silene_latifolia
    33. Silene_vulgaris
    34. Carica_papaya
    35. Batis_maritima
    36. Arabidopsis_thaliana
    37. Brassica_juncea
    38. Brassica_rapa_subsp_campestris
    39. Brassica_carinata
    40. Brassica_oleracea
    41. Raphanus_sativus
    42. Brassica_napus
    43. Malus_x_domestica
    44. Ricinus_communis
    45. Daucus_carota_subsp_sativus
    46. Nicotiana_tabacum
    47. Asclepias_syriaca
    48. Rhazya_stricta
    49. Boea_hygrometrica
    50. Salvia_miltiorrhiza
    51. Ajuga_reptans
    52. Mimulus_guttatus
    53. Helianthus_annuus
    54. Millettia_pinnata
    55. Lotus_japonicus
    56. Glycine_max
    57. Vigna_angularis
    58. Vigna_radiata
    59. Citrullus_lanatus
    60. Cucurbita_pepo
    61. Cucumis_sativus
    62. Ptychomnion_cygnisetum
    63. Hypnum_imponens
    64. Anomodon_rugelii
    65. Climacium_americanum
 
Bipartitions included in the consensus tree
 
    12345678911111111112222222222333333333344444444445555555555666666
             01234567890123456789012345678901234567890123456789012345
    ***************************************************************** ( 1.0 )
    --*************************************************************** ( 1.0 )
    --***********************************************************---- ( 1.0 )
    ---**********************************************************---- ( 1.0 )
    ---**------------------------------------------------------------ ( 1.0 )
    -----********************************************************---- ( 1.0 )
    ------*******************************************************---- ( 1.0 )
    -------******************************************************---- ( 1.0 )
    --------*****************************************************---- ( 1.0 )
    ---------****************************************************---- ( 1.0 )
    ---------**------------------------------------------------------ ( 1.0 )
    -----------**************************************************---- ( 1.0 )
    ------------*************************************************---- ( 1.0 )
    -------------************************************************---- ( 1.0 )
    -------------**************-------------------------------------- ( 1.0 )
    -------------************---------------------------------------- ( 1.0 )
    --------------***********---------------------------------------- ( 1.0 )
    --------------******--------------------------------------------- ( 1.0 )
    ---------------*****--------------------------------------------- ( 1.0 )
    ---------------***----------------------------------------------- ( 1.0 )
    ----------------**----------------------------------------------- ( 1.0 )
    ------------------**--------------------------------------------- ( 1.0 )
    --------------------*****---------------------------------------- ( 0.95131 )
    ---------------------****---------------------------------------- ( 0.95131 )
    ----------------------***---------------------------------------- ( 1.0 )
    -----------------------**---------------------------------------- ( 0.95131 )
    -------------------------**-------------------------------------- ( 1.0 )
    ---------------------------**********************************---- ( 1.0 )
    ----------------------------*********************************---- ( 1.0 )
    -----------------------------********************************---- ( 1.0 )
    ------------------------------*******************************---- ( 1.0 )
    -------------------------------******************************---- ( 0.95131 )
    -------------------------------**-------------------------------- ( 1.0 )
    ---------------------------------****************************---- ( 1.0 )
    ---------------------------------***********--------------------- ( 1.0 )
    ---------------------------------*********----------------------- ( 1.0 )
    ----------------------------------********----------------------- ( 1.0 )
    -----------------------------------*******----------------------- ( 1.0 )
    ------------------------------------******----------------------- ( 1.0 )
    -------------------------------------*****----------------------- ( 0.95131 )
    --------------------------------------****----------------------- ( 0.95131 )
    ---------------------------------------***----------------------- ( 1.0 )
    ----------------------------------------**----------------------- ( 1.0 )
    ------------------------------------------**--------------------- ( 1.0 )
    --------------------------------------------*****************---- ( 1.0 )
    ---------------------------------------------****************---- ( 1.0 )
    ---------------------------------------------***----------------- ( 1.0 )
    ----------------------------------------------**----------------- ( 1.0 )
    ------------------------------------------------*************---- ( 1.0 )
    ------------------------------------------------****------------- ( 1.0 )
    -------------------------------------------------***------------- ( 1.0 )
    --------------------------------------------------**------------- ( 1.0 )
    ----------------------------------------------------*********---- ( 1.0 )
    -----------------------------------------------------********---- ( 1.0 )
    -----------------------------------------------------*****------- ( 1.0 )
    ------------------------------------------------------****------- ( 0.95131 )
    -------------------------------------------------------***------- ( 1.0 )
    --------------------------------------------------------**------- ( 1.0 )
    ----------------------------------------------------------***---- ( 1.0 )
    -----------------------------------------------------------**---- ( 1.0 )
    -------------------------------------------------------------**** ( 1.0 )
    --------------------------------------------------------------*** ( 1.0 )
    ---------------------------------------------------------------** ( 1.0 )

 
                                                             +--65 Butomus_umbellatus
                                                         +-115
                                                         |   +--64 Spirodela_polyrhiza
                                                     +-116
                                                     |   |                       +--63 Oryza_rufipogon
                                                     |   |                   +-109
                                                     |   |                   |   +--62 Oryza_sativa_Japonica_Group
                                                     |   |               +-110
                                                     |   |               |   +--61 Oryza_sativa_Indica_Group
                                                     |   |           +-111
                                                     |   |           |   +--60 Triticum_timopheevii
                                                     |   |       +-112
                                                     |   |       |   +--59 Aegilops_speltoides
                                                     |   |   +-113
                                                     |   |   |   |               +--58 Zea_luxurians
                                                     |   |   |   |           +-105
                                                     |   |   |   |           |   +--57 Zea_mays_subsp_mays
                                                     |   |   |   |       +-106
                                                     |   |   |   |       |   +--56 Tripsacum_dactyloides
                                                     |   |   |   |   +-107
                                                     |   |   |   |   |   |   +--55 Zea_mays_subsp_parviglumis
                                                     |   |   |   |   |   +-104
                                                     |   |   |   |   |       +--54 Zea_perennis
                                                     |   |   |   +-108
                                                     |   |   |       +--53 Sorghum_bicolor
                                                     |   +-114
                                                     |       +--52 Phoenix_dactylifera
                                                 +-117
                                                 |   |                                       +--51 Rhazya_stricta
                                                 |   |                                   +--94
                                                 |   |                                   |   +--50 Asclepias_syriaca
                                                 |   |                               +--95
                                                 |   |                               |   +--49 Nicotiana_tabacum
                                                 |   |                           +--96
                                                 |   |                           |   |               +--48 Mimulus_guttatus
                                                 |   |                           |   |           +--90
                                                 |   |                           |   |           |   +--47 Ajuga_reptans
                                                 |   |                           |   |       +--91
                                                 |   |                           |   |       |   +--46 Salvia_miltiorrhiza
                                                 |   |                           |   |   +--92
                                                 |   |                           |   |   |   +--45 Boea_hygrometrica
                                                 |   |                           |   +--93
                                                 |   |                           |       |               +--44 Cucumis_sativus
                                                 |   |                           |       |           +--86
                                                 |   |                           |       |           |   +--43 Cucurbita_pepo
                                                 |   |                           |       |       +--87
                                                 |   |                           |       |       |   +--42 Citrullus_lanatus
                                                 |   |                           |       |   +--88
                                                 |   |                           |       |   |   |               +--41 Vigna_radiata
                                                 |   |                           |       |   |   |           +--82
                                                 |   |                           |       |   |   |           |   +--40 Vigna_angularis
                                                 |   |                           |       |   |   |       +--83
                                                 |   |                           |       |   |   |       |   +--39 Glycine_max
                                                 |   |                           |       |   |   |   +--84
                                                 |   |                           |       |   |   |   |   +--38 Lotus_japonicus
                                                 |   |                           |       |   |   +--85
                                                 |   |                           |       |   |       +--37 Millettia_pinnata
                                                 |   |                           |       +--89
                                                 |   |                           |           +--36 Helianthus_annuus
                                                 |   |                       +--97
                                                 |   |                       |   +--35 Daucus_carota_subsp_sativus
                                                 |   |                   +--98
                                                 |   |                   |   |                                   +--34 Brassica_napus
                                                 |   |                   |   |                               +--73
                                                 |   |                   |   |                               |   +--33 Raphanus_sativus
                                                 |   |                   |   |                           +--74
                                                 |   |                   |   |                           |   +--32 Brassica_oleracea
                                                 |   |                   |   |                       +--75
                                                 |   |                   |   |                       |   +--31 Brassica_carinata
                                                 |   |                   |   |                   +--76
                                                 |   |                   |   |                   |   +--30 Brassica_rapa_subsp_campestris
                                                 |   |                   |   |               +--77
                                                 |   |                   |   |               |   +--29 Brassica_juncea
                                                 |   |                   |   |           +--78
                                                 |   |                   |   |           |   +--28 Arabidopsis_thaliana
                                                 |   |                   |   |       +--79
                                                 |   |                   |   |       |   +--27 Batis_maritima
                                                 |   |                   |   |   +--80
                                                 |   |                   |   |   |   +--26 Carica_papaya
                                                 |   |                   |   +--81
                                                 |   |                   |       |   +--25 Ricinus_communis
                                                 |   |                   |       +--72
                                                 |   |                   |           +--24 Malus_x_domestica
                                                 |   |               +--99
                                                 |   |               |   |   +--23 Silene_vulgaris
                                                 |   |               |   +--71
                                                 |   |               |       +--22 Silene_latifolia
                                                 |   |           +-100
                                                 |   |           |   +--------------------21 Vaccinium_macrocarpon
                                                 |   |       +-101
                                                 |   |       |   +--20 Vitis_vinifera
                                                 |   |   +-102
                                                 |   |   |   +--19 Nelumbo_nucifera
                                                 |   +-103
                                                 |       +--18 Liriodendron_tulipifera
                                             +-118
                                             |   +--17 Amborella_trichopoda
                                +----------119
                                |            +--16 Cycas_taitungensis
                            +-120
                            |   |   +--15 Pleurozia_purpurea
                            |   +--70
                            |       +--14 Marchantia_polymorpha
                        +-121
                        |   +--13 Sphagnum_palustre
                    +-122
                    |   +--12 Tetraphis_pellucida
                +-123
                |   +--11 Atrichum_angustatum
            +-124
            |   +--10 Buxbaumia_aphylla
        +-125
        |   |   +---9 Physcomitrella_patens
        |   +--69
        |       +---8 Funaria_hygrometrica
    +-126
    |   +---7 Bartramia_pomiformis
+-127
|   |           +---6 Climacium_americanum
|   |       +--66
|   |       |   +---5 Anomodon_rugelii
|   |   +--67
|   |   |   +---4 Hypnum_imponens
|   +--68
|       +---3 Ptychomnion_cygnisetum
|
+---2 Ulota_hutchinsiae
|
+---1 Orthotrichum_stellatum

 
(Orthotrichum_stellatum:0.0015124100,Ulota_hutchinsiae:0.0000001100,((Ptychomnion_cygnisetum:0.0328210000,(Hypnum_imponens:0.0015390800,(Anomodon_rugelii:0.0016303900,Climacium_americanum:0.0059154300):1.0000:0.0030980300):1.0000:0.0104937400):1.0000:0.0143754300,(Bartramia_pomiformis:0.0109074000,((Funaria_hygrometrica:0.0015330600,Physcomitrella_patens:0.0030127600):1.0000:0.0031403400,(Buxbaumia_aphylla:0.0690745600,(Atrichum_angustatum:0.0413763900,(Tetraphis_pellucida:0.0386816200,(Sphagnum_palustre:0.0505835500,((Marchantia_polymorpha:0.0058944600,Pleurozia_purpurea:0.0422182900):1.0000:0.0342055000,(Cycas_taitungensis:0.0429611700,(Amborella_trichopoda:0.0153680500,((Liriodendron_tulipifera:0.0098208000,(Nelumbo_nucifera:0.0129587400,(Vitis_vinifera:0.0223488500,(Vaccinium_macrocarpon:0.4539553200,((Silene_latifolia:0.0000001000,Silene_vulgaris:0.0015268800):1.0000:0.0468141000,(((Malus_x_domestica:0.0057120300,Ricinus_communis:0.0043475500):1.0000:0.0014402700,(Carica_papaya:0.0016749500,(Batis_maritima:0.0132192100,(Arabidopsis_thaliana:0.0000000900,(Brassica_juncea:0.0000000200,(Brassica_rapa_subsp_campestris:0.0000001000,(Brassica_carinata:0.0014355600,(Brassica_oleracea:0.0000000100,(Raphanus_sativus:0.0101732700,Brassica_napus:0.0000000100):1.0000:0.0000000800):1.0000:0.0000000100):0.9513:0.0000000800):0.9513:0.0000000800):1.0000:0.0014355800):1.0000:0.0083606100):1.0000:0.0096607900):1.0000:0.0084267900):1.0000:0.0042243700,(Daucus_carota_subsp_sativus:0.0113885200,(((Helianthus_annuus:0.0216974900,((Millettia_pinnata:0.0028751600,(Lotus_japonicus:0.0014362400,(Glycine_max:0.0000000900,(Vigna_angularis:0.0000000100,Vigna_radiata:0.0000000100):1.0000:0.0042902500):1.0000:0.0028534600):0.9513:0.0000000900):1.0000:0.0167693200,(Citrullus_lanatus:0.0000000900,(Cucurbita_pepo:0.0120461200,Cucumis_sativus:0.0258617100):1.0000:0.0018029800):1.0000:0.0180562700):1.0000:0.0051568300):1.0000:0.0000000700,(Boea_hygrometrica:0.0278387500,(Salvia_miltiorrhiza:0.0084222800,(Ajuga_reptans:0.0937143600,Mimulus_guttatus:0.0091246200):1.0000:0.0026610000):1.0000:0.0029069400):1.0000:0.0074754400):1.0000:0.0000001500,(Nicotiana_tabacum:0.0058766600,(Asclepias_syriaca:0.0072420800,Rhazya_stricta:0.0013774100):1.0000:0.0147179500):1.0000:0.0040872500):1.0000:0.0014076600):1.0000:0.0000000900):1.0000:0.0033999600):0.9513:0.0000033800):1.0000:0.0008549300):1.0000:0.0130274500):1.0000:0.0057944600):1.0000:0.0000000800,((Phoenix_dactylifera:0.0041455800,((Sorghum_bicolor:0.0000000100,((Zea_perennis:0.0000000100,Zea_mays_subsp_parviglumis:0.0000000100):1.0000:0.0000000100,(Tripsacum_dactyloides:0.0014201100,(Zea_mays_subsp_mays:0.0000000100,Zea_luxurians:0.0000000100):1.0000:0.0000000100):1.0000:0.0000000900):1.0000:0.0000001600):1.0000:0.0014224400,(Aegilops_speltoides:0.0000000100,(Triticum_timopheevii:0.0000000100,(Oryza_sativa_Indica_Group:0.0000000100,(Oryza_sativa_Japonica_Group:0.0000000100,Oryza_rufipogon:0.0000000200):0.9513:0.0000000900):1.0000:0.0042846800):0.9513:0.0000001000):0.9513:0.0000001000):1.0000:0.0124506900):1.0000:0.0156916200,(Spirodela_polyrhiza:0.0157504900,Butomus_umbellatus:0.0842629600):1.0000:0.0022729000):1.0000:0.0063914400):1.0000:0.0075871100):1.0000:0.0568020100):1.0000:0.2762903400):1.0000:0.0349694900):1.0000:0.0344200700):1.0000:0.0030504300):1.0000:0.0114121900):1.0000:0.0222641900):1.0000:0.0078416000):1.0000:0.0012768000):1.0000:0.0046437300);
 
Note: this tree is unrooted. Branch lengths are the expected number of substitutions per site. Labels next to parentheses represent phylogenetic uncertainty due to model selection (see documentation)
 
 
 
---------------------------------------------------------------
*                                                             *
*                    SELECTION SUMMARY                        *
*                                                             *
---------------------------------------------------------------

::Optimized Topologies Summary::

There are 20 different topologies.

Topology Id: 1
	Rank	Weight		 RF	AvgEucl		VarEucl
AIC	  1	 66.67%		  0	0.00e+00	0.00e+00
BIC	  1	 95.13%		  0	0.00e+00	0.00e+00
Models supporting:   1
                     GTR+G 

Topology Id: 2
	Rank	Weight		 RF	AvgEucl		VarEucl
AIC	  2	  0.00%		  2	3.81e-02	0.00e+00
BIC	  2	  0.00%		  2	3.81e-02	0.00e+00
Models supporting:   1
                     HKY+G 

Topology Id: 3
	Rank	Weight		 RF	AvgEucl		VarEucl
AIC	  3	  0.00%		 10	1.59e-01	0.00e+00
BIC	  3	  0.00%		 10	1.59e-01	0.00e+00
Models supporting:   1
                     F81+G 

Topology Id: 4
	Rank	Weight		 RF	AvgEucl		VarEucl
AIC	  4	  0.00%		 12	5.74e-01	0.00e+00
BIC	  4	  0.00%		 12	5.74e-01	0.00e+00
Models supporting:   1
                     GTR 

Topology Id: 5
	Rank	Weight		 RF	AvgEucl		VarEucl
AIC	  5	 33.33%		 14	6.59e-01	1.42e-06
BIC	  5	  4.87%		 14	6.59e-01	1.42e-06
Models supporting:   2
                     HKY+I+G GTR+I+G 

Topology Id: 6
	Rank	Weight		 RF	AvgEucl		VarEucl
AIC	  6	  0.00%		 16	7.12e-01	4.82e-04
BIC	  6	  0.00%		 16	7.12e-01	4.82e-04
Models supporting:   3
                     JC+G K80+G SYM+G 

Topology Id: 7
	Rank	Weight		 RF	AvgEucl		VarEucl
AIC	  7	  0.00%		 16	5.61e-01	0.00e+00
BIC	  7	  0.00%		 16	5.61e-01	0.00e+00
Models supporting:   1
                     F81 

Topology Id: 8
	Rank	Weight		 RF	AvgEucl		VarEucl
AIC	  8	  0.00%		 16	2.45e-01	0.00e+00
BIC	  8	  0.00%		 16	2.45e-01	0.00e+00
Models supporting:   1
                     HKY 

Topology Id: 9
	Rank	Weight		 RF	AvgEucl		VarEucl
AIC	  9	  0.00%		 16	6.38e-01	0.00e+00
BIC	  9	  0.00%		 16	6.38e-01	0.00e+00
Models supporting:   1
                     SYM 

Topology Id: 10
	Rank	Weight		 RF	AvgEucl		VarEucl
AIC	 10	  0.00%		 18	6.69e-01	0.00e+00
BIC	 10	  0.00%		 18	6.69e-01	0.00e+00
Models supporting:   1
                     JC 

Topology Id: 11
	Rank	Weight		 RF	AvgEucl		VarEucl
AIC	 11	  0.00%		 20	6.80e-01	0.00e+00
BIC	 11	  0.00%		 20	6.80e-01	0.00e+00
Models supporting:   1
                     K80 

Topology Id: 12
	Rank	Weight		 RF	AvgEucl		VarEucl
AIC	 12	  0.00%		 20	1.67e-01	0.00e+00
BIC	 12	  0.00%		 20	1.67e-01	0.00e+00
Models supporting:   1
                     GTR+I 

Topology Id: 13
	Rank	Weight		 RF	AvgEucl		VarEucl
AIC	 13	  0.00%		 24	6.16e-01	0.00e+00
BIC	 13	  0.00%		 24	6.16e-01	0.00e+00
Models supporting:   1
                     F81+I+G 

Topology Id: 14
	Rank	Weight		 RF	AvgEucl		VarEucl
AIC	 14	  0.00%		 24	6.15e-01	0.00e+00
BIC	 14	  0.00%		 24	6.15e-01	0.00e+00
Models supporting:   1
                     HKY+I 

Topology Id: 15
	Rank	Weight		 RF	AvgEucl		VarEucl
AIC	 15	  0.00%		 26	6.91e-01	0.00e+00
BIC	 15	  0.00%		 26	6.91e-01	0.00e+00
Models supporting:   1
                     F81+I 

Topology Id: 16
	Rank	Weight		 RF	AvgEucl		VarEucl
AIC	 16	  0.00%		 26	7.27e-01	9.18e-08
BIC	 16	  0.00%		 26	7.27e-01	9.18e-08
Models supporting:   2
                     K80+I+G SYM+I+G 

Topology Id: 17
	Rank	Weight		 RF	AvgEucl		VarEucl
AIC	 17	  0.00%		 26	6.70e-01	0.00e+00
BIC	 17	  0.00%		 26	6.70e-01	0.00e+00
Models supporting:   1
                     SYM+I 

Topology Id: 18
	Rank	Weight		 RF	AvgEucl		VarEucl
AIC	 18	  0.00%		 30	6.86e-01	0.00e+00
BIC	 18	  0.00%		 30	6.86e-01	0.00e+00
Models supporting:   1
                     JC+I+G 

Topology Id: 19
	Rank	Weight		 RF	AvgEucl		VarEucl
AIC	 19	  0.00%		 30	6.71e-01	0.00e+00
BIC	 19	  0.00%		 30	6.71e-01	0.00e+00
Models supporting:   1
                     K80+I 

Topology Id: 20
	Rank	Weight		 RF	AvgEucl		VarEucl
AIC	 20	  0.00%		 32	7.04e-01	0.00e+00
BIC	 20	  0.00%		 32	7.04e-01	0.00e+00
Models supporting:   1
                     JC+I 

 
 
 
::Best Models::
 
	Model 		f(a) 	f(c) 	f(g) 	f(t) 	kappa 	titv 	Ra	Rb	Rc	Rd	Re	Rf	pInv 	gamma
----------------------------------------------------------------------------------------------------------------------------------------
AIC 	GTR+G		0.24	0.21	0.18	0.37	0.00	0.00	  1.952   3.067   0.541   1.269   4.662   1.000 N/A	   0.92
BIC 	GTR+G		0.24	0.21	0.18	0.37	0.00	0.00	  1.952   3.067   0.541   1.269   4.662   1.000 N/A	   0.92
