# Supplementary material for: The mitochondrial genome map of Nelumbo nucifera reveals ancient evolutionary features
Source: Sci Rep. 2016 Jul 22;6:30158. doi: 10.1038/srep30158 (PMC4957087; doi:10.1038/srep30158)
Supplement: Supplementary Data S2 [file srep30158-s3.zip › jModelTest/ccmFC.jmt1]

-------------------------- jModeltest 2.1.10 v20160303 --------------------------
(c) 2011-onwards D. Darriba, G.L. Taboada, R. Doallo and D. Posada,
(1) Department of Biochemistry, Genetics and Immunology
    University of Vigo, 36310 Vigo, Spain.
(2) Department of Electronics and Systems
    University of A Coruna, 15071 A Coruna, Spain.
e-mail: ddarriba@udc.es, dposada@uvigo.es
--------------------------------------------------------------------------------
 
Fri Apr 01 19:27:49 CST 2016
Linux 3.13.0-32-generic, arch: amd64, bits: 64, numcores: 48
 
--------------------------------------------------------------------------------
Citation: Darriba D, Taboada GL, Doallo R and Posada D. 2012.
          "jModelTest 2: more models, new heuristics and parallel computing".
          Nature Methods 9(8), 772.
--------------------------------------------------------------------------------
 
jModelTest 2.1.10 v20160303
Copyright (C) 2011 D. Darriba, G.L. Taboada, R. Doallo and D. Posada
This program comes with ABSOLUTELY NO WARRANTY
This is free software, and you are welcome to redistribute it under certain
conditions
 
Notice: This program may contain errors. Please inspect results carefully.
 
 
Arguments = -g 4 -i -f -AIC -BIC -a -S SPR -o ccmFC.jmt1 -d ccmFC.fas

Reading data file "ccmFC.fas"... OK.
  number of sequences: 65
  number of sites: 1320
 
 
---------------------------------------------------------------
*                                                             *
*        COMPUTATION OF LIKELIHOOD SCORES WITH PHYML          *
*                                                             *
---------------------------------------------------------------
 
::Settings::
 
 Phyml version = 20131022
 Phyml binary = phyml
 Phyml path = /usr/bin/
 Candidate models = 24
   number of substitution schemes = 3
   including models with equal/unequal base frequencies (+F)
   including models with/without a proportion of invariable sites (+I)
   including models with/without rate variation among sites (+G) (nCat = 4)
 Optimized free parameters (K) = substitution parameters + 127 branch lengths + topology 
 Base tree for likelihood calculations = ML tree
 Tree topology search operation = SPR
 
 
 
::Progress::
 
Model 		 Exec. Time 	 Total Time 	 -lnL
-------------------------------------------------------------------------
JC		00h:00:47:04	00h:00:48:00	   14383.0812	 (1/24)
HKY		00h:00:53:05	00h:00:54:00	   14127.8042	 (2/24)
SYM+I		00h:01:00:01	00h:01:00:07	   14028.2592	 (3/24)
HKY+I		00h:01:20:01	00h:01:20:04	   14018.5588	 (4/24)
JC+I		00h:01:20:02	00h:01:20:07	   14271.1786	 (5/24)
F81		00h:01:25:00	00h:01:25:05	   14334.3536	 (6/24)
K80		00h:01:25:04	00h:01:26:00	   14182.9552	 (7/24)
GTR		00h:01:26:05	00h:01:27:01	   14066.6833	 (8/24)
SYM		00h:01:26:07	00h:01:27:03	   14141.4511	 (9/24)
GTR+I		00h:01:27:01	00h:01:27:04	   13966.3904	 (10/24)
K80+I		00h:01:27:08	00h:01:28:03	   14065.1938	 (11/24)
F81+I		00h:01:49:04	00h:01:49:07	   14223.6199	 (12/24)
K80+G		00h:02:26:09	00h:02:27:02	   13945.1624	 (13/24)
JC+G		00h:02:27:00	00h:02:27:03	   14153.6768	 (14/24)
HKY+G		00h:02:45:06	00h:02:45:08	   13904.0286	 (15/24)
SYM+G		00h:02:49:00	00h:02:49:04	   13908.2053	 (16/24)
GTR+G		00h:03:08:06	00h:03:08:08	   13855.8081	 (17/24)
JC+I+G		00h:03:12:09	00h:03:13:00	   14153.6813	 (18/24)
SYM+I+G		00h:03:27:01	00h:03:27:03	   13908.2100	 (19/24)
F81+I+G		00h:03:44:06	00h:03:44:06	   14111.5535	 (20/24)
F81+G		00h:03:45:08	00h:03:46:00	   14111.5491	 (21/24)
HKY+I+G		00h:03:46:03	00h:03:46:03	   13903.5378	 (22/24)
K80+I+G		00h:03:47:05	00h:03:47:06	   13945.1671	 (23/24)
GTR+I+G		00h:04:26:07	00h:04:26:07	   13855.4543	 (24/24)
 
   Model = JC
   partition = 000000
   -lnL = 14383.0812
   K = 128 
 
   Model = JC+I
   partition = 000000
   -lnL = 14271.1786
   K = 129
   p-inv = 0.1980 
 
   Model = JC+G
   partition = 000000
   -lnL = 14153.6768
   K = 129
   gamma shape = 1.2670 
 
   Model = JC+I+G
   partition = 000000
   -lnL = 14153.6813
   K = 130
   p-inv = 0.0000
   gamma shape = 1.2680 
 
   Model = F81
   partition = 000000
   -lnL = 14334.3536
   K = 131
   freqA = 0.2373 
   freqC = 0.2357 
   freqG = 0.2076 
   freqT = 0.3193  
 
   Model = F81+I
   partition = 000000
   -lnL = 14223.6199
   K = 132
   freqA = 0.2347 
   freqC = 0.2394 
   freqG = 0.2086 
   freqT = 0.3173 
   p-inv = 0.1930 
 
   Model = F81+G
   partition = 000000
   -lnL = 14111.5491
   K = 132
   freqA = 0.2330 
   freqC = 0.2434 
   freqG = 0.2087 
   freqT = 0.3150 
   gamma shape = 1.2860 
 
   Model = F81+I+G
   partition = 000000
   -lnL = 14111.5535
   K = 133
   freqA = 0.2330 
   freqC = 0.2434 
   freqG = 0.2087 
   freqT = 0.3150 
   p-inv = 0.0000
   gamma shape = 1.2870 
 
   Model = K80
   partition = 010010
   -lnL = 14182.9552
   K = 129
   kappa = 2.3777 (ti/tv = 1.1888) 
 
   Model = K80+I
   partition = 010010
   -lnL = 14065.1938
   K = 130
   kappa = 2.4386 (ti/tv = 1.2193)
   p-inv = 0.1970 
 
   Model = K80+G
   partition = 010010
   -lnL = 13945.1624
   K = 130
   kappa = 2.4966 (ti/tv = 1.2483)
   gamma shape = 1.2270 
 
   Model = K80+I+G
   partition = 010010
   -lnL = 13945.1671
   K = 131
   kappa = 2.4966 (ti/tv = 1.2483)
   p-inv = 0.0000
   gamma shape = 1.2290 
 
   Model = HKY
   partition = 010010
   -lnL = 14127.8042
   K = 132
   freqA = 0.2433 
   freqC = 0.2251 
   freqG = 0.2073 
   freqT = 0.3244 
   kappa = 2.4215 (ti/tv = 1.2074) 
 
   Model = HKY+I
   partition = 010010
   -lnL = 14018.5588
   K = 133
   freqA = 0.2412 
   freqC = 0.2295 
   freqG = 0.2100 
   freqT = 0.3194 
   kappa = 2.4499 (ti/tv = 1.2261)
   p-inv = 0.1920 
 
   Model = HKY+G
   partition = 010010
   -lnL = 13904.0286
   K = 133
   freqA = 0.2390 
   freqC = 0.2340 
   freqG = 0.2106 
   freqT = 0.3164 
   kappa = 2.5074 (ti/tv = 1.2602)
   gamma shape = 1.2710 
 
   Model = HKY+I+G
   partition = 010010
   -lnL = 13903.5378
   K = 134
   freqA = 0.2393 
   freqC = 0.2341 
   freqG = 0.2106 
   freqT = 0.3160 
   kappa = 2.5032 (ti/tv = 1.2580)
   p-inv = 0.0000
   gamma shape = 1.2720 
 
   Model = SYM
   partition = 012345
   -lnL = 14141.4511
   K = 133
   R(a) [AC] =  1.1238
   R(b) [AG] =  1.8006
   R(c) [AT] =  0.5630
   R(d) [CG] =  0.9507
   R(e) [CT] =  2.4231
   R(f) [GT] =  1.0000 
 
   Model = SYM+I
   partition = 012345
   -lnL = 14028.2592
   K = 134
   R(a) [AC] =  1.0842
   R(b) [AG] =  1.7817
   R(c) [AT] =  0.5548
   R(d) [CG] =  0.8699
   R(e) [CT] =  2.4219
   R(f) [GT] =  1.0000
   p-inv = 0.1930 
 
   Model = SYM+G
   partition = 012345
   -lnL = 13908.2053
   K = 134
   R(a) [AC] =  1.0355
   R(b) [AG] =  1.7057
   R(c) [AT] =  0.5677
   R(d) [CG] =  0.8054
   R(e) [CT] =  2.5279
   R(f) [GT] =  1.0000
   gamma shape = 1.2340 
 
   Model = SYM+I+G
   partition = 012345
   -lnL = 13908.2100
   K = 135
   R(a) [AC] =  1.0354
   R(b) [AG] =  1.7046
   R(c) [AT] =  0.5676
   R(d) [CG] =  0.8049
   R(e) [CT] =  2.5286
   R(f) [GT] =  1.0000
   p-inv = 0.0000
   gamma shape = 1.2340 
 
   Model = GTR
   partition = 012345
   -lnL = 14066.6833
   K = 136
   freqA = 0.2611 
   freqC = 0.2012 
   freqG = 0.2036 
   freqT = 0.3341 
   R(a) [AC] =  1.2649
   R(b) [AG] =  2.0106
   R(c) [AT] =  0.4829
   R(d) [CG] =  1.2136
   R(e) [CT] =  2.4623
   R(f) [GT] =  1.0000 
 
   Model = GTR+I
   partition = 012345
   -lnL = 13966.3904
   K = 137
   freqA = 0.2585 
   freqC = 0.2068 
   freqG = 0.2040 
   freqT = 0.3307 
   R(a) [AC] =  1.2265
   R(b) [AG] =  2.0326
   R(c) [AT] =  0.4727
   R(d) [CG] =  1.1429
   R(e) [CT] =  2.4152
   R(f) [GT] =  1.0000
   p-inv = 0.1800 
 
   Model = GTR+G
   partition = 012345
   -lnL = 13855.8081
   K = 137
   freqA = 0.2608 
   freqC = 0.2051 
   freqG = 0.2053 
   freqT = 0.3288 
   R(a) [AC] =  1.2237
   R(b) [AG] =  1.9980
   R(c) [AT] =  0.4612
   R(d) [CG] =  1.1426
   R(e) [CT] =  2.5620
   R(f) [GT] =  1.0000
   gamma shape = 1.3320 
 
   Model = GTR+I+G
   partition = 012345
   -lnL = 13855.4543
   K = 138
   freqA = 0.2610 
   freqC = 0.2052 
   freqG = 0.2053 
   freqT = 0.3285 
   R(a) [AC] =  1.2260
   R(b) [AG] =  1.9994
   R(c) [AT] =  0.4624
   R(d) [CG] =  1.1444
   R(e) [CT] =  2.5592
   R(f) [GT] =  1.0000
   p-inv = 0.0000
   gamma shape = 1.3350 
 
  Best-fit models should be reoptimized for comparison with unconstrained likelihood
 
Computation of likelihood scores completed. It took 00h:04:26:07.
 


---------------------------------------------------------------
*                                                             *
*             AKAIKE INFORMATION CRITERION (AIC)              *
*                                                             *
---------------------------------------------------------------
 
 Model selected: 
   Model = GTR+G
   partition = 012345
   -lnL = 13855.8081
   K = 137
   freqA = 0.2608 
   freqC = 0.2051 
   freqG = 0.2053 
   freqT = 0.3288 
   R(a) [AC] =  1.2237
   R(b) [AG] =  1.9980
   R(c) [AT] =  0.4612
   R(d) [CG] =  1.1426
   R(e) [CT] =  2.5620
   R(f) [GT] =  1.0000
   gamma shape = 1.3320 
 
Tree for the best AIC model = (Orthotrichum_stellatum:0.00500618,Ulota_hutchinsiae:0.00080286,((Ptychomnion_cygnisetum:0.04050349,(Hypnum_imponens:0.00621301,(Anomodon_rugelii:0.00495439,Climacium_americanum:0.00740526):0.00116941):0.00481507):0.00995696,(Bartramia_pomiformis:0.01023185,(Funaria_hygrometrica:0.00811304,(Buxbaumia_aphylla:0.08822801,((Atrichum_angustatum:0.04003977,Tetraphis_pellucida:0.02694297):0.00787674,(Sphagnum_palustre:0.09909890,(Pleurozia_purpurea:0.39624085,(Cycas_taitungensis:0.04995996,(Amborella_trichopoda|ccmFC:0.03720160,(Liriodendron_tulipifera:0.00891630,((Butomus_umbellatus:0.05504049,(Spirodela_polyrhiza:0.04991028,(Phoenix_dactylifera:0.01509580,((Triticum_aestivum:0.00000005,(Aegilops_speltoides:0.00000001,Triticum_timopheevii:0.00000001):0.00077773):0.00388903,((Oryza_sativa_Indica_Group:0.00000005,Oryza_sativa_Japonica_Group:0.00000001):0.00551751,(Sorghum_bicolor:0.00000005,(Tripsacum_dactyloides:0.00000006,(Zea_mays_subsp_mays:0.00000001,(Zea_luxurians:0.00000002,(Zea_perennis:0.00000001,Zea_mays_subsp_parviglumis:0.00000002):0.00000005):0.00000005):0.00156942):0.00218747):0.00339470):0.00153875):0.02046335):0.01421991):0.00292528):0.01281796,(Nelumbo_nucifera:0.00599431,(Malus_x_domestica:0.03005857,((Lotus_japonicus:0.00223513,(Millettia_pinnata:0.00312477,(Glycine_max:0.00000006,Vigna_radiata:0.00533735):0.00296484):0.00414895):0.01834516,(Vitis_vinifera:0.03826000,((Citrullus_lanatus:0.00107411,(Cucumis_sativus:0.03068152,Cucurbita_pepo:0.01780174):0.01009116):0.02226521,((Ricinus_communis:0.02484376,(Carica_papaya:0.01028005,(Batis_maritima:0.01524139,(Arabidopsis_thaliana:0.00383391,((Brassica_napus:0.00000005,(Brassica_rapa_subsp_campestris:0.00000001,(Brassica_juncea:0.00000001,Brassica_oleracea:0.00076227):0.00000006):0.00000001):0.00076199,(Raphanus_sativus:0.00076180,Brassica_carinata:0.00152495):0.00000005):0.00075898):0.01330415):0.00853404):0.01045890):0.00261099,(((Silene_latifolia:0.00403601,Silene_vulgaris:0.00215215):0.01408877,(Beta_macrocarpa:0.00000001,(Beta_vulgaris_subsp_maritima:0.00000001,Beta_vulgaris_subsp_vulgaris:0.00000001):0.00000001):0.00899359):0.03994324,(Vaccinium_macrocarpon:0.05416412,(((Asclepias_syriaca:0.02806548,Rhazya_stricta:0.00078964):0.02207135,(Nicotiana_tabacum:0.01636136,(Boea_hygrometrica:0.02776947,(Mimulus_guttatus:0.01000346,(Ajuga_reptans:0.01226865,Salvia_miltiorrhiza:0.00587457):0.00594957):0.00743077):0.01240971):0.00232448):0.00464870,(Helianthus_annuus:0.13678970,Daucus_carota_subsp_sativus:0.03502195):0.00310349):0.00182656):0.00270206):0.00152653):0.00202444):0.00073647):0.00077677):0.00123238):0.01126462):0.00499232):0.00000008):0.01217973):0.04413557):0.33630291):0.06645486):0.01626546):0.00723874):0.02419589):0.01357064):0.00244500):0.01378826);
 
 
* AIC MODEL SELECTION : Selection uncertainty
 
Model             -lnL    K      AIC       delta       weight   cumWeight
------------------------------------------------------------------------- 
GTR+G       13855.80810   137  27985.616200   0.000000    0.656160   0.656160 
GTR+I+G     13855.45433   138  27986.908660   1.292460    0.343840   1.000000 
HKY+G       13904.02861   133  28074.057220  88.441020   4.10e-020   1.000000 
HKY+I+G     13903.53779   134  28075.075580  89.459380   2.46e-020   1.000000 
SYM+G       13908.20533   134  28084.410660  98.794460   2.31e-022   1.000000 
SYM+I+G     13908.21003   135  28086.420060  100.803860   8.47e-023   1.000000 
K80+G       13945.16240   130  28150.324800  164.708600   1.12e-036   1.000000 
K80+I+G     13945.16708   131  28152.334160  166.717960   4.12e-037   1.000000 
GTR+I       13966.39037   137  28206.780740  221.164540   6.19e-049   1.000000 
HKY+I       14018.55876   133  28303.117520  317.501320   7.46e-070   1.000000 
SYM+I       14028.25920   134  28324.518400  338.902200   1.68e-074   1.000000 
K80+I       14065.19384   130  28390.387680  404.771480   8.36e-089   1.000000 
GTR         14066.68332   136  28405.366640  419.750440   4.67e-092   1.000000 
F81+G       14111.54907   132  28487.098140  501.481940   8.35e-110   1.000000 
F81+I+G     14111.55347   133  28489.106940  503.490740   3.06e-110   1.000000 
HKY         14127.80416   132  28519.608320  533.992120   7.28e-117   1.000000 
SYM         14141.45111   133  28548.902220  563.286020   3.17e-123   1.000000 
JC+G        14153.67678   129  28565.353560  579.737360   8.48e-127   1.000000 
JC+I+G      14153.68134   130  28567.362680  581.746480   3.11e-127   1.000000 
K80         14182.95518   129  28623.910360  638.294160   1.63e-139   1.000000 
F81+I       14223.61989   132  28711.239780  725.623580   1.78e-158   1.000000 
JC+I        14271.17856   129  28800.357120  814.740920   7.91e-178   1.000000 
F81         14334.35361   131  28930.707220  945.091020   3.92e-206   1.000000 
JC          14383.08116   128  29022.162320  1036.546120   0.00e+000   1.000000
-------------------------------------------------------------------------
-lnL:	negative log likelihod
 K:	number of estimated parameters
 AIC:	Akaike Information Criterion
 delta:	AIC difference
 weight:	AIC weight
 cumWeight:	cumulative AIC weight
 
 
* AIC MODEL SELECTION : Confidence interval
 
There are 24 models in the 100% confidence interval: [ GTR+G GTR+I+G HKY+G HKY+I+G SYM+G SYM+I+G K80+G K80+I+G GTR+I HKY+I SYM+I K80+I GTR F81+G F81+I+G HKY SYM JC+G JC+I+G K80 F81+I JC+I F81 JC ] 
 
 
* AIC MODEL SELECTION : Best Model's command line
 
phyml  -i /tmp/jmodeltest7919850860260872888.phy -d nt -n 1 -b 0 --run_id GTR+G -m 012345 -f m -c 4 -a e --no_memory_check -o tlr -s SPR
 
 
 
---------------------------------------------------------------
*                                                             *
*                    MODEL AVERAGED PHYLOGENY                 *
*                                                             *
---------------------------------------------------------------
 
Selection criterion: . . . . AIC
Confidence interval: . . . . 1.00
Consensus type:. . . . . . . 50% majority rule
 
 
Using 24 models in the 1.00 confidence interval = GTR+G GTR+I+G HKY+G HKY+I+G SYM+G SYM+I+G K80+G K80+I+G GTR+I HKY+I SYM+I K80+I GTR F81+G F81+I+G HKY SYM JC+G JC+I+G K80 F81+I JC+I F81 JC  
 
Species in order:
 
    1. Orthotrichum_stellatum
    2. Ulota_hutchinsiae
    3. Ptychomnion_cygnisetum
    4. Hypnum_imponens
    5. Anomodon_rugelii
    6. Climacium_americanum
    7. Bartramia_pomiformis
    8. Funaria_hygrometrica
    9. Buxbaumia_aphylla
    10. Atrichum_angustatum
    11. Tetraphis_pellucida
    12. Sphagnum_palustre
    13. Pleurozia_purpurea
    14. Cycas_taitungensis
    15. Amborella_trichopoda|ccmFC
    16. Liriodendron_tulipifera
    17. Butomus_umbellatus
    18. Spirodela_polyrhiza
    19. Phoenix_dactylifera
    20. Triticum_aestivum
    21. Aegilops_speltoides
    22. Triticum_timopheevii
    23. Oryza_sativa_Indica_Group
    24. Oryza_sativa_Japonica_Group
    25. Sorghum_bicolor
    26. Tripsacum_dactyloides
    27. Zea_mays_subsp_mays
    28. Zea_luxurians
    29. Zea_perennis
    30. Zea_mays_subsp_parviglumis
    31. Nelumbo_nucifera
    32. Malus_x_domestica
    33. Lotus_japonicus
    34. Millettia_pinnata
    35. Glycine_max
    36. Vigna_radiata
    37. Vitis_vinifera
    38. Citrullus_lanatus
    39. Cucumis_sativus
    40. Cucurbita_pepo
    41. Ricinus_communis
    42. Carica_papaya
    43. Batis_maritima
    44. Arabidopsis_thaliana
    45. Brassica_napus
    46. Brassica_rapa_subsp_campestris
    47. Brassica_juncea
    48. Brassica_oleracea
    49. Raphanus_sativus
    50. Brassica_carinata
    51. Silene_latifolia
    52. Silene_vulgaris
    53. Beta_macrocarpa
    54. Beta_vulgaris_subsp_maritima
    55. Beta_vulgaris_subsp_vulgaris
    56. Vaccinium_macrocarpon
    57. Asclepias_syriaca
    58. Rhazya_stricta
    59. Nicotiana_tabacum
    60. Boea_hygrometrica
    61. Mimulus_guttatus
    62. Ajuga_reptans
    63. Salvia_miltiorrhiza
    64. Helianthus_annuus
    65. Daucus_carota_subsp_sativus
 
Bipartitions included in the consensus tree
 
    12345678911111111112222222222333333333344444444445555555555666666
             01234567890123456789012345678901234567890123456789012345
    ***************************************************************** ( 1.0 )
    --*************************************************************** ( 1.0 )
    --****----------------------------------------------------------- ( 1.0 )
    ---***----------------------------------------------------------- ( 1.0 )
    ----**----------------------------------------------------------- ( 1.0 )
    ------*********************************************************** ( 1.0 )
    -------********************************************************** ( 1.0 )
    --------********************************************************* ( 1.0 )
    ---------******************************************************** ( 1.0 )
    ---------**------------------------------------------------------ ( 1.0 )
    -----------****************************************************** ( 1.0 )
    ------------***************************************************** ( 1.0 )
    -------------**************************************************** ( 1.0 )
    --------------*************************************************** ( 1.0 )
    ---------------************************************************** ( 1.0 )
    ----------------************************************************* ( 0.65617 )
    ----------------**************----------------------------------- ( 1.0 )
    -----------------*************----------------------------------- ( 1.0 )
    ------------------************----------------------------------- ( 1.0 )
    -------------------***********----------------------------------- ( 1.0 )
    -------------------***------------------------------------------- ( 1.0 )
    --------------------**------------------------------------------- ( 1.0 )
    ----------------------********----------------------------------- ( 1.0 )
    ----------------------**----------------------------------------- ( 1.0 )
    ------------------------******----------------------------------- ( 1.0 )
    -------------------------*****----------------------------------- ( 1.0 )
    --------------------------****----------------------------------- ( 1.0 )
    ---------------------------***----------------------------------- ( 0.65617 )
    ----------------------------**----------------------------------- ( 1.0 )
    ------------------------------*********************************** ( 1.0 )
    -------------------------------********************************** ( 1.0 )
    --------------------------------********************************* ( 1.0 )
    --------------------------------****----------------------------- ( 1.0 )
    ---------------------------------***----------------------------- ( 1.0 )
    ----------------------------------**----------------------------- ( 1.0 )
    ------------------------------------***************************** ( 1.0 )
    -------------------------------------**************************** ( 1.0 )
    -------------------------------------***------------------------- ( 1.0 )
    --------------------------------------**------------------------- ( 1.0 )
    ----------------------------------------************************* ( 1.0 )
    ----------------------------------------**********--------------- ( 1.0 )
    -----------------------------------------*********--------------- ( 1.0 )
    ------------------------------------------********--------------- ( 1.0 )
    -------------------------------------------*******--------------- ( 1.0 )
    --------------------------------------------******--------------- ( 1.0 )
    --------------------------------------------****----------------- ( 1.0 )
    ---------------------------------------------***----------------- ( 0.65617 )
    ----------------------------------------------**----------------- ( 0.65617 )
    ------------------------------------------------**--------------- ( 0.65617 )
    --------------------------------------------------*************** ( 1.0 )
    --------------------------------------------------*****---------- ( 1.0 )
    --------------------------------------------------**------------- ( 1.0 )
    ----------------------------------------------------***---------- ( 1.0 )
    -----------------------------------------------------**---------- ( 0.65617 )
    -------------------------------------------------------********** ( 1.0 )
    --------------------------------------------------------********* ( 0.65617 )
    --------------------------------------------------------*******-- ( 1.0 )
    --------------------------------------------------------**------- ( 1.0 )
    ----------------------------------------------------------*****-- ( 1.0 )
    -----------------------------------------------------------****-- ( 1.0 )
    ------------------------------------------------------------***-- ( 1.0 )
    -------------------------------------------------------------**-- ( 1.0 )
    ---------------------------------------------------------------** ( 0.65617 )

 
                                                                                    +--65 Vigna_radiata
                                                                                +-111
                                                                                |   +--64 Glycine_max
                                                                            +-112
                                                                            |   +--63 Millettia_pinnata
                                                                        +-113
                                                                        |   +--62 Lotus_japonicus
                                                                    +-114
                                                                    |   |               +--61 Cucurbita_pepo
                                                                    |   |           +-107
                                                                    |   |           |   +--60 Cucumis_sativus
                                                                    |   |       +-108
                                                                    |   |       |   +--59 Citrullus_lanatus
                                                                    |   |   +-109
                                                                    |   |   |   |                           +--58 Brassica_carinata
                                                                    |   |   |   |                       +-100
                                                                    |   |   |   |                       |   +--57 Raphanus_sativus
                                                                    |   |   |   |                   +-101
                                                                    |   |   |   |                   |   |           +--56 Brassica_oleracea
                                                                    |   |   |   |                   |   |       +--97
                                                                    |   |   |   |                   |   |       |   +--55 Brassica_juncea
                                                                    |   |   |   |                   |   |   +--98
                                                                    |   |   |   |                   |   |   |   +--54 Brassica_rapa_subsp_campestris
                                                                    |   |   |   |                   |   +--99
                                                                    |   |   |   |                   |       +--53 Brassica_napus
                                                                    |   |   |   |               +-102
                                                                    |   |   |   |               |   +--52 Arabidopsis_thaliana
                                                                    |   |   |   |           +-103
                                                                    |   |   |   |           |   +--51 Batis_maritima
                                                                    |   |   |   |       +-104
                                                                    |   |   |   |       |   +--50 Carica_papaya
                                                                    |   |   |   |   +-105
                                                                    |   |   |   |   |   +--49 Ricinus_communis
                                                                    |   |   |   +-106
                                                                    |   |   |       |               +--48 Daucus_carota_subsp_sativus
                                                                    |   |   |       |           +--93
                                                                    |   |   |       |           |   +------47 Helianthus_annuus
                                                                    |   |   |       |       +--94
                                                                    |   |   |       |       |   |                   +--46 Salvia_miltiorrhiza
                                                                    |   |   |       |       |   |               +--88
                                                                    |   |   |       |       |   |               |   +--45 Ajuga_reptans
                                                                    |   |   |       |       |   |           +--89
                                                                    |   |   |       |       |   |           |   +--44 Mimulus_guttatus
                                                                    |   |   |       |       |   |       +--90
                                                                    |   |   |       |       |   |       |   +--43 Boea_hygrometrica
                                                                    |   |   |       |       |   |   +--91
                                                                    |   |   |       |       |   |   |   +--42 Nicotiana_tabacum
                                                                    |   |   |       |       |   +--92
                                                                    |   |   |       |       |       |   +--41 Rhazya_stricta
                                                                    |   |   |       |       |       +--87
                                                                    |   |   |       |       |           +--40 Asclepias_syriaca
                                                                    |   |   |       |   +--95
                                                                    |   |   |       |   |   +--39 Vaccinium_macrocarpon
                                                                    |   |   |       +--96
                                                                    |   |   |           |           +--38 Beta_vulgaris_subsp_vulgaris
                                                                    |   |   |           |       +--84
                                                                    |   |   |           |       |   +--37 Beta_vulgaris_subsp_maritima
                                                                    |   |   |           |   +--85
                                                                    |   |   |           |   |   +--36 Beta_macrocarpa
                                                                    |   |   |           +--86
                                                                    |   |   |               |   +--35 Silene_vulgaris
                                                                    |   |   |               +--83
                                                                    |   |   |                   +--34 Silene_latifolia
                                                                    |   +-110
                                                                    |       +--33 Vitis_vinifera
                                                                +-115
                                                                |   +--32 Malus_x_domestica
                                                            +-116
                                                            |   +--31 Nelumbo_nucifera
                                                        +-117
                                                        |   |                       +--30 Triticum_timopheevii
                                                        |   |                   +--77
                                                        |   |                   |   +--29 Aegilops_speltoides
                                                        |   |               +--78
                                                        |   |               |   +--28 Triticum_aestivum
                                                        |   |           +--79
                                                        |   |           |   |                       +--27 Zea_mays_subsp_parviglumis
                                                        |   |           |   |                   +--71
                                                        |   |           |   |                   |   +--26 Zea_perennis
                                                        |   |           |   |               +--72
                                                        |   |           |   |               |   +--25 Zea_luxurians
                                                        |   |           |   |           +--73
                                                        |   |           |   |           |   +--24 Zea_mays_subsp_mays
                                                        |   |           |   |       +--74
                                                        |   |           |   |       |   +--23 Tripsacum_dactyloides
                                                        |   |           |   |   +--75
                                                        |   |           |   |   |   +--22 Sorghum_bicolor
                                                        |   |           |   +--76
                                                        |   |           |       |   +--21 Oryza_sativa_Japonica_Group
                                                        |   |           |       +--70
                                                        |   |           |           +--20 Oryza_sativa_Indica_Group
                                                        |   |       +--80
                                                        |   |       |   +--19 Phoenix_dactylifera
                                                        |   |   +--81
                                                        |   |   |   +--18 Spirodela_polyrhiza
                                                        |   +--82
                                                        |       +--17 Butomus_umbellatus
                                                    +-118
                                                    |   +--16 Liriodendron_tulipifera
                                                +-119
                                                |   +--15 Amborella_trichopoda|ccmFC
                            +-----------------120
                            |                   +--14 Cycas_taitungensis
                        +-121
                        |   +---------------------13 Pleurozia_purpurea
                    +-122
                    |   +---12 Sphagnum_palustre
                +-123
                |   |   +--11 Tetraphis_pellucida
                |   +--69
                |       +--10 Atrichum_angustatum
            +-124
            |   +----9 Buxbaumia_aphylla
        +-125
        |   +---8 Funaria_hygrometrica
    +-126
    |   +---7 Bartramia_pomiformis
+-127
|   |           +---6 Climacium_americanum
|   |       +--66
|   |       |   +---5 Anomodon_rugelii
|   |   +--67
|   |   |   +---4 Hypnum_imponens
|   +--68
|       +---3 Ptychomnion_cygnisetum
|
+---2 Ulota_hutchinsiae
|
+---1 Orthotrichum_stellatum

 
(Orthotrichum_stellatum:0.0050061800,Ulota_hutchinsiae:0.0008028600,((Ptychomnion_cygnisetum:0.0405034900,(Hypnum_imponens:0.0062130100,(Anomodon_rugelii:0.0049543900,Climacium_americanum:0.0074052600):1.0000:0.0011694100):1.0000:0.0048150700):1.0000:0.0099569600,(Bartramia_pomiformis:0.0102318500,(Funaria_hygrometrica:0.0081130400,(Buxbaumia_aphylla:0.0882280100,((Atrichum_angustatum:0.0400397700,Tetraphis_pellucida:0.0269429700):1.0000:0.0078767400,(Sphagnum_palustre:0.0990989000,(Pleurozia_purpurea:0.3962408500,(Cycas_taitungensis:0.0499599600,(Amborella_trichopoda|ccmFC:0.0372016000,(Liriodendron_tulipifera:0.0089163000,((Butomus_umbellatus:0.0550404900,(Spirodela_polyrhiza:0.0499102800,(Phoenix_dactylifera:0.0150958000,(((Oryza_sativa_Indica_Group:0.0000000500,Oryza_sativa_Japonica_Group:0.0000000100):1.0000:0.0055175100,(Sorghum_bicolor:0.0000000500,(Tripsacum_dactyloides:0.0000000600,(Zea_mays_subsp_mays:0.0000000100,(Zea_luxurians:0.0000000200,(Zea_perennis:0.0000000100,Zea_mays_subsp_parviglumis:0.0000000200):1.0000:0.0000000500):0.6562:0.0000000500):1.0000:0.0015694200):1.0000:0.0021874700):1.0000:0.0033947000):1.0000:0.0015387500,(Triticum_aestivum:0.0000000500,(Aegilops_speltoides:0.0000000100,Triticum_timopheevii:0.0000000100):1.0000:0.0007777300):1.0000:0.0038890300):1.0000:0.0204633500):1.0000:0.0142199100):1.0000:0.0029252800):1.0000:0.0128179600,(Nelumbo_nucifera:0.0059943100,(Malus_x_domestica:0.0300585700,((Vitis_vinifera:0.0382600000,(((((Silene_latifolia:0.0040360100,Silene_vulgaris:0.0021521500):1.0000:0.0140887700,(Beta_macrocarpa:0.0000000100,(Beta_vulgaris_subsp_maritima:0.0000000100,Beta_vulgaris_subsp_vulgaris:0.0000000100):0.6562:0.0000000100):1.0000:0.0089935900):1.0000:0.0399432400,(Vaccinium_macrocarpon:0.0541641200,(((Asclepias_syriaca:0.0280654800,Rhazya_stricta:0.0007896400):1.0000:0.0220713500,(Nicotiana_tabacum:0.0163613600,(Boea_hygrometrica:0.0277694700,(Mimulus_guttatus:0.0100034600,(Ajuga_reptans:0.0122686500,Salvia_miltiorrhiza:0.0058745700):1.0000:0.0059495700):1.0000:0.0074307700):1.0000:0.0124097100):1.0000:0.0023244800):1.0000:0.0046487000,(Helianthus_annuus:0.1367897000,Daucus_carota_subsp_sativus:0.0350219500):0.6562:0.0031034900):0.6562:0.0018265600):1.0000:0.0027020600):1.0000:0.0015265300,(Ricinus_communis:0.0248437600,(Carica_papaya:0.0102800500,(Batis_maritima:0.0152413900,(Arabidopsis_thaliana:0.0038339100,((Brassica_napus:0.0000000500,(Brassica_rapa_subsp_campestris:0.0000000100,(Brassica_juncea:0.0000000100,Brassica_oleracea:0.0007622700):0.6562:0.0000000600):0.6562:0.0000000100):1.0000:0.0007619900,(Raphanus_sativus:0.0007618000,Brassica_carinata:0.0015249500):0.6562:0.0000000500):1.0000:0.0007589800):1.0000:0.0133041500):1.0000:0.0085340400):1.0000:0.0104589000):1.0000:0.0026109900):1.0000:0.0020244400,(Citrullus_lanatus:0.0010741100,(Cucumis_sativus:0.0306815200,Cucurbita_pepo:0.0178017400):1.0000:0.0100911600):1.0000:0.0222652100):1.0000:0.0007364700):1.0000:0.0007767700,(Lotus_japonicus:0.0022351300,(Millettia_pinnata:0.0031247700,(Glycine_max:0.0000000600,Vigna_radiata:0.0053373500):1.0000:0.0029648400):1.0000:0.0041489500):1.0000:0.0183451600):1.0000:0.0012323800):1.0000:0.0112646200):1.0000:0.0049923200):0.6562:0.0000000800):1.0000:0.0121797300):1.0000:0.0441355700):1.0000:0.3363029100):1.0000:0.0664548600):1.0000:0.0162654600):1.0000:0.0072387400):1.0000:0.0241958900):1.0000:0.0135706400):1.0000:0.0024450000):1.0000:0.0137882600);
 
Note: this tree is unrooted. Branch lengths are the expected number of substitutions per site. Labels next to parentheses represent phylogenetic uncertainty due to model selection (see documentation)


---------------------------------------------------------------
*                                                             *
*             BAYESIAN INFORMATION CRITERION (BIC)            *
*                                                             *
---------------------------------------------------------------
 
 Sample size: 1320.0
 
 Model selected: 
   Model = GTR+G
   partition = 012345
   -lnL = 13855.8081
   K = 137
   freqA = 0.2608 
   freqC = 0.2051 
   freqG = 0.2053 
   freqT = 0.3288 
   R(a) [AC] =  1.2237
   R(b) [AG] =  1.9980
   R(c) [AT] =  0.4612
   R(d) [CG] =  1.1426
   R(e) [CT] =  2.5620
   R(f) [GT] =  1.0000
   gamma shape = 1.3320 
 
Tree for the best BIC model = (Orthotrichum_stellatum:0.00500618,Ulota_hutchinsiae:0.00080286,((Ptychomnion_cygnisetum:0.04050349,(Hypnum_imponens:0.00621301,(Anomodon_rugelii:0.00495439,Climacium_americanum:0.00740526):0.00116941):0.00481507):0.00995696,(Bartramia_pomiformis:0.01023185,(Funaria_hygrometrica:0.00811304,(Buxbaumia_aphylla:0.08822801,((Atrichum_angustatum:0.04003977,Tetraphis_pellucida:0.02694297):0.00787674,(Sphagnum_palustre:0.09909890,(Pleurozia_purpurea:0.39624085,(Cycas_taitungensis:0.04995996,(Amborella_trichopoda|ccmFC:0.03720160,(Liriodendron_tulipifera:0.00891630,((Butomus_umbellatus:0.05504049,(Spirodela_polyrhiza:0.04991028,(Phoenix_dactylifera:0.01509580,((Triticum_aestivum:0.00000005,(Aegilops_speltoides:0.00000001,Triticum_timopheevii:0.00000001):0.00077773):0.00388903,((Oryza_sativa_Indica_Group:0.00000005,Oryza_sativa_Japonica_Group:0.00000001):0.00551751,(Sorghum_bicolor:0.00000005,(Tripsacum_dactyloides:0.00000006,(Zea_mays_subsp_mays:0.00000001,(Zea_luxurians:0.00000002,(Zea_perennis:0.00000001,Zea_mays_subsp_parviglumis:0.00000002):0.00000005):0.00000005):0.00156942):0.00218747):0.00339470):0.00153875):0.02046335):0.01421991):0.00292528):0.01281796,(Nelumbo_nucifera:0.00599431,(Malus_x_domestica:0.03005857,((Lotus_japonicus:0.00223513,(Millettia_pinnata:0.00312477,(Glycine_max:0.00000006,Vigna_radiata:0.00533735):0.00296484):0.00414895):0.01834516,(Vitis_vinifera:0.03826000,((Citrullus_lanatus:0.00107411,(Cucumis_sativus:0.03068152,Cucurbita_pepo:0.01780174):0.01009116):0.02226521,((Ricinus_communis:0.02484376,(Carica_papaya:0.01028005,(Batis_maritima:0.01524139,(Arabidopsis_thaliana:0.00383391,((Brassica_napus:0.00000005,(Brassica_rapa_subsp_campestris:0.00000001,(Brassica_juncea:0.00000001,Brassica_oleracea:0.00076227):0.00000006):0.00000001):0.00076199,(Raphanus_sativus:0.00076180,Brassica_carinata:0.00152495):0.00000005):0.00075898):0.01330415):0.00853404):0.01045890):0.00261099,(((Silene_latifolia:0.00403601,Silene_vulgaris:0.00215215):0.01408877,(Beta_macrocarpa:0.00000001,(Beta_vulgaris_subsp_maritima:0.00000001,Beta_vulgaris_subsp_vulgaris:0.00000001):0.00000001):0.00899359):0.03994324,(Vaccinium_macrocarpon:0.05416412,(((Asclepias_syriaca:0.02806548,Rhazya_stricta:0.00078964):0.02207135,(Nicotiana_tabacum:0.01636136,(Boea_hygrometrica:0.02776947,(Mimulus_guttatus:0.01000346,(Ajuga_reptans:0.01226865,Salvia_miltiorrhiza:0.00587457):0.00594957):0.00743077):0.01240971):0.00232448):0.00464870,(Helianthus_annuus:0.13678970,Daucus_carota_subsp_sativus:0.03502195):0.00310349):0.00182656):0.00270206):0.00152653):0.00202444):0.00073647):0.00077677):0.00123238):0.01126462):0.00499232):0.00000008):0.01217973):0.04413557):0.33630291):0.06645486):0.01626546):0.00723874):0.02419589):0.01357064):0.00244500):0.01378826);
 
 
* BIC MODEL SELECTION : Selection uncertainty
 
Model             -lnL    K      BIC       delta       weight   cumWeight
------------------------------------------------------------------------- 
GTR+G       13855.80810   137  28696.014221   0.000000    0.962273   0.962273 
GTR+I+G     13855.45433   138  28702.492068   6.477847    0.037727   1.000000 
HKY+G       13904.02861   133  28763.713693  67.699472   1.92e-015   1.000000 
HKY+I+G     13903.53779   134  28769.917440  73.903219   8.62e-017   1.000000 
SYM+G       13908.20533   134  28779.252520  83.238299   8.10e-019   1.000000 
SYM+I+G     13908.21003   135  28786.447307  90.433086   2.22e-020   1.000000 
K80+G       13945.16240   130  28824.425112  128.410891   1.26e-028   1.000000 
K80+I+G     13945.16708   131  28831.619859  135.605638   3.44e-030   1.000000 
GTR+I       13966.39037   137  28917.178761  221.164540   9.08e-049   1.000000 
HKY+I       14018.55876   133  28992.773993  296.759772   3.49e-065   1.000000 
SYM+I       14028.25920   134  29019.360260  323.346039   5.88e-071   1.000000 
K80+I       14065.19384   130  29064.487992  368.473771   9.34e-081   1.000000 
GTR         14066.68332   136  29110.579274  414.565053   9.15e-091   1.000000 
F81+G       14111.54907   132  29171.569226  475.555005   5.22e-104   1.000000 
F81+I+G     14111.55347   133  29178.763413  482.749192   1.43e-105   1.000000 
HKY         14127.80416   132  29204.079406  508.065185   4.55e-111   1.000000 
JC+G        14153.67678   129  29234.268485  538.254264   1.27e-117   1.000000 
SYM         14141.45111   133  29238.558693  542.544472   1.48e-118   1.000000 
JC+I+G      14153.68134   130  29241.462992  545.448771   3.47e-119   1.000000 
K80         14182.95518   129  29292.825285  596.811064   2.44e-130   1.000000 
F81+I       14223.61989   132  29395.710866  699.696645   1.11e-152   1.000000 
JC+I        14271.17856   129  29469.272045  773.257824   1.18e-168   1.000000 
F81         14334.35361   131  29609.992919  913.978698   3.28e-199   1.000000 
JC          14383.08116   128  29685.891858  989.877637   1.08e-215   1.000000
-------------------------------------------------------------------------
-lnL:	negative log likelihod
K:	number of estimated parameters
BIC:	Bayesian Information Criterion
delta:	BIC difference
weight:	BIC weight
cumWeight:	cumulative BIC weight
 
 
* BIC MODEL SELECTION : Confidence interval
 
There are 24 models in the 100% confidence interval: [ GTR+G GTR+I+G HKY+G HKY+I+G SYM+G SYM+I+G K80+G K80+I+G GTR+I HKY+I SYM+I K80+I GTR F81+G F81+I+G HKY JC+G SYM JC+I+G K80 F81+I JC+I F81 JC ] 
 
 
* BIC MODEL SELECTION : Best Model's command line
 
phyml  -i /tmp/jmodeltest7919850860260872888.phy -d nt -n 1 -b 0 --run_id GTR+G -m 012345 -f m -c 4 -a e --no_memory_check -o tlr -s SPR
 
 
 
---------------------------------------------------------------
*                                                             *
*                    MODEL AVERAGED PHYLOGENY                 *
*                                                             *
---------------------------------------------------------------
 
Selection criterion: . . . . BIC
Confidence interval: . . . . 1.00
Consensus type:. . . . . . . 50% majority rule
 
 
Using 24 models in the 1.00 confidence interval = GTR+G GTR+I+G HKY+G HKY+I+G SYM+G SYM+I+G K80+G K80+I+G GTR+I HKY+I SYM+I K80+I GTR F81+G F81+I+G HKY JC+G SYM JC+I+G K80 F81+I JC+I F81 JC  
 
Species in order:
 
    1. Orthotrichum_stellatum
    2. Ulota_hutchinsiae
    3. Ptychomnion_cygnisetum
    4. Hypnum_imponens
    5. Anomodon_rugelii
    6. Climacium_americanum
    7. Bartramia_pomiformis
    8. Funaria_hygrometrica
    9. Buxbaumia_aphylla
    10. Atrichum_angustatum
    11. Tetraphis_pellucida
    12. Sphagnum_palustre
    13. Pleurozia_purpurea
    14. Cycas_taitungensis
    15. Amborella_trichopoda|ccmFC
    16. Liriodendron_tulipifera
    17. Butomus_umbellatus
    18. Spirodela_polyrhiza
    19. Phoenix_dactylifera
    20. Triticum_aestivum
    21. Aegilops_speltoides
    22. Triticum_timopheevii
    23. Oryza_sativa_Indica_Group
    24. Oryza_sativa_Japonica_Group
    25. Sorghum_bicolor
    26. Tripsacum_dactyloides
    27. Zea_mays_subsp_mays
    28. Zea_luxurians
    29. Zea_perennis
    30. Zea_mays_subsp_parviglumis
    31. Nelumbo_nucifera
    32. Malus_x_domestica
    33. Lotus_japonicus
    34. Millettia_pinnata
    35. Glycine_max
    36. Vigna_radiata
    37. Vitis_vinifera
    38. Citrullus_lanatus
    39. Cucumis_sativus
    40. Cucurbita_pepo
    41. Ricinus_communis
    42. Carica_papaya
    43. Batis_maritima
    44. Arabidopsis_thaliana
    45. Brassica_napus
    46. Brassica_rapa_subsp_campestris
    47. Brassica_juncea
    48. Brassica_oleracea
    49. Raphanus_sativus
    50. Brassica_carinata
    51. Silene_latifolia
    52. Silene_vulgaris
    53. Beta_macrocarpa
    54. Beta_vulgaris_subsp_maritima
    55. Beta_vulgaris_subsp_vulgaris
    56. Vaccinium_macrocarpon
    57. Asclepias_syriaca
    58. Rhazya_stricta
    59. Nicotiana_tabacum
    60. Boea_hygrometrica
    61. Mimulus_guttatus
    62. Ajuga_reptans
    63. Salvia_miltiorrhiza
    64. Helianthus_annuus
    65. Daucus_carota_subsp_sativus
 
Bipartitions included in the consensus tree
 
    12345678911111111112222222222333333333344444444445555555555666666
             01234567890123456789012345678901234567890123456789012345
    ***************************************************************** ( 1.0 )
    --*************************************************************** ( 1.0 )
    --****----------------------------------------------------------- ( 1.0 )
    ---***----------------------------------------------------------- ( 1.0 )
    ----**----------------------------------------------------------- ( 1.0 )
    ------*********************************************************** ( 1.0 )
    -------********************************************************** ( 1.0 )
    --------********************************************************* ( 1.0 )
    ---------******************************************************** ( 1.0 )
    ---------**------------------------------------------------------ ( 1.0 )
    -----------****************************************************** ( 1.0 )
    ------------***************************************************** ( 1.0 )
    -------------**************************************************** ( 1.0 )
    --------------*************************************************** ( 1.0 )
    ---------------************************************************** ( 1.0 )
    ----------------************************************************* ( 0.96228 )
    ----------------**************----------------------------------- ( 1.0 )
    -----------------*************----------------------------------- ( 1.0 )
    ------------------************----------------------------------- ( 1.0 )
    -------------------***********----------------------------------- ( 1.0 )
    -------------------***------------------------------------------- ( 1.0 )
    --------------------**------------------------------------------- ( 1.0 )
    ----------------------********----------------------------------- ( 1.0 )
    ----------------------**----------------------------------------- ( 1.0 )
    ------------------------******----------------------------------- ( 1.0 )
    -------------------------*****----------------------------------- ( 1.0 )
    --------------------------****----------------------------------- ( 1.0 )
    ---------------------------***----------------------------------- ( 0.96228 )
    ----------------------------**----------------------------------- ( 1.0 )
    ------------------------------*********************************** ( 1.0 )
    -------------------------------********************************** ( 1.0 )
    --------------------------------********************************* ( 1.0 )
    --------------------------------****----------------------------- ( 1.0 )
    ---------------------------------***----------------------------- ( 1.0 )
    ----------------------------------**----------------------------- ( 1.0 )
    ------------------------------------***************************** ( 1.0 )
    -------------------------------------**************************** ( 1.0 )
    -------------------------------------***------------------------- ( 1.0 )
    --------------------------------------**------------------------- ( 1.0 )
    ----------------------------------------************************* ( 1.0 )
    ----------------------------------------**********--------------- ( 1.0 )
    -----------------------------------------*********--------------- ( 1.0 )
    ------------------------------------------********--------------- ( 1.0 )
    -------------------------------------------*******--------------- ( 1.0 )
    --------------------------------------------******--------------- ( 1.0 )
    --------------------------------------------****----------------- ( 1.0 )
    ---------------------------------------------***----------------- ( 0.96228 )
    ----------------------------------------------**----------------- ( 0.96228 )
    ------------------------------------------------**--------------- ( 0.96228 )
    --------------------------------------------------*************** ( 1.0 )
    --------------------------------------------------*****---------- ( 1.0 )
    --------------------------------------------------**------------- ( 1.0 )
    ----------------------------------------------------***---------- ( 1.0 )
    -----------------------------------------------------**---------- ( 0.96228 )
    -------------------------------------------------------********** ( 1.0 )
    --------------------------------------------------------********* ( 0.96228 )
    --------------------------------------------------------*******-- ( 1.0 )
    --------------------------------------------------------**------- ( 1.0 )
    ----------------------------------------------------------*****-- ( 1.0 )
    -----------------------------------------------------------****-- ( 1.0 )
    ------------------------------------------------------------***-- ( 1.0 )
    -------------------------------------------------------------**-- ( 1.0 )
    ---------------------------------------------------------------** ( 0.96228 )

 
                                                                                    +--65 Vigna_radiata
                                                                                +-111
                                                                                |   +--64 Glycine_max
                                                                            +-112
                                                                            |   +--63 Millettia_pinnata
                                                                        +-113
                                                                        |   +--62 Lotus_japonicus
                                                                    +-114
                                                                    |   |               +--61 Cucurbita_pepo
                                                                    |   |           +-107
                                                                    |   |           |   +--60 Cucumis_sativus
                                                                    |   |       +-108
                                                                    |   |       |   +--59 Citrullus_lanatus
                                                                    |   |   +-109
                                                                    |   |   |   |                           +--58 Brassica_carinata
                                                                    |   |   |   |                       +-100
                                                                    |   |   |   |                       |   +--57 Raphanus_sativus
                                                                    |   |   |   |                   +-101
                                                                    |   |   |   |                   |   |           +--56 Brassica_oleracea
                                                                    |   |   |   |                   |   |       +--97
                                                                    |   |   |   |                   |   |       |   +--55 Brassica_juncea
                                                                    |   |   |   |                   |   |   +--98
                                                                    |   |   |   |                   |   |   |   +--54 Brassica_rapa_subsp_campestris
                                                                    |   |   |   |                   |   +--99
                                                                    |   |   |   |                   |       +--53 Brassica_napus
                                                                    |   |   |   |               +-102
                                                                    |   |   |   |               |   +--52 Arabidopsis_thaliana
                                                                    |   |   |   |           +-103
                                                                    |   |   |   |           |   +--51 Batis_maritima
                                                                    |   |   |   |       +-104
                                                                    |   |   |   |       |   +--50 Carica_papaya
                                                                    |   |   |   |   +-105
                                                                    |   |   |   |   |   +--49 Ricinus_communis
                                                                    |   |   |   +-106
                                                                    |   |   |       |               +--48 Daucus_carota_subsp_sativus
                                                                    |   |   |       |           +--93
                                                                    |   |   |       |           |   +------47 Helianthus_annuus
                                                                    |   |   |       |       +--94
                                                                    |   |   |       |       |   |                   +--46 Salvia_miltiorrhiza
                                                                    |   |   |       |       |   |               +--88
                                                                    |   |   |       |       |   |               |   +--45 Ajuga_reptans
                                                                    |   |   |       |       |   |           +--89
                                                                    |   |   |       |       |   |           |   +--44 Mimulus_guttatus
                                                                    |   |   |       |       |   |       +--90
                                                                    |   |   |       |       |   |       |   +--43 Boea_hygrometrica
                                                                    |   |   |       |       |   |   +--91
                                                                    |   |   |       |       |   |   |   +--42 Nicotiana_tabacum
                                                                    |   |   |       |       |   +--92
                                                                    |   |   |       |       |       |   +--41 Rhazya_stricta
                                                                    |   |   |       |       |       +--87
                                                                    |   |   |       |       |           +--40 Asclepias_syriaca
                                                                    |   |   |       |   +--95
                                                                    |   |   |       |   |   +--39 Vaccinium_macrocarpon
                                                                    |   |   |       +--96
                                                                    |   |   |           |           +--38 Beta_vulgaris_subsp_vulgaris
                                                                    |   |   |           |       +--84
                                                                    |   |   |           |       |   +--37 Beta_vulgaris_subsp_maritima
                                                                    |   |   |           |   +--85
                                                                    |   |   |           |   |   +--36 Beta_macrocarpa
                                                                    |   |   |           +--86
                                                                    |   |   |               |   +--35 Silene_vulgaris
                                                                    |   |   |               +--83
                                                                    |   |   |                   +--34 Silene_latifolia
                                                                    |   +-110
                                                                    |       +--33 Vitis_vinifera
                                                                +-115
                                                                |   +--32 Malus_x_domestica
                                                            +-116
                                                            |   +--31 Nelumbo_nucifera
                                                        +-117
                                                        |   |                       +--30 Triticum_timopheevii
                                                        |   |                   +--77
                                                        |   |                   |   +--29 Aegilops_speltoides
                                                        |   |               +--78
                                                        |   |               |   +--28 Triticum_aestivum
                                                        |   |           +--79
                                                        |   |           |   |                       +--27 Zea_mays_subsp_parviglumis
                                                        |   |           |   |                   +--71
                                                        |   |           |   |                   |   +--26 Zea_perennis
                                                        |   |           |   |               +--72
                                                        |   |           |   |               |   +--25 Zea_luxurians
                                                        |   |           |   |           +--73
                                                        |   |           |   |           |   +--24 Zea_mays_subsp_mays
                                                        |   |           |   |       +--74
                                                        |   |           |   |       |   +--23 Tripsacum_dactyloides
                                                        |   |           |   |   +--75
                                                        |   |           |   |   |   +--22 Sorghum_bicolor
                                                        |   |           |   +--76
                                                        |   |           |       |   +--21 Oryza_sativa_Japonica_Group
                                                        |   |           |       +--70
                                                        |   |           |           +--20 Oryza_sativa_Indica_Group
                                                        |   |       +--80
                                                        |   |       |   +--19 Phoenix_dactylifera
                                                        |   |   +--81
                                                        |   |   |   +--18 Spirodela_polyrhiza
                                                        |   +--82
                                                        |       +--17 Butomus_umbellatus
                                                    +-118
                                                    |   +--16 Liriodendron_tulipifera
                                                +-119
                                                |   +--15 Amborella_trichopoda|ccmFC
                            +-----------------120
                            |                   +--14 Cycas_taitungensis
                        +-121
                        |   +---------------------13 Pleurozia_purpurea
                    +-122
                    |   +---12 Sphagnum_palustre
                +-123
                |   |   +--11 Tetraphis_pellucida
                |   +--69
                |       +--10 Atrichum_angustatum
            +-124
            |   +----9 Buxbaumia_aphylla
        +-125
        |   +---8 Funaria_hygrometrica
    +-126
    |   +---7 Bartramia_pomiformis
+-127
|   |           +---6 Climacium_americanum
|   |       +--66
|   |       |   +---5 Anomodon_rugelii
|   |   +--67
|   |   |   +---4 Hypnum_imponens
|   +--68
|       +---3 Ptychomnion_cygnisetum
|
+---2 Ulota_hutchinsiae
|
+---1 Orthotrichum_stellatum

 
(Orthotrichum_stellatum:0.0050061800,Ulota_hutchinsiae:0.0008028600,((Ptychomnion_cygnisetum:0.0405034900,(Hypnum_imponens:0.0062130100,(Anomodon_rugelii:0.0049543900,Climacium_americanum:0.0074052600):1.0000:0.0011694100):1.0000:0.0048150700):1.0000:0.0099569600,(Bartramia_pomiformis:0.0102318500,(Funaria_hygrometrica:0.0081130400,(Buxbaumia_aphylla:0.0882280100,((Atrichum_angustatum:0.0400397700,Tetraphis_pellucida:0.0269429700):1.0000:0.0078767400,(Sphagnum_palustre:0.0990989000,(Pleurozia_purpurea:0.3962408500,(Cycas_taitungensis:0.0499599600,(Amborella_trichopoda|ccmFC:0.0372016000,(Liriodendron_tulipifera:0.0089163000,((Butomus_umbellatus:0.0550404900,(Spirodela_polyrhiza:0.0499102800,(Phoenix_dactylifera:0.0150958000,(((Oryza_sativa_Indica_Group:0.0000000500,Oryza_sativa_Japonica_Group:0.0000000100):1.0000:0.0055175100,(Sorghum_bicolor:0.0000000500,(Tripsacum_dactyloides:0.0000000600,(Zea_mays_subsp_mays:0.0000000100,(Zea_luxurians:0.0000000200,(Zea_perennis:0.0000000100,Zea_mays_subsp_parviglumis:0.0000000200):1.0000:0.0000000500):0.9623:0.0000000500):1.0000:0.0015694200):1.0000:0.0021874700):1.0000:0.0033947000):1.0000:0.0015387500,(Triticum_aestivum:0.0000000500,(Aegilops_speltoides:0.0000000100,Triticum_timopheevii:0.0000000100):1.0000:0.0007777300):1.0000:0.0038890300):1.0000:0.0204633500):1.0000:0.0142199100):1.0000:0.0029252800):1.0000:0.0128179600,(Nelumbo_nucifera:0.0059943100,(Malus_x_domestica:0.0300585700,((Vitis_vinifera:0.0382600000,(((((Silene_latifolia:0.0040360100,Silene_vulgaris:0.0021521500):1.0000:0.0140887700,(Beta_macrocarpa:0.0000000100,(Beta_vulgaris_subsp_maritima:0.0000000100,Beta_vulgaris_subsp_vulgaris:0.0000000100):0.9623:0.0000000100):1.0000:0.0089935900):1.0000:0.0399432400,(Vaccinium_macrocarpon:0.0541641200,(((Asclepias_syriaca:0.0280654800,Rhazya_stricta:0.0007896400):1.0000:0.0220713500,(Nicotiana_tabacum:0.0163613600,(Boea_hygrometrica:0.0277694700,(Mimulus_guttatus:0.0100034600,(Ajuga_reptans:0.0122686500,Salvia_miltiorrhiza:0.0058745700):1.0000:0.0059495700):1.0000:0.0074307700):1.0000:0.0124097100):1.0000:0.0023244800):1.0000:0.0046487000,(Helianthus_annuus:0.1367897000,Daucus_carota_subsp_sativus:0.0350219500):0.9623:0.0031034900):0.9623:0.0018265600):1.0000:0.0027020600):1.0000:0.0015265300,(Ricinus_communis:0.0248437600,(Carica_papaya:0.0102800500,(Batis_maritima:0.0152413900,(Arabidopsis_thaliana:0.0038339100,((Brassica_napus:0.0000000500,(Brassica_rapa_subsp_campestris:0.0000000100,(Brassica_juncea:0.0000000100,Brassica_oleracea:0.0007622700):0.9623:0.0000000600):0.9623:0.0000000100):1.0000:0.0007619900,(Raphanus_sativus:0.0007618000,Brassica_carinata:0.0015249500):0.9623:0.0000000500):1.0000:0.0007589800):1.0000:0.0133041500):1.0000:0.0085340400):1.0000:0.0104589000):1.0000:0.0026109900):1.0000:0.0020244400,(Citrullus_lanatus:0.0010741100,(Cucumis_sativus:0.0306815200,Cucurbita_pepo:0.0178017400):1.0000:0.0100911600):1.0000:0.0222652100):1.0000:0.0007364700):1.0000:0.0007767700,(Lotus_japonicus:0.0022351300,(Millettia_pinnata:0.0031247700,(Glycine_max:0.0000000600,Vigna_radiata:0.0053373500):1.0000:0.0029648400):1.0000:0.0041489500):1.0000:0.0183451600):1.0000:0.0012323800):1.0000:0.0112646200):1.0000:0.0049923200):0.9623:0.0000000800):1.0000:0.0121797300):1.0000:0.0441355700):1.0000:0.3363029100):1.0000:0.0664548600):1.0000:0.0162654600):1.0000:0.0072387400):1.0000:0.0241958900):1.0000:0.0135706400):1.0000:0.0024450000):1.0000:0.0137882600);
 
Note: this tree is unrooted. Branch lengths are the expected number of substitutions per site. Labels next to parentheses represent phylogenetic uncertainty due to model selection (see documentation)
 
 
 
---------------------------------------------------------------
*                                                             *
*                    SELECTION SUMMARY                        *
*                                                             *
---------------------------------------------------------------

::Optimized Topologies Summary::

There are 18 different topologies.

Topology Id: 1
	Rank	Weight		 RF	AvgEucl		VarEucl
AIC	  1	 65.62%		  0	9.78e-02	9.56e-03
BIC	  1	 96.23%		  0	9.78e-02	9.56e-03
Models supporting:   2
                     HKY+G GTR+G 

Topology Id: 2
	Rank	Weight		 RF	AvgEucl		VarEucl
AIC	  2	  0.00%		  4	4.49e-02	0.00e+00
BIC	  2	  0.00%		  4	4.49e-02	0.00e+00
Models supporting:   1
                     F81+G 

Topology Id: 3
	Rank	Weight		 RF	AvgEucl		VarEucl
AIC	  3	  0.00%		  8	2.61e-02	1.91e-07
BIC	  3	  0.00%		  8	2.61e-02	1.91e-07
Models supporting:   2
                     K80+G SYM+G 

Topology Id: 4
	Rank	Weight		 RF	AvgEucl		VarEucl
AIC	  4	  0.00%		  8	2.13e-01	0.00e+00
BIC	  4	  0.00%		  8	2.13e-01	0.00e+00
Models supporting:   1
                     GTR 

Topology Id: 5
	Rank	Weight		 RF	AvgEucl		VarEucl
AIC	  5	  0.00%		 10	2.87e-01	0.00e+00
BIC	  5	  0.00%		 10	2.87e-01	0.00e+00
Models supporting:   1
                     F81 

Topology Id: 6
	Rank	Weight		 RF	AvgEucl		VarEucl
AIC	  6	  0.00%		 10	2.30e-01	0.00e+00
BIC	  6	  0.00%		 10	2.30e-01	0.00e+00
Models supporting:   1
                     HKY 

Topology Id: 7
	Rank	Weight		 RF	AvgEucl		VarEucl
AIC	  7	  0.00%		 12	1.42e-01	5.91e-03
BIC	  7	  0.00%		 12	1.42e-01	5.91e-03
Models supporting:   2
                     JC+G SYM 

Topology Id: 8
	Rank	Weight		 RF	AvgEucl		VarEucl
AIC	  8	  0.00%		 12	1.80e-01	5.98e-08
BIC	  8	  0.00%		 12	1.80e-01	5.98e-08
Models supporting:   2
                     K80+I+G SYM+I+G 

Topology Id: 9
	Rank	Weight		 RF	AvgEucl		VarEucl
AIC	  9	  0.00%		 14	2.85e-01	0.00e+00
BIC	  9	  0.00%		 14	2.85e-01	0.00e+00
Models supporting:   1
                     JC 

Topology Id: 10
	Rank	Weight		 RF	AvgEucl		VarEucl
AIC	 10	  0.00%		 14	2.37e-01	0.00e+00
BIC	 10	  0.00%		 14	2.37e-01	0.00e+00
Models supporting:   1
                     K80 

Topology Id: 11
	Rank	Weight		 RF	AvgEucl		VarEucl
AIC	 11	  0.00%		 14	2.09e-01	0.00e+00
BIC	 11	  0.00%		 14	2.09e-01	0.00e+00
Models supporting:   1
                     SYM+I 

Topology Id: 12
	Rank	Weight		 RF	AvgEucl		VarEucl
AIC	 12	  0.00%		 14	1.94e-01	0.00e+00
BIC	 12	  0.00%		 14	1.94e-01	0.00e+00
Models supporting:   1
                     GTR+I 

Topology Id: 13
	Rank	Weight		 RF	AvgEucl		VarEucl
AIC	 13	  0.00%		 16	1.88e-01	0.00e+00
BIC	 13	  0.00%		 16	1.88e-01	0.00e+00
Models supporting:   1
                     JC+I+G 

Topology Id: 14
	Rank	Weight		 RF	AvgEucl		VarEucl
AIC	 14	 34.38%		 16	1.89e-01	5.36e-06
BIC	 14	  3.77%		 16	1.89e-01	5.36e-06
Models supporting:   3
                     F81+I+G HKY+I+G GTR+I+G 

Topology Id: 15
	Rank	Weight		 RF	AvgEucl		VarEucl
AIC	 15	  0.00%		 16	1.69e-01	0.00e+00
BIC	 15	  0.00%		 16	1.69e-01	0.00e+00
Models supporting:   1
                     K80+I 

Topology Id: 16
	Rank	Weight		 RF	AvgEucl		VarEucl
AIC	 16	  0.00%		 18	6.26e-01	0.00e+00
BIC	 16	  0.00%		 18	6.26e-01	0.00e+00
Models supporting:   1
                     F81+I 

Topology Id: 17
	Rank	Weight		 RF	AvgEucl		VarEucl
AIC	 17	  0.00%		 20	1.66e-01	0.00e+00
BIC	 17	  0.00%		 20	1.66e-01	0.00e+00
Models supporting:   1
                     HKY+I 

Topology Id: 18
	Rank	Weight		 RF	AvgEucl		VarEucl
AIC	 18	  0.00%		 22	2.68e-01	0.00e+00
BIC	 18	  0.00%		 22	2.68e-01	0.00e+00
Models supporting:   1
                     JC+I 

 
 
 
::Best Models::
 
	Model 		f(a) 	f(c) 	f(g) 	f(t) 	kappa 	titv 	Ra	Rb	Rc	Rd	Re	Rf	pInv 	gamma
----------------------------------------------------------------------------------------------------------------------------------------
AIC 	GTR+G		0.26	0.21	0.21	0.33	0.00	0.00	  1.224   1.998   0.461   1.143   2.562   1.000 N/A	   1.33
BIC 	GTR+G		0.26	0.21	0.21	0.33	0.00	0.00	  1.224   1.998   0.461   1.143   2.562   1.000 N/A	   1.33
