# Supplementary material for: The mitochondrial genome map of Nelumbo nucifera reveals ancient evolutionary features
Source: Sci Rep. 2016 Jul 22;6:30158. doi: 10.1038/srep30158 (PMC4957087; doi:10.1038/srep30158)
Supplement: Supplementary Data S2 [file srep30158-s3.zip › jModelTest/ccmFN.jmt1]

-------------------------- jModeltest 2.1.10 v20160303 --------------------------
(c) 2011-onwards D. Darriba, G.L. Taboada, R. Doallo and D. Posada,
(1) Department of Biochemistry, Genetics and Immunology
    University of Vigo, 36310 Vigo, Spain.
(2) Department of Electronics and Systems
    University of A Coruna, 15071 A Coruna, Spain.
e-mail: ddarriba@udc.es, dposada@uvigo.es
--------------------------------------------------------------------------------
 
Fri Apr 01 19:32:22 CST 2016
Linux 3.13.0-32-generic, arch: amd64, bits: 64, numcores: 48
 
--------------------------------------------------------------------------------
Citation: Darriba D, Taboada GL, Doallo R and Posada D. 2012.
          "jModelTest 2: more models, new heuristics and parallel computing".
          Nature Methods 9(8), 772.
--------------------------------------------------------------------------------
 
jModelTest 2.1.10 v20160303
Copyright (C) 2011 D. Darriba, G.L. Taboada, R. Doallo and D. Posada
This program comes with ABSOLUTELY NO WARRANTY
This is free software, and you are welcome to redistribute it under certain
conditions
 
Notice: This program may contain errors. Please inspect results carefully.
 
 
Arguments = -g 4 -i -f -AIC -BIC -a -S SPR -o ccmFN.jmt1 -d ccmFN.fas

Reading data file "ccmFN.fas"... OK.
  number of sequences: 67
  number of sites: 1737
 
 
---------------------------------------------------------------
*                                                             *
*        COMPUTATION OF LIKELIHOOD SCORES WITH PHYML          *
*                                                             *
---------------------------------------------------------------
 
::Settings::
 
 Phyml version = 20131022
 Phyml binary = phyml
 Phyml path = /usr/bin/
 Candidate models = 24
   number of substitution schemes = 3
   including models with equal/unequal base frequencies (+F)
   including models with/without a proportion of invariable sites (+I)
   including models with/without rate variation among sites (+G) (nCat = 4)
 Optimized free parameters (K) = substitution parameters + 131 branch lengths + topology 
 Base tree for likelihood calculations = ML tree
 Tree topology search operation = SPR
 
 
 
::Progress::
 
Model 		 Exec. Time 	 Total Time 	 -lnL
-------------------------------------------------------------------------
F81		00h:01:17:06	00h:01:18:09	   16687.9667	 (1/24)
GTR		00h:01:19:06	00h:01:20:08	   16259.6302	 (2/24)
SYM		00h:01:36:01	00h:01:37:04	   16351.2544	 (3/24)
K80		00h:01:36:07	00h:01:38:00	   16435.7241	 (4/24)
SYM+I		00h:01:43:03	00h:01:44:05	   16151.6674	 (5/24)
GTR+I		00h:01:53:03	00h:01:54:02	   16070.8593	 (6/24)
HKY+I		00h:01:54:09	00h:01:55:08	   16153.4014	 (7/24)
JC+I		00h:01:59:09	00h:02:00:08	   16563.9160	 (8/24)
K80+I		00h:02:04:08	00h:02:05:07	   16222.6210	 (9/24)
HKY		00h:02:08:01	00h:02:09:04	   16357.7528	 (10/24)
JC		00h:02:09:06	00h:02:10:08	   16763.5018	 (11/24)
F81+I		00h:02:46:02	00h:02:47:00	   16485.9443	 (12/24)
JC+G		00h:02:49:03	00h:02:49:04	   16504.7420	 (13/24)
F81+G		00h:03:10:07	00h:03:10:09	   16426.4898	 (14/24)
K80+G		00h:03:23:05	00h:03:23:07	   16162.8219	 (15/24)
HKY+G		00h:03:25:03	00h:03:25:04	   16097.0560	 (16/24)
SYM+G		00h:03:38:05	00h:03:39:02	   16092.3432	 (17/24)
GTR+G		00h:04:04:08	00h:04:05:00	   16010.3327	 (18/24)
JC+I+G		00h:04:49:07	00h:04:49:08	   16502.4661	 (19/24)
F81+I+G		00h:05:41:09	00h:05:41:09	   16424.0114	 (20/24)
K80+I+G		00h:05:54:00	00h:05:54:01	   16159.8512	 (21/24)
GTR+I+G		00h:06:17:09	00h:06:18:00	   16006.7303	 (22/24)
SYM+I+G		00h:06:37:08	00h:06:37:09	   16089.9982	 (23/24)
HKY+I+G		00h:06:50:03	00h:06:50:04	   16093.6211	 (24/24)
 
   Model = JC
   partition = 000000
   -lnL = 16763.5018
   K = 132 
 
   Model = JC+I
   partition = 000000
   -lnL = 16563.9160
   K = 133
   p-inv = 0.2520 
 
   Model = JC+G
   partition = 000000
   -lnL = 16504.7420
   K = 133
   gamma shape = 1.1270 
 
   Model = JC+I+G
   partition = 000000
   -lnL = 16502.4661
   K = 134
   p-inv = 0.1050
   gamma shape = 1.6900 
 
   Model = F81
   partition = 000000
   -lnL = 16687.9667
   K = 135
   freqA = 0.2280 
   freqC = 0.2461 
   freqG = 0.1989 
   freqT = 0.3270  
 
   Model = F81+I
   partition = 000000
   -lnL = 16485.9443
   K = 136
   freqA = 0.2263 
   freqC = 0.2510 
   freqG = 0.1969 
   freqT = 0.3259 
   p-inv = 0.2510 
 
   Model = F81+G
   partition = 000000
   -lnL = 16426.4898
   K = 136
   freqA = 0.2238 
   freqC = 0.2535 
   freqG = 0.1965 
   freqT = 0.3262 
   gamma shape = 1.1160 
 
   Model = F81+I+G
   partition = 000000
   -lnL = 16424.0114
   K = 137
   freqA = 0.2239 
   freqC = 0.2533 
   freqG = 0.1964 
   freqT = 0.3264 
   p-inv = 0.1080
   gamma shape = 1.6910 
 
   Model = K80
   partition = 010010
   -lnL = 16435.7241
   K = 133
   kappa = 2.8395 (ti/tv = 1.4197) 
 
   Model = K80+I
   partition = 010010
   -lnL = 16222.6210
   K = 134
   kappa = 2.9932 (ti/tv = 1.4966)
   p-inv = 0.2550 
 
   Model = K80+G
   partition = 010010
   -lnL = 16162.8219
   K = 134
   kappa = 3.0346 (ti/tv = 1.5173)
   gamma shape = 1.0780 
 
   Model = K80+I+G
   partition = 010010
   -lnL = 16159.8512
   K = 135
   kappa = 3.0390 (ti/tv = 1.5195)
   p-inv = 0.1190
   gamma shape = 1.7150 
 
   Model = HKY
   partition = 010010
   -lnL = 16357.7527
   K = 136
   freqA = 0.2348 
   freqC = 0.2313 
   freqG = 0.2020 
   freqT = 0.3319 
   kappa = 2.8661 (ti/tv = 1.4470) 
 
   Model = HKY+I
   partition = 010010
   -lnL = 16153.4014
   K = 137
   freqA = 0.2366 
   freqC = 0.2362 
   freqG = 0.2017 
   freqT = 0.3256 
   kappa = 2.9789 (ti/tv = 1.5077)
   p-inv = 0.2520 
 
   Model = HKY+G
   partition = 010010
   -lnL = 16097.0560
   K = 137
   freqA = 0.2350 
   freqC = 0.2372 
   freqG = 0.2029 
   freqT = 0.3250 
   kappa = 3.0091 (ti/tv = 1.5251)
   gamma shape = 1.1040 
 
   Model = HKY+I+G
   partition = 010010
   -lnL = 16093.6210
   K = 138
   freqA = 0.2353 
   freqC = 0.2369 
   freqG = 0.2026 
   freqT = 0.3252 
   kappa = 3.0152 (ti/tv = 1.5277)
   p-inv = 0.1220
   gamma shape = 1.7960 
 
   Model = SYM
   partition = 012345
   -lnL = 16351.2544
   K = 137
   R(a) [AC] =  1.6462
   R(b) [AG] =  2.3217
   R(c) [AT] =  0.5874
   R(d) [CG] =  0.9915
   R(e) [CT] =  3.4207
   R(f) [GT] =  1.0000 
 
   Model = SYM+I
   partition = 012345
   -lnL = 16151.6674
   K = 138
   R(a) [AC] =  1.5477
   R(b) [AG] =  2.3601
   R(c) [AT] =  0.5616
   R(d) [CG] =  0.9122
   R(e) [CT] =  3.4530
   R(f) [GT] =  1.0000
   p-inv = 0.2500 
 
   Model = SYM+G
   partition = 012345
   -lnL = 16092.3432
   K = 138
   R(a) [AC] =  1.6052
   R(b) [AG] =  2.4032
   R(c) [AT] =  0.5876
   R(d) [CG] =  0.9165
   R(e) [CT] =  3.6107
   R(f) [GT] =  1.0000
   gamma shape = 1.1120 
 
   Model = SYM+I+G
   partition = 012345
   -lnL = 16089.9982
   K = 139
   R(a) [AC] =  1.5936
   R(b) [AG] =  2.3887
   R(c) [AT] =  0.5801
   R(d) [CG] =  0.9133
   R(e) [CT] =  3.5998
   R(f) [GT] =  1.0000
   p-inv = 0.1160
   gamma shape = 1.7470 
 
   Model = GTR
   partition = 012345
   -lnL = 16259.6302
   K = 140
   freqA = 0.2452 
   freqC = 0.2034 
   freqG = 0.2099 
   freqT = 0.3414 
   R(a) [AC] =  1.9255
   R(b) [AG] =  2.6755
   R(c) [AT] =  0.5325
   R(d) [CG] =  1.2582
   R(e) [CT] =  3.4972
   R(f) [GT] =  1.0000 
 
   Model = GTR+I
   partition = 012345
   -lnL = 16070.8593
   K = 141
   freqA = 0.2443 
   freqC = 0.2115 
   freqG = 0.2045 
   freqT = 0.3397 
   R(a) [AC] =  1.7994
   R(b) [AG] =  2.8030
   R(c) [AT] =  0.4969
   R(d) [CG] =  1.1922
   R(e) [CT] =  3.3638
   R(f) [GT] =  1.0000
   p-inv = 0.2390 
 
   Model = GTR+G
   partition = 012345
   -lnL = 16010.3327
   K = 141
   freqA = 0.2421 
   freqC = 0.2047 
   freqG = 0.2077 
   freqT = 0.3455 
   R(a) [AC] =  2.0604
   R(b) [AG] =  2.9906
   R(c) [AT] =  0.5170
   R(d) [CG] =  1.3153
   R(e) [CT] =  3.7468
   R(f) [GT] =  1.0000
   gamma shape = 1.1490 
 
   Model = GTR+I+G
   partition = 012345
   -lnL = 16006.7303
   K = 142
   freqA = 0.2425 
   freqC = 0.2049 
   freqG = 0.2070 
   freqT = 0.3456 
   R(a) [AC] =  2.0387
   R(b) [AG] =  2.9827
   R(c) [AT] =  0.5103
   R(d) [CG] =  1.3115
   R(e) [CT] =  3.7198
   R(f) [GT] =  1.0000
   p-inv = 0.1130
   gamma shape = 1.8200 
 
  Best-fit models should be reoptimized for comparison with unconstrained likelihood
 
Computation of likelihood scores completed. It took 00h:06:50:04.
 


---------------------------------------------------------------
*                                                             *
*             AKAIKE INFORMATION CRITERION (AIC)              *
*                                                             *
---------------------------------------------------------------
 
 Model selected: 
   Model = GTR+I+G
   partition = 012345
   -lnL = 16006.7303
   K = 142
   freqA = 0.2425 
   freqC = 0.2049 
   freqG = 0.2070 
   freqT = 0.3456 
   R(a) [AC] =  2.0387
   R(b) [AG] =  2.9827
   R(c) [AT] =  0.5103
   R(d) [CG] =  1.3115
   R(e) [CT] =  3.7198
   R(f) [GT] =  1.0000
   p-inv = 0.1130
   gamma shape = 1.8200 
 
Tree for the best AIC model = (Anomodon_rugelii:0.00615001,(Hypnum_imponens:0.00184262,Climacium_americanum:0.00988088):0.00000003,(Ptychomnion_cygnisetum:0.04665957,((Orthotrichum_stellatum:0.00185942,Ulota_hutchinsiae:0.00248867):0.01220639,(Bartramia_pomiformis:0.01655701,((Funaria_hygrometrica:0.00478175,Physcomitrella_patens:0.00610089):0.01310271,(Buxbaumia_aphylla:0.10984435,((Tetraphis_pellucida:0.04454224,Atrichum_angustatum:0.04889309):0.00535937,(Sphagnum_palustre:0.10229684,(Pleurozia_purpurea:0.20959656,(Cycas_taitungensis:0.02997375,(Amborella_trichopoda:0.01873009,((Liriodendron_tulipifera:0.00650131,Nelumbo_nucifera:0.00429969):0.00211397,((Butomus_umbellatus:0.08661812,(Spirodela_polyrhiza:0.01712252,(Phoenix_dactylifera:0.00914174,((Aegilops_speltoides:0.00000001,(Triticum_aestivum:0.00000001,Triticum_timopheevii:0.00000001):0.00000001):0.01118518,((Oryza_sativa_Japonica_Group:0.00114331,(Oryza_sativa_Indica_Group:0.00000001,Oryza_rufipogon:0.00000003):0.00000001):0.00345622,(Sorghum_bicolor:0.00171483,((Zea_luxurians:0.00057583,Zea_perennis:0.00000001):0.00115465,(Tripsacum_dactyloides:0.00000002,(Zea_mays_subsp_mays:0.00000001,Zea_mays_subsp_parviglumis:0.00000001):0.00057530):0.00000003):0.00056877):0.00464863):0.00043979):0.01772676):0.01077729):0.00315198):0.01373252,(Vitis_vinifera:0.02122873,((Vaccinium_macrocarpon:0.01985074,(((Boea_hygrometrica:0.01210390,(Mimulus_guttatus:0.00788941,(Ajuga_reptans:0.00746139,Salvia_miltiorrhiza:0.00342344):0.00777576):0.00431129):0.00802375,(Nicotiana_tabacum:0.00635754,(Asclepias_syriaca:0.01845437,Rhazya_stricta:0.00345363):0.00945478):0.00107570):0.00532075,(Helianthus_annuus:0.02505715,Daucus_carota_subsp_sativus:0.00949344):0.00033665):0.00125500):0.00282312,((Lotus_japonicus:0.00171763,(Millettia_pinnata:0.00286159,(Glycine_max:0.00113728,(Vigna_radiata:0.00000002,Vigna_angularis:0.00227892):0.00000002):0.00229238):0.00112924):0.02415054,((((Silene_latifolia:0.00057001,Silene_vulgaris:0.00173232):0.01738420,(Beta_vulgaris_subsp_maritima:0.00000001,(Beta_vulgaris_subsp_vulgaris:0.00000002,Beta_macrocarpa:0.00000001):0.00000001):0.00568932):0.02667099,(Citrullus_lanatus:0.00056330,(Cucumis_sativus:0.02527715,Cucurbita_pepo:0.02066616):0.00223467):0.01307039):0.00352745,(Malus_x_domestica:0.01675793,(Ricinus_communis:0.00863529,(Carica_papaya:0.01571550,(Batis_maritima:0.01759039,((Brassica_carinata:0.00000001,Raphanus_sativus:0.00000001):0.00057598,((Brassica_juncea:0.00000001,Brassica_napus:0.00000001):0.00000001,(Brassica_oleracea:0.00000001,Brassica_rapa_subsp_campestris:0.00000001):0.00000001):0.00057390):0.01780903):0.00713950):0.00855216):0.00178727):0.00148346):0.00000002):0.00111884):0.00045933):0.00587615):0.00227604):0.00862714):0.08613179):0.59273268):0.04621713):0.02297751):0.01177923):0.02908406):0.01172662):0.01663094):0.01469237):0.00589623);
 
 
* AIC MODEL SELECTION : Selection uncertainty
 
Model             -lnL    K      AIC       delta       weight   cumWeight
------------------------------------------------------------------------- 
GTR+I+G     16006.73026   142  32297.460520   0.000000    0.931017   0.931017 
GTR+G       16010.33268   141  32302.665360   5.204840    0.068983   1.000000 
GTR+I       16070.85927   141  32423.718540  126.258020   3.57e-028   1.000000 
SYM+I+G     16089.99824   139  32457.996480  160.535960   1.29e-035   1.000000 
SYM+G       16092.34321   138  32460.686420  163.225900   3.35e-036   1.000000 
HKY+I+G     16093.62105   138  32463.242100  165.781580   9.33e-037   1.000000 
HKY+G       16097.05603   137  32468.112060  170.651540   8.17e-038   1.000000 
SYM+I       16151.66739   138  32579.334780  281.874260   5.76e-062   1.000000 
HKY+I       16153.40136   137  32580.802720  283.342200   2.77e-062   1.000000 
K80+I+G     16159.85115   135  32589.702300  292.241780   3.23e-064   1.000000 
K80+G       16162.82189   134  32593.643780  296.183260   4.50e-065   1.000000 
K80+I       16222.62095   134  32713.241900  415.781380   4.82e-091   1.000000 
GTR         16259.63024   140  32799.260480  501.799960   1.01e-109   1.000000 
SYM         16351.25442   137  32976.508840  679.048320   3.28e-148   1.000000 
HKY         16357.75275   136  32987.505500  690.044980   1.34e-150   1.000000 
F81+I+G     16424.01141   137  33122.022820  824.562300   8.27e-180   1.000000 
F81+G       16426.48975   136  33124.979500  827.518980   1.89e-180   1.000000 
K80         16435.72410   133  33137.448200  839.987680   3.70e-183   1.000000 
F81+I       16485.94431   136  33243.888620  946.428100   2.85e-206   1.000000 
JC+I+G      16502.46609   134  33272.932180  975.471660   1.41e-212   1.000000 
JC+G        16504.74204   133  33275.484080  978.023560   3.93e-213   1.000000 
JC+I        16563.91602   133  33393.832040  1096.371520   0.00e+000   1.000000 
F81         16687.96666   135  33645.933320  1348.472800   0.00e+000   1.000000 
JC          16763.50179   132  33791.003580  1493.543060   0.00e+000   1.000000
-------------------------------------------------------------------------
-lnL:	negative log likelihod
 K:	number of estimated parameters
 AIC:	Akaike Information Criterion
 delta:	AIC difference
 weight:	AIC weight
 cumWeight:	cumulative AIC weight
 
 
* AIC MODEL SELECTION : Confidence interval
 
There are 24 models in the 100% confidence interval: [ GTR+I+G GTR+G GTR+I SYM+I+G SYM+G HKY+I+G HKY+G SYM+I HKY+I K80+I+G K80+G K80+I GTR SYM HKY F81+I+G F81+G K80 F81+I JC+I+G JC+G JC+I F81 JC ] 
 
 
* AIC MODEL SELECTION : Best Model's command line
 
phyml  -i /tmp/jmodeltest82632133774172240.phy -d nt -n 1 -b 0 --run_id GTR+I+G -m 012345 -f m -v e -c 4 -a e --no_memory_check -o tlr -s SPR
 
 
 
---------------------------------------------------------------
*                                                             *
*                    MODEL AVERAGED PHYLOGENY                 *
*                                                             *
---------------------------------------------------------------
 
Selection criterion: . . . . AIC
Confidence interval: . . . . 1.00
Consensus type:. . . . . . . 50% majority rule
 
 
Using 24 models in the 1.00 confidence interval = GTR+I+G GTR+G GTR+I SYM+I+G SYM+G HKY+I+G HKY+G SYM+I HKY+I K80+I+G K80+G K80+I GTR SYM HKY F81+I+G F81+G K80 F81+I JC+I+G JC+G JC+I F81 JC  
 
Species in order:
 
    1. Anomodon_rugelii
    2. Hypnum_imponens
    3. Climacium_americanum
    4. Ptychomnion_cygnisetum
    5. Orthotrichum_stellatum
    6. Ulota_hutchinsiae
    7. Bartramia_pomiformis
    8. Funaria_hygrometrica
    9. Physcomitrella_patens
    10. Buxbaumia_aphylla
    11. Tetraphis_pellucida
    12. Atrichum_angustatum
    13. Sphagnum_palustre
    14. Pleurozia_purpurea
    15. Cycas_taitungensis
    16. Amborella_trichopoda
    17. Liriodendron_tulipifera
    18. Nelumbo_nucifera
    19. Butomus_umbellatus
    20. Spirodela_polyrhiza
    21. Phoenix_dactylifera
    22. Aegilops_speltoides
    23. Triticum_aestivum
    24. Triticum_timopheevii
    25. Oryza_sativa_Japonica_Group
    26. Oryza_sativa_Indica_Group
    27. Oryza_rufipogon
    28. Sorghum_bicolor
    29. Zea_luxurians
    30. Zea_perennis
    31. Tripsacum_dactyloides
    32. Zea_mays_subsp_mays
    33. Zea_mays_subsp_parviglumis
    34. Vitis_vinifera
    35. Vaccinium_macrocarpon
    36. Boea_hygrometrica
    37. Mimulus_guttatus
    38. Ajuga_reptans
    39. Salvia_miltiorrhiza
    40. Nicotiana_tabacum
    41. Asclepias_syriaca
    42. Rhazya_stricta
    43. Helianthus_annuus
    44. Daucus_carota_subsp_sativus
    45. Lotus_japonicus
    46. Millettia_pinnata
    47. Glycine_max
    48. Vigna_radiata
    49. Vigna_angularis
    50. Silene_latifolia
    51. Silene_vulgaris
    52. Beta_vulgaris_subsp_maritima
    53. Beta_vulgaris_subsp_vulgaris
    54. Beta_macrocarpa
    55. Citrullus_lanatus
    56. Cucumis_sativus
    57. Cucurbita_pepo
    58. Malus_x_domestica
    59. Ricinus_communis
    60. Carica_papaya
    61. Batis_maritima
    62. Brassica_carinata
    63. Raphanus_sativus
    64. Brassica_juncea
    65. Brassica_napus
    66. Brassica_oleracea
    67. Brassica_rapa_subsp_campestris
 
Bipartitions included in the consensus tree
 
    1234567891111111111222222222233333333334444444444555555555566666666
             0123456789012345678901234567890123456789012345678901234567
    ******************************************************************* ( 1.0 )
    -**---------------------------------------------------------------- ( 0.93102 )
    ---**************************************************************** ( 1.0 )
    ----*************************************************************** ( 1.0 )
    ----**------------------------------------------------------------- ( 1.0 )
    ------************************************************************* ( 1.0 )
    -------************************************************************ ( 1.0 )
    -------**---------------------------------------------------------- ( 1.0 )
    ---------********************************************************** ( 1.0 )
    ----------********************************************************* ( 1.0 )
    ----------**------------------------------------------------------- ( 1.0 )
    ------------******************************************************* ( 1.0 )
    -------------****************************************************** ( 1.0 )
    --------------***************************************************** ( 1.0 )
    ---------------**************************************************** ( 1.0 )
    ----------------*************************************************** ( 1.0 )
    ----------------**------------------------------------------------- ( 1.0 )
    ------------------************************************************* ( 1.0 )
    ------------------***************---------------------------------- ( 1.0 )
    -------------------**************---------------------------------- ( 1.0 )
    --------------------*************---------------------------------- ( 1.0 )
    ---------------------************---------------------------------- ( 1.0 )
    ---------------------***------------------------------------------- ( 1.0 )
    ----------------------**------------------------------------------- ( 1.0 )
    ------------------------*********---------------------------------- ( 1.0 )
    ------------------------***---------------------------------------- ( 1.0 )
    -------------------------**---------------------------------------- ( 0.93102 )
    ---------------------------******---------------------------------- ( 1.0 )
    ----------------------------*****---------------------------------- ( 1.0 )
    ----------------------------**------------------------------------- ( 1.0 )
    ------------------------------***---------------------------------- ( 1.0 )
    -------------------------------**---------------------------------- ( 1.0 )
    ---------------------------------********************************** ( 1.0 )
    ----------------------------------********************************* ( 1.0 )
    ----------------------------------**********----------------------- ( 1.0 )
    -----------------------------------*********----------------------- ( 1.0 )
    -----------------------------------*******------------------------- ( 1.0 )
    -----------------------------------****---------------------------- ( 1.0 )
    ------------------------------------***---------------------------- ( 1.0 )
    -------------------------------------**---------------------------- ( 1.0 )
    ---------------------------------------***------------------------- ( 1.0 )
    ----------------------------------------**------------------------- ( 1.0 )
    ------------------------------------------**----------------------- ( 1.0 )
    --------------------------------------------*********************** ( 1.0 )
    --------------------------------------------*****------------------ ( 1.0 )
    ---------------------------------------------****------------------ ( 1.0 )
    ----------------------------------------------***------------------ ( 1.0 )
    -----------------------------------------------**------------------ ( 1.0 )
    -------------------------------------------------****************** ( 0.93102 )
    -------------------------------------------------********---------- ( 1.0 )
    -------------------------------------------------*****------------- ( 1.0 )
    -------------------------------------------------**---------------- ( 1.0 )
    ---------------------------------------------------***------------- ( 1.0 )
    ----------------------------------------------------**------------- ( 0.93102 )
    ------------------------------------------------------***---------- ( 1.0 )
    -------------------------------------------------------**---------- ( 1.0 )
    ---------------------------------------------------------********** ( 1.0 )
    ----------------------------------------------------------********* ( 1.0 )
    -----------------------------------------------------------******** ( 1.0 )
    ------------------------------------------------------------******* ( 1.0 )
    -------------------------------------------------------------****** ( 1.0 )
    -------------------------------------------------------------**---- ( 1.0 )
    ---------------------------------------------------------------**** ( 1.0 )
    ---------------------------------------------------------------**-- ( 1.0 )
    -----------------------------------------------------------------** ( 0.93102 )

 
    +--67 Climacium_americanum
+-131
|   +--66 Hypnum_imponens
|
|           +--65 Ulota_hutchinsiae
|       +-128
|       |   +--64 Orthotrichum_stellatum
|   +-129
|   |   |           +--63 Physcomitrella_patens
|   |   |       +-125
|   |   |       |   +--62 Funaria_hygrometrica
|   |   |   +-126
|   |   |   |   |                                                     +--61 Nelumbo_nucifera
|   |   |   |   |                                                 +-117
|   |   |   |   |                                                 |   +--60 Liriodendron_tulipifera
|   |   |   |   |                                             +-118
|   |   |   |   |                                             |   |                               +--59 Rhazya_stricta
|   |   |   |   |                                             |   |                           +-109
|   |   |   |   |                                             |   |                           |   +--58 Asclepias_syriaca
|   |   |   |   |                                             |   |                       +-110
|   |   |   |   |                                             |   |                       |   +--57 Nicotiana_tabacum
|   |   |   |   |                                             |   |                   +-111
|   |   |   |   |                                             |   |                   |   |           +--56 Salvia_miltiorrhiza
|   |   |   |   |                                             |   |                   |   |       +-106
|   |   |   |   |                                             |   |                   |   |       |   +--55 Ajuga_reptans
|   |   |   |   |                                             |   |                   |   |   +-107
|   |   |   |   |                                             |   |                   |   |   |   +--54 Mimulus_guttatus
|   |   |   |   |                                             |   |                   |   +-108
|   |   |   |   |                                             |   |                   |       +--53 Boea_hygrometrica
|   |   |   |   |                                             |   |               +-112
|   |   |   |   |                                             |   |               |   |   +--52 Daucus_carota_subsp_sativus
|   |   |   |   |                                             |   |               |   +-105
|   |   |   |   |                                             |   |               |       +--51 Helianthus_annuus
|   |   |   |   |                                             |   |           +-113
|   |   |   |   |                                             |   |           |   +--50 Vaccinium_macrocarpon
|   |   |   |   |                                             |   |       +-114
|   |   |   |   |                                             |   |       |   |                               +--49 Raphanus_sativus
|   |   |   |   |                                             |   |       |   |                           +--97
|   |   |   |   |                                             |   |       |   |                           |   +--48 Brassica_carinata
|   |   |   |   |                                             |   |       |   |                       +--98
|   |   |   |   |                                             |   |       |   |                       |   |       +--47 Brassica_rapa_subsp_campestris
|   |   |   |   |                                             |   |       |   |                       |   |   +--95
|   |   |   |   |                                             |   |       |   |                       |   |   |   +--46 Brassica_oleracea
|   |   |   |   |                                             |   |       |   |                       |   +--96
|   |   |   |   |                                             |   |       |   |                       |       |   +--45 Brassica_napus
|   |   |   |   |                                             |   |       |   |                       |       +--94
|   |   |   |   |                                             |   |       |   |                       |           +--44 Brassica_juncea
|   |   |   |   |                                             |   |       |   |                   +--99
|   |   |   |   |                                             |   |       |   |                   |   +--43 Batis_maritima
|   |   |   |   |                                             |   |       |   |               +-100
|   |   |   |   |                                             |   |       |   |               |   +--42 Carica_papaya
|   |   |   |   |                                             |   |       |   |           +-101
|   |   |   |   |                                             |   |       |   |           |   +--41 Ricinus_communis
|   |   |   |   |                                             |   |       |   |       +-102
|   |   |   |   |                                             |   |       |   |       |   +--40 Malus_x_domestica
|   |   |   |   |                                             |   |       |   |   +-103
|   |   |   |   |                                             |   |       |   |   |   |           +--39 Cucurbita_pepo
|   |   |   |   |                                             |   |       |   |   |   |       +--91
|   |   |   |   |                                             |   |       |   |   |   |       |   +--38 Cucumis_sativus
|   |   |   |   |                                             |   |       |   |   |   |   +--92
|   |   |   |   |                                             |   |       |   |   |   |   |   +--37 Citrullus_lanatus
|   |   |   |   |                                             |   |       |   |   |   +--93
|   |   |   |   |                                             |   |       |   |   |       |           +--36 Beta_macrocarpa
|   |   |   |   |                                             |   |       |   |   |       |       +--88
|   |   |   |   |                                             |   |       |   |   |       |       |   +--35 Beta_vulgaris_subsp_vulgaris
|   |   |   |   |                                             |   |       |   |   |       |   +--89
|   |   |   |   |                                             |   |       |   |   |       |   |   +--34 Beta_vulgaris_subsp_maritima
|   |   |   |   |                                             |   |       |   |   |       +--90
|   |   |   |   |                                             |   |       |   |   |           |   +--33 Silene_vulgaris
|   |   |   |   |                                             |   |       |   |   |           +--87
|   |   |   |   |                                             |   |       |   |   |               +--32 Silene_latifolia
|   |   |   |   |                                             |   |       |   +-104
|   |   |   |   |                                             |   |       |       |               +--31 Vigna_angularis
|   |   |   |   |                                             |   |       |       |           +--83
|   |   |   |   |                                             |   |       |       |           |   +--30 Vigna_radiata
|   |   |   |   |                                             |   |       |       |       +--84
|   |   |   |   |                                             |   |       |       |       |   +--29 Glycine_max
|   |   |   |   |                                             |   |       |       |   +--85
|   |   |   |   |                                             |   |       |       |   |   +--28 Millettia_pinnata
|   |   |   |   |                                             |   |       |       +--86
|   |   |   |   |                                             |   |       |           +--27 Lotus_japonicus
|   |   |   |   |                                             |   |   +-115
|   |   |   |   |                                             |   |   |   +--26 Vitis_vinifera
|   |   |   |   |                                             |   +-116
|   |   |   |   |                                             |       |                       +--25 Triticum_timopheevii
|   |   |   |   |                                             |       |                   +--77
|   |   |   |   |                                             |       |                   |   +--24 Triticum_aestivum
|   |   |   |   |                                             |       |               +--78
|   |   |   |   |                                             |       |               |   +--23 Aegilops_speltoides
|   |   |   |   |                                             |       |           +--79
|   |   |   |   |                                             |       |           |   |               +--22 Zea_perennis
|   |   |   |   |                                             |       |           |   |           +--73
|   |   |   |   |                                             |       |           |   |           |   +--21 Zea_luxurians
|   |   |   |   |                                             |       |           |   |       +--74
|   |   |   |   |                                             |       |           |   |       |   |       +--20 Zea_mays_subsp_parviglumis
|   |   |   |   |                                             |       |           |   |       |   |   +--71
|   |   |   |   |                                             |       |           |   |       |   |   |   +--19 Zea_mays_subsp_mays
|   |   |   |   |                                             |       |           |   |       |   +--72
|   |   |   |   |                                             |       |           |   |       |       +--18 Tripsacum_dactyloides
|   |   |   |   |                                             |       |           |   |   +--75
|   |   |   |   |                                             |       |           |   |   |   +--17 Sorghum_bicolor
|   |   |   |   |                                             |       |           |   +--76
|   |   |   |   |                                             |       |           |       |       +--16 Oryza_rufipogon
|   |   |   |   |                                             |       |           |       |   +--69
|   |   |   |   |                                             |       |           |       |   |   +--15 Oryza_sativa_Indica_Group
|   |   |   |   |                                             |       |           |       +--70
|   |   |   |   |                                             |       |           |           +--14 Oryza_sativa_Japonica_Group
|   |   |   |   |                                             |       |       +--80
|   |   |   |   |                                             |       |       |   +--13 Phoenix_dactylifera
|   |   |   |   |                                             |       |   +--81
|   |   |   |   |                                             |       |   |   +--12 Spirodela_polyrhiza
|   |   |   |   |                                             |       +--82
|   |   |   |   |                                             |           +--11 Butomus_umbellatus
|   |   |   |   |                                         +-119
|   |   |   |   |                                         |   +--10 Amborella_trichopoda
|   |   |   |   |               +-----------------------120
|   |   |   |   |               |                         +---9 Cycas_taitungensis
|   |   |   |   |           +-121
|   |   |   |   |           |   +--------8 Pleurozia_purpurea
|   |   |   |   |       +-122
|   |   |   |   |       |   +---7 Sphagnum_palustre
|   |   |   |   |   +-123
|   |   |   |   |   |   |   +---6 Atrichum_angustatum
|   |   |   |   |   |   +--68
|   |   |   |   |   |       +---5 Tetraphis_pellucida
|   |   |   |   +-124
|   |   |   |       +---4 Buxbaumia_aphylla
|   |   +-127
|   |       +---3 Bartramia_pomiformis
+-130
|   +---2 Ptychomnion_cygnisetum
|
+---1 Anomodon_rugelii

 
(Anomodon_rugelii:0.0061500100,(Ptychomnion_cygnisetum:0.0466595700,((Bartramia_pomiformis:0.0165570100,((Buxbaumia_aphylla:0.1098443500,((Tetraphis_pellucida:0.0445422400,Atrichum_angustatum:0.0488930900):1.0000:0.0053593700,(Sphagnum_palustre:0.1022968400,(Pleurozia_purpurea:0.2095965600,(Cycas_taitungensis:0.0299737500,(Amborella_trichopoda:0.0187300900,(((Butomus_umbellatus:0.0866181200,(Spirodela_polyrhiza:0.0171225200,(Phoenix_dactylifera:0.0091417400,(((Oryza_sativa_Japonica_Group:0.0011433100,(Oryza_sativa_Indica_Group:0.0000000100,Oryza_rufipogon:0.0000000300):0.9310:0.0000000100):1.0000:0.0034562200,(Sorghum_bicolor:0.0017148300,((Tripsacum_dactyloides:0.0000000200,(Zea_mays_subsp_mays:0.0000000100,Zea_mays_subsp_parviglumis:0.0000000100):1.0000:0.0005753000):1.0000:0.0000000300,(Zea_luxurians:0.0005758300,Zea_perennis:0.0000000100):1.0000:0.0011546500):1.0000:0.0005687700):1.0000:0.0046486300):1.0000:0.0004397900,(Aegilops_speltoides:0.0000000100,(Triticum_aestivum:0.0000000100,Triticum_timopheevii:0.0000000100):1.0000:0.0000000100):1.0000:0.0111851800):1.0000:0.0177267600):1.0000:0.0107772900):1.0000:0.0031519800):1.0000:0.0137325200,(Vitis_vinifera:0.0212287300,(((Lotus_japonicus:0.0017176300,(Millettia_pinnata:0.0028615900,(Glycine_max:0.0011372800,(Vigna_radiata:0.0000000200,Vigna_angularis:0.0022789200):1.0000:0.0000000200):1.0000:0.0022923800):1.0000:0.0011292400):1.0000:0.0241505400,((((Silene_latifolia:0.0005700100,Silene_vulgaris:0.0017323200):1.0000:0.0173842000,(Beta_vulgaris_subsp_maritima:0.0000000100,(Beta_vulgaris_subsp_vulgaris:0.0000000200,Beta_macrocarpa:0.0000000100):0.9310:0.0000000100):1.0000:0.0056893200):1.0000:0.0266709900,(Citrullus_lanatus:0.0005633000,(Cucumis_sativus:0.0252771500,Cucurbita_pepo:0.0206661600):1.0000:0.0022346700):1.0000:0.0130703900):1.0000:0.0035274500,(Malus_x_domestica:0.0167579300,(Ricinus_communis:0.0086352900,(Carica_papaya:0.0157155000,(Batis_maritima:0.0175903900,(((Brassica_juncea:0.0000000100,Brassica_napus:0.0000000100):1.0000:0.0000000100,(Brassica_oleracea:0.0000000100,Brassica_rapa_subsp_campestris:0.0000000100):0.9310:0.0000000100):1.0000:0.0005739000,(Brassica_carinata:0.0000000100,Raphanus_sativus:0.0000000100):1.0000:0.0005759800):1.0000:0.0178090300):1.0000:0.0071395000):1.0000:0.0085521600):1.0000:0.0017872700):1.0000:0.0014834600):0.9310:0.0000000200):1.0000:0.0011188400,(Vaccinium_macrocarpon:0.0198507400,((Helianthus_annuus:0.0250571500,Daucus_carota_subsp_sativus:0.0094934400):1.0000:0.0003366500,((Boea_hygrometrica:0.0121039000,(Mimulus_guttatus:0.0078894100,(Ajuga_reptans:0.0074613900,Salvia_miltiorrhiza:0.0034234400):1.0000:0.0077757600):1.0000:0.0043112900):1.0000:0.0080237500,(Nicotiana_tabacum:0.0063575400,(Asclepias_syriaca:0.0184543700,Rhazya_stricta:0.0034536300):1.0000:0.0094547800):1.0000:0.0010757000):1.0000:0.0053207500):1.0000:0.0012550000):1.0000:0.0028231200):1.0000:0.0004593300):1.0000:0.0058761500):1.0000:0.0022760400,(Liriodendron_tulipifera:0.0065013100,Nelumbo_nucifera:0.0042996900):1.0000:0.0021139700):1.0000:0.0086271400):1.0000:0.0861317900):1.0000:0.5927326800):1.0000:0.0462171300):1.0000:0.0229775100):1.0000:0.0117792300):1.0000:0.0290840600,(Funaria_hygrometrica:0.0047817500,Physcomitrella_patens:0.0061008900):1.0000:0.0131027100):1.0000:0.0117266200):1.0000:0.0166309400,(Orthotrichum_stellatum:0.0018594200,Ulota_hutchinsiae:0.0024886700):1.0000:0.0122063900):1.0000:0.0146923700):1.0000:0.0058962300,(Hypnum_imponens:0.0018426200,Climacium_americanum:0.0098808800):0.9310:0.0000000300);
 
Note: this tree is unrooted. Branch lengths are the expected number of substitutions per site. Labels next to parentheses represent phylogenetic uncertainty due to model selection (see documentation)


---------------------------------------------------------------
*                                                             *
*             BAYESIAN INFORMATION CRITERION (BIC)            *
*                                                             *
---------------------------------------------------------------
 
 Sample size: 1737.0
 
 Model selected: 
   Model = GTR+G
   partition = 012345
   -lnL = 16010.3327
   K = 141
   freqA = 0.2421 
   freqC = 0.2047 
   freqG = 0.2077 
   freqT = 0.3455 
   R(a) [AC] =  2.0604
   R(b) [AG] =  2.9906
   R(c) [AT] =  0.5170
   R(d) [CG] =  1.3153
   R(e) [CT] =  3.7468
   R(f) [GT] =  1.0000
   gamma shape = 1.1490 
 
Tree for the best BIC model = (Hypnum_imponens:0.00183197,(Anomodon_rugelii:0.00611484,Climacium_americanum:0.00982417):0.00000004,(Ptychomnion_cygnisetum:0.04642959,((Orthotrichum_stellatum:0.00185006,Ulota_hutchinsiae:0.00247389):0.01213912,(Bartramia_pomiformis:0.01648395,((Funaria_hygrometrica:0.00475729,Physcomitrella_patens:0.00606847):0.01304144,(Buxbaumia_aphylla:0.10947301,((Tetraphis_pellucida:0.04436830,Atrichum_angustatum:0.04870241):0.00525019,(Sphagnum_palustre:0.10197114,(Pleurozia_purpurea:0.20763741,(Cycas_taitungensis:0.03158662,(Amborella_trichopoda:0.01867886,((Liriodendron_tulipifera:0.00647589,Nelumbo_nucifera:0.00427963):0.00209595,((Butomus_umbellatus:0.08640278,(Spirodela_polyrhiza:0.01705267,(Phoenix_dactylifera:0.00910336,((Aegilops_speltoides:0.00000001,(Triticum_aestivum:0.00000001,Triticum_timopheevii:0.00000001):0.00000001):0.01113825,((Oryza_rufipogon:0.00000002,(Oryza_sativa_Japonica_Group:0.00113818,Oryza_sativa_Indica_Group:0.00000005):0.00000002):0.00344111,(Sorghum_bicolor:0.00170696,((Zea_luxurians:0.00057321,Zea_perennis:0.00000001):0.00114946,(Tripsacum_dactyloides:0.00000004,(Zea_mays_subsp_mays:0.00000001,Zea_mays_subsp_parviglumis:0.00000001):0.00057271):0.00000004):0.00056706):0.00462794):0.00044066):0.01766345):0.01073601):0.00312431):0.01369307,(Vitis_vinifera:0.02114447,(((Malus_x_domestica:0.01670762,(Ricinus_communis:0.00861236,(Carica_papaya:0.01567031,(Batis_maritima:0.01752564,((Brassica_carinata:0.00000001,Raphanus_sativus:0.00000001):0.00057366,(Brassica_rapa_subsp_campestris:0.00000001,(Brassica_oleracea:0.00000001,(Brassica_juncea:0.00000001,Brassica_napus:0.00000001):0.00000001):0.00000001):0.00057192):0.01775711):0.00709338):0.00852318):0.00177812):0.00146790,((Lotus_japonicus:0.00171066,(Millettia_pinnata:0.00284958,(Glycine_max:0.00113246,(Vigna_radiata:0.00000004,Vigna_angularis:0.00226920):0.00000004):0.00228282):0.00112421):0.02406375,(((Silene_latifolia:0.00056931,Silene_vulgaris:0.00172415):0.01732664,(Beta_macrocarpa:0.00000001,(Beta_vulgaris_subsp_maritima:0.00000001,Beta_vulgaris_subsp_vulgaris:0.00000001):0.00000001):0.00566726):0.02659935,(Citrullus_lanatus:0.00056059,(Cucumis_sativus:0.02519211,Cucurbita_pepo:0.02059450):0.00222907):0.01303634):0.00350248):0.00000005):0.00111394,(Vaccinium_macrocarpon:0.01977672,(((Boea_hygrometrica:0.01205674,(Mimulus_guttatus:0.00785838,(Ajuga_reptans:0.00743338,Salvia_miltiorrhiza:0.00340954):0.00774603):0.00429477):0.00799387,(Nicotiana_tabacum:0.00633503,(Asclepias_syriaca:0.01839812,Rhazya_stricta:0.00344163):0.00942168):0.00106763):0.00529986,(Helianthus_annuus:0.02498162,Daucus_carota_subsp_sativus:0.00946756):0.00032371):0.00125465):0.00280806):0.00045056):0.00586285):0.00226773):0.00858554):0.08431327):0.58960901):0.04783823):0.02303932):0.01180800):0.02893557):0.01167841):0.01655817):0.01461705):0.00586426);
 
 
* BIC MODEL SELECTION : Selection uncertainty
 
Model             -lnL    K      BIC       delta       weight   cumWeight
------------------------------------------------------------------------- 
GTR+G       16010.33268   141  33072.513342   0.000000    0.531841   0.531841 
GTR+I+G     16006.73026   142  33072.768417   0.255075    0.468159   1.000000 
GTR+I       16070.85927   141  33193.566522  121.053180   2.75e-027   1.000000 
SYM+G       16092.34321   138  33214.154658  141.641316   9.31e-032   1.000000 
HKY+G       16097.05603   137  33216.120383  143.607041   3.48e-032   1.000000 
HKY+I+G     16093.62105   138  33216.710338  144.196996   2.59e-032   1.000000 
SYM+I+G     16089.99824   139  33216.924633  144.411290   2.33e-032   1.000000 
K80+G       16162.82189   134  33325.272359  252.759017   6.92e-056   1.000000 
K80+I+G     16159.85115   135  33326.790793  254.277451   3.24e-056   1.000000 
HKY+I       16153.40136   137  33328.811043  256.297701   1.18e-056   1.000000 
SYM+I       16151.66739   138  33332.803018  260.289676   1.60e-057   1.000000 
K80+I       16222.62095   134  33444.870479  372.357137   7.40e-082   1.000000 
GTR         16259.63024   140  33563.648547  491.135205   1.19e-107   1.000000 
SYM         16351.25442   137  33724.517163  652.003821   1.40e-142   1.000000 
HKY         16357.75275   136  33730.053908  657.540566   8.76e-144   1.000000 
K80         16435.72410   133  33863.616864  791.103522   8.71e-173   1.000000 
F81+G       16426.48975   136  33867.527908  795.014566   1.23e-173   1.000000 
F81+I+G     16424.01141   137  33870.031143  797.517801   3.52e-174   1.000000 
F81+I       16485.94431   136  33986.437028  913.923686   1.86e-199   1.000000 
JC+G        16504.74204   133  34001.652744  929.139402   9.24e-203   1.000000 
JC+I+G      16502.46609   134  34004.560759  932.047417   2.16e-203   1.000000 
JC+I        16563.91602   133  34120.000704  1047.487362   0.00e+000   1.000000 
F81         16687.96666   135  34383.021813  1310.508471   0.00e+000   1.000000 
JC          16763.50179   132  34511.712329  1439.198987   0.00e+000   1.000000
-------------------------------------------------------------------------
-lnL:	negative log likelihod
K:	number of estimated parameters
BIC:	Bayesian Information Criterion
delta:	BIC difference
weight:	BIC weight
cumWeight:	cumulative BIC weight
 
 
* BIC MODEL SELECTION : Confidence interval
 
There are 24 models in the 100% confidence interval: [ GTR+G GTR+I+G GTR+I SYM+G HKY+G HKY+I+G SYM+I+G K80+G K80+I+G HKY+I SYM+I K80+I GTR SYM HKY K80 F81+G F81+I+G F81+I JC+G JC+I+G JC+I F81 JC ] 
 
 
* BIC MODEL SELECTION : Best Model's command line
 
phyml  -i /tmp/jmodeltest82632133774172240.phy -d nt -n 1 -b 0 --run_id GTR+G -m 012345 -f m -c 4 -a e --no_memory_check -o tlr -s SPR
 
 
 
---------------------------------------------------------------
*                                                             *
*                    MODEL AVERAGED PHYLOGENY                 *
*                                                             *
---------------------------------------------------------------
 
Selection criterion: . . . . BIC
Confidence interval: . . . . 1.00
Consensus type:. . . . . . . 50% majority rule
 
 
Using 24 models in the 1.00 confidence interval = GTR+G GTR+I+G GTR+I SYM+G HKY+G HKY+I+G SYM+I+G K80+G K80+I+G HKY+I SYM+I K80+I GTR SYM HKY K80 F81+G F81+I+G F81+I JC+G JC+I+G JC+I F81 JC  
 
Species in order:
 
    1. Hypnum_imponens
    2. Anomodon_rugelii
    3. Climacium_americanum
    4. Ptychomnion_cygnisetum
    5. Orthotrichum_stellatum
    6. Ulota_hutchinsiae
    7. Bartramia_pomiformis
    8. Funaria_hygrometrica
    9. Physcomitrella_patens
    10. Buxbaumia_aphylla
    11. Tetraphis_pellucida
    12. Atrichum_angustatum
    13. Sphagnum_palustre
    14. Pleurozia_purpurea
    15. Cycas_taitungensis
    16. Amborella_trichopoda
    17. Liriodendron_tulipifera
    18. Nelumbo_nucifera
    19. Butomus_umbellatus
    20. Spirodela_polyrhiza
    21. Phoenix_dactylifera
    22. Aegilops_speltoides
    23. Triticum_aestivum
    24. Triticum_timopheevii
    25. Oryza_rufipogon
    26. Oryza_sativa_Japonica_Group
    27. Oryza_sativa_Indica_Group
    28. Sorghum_bicolor
    29. Zea_luxurians
    30. Zea_perennis
    31. Tripsacum_dactyloides
    32. Zea_mays_subsp_mays
    33. Zea_mays_subsp_parviglumis
    34. Vitis_vinifera
    35. Malus_x_domestica
    36. Ricinus_communis
    37. Carica_papaya
    38. Batis_maritima
    39. Brassica_carinata
    40. Raphanus_sativus
    41. Brassica_rapa_subsp_campestris
    42. Brassica_oleracea
    43. Brassica_juncea
    44. Brassica_napus
    45. Lotus_japonicus
    46. Millettia_pinnata
    47. Glycine_max
    48. Vigna_radiata
    49. Vigna_angularis
    50. Silene_latifolia
    51. Silene_vulgaris
    52. Beta_macrocarpa
    53. Beta_vulgaris_subsp_maritima
    54. Beta_vulgaris_subsp_vulgaris
    55. Citrullus_lanatus
    56. Cucumis_sativus
    57. Cucurbita_pepo
    58. Vaccinium_macrocarpon
    59. Boea_hygrometrica
    60. Mimulus_guttatus
    61. Ajuga_reptans
    62. Salvia_miltiorrhiza
    63. Nicotiana_tabacum
    64. Asclepias_syriaca
    65. Rhazya_stricta
    66. Helianthus_annuus
    67. Daucus_carota_subsp_sativus
 
Bipartitions included in the consensus tree
 
    1234567891111111111222222222233333333334444444444555555555566666666
             0123456789012345678901234567890123456789012345678901234567
    ******************************************************************* ( 1.0 )
    -**---------------------------------------------------------------- ( 0.53185 )
    ---**************************************************************** ( 1.0 )
    ----*************************************************************** ( 1.0 )
    ----**------------------------------------------------------------- ( 1.0 )
    ------************************************************************* ( 1.0 )
    -------************************************************************ ( 1.0 )
    -------**---------------------------------------------------------- ( 1.0 )
    ---------********************************************************** ( 1.0 )
    ----------********************************************************* ( 1.0 )
    ----------**------------------------------------------------------- ( 1.0 )
    ------------******************************************************* ( 1.0 )
    -------------****************************************************** ( 1.0 )
    --------------***************************************************** ( 1.0 )
    ---------------**************************************************** ( 1.0 )
    ----------------*************************************************** ( 1.0 )
    ----------------**------------------------------------------------- ( 1.0 )
    ------------------************************************************* ( 1.0 )
    ------------------***************---------------------------------- ( 1.0 )
    -------------------**************---------------------------------- ( 1.0 )
    --------------------*************---------------------------------- ( 1.0 )
    ---------------------************---------------------------------- ( 1.0 )
    ---------------------***------------------------------------------- ( 1.0 )
    ----------------------**------------------------------------------- ( 1.0 )
    ------------------------*********---------------------------------- ( 1.0 )
    ------------------------***---------------------------------------- ( 1.0 )
    -------------------------**---------------------------------------- ( 0.53185 )
    ---------------------------******---------------------------------- ( 1.0 )
    ----------------------------*****---------------------------------- ( 1.0 )
    ----------------------------**------------------------------------- ( 1.0 )
    ------------------------------***---------------------------------- ( 1.0 )
    -------------------------------**---------------------------------- ( 1.0 )
    ---------------------------------********************************** ( 1.0 )
    ----------------------------------********************************* ( 1.0 )
    ----------------------------------***********************---------- ( 1.0 )
    ----------------------------------**********----------------------- ( 1.0 )
    -----------------------------------*********----------------------- ( 1.0 )
    ------------------------------------********----------------------- ( 1.0 )
    -------------------------------------*******----------------------- ( 1.0 )
    --------------------------------------******----------------------- ( 1.0 )
    --------------------------------------**--------------------------- ( 1.0 )
    ----------------------------------------****----------------------- ( 1.0 )
    -----------------------------------------***----------------------- ( 0.53185 )
    ------------------------------------------**----------------------- ( 1.0 )
    --------------------------------------------*************---------- ( 0.53185 )
    --------------------------------------------*****------------------ ( 1.0 )
    ---------------------------------------------****------------------ ( 1.0 )
    ----------------------------------------------***------------------ ( 1.0 )
    -----------------------------------------------**------------------ ( 1.0 )
    -------------------------------------------------********---------- ( 1.0 )
    -------------------------------------------------*****------------- ( 1.0 )
    -------------------------------------------------**---------------- ( 1.0 )
    ---------------------------------------------------***------------- ( 1.0 )
    ----------------------------------------------------**------------- ( 0.53185 )
    ------------------------------------------------------***---------- ( 1.0 )
    -------------------------------------------------------**---------- ( 1.0 )
    ---------------------------------------------------------********** ( 1.0 )
    ----------------------------------------------------------********* ( 1.0 )
    ----------------------------------------------------------*******-- ( 1.0 )
    ----------------------------------------------------------****----- ( 1.0 )
    -----------------------------------------------------------***----- ( 1.0 )
    ------------------------------------------------------------**----- ( 1.0 )
    --------------------------------------------------------------***-- ( 1.0 )
    ---------------------------------------------------------------**-- ( 1.0 )
    -----------------------------------------------------------------** ( 1.0 )

 
    +--67 Climacium_americanum
+-131
|   +--66 Anomodon_rugelii
|
|           +--65 Ulota_hutchinsiae
|       +-128
|       |   +--64 Orthotrichum_stellatum
|   +-129
|   |   |           +--63 Physcomitrella_patens
|   |   |       +-125
|   |   |       |   +--62 Funaria_hygrometrica
|   |   |   +-126
|   |   |   |   |                                                                                      +--61 Salvia_miltiorrhiza
|   |   |   |   |                                                                                  +-109
|   |   |   |   |                                                                                  |   +--60 Ajuga_reptans
|   |   |   |   |                                                                              +-110
|   |   |   |   |                                                                              |   +--59 Mimulus_guttatus
|   |   |   |   |                                                                          +-111
|   |   |   |   |                                                                          |   +--58 Boea_hygrometrica
|   |   |   |   |                                                                      +-112
|   |   |   |   |                                                                      |   |       +--57 Rhazya_stricta
|   |   |   |   |                                                                      |   |   +-107
|   |   |   |   |                                                                      |   |   |   +--56 Asclepias_syriaca
|   |   |   |   |                                                                      |   +-108
|   |   |   |   |                                                                      |       +--55 Nicotiana_tabacum
|   |   |   |   |                                                                  +-113
|   |   |   |   |                                                                  |   |   +--54 Daucus_carota_subsp_sativus
|   |   |   |   |                                                                  |   +-106
|   |   |   |   |                                                                  |       +--53 Helianthus_annuus
|   |   |   |   |                                                              +-114
|   |   |   |   |                                                              |   +--52 Vaccinium_macrocarpon
|   |   |   |   |                                                          +-115
|   |   |   |   |                                                          |   |                       +--51 Vigna_angularis
|   |   |   |   |                                                          |   |                   +-100
|   |   |   |   |                                                          |   |                   |   +--50 Vigna_radiata
|   |   |   |   |                                                          |   |               +-101
|   |   |   |   |                                                          |   |               |   +--49 Glycine_max
|   |   |   |   |                                                          |   |           +-102
|   |   |   |   |                                                          |   |           |   +--48 Millettia_pinnata
|   |   |   |   |                                                          |   |       +-103
|   |   |   |   |                                                          |   |       |   +--47 Lotus_japonicus
|   |   |   |   |                                                          |   |   +-104
|   |   |   |   |                                                          |   |   |   |               +--46 Beta_vulgaris_subsp_vulgaris
|   |   |   |   |                                                          |   |   |   |           +--96
|   |   |   |   |                                                          |   |   |   |           |   +--45 Beta_vulgaris_subsp_maritima
|   |   |   |   |                                                          |   |   |   |       +--97
|   |   |   |   |                                                          |   |   |   |       |   +--44 Beta_macrocarpa
|   |   |   |   |                                                          |   |   |   |   +--98
|   |   |   |   |                                                          |   |   |   |   |   |   +--43 Silene_vulgaris
|   |   |   |   |                                                          |   |   |   |   |   +--95
|   |   |   |   |                                                          |   |   |   |   |       +--42 Silene_latifolia
|   |   |   |   |                                                          |   |   |   +--99
|   |   |   |   |                                                          |   |   |       |       +--41 Cucurbita_pepo
|   |   |   |   |                                                          |   |   |       |   +--93
|   |   |   |   |                                                          |   |   |       |   |   +--40 Cucumis_sativus
|   |   |   |   |                                                          |   |   |       +--94
|   |   |   |   |                                                          |   |   |           +--39 Citrullus_lanatus
|   |   |   |   |                                                          |   +-105
|   |   |   |   |                                                          |       |                       +--38 Raphanus_sativus
|   |   |   |   |                                                          |       |                   +--87
|   |   |   |   |                                                          |       |                   |   +--37 Brassica_carinata
|   |   |   |   |                                                          |       |               +--88
|   |   |   |   |                                                          |       |               |   |           +--36 Brassica_napus
|   |   |   |   |                                                          |       |               |   |       +--84
|   |   |   |   |                                                          |       |               |   |       |   +--35 Brassica_juncea
|   |   |   |   |                                                          |       |               |   |   +--85
|   |   |   |   |                                                          |       |               |   |   |   +--34 Brassica_oleracea
|   |   |   |   |                                                          |       |               |   +--86
|   |   |   |   |                                                          |       |               |       +--33 Brassica_rapa_subsp_campestris
|   |   |   |   |                                                          |       |           +--89
|   |   |   |   |                                                          |       |           |   +--32 Batis_maritima
|   |   |   |   |                                                          |       |       +--90
|   |   |   |   |                                                          |       |       |   +--31 Carica_papaya
|   |   |   |   |                                                          |       |   +--91
|   |   |   |   |                                                          |       |   |   +--30 Ricinus_communis
|   |   |   |   |                                                          |       +--92
|   |   |   |   |                                                          |           +--29 Malus_x_domestica
|   |   |   |   |                                                      +-116
|   |   |   |   |                                                      |   +--28 Vitis_vinifera
|   |   |   |   |                                                  +-117
|   |   |   |   |                                                  |   |                           +--27 Oryza_sativa_Indica_Group
|   |   |   |   |                                                  |   |                       +--77
|   |   |   |   |                                                  |   |                       |   +--26 Oryza_sativa_Japonica_Group
|   |   |   |   |                                                  |   |                   +--78
|   |   |   |   |                                                  |   |                   |   +--25 Oryza_rufipogon
|   |   |   |   |                                                  |   |               +--79
|   |   |   |   |                                                  |   |               |   |           +--24 Zea_perennis
|   |   |   |   |                                                  |   |               |   |       +--74
|   |   |   |   |                                                  |   |               |   |       |   +--23 Zea_luxurians
|   |   |   |   |                                                  |   |               |   |   +--75
|   |   |   |   |                                                  |   |               |   |   |   |       +--22 Zea_mays_subsp_parviglumis
|   |   |   |   |                                                  |   |               |   |   |   |   +--72
|   |   |   |   |                                                  |   |               |   |   |   |   |   +--21 Zea_mays_subsp_mays
|   |   |   |   |                                                  |   |               |   |   |   +--73
|   |   |   |   |                                                  |   |               |   |   |       +--20 Tripsacum_dactyloides
|   |   |   |   |                                                  |   |               |   +--76
|   |   |   |   |                                                  |   |               |       +--19 Sorghum_bicolor
|   |   |   |   |                                                  |   |           +--80
|   |   |   |   |                                                  |   |           |   |       +--18 Triticum_timopheevii
|   |   |   |   |                                                  |   |           |   |   +--70
|   |   |   |   |                                                  |   |           |   |   |   +--17 Triticum_aestivum
|   |   |   |   |                                                  |   |           |   +--71
|   |   |   |   |                                                  |   |           |       +--16 Aegilops_speltoides
|   |   |   |   |                                                  |   |       +--81
|   |   |   |   |                                                  |   |       |   +--15 Phoenix_dactylifera
|   |   |   |   |                                                  |   |   +--82
|   |   |   |   |                                                  |   |   |   +--14 Spirodela_polyrhiza
|   |   |   |   |                                                  |   +--83
|   |   |   |   |                                                  |       +--13 Butomus_umbellatus
|   |   |   |   |                                              +-118
|   |   |   |   |                                              |   |   +--12 Nelumbo_nucifera
|   |   |   |   |                                              |   +--69
|   |   |   |   |                                              |       +--11 Liriodendron_tulipifera
|   |   |   |   |                                          +-119
|   |   |   |   |                                          |   +--10 Amborella_trichopoda
|   |   |   |   |               +------------------------120
|   |   |   |   |               |                          +---9 Cycas_taitungensis
|   |   |   |   |           +-121
|   |   |   |   |           |   +--------8 Pleurozia_purpurea
|   |   |   |   |       +-122
|   |   |   |   |       |   +---7 Sphagnum_palustre
|   |   |   |   |   +-123
|   |   |   |   |   |   |   +---6 Atrichum_angustatum
|   |   |   |   |   |   +--68
|   |   |   |   |   |       +---5 Tetraphis_pellucida
|   |   |   |   +-124
|   |   |   |       +----4 Buxbaumia_aphylla
|   |   +-127
|   |       +---3 Bartramia_pomiformis
+-130
|   +---2 Ptychomnion_cygnisetum
|
+---1 Hypnum_imponens

 
(Hypnum_imponens:0.0018319700,(Ptychomnion_cygnisetum:0.0464295900,((Bartramia_pomiformis:0.0164839500,((Buxbaumia_aphylla:0.1094730100,((Tetraphis_pellucida:0.0443683000,Atrichum_angustatum:0.0487024100):1.0000:0.0052501900,(Sphagnum_palustre:0.1019711400,(Pleurozia_purpurea:0.2076374100,(Cycas_taitungensis:0.0315866200,(Amborella_trichopoda:0.0186788600,((Liriodendron_tulipifera:0.0064758900,Nelumbo_nucifera:0.0042796300):1.0000:0.0020959500,((Butomus_umbellatus:0.0864027800,(Spirodela_polyrhiza:0.0170526700,(Phoenix_dactylifera:0.0091033600,((Aegilops_speltoides:0.0000000100,(Triticum_aestivum:0.0000000100,Triticum_timopheevii:0.0000000100):1.0000:0.0000000100):1.0000:0.0111382500,((Sorghum_bicolor:0.0017069600,((Tripsacum_dactyloides:0.0000000400,(Zea_mays_subsp_mays:0.0000000100,Zea_mays_subsp_parviglumis:0.0000000100):1.0000:0.0005727100):1.0000:0.0000000400,(Zea_luxurians:0.0005732100,Zea_perennis:0.0000000100):1.0000:0.0011494600):1.0000:0.0005670600):1.0000:0.0046279400,(Oryza_rufipogon:0.0000000200,(Oryza_sativa_Japonica_Group:0.0011381800,Oryza_sativa_Indica_Group:0.0000000500):0.5318:0.0000000200):1.0000:0.0034411100):1.0000:0.0004406600):1.0000:0.0176634500):1.0000:0.0107360100):1.0000:0.0031243100):1.0000:0.0136930700,(Vitis_vinifera:0.0211444700,(((Malus_x_domestica:0.0167076200,(Ricinus_communis:0.0086123600,(Carica_papaya:0.0156703100,(Batis_maritima:0.0175256400,((Brassica_rapa_subsp_campestris:0.0000000100,(Brassica_oleracea:0.0000000100,(Brassica_juncea:0.0000000100,Brassica_napus:0.0000000100):1.0000:0.0000000100):0.5318:0.0000000100):1.0000:0.0005719200,(Brassica_carinata:0.0000000100,Raphanus_sativus:0.0000000100):1.0000:0.0005736600):1.0000:0.0177571100):1.0000:0.0070933800):1.0000:0.0085231800):1.0000:0.0017781200):1.0000:0.0014679000,(((Citrullus_lanatus:0.0005605900,(Cucumis_sativus:0.0251921100,Cucurbita_pepo:0.0205945000):1.0000:0.0022290700):1.0000:0.0130363400,((Silene_latifolia:0.0005693100,Silene_vulgaris:0.0017241500):1.0000:0.0173266400,(Beta_macrocarpa:0.0000000100,(Beta_vulgaris_subsp_maritima:0.0000000100,Beta_vulgaris_subsp_vulgaris:0.0000000100):0.5318:0.0000000100):1.0000:0.0056672600):1.0000:0.0265993500):1.0000:0.0035024800,(Lotus_japonicus:0.0017106600,(Millettia_pinnata:0.0028495800,(Glycine_max:0.0011324600,(Vigna_radiata:0.0000000400,Vigna_angularis:0.0022692000):1.0000:0.0000000400):1.0000:0.0022828200):1.0000:0.0011242100):1.0000:0.0240637500):0.5318:0.0000000500):1.0000:0.0011139400,(Vaccinium_macrocarpon:0.0197767200,((Helianthus_annuus:0.0249816200,Daucus_carota_subsp_sativus:0.0094675600):1.0000:0.0003237100,((Nicotiana_tabacum:0.0063350300,(Asclepias_syriaca:0.0183981200,Rhazya_stricta:0.0034416300):1.0000:0.0094216800):1.0000:0.0010676300,(Boea_hygrometrica:0.0120567400,(Mimulus_guttatus:0.0078583800,(Ajuga_reptans:0.0074333800,Salvia_miltiorrhiza:0.0034095400):1.0000:0.0077460300):1.0000:0.0042947700):1.0000:0.0079938700):1.0000:0.0052998600):1.0000:0.0012546500):1.0000:0.0028080600):1.0000:0.0004505600):1.0000:0.0058628500):1.0000:0.0022677300):1.0000:0.0085855400):1.0000:0.0843132700):1.0000:0.5896090100):1.0000:0.0478382300):1.0000:0.0230393200):1.0000:0.0118080000):1.0000:0.0289355700,(Funaria_hygrometrica:0.0047572900,Physcomitrella_patens:0.0060684700):1.0000:0.0130414400):1.0000:0.0116784100):1.0000:0.0165581700,(Orthotrichum_stellatum:0.0018500600,Ulota_hutchinsiae:0.0024738900):1.0000:0.0121391200):1.0000:0.0146170500):1.0000:0.0058642600,(Anomodon_rugelii:0.0061148400,Climacium_americanum:0.0098241700):0.5318:0.0000000400);
 
Note: this tree is unrooted. Branch lengths are the expected number of substitutions per site. Labels next to parentheses represent phylogenetic uncertainty due to model selection (see documentation)
 
 
 
---------------------------------------------------------------
*                                                             *
*                    SELECTION SUMMARY                        *
*                                                             *
---------------------------------------------------------------

::Optimized Topologies Summary::

There are 13 different topologies.

Topology Id: 1
	Rank	Weight		 RF	AvgEucl		VarEucl
AIC	  1	 93.10%		  0	0.00e+00	0.00e+00
BIC	  9	 46.82%		 10	5.90e-02	0.00e+00
Models supporting:   1
                     GTR+I+G 

Topology Id: 2
	Rank	Weight		 RF	AvgEucl		VarEucl
AIC	  2	  0.00%		  2	1.31e-01	1.07e-04
BIC	 10	  0.00%		 12	1.43e-01	6.98e-05
Models supporting:   4
                     JC+I+G F81+I+G K80+I+G HKY+I+G 

Topology Id: 3
	Rank	Weight		 RF	AvgEucl		VarEucl
AIC	  3	  0.00%		  8	1.47e-01	0.00e+00
BIC	 13	  0.00%		 16	1.50e-01	0.00e+00
Models supporting:   1
                     SYM+I+G 

Topology Id: 4
	Rank	Weight		 RF	AvgEucl		VarEucl
AIC	  4	  0.00%		 10	6.21e-01	1.80e-04
BIC	  3	  0.00%		  4	6.22e-01	1.79e-04
Models supporting:   2
                     JC F81 

Topology Id: 5
	Rank	Weight		 RF	AvgEucl		VarEucl
AIC	  5	  0.00%		 10	7.22e-01	0.00e+00
BIC	  7	  0.00%		  8	7.23e-01	0.00e+00
Models supporting:   1
                     HKY+I 

Topology Id: 6
	Rank	Weight		 RF	AvgEucl		VarEucl
AIC	  6	  0.00%		 10	8.38e-02	0.00e+00
BIC	  6	  0.00%		  6	9.45e-02	0.00e+00
Models supporting:   1
                     GTR+I 

Topology Id: 7
	Rank	Weight		 RF	AvgEucl		VarEucl
AIC	  7	  6.90%		 10	5.90e-02	0.00e+00
BIC	  1	 53.18%		  0	0.00e+00	0.00e+00
Models supporting:   1
                     GTR+G 

Topology Id: 8
	Rank	Weight		 RF	AvgEucl		VarEucl
AIC	  8	  0.00%		 12	1.89e-01	1.65e-03
BIC	  2	  0.00%		  2	1.87e-01	2.14e-03
Models supporting:   8
                     JC+G F81+G K80 K80+G HKY HKY+G SYM GTR 

Topology Id: 9
	Rank	Weight		 RF	AvgEucl		VarEucl
AIC	  9	  0.00%		 12	7.23e-01	0.00e+00
BIC	  5	  0.00%		  6	7.22e-01	0.00e+00
Models supporting:   1
                     K80+I 

Topology Id: 10
	Rank	Weight		 RF	AvgEucl		VarEucl
AIC	 10	  0.00%		 14	6.89e-01	0.00e+00
BIC	  8	  0.00%		 10	6.89e-01	0.00e+00
Models supporting:   1
                     JC+I 

Topology Id: 11
	Rank	Weight		 RF	AvgEucl		VarEucl
AIC	 11	  0.00%		 14	6.78e-01	0.00e+00
BIC	 11	  0.00%		 12	6.78e-01	0.00e+00
Models supporting:   1
                     F81+I 

Topology Id: 12
	Rank	Weight		 RF	AvgEucl		VarEucl
AIC	 12	  0.00%		 14	1.46e-01	0.00e+00
BIC	  4	  0.00%		  4	1.48e-01	0.00e+00
Models supporting:   1
                     SYM+G 

Topology Id: 13
	Rank	Weight		 RF	AvgEucl		VarEucl
AIC	 13	  0.00%		 16	1.53e-01	0.00e+00
BIC	 12	  0.00%		 14	1.61e-01	0.00e+00
Models supporting:   1
                     SYM+I 

 
 
 
::Best Models::
 
	Model 		f(a) 	f(c) 	f(g) 	f(t) 	kappa 	titv 	Ra	Rb	Rc	Rd	Re	Rf	pInv 	gamma
----------------------------------------------------------------------------------------------------------------------------------------
AIC 	GTR+I+G		0.24	0.20	0.21	0.35	0.00	0.00	  2.039   2.983   0.510   1.311   3.720   1.000    0.11	   1.82
BIC 	GTR+G		0.24	0.20	0.21	0.35	0.00	0.00	  2.060   2.991   0.517   1.315   3.747   1.000 N/A	   1.15
