# Supplementary material for: The mitochondrial genome map of Nelumbo nucifera reveals ancient evolutionary features
Source: Sci Rep. 2016 Jul 22;6:30158. doi: 10.1038/srep30158 (PMC4957087; doi:10.1038/srep30158)
Supplement: Supplementary Data S2 [file srep30158-s3.zip › jModelTest/cob.jmt1]

-------------------------- jModeltest 2.1.10 v20160303 --------------------------
(c) 2011-onwards D. Darriba, G.L. Taboada, R. Doallo and D. Posada,
(1) Department of Biochemistry, Genetics and Immunology
    University of Vigo, 36310 Vigo, Spain.
(2) Department of Electronics and Systems
    University of A Coruna, 15071 A Coruna, Spain.
e-mail: ddarriba@udc.es, dposada@uvigo.es
--------------------------------------------------------------------------------
 
Fri Apr 01 19:39:16 CST 2016
Linux 3.13.0-32-generic, arch: amd64, bits: 64, numcores: 48
 
--------------------------------------------------------------------------------
Citation: Darriba D, Taboada GL, Doallo R and Posada D. 2012.
          "jModelTest 2: more models, new heuristics and parallel computing".
          Nature Methods 9(8), 772.
--------------------------------------------------------------------------------
 
jModelTest 2.1.10 v20160303
Copyright (C) 2011 D. Darriba, G.L. Taboada, R. Doallo and D. Posada
This program comes with ABSOLUTELY NO WARRANTY
This is free software, and you are welcome to redistribute it under certain
conditions
 
Notice: This program may contain errors. Please inspect results carefully.
 
 
Arguments = -g 4 -i -f -AIC -BIC -a -S SPR -o cob.jmt1 -d cob.fas

Reading data file "cob.fas"... OK.
  number of sequences: 79
  number of sites: 1188
 
 
---------------------------------------------------------------
*                                                             *
*        COMPUTATION OF LIKELIHOOD SCORES WITH PHYML          *
*                                                             *
---------------------------------------------------------------
 
::Settings::
 
 Phyml version = 20131022
 Phyml binary = phyml
 Phyml path = /usr/bin/
 Candidate models = 24
   number of substitution schemes = 3
   including models with equal/unequal base frequencies (+F)
   including models with/without a proportion of invariable sites (+I)
   including models with/without rate variation among sites (+G) (nCat = 4)
 Optimized free parameters (K) = substitution parameters + 155 branch lengths + topology 
 Base tree for likelihood calculations = ML tree
 Tree topology search operation = SPR
 
 
 
::Progress::
 
Model 		 Exec. Time 	 Total Time 	 -lnL
-------------------------------------------------------------------------
JC		00h:00:39:08	00h:00:39:09	   15334.3872	 (1/24)
GTR		00h:00:40:09	00h:00:41:00	   14951.3598	 (2/24)
K80		00h:00:41:03	00h:00:41:04	   15141.5633	 (3/24)
HKY		00h:00:48:09	00h:00:49:00	   15009.3563	 (4/24)
F81		00h:00:50:03	00h:00:50:04	   15210.2929	 (5/24)
SYM+I		00h:00:51:06	00h:00:51:07	   14536.3700	 (6/24)
SYM		00h:01:04:08	00h:01:04:09	   15019.6332	 (7/24)
GTR+I		00h:01:07:01	00h:01:07:02	   14414.5629	 (8/24)
K80+I		00h:01:07:06	00h:01:07:07	   14605.8707	 (9/24)
F81+I		00h:01:10:07	00h:01:10:07	   14638.1735	 (10/24)
HKY+I		00h:01:18:02	00h:01:18:02	   14433.5311	 (11/24)
JC+I		00h:02:05:08	00h:02:05:08	   14806.8476	 (12/24)
K80+G		00h:02:11:04	00h:02:11:05	   14365.1328	 (13/24)
SYM+G		00h:02:29:06	00h:02:29:06	   14276.5790	 (14/24)
F81+G		00h:02:36:05	00h:02:36:05	   14407.0806	 (15/24)
JC+G		00h:02:44:04	00h:02:44:04	   14584.1477	 (16/24)
HKY+G		00h:03:51:09	00h:03:51:09	   14168.2073	 (17/24)
GTR+G		00h:03:55:08	00h:03:55:08	   14118.0544	 (18/24)
K80+I+G		00h:04:06:08	00h:04:06:08	   14360.8068	 (19/24)
JC+I+G		00h:04:29:01	00h:04:29:02	   14581.7077	 (20/24)
HKY+I+G		00h:04:39:06	00h:04:39:06	   14165.6365	 (21/24)
GTR+I+G		00h:05:33:02	00h:05:33:02	   14114.0529	 (22/24)
F81+I+G		00h:05:54:06	00h:05:54:06	   14403.2296	 (23/24)
SYM+I+G		00h:06:01:06	00h:06:01:06	   14267.8214	 (24/24)
 
   Model = JC
   partition = 000000
   -lnL = 15334.3872
   K = 156 
 
   Model = JC+I
   partition = 000000
   -lnL = 14806.8476
   K = 157
   p-inv = 0.3360 
 
   Model = JC+G
   partition = 000000
   -lnL = 14584.1477
   K = 157
   gamma shape = 0.5920 
 
   Model = JC+I+G
   partition = 000000
   -lnL = 14581.7077
   K = 158
   p-inv = 0.1820
   gamma shape = 0.9800 
 
   Model = F81
   partition = 000000
   -lnL = 15210.2929
   K = 159
   freqA = 0.2331 
   freqC = 0.2583 
   freqG = 0.1634 
   freqT = 0.3452  
 
   Model = F81+I
   partition = 000000
   -lnL = 14638.1735
   K = 160
   freqA = 0.2298 
   freqC = 0.2530 
   freqG = 0.1520 
   freqT = 0.3652 
   p-inv = 0.3370 
 
   Model = F81+G
   partition = 000000
   -lnL = 14407.0806
   K = 160
   freqA = 0.2367 
   freqC = 0.2480 
   freqG = 0.1483 
   freqT = 0.3671 
   gamma shape = 0.5620 
 
   Model = F81+I+G
   partition = 000000
   -lnL = 14403.2296
   K = 161
   freqA = 0.2365 
   freqC = 0.2466 
   freqG = 0.1485 
   freqT = 0.3683 
   p-inv = 0.1980
   gamma shape = 0.9850 
 
   Model = K80
   partition = 010010
   -lnL = 15141.5633
   K = 157
   kappa = 2.2507 (ti/tv = 1.1254) 
 
   Model = K80+I
   partition = 010010
   -lnL = 14605.8707
   K = 158
   kappa = 2.3483 (ti/tv = 1.1742)
   p-inv = 0.3360 
 
   Model = K80+G
   partition = 010010
   -lnL = 14365.1328
   K = 158
   kappa = 2.5135 (ti/tv = 1.2568)
   gamma shape = 0.5700 
 
   Model = K80+I+G
   partition = 010010
   -lnL = 14360.8068
   K = 159
   kappa = 2.5013 (ti/tv = 1.2507)
   p-inv = 0.1810
   gamma shape = 0.9290 
 
   Model = HKY
   partition = 010010
   -lnL = 15009.3563
   K = 160
   freqA = 0.2406 
   freqC = 0.2374 
   freqG = 0.1646 
   freqT = 0.3574 
   kappa = 2.3065 (ti/tv = 1.1910) 
 
   Model = HKY+I
   partition = 010010
   -lnL = 14433.5311
   K = 161
   freqA = 0.2491 
   freqC = 0.2237 
   freqG = 0.1539 
   freqT = 0.3734 
   kappa = 2.4389 (ti/tv = 1.2353)
   p-inv = 0.3370 
 
   Model = HKY+G
   partition = 010010
   -lnL = 14168.2073
   K = 161
   freqA = 0.2598 
   freqC = 0.2152 
   freqG = 0.1457 
   freqT = 0.3793 
   kappa = 2.8238 (ti/tv = 1.3997)
   gamma shape = 0.5310 
 
   Model = HKY+I+G
   partition = 010010
   -lnL = 14165.6365
   K = 162
   freqA = 0.2594 
   freqC = 0.2133 
   freqG = 0.1461 
   freqT = 0.3812 
   kappa = 2.8047 (ti/tv = 1.3869)
   p-inv = 0.1910
   gamma shape = 0.8820 
 
   Model = SYM
   partition = 012345
   -lnL = 15019.6332
   K = 161
   R(a) [AC] =  1.7914
   R(b) [AG] =  2.3377
   R(c) [AT] =  2.1357
   R(d) [CG] =  0.9360
   R(e) [CT] =  4.2242
   R(f) [GT] =  1.0000 
 
   Model = SYM+I
   partition = 012345
   -lnL = 14536.3700
   K = 162
   R(a) [AC] =  1.9338
   R(b) [AG] =  2.7894
   R(c) [AT] =  2.0574
   R(d) [CG] =  1.0990
   R(e) [CT] =  4.1987
   R(f) [GT] =  1.0000
   p-inv = 0.3300 
 
   Model = SYM+G
   partition = 012345
   -lnL = 14276.5790
   K = 162
   R(a) [AC] =  1.7998
   R(b) [AG] =  2.3547
   R(c) [AT] =  1.9684
   R(d) [CG] =  0.9894
   R(e) [CT] =  4.8933
   R(f) [GT] =  1.0000
   gamma shape = 0.5800 
 
   Model = SYM+I+G
   partition = 012345
   -lnL = 14267.8214
   K = 163
   R(a) [AC] =  1.7936
   R(b) [AG] =  2.3540
   R(c) [AT] =  1.9763
   R(d) [CG] =  0.9951
   R(e) [CT] =  4.8779
   R(f) [GT] =  1.0000
   p-inv = 0.1470
   gamma shape = 0.8390 
 
   Model = GTR
   partition = 012345
   -lnL = 14951.3598
   K = 164
   freqA = 0.2349 
   freqC = 0.2166 
   freqG = 0.2042 
   freqT = 0.3443 
   R(a) [AC] =  2.0589
   R(b) [AG] =  2.7272
   R(c) [AT] =  1.9133
   R(d) [CG] =  1.1290
   R(e) [CT] =  4.2228
   R(f) [GT] =  1.0000 
 
   Model = GTR+I
   partition = 012345
   -lnL = 14414.5629
   K = 165
   freqA = 0.2404 
   freqC = 0.2117 
   freqG = 0.1715 
   freqT = 0.3765 
   R(a) [AC] =  1.8914
   R(b) [AG] =  3.1468
   R(c) [AT] =  1.4445
   R(d) [CG] =  1.2894
   R(e) [CT] =  3.5667
   R(f) [GT] =  1.0000
   p-inv = 0.3350 
 
   Model = GTR+G
   partition = 012345
   -lnL = 14118.0544
   K = 165
   freqA = 0.2769 
   freqC = 0.1627 
   freqG = 0.1655 
   freqT = 0.3950 
   R(a) [AC] =  2.8455
   R(b) [AG] =  3.0981
   R(c) [AT] =  1.0246
   R(d) [CG] =  2.1104
   R(e) [CT] =  6.3238
   R(f) [GT] =  1.0000
   gamma shape = 0.5010 
 
   Model = GTR+I+G
   partition = 012345
   -lnL = 14114.0529
   K = 166
   freqA = 0.2738 
   freqC = 0.1618 
   freqG = 0.1652 
   freqT = 0.3992 
   R(a) [AC] =  2.9518
   R(b) [AG] =  3.2003
   R(c) [AT] =  1.0386
   R(d) [CG] =  2.1533
   R(e) [CT] =  6.2729
   R(f) [GT] =  1.0000
   p-inv = 0.1750
   gamma shape = 0.7820 
 
  Best-fit models should be reoptimized for comparison with unconstrained likelihood
 
Computation of likelihood scores completed. It took 00h:06:01:06.
 


---------------------------------------------------------------
*                                                             *
*             AKAIKE INFORMATION CRITERION (AIC)              *
*                                                             *
---------------------------------------------------------------
 
 Model selected: 
   Model = GTR+I+G
   partition = 012345
   -lnL = 14114.0529
   K = 166
   freqA = 0.2738 
   freqC = 0.1618 
   freqG = 0.1652 
   freqT = 0.3992 
   R(a) [AC] =  2.9518
   R(b) [AG] =  3.2003
   R(c) [AT] =  1.0386
   R(d) [CG] =  2.1533
   R(e) [CT] =  6.2729
   R(f) [GT] =  1.0000
   p-inv = 0.1750
   gamma shape = 0.7820 
 
Tree for the best AIC model = (Chara_vulgaris:0.00310229,Nitella_hyalina:0.00100141,((Chaetosphaeridium_globosum:0.23872602,((Entransia_fimbriata:0.25893194,Mesostigma_viride:0.50927321):0.08446634,(Roya_obtusa:0.21031015,Chlorokybus_atmophyticus:0.44682062):0.03738265):0.06883468):0.10064453,((Marchantia_polymorpha:0.00213915,(Pleurozia_purpurea:0.01908545,Treubia_lacunosa:0.02095841):0.00226047):0.03128332,((Sphagnum_palustre:0.03027535,((Buxbaumia_aphylla:0.03856041,((Funaria_hygrometrica:0.00000004,Physcomitrella_patens:0.00189160):0.00479970,((Ptychomnion_cygnisetum:0.02824438,(Climacium_americanum:0.00474246,(Anomodon_rugelii:0.00474591,Hypnum_imponens:0.00376887):0.00000006):0.00384884):0.00650913,(Bartramia_pomiformis:0.00795545,(Orthotrichum_stellatum:0.00094815,Ulota_hutchinsiae:0.00000004):0.00655838):0.00120547):0.00314393):0.00908310):0.00456268,(Atrichum_angustatum:0.02551940,Tetraphis_pellucida:0.05904826):0.00087203):0.02044648):0.03338049,(Phaeoceros_laevis:0.11663324,(Huperzia_squarrosa:0.06499067,(Cycas_taitungensis:0.07649360,(Amborella_trichopoda|cob:0.01736652,(Liriodendron_tulipifera:0.00464742,(((Phoenix_dactylifera:0.00356652,((Aegilops_speltoides:0.00357157,(Triticum_timopheevii:0.00000001,Triticum_aestivum:0.00000001):0.00000001):0.00089787,((Oryza_rufipogon:0.00000001,(Oryza_sativa_Japonica_Group:0.00000005,Oryza_sativa_Indica_Group:0.00000002):0.00000001):0.00181798,(Sorghum_bicolor:0.00000001,((Tripsacum_dactyloides:0.00094514,(Zea_mays_subsp_mays:0.00000001,Zea_luxurians:0.00000001):0.00000001):0.00000006,(Zea_mays_subsp_parviglumis:0.00000001,Zea_perennis:0.00000001):0.00000001):0.00094331):0.00672887):0.00175589):0.01903078):0.00393995,(Spirodela_polyrhiza:0.01640176,Butomus_umbellatus:0.04099808):0.00330702):0.00392038,(Nelumbo_nucifera:0.00456399,(Vitis_vinifera:0.00627415,((Lotus_japonicus:0.00722301,(Millettia_pinnata:0.00182372,(Glycine_max:0.00236621,(Vigna_angularis:0.00090553,Vigna_radiata:0.00000006):0.00604927):0.00258520):0.00108976):0.00779755,((Ricinus_communis:0.00772075,(((Carica_papaya:0.01179611,Vaccinium_macrocarpon:0.23988055):0.00286353,(Batis_maritima:0.00424570,(Arabidopsis_thaliana:0.00092428,(Brassica_oleracea:0.00000002,(Brassica_juncea:0.00000003,((Brassica_carinata:0.00184410,Brassica_napus:0.00000001):0.00000003,(Raphanus_sativus:0.00000001,Brassica_rapa_subsp_campestris:0.00000002):0.00000005):0.00000005):0.00000005):0.00091647):0.01403988):0.00128826):0.00405977,(((Beta_macrocarpa:0.00000001,(Beta_vulgaris_subsp_maritima:0.00000001,Beta_vulgaris_subsp_vulgaris:0.00000001):0.00000001):0.01119574,(Silene_latifolia:0.00122835,Silene_vulgaris:0.01347636):0.00563218):0.02661992,((Helianthus_annuus:0.02180989,Daucus_carota_subsp_sativus:0.06478759):0.01853859,((Asclepias_syriaca:0.01044048,Rhazya_stricta:0.00281758):0.00659092,(Nicotiana_tabacum:0.00713337,(Boea_hygrometrica:0.00662311,(Mimulus_guttatus:0.00626991,(Salvia_miltiorrhiza:0.02033763,Ajuga_reptans:0.08609532):0.00478743):0.00230266):0.01891636):0.00219775):0.00271145):0.00084382):0.00107654):0.00144913):0.00202685,(Malus_x_domestica:0.01231646,(Cucurbita_pepo:0.01232918,(Citrullus_lanatus:0.00000031,Cucumis_sativus:0.02164843):0.00267213):0.01429831):0.00181183):0.00306533):0.00407261):0.00368028):0.00528013):0.00495750):0.00617304):0.03616869):0.20782000):0.03480317):0.01749652):0.01083437):0.06683334):0.11257544);
 
 
* AIC MODEL SELECTION : Selection uncertainty
 
Model             -lnL    K      AIC       delta       weight   cumWeight
------------------------------------------------------------------------- 
GTR+I+G     14114.05292   166  28560.105840   0.000000    0.952641   0.952641 
GTR+G       14118.05441   165  28566.108820   6.002980    0.047359   1.000000 
HKY+I+G     14165.63650   162  28655.273000  95.167160   2.06e-021   1.000000 
HKY+G       14168.20727   161  28658.414540  98.308700   4.28e-022   1.000000 
SYM+I+G     14267.82138   163  28861.642760  301.536920   3.17e-066   1.000000 
SYM+G       14276.57898   162  28877.157960  317.052120   1.35e-069   1.000000 
K80+I+G     14360.80682   159  29039.613640  479.507800   7.16e-105   1.000000 
K80+G       14365.13275   158  29046.265500  486.159660   2.57e-106   1.000000 
F81+I+G     14403.22961   161  29128.459220  568.353380   3.65e-124   1.000000 
F81+G       14407.08056   160  29134.161120  574.055280   2.11e-125   1.000000 
GTR+I       14414.56286   165  29159.125720  599.019880   8.01e-131   1.000000 
HKY+I       14433.53112   161  29189.062240  628.956400   2.53e-137   1.000000 
SYM+I       14536.37001   162  29396.740020  836.634180   2.02e-182   1.000000 
JC+I+G      14581.70766   158  29479.415320  919.309480   2.26e-200   1.000000 
JC+G        14584.14768   157  29482.295360  922.189520   5.35e-201   1.000000 
K80+I       14605.87068   158  29527.741360  967.635520   7.24e-211   1.000000 
F81+I       14638.17354   160  29596.347080  1036.241240   0.00e+000   1.000000 
JC+I        14806.84758   157  29927.695160  1367.589320   0.00e+000   1.000000 
GTR         14951.35979   164  30230.719580  1670.613740   0.00e+000   1.000000 
HKY         15009.35631   160  30338.712620  1778.606780   0.00e+000   1.000000 
SYM         15019.63319   161  30361.266380  1801.160540   0.00e+000   1.000000 
K80         15141.56328   157  30597.126560  2037.020720   0.00e+000   1.000000 
F81         15210.29290   159  30738.585800  2178.479960   0.00e+000   1.000000 
JC          15334.38718   156  30980.774360  2420.668520   0.00e+000   1.000000
-------------------------------------------------------------------------
-lnL:	negative log likelihod
 K:	number of estimated parameters
 AIC:	Akaike Information Criterion
 delta:	AIC difference
 weight:	AIC weight
 cumWeight:	cumulative AIC weight
 
 
* AIC MODEL SELECTION : Confidence interval
 
There are 24 models in the 100% confidence interval: [ GTR+I+G GTR+G HKY+I+G HKY+G SYM+I+G SYM+G K80+I+G K80+G F81+I+G F81+G GTR+I HKY+I SYM+I JC+I+G JC+G K80+I F81+I JC+I GTR HKY SYM K80 F81 JC ] 
 
 
* AIC MODEL SELECTION : Best Model's command line
 
phyml  -i /tmp/jmodeltest7385688712608730545.phy -d nt -n 1 -b 0 --run_id GTR+I+G -m 012345 -f m -v e -c 4 -a e --no_memory_check -o tlr -s SPR
 
 
 
---------------------------------------------------------------
*                                                             *
*                    MODEL AVERAGED PHYLOGENY                 *
*                                                             *
---------------------------------------------------------------
 
Selection criterion: . . . . AIC
Confidence interval: . . . . 1.00
Consensus type:. . . . . . . 50% majority rule
 
 
Using 24 models in the 1.00 confidence interval = GTR+I+G GTR+G HKY+I+G HKY+G SYM+I+G SYM+G K80+I+G K80+G F81+I+G F81+G GTR+I HKY+I SYM+I JC+I+G JC+G K80+I F81+I JC+I GTR HKY SYM K80 F81 JC  
 
Species in order:
 
    1. Chara_vulgaris
    2. Nitella_hyalina
    3. Chaetosphaeridium_globosum
    4. Entransia_fimbriata
    5. Mesostigma_viride
    6. Roya_obtusa
    7. Chlorokybus_atmophyticus
    8. Marchantia_polymorpha
    9. Pleurozia_purpurea
    10. Treubia_lacunosa
    11. Sphagnum_palustre
    12. Buxbaumia_aphylla
    13. Funaria_hygrometrica
    14. Physcomitrella_patens
    15. Ptychomnion_cygnisetum
    16. Climacium_americanum
    17. Anomodon_rugelii
    18. Hypnum_imponens
    19. Bartramia_pomiformis
    20. Orthotrichum_stellatum
    21. Ulota_hutchinsiae
    22. Atrichum_angustatum
    23. Tetraphis_pellucida
    24. Phaeoceros_laevis
    25. Huperzia_squarrosa
    26. Cycas_taitungensis
    27. Amborella_trichopoda|cob
    28. Liriodendron_tulipifera
    29. Phoenix_dactylifera
    30. Aegilops_speltoides
    31. Triticum_timopheevii
    32. Triticum_aestivum
    33. Oryza_rufipogon
    34. Oryza_sativa_Japonica_Group
    35. Oryza_sativa_Indica_Group
    36. Sorghum_bicolor
    37. Tripsacum_dactyloides
    38. Zea_mays_subsp_mays
    39. Zea_luxurians
    40. Zea_mays_subsp_parviglumis
    41. Zea_perennis
    42. Spirodela_polyrhiza
    43. Butomus_umbellatus
    44. Nelumbo_nucifera
    45. Vitis_vinifera
    46. Lotus_japonicus
    47. Millettia_pinnata
    48. Glycine_max
    49. Vigna_angularis
    50. Vigna_radiata
    51. Ricinus_communis
    52. Carica_papaya
    53. Vaccinium_macrocarpon
    54. Batis_maritima
    55. Arabidopsis_thaliana
    56. Brassica_oleracea
    57. Brassica_juncea
    58. Brassica_carinata
    59. Brassica_napus
    60. Raphanus_sativus
    61. Brassica_rapa_subsp_campestris
    62. Beta_macrocarpa
    63. Beta_vulgaris_subsp_maritima
    64. Beta_vulgaris_subsp_vulgaris
    65. Silene_latifolia
    66. Silene_vulgaris
    67. Helianthus_annuus
    68. Daucus_carota_subsp_sativus
    69. Asclepias_syriaca
    70. Rhazya_stricta
    71. Nicotiana_tabacum
    72. Boea_hygrometrica
    73. Mimulus_guttatus
    74. Salvia_miltiorrhiza
    75. Ajuga_reptans
    76. Malus_x_domestica
    77. Cucurbita_pepo
    78. Citrullus_lanatus
    79. Cucumis_sativus
 
Bipartitions included in the consensus tree
 
    1234567891111111111222222222233333333334444444444555555555566666666667777777777
             0123456789012345678901234567890123456789012345678901234567890123456789
    ******************************************************************************* ( 1.0 )
    --***************************************************************************** ( 1.0 )
    --*****------------------------------------------------------------------------ ( 1.0 )
    ---****------------------------------------------------------------------------ ( 1.0 )
    ---**-------------------------------------------------------------------------- ( 0.95265 )
    -----**------------------------------------------------------------------------ ( 0.95265 )
    -------************************************************************************ ( 1.0 )
    -------***--------------------------------------------------------------------- ( 1.0 )
    --------**--------------------------------------------------------------------- ( 1.0 )
    ----------********************************************************************* ( 1.0 )
    ----------*************-------------------------------------------------------- ( 1.0 )
    -----------************-------------------------------------------------------- ( 1.0 )
    -----------**********---------------------------------------------------------- ( 1.0 )
    ------------*********---------------------------------------------------------- ( 1.0 )
    ------------**----------------------------------------------------------------- ( 1.0 )
    --------------*******---------------------------------------------------------- ( 1.0 )
    --------------****------------------------------------------------------------- ( 1.0 )
    ---------------***------------------------------------------------------------- ( 1.0 )
    ----------------**------------------------------------------------------------- ( 0.95265 )
    ------------------***---------------------------------------------------------- ( 1.0 )
    -------------------**---------------------------------------------------------- ( 1.0 )
    ---------------------**-------------------------------------------------------- ( 1.0 )
    -----------------------******************************************************** ( 1.0 )
    ------------------------******************************************************* ( 1.0 )
    -------------------------****************************************************** ( 1.0 )
    --------------------------***************************************************** ( 1.0 )
    ---------------------------**************************************************** ( 1.0 )
    ----------------------------*************************************************** ( 1.0 )
    ----------------------------***************------------------------------------ ( 1.0 )
    ----------------------------*************-------------------------------------- ( 1.0 )
    -----------------------------************-------------------------------------- ( 1.0 )
    -----------------------------***----------------------------------------------- ( 1.0 )
    ------------------------------**----------------------------------------------- ( 0.95265 )
    --------------------------------*********-------------------------------------- ( 1.0 )
    --------------------------------***-------------------------------------------- ( 1.0 )
    ---------------------------------**-------------------------------------------- ( 0.95265 )
    -----------------------------------******-------------------------------------- ( 1.0 )
    ------------------------------------*****-------------------------------------- ( 1.0 )
    ------------------------------------***---------------------------------------- ( 1.0 )
    -------------------------------------**---------------------------------------- ( 1.0 )
    ---------------------------------------**-------------------------------------- ( 0.95265 )
    -----------------------------------------**------------------------------------ ( 1.0 )
    -------------------------------------------************************************ ( 1.0 )
    --------------------------------------------*********************************** ( 1.0 )
    ---------------------------------------------********************************** ( 1.0 )
    ---------------------------------------------*****----------------------------- ( 1.0 )
    ----------------------------------------------****----------------------------- ( 1.0 )
    -----------------------------------------------***----------------------------- ( 1.0 )
    ------------------------------------------------**----------------------------- ( 1.0 )
    --------------------------------------------------***************************** ( 1.0 )
    --------------------------------------------------*************************---- ( 1.0 )
    ---------------------------------------------------************************---- ( 0.95265 )
    ---------------------------------------------------**********------------------ ( 1.0 )
    ---------------------------------------------------**-------------------------- ( 1.0 )
    -----------------------------------------------------********------------------ ( 1.0 )
    ------------------------------------------------------*******------------------ ( 1.0 )
    -------------------------------------------------------******------------------ ( 1.0 )
    --------------------------------------------------------*****------------------ ( 0.95265 )
    ---------------------------------------------------------****------------------ ( 0.95265 )
    ---------------------------------------------------------**-------------------- ( 1.0 )
    -----------------------------------------------------------**------------------ ( 1.0 )
    -------------------------------------------------------------**************---- ( 0.95265 )
    -------------------------------------------------------------*****------------- ( 1.0 )
    -------------------------------------------------------------***--------------- ( 1.0 )
    --------------------------------------------------------------**--------------- ( 0.95265 )
    ----------------------------------------------------------------**------------- ( 1.0 )
    ------------------------------------------------------------------*********---- ( 1.0 )
    ------------------------------------------------------------------**----------- ( 1.0 )
    --------------------------------------------------------------------*******---- ( 1.0 )
    --------------------------------------------------------------------**--------- ( 1.0 )
    ----------------------------------------------------------------------*****---- ( 1.0 )
    -----------------------------------------------------------------------****---- ( 1.0 )
    ------------------------------------------------------------------------***---- ( 1.0 )
    -------------------------------------------------------------------------**---- ( 1.0 )
    ---------------------------------------------------------------------------**** ( 1.0 )
    ----------------------------------------------------------------------------*** ( 1.0 )
    -----------------------------------------------------------------------------** ( 1.0 )

 
                   +--79 Treubia_lacunosa
               +-152
               |   +--78 Pleurozia_purpurea
           +-153
           |   +--77 Marchantia_polymorpha
       +-154
       |   |                                                                        +--76 Daucus_carota_subsp_sativus
       |   |                                                                    +-136
       |   |                                                                    |   +--75 Helianthus_annuus
       |   |                                                                +-137
       |   |                                                                |   |                   +---74 Ajuga_reptans
       |   |                                                                |   |               +-131
       |   |                                                                |   |               |   +--73 Salvia_miltiorrhiza
       |   |                                                                |   |           +-132
       |   |                                                                |   |           |   +--72 Mimulus_guttatus
       |   |                                                                |   |       +-133
       |   |                                                                |   |       |   +--71 Boea_hygrometrica
       |   |                                                                |   |   +-134
       |   |                                                                |   |   |   +--70 Nicotiana_tabacum
       |   |                                                                |   +-135
       |   |                                                                |       |   +--69 Rhazya_stricta
       |   |                                                                |       +-130
       |   |                                                                |           +--68 Asclepias_syriaca
       |   |                                                            +-138
       |   |                                                            |   |       +--67 Silene_vulgaris
       |   |                                                            |   |   +-128
       |   |                                                            |   |   |   +--66 Silene_latifolia
       |   |                                                            |   +-129
       |   |                                                            |       |       +--65 Beta_vulgaris_subsp_vulgaris
       |   |                                                            |       |   +-126
       |   |                                                            |       |   |   +--64 Beta_vulgaris_subsp_maritima
       |   |                                                            |       +-127
       |   |                                                            |           +--63 Beta_macrocarpa
       |   |                                                        +-139
       |   |                                                        |   |       +-------------62 Vaccinium_macrocarpon
       |   |                                                        |   |   +-124
       |   |                                                        |   |   |   +--61 Carica_papaya
       |   |                                                        |   +-125
       |   |                                                        |       |                       +--60 Brassica_rapa_subsp_campestris
       |   |                                                        |       |                   +-118
       |   |                                                        |       |                   |   +--59 Raphanus_sativus
       |   |                                                        |       |               +-119
       |   |                                                        |       |               |   |   +--58 Brassica_napus
       |   |                                                        |       |               |   +-117
       |   |                                                        |       |               |       +--57 Brassica_carinata
       |   |                                                        |       |           +-120
       |   |                                                        |       |           |   +--56 Brassica_juncea
       |   |                                                        |       |       +-121
       |   |                                                        |       |       |   +--55 Brassica_oleracea
       |   |                                                        |       |   +-122
       |   |                                                        |       |   |   +--54 Arabidopsis_thaliana
       |   |                                                        |       +-123
       |   |                                                        |           +--53 Batis_maritima
       |   |                                                    +-140
       |   |                                                    |   +--52 Ricinus_communis
       |   |                                                +-141
       |   |                                                |   |           +--51 Cucumis_sativus
       |   |                                                |   |       +-114
       |   |                                                |   |       |   +--50 Citrullus_lanatus
       |   |                                                |   |   +-115
       |   |                                                |   |   |   +--49 Cucurbita_pepo
       |   |                                                |   +-116
       |   |                                                |       +--48 Malus_x_domestica
       |   |                                            +-142
       |   |                                            |   |               +--47 Vigna_radiata
       |   |                                            |   |           +-110
       |   |                                            |   |           |   +--46 Vigna_angularis
       |   |                                            |   |       +-111
       |   |                                            |   |       |   +--45 Glycine_max
       |   |                                            |   |   +-112
       |   |                                            |   |   |   +--44 Millettia_pinnata
       |   |                                            |   +-113
       |   |                                            |       +--43 Lotus_japonicus
       |   |                                        +-143
       |   |                                        |   +--42 Vitis_vinifera
       |   |                                    +-144
       |   |                                    |   +--41 Nelumbo_nucifera
       |   |                                +-145
       |   |                                |   |                           +--40 Zea_perennis
       |   |                                |   |                       +-103
       |   |                                |   |                       |   +--39 Zea_mays_subsp_parviglumis
       |   |                                |   |                   +-104
       |   |                                |   |                   |   |       +--38 Zea_luxurians
       |   |                                |   |                   |   |   +-101
       |   |                                |   |                   |   |   |   +--37 Zea_mays_subsp_mays
       |   |                                |   |                   |   +-102
       |   |                                |   |                   |       +--36 Tripsacum_dactyloides
       |   |                                |   |               +-105
       |   |                                |   |               |   +--35 Sorghum_bicolor
       |   |                                |   |           +-106
       |   |                                |   |           |   |       +--34 Oryza_sativa_Indica_Group
       |   |                                |   |           |   |   +--99
       |   |                                |   |           |   |   |   +--33 Oryza_sativa_Japonica_Group
       |   |                                |   |           |   +-100
       |   |                                |   |           |       +--32 Oryza_rufipogon
       |   |                                |   |       +-107
       |   |                                |   |       |   |       +--31 Triticum_aestivum
       |   |                                |   |       |   |   +--97
       |   |                                |   |       |   |   |   +--30 Triticum_timopheevii
       |   |                                |   |       |   +--98
       |   |                                |   |       |       +--29 Aegilops_speltoides
       |   |                                |   |   +-108
       |   |                                |   |   |   +--28 Phoenix_dactylifera
       |   |                                |   +-109
       |   |                                |       |   +--27 Butomus_umbellatus
       |   |                                |       +--96
       |   |                                |           +--26 Spirodela_polyrhiza
       |   |                            +-146
       |   |                            |   +--25 Liriodendron_tulipifera
       |   |                        +-147
       |   |                        |   +--24 Amborella_trichopoda|cob
       |   |           +----------148
       |   |           |            +---23 Cycas_taitungensis
       |   |       +-149
       |   |       |   +--22 Huperzia_squarrosa
       |   |   +-150
       |   |   |   +-----21 Phaeoceros_laevis
       |   +-151
       |       |                           +--20 Ulota_hutchinsiae
       |       |                       +--89
       |       |                       |   +--19 Orthotrichum_stellatum
       |       |                   +--90
       |       |                   |   +--18 Bartramia_pomiformis
       |       |               +--91
       |       |               |   |           +--17 Hypnum_imponens
       |       |               |   |       +--86
       |       |               |   |       |   +--16 Anomodon_rugelii
       |       |               |   |   +--87
       |       |               |   |   |   +--15 Climacium_americanum
       |       |               |   +--88
       |       |               |       +--14 Ptychomnion_cygnisetum
       |       |           +--92
       |       |           |   |   +--13 Physcomitrella_patens
       |       |           |   +--85
       |       |           |       +--12 Funaria_hygrometrica
       |       |       +--93
       |       |       |   +--11 Buxbaumia_aphylla
       |       |   +--94
       |       |   |   |   +--10 Tetraphis_pellucida
       |       |   |   +--84
       |       |   |       +---9 Atrichum_angustatum
       |       +--95
       |           +---8 Sphagnum_palustre
+----155
|      |              +--------------------------------7 Mesostigma_viride
|      |         +---81
|      |         |    +----------------6 Entransia_fimbriata
|      |     +--82
|      |     |   |   +----------------------------5 Chlorokybus_atmophyticus
|      |     |   +--80
|      |     |       +-------------4 Roya_obtusa
|      +----83
|            +--------------3 Chaetosphaeridium_globosum
|
+---2 Nitella_hyalina
|
+---1 Chara_vulgaris

 
(Chara_vulgaris:0.0031022900,Nitella_hyalina:0.0010014100,((Chaetosphaeridium_globosum:0.2387260200,((Roya_obtusa:0.2103101500,Chlorokybus_atmophyticus:0.4468206200):0.9526:0.0373826500,(Entransia_fimbriata:0.2589319400,Mesostigma_viride:0.5092732100):0.9526:0.0844663400):1.0000:0.0688346800):1.0000:0.1006445300,(((Sphagnum_palustre:0.0302753500,((Atrichum_angustatum:0.0255194000,Tetraphis_pellucida:0.0590482600):1.0000:0.0008720300,(Buxbaumia_aphylla:0.0385604100,((Funaria_hygrometrica:0.0000000400,Physcomitrella_patens:0.0018916000):1.0000:0.0047997000,((Ptychomnion_cygnisetum:0.0282443800,(Climacium_americanum:0.0047424600,(Anomodon_rugelii:0.0047459100,Hypnum_imponens:0.0037688700):0.9526:0.0000000600):1.0000:0.0038488400):1.0000:0.0065091300,(Bartramia_pomiformis:0.0079554500,(Orthotrichum_stellatum:0.0009481500,Ulota_hutchinsiae:0.0000000400):1.0000:0.0065583800):1.0000:0.0012054700):1.0000:0.0031439300):1.0000:0.0090831000):1.0000:0.0045626800):1.0000:0.0204464800):1.0000:0.0333804900,(Phaeoceros_laevis:0.1166332400,(Huperzia_squarrosa:0.0649906700,(Cycas_taitungensis:0.0764936000,(Amborella_trichopoda|cob:0.0173665200,(Liriodendron_tulipifera:0.0046474200,(((Spirodela_polyrhiza:0.0164017600,Butomus_umbellatus:0.0409980800):1.0000:0.0033070200,(Phoenix_dactylifera:0.0035665200,((Aegilops_speltoides:0.0035715700,(Triticum_timopheevii:0.0000000100,Triticum_aestivum:0.0000000100):0.9526:0.0000000100):1.0000:0.0008978700,((Oryza_rufipogon:0.0000000100,(Oryza_sativa_Japonica_Group:0.0000000500,Oryza_sativa_Indica_Group:0.0000000200):0.9526:0.0000000100):1.0000:0.0018179800,(Sorghum_bicolor:0.0000000100,((Tripsacum_dactyloides:0.0009451400,(Zea_mays_subsp_mays:0.0000000100,Zea_luxurians:0.0000000100):1.0000:0.0000000100):1.0000:0.0000000600,(Zea_mays_subsp_parviglumis:0.0000000100,Zea_perennis:0.0000000100):0.9526:0.0000000100):1.0000:0.0009433100):1.0000:0.0067288700):1.0000:0.0017558900):1.0000:0.0190307800):1.0000:0.0039399500):1.0000:0.0039203800,(Nelumbo_nucifera:0.0045639900,(Vitis_vinifera:0.0062741500,((Lotus_japonicus:0.0072230100,(Millettia_pinnata:0.0018237200,(Glycine_max:0.0023662100,(Vigna_angularis:0.0009055300,Vigna_radiata:0.0000000600):1.0000:0.0060492700):1.0000:0.0025852000):1.0000:0.0010897600):1.0000:0.0077975500,((Malus_x_domestica:0.0123164600,(Cucurbita_pepo:0.0123291800,(Citrullus_lanatus:0.0000003100,Cucumis_sativus:0.0216484300):1.0000:0.0026721300):1.0000:0.0142983100):1.0000:0.0018118300,(Ricinus_communis:0.0077207500,(((Batis_maritima:0.0042457000,(Arabidopsis_thaliana:0.0009242800,(Brassica_oleracea:0.0000000200,(Brassica_juncea:0.0000000300,((Brassica_carinata:0.0018441000,Brassica_napus:0.0000000100):1.0000:0.0000000300,(Raphanus_sativus:0.0000000100,Brassica_rapa_subsp_campestris:0.0000000200):1.0000:0.0000000500):0.9526:0.0000000500):0.9526:0.0000000500):1.0000:0.0009164700):1.0000:0.0140398800):1.0000:0.0012882600,(Carica_papaya:0.0117961100,Vaccinium_macrocarpon:0.2398805500):1.0000:0.0028635300):1.0000:0.0040597700,(((Beta_macrocarpa:0.0000000100,(Beta_vulgaris_subsp_maritima:0.0000000100,Beta_vulgaris_subsp_vulgaris:0.0000000100):0.9526:0.0000000100):1.0000:0.0111957400,(Silene_latifolia:0.0012283500,Silene_vulgaris:0.0134763600):1.0000:0.0056321800):1.0000:0.0266199200,(((Asclepias_syriaca:0.0104404800,Rhazya_stricta:0.0028175800):1.0000:0.0065909200,(Nicotiana_tabacum:0.0071333700,(Boea_hygrometrica:0.0066231100,(Mimulus_guttatus:0.0062699100,(Salvia_miltiorrhiza:0.0203376300,Ajuga_reptans:0.0860953200):1.0000:0.0047874300):1.0000:0.0023026600):1.0000:0.0189163600):1.0000:0.0021977500):1.0000:0.0027114500,(Helianthus_annuus:0.0218098900,Daucus_carota_subsp_sativus:0.0647875900):1.0000:0.0185385900):1.0000:0.0008438200):0.9526:0.0010765400):0.9526:0.0014491300):1.0000:0.0020268500):1.0000:0.0030653300):1.0000:0.0040726100):1.0000:0.0036802800):1.0000:0.0052801300):1.0000:0.0049575000):1.0000:0.0061730400):1.0000:0.0361686900):1.0000:0.2078200000):1.0000:0.0348031700):1.0000:0.0174965200):1.0000:0.0108343700,(Marchantia_polymorpha:0.0021391500,(Pleurozia_purpurea:0.0190854500,Treubia_lacunosa:0.0209584100):1.0000:0.0022604700):1.0000:0.0312833200):1.0000:0.0668333400):1.0000:0.1125754400);
 
Note: this tree is unrooted. Branch lengths are the expected number of substitutions per site. Labels next to parentheses represent phylogenetic uncertainty due to model selection (see documentation)


---------------------------------------------------------------
*                                                             *
*             BAYESIAN INFORMATION CRITERION (BIC)            *
*                                                             *
---------------------------------------------------------------
 
 Sample size: 1188.0
 
 Model selected: 
   Model = GTR+I+G
   partition = 012345
   -lnL = 14114.0529
   K = 166
   freqA = 0.2738 
   freqC = 0.1618 
   freqG = 0.1652 
   freqT = 0.3992 
   R(a) [AC] =  2.9518
   R(b) [AG] =  3.2003
   R(c) [AT] =  1.0386
   R(d) [CG] =  2.1533
   R(e) [CT] =  6.2729
   R(f) [GT] =  1.0000
   p-inv = 0.1750
   gamma shape = 0.7820 
 
Tree for the best BIC model = (Chara_vulgaris:0.00310229,Nitella_hyalina:0.00100141,((Chaetosphaeridium_globosum:0.23872602,((Entransia_fimbriata:0.25893194,Mesostigma_viride:0.50927321):0.08446634,(Roya_obtusa:0.21031015,Chlorokybus_atmophyticus:0.44682062):0.03738265):0.06883468):0.10064453,((Marchantia_polymorpha:0.00213915,(Pleurozia_purpurea:0.01908545,Treubia_lacunosa:0.02095841):0.00226047):0.03128332,((Sphagnum_palustre:0.03027535,((Buxbaumia_aphylla:0.03856041,((Funaria_hygrometrica:0.00000004,Physcomitrella_patens:0.00189160):0.00479970,((Ptychomnion_cygnisetum:0.02824438,(Climacium_americanum:0.00474246,(Anomodon_rugelii:0.00474591,Hypnum_imponens:0.00376887):0.00000006):0.00384884):0.00650913,(Bartramia_pomiformis:0.00795545,(Orthotrichum_stellatum:0.00094815,Ulota_hutchinsiae:0.00000004):0.00655838):0.00120547):0.00314393):0.00908310):0.00456268,(Atrichum_angustatum:0.02551940,Tetraphis_pellucida:0.05904826):0.00087203):0.02044648):0.03338049,(Phaeoceros_laevis:0.11663324,(Huperzia_squarrosa:0.06499067,(Cycas_taitungensis:0.07649360,(Amborella_trichopoda|cob:0.01736652,(Liriodendron_tulipifera:0.00464742,(((Phoenix_dactylifera:0.00356652,((Aegilops_speltoides:0.00357157,(Triticum_timopheevii:0.00000001,Triticum_aestivum:0.00000001):0.00000001):0.00089787,((Oryza_rufipogon:0.00000001,(Oryza_sativa_Japonica_Group:0.00000005,Oryza_sativa_Indica_Group:0.00000002):0.00000001):0.00181798,(Sorghum_bicolor:0.00000001,((Tripsacum_dactyloides:0.00094514,(Zea_mays_subsp_mays:0.00000001,Zea_luxurians:0.00000001):0.00000001):0.00000006,(Zea_mays_subsp_parviglumis:0.00000001,Zea_perennis:0.00000001):0.00000001):0.00094331):0.00672887):0.00175589):0.01903078):0.00393995,(Spirodela_polyrhiza:0.01640176,Butomus_umbellatus:0.04099808):0.00330702):0.00392038,(Nelumbo_nucifera:0.00456399,(Vitis_vinifera:0.00627415,((Lotus_japonicus:0.00722301,(Millettia_pinnata:0.00182372,(Glycine_max:0.00236621,(Vigna_angularis:0.00090553,Vigna_radiata:0.00000006):0.00604927):0.00258520):0.00108976):0.00779755,((Ricinus_communis:0.00772075,(((Carica_papaya:0.01179611,Vaccinium_macrocarpon:0.23988055):0.00286353,(Batis_maritima:0.00424570,(Arabidopsis_thaliana:0.00092428,(Brassica_oleracea:0.00000002,(Brassica_juncea:0.00000003,((Brassica_carinata:0.00184410,Brassica_napus:0.00000001):0.00000003,(Raphanus_sativus:0.00000001,Brassica_rapa_subsp_campestris:0.00000002):0.00000005):0.00000005):0.00000005):0.00091647):0.01403988):0.00128826):0.00405977,(((Beta_macrocarpa:0.00000001,(Beta_vulgaris_subsp_maritima:0.00000001,Beta_vulgaris_subsp_vulgaris:0.00000001):0.00000001):0.01119574,(Silene_latifolia:0.00122835,Silene_vulgaris:0.01347636):0.00563218):0.02661992,((Helianthus_annuus:0.02180989,Daucus_carota_subsp_sativus:0.06478759):0.01853859,((Asclepias_syriaca:0.01044048,Rhazya_stricta:0.00281758):0.00659092,(Nicotiana_tabacum:0.00713337,(Boea_hygrometrica:0.00662311,(Mimulus_guttatus:0.00626991,(Salvia_miltiorrhiza:0.02033763,Ajuga_reptans:0.08609532):0.00478743):0.00230266):0.01891636):0.00219775):0.00271145):0.00084382):0.00107654):0.00144913):0.00202685,(Malus_x_domestica:0.01231646,(Cucurbita_pepo:0.01232918,(Citrullus_lanatus:0.00000031,Cucumis_sativus:0.02164843):0.00267213):0.01429831):0.00181183):0.00306533):0.00407261):0.00368028):0.00528013):0.00495750):0.00617304):0.03616869):0.20782000):0.03480317):0.01749652):0.01083437):0.06683334):0.11257544);
 
 
* BIC MODEL SELECTION : Selection uncertainty
 
Model             -lnL    K      BIC       delta       weight   cumWeight
------------------------------------------------------------------------- 
GTR+I+G     14114.05292   166  29403.390239   0.000000    0.613364   0.613364 
GTR+G       14118.05441   165  29404.313192   0.922954    0.386636   1.000000 
HKY+G       14168.20727   161  29476.298806  72.908568   9.03e-017   1.000000 
HKY+I+G     14165.63650   162  29478.237293  74.847054   3.43e-017   1.000000 
SYM+I+G     14267.82138   163  29689.687079  286.296841   4.16e-063   1.000000 
SYM+G       14276.57898   162  29700.122253  296.732014   2.26e-065   1.000000 
K80+I+G     14360.80682   159  29847.337853  443.947615   2.43e-097   1.000000 
K80+G       14365.13275   158  29848.909687  445.519448   1.11e-097   1.000000 
F81+I+G     14403.22961   161  29946.343486  542.953248   7.71e-119   1.000000 
F81+G       14407.08056   160  29946.965360  543.575121   5.65e-119   1.000000 
GTR+I       14414.56286   165  29997.330092  593.939854   6.54e-130   1.000000 
HKY+I       14433.53112   161  30006.946506  603.556268   5.34e-132   1.000000 
SYM+I       14536.37001   162  30219.704313  816.314074   3.37e-178   1.000000 
JC+G        14584.14768   157  30279.859520  876.469282   2.92e-191   1.000000 
JC+I+G      14581.70766   158  30282.059507  878.669268   9.71e-192   1.000000 
K80+I       14605.87068   158  30330.385547  926.995308   3.11e-202   1.000000 
F81+I       14638.17354   160  30409.151320  1005.761081   0.00e+000   1.000000 
JC+I        14806.84758   157  30725.259320  1321.869082   0.00e+000   1.000000 
GTR         14951.35979   164  31063.843926  1660.453687   0.00e+000   1.000000 
HKY         15009.35631   160  31151.516860  1748.126621   0.00e+000   1.000000 
SYM         15019.63319   161  31179.150646  1775.760408   0.00e+000   1.000000 
K80         15141.56328   157  31394.690720  1991.300482   0.00e+000   1.000000 
F81         15210.29290   159  31546.310013  2142.919775   0.00e+000   1.000000 
JC          15334.38718   156  31773.258494  2369.868255   0.00e+000   1.000000
-------------------------------------------------------------------------
-lnL:	negative log likelihod
K:	number of estimated parameters
BIC:	Bayesian Information Criterion
delta:	BIC difference
weight:	BIC weight
cumWeight:	cumulative BIC weight
 
 
* BIC MODEL SELECTION : Confidence interval
 
There are 24 models in the 100% confidence interval: [ GTR+I+G GTR+G HKY+G HKY+I+G SYM+I+G SYM+G K80+I+G K80+G F81+I+G F81+G GTR+I HKY+I SYM+I JC+G JC+I+G K80+I F81+I JC+I GTR HKY SYM K80 F81 JC ] 
 
 
* BIC MODEL SELECTION : Best Model's command line
 
phyml  -i /tmp/jmodeltest7385688712608730545.phy -d nt -n 1 -b 0 --run_id GTR+I+G -m 012345 -f m -v e -c 4 -a e --no_memory_check -o tlr -s SPR
 
 
 
---------------------------------------------------------------
*                                                             *
*                    MODEL AVERAGED PHYLOGENY                 *
*                                                             *
---------------------------------------------------------------
 
Selection criterion: . . . . BIC
Confidence interval: . . . . 1.00
Consensus type:. . . . . . . 50% majority rule
 
 
Using 24 models in the 1.00 confidence interval = GTR+I+G GTR+G HKY+G HKY+I+G SYM+I+G SYM+G K80+I+G K80+G F81+I+G F81+G GTR+I HKY+I SYM+I JC+G JC+I+G K80+I F81+I JC+I GTR HKY SYM K80 F81 JC  
 
Species in order:
 
    1. Chara_vulgaris
    2. Nitella_hyalina
    3. Chaetosphaeridium_globosum
    4. Entransia_fimbriata
    5. Mesostigma_viride
    6. Roya_obtusa
    7. Chlorokybus_atmophyticus
    8. Marchantia_polymorpha
    9. Pleurozia_purpurea
    10. Treubia_lacunosa
    11. Sphagnum_palustre
    12. Buxbaumia_aphylla
    13. Funaria_hygrometrica
    14. Physcomitrella_patens
    15. Ptychomnion_cygnisetum
    16. Climacium_americanum
    17. Anomodon_rugelii
    18. Hypnum_imponens
    19. Bartramia_pomiformis
    20. Orthotrichum_stellatum
    21. Ulota_hutchinsiae
    22. Atrichum_angustatum
    23. Tetraphis_pellucida
    24. Phaeoceros_laevis
    25. Huperzia_squarrosa
    26. Cycas_taitungensis
    27. Amborella_trichopoda|cob
    28. Liriodendron_tulipifera
    29. Phoenix_dactylifera
    30. Aegilops_speltoides
    31. Triticum_timopheevii
    32. Triticum_aestivum
    33. Oryza_rufipogon
    34. Oryza_sativa_Japonica_Group
    35. Oryza_sativa_Indica_Group
    36. Sorghum_bicolor
    37. Tripsacum_dactyloides
    38. Zea_mays_subsp_mays
    39. Zea_luxurians
    40. Zea_mays_subsp_parviglumis
    41. Zea_perennis
    42. Spirodela_polyrhiza
    43. Butomus_umbellatus
    44. Nelumbo_nucifera
    45. Vitis_vinifera
    46. Lotus_japonicus
    47. Millettia_pinnata
    48. Glycine_max
    49. Vigna_angularis
    50. Vigna_radiata
    51. Ricinus_communis
    52. Carica_papaya
    53. Vaccinium_macrocarpon
    54. Batis_maritima
    55. Arabidopsis_thaliana
    56. Brassica_oleracea
    57. Brassica_juncea
    58. Brassica_carinata
    59. Brassica_napus
    60. Raphanus_sativus
    61. Brassica_rapa_subsp_campestris
    62. Beta_macrocarpa
    63. Beta_vulgaris_subsp_maritima
    64. Beta_vulgaris_subsp_vulgaris
    65. Silene_latifolia
    66. Silene_vulgaris
    67. Helianthus_annuus
    68. Daucus_carota_subsp_sativus
    69. Asclepias_syriaca
    70. Rhazya_stricta
    71. Nicotiana_tabacum
    72. Boea_hygrometrica
    73. Mimulus_guttatus
    74. Salvia_miltiorrhiza
    75. Ajuga_reptans
    76. Malus_x_domestica
    77. Cucurbita_pepo
    78. Citrullus_lanatus
    79. Cucumis_sativus
 
Bipartitions included in the consensus tree
 
    1234567891111111111222222222233333333334444444444555555555566666666667777777777
             0123456789012345678901234567890123456789012345678901234567890123456789
    ******************************************************************************* ( 1.0 )
    --***************************************************************************** ( 1.0 )
    --*****------------------------------------------------------------------------ ( 1.0 )
    ---****------------------------------------------------------------------------ ( 1.0 )
    ---**-------------------------------------------------------------------------- ( 0.61337 )
    -----**------------------------------------------------------------------------ ( 0.61337 )
    -------************************************************************************ ( 1.0 )
    -------***--------------------------------------------------------------------- ( 1.0 )
    --------**--------------------------------------------------------------------- ( 1.0 )
    ----------********************************************************************* ( 1.0 )
    ----------*************-------------------------------------------------------- ( 1.0 )
    -----------************-------------------------------------------------------- ( 1.0 )
    -----------**********---------------------------------------------------------- ( 1.0 )
    ------------*********---------------------------------------------------------- ( 1.0 )
    ------------**----------------------------------------------------------------- ( 1.0 )
    --------------*******---------------------------------------------------------- ( 1.0 )
    --------------****------------------------------------------------------------- ( 1.0 )
    ---------------***------------------------------------------------------------- ( 1.0 )
    ----------------**------------------------------------------------------------- ( 0.61337 )
    ------------------***---------------------------------------------------------- ( 1.0 )
    -------------------**---------------------------------------------------------- ( 1.0 )
    ---------------------**-------------------------------------------------------- ( 1.0 )
    -----------------------******************************************************** ( 1.0 )
    ------------------------******************************************************* ( 1.0 )
    -------------------------****************************************************** ( 1.0 )
    --------------------------***************************************************** ( 1.0 )
    ---------------------------**************************************************** ( 1.0 )
    ----------------------------*************************************************** ( 1.0 )
    ----------------------------***************------------------------------------ ( 1.0 )
    ----------------------------*************-------------------------------------- ( 1.0 )
    -----------------------------************-------------------------------------- ( 1.0 )
    -----------------------------***----------------------------------------------- ( 1.0 )
    ------------------------------**----------------------------------------------- ( 0.61337 )
    --------------------------------*********-------------------------------------- ( 1.0 )
    --------------------------------***-------------------------------------------- ( 1.0 )
    ---------------------------------**-------------------------------------------- ( 0.61337 )
    -----------------------------------******-------------------------------------- ( 1.0 )
    ------------------------------------*****-------------------------------------- ( 1.0 )
    ------------------------------------***---------------------------------------- ( 1.0 )
    -------------------------------------**---------------------------------------- ( 1.0 )
    ---------------------------------------**-------------------------------------- ( 0.61337 )
    -----------------------------------------**------------------------------------ ( 1.0 )
    -------------------------------------------************************************ ( 1.0 )
    --------------------------------------------*********************************** ( 1.0 )
    ---------------------------------------------********************************** ( 1.0 )
    ---------------------------------------------*****----------------------------- ( 1.0 )
    ----------------------------------------------****----------------------------- ( 1.0 )
    -----------------------------------------------***----------------------------- ( 1.0 )
    ------------------------------------------------**----------------------------- ( 1.0 )
    --------------------------------------------------***************************** ( 1.0 )
    --------------------------------------------------*************************---- ( 1.0 )
    ---------------------------------------------------************************---- ( 0.61337 )
    ---------------------------------------------------**********------------------ ( 1.0 )
    ---------------------------------------------------**-------------------------- ( 1.0 )
    -----------------------------------------------------********------------------ ( 1.0 )
    ------------------------------------------------------*******------------------ ( 1.0 )
    -------------------------------------------------------******------------------ ( 1.0 )
    --------------------------------------------------------*****------------------ ( 0.61337 )
    ---------------------------------------------------------****------------------ ( 0.61337 )
    ---------------------------------------------------------**-------------------- ( 1.0 )
    -----------------------------------------------------------**------------------ ( 1.0 )
    -------------------------------------------------------------**************---- ( 0.61337 )
    -------------------------------------------------------------*****------------- ( 1.0 )
    -------------------------------------------------------------***--------------- ( 1.0 )
    --------------------------------------------------------------**--------------- ( 0.61337 )
    ----------------------------------------------------------------**------------- ( 1.0 )
    ------------------------------------------------------------------*********---- ( 1.0 )
    ------------------------------------------------------------------**----------- ( 1.0 )
    --------------------------------------------------------------------*******---- ( 1.0 )
    --------------------------------------------------------------------**--------- ( 1.0 )
    ----------------------------------------------------------------------*****---- ( 1.0 )
    -----------------------------------------------------------------------****---- ( 1.0 )
    ------------------------------------------------------------------------***---- ( 1.0 )
    -------------------------------------------------------------------------**---- ( 1.0 )
    ---------------------------------------------------------------------------**** ( 1.0 )
    ----------------------------------------------------------------------------*** ( 1.0 )
    -----------------------------------------------------------------------------** ( 1.0 )

 
                   +--79 Treubia_lacunosa
               +-152
               |   +--78 Pleurozia_purpurea
           +-153
           |   +--77 Marchantia_polymorpha
       +-154
       |   |                                                                        +--76 Daucus_carota_subsp_sativus
       |   |                                                                    +-136
       |   |                                                                    |   +--75 Helianthus_annuus
       |   |                                                                +-137
       |   |                                                                |   |                   +---74 Ajuga_reptans
       |   |                                                                |   |               +-131
       |   |                                                                |   |               |   +--73 Salvia_miltiorrhiza
       |   |                                                                |   |           +-132
       |   |                                                                |   |           |   +--72 Mimulus_guttatus
       |   |                                                                |   |       +-133
       |   |                                                                |   |       |   +--71 Boea_hygrometrica
       |   |                                                                |   |   +-134
       |   |                                                                |   |   |   +--70 Nicotiana_tabacum
       |   |                                                                |   +-135
       |   |                                                                |       |   +--69 Rhazya_stricta
       |   |                                                                |       +-130
       |   |                                                                |           +--68 Asclepias_syriaca
       |   |                                                            +-138
       |   |                                                            |   |       +--67 Silene_vulgaris
       |   |                                                            |   |   +-128
       |   |                                                            |   |   |   +--66 Silene_latifolia
       |   |                                                            |   +-129
       |   |                                                            |       |       +--65 Beta_vulgaris_subsp_vulgaris
       |   |                                                            |       |   +-126
       |   |                                                            |       |   |   +--64 Beta_vulgaris_subsp_maritima
       |   |                                                            |       +-127
       |   |                                                            |           +--63 Beta_macrocarpa
       |   |                                                        +-139
       |   |                                                        |   |                           +--62 Brassica_rapa_subsp_campestris
       |   |                                                        |   |                       +-119
       |   |                                                        |   |                       |   +--61 Raphanus_sativus
       |   |                                                        |   |                   +-120
       |   |                                                        |   |                   |   |   +--60 Brassica_napus
       |   |                                                        |   |                   |   +-118
       |   |                                                        |   |                   |       +--59 Brassica_carinata
       |   |                                                        |   |               +-121
       |   |                                                        |   |               |   +--58 Brassica_juncea
       |   |                                                        |   |           +-122
       |   |                                                        |   |           |   +--57 Brassica_oleracea
       |   |                                                        |   |       +-123
       |   |                                                        |   |       |   +--56 Arabidopsis_thaliana
       |   |                                                        |   |   +-124
       |   |                                                        |   |   |   +--55 Batis_maritima
       |   |                                                        |   +-125
       |   |                                                        |       |   +-------------54 Vaccinium_macrocarpon
       |   |                                                        |       +-117
       |   |                                                        |           +--53 Carica_papaya
       |   |                                                    +-140
       |   |                                                    |   +--52 Ricinus_communis
       |   |                                                +-141
       |   |                                                |   |           +--51 Cucumis_sativus
       |   |                                                |   |       +-114
       |   |                                                |   |       |   +--50 Citrullus_lanatus
       |   |                                                |   |   +-115
       |   |                                                |   |   |   +--49 Cucurbita_pepo
       |   |                                                |   +-116
       |   |                                                |       +--48 Malus_x_domestica
       |   |                                            +-142
       |   |                                            |   |               +--47 Vigna_radiata
       |   |                                            |   |           +-110
       |   |                                            |   |           |   +--46 Vigna_angularis
       |   |                                            |   |       +-111
       |   |                                            |   |       |   +--45 Glycine_max
       |   |                                            |   |   +-112
       |   |                                            |   |   |   +--44 Millettia_pinnata
       |   |                                            |   +-113
       |   |                                            |       +--43 Lotus_japonicus
       |   |                                        +-143
       |   |                                        |   +--42 Vitis_vinifera
       |   |                                    +-144
       |   |                                    |   +--41 Nelumbo_nucifera
       |   |                                +-145
       |   |                                |   |                           +--40 Zea_perennis
       |   |                                |   |                       +-103
       |   |                                |   |                       |   +--39 Zea_mays_subsp_parviglumis
       |   |                                |   |                   +-104
       |   |                                |   |                   |   |       +--38 Zea_luxurians
       |   |                                |   |                   |   |   +-101
       |   |                                |   |                   |   |   |   +--37 Zea_mays_subsp_mays
       |   |                                |   |                   |   +-102
       |   |                                |   |                   |       +--36 Tripsacum_dactyloides
       |   |                                |   |               +-105
       |   |                                |   |               |   +--35 Sorghum_bicolor
       |   |                                |   |           +-106
       |   |                                |   |           |   |       +--34 Oryza_sativa_Indica_Group
       |   |                                |   |           |   |   +--99
       |   |                                |   |           |   |   |   +--33 Oryza_sativa_Japonica_Group
       |   |                                |   |           |   +-100
       |   |                                |   |           |       +--32 Oryza_rufipogon
       |   |                                |   |       +-107
       |   |                                |   |       |   |       +--31 Triticum_aestivum
       |   |                                |   |       |   |   +--97
       |   |                                |   |       |   |   |   +--30 Triticum_timopheevii
       |   |                                |   |       |   +--98
       |   |                                |   |       |       +--29 Aegilops_speltoides
       |   |                                |   |   +-108
       |   |                                |   |   |   +--28 Phoenix_dactylifera
       |   |                                |   +-109
       |   |                                |       |   +--27 Butomus_umbellatus
       |   |                                |       +--96
       |   |                                |           +--26 Spirodela_polyrhiza
       |   |                            +-146
       |   |                            |   +--25 Liriodendron_tulipifera
       |   |                        +-147
       |   |                        |   +--24 Amborella_trichopoda|cob
       |   |           +----------148
       |   |           |            +---23 Cycas_taitungensis
       |   |       +-149
       |   |       |   +--22 Huperzia_squarrosa
       |   |   +-150
       |   |   |   +-----21 Phaeoceros_laevis
       |   +-151
       |       |                           +--20 Ulota_hutchinsiae
       |       |                       +--89
       |       |                       |   +--19 Orthotrichum_stellatum
       |       |                   +--90
       |       |                   |   +--18 Bartramia_pomiformis
       |       |               +--91
       |       |               |   |           +--17 Hypnum_imponens
       |       |               |   |       +--86
       |       |               |   |       |   +--16 Anomodon_rugelii
       |       |               |   |   +--87
       |       |               |   |   |   +--15 Climacium_americanum
       |       |               |   +--88
       |       |               |       +--14 Ptychomnion_cygnisetum
       |       |           +--92
       |       |           |   |   +--13 Physcomitrella_patens
       |       |           |   +--85
       |       |           |       +--12 Funaria_hygrometrica
       |       |       +--93
       |       |       |   +--11 Buxbaumia_aphylla
       |       |   +--94
       |       |   |   |   +--10 Tetraphis_pellucida
       |       |   |   +--84
       |       |   |       +---9 Atrichum_angustatum
       |       +--95
       |           +---8 Sphagnum_palustre
+----155
|      |              +--------------------------------7 Mesostigma_viride
|      |         +---81
|      |         |    +----------------6 Entransia_fimbriata
|      |     +--82
|      |     |   |   +----------------------------5 Chlorokybus_atmophyticus
|      |     |   +--80
|      |     |       +-------------4 Roya_obtusa
|      +----83
|            +--------------3 Chaetosphaeridium_globosum
|
+---2 Nitella_hyalina
|
+---1 Chara_vulgaris

 
(Chara_vulgaris:0.0031022900,Nitella_hyalina:0.0010014100,((Chaetosphaeridium_globosum:0.2387260200,((Roya_obtusa:0.2103101500,Chlorokybus_atmophyticus:0.4468206200):0.6134:0.0373826500,(Entransia_fimbriata:0.2589319400,Mesostigma_viride:0.5092732100):0.6134:0.0844663400):1.0000:0.0688346800):1.0000:0.1006445300,(((Sphagnum_palustre:0.0302753500,((Atrichum_angustatum:0.0255194000,Tetraphis_pellucida:0.0590482600):1.0000:0.0008720300,(Buxbaumia_aphylla:0.0385604100,((Funaria_hygrometrica:0.0000000400,Physcomitrella_patens:0.0018916000):1.0000:0.0047997000,((Ptychomnion_cygnisetum:0.0282443800,(Climacium_americanum:0.0047424600,(Anomodon_rugelii:0.0047459100,Hypnum_imponens:0.0037688700):0.6134:0.0000000600):1.0000:0.0038488400):1.0000:0.0065091300,(Bartramia_pomiformis:0.0079554500,(Orthotrichum_stellatum:0.0009481500,Ulota_hutchinsiae:0.0000000400):1.0000:0.0065583800):1.0000:0.0012054700):1.0000:0.0031439300):1.0000:0.0090831000):1.0000:0.0045626800):1.0000:0.0204464800):1.0000:0.0333804900,(Phaeoceros_laevis:0.1166332400,(Huperzia_squarrosa:0.0649906700,(Cycas_taitungensis:0.0764936000,(Amborella_trichopoda|cob:0.0173665200,(Liriodendron_tulipifera:0.0046474200,(((Spirodela_polyrhiza:0.0164017600,Butomus_umbellatus:0.0409980800):1.0000:0.0033070200,(Phoenix_dactylifera:0.0035665200,((Aegilops_speltoides:0.0035715700,(Triticum_timopheevii:0.0000000100,Triticum_aestivum:0.0000000100):0.6134:0.0000000100):1.0000:0.0008978700,((Oryza_rufipogon:0.0000000100,(Oryza_sativa_Japonica_Group:0.0000000500,Oryza_sativa_Indica_Group:0.0000000200):0.6134:0.0000000100):1.0000:0.0018179800,(Sorghum_bicolor:0.0000000100,((Tripsacum_dactyloides:0.0009451400,(Zea_mays_subsp_mays:0.0000000100,Zea_luxurians:0.0000000100):1.0000:0.0000000100):1.0000:0.0000000600,(Zea_mays_subsp_parviglumis:0.0000000100,Zea_perennis:0.0000000100):0.6134:0.0000000100):1.0000:0.0009433100):1.0000:0.0067288700):1.0000:0.0017558900):1.0000:0.0190307800):1.0000:0.0039399500):1.0000:0.0039203800,(Nelumbo_nucifera:0.0045639900,(Vitis_vinifera:0.0062741500,((Lotus_japonicus:0.0072230100,(Millettia_pinnata:0.0018237200,(Glycine_max:0.0023662100,(Vigna_angularis:0.0009055300,Vigna_radiata:0.0000000600):1.0000:0.0060492700):1.0000:0.0025852000):1.0000:0.0010897600):1.0000:0.0077975500,((Malus_x_domestica:0.0123164600,(Cucurbita_pepo:0.0123291800,(Citrullus_lanatus:0.0000003100,Cucumis_sativus:0.0216484300):1.0000:0.0026721300):1.0000:0.0142983100):1.0000:0.0018118300,(Ricinus_communis:0.0077207500,(((Carica_papaya:0.0117961100,Vaccinium_macrocarpon:0.2398805500):1.0000:0.0028635300,(Batis_maritima:0.0042457000,(Arabidopsis_thaliana:0.0009242800,(Brassica_oleracea:0.0000000200,(Brassica_juncea:0.0000000300,((Brassica_carinata:0.0018441000,Brassica_napus:0.0000000100):1.0000:0.0000000300,(Raphanus_sativus:0.0000000100,Brassica_rapa_subsp_campestris:0.0000000200):1.0000:0.0000000500):0.6134:0.0000000500):0.6134:0.0000000500):1.0000:0.0009164700):1.0000:0.0140398800):1.0000:0.0012882600):1.0000:0.0040597700,(((Beta_macrocarpa:0.0000000100,(Beta_vulgaris_subsp_maritima:0.0000000100,Beta_vulgaris_subsp_vulgaris:0.0000000100):0.6134:0.0000000100):1.0000:0.0111957400,(Silene_latifolia:0.0012283500,Silene_vulgaris:0.0134763600):1.0000:0.0056321800):1.0000:0.0266199200,(((Asclepias_syriaca:0.0104404800,Rhazya_stricta:0.0028175800):1.0000:0.0065909200,(Nicotiana_tabacum:0.0071333700,(Boea_hygrometrica:0.0066231100,(Mimulus_guttatus:0.0062699100,(Salvia_miltiorrhiza:0.0203376300,Ajuga_reptans:0.0860953200):1.0000:0.0047874300):1.0000:0.0023026600):1.0000:0.0189163600):1.0000:0.0021977500):1.0000:0.0027114500,(Helianthus_annuus:0.0218098900,Daucus_carota_subsp_sativus:0.0647875900):1.0000:0.0185385900):1.0000:0.0008438200):0.6134:0.0010765400):0.6134:0.0014491300):1.0000:0.0020268500):1.0000:0.0030653300):1.0000:0.0040726100):1.0000:0.0036802800):1.0000:0.0052801300):1.0000:0.0049575000):1.0000:0.0061730400):1.0000:0.0361686900):1.0000:0.2078200000):1.0000:0.0348031700):1.0000:0.0174965200):1.0000:0.0108343700,(Marchantia_polymorpha:0.0021391500,(Pleurozia_purpurea:0.0190854500,Treubia_lacunosa:0.0209584100):1.0000:0.0022604700):1.0000:0.0312833200):1.0000:0.0668333400):1.0000:0.1125754400);
 
Note: this tree is unrooted. Branch lengths are the expected number of substitutions per site. Labels next to parentheses represent phylogenetic uncertainty due to model selection (see documentation)
 
 
 
---------------------------------------------------------------
*                                                             *
*                    SELECTION SUMMARY                        *
*                                                             *
---------------------------------------------------------------

::Optimized Topologies Summary::

There are 24 different topologies.

Topology Id: 1
	Rank	Weight		 RF	AvgEucl		VarEucl
AIC	  1	 95.26%		  0	0.00e+00	0.00e+00
BIC	  1	 61.34%		  0	0.00e+00	0.00e+00
Models supporting:   1
                     GTR+I+G 

Topology Id: 2
	Rank	Weight		 RF	AvgEucl		VarEucl
AIC	  2	  0.00%		 20	4.09e-01	0.00e+00
BIC	  2	  0.00%		 20	4.09e-01	0.00e+00
Models supporting:   1
                     HKY+I+G 

Topology Id: 3
	Rank	Weight		 RF	AvgEucl		VarEucl
AIC	  3	  4.74%		 22	5.44e-01	0.00e+00
BIC	  3	 38.66%		 22	5.44e-01	0.00e+00
Models supporting:   1
                     GTR+G 

Topology Id: 4
	Rank	Weight		 RF	AvgEucl		VarEucl
AIC	  4	  0.00%		 24	5.46e-01	0.00e+00
BIC	  4	  0.00%		 24	5.46e-01	0.00e+00
Models supporting:   1
                     F81+I+G 

Topology Id: 5
	Rank	Weight		 RF	AvgEucl		VarEucl
AIC	  5	  0.00%		 32	4.50e-01	0.00e+00
BIC	  5	  0.00%		 32	4.50e-01	0.00e+00
Models supporting:   1
                     K80+I+G 

Topology Id: 6
	Rank	Weight		 RF	AvgEucl		VarEucl
AIC	  6	  0.00%		 36	5.87e-01	0.00e+00
BIC	  6	  0.00%		 36	5.87e-01	0.00e+00
Models supporting:   1
                     F81 

Topology Id: 7
	Rank	Weight		 RF	AvgEucl		VarEucl
AIC	  7	  0.00%		 36	5.68e-01	0.00e+00
BIC	  7	  0.00%		 36	5.68e-01	0.00e+00
Models supporting:   1
                     K80+G 

Topology Id: 8
	Rank	Weight		 RF	AvgEucl		VarEucl
AIC	  8	  0.00%		 36	5.75e-01	0.00e+00
BIC	  8	  0.00%		 36	5.75e-01	0.00e+00
Models supporting:   1
                     SYM+I 

Topology Id: 9
	Rank	Weight		 RF	AvgEucl		VarEucl
AIC	  9	  0.00%		 36	5.68e-01	0.00e+00
BIC	  9	  0.00%		 36	5.68e-01	0.00e+00
Models supporting:   1
                     SYM+G 

Topology Id: 10
	Rank	Weight		 RF	AvgEucl		VarEucl
AIC	 10	  0.00%		 36	5.46e-01	0.00e+00
BIC	 10	  0.00%		 36	5.46e-01	0.00e+00
Models supporting:   1
                     SYM+I+G 

Topology Id: 11
	Rank	Weight		 RF	AvgEucl		VarEucl
AIC	 11	  0.00%		 38	5.56e-01	0.00e+00
BIC	 11	  0.00%		 38	5.56e-01	0.00e+00
Models supporting:   1
                     JC+I 

Topology Id: 12
	Rank	Weight		 RF	AvgEucl		VarEucl
AIC	 12	  0.00%		 38	6.12e-01	0.00e+00
BIC	 12	  0.00%		 38	6.12e-01	0.00e+00
Models supporting:   1
                     GTR 

Topology Id: 13
	Rank	Weight		 RF	AvgEucl		VarEucl
AIC	 13	  0.00%		 40	6.02e-01	0.00e+00
BIC	 13	  0.00%		 40	6.02e-01	0.00e+00
Models supporting:   1
                     JC+G 

Topology Id: 14
	Rank	Weight		 RF	AvgEucl		VarEucl
AIC	 14	  0.00%		 40	5.49e-01	0.00e+00
BIC	 14	  0.00%		 40	5.49e-01	0.00e+00
Models supporting:   1
                     JC+I+G 

Topology Id: 15
	Rank	Weight		 RF	AvgEucl		VarEucl
AIC	 15	  0.00%		 40	5.84e-01	0.00e+00
BIC	 15	  0.00%		 40	5.84e-01	0.00e+00
Models supporting:   1
                     F81+G 

Topology Id: 16
	Rank	Weight		 RF	AvgEucl		VarEucl
AIC	 16	  0.00%		 40	5.91e-01	0.00e+00
BIC	 16	  0.00%		 40	5.91e-01	0.00e+00
Models supporting:   1
                     K80+I 

Topology Id: 17
	Rank	Weight		 RF	AvgEucl		VarEucl
AIC	 17	  0.00%		 40	5.81e-01	0.00e+00
BIC	 17	  0.00%		 40	5.81e-01	0.00e+00
Models supporting:   1
                     HKY 

Topology Id: 18
	Rank	Weight		 RF	AvgEucl		VarEucl
AIC	 18	  0.00%		 42	5.33e-01	0.00e+00
BIC	 18	  0.00%		 42	5.33e-01	0.00e+00
Models supporting:   1
                     F81+I 

Topology Id: 19
	Rank	Weight		 RF	AvgEucl		VarEucl
AIC	 19	  0.00%		 42	5.60e-01	0.00e+00
BIC	 19	  0.00%		 42	5.60e-01	0.00e+00
Models supporting:   1
                     HKY+G 

Topology Id: 20
	Rank	Weight		 RF	AvgEucl		VarEucl
AIC	 20	  0.00%		 42	5.39e-01	0.00e+00
BIC	 20	  0.00%		 42	5.39e-01	0.00e+00
Models supporting:   1
                     GTR+I 

Topology Id: 21
	Rank	Weight		 RF	AvgEucl		VarEucl
AIC	 21	  0.00%		 44	5.97e-01	0.00e+00
BIC	 21	  0.00%		 44	5.97e-01	0.00e+00
Models supporting:   1
                     JC 

Topology Id: 22
	Rank	Weight		 RF	AvgEucl		VarEucl
AIC	 22	  0.00%		 44	5.99e-01	0.00e+00
BIC	 22	  0.00%		 44	5.99e-01	0.00e+00
Models supporting:   1
                     K80 

Topology Id: 23
	Rank	Weight		 RF	AvgEucl		VarEucl
AIC	 23	  0.00%		 44	6.26e-01	0.00e+00
BIC	 23	  0.00%		 44	6.26e-01	0.00e+00
Models supporting:   1
                     SYM 

Topology Id: 24
	Rank	Weight		 RF	AvgEucl		VarEucl
AIC	 24	  0.00%		 52	5.41e-01	0.00e+00
BIC	 24	  0.00%		 52	5.41e-01	0.00e+00
Models supporting:   1
                     HKY+I 

 
 
 
::Best Models::
 
	Model 		f(a) 	f(c) 	f(g) 	f(t) 	kappa 	titv 	Ra	Rb	Rc	Rd	Re	Rf	pInv 	gamma
----------------------------------------------------------------------------------------------------------------------------------------
AIC 	GTR+I+G		0.27	0.16	0.17	0.40	0.00	0.00	  2.952   3.200   1.039   2.153   6.273   1.000    0.18	   0.78
BIC 	GTR+I+G		0.27	0.16	0.17	0.40	0.00	0.00	  2.952   3.200   1.039   2.153   6.273   1.000    0.18	   0.78
