# Supplementary material for: The mitochondrial genome map of Nelumbo nucifera reveals ancient evolutionary features
Source: Sci Rep. 2016 Jul 22;6:30158. doi: 10.1038/srep30158 (PMC4957087; doi:10.1038/srep30158)
Supplement: Supplementary Data S2 [file srep30158-s3.zip › jModelTest/cox1.jmt1]

-------------------------- jModeltest 2.1.10 v20160303 --------------------------
(c) 2011-onwards D. Darriba, G.L. Taboada, R. Doallo and D. Posada,
(1) Department of Biochemistry, Genetics and Immunology
    University of Vigo, 36310 Vigo, Spain.
(2) Department of Electronics and Systems
    University of A Coruna, 15071 A Coruna, Spain.
e-mail: ddarriba@udc.es, dposada@uvigo.es
--------------------------------------------------------------------------------
 
Fri Apr 01 19:45:23 CST 2016
Linux 3.13.0-32-generic, arch: amd64, bits: 64, numcores: 48
 
--------------------------------------------------------------------------------
Citation: Darriba D, Taboada GL, Doallo R and Posada D. 2012.
          "jModelTest 2: more models, new heuristics and parallel computing".
          Nature Methods 9(8), 772.
--------------------------------------------------------------------------------
 
jModelTest 2.1.10 v20160303
Copyright (C) 2011 D. Darriba, G.L. Taboada, R. Doallo and D. Posada
This program comes with ABSOLUTELY NO WARRANTY
This is free software, and you are welcome to redistribute it under certain
conditions
 
Notice: This program may contain errors. Please inspect results carefully.
 
 
Arguments = -g 4 -i -f -AIC -BIC -a -S SPR -o cox1.jmt1 -d cox1.fas

Reading data file "cox1.fas"... OK.
  number of sequences: 79
  number of sites: 1572
 
 
---------------------------------------------------------------
*                                                             *
*        COMPUTATION OF LIKELIHOOD SCORES WITH PHYML          *
*                                                             *
---------------------------------------------------------------
 
::Settings::
 
 Phyml version = 20131022
 Phyml binary = phyml
 Phyml path = /usr/bin/
 Candidate models = 24
   number of substitution schemes = 3
   including models with equal/unequal base frequencies (+F)
   including models with/without a proportion of invariable sites (+I)
   including models with/without rate variation among sites (+G) (nCat = 4)
 Optimized free parameters (K) = substitution parameters + 155 branch lengths + topology 
 Base tree for likelihood calculations = ML tree
 Tree topology search operation = SPR
 
 
 
::Progress::
 
Model 		 Exec. Time 	 Total Time 	 -lnL
-------------------------------------------------------------------------
SYM		00h:01:15:05	00h:01:16:07	   19267.6462	 (1/24)
SYM+I		00h:02:07:00	00h:02:08:00	   18711.5858	 (2/24)
F81		00h:02:19:03	00h:02:20:03	   19644.7752	 (3/24)
JC		00h:02:46:04	00h:02:47:05	   19845.9914	 (4/24)
K80+I		00h:02:53:01	00h:02:54:01	   18852.3121	 (5/24)
HKY		00h:02:56:04	00h:02:57:05	   19282.6008	 (6/24)
F81+I		00h:02:58:01	00h:02:58:08	   18952.2612	 (7/24)
GTR+I		00h:03:03:02	00h:03:03:09	   18584.6654	 (8/24)
GTR		00h:03:03:02	00h:03:04:02	   19166.8683	 (9/24)
HKY+I		00h:03:10:08	00h:03:11:05	   18622.8730	 (10/24)
K80		00h:03:15:02	00h:03:16:04	   19488.5548	 (11/24)
JC+I		00h:03:45:02	00h:03:45:09	   19222.1185	 (12/24)
GTR+G		00h:04:18:03	00h:04:18:04	   18098.9350	 (13/24)
JC+G		00h:04:40:00	00h:04:40:01	   18851.0794	 (14/24)
SYM+G		00h:05:32:05	00h:05:33:02	   18304.0821	 (15/24)
K80+G		00h:05:35:06	00h:05:36:01	   18462.6200	 (16/24)
F81+G		00h:05:38:02	00h:05:38:03	   18541.4812	 (17/24)
HKY+G		00h:06:59:07	00h:06:59:08	   18157.2749	 (18/24)
K80+I+G		00h:07:18:02	00h:07:18:02	   18455.6165	 (19/24)
JC+I+G		00h:08:09:04	00h:08:09:05	   18838.7717	 (20/24)
GTR+I+G		00h:09:11:06	00h:09:11:07	   18098.8423	 (21/24)
SYM+I+G		00h:10:46:06	00h:10:46:07	   18298.9045	 (22/24)
HKY+I+G		00h:11:42:08	00h:11:42:09	   18157.1096	 (23/24)
F81+I+G		00h:12:35:03	00h:12:35:04	   18541.3020	 (24/24)
 
   Model = JC
   partition = 000000
   -lnL = 19845.9914
   K = 156 
 
   Model = JC+I
   partition = 000000
   -lnL = 19222.1185
   K = 157
   p-inv = 0.3310 
 
   Model = JC+G
   partition = 000000
   -lnL = 18851.0794
   K = 157
   gamma shape = 0.5750 
 
   Model = JC+I+G
   partition = 000000
   -lnL = 18838.7717
   K = 158
   p-inv = 0.0160
   gamma shape = 0.5970 
 
   Model = F81
   partition = 000000
   -lnL = 19644.7752
   K = 159
   freqA = 0.2184 
   freqC = 0.2584 
   freqG = 0.1604 
   freqT = 0.3628  
 
   Model = F81+I
   partition = 000000
   -lnL = 18952.2612
   K = 160
   freqA = 0.2164 
   freqC = 0.2586 
   freqG = 0.1480 
   freqT = 0.3771 
   p-inv = 0.3330 
 
   Model = F81+G
   partition = 000000
   -lnL = 18541.4812
   K = 160
   freqA = 0.2160 
   freqC = 0.2490 
   freqG = 0.1413 
   freqT = 0.3937 
   gamma shape = 0.5370 
 
   Model = F81+I+G
   partition = 000000
   -lnL = 18541.3020
   K = 161
   freqA = 0.2160 
   freqC = 0.2491 
   freqG = 0.1412 
   freqT = 0.3938 
   p-inv = 0.0320
   gamma shape = 0.5760 
 
   Model = K80
   partition = 010010
   -lnL = 19488.5548
   K = 157
   kappa = 2.6071 (ti/tv = 1.3035) 
 
   Model = K80+I
   partition = 010010
   -lnL = 18852.3121
   K = 158
   kappa = 2.7215 (ti/tv = 1.3607)
   p-inv = 0.3330 
 
   Model = K80+G
   partition = 010010
   -lnL = 18462.6200
   K = 158
   kappa = 2.9383 (ti/tv = 1.4692)
   gamma shape = 0.5500 
 
   Model = K80+I+G
   partition = 010010
   -lnL = 18455.6165
   K = 159
   kappa = 2.9287 (ti/tv = 1.4644)
   p-inv = 0.0220
   gamma shape = 0.5770 
 
   Model = HKY
   partition = 010010
   -lnL = 19282.6008
   K = 160
   freqA = 0.2274 
   freqC = 0.2360 
   freqG = 0.1616 
   freqT = 0.3750 
   kappa = 2.6559 (ti/tv = 1.3996) 
 
   Model = HKY+I
   partition = 010010
   -lnL = 18622.8730
   K = 161
   freqA = 0.2391 
   freqC = 0.2296 
   freqG = 0.1531 
   freqT = 0.3783 
   kappa = 2.7017 (ti/tv = 1.3992)
   p-inv = 0.3320 
 
   Model = HKY+G
   partition = 010010
   -lnL = 18157.2749
   K = 161
   freqA = 0.2451 
   freqC = 0.2111 
   freqG = 0.1419 
   freqT = 0.4019 
   kappa = 3.2008 (ti/tv = 1.6138)
   gamma shape = 0.5100 
 
   Model = HKY+I+G
   partition = 010010
   -lnL = 18157.1096
   K = 162
   freqA = 0.2452 
   freqC = 0.2110 
   freqG = 0.1418 
   freqT = 0.4020 
   kappa = 3.2031 (ti/tv = 1.6146)
   p-inv = 0.0300
   gamma shape = 0.5440 
 
   Model = SYM
   partition = 012345
   -lnL = 19267.6462
   K = 161
   R(a) [AC] =  1.6484
   R(b) [AG] =  2.4148
   R(c) [AT] =  2.4212
   R(d) [CG] =  1.0219
   R(e) [CT] =  5.4272
   R(f) [GT] =  1.0000 
 
   Model = SYM+I
   partition = 012345
   -lnL = 18711.5858
   K = 162
   R(a) [AC] =  1.6502
   R(b) [AG] =  2.8021
   R(c) [AT] =  2.3755
   R(d) [CG] =  1.0692
   R(e) [CT] =  5.3148
   R(f) [GT] =  1.0000
   p-inv = 0.3210 
 
   Model = SYM+G
   partition = 012345
   -lnL = 18304.0821
   K = 162
   R(a) [AC] =  1.6386
   R(b) [AG] =  2.5364
   R(c) [AT] =  2.3712
   R(d) [CG] =  1.1172
   R(e) [CT] =  6.4845
   R(f) [GT] =  1.0000
   gamma shape = 0.5740 
 
   Model = SYM+I+G
   partition = 012345
   -lnL = 18298.9045
   K = 163
   R(a) [AC] =  1.6182
   R(b) [AG] =  2.5106
   R(c) [AT] =  2.3408
   R(d) [CG] =  1.1096
   R(e) [CT] =  6.3699
   R(f) [GT] =  1.0000
   p-inv = 0.0000
   gamma shape = 0.5750 
 
   Model = GTR
   partition = 012345
   -lnL = 19166.8682
   K = 164
   freqA = 0.2304 
   freqC = 0.2084 
   freqG = 0.2136 
   freqT = 0.3477 
   R(a) [AC] =  2.1096
   R(b) [AG] =  2.9473
   R(c) [AT] =  2.2953
   R(d) [CG] =  1.2987
   R(e) [CT] =  5.7795
   R(f) [GT] =  1.0000 
 
   Model = GTR+I
   partition = 012345
   -lnL = 18584.6654
   K = 165
   freqA = 0.2330 
   freqC = 0.2185 
   freqG = 0.1835 
   freqT = 0.3650 
   R(a) [AC] =  1.7160
   R(b) [AG] =  3.2726
   R(c) [AT] =  1.8469
   R(d) [CG] =  1.2764
   R(e) [CT] =  4.5467
   R(f) [GT] =  1.0000
   p-inv = 0.3280 
 
   Model = GTR+G
   partition = 012345
   -lnL = 18098.9350
   K = 165
   freqA = 0.2639 
   freqC = 0.1679 
   freqG = 0.1719 
   freqT = 0.3964 
   R(a) [AC] =  2.5688
   R(b) [AG] =  3.3379
   R(c) [AT] =  1.3737
   R(d) [CG] =  2.2605
   R(e) [CT] =  7.7546
   R(f) [GT] =  1.0000
   gamma shape = 0.5090 
 
   Model = GTR+I+G
   partition = 012345
   -lnL = 18098.8423
   K = 166
   freqA = 0.2639 
   freqC = 0.1678 
   freqG = 0.1719 
   freqT = 0.3965 
   R(a) [AC] =  2.5721
   R(b) [AG] =  3.3401
   R(c) [AT] =  1.3737
   R(d) [CG] =  2.2641
   R(e) [CT] =  7.7599
   R(f) [GT] =  1.0000
   p-inv = 0.0220
   gamma shape = 0.5330 
 
  Best-fit models should be reoptimized for comparison with unconstrained likelihood
 
Computation of likelihood scores completed. It took 00h:12:35:04.
 


---------------------------------------------------------------
*                                                             *
*             AKAIKE INFORMATION CRITERION (AIC)              *
*                                                             *
---------------------------------------------------------------
 
 Model selected: 
   Model = GTR+G
   partition = 012345
   -lnL = 18098.9350
   K = 165
   freqA = 0.2639 
   freqC = 0.1679 
   freqG = 0.1719 
   freqT = 0.3964 
   R(a) [AC] =  2.5688
   R(b) [AG] =  3.3379
   R(c) [AT] =  1.3737
   R(d) [CG] =  2.2605
   R(e) [CT] =  7.7546
   R(f) [GT] =  1.0000
   gamma shape = 0.5090 
 
Tree for the best AIC model = (Oryza_rufipogon:0.00000001,Oryza_sativa_Japonica_Group:0.00000009,(Oryza_sativa_Indica_Group:0.00000008,((Triticum_timopheevii:0.00000005,(Aegilops_speltoides:0.00000001,Triticum_aestivum:0.00000001):0.00067493):0.01242053,(((Zea_mays_subsp_mays:0.00000004,(Zea_mays_subsp_parviglumis:0.00000001,(Zea_perennis:0.00067158,Zea_luxurians:0.00066999):0.00000005):0.00000004):0.00074663,(Tripsacum_dactyloides:0.00596729,Sorghum_bicolor:0.00556791):0.00212648):0.00606496,(Spirodela_polyrhiza:0.00695732,(Butomus_umbellatus:0.01496387,(Phoenix_dactylifera:0.00871665,((Cycas_taitungensis:0.07559497,(Liriodendron_tulipifera:0.00150115,Amborella_trichopoda:0.01545201):0.00310142):0.00073399,(Vitis_vinifera:0.00565197,(((Daucus_carota_subsp_sativus:0.00705087,Helianthus_annuus:0.00574900):0.00367948,((Asclepias_syriaca:0.01806389,Rhazya_stricta:0.00511695):0.00759691,((Mimulus_guttatus:0.00185399,(Boea_hygrometrica:0.00633593,(Ajuga_reptans:0.02378511,Salvia_miltiorrhiza:0.00145763):0.00591083):0.00349671):0.00903680,(Nicotiana_tabacum:0.00711447,(Vaccinium_macrocarpon:0.01126230,(Nelumbo_nucifera:0.01106809,(((Silene_latifolia:0.00056799,Silene_vulgaris:0.01106972):0.01188282,(Beta_vulgaris_subsp_vulgaris:0.00000001,(Beta_macrocarpa:0.00000001,Beta_vulgaris_subsp_maritima:0.00000002):0.00000002):0.00650502):0.02451861,((Huperzia_squarrosa:0.05797915,((Treubia_lacunosa:0.02300619,(Marchantia_polymorpha:0.00955426,Pleurozia_purpurea:0.01724839):0.00375975):0.04956966,(((Chara_vulgaris:0.02117921,Nitella_hyalina:0.00827070):0.09858137,((Roya_obtusa:0.21898338,(Entransia_fimbriata:0.45368628,Chaetosphaeridium_globosum:0.16701706):0.04327735):0.03912138,(Mesostigma_viride:0.29650719,Chlorokybus_atmophyticus:0.21675686):0.14217362):0.08459022):0.09495240,(Phaeoceros_laevis:0.19644449,(Sphagnum_palustre:0.02243694,((Atrichum_angustatum:0.02072852,Tetraphis_pellucida:0.02135993):0.00367068,(Buxbaumia_aphylla:0.03558437,((Funaria_hygrometrica:0.00352121,Physcomitrella_patens:0.00284294):0.00317551,(Bartramia_pomiformis:0.01055164,((Orthotrichum_stellatum:0.00070195,Ulota_hutchinsiae:0.00141067):0.00611895,(Ptychomnion_cygnisetum:0.02742505,(Anomodon_rugelii:0.00072262,(Hypnum_imponens:0.00214814,Climacium_americanum:0.00205996):0.00071882):0.00506337):0.00828034):0.00286122):0.00571129):0.01060825):0.00325398):0.02042421):0.02153126):0.00140422):0.01827995):0.01763601):0.14204159,(Arabidopsis_thaliana:0.00136527,((Brassica_napus:0.00135750,(Brassica_oleracea:0.00000001,(Brassica_juncea:0.00000001,Brassica_rapa_subsp_campestris:0.00000005):0.00000001):0.00000001):0.00136061,(Brassica_carinata:0.00067803,Raphanus_sativus:0.00135695):0.00000005):0.00135362):0.01513039):0.00586861):0.00362920):0.00365240):0.00492994):0.00143302):0.00182819):0.00308287):0.00403740,((Batis_maritima:0.00769270,Carica_papaya:0.00435978):0.00258872,((Cucurbita_pepo:0.01079700,(Citrullus_lanatus:0.00069997,Cucumis_sativus:0.00921761):0.00727709):0.00626864,(Malus_x_domestica:0.02434248,(Ricinus_communis:0.01164481,(Lotus_japonicus:0.00325422,(Millettia_pinnata:0.00130519,(Glycine_max:0.00065322,(Vigna_angularis:0.00130447,Vigna_radiata:0.00000001):0.00261386):0.00263321):0.00079382):0.00789556):0.00576120):0.00000005):0.00081856):0.00196241):0.00312711):0.00557092):0.01405677):0.00403437):0.00412215):0.03407436):0.00000005):0.00335610):0.34050536);
 
 
* AIC MODEL SELECTION : Selection uncertainty
 
Model             -lnL    K      AIC       delta       weight   cumWeight
------------------------------------------------------------------------- 
GTR+G       18098.93501   165  36527.870020   0.000000    0.712453   0.712453 
GTR+I+G     18098.84234   166  36529.684680   1.814660    0.287547   1.000000 
HKY+G       18157.27489   161  36636.549780  108.679760   1.79e-024   1.000000 
HKY+I+G     18157.10956   162  36638.219120  110.349100   7.78e-025   1.000000 
SYM+I+G     18298.90446   163  36923.808920  395.938900   7.51e-087   1.000000 
SYM+G       18304.08209   162  36932.164180  404.294160   1.15e-088   1.000000 
K80+I+G     18455.61646   159  37229.232920  701.362900   3.58e-153   1.000000 
K80+G       18462.62000   158  37241.240000  713.369980   8.84e-156   1.000000 
F81+G       18541.48117   160  37402.962340  875.092320   6.74e-191   1.000000 
F81+I+G     18541.30203   161  37404.604060  876.734040   2.97e-191   1.000000 
GTR+I       18584.66542   165  37499.330840  971.460820   7.99e-212   1.000000 
HKY+I       18622.87303   161  37567.746060  1039.876040   0.00e+000   1.000000 
SYM+I       18711.58580   162  37747.171600  1219.301580   0.00e+000   1.000000 
JC+I+G      18838.77167   158  37993.543340  1465.673320   0.00e+000   1.000000 
JC+G        18851.07943   157  38016.158860  1488.288840   0.00e+000   1.000000 
K80+I       18852.31206   158  38020.624120  1492.754100   0.00e+000   1.000000 
F81+I       18952.26123   160  38224.522460  1696.652440   0.00e+000   1.000000 
GTR         19166.86825   164  38661.736500  2133.866480   0.00e+000   1.000000 
JC+I        19222.11849   157  38758.236980  2230.366960   0.00e+000   1.000000 
SYM         19267.64618   161  38857.292360  2329.422340   0.00e+000   1.000000 
HKY         19282.60081   160  38885.201620  2357.331600   0.00e+000   1.000000 
K80         19488.55478   157  39291.109560  2763.239540   0.00e+000   1.000000 
F81         19644.77522   159  39607.550440  3079.680420   0.00e+000   1.000000 
JC          19845.99140   156  40003.982800  3476.112780   0.00e+000   1.000000
-------------------------------------------------------------------------
-lnL:	negative log likelihod
 K:	number of estimated parameters
 AIC:	Akaike Information Criterion
 delta:	AIC difference
 weight:	AIC weight
 cumWeight:	cumulative AIC weight
 
 
* AIC MODEL SELECTION : Confidence interval
 
There are 24 models in the 100% confidence interval: [ GTR+G GTR+I+G HKY+G HKY+I+G SYM+I+G SYM+G K80+I+G K80+G F81+G F81+I+G GTR+I HKY+I SYM+I JC+I+G JC+G K80+I F81+I GTR JC+I SYM HKY K80 F81 JC ] 
 
 
* AIC MODEL SELECTION : Best Model's command line
 
phyml  -i /tmp/jmodeltest4900007583213930760.phy -d nt -n 1 -b 0 --run_id GTR+G -m 012345 -f m -c 4 -a e --no_memory_check -o tlr -s SPR
 
 
 
---------------------------------------------------------------
*                                                             *
*                    MODEL AVERAGED PHYLOGENY                 *
*                                                             *
---------------------------------------------------------------
 
Selection criterion: . . . . AIC
Confidence interval: . . . . 1.00
Consensus type:. . . . . . . 50% majority rule
 
 
Using 24 models in the 1.00 confidence interval = GTR+G GTR+I+G HKY+G HKY+I+G SYM+I+G SYM+G K80+I+G K80+G F81+G F81+I+G GTR+I HKY+I SYM+I JC+I+G JC+G K80+I F81+I GTR JC+I SYM HKY K80 F81 JC  
 
Species in order:
 
    1. Oryza_rufipogon
    2. Oryza_sativa_Japonica_Group
    3. Oryza_sativa_Indica_Group
    4. Triticum_timopheevii
    5. Aegilops_speltoides
    6. Triticum_aestivum
    7. Zea_mays_subsp_mays
    8. Zea_mays_subsp_parviglumis
    9. Zea_perennis
    10. Zea_luxurians
    11. Tripsacum_dactyloides
    12. Sorghum_bicolor
    13. Spirodela_polyrhiza
    14. Butomus_umbellatus
    15. Phoenix_dactylifera
    16. Cycas_taitungensis
    17. Liriodendron_tulipifera
    18. Amborella_trichopoda
    19. Vitis_vinifera
    20. Daucus_carota_subsp_sativus
    21. Helianthus_annuus
    22. Asclepias_syriaca
    23. Rhazya_stricta
    24. Mimulus_guttatus
    25. Boea_hygrometrica
    26. Ajuga_reptans
    27. Salvia_miltiorrhiza
    28. Nicotiana_tabacum
    29. Vaccinium_macrocarpon
    30. Nelumbo_nucifera
    31. Silene_latifolia
    32. Silene_vulgaris
    33. Beta_vulgaris_subsp_vulgaris
    34. Beta_macrocarpa
    35. Beta_vulgaris_subsp_maritima
    36. Huperzia_squarrosa
    37. Treubia_lacunosa
    38. Marchantia_polymorpha
    39. Pleurozia_purpurea
    40. Chara_vulgaris
    41. Nitella_hyalina
    42. Roya_obtusa
    43. Entransia_fimbriata
    44. Chaetosphaeridium_globosum
    45. Mesostigma_viride
    46. Chlorokybus_atmophyticus
    47. Phaeoceros_laevis
    48. Sphagnum_palustre
    49. Atrichum_angustatum
    50. Tetraphis_pellucida
    51. Buxbaumia_aphylla
    52. Funaria_hygrometrica
    53. Physcomitrella_patens
    54. Bartramia_pomiformis
    55. Orthotrichum_stellatum
    56. Ulota_hutchinsiae
    57. Ptychomnion_cygnisetum
    58. Anomodon_rugelii
    59. Hypnum_imponens
    60. Climacium_americanum
    61. Arabidopsis_thaliana
    62. Brassica_napus
    63. Brassica_oleracea
    64. Brassica_juncea
    65. Brassica_rapa_subsp_campestris
    66. Brassica_carinata
    67. Raphanus_sativus
    68. Batis_maritima
    69. Carica_papaya
    70. Cucurbita_pepo
    71. Citrullus_lanatus
    72. Cucumis_sativus
    73. Malus_x_domestica
    74. Ricinus_communis
    75. Lotus_japonicus
    76. Millettia_pinnata
    77. Glycine_max
    78. Vigna_angularis
    79. Vigna_radiata
 
Bipartitions included in the consensus tree
 
    1234567891111111111222222222233333333334444444444555555555566666666667777777777
             0123456789012345678901234567890123456789012345678901234567890123456789
    ******************************************************************************* ( 1.0 )
    --***************************************************************************** ( 1.0 )
    ---**************************************************************************** ( 1.0 )
    ---***------------------------------------------------------------------------- ( 1.0 )
    ----**------------------------------------------------------------------------- ( 1.0 )
    ------************************************************************************* ( 0.71246 )
    ------******------------------------------------------------------------------- ( 1.0 )
    ------****--------------------------------------------------------------------- ( 1.0 )
    -------***--------------------------------------------------------------------- ( 0.71246 )
    --------**--------------------------------------------------------------------- ( 1.0 )
    ----------**------------------------------------------------------------------- ( 1.0 )
    ------------******************************************************************* ( 1.0 )
    -------------****************************************************************** ( 1.0 )
    --------------***************************************************************** ( 1.0 )
    ---------------**************************************************************** ( 1.0 )
    ---------------***------------------------------------------------------------- ( 1.0 )
    ----------------**------------------------------------------------------------- ( 1.0 )
    ------------------************************************************************* ( 1.0 )
    -------------------************************************************************ ( 1.0 )
    -------------------************************************************------------ ( 1.0 )
    -------------------**---------------------------------------------------------- ( 1.0 )
    ---------------------**********************************************------------ ( 1.0 )
    ---------------------**-------------------------------------------------------- ( 1.0 )
    -----------------------********************************************------------ ( 1.0 )
    -----------------------****---------------------------------------------------- ( 1.0 )
    ------------------------***---------------------------------------------------- ( 1.0 )
    -------------------------**---------------------------------------------------- ( 1.0 )
    ---------------------------****************************************------------ ( 1.0 )
    ----------------------------***************************************------------ ( 1.0 )
    -----------------------------**************************************------------ ( 1.0 )
    ------------------------------*************************************------------ ( 1.0 )
    ------------------------------*****-------------------------------------------- ( 1.0 )
    ------------------------------**----------------------------------------------- ( 1.0 )
    --------------------------------***-------------------------------------------- ( 1.0 )
    ---------------------------------**-------------------------------------------- ( 0.71246 )
    -----------------------------------********************************------------ ( 1.0 )
    -----------------------------------*************************------------------- ( 1.0 )
    ------------------------------------************************------------------- ( 1.0 )
    ------------------------------------***---------------------------------------- ( 1.0 )
    -------------------------------------**---------------------------------------- ( 1.0 )
    ---------------------------------------*********************------------------- ( 1.0 )
    ---------------------------------------*******--------------------------------- ( 1.0 )
    ---------------------------------------**-------------------------------------- ( 1.0 )
    -----------------------------------------*****--------------------------------- ( 1.0 )
    -----------------------------------------***----------------------------------- ( 1.0 )
    ------------------------------------------**----------------------------------- ( 1.0 )
    --------------------------------------------**--------------------------------- ( 1.0 )
    ----------------------------------------------**************------------------- ( 1.0 )
    -----------------------------------------------*************------------------- ( 1.0 )
    ------------------------------------------------************------------------- ( 1.0 )
    ------------------------------------------------**----------------------------- ( 1.0 )
    --------------------------------------------------**********------------------- ( 1.0 )
    ---------------------------------------------------*********------------------- ( 1.0 )
    ---------------------------------------------------**-------------------------- ( 1.0 )
    -----------------------------------------------------*******------------------- ( 1.0 )
    ------------------------------------------------------******------------------- ( 1.0 )
    ------------------------------------------------------**----------------------- ( 1.0 )
    --------------------------------------------------------****------------------- ( 1.0 )
    ---------------------------------------------------------***------------------- ( 1.0 )
    ----------------------------------------------------------**------------------- ( 1.0 )
    ------------------------------------------------------------*******------------ ( 1.0 )
    -------------------------------------------------------------******------------ ( 1.0 )
    -------------------------------------------------------------****-------------- ( 1.0 )
    --------------------------------------------------------------***-------------- ( 0.71246 )
    ---------------------------------------------------------------**-------------- ( 0.71246 )
    -----------------------------------------------------------------**------------ ( 0.71246 )
    -------------------------------------------------------------------************ ( 1.0 )
    -------------------------------------------------------------------**---------- ( 1.0 )
    ---------------------------------------------------------------------********** ( 1.0 )
    ---------------------------------------------------------------------***------- ( 1.0 )
    ----------------------------------------------------------------------**------- ( 1.0 )
    ------------------------------------------------------------------------******* ( 0.71246 )
    -------------------------------------------------------------------------****** ( 1.0 )
    --------------------------------------------------------------------------***** ( 1.0 )
    ---------------------------------------------------------------------------**** ( 1.0 )
    ----------------------------------------------------------------------------*** ( 1.0 )
    -----------------------------------------------------------------------------** ( 1.0 )

 
                                     +--79 Zea_luxurians
                                 +-149
                                 |   +--78 Zea_perennis
                             +-150
                             |   +--77 Zea_mays_subsp_parviglumis
                         +-151
                         |   +--76 Zea_mays_subsp_mays
                     +-152
                     |   |   +--75 Sorghum_bicolor
                     |   +-148
                     |       +--74 Tripsacum_dactyloides
                 +-153
                 |   |                               +--73 Helianthus_annuus
                 |   |                           +-140
                 |   |                           |   +--72 Daucus_carota_subsp_sativus
                 |   |                       +-141
                 |   |                       |   |                                   +--71 Beta_vulgaris_subsp_maritima
                 |   |                       |   |                               +-131
                 |   |                       |   |                               |   +--70 Beta_macrocarpa
                 |   |                       |   |                           +-132
                 |   |                       |   |                           |   +--69 Beta_vulgaris_subsp_vulgaris
                 |   |                       |   |                       +-133
                 |   |                       |   |                       |   |   +--68 Silene_vulgaris
                 |   |                       |   |                       |   +-130
                 |   |                       |   |                       |       +--67 Silene_latifolia
                 |   |                       |   |                   +-134
                 |   |                       |   |                   |   |               +--66 Raphanus_sativus
                 |   |                       |   |                   |   |           +-126
                 |   |                       |   |                   |   |           |   +--65 Brassica_carinata
                 |   |                       |   |                   |   |       +-127
                 |   |                       |   |                   |   |       |   |           +--64 Brassica_rapa_subsp_campestris
                 |   |                       |   |                   |   |       |   |       +-123
                 |   |                       |   |                   |   |       |   |       |   +--63 Brassica_juncea
                 |   |                       |   |                   |   |       |   |   +-124
                 |   |                       |   |                   |   |       |   |   |   +--62 Brassica_oleracea
                 |   |                       |   |                   |   |       |   +-125
                 |   |                       |   |                   |   |       |       +--61 Brassica_napus
                 |   |                       |   |                   |   |   +-128
                 |   |                       |   |                   |   |   |   +--60 Arabidopsis_thaliana
                 |   |                       |   |                   |   +-129
                 |   |                       |   |                   |       |                    +--59 Nitella_hyalina
                 |   |                       |   |                   |       |                +-118
                 |   |                       |   |                   |       |                |   +--58 Chara_vulgaris
                 |   |                       |   |                   |       |            +-119
                 |   |                       |   |                   |       |            |   |           +----57 Chaetosphaeridium_globosum
                 |   |                       |   |                   |       |            |   |       +-115
                 |   |                       |   |                   |       |            |   |       |   +----------------56 Entransia_fimbriata
                 |   |                       |   |                   |       |            |   |   +-116
                 |   |                       |   |                   |       |            |   |   |   +------55 Roya_obtusa
                 |   |                       |   |                   |       |            |   +-117
                 |   |                       |   |                   |       |            |       |    +------54 Chlorokybus_atmophyticus
                 |   |                       |   |                   |       |            |       +--114
                 |   |                       |   |                   |       |            |            +---------53 Mesostigma_viride
                 |   |                       |   |                   |       |        +-120
                 |   |                       |   |                   |       |        |   |                       +--52 Physcomitrella_patens
                 |   |                       |   |                   |       |        |   |                   +-108
                 |   |                       |   |                   |       |        |   |                   |   +--51 Funaria_hygrometrica
                 |   |                       |   |                   |       |        |   |               +-109
                 |   |                       |   |                   |       |        |   |               |   |                   +--50 Climacium_americanum
                 |   |                       |   |                   |       |        |   |               |   |               +-103
                 |   |                       |   |                   |       |        |   |               |   |               |   +--49 Hypnum_imponens
                 |   |                       |   |                   |       |        |   |               |   |           +-104
                 |   |                       |   |                   |       |        |   |               |   |           |   +--48 Anomodon_rugelii
                 |   |                       |   |                   |       |        |   |               |   |       +-105
                 |   |                       |   |                   |       |        |   |               |   |       |   +--47 Ptychomnion_cygnisetum
                 |   |                       |   |                   |       |        |   |               |   |   +-106
                 |   |                       |   |                   |       |        |   |               |   |   |   |   +--46 Ulota_hutchinsiae
                 |   |                       |   |                   |       |        |   |               |   |   |   +-102
                 |   |                       |   |                   |       |        |   |               |   |   |       +--45 Orthotrichum_stellatum
                 |   |                       |   |                   |       |        |   |               |   +-107
                 |   |                       |   |                   |       |        |   |               |       +--44 Bartramia_pomiformis
                 |   |                       |   |                   |       |        |   |           +-110
                 |   |                       |   |                   |       |        |   |           |   +--43 Buxbaumia_aphylla
                 |   |                       |   |                   |       |        |   |       +-111
                 |   |                       |   |                   |       |        |   |       |   |   +--42 Tetraphis_pellucida
                 |   |                       |   |                   |       |        |   |       |   +-101
                 |   |                       |   |                   |       |        |   |       |       +--41 Atrichum_angustatum
                 |   |                       |   |                   |       |        |   |   +-112
                 |   |                       |   |                   |       |        |   |   |   +--40 Sphagnum_palustre
                 |   |                       |   |                   |       |        |   +-113
                 |   |                       |   |                   |       |        |       +-----39 Phaeoceros_laevis
                 |   |                       |   |                   |       |    +-121
                 |   |                       |   |                   |       |    |   |       +--38 Pleurozia_purpurea
                 |   |                       |   |                   |       |    |   |   +--99
                 |   |                       |   |                   |       |    |   |   |   +--37 Marchantia_polymorpha
                 |   |                       |   |                   |       |    |   +-100
                 |   |                       |   |                   |       |    |       +--36 Treubia_lacunosa
                 |   |                       |   |                   |       +--122
                 |   |                       |   |                   |            +--35 Huperzia_squarrosa
                 |   |                       |   |               +-135
                 |   |                       |   |               |   +--34 Nelumbo_nucifera
                 |   |                       |   |           +-136
                 |   |                       |   |           |   +--33 Vaccinium_macrocarpon
                 |   |                       |   |       +-137
                 |   |                       |   |       |   +--32 Nicotiana_tabacum
                 |   |                       |   |   +-138
                 |   |                       |   |   |   |           +--31 Salvia_miltiorrhiza
                 |   |                       |   |   |   |       +--96
                 |   |                       |   |   |   |       |   +--30 Ajuga_reptans
                 |   |                       |   |   |   |   +--97
                 |   |                       |   |   |   |   |   +--29 Boea_hygrometrica
                 |   |                       |   |   |   +--98
                 |   |                       |   |   |       +--28 Mimulus_guttatus
                 |   |                       |   +-139
                 |   |                       |       |   +--27 Rhazya_stricta
                 |   |                       |       +--95
                 |   |                       |           +--26 Asclepias_syriaca
                 |   |                   +-142
                 |   |                   |   |       +--25 Carica_papaya
                 |   |                   |   |   +--93
                 |   |                   |   |   |   +--24 Batis_maritima
                 |   |                   |   +--94
                 |   |                   |       |                           +--23 Vigna_radiata
                 |   |                   |       |                       +--86
                 |   |                   |       |                       |   +--22 Vigna_angularis
                 |   |                   |       |                   +--87
                 |   |                   |       |                   |   +--21 Glycine_max
                 |   |                   |       |               +--88
                 |   |                   |       |               |   +--20 Millettia_pinnata
                 |   |                   |       |           +--89
                 |   |                   |       |           |   +--19 Lotus_japonicus
                 |   |                   |       |       +--90
                 |   |                   |       |       |   +--18 Ricinus_communis
                 |   |                   |       |   +--91
                 |   |                   |       |   |   +--17 Malus_x_domestica
                 |   |                   |       +--92
                 |   |                   |           |       +--16 Cucumis_sativus
                 |   |                   |           |   +--84
                 |   |                   |           |   |   +--15 Citrullus_lanatus
                 |   |                   |           +--85
                 |   |                   |               +--14 Cucurbita_pepo
                 |   |               +-143
                 |   |               |   +--13 Vitis_vinifera
                 |   |           +-144
                 |   |           |   |       +--12 Amborella_trichopoda
                 |   |           |   |   +--82
                 |   |           |   |   |   +--11 Liriodendron_tulipifera
                 |   |           |   +--83
                 |   |           |       +--10 Cycas_taitungensis
                 |   |       +-145
                 |   |       |   +---9 Phoenix_dactylifera
                 |   |   +-146
                 |   |   |   +---8 Butomus_umbellatus
                 |   +-147
                 |       +---7 Spirodela_polyrhiza
             +-154
             |   |       +---6 Triticum_aestivum
             |   |   +--80
             |   |   |   +---5 Aegilops_speltoides
             |   +--81
             |       +---4 Triticum_timopheevii
+----------155
|            +---3 Oryza_sativa_Indica_Group
|
+---2 Oryza_sativa_Japonica_Group
|
+---1 Oryza_rufipogon

 
(Oryza_rufipogon:0.0000000100,Oryza_sativa_Japonica_Group:0.0000000900,(Oryza_sativa_Indica_Group:0.0000000800,((Triticum_timopheevii:0.0000000500,(Aegilops_speltoides:0.0000000100,Triticum_aestivum:0.0000000100):1.0000:0.0006749300):1.0000:0.0124205300,((Spirodela_polyrhiza:0.0069573200,(Butomus_umbellatus:0.0149638700,(Phoenix_dactylifera:0.0087166500,((Cycas_taitungensis:0.0755949700,(Liriodendron_tulipifera:0.0015011500,Amborella_trichopoda:0.0154520100):1.0000:0.0031014200):1.0000:0.0007339900,(Vitis_vinifera:0.0056519700,((((Cucurbita_pepo:0.0107970000,(Citrullus_lanatus:0.0006999700,Cucumis_sativus:0.0092176100):1.0000:0.0072770900):1.0000:0.0062686400,(Malus_x_domestica:0.0243424800,(Ricinus_communis:0.0116448100,(Lotus_japonicus:0.0032542200,(Millettia_pinnata:0.0013051900,(Glycine_max:0.0006532200,(Vigna_angularis:0.0013044700,Vigna_radiata:0.0000000100):1.0000:0.0026138600):1.0000:0.0026332100):1.0000:0.0007938200):1.0000:0.0078955600):1.0000:0.0057612000):0.7125:0.0000000500):1.0000:0.0008185600,(Batis_maritima:0.0076927000,Carica_papaya:0.0043597800):1.0000:0.0025887200):1.0000:0.0019624100,(((Asclepias_syriaca:0.0180638900,Rhazya_stricta:0.0051169500):1.0000:0.0075969100,((Mimulus_guttatus:0.0018539900,(Boea_hygrometrica:0.0063359300,(Ajuga_reptans:0.0237851100,Salvia_miltiorrhiza:0.0014576300):1.0000:0.0059108300):1.0000:0.0034967100):1.0000:0.0090368000,(Nicotiana_tabacum:0.0071144700,(Vaccinium_macrocarpon:0.0112623000,(Nelumbo_nucifera:0.0110680900,(((Huperzia_squarrosa:0.0579791500,((Treubia_lacunosa:0.0230061900,(Marchantia_polymorpha:0.0095542600,Pleurozia_purpurea:0.0172483900):1.0000:0.0037597500):1.0000:0.0495696600,((Phaeoceros_laevis:0.1964444900,(Sphagnum_palustre:0.0224369400,((Atrichum_angustatum:0.0207285200,Tetraphis_pellucida:0.0213599300):1.0000:0.0036706800,(Buxbaumia_aphylla:0.0355843700,((Bartramia_pomiformis:0.0105516400,((Orthotrichum_stellatum:0.0007019500,Ulota_hutchinsiae:0.0014106700):1.0000:0.0061189500,(Ptychomnion_cygnisetum:0.0274250500,(Anomodon_rugelii:0.0007226200,(Hypnum_imponens:0.0021481400,Climacium_americanum:0.0020599600):1.0000:0.0007188200):1.0000:0.0050633700):1.0000:0.0082803400):1.0000:0.0028612200):1.0000:0.0057112900,(Funaria_hygrometrica:0.0035212100,Physcomitrella_patens:0.0028429400):1.0000:0.0031755100):1.0000:0.0106082500):1.0000:0.0032539800):1.0000:0.0204242100):1.0000:0.0215312600):1.0000:0.0014042200,(((Mesostigma_viride:0.2965071900,Chlorokybus_atmophyticus:0.2167568600):1.0000:0.1421736200,(Roya_obtusa:0.2189833800,(Entransia_fimbriata:0.4536862800,Chaetosphaeridium_globosum:0.1670170600):1.0000:0.0432773500):1.0000:0.0391213800):1.0000:0.0845902200,(Chara_vulgaris:0.0211792100,Nitella_hyalina:0.0082707000):1.0000:0.0985813700):1.0000:0.0949524000):1.0000:0.0182799500):1.0000:0.0176360100):1.0000:0.1420415900,(Arabidopsis_thaliana:0.0013652700,((Brassica_napus:0.0013575000,(Brassica_oleracea:0.0000000100,(Brassica_juncea:0.0000000100,Brassica_rapa_subsp_campestris:0.0000000500):0.7125:0.0000000100):0.7125:0.0000000100):1.0000:0.0013606100,(Brassica_carinata:0.0006780300,Raphanus_sativus:0.0013569500):0.7125:0.0000000500):1.0000:0.0013536200):1.0000:0.0151303900):1.0000:0.0058686100,((Silene_latifolia:0.0005679900,Silene_vulgaris:0.0110697200):1.0000:0.0118828200,(Beta_vulgaris_subsp_vulgaris:0.0000000100,(Beta_macrocarpa:0.0000000100,Beta_vulgaris_subsp_maritima:0.0000000200):0.7125:0.0000000200):1.0000:0.0065050200):1.0000:0.0245186100):1.0000:0.0036292000):1.0000:0.0036524000):1.0000:0.0049299400):1.0000:0.0014330200):1.0000:0.0018281900):1.0000:0.0030828700,(Daucus_carota_subsp_sativus:0.0070508700,Helianthus_annuus:0.0057490000):1.0000:0.0036794800):1.0000:0.0040374000):1.0000:0.0031271100):1.0000:0.0055709200):1.0000:0.0140567700):1.0000:0.0040343700):1.0000:0.0041221500):1.0000:0.0340743600,((Tripsacum_dactyloides:0.0059672900,Sorghum_bicolor:0.0055679100):1.0000:0.0021264800,(Zea_mays_subsp_mays:0.0000000400,(Zea_mays_subsp_parviglumis:0.0000000100,(Zea_perennis:0.0006715800,Zea_luxurians:0.0006699900):1.0000:0.0000000500):0.7125:0.0000000400):1.0000:0.0007466300):1.0000:0.0060649600):0.7125:0.0000000500):1.0000:0.0033561000):1.0000:0.3405053600);
 
Note: this tree is unrooted. Branch lengths are the expected number of substitutions per site. Labels next to parentheses represent phylogenetic uncertainty due to model selection (see documentation)


---------------------------------------------------------------
*                                                             *
*             BAYESIAN INFORMATION CRITERION (BIC)            *
*                                                             *
---------------------------------------------------------------
 
 Sample size: 1572.0
 
 Model selected: 
   Model = GTR+G
   partition = 012345
   -lnL = 18098.9350
   K = 165
   freqA = 0.2639 
   freqC = 0.1679 
   freqG = 0.1719 
   freqT = 0.3964 
   R(a) [AC] =  2.5688
   R(b) [AG] =  3.3379
   R(c) [AT] =  1.3737
   R(d) [CG] =  2.2605
   R(e) [CT] =  7.7546
   R(f) [GT] =  1.0000
   gamma shape = 0.5090 
 
Tree for the best BIC model = (Oryza_rufipogon:0.00000001,Oryza_sativa_Japonica_Group:0.00000009,(Oryza_sativa_Indica_Group:0.00000008,((Triticum_timopheevii:0.00000005,(Aegilops_speltoides:0.00000001,Triticum_aestivum:0.00000001):0.00067493):0.01242053,(((Zea_mays_subsp_mays:0.00000004,(Zea_mays_subsp_parviglumis:0.00000001,(Zea_perennis:0.00067158,Zea_luxurians:0.00066999):0.00000005):0.00000004):0.00074663,(Tripsacum_dactyloides:0.00596729,Sorghum_bicolor:0.00556791):0.00212648):0.00606496,(Spirodela_polyrhiza:0.00695732,(Butomus_umbellatus:0.01496387,(Phoenix_dactylifera:0.00871665,((Cycas_taitungensis:0.07559497,(Liriodendron_tulipifera:0.00150115,Amborella_trichopoda:0.01545201):0.00310142):0.00073399,(Vitis_vinifera:0.00565197,(((Daucus_carota_subsp_sativus:0.00705087,Helianthus_annuus:0.00574900):0.00367948,((Asclepias_syriaca:0.01806389,Rhazya_stricta:0.00511695):0.00759691,((Mimulus_guttatus:0.00185399,(Boea_hygrometrica:0.00633593,(Ajuga_reptans:0.02378511,Salvia_miltiorrhiza:0.00145763):0.00591083):0.00349671):0.00903680,(Nicotiana_tabacum:0.00711447,(Vaccinium_macrocarpon:0.01126230,(Nelumbo_nucifera:0.01106809,(((Silene_latifolia:0.00056799,Silene_vulgaris:0.01106972):0.01188282,(Beta_vulgaris_subsp_vulgaris:0.00000001,(Beta_macrocarpa:0.00000001,Beta_vulgaris_subsp_maritima:0.00000002):0.00000002):0.00650502):0.02451861,((Huperzia_squarrosa:0.05797915,((Treubia_lacunosa:0.02300619,(Marchantia_polymorpha:0.00955426,Pleurozia_purpurea:0.01724839):0.00375975):0.04956966,(((Chara_vulgaris:0.02117921,Nitella_hyalina:0.00827070):0.09858137,((Roya_obtusa:0.21898338,(Entransia_fimbriata:0.45368628,Chaetosphaeridium_globosum:0.16701706):0.04327735):0.03912138,(Mesostigma_viride:0.29650719,Chlorokybus_atmophyticus:0.21675686):0.14217362):0.08459022):0.09495240,(Phaeoceros_laevis:0.19644449,(Sphagnum_palustre:0.02243694,((Atrichum_angustatum:0.02072852,Tetraphis_pellucida:0.02135993):0.00367068,(Buxbaumia_aphylla:0.03558437,((Funaria_hygrometrica:0.00352121,Physcomitrella_patens:0.00284294):0.00317551,(Bartramia_pomiformis:0.01055164,((Orthotrichum_stellatum:0.00070195,Ulota_hutchinsiae:0.00141067):0.00611895,(Ptychomnion_cygnisetum:0.02742505,(Anomodon_rugelii:0.00072262,(Hypnum_imponens:0.00214814,Climacium_americanum:0.00205996):0.00071882):0.00506337):0.00828034):0.00286122):0.00571129):0.01060825):0.00325398):0.02042421):0.02153126):0.00140422):0.01827995):0.01763601):0.14204159,(Arabidopsis_thaliana:0.00136527,((Brassica_napus:0.00135750,(Brassica_oleracea:0.00000001,(Brassica_juncea:0.00000001,Brassica_rapa_subsp_campestris:0.00000005):0.00000001):0.00000001):0.00136061,(Brassica_carinata:0.00067803,Raphanus_sativus:0.00135695):0.00000005):0.00135362):0.01513039):0.00586861):0.00362920):0.00365240):0.00492994):0.00143302):0.00182819):0.00308287):0.00403740,((Batis_maritima:0.00769270,Carica_papaya:0.00435978):0.00258872,((Cucurbita_pepo:0.01079700,(Citrullus_lanatus:0.00069997,Cucumis_sativus:0.00921761):0.00727709):0.00626864,(Malus_x_domestica:0.02434248,(Ricinus_communis:0.01164481,(Lotus_japonicus:0.00325422,(Millettia_pinnata:0.00130519,(Glycine_max:0.00065322,(Vigna_angularis:0.00130447,Vigna_radiata:0.00000001):0.00261386):0.00263321):0.00079382):0.00789556):0.00576120):0.00000005):0.00081856):0.00196241):0.00312711):0.00557092):0.01405677):0.00403437):0.00412215):0.03407436):0.00000005):0.00335610):0.34050536);
 
 
* BIC MODEL SELECTION : Selection uncertainty
 
Model             -lnL    K      BIC       delta       weight   cumWeight
------------------------------------------------------------------------- 
GTR+G       18098.93501   165  37412.287176   0.000000    0.973074   0.973074 
GTR+I+G     18098.84234   166  37419.461940   7.174764    0.026926   1.000000 
HKY+G       18157.27489   161  37499.526520  87.239344   1.11e-019   1.000000 
HKY+I+G     18157.10956   162  37506.555964  94.268788   3.30e-021   1.000000 
SYM+I+G     18298.90446   163  37797.505868  385.218692   2.18e-084   1.000000 
SYM+G       18304.08209   162  37800.501024  388.213848   4.88e-085   1.000000 
K80+I+G     18455.61646   159  38081.489452  669.202276   4.71e-146   1.000000 
K80+G       18462.62000   158  38088.136428  675.849252   1.70e-147   1.000000 
F81+G       18541.48117   160  38260.578976  848.291800   6.08e-185   1.000000 
F81+I+G     18541.30203   161  38267.580800  855.293624   1.83e-186   1.000000 
GTR+I       18584.66542   165  38383.747996  971.460820   1.09e-211   1.000000 
HKY+I       18622.87303   161  38430.722800  1018.435624   0.00e+000   1.000000 
SYM+I       18711.58580   162  38615.508444  1203.221268   0.00e+000   1.000000 
JC+I+G      18838.77167   158  38840.439768  1428.152592   0.00e+000   1.000000 
JC+G        18851.07943   157  38857.695184  1445.408008   0.00e+000   1.000000 
K80+I       18852.31206   158  38867.520548  1455.233372   0.00e+000   1.000000 
F81+I       18952.26123   160  39082.139096  1669.851920   0.00e+000   1.000000 
GTR         19166.86825   164  39540.793552  2128.506376   0.00e+000   1.000000 
JC+I        19222.11849   157  39599.773304  2187.486128   0.00e+000   1.000000 
SYM         19267.64618   161  39720.269100  2307.981924   0.00e+000   1.000000 
HKY         19282.60081   160  39742.818256  2330.531080   0.00e+000   1.000000 
K80         19488.55478   157  40132.645884  2720.358708   0.00e+000   1.000000 
F81         19644.77522   159  40459.806972  3047.519796   0.00e+000   1.000000 
JC          19845.99140   156  40840.159020  3427.871844   0.00e+000   1.000000
-------------------------------------------------------------------------
-lnL:	negative log likelihod
K:	number of estimated parameters
BIC:	Bayesian Information Criterion
delta:	BIC difference
weight:	BIC weight
cumWeight:	cumulative BIC weight
 
 
* BIC MODEL SELECTION : Confidence interval
 
There are 24 models in the 100% confidence interval: [ GTR+G GTR+I+G HKY+G HKY+I+G SYM+I+G SYM+G K80+I+G K80+G F81+G F81+I+G GTR+I HKY+I SYM+I JC+I+G JC+G K80+I F81+I GTR JC+I SYM HKY K80 F81 JC ] 
 
 
* BIC MODEL SELECTION : Best Model's command line
 
phyml  -i /tmp/jmodeltest4900007583213930760.phy -d nt -n 1 -b 0 --run_id GTR+G -m 012345 -f m -c 4 -a e --no_memory_check -o tlr -s SPR
 
 
 
---------------------------------------------------------------
*                                                             *
*                    MODEL AVERAGED PHYLOGENY                 *
*                                                             *
---------------------------------------------------------------
 
Selection criterion: . . . . BIC
Confidence interval: . . . . 1.00
Consensus type:. . . . . . . 50% majority rule
 
 
Using 24 models in the 1.00 confidence interval = GTR+G GTR+I+G HKY+G HKY+I+G SYM+I+G SYM+G K80+I+G K80+G F81+G F81+I+G GTR+I HKY+I SYM+I JC+I+G JC+G K80+I F81+I GTR JC+I SYM HKY K80 F81 JC  
 
Species in order:
 
    1. Oryza_rufipogon
    2. Oryza_sativa_Japonica_Group
    3. Oryza_sativa_Indica_Group
    4. Triticum_timopheevii
    5. Aegilops_speltoides
    6. Triticum_aestivum
    7. Zea_mays_subsp_mays
    8. Zea_mays_subsp_parviglumis
    9. Zea_perennis
    10. Zea_luxurians
    11. Tripsacum_dactyloides
    12. Sorghum_bicolor
    13. Spirodela_polyrhiza
    14. Butomus_umbellatus
    15. Phoenix_dactylifera
    16. Cycas_taitungensis
    17. Liriodendron_tulipifera
    18. Amborella_trichopoda
    19. Vitis_vinifera
    20. Daucus_carota_subsp_sativus
    21. Helianthus_annuus
    22. Asclepias_syriaca
    23. Rhazya_stricta
    24. Mimulus_guttatus
    25. Boea_hygrometrica
    26. Ajuga_reptans
    27. Salvia_miltiorrhiza
    28. Nicotiana_tabacum
    29. Vaccinium_macrocarpon
    30. Nelumbo_nucifera
    31. Silene_latifolia
    32. Silene_vulgaris
    33. Beta_vulgaris_subsp_vulgaris
    34. Beta_macrocarpa
    35. Beta_vulgaris_subsp_maritima
    36. Huperzia_squarrosa
    37. Treubia_lacunosa
    38. Marchantia_polymorpha
    39. Pleurozia_purpurea
    40. Chara_vulgaris
    41. Nitella_hyalina
    42. Roya_obtusa
    43. Entransia_fimbriata
    44. Chaetosphaeridium_globosum
    45. Mesostigma_viride
    46. Chlorokybus_atmophyticus
    47. Phaeoceros_laevis
    48. Sphagnum_palustre
    49. Atrichum_angustatum
    50. Tetraphis_pellucida
    51. Buxbaumia_aphylla
    52. Funaria_hygrometrica
    53. Physcomitrella_patens
    54. Bartramia_pomiformis
    55. Orthotrichum_stellatum
    56. Ulota_hutchinsiae
    57. Ptychomnion_cygnisetum
    58. Anomodon_rugelii
    59. Hypnum_imponens
    60. Climacium_americanum
    61. Arabidopsis_thaliana
    62. Brassica_napus
    63. Brassica_oleracea
    64. Brassica_juncea
    65. Brassica_rapa_subsp_campestris
    66. Brassica_carinata
    67. Raphanus_sativus
    68. Batis_maritima
    69. Carica_papaya
    70. Cucurbita_pepo
    71. Citrullus_lanatus
    72. Cucumis_sativus
    73. Malus_x_domestica
    74. Ricinus_communis
    75. Lotus_japonicus
    76. Millettia_pinnata
    77. Glycine_max
    78. Vigna_angularis
    79. Vigna_radiata
 
Bipartitions included in the consensus tree
 
    1234567891111111111222222222233333333334444444444555555555566666666667777777777
             0123456789012345678901234567890123456789012345678901234567890123456789
    ******************************************************************************* ( 1.0 )
    --***************************************************************************** ( 1.0 )
    ---**************************************************************************** ( 1.0 )
    ---***------------------------------------------------------------------------- ( 1.0 )
    ----**------------------------------------------------------------------------- ( 1.0 )
    ------************************************************************************* ( 0.97308 )
    ------******------------------------------------------------------------------- ( 1.0 )
    ------****--------------------------------------------------------------------- ( 1.0 )
    -------***--------------------------------------------------------------------- ( 0.97308 )
    --------**--------------------------------------------------------------------- ( 1.0 )
    ----------**------------------------------------------------------------------- ( 1.0 )
    ------------******************************************************************* ( 1.0 )
    -------------****************************************************************** ( 1.0 )
    --------------***************************************************************** ( 1.0 )
    ---------------**************************************************************** ( 1.0 )
    ---------------***------------------------------------------------------------- ( 1.0 )
    ----------------**------------------------------------------------------------- ( 1.0 )
    ------------------************************************************************* ( 1.0 )
    -------------------************************************************************ ( 1.0 )
    -------------------************************************************------------ ( 1.0 )
    -------------------**---------------------------------------------------------- ( 1.0 )
    ---------------------**********************************************------------ ( 1.0 )
    ---------------------**-------------------------------------------------------- ( 1.0 )
    -----------------------********************************************------------ ( 1.0 )
    -----------------------****---------------------------------------------------- ( 1.0 )
    ------------------------***---------------------------------------------------- ( 1.0 )
    -------------------------**---------------------------------------------------- ( 1.0 )
    ---------------------------****************************************------------ ( 1.0 )
    ----------------------------***************************************------------ ( 1.0 )
    -----------------------------**************************************------------ ( 1.0 )
    ------------------------------*************************************------------ ( 1.0 )
    ------------------------------*****-------------------------------------------- ( 1.0 )
    ------------------------------**----------------------------------------------- ( 1.0 )
    --------------------------------***-------------------------------------------- ( 1.0 )
    ---------------------------------**-------------------------------------------- ( 0.97308 )
    -----------------------------------********************************------------ ( 1.0 )
    -----------------------------------*************************------------------- ( 1.0 )
    ------------------------------------************************------------------- ( 1.0 )
    ------------------------------------***---------------------------------------- ( 1.0 )
    -------------------------------------**---------------------------------------- ( 1.0 )
    ---------------------------------------*********************------------------- ( 1.0 )
    ---------------------------------------*******--------------------------------- ( 1.0 )
    ---------------------------------------**-------------------------------------- ( 1.0 )
    -----------------------------------------*****--------------------------------- ( 1.0 )
    -----------------------------------------***----------------------------------- ( 1.0 )
    ------------------------------------------**----------------------------------- ( 1.0 )
    --------------------------------------------**--------------------------------- ( 1.0 )
    ----------------------------------------------**************------------------- ( 1.0 )
    -----------------------------------------------*************------------------- ( 1.0 )
    ------------------------------------------------************------------------- ( 1.0 )
    ------------------------------------------------**----------------------------- ( 1.0 )
    --------------------------------------------------**********------------------- ( 1.0 )
    ---------------------------------------------------*********------------------- ( 1.0 )
    ---------------------------------------------------**-------------------------- ( 1.0 )
    -----------------------------------------------------*******------------------- ( 1.0 )
    ------------------------------------------------------******------------------- ( 1.0 )
    ------------------------------------------------------**----------------------- ( 1.0 )
    --------------------------------------------------------****------------------- ( 1.0 )
    ---------------------------------------------------------***------------------- ( 1.0 )
    ----------------------------------------------------------**------------------- ( 1.0 )
    ------------------------------------------------------------*******------------ ( 1.0 )
    -------------------------------------------------------------******------------ ( 1.0 )
    -------------------------------------------------------------****-------------- ( 1.0 )
    --------------------------------------------------------------***-------------- ( 0.97308 )
    ---------------------------------------------------------------**-------------- ( 0.97308 )
    -----------------------------------------------------------------**------------ ( 0.97308 )
    -------------------------------------------------------------------************ ( 1.0 )
    -------------------------------------------------------------------**---------- ( 1.0 )
    ---------------------------------------------------------------------********** ( 1.0 )
    ---------------------------------------------------------------------***------- ( 1.0 )
    ----------------------------------------------------------------------**------- ( 1.0 )
    ------------------------------------------------------------------------******* ( 0.97308 )
    -------------------------------------------------------------------------****** ( 1.0 )
    --------------------------------------------------------------------------***** ( 1.0 )
    ---------------------------------------------------------------------------**** ( 1.0 )
    ----------------------------------------------------------------------------*** ( 1.0 )
    -----------------------------------------------------------------------------** ( 1.0 )

 
                                     +--79 Zea_luxurians
                                 +-149
                                 |   +--78 Zea_perennis
                             +-150
                             |   +--77 Zea_mays_subsp_parviglumis
                         +-151
                         |   +--76 Zea_mays_subsp_mays
                     +-152
                     |   |   +--75 Sorghum_bicolor
                     |   +-148
                     |       +--74 Tripsacum_dactyloides
                 +-153
                 |   |                               +--73 Helianthus_annuus
                 |   |                           +-140
                 |   |                           |   +--72 Daucus_carota_subsp_sativus
                 |   |                       +-141
                 |   |                       |   |                                   +--71 Beta_vulgaris_subsp_maritima
                 |   |                       |   |                               +-131
                 |   |                       |   |                               |   +--70 Beta_macrocarpa
                 |   |                       |   |                           +-132
                 |   |                       |   |                           |   +--69 Beta_vulgaris_subsp_vulgaris
                 |   |                       |   |                       +-133
                 |   |                       |   |                       |   |   +--68 Silene_vulgaris
                 |   |                       |   |                       |   +-130
                 |   |                       |   |                       |       +--67 Silene_latifolia
                 |   |                       |   |                   +-134
                 |   |                       |   |                   |   |               +--66 Raphanus_sativus
                 |   |                       |   |                   |   |           +-126
                 |   |                       |   |                   |   |           |   +--65 Brassica_carinata
                 |   |                       |   |                   |   |       +-127
                 |   |                       |   |                   |   |       |   |           +--64 Brassica_rapa_subsp_campestris
                 |   |                       |   |                   |   |       |   |       +-123
                 |   |                       |   |                   |   |       |   |       |   +--63 Brassica_juncea
                 |   |                       |   |                   |   |       |   |   +-124
                 |   |                       |   |                   |   |       |   |   |   +--62 Brassica_oleracea
                 |   |                       |   |                   |   |       |   +-125
                 |   |                       |   |                   |   |       |       +--61 Brassica_napus
                 |   |                       |   |                   |   |   +-128
                 |   |                       |   |                   |   |   |   +--60 Arabidopsis_thaliana
                 |   |                       |   |                   |   +-129
                 |   |                       |   |                   |       |                    +--59 Nitella_hyalina
                 |   |                       |   |                   |       |                +-118
                 |   |                       |   |                   |       |                |   +--58 Chara_vulgaris
                 |   |                       |   |                   |       |            +-119
                 |   |                       |   |                   |       |            |   |           +----57 Chaetosphaeridium_globosum
                 |   |                       |   |                   |       |            |   |       +-115
                 |   |                       |   |                   |       |            |   |       |   +----------------56 Entransia_fimbriata
                 |   |                       |   |                   |       |            |   |   +-116
                 |   |                       |   |                   |       |            |   |   |   +------55 Roya_obtusa
                 |   |                       |   |                   |       |            |   +-117
                 |   |                       |   |                   |       |            |       |    +------54 Chlorokybus_atmophyticus
                 |   |                       |   |                   |       |            |       +--114
                 |   |                       |   |                   |       |            |            +---------53 Mesostigma_viride
                 |   |                       |   |                   |       |        +-120
                 |   |                       |   |                   |       |        |   |                       +--52 Physcomitrella_patens
                 |   |                       |   |                   |       |        |   |                   +-108
                 |   |                       |   |                   |       |        |   |                   |   +--51 Funaria_hygrometrica
                 |   |                       |   |                   |       |        |   |               +-109
                 |   |                       |   |                   |       |        |   |               |   |                   +--50 Climacium_americanum
                 |   |                       |   |                   |       |        |   |               |   |               +-103
                 |   |                       |   |                   |       |        |   |               |   |               |   +--49 Hypnum_imponens
                 |   |                       |   |                   |       |        |   |               |   |           +-104
                 |   |                       |   |                   |       |        |   |               |   |           |   +--48 Anomodon_rugelii
                 |   |                       |   |                   |       |        |   |               |   |       +-105
                 |   |                       |   |                   |       |        |   |               |   |       |   +--47 Ptychomnion_cygnisetum
                 |   |                       |   |                   |       |        |   |               |   |   +-106
                 |   |                       |   |                   |       |        |   |               |   |   |   |   +--46 Ulota_hutchinsiae
                 |   |                       |   |                   |       |        |   |               |   |   |   +-102
                 |   |                       |   |                   |       |        |   |               |   |   |       +--45 Orthotrichum_stellatum
                 |   |                       |   |                   |       |        |   |               |   +-107
                 |   |                       |   |                   |       |        |   |               |       +--44 Bartramia_pomiformis
                 |   |                       |   |                   |       |        |   |           +-110
                 |   |                       |   |                   |       |        |   |           |   +--43 Buxbaumia_aphylla
                 |   |                       |   |                   |       |        |   |       +-111
                 |   |                       |   |                   |       |        |   |       |   |   +--42 Tetraphis_pellucida
                 |   |                       |   |                   |       |        |   |       |   +-101
                 |   |                       |   |                   |       |        |   |       |       +--41 Atrichum_angustatum
                 |   |                       |   |                   |       |        |   |   +-112
                 |   |                       |   |                   |       |        |   |   |   +--40 Sphagnum_palustre
                 |   |                       |   |                   |       |        |   +-113
                 |   |                       |   |                   |       |        |       +-----39 Phaeoceros_laevis
                 |   |                       |   |                   |       |    +-121
                 |   |                       |   |                   |       |    |   |       +--38 Pleurozia_purpurea
                 |   |                       |   |                   |       |    |   |   +--99
                 |   |                       |   |                   |       |    |   |   |   +--37 Marchantia_polymorpha
                 |   |                       |   |                   |       |    |   +-100
                 |   |                       |   |                   |       |    |       +--36 Treubia_lacunosa
                 |   |                       |   |                   |       +--122
                 |   |                       |   |                   |            +--35 Huperzia_squarrosa
                 |   |                       |   |               +-135
                 |   |                       |   |               |   +--34 Nelumbo_nucifera
                 |   |                       |   |           +-136
                 |   |                       |   |           |   +--33 Vaccinium_macrocarpon
                 |   |                       |   |       +-137
                 |   |                       |   |       |   +--32 Nicotiana_tabacum
                 |   |                       |   |   +-138
                 |   |                       |   |   |   |           +--31 Salvia_miltiorrhiza
                 |   |                       |   |   |   |       +--96
                 |   |                       |   |   |   |       |   +--30 Ajuga_reptans
                 |   |                       |   |   |   |   +--97
                 |   |                       |   |   |   |   |   +--29 Boea_hygrometrica
                 |   |                       |   |   |   +--98
                 |   |                       |   |   |       +--28 Mimulus_guttatus
                 |   |                       |   +-139
                 |   |                       |       |   +--27 Rhazya_stricta
                 |   |                       |       +--95
                 |   |                       |           +--26 Asclepias_syriaca
                 |   |                   +-142
                 |   |                   |   |       +--25 Carica_papaya
                 |   |                   |   |   +--93
                 |   |                   |   |   |   +--24 Batis_maritima
                 |   |                   |   +--94
                 |   |                   |       |                           +--23 Vigna_radiata
                 |   |                   |       |                       +--86
                 |   |                   |       |                       |   +--22 Vigna_angularis
                 |   |                   |       |                   +--87
                 |   |                   |       |                   |   +--21 Glycine_max
                 |   |                   |       |               +--88
                 |   |                   |       |               |   +--20 Millettia_pinnata
                 |   |                   |       |           +--89
                 |   |                   |       |           |   +--19 Lotus_japonicus
                 |   |                   |       |       +--90
                 |   |                   |       |       |   +--18 Ricinus_communis
                 |   |                   |       |   +--91
                 |   |                   |       |   |   +--17 Malus_x_domestica
                 |   |                   |       +--92
                 |   |                   |           |       +--16 Cucumis_sativus
                 |   |                   |           |   +--84
                 |   |                   |           |   |   +--15 Citrullus_lanatus
                 |   |                   |           +--85
                 |   |                   |               +--14 Cucurbita_pepo
                 |   |               +-143
                 |   |               |   +--13 Vitis_vinifera
                 |   |           +-144
                 |   |           |   |       +--12 Amborella_trichopoda
                 |   |           |   |   +--82
                 |   |           |   |   |   +--11 Liriodendron_tulipifera
                 |   |           |   +--83
                 |   |           |       +--10 Cycas_taitungensis
                 |   |       +-145
                 |   |       |   +---9 Phoenix_dactylifera
                 |   |   +-146
                 |   |   |   +---8 Butomus_umbellatus
                 |   +-147
                 |       +---7 Spirodela_polyrhiza
             +-154
             |   |       +---6 Triticum_aestivum
             |   |   +--80
             |   |   |   +---5 Aegilops_speltoides
             |   +--81
             |       +---4 Triticum_timopheevii
+----------155
|            +---3 Oryza_sativa_Indica_Group
|
+---2 Oryza_sativa_Japonica_Group
|
+---1 Oryza_rufipogon

 
(Oryza_rufipogon:0.0000000100,Oryza_sativa_Japonica_Group:0.0000000900,(Oryza_sativa_Indica_Group:0.0000000800,((Triticum_timopheevii:0.0000000500,(Aegilops_speltoides:0.0000000100,Triticum_aestivum:0.0000000100):1.0000:0.0006749300):1.0000:0.0124205300,((Spirodela_polyrhiza:0.0069573200,(Butomus_umbellatus:0.0149638700,(Phoenix_dactylifera:0.0087166500,((Cycas_taitungensis:0.0755949700,(Liriodendron_tulipifera:0.0015011500,Amborella_trichopoda:0.0154520100):1.0000:0.0031014200):1.0000:0.0007339900,(Vitis_vinifera:0.0056519700,((((Cucurbita_pepo:0.0107970000,(Citrullus_lanatus:0.0006999700,Cucumis_sativus:0.0092176100):1.0000:0.0072770900):1.0000:0.0062686400,(Malus_x_domestica:0.0243424800,(Ricinus_communis:0.0116448100,(Lotus_japonicus:0.0032542200,(Millettia_pinnata:0.0013051900,(Glycine_max:0.0006532200,(Vigna_angularis:0.0013044700,Vigna_radiata:0.0000000100):1.0000:0.0026138600):1.0000:0.0026332100):1.0000:0.0007938200):1.0000:0.0078955600):1.0000:0.0057612000):0.9731:0.0000000500):1.0000:0.0008185600,(Batis_maritima:0.0076927000,Carica_papaya:0.0043597800):1.0000:0.0025887200):1.0000:0.0019624100,(((Asclepias_syriaca:0.0180638900,Rhazya_stricta:0.0051169500):1.0000:0.0075969100,((Mimulus_guttatus:0.0018539900,(Boea_hygrometrica:0.0063359300,(Ajuga_reptans:0.0237851100,Salvia_miltiorrhiza:0.0014576300):1.0000:0.0059108300):1.0000:0.0034967100):1.0000:0.0090368000,(Nicotiana_tabacum:0.0071144700,(Vaccinium_macrocarpon:0.0112623000,(Nelumbo_nucifera:0.0110680900,(((Huperzia_squarrosa:0.0579791500,((Treubia_lacunosa:0.0230061900,(Marchantia_polymorpha:0.0095542600,Pleurozia_purpurea:0.0172483900):1.0000:0.0037597500):1.0000:0.0495696600,((Phaeoceros_laevis:0.1964444900,(Sphagnum_palustre:0.0224369400,((Atrichum_angustatum:0.0207285200,Tetraphis_pellucida:0.0213599300):1.0000:0.0036706800,(Buxbaumia_aphylla:0.0355843700,((Bartramia_pomiformis:0.0105516400,((Orthotrichum_stellatum:0.0007019500,Ulota_hutchinsiae:0.0014106700):1.0000:0.0061189500,(Ptychomnion_cygnisetum:0.0274250500,(Anomodon_rugelii:0.0007226200,(Hypnum_imponens:0.0021481400,Climacium_americanum:0.0020599600):1.0000:0.0007188200):1.0000:0.0050633700):1.0000:0.0082803400):1.0000:0.0028612200):1.0000:0.0057112900,(Funaria_hygrometrica:0.0035212100,Physcomitrella_patens:0.0028429400):1.0000:0.0031755100):1.0000:0.0106082500):1.0000:0.0032539800):1.0000:0.0204242100):1.0000:0.0215312600):1.0000:0.0014042200,(((Mesostigma_viride:0.2965071900,Chlorokybus_atmophyticus:0.2167568600):1.0000:0.1421736200,(Roya_obtusa:0.2189833800,(Entransia_fimbriata:0.4536862800,Chaetosphaeridium_globosum:0.1670170600):1.0000:0.0432773500):1.0000:0.0391213800):1.0000:0.0845902200,(Chara_vulgaris:0.0211792100,Nitella_hyalina:0.0082707000):1.0000:0.0985813700):1.0000:0.0949524000):1.0000:0.0182799500):1.0000:0.0176360100):1.0000:0.1420415900,(Arabidopsis_thaliana:0.0013652700,((Brassica_napus:0.0013575000,(Brassica_oleracea:0.0000000100,(Brassica_juncea:0.0000000100,Brassica_rapa_subsp_campestris:0.0000000500):0.9731:0.0000000100):0.9731:0.0000000100):1.0000:0.0013606100,(Brassica_carinata:0.0006780300,Raphanus_sativus:0.0013569500):0.9731:0.0000000500):1.0000:0.0013536200):1.0000:0.0151303900):1.0000:0.0058686100,((Silene_latifolia:0.0005679900,Silene_vulgaris:0.0110697200):1.0000:0.0118828200,(Beta_vulgaris_subsp_vulgaris:0.0000000100,(Beta_macrocarpa:0.0000000100,Beta_vulgaris_subsp_maritima:0.0000000200):0.9731:0.0000000200):1.0000:0.0065050200):1.0000:0.0245186100):1.0000:0.0036292000):1.0000:0.0036524000):1.0000:0.0049299400):1.0000:0.0014330200):1.0000:0.0018281900):1.0000:0.0030828700,(Daucus_carota_subsp_sativus:0.0070508700,Helianthus_annuus:0.0057490000):1.0000:0.0036794800):1.0000:0.0040374000):1.0000:0.0031271100):1.0000:0.0055709200):1.0000:0.0140567700):1.0000:0.0040343700):1.0000:0.0041221500):1.0000:0.0340743600,((Tripsacum_dactyloides:0.0059672900,Sorghum_bicolor:0.0055679100):1.0000:0.0021264800,(Zea_mays_subsp_mays:0.0000000400,(Zea_mays_subsp_parviglumis:0.0000000100,(Zea_perennis:0.0006715800,Zea_luxurians:0.0006699900):1.0000:0.0000000500):0.9731:0.0000000400):1.0000:0.0007466300):1.0000:0.0060649600):0.9731:0.0000000500):1.0000:0.0033561000):1.0000:0.3405053600);
 
Note: this tree is unrooted. Branch lengths are the expected number of substitutions per site. Labels next to parentheses represent phylogenetic uncertainty due to model selection (see documentation)
 
 
 
---------------------------------------------------------------
*                                                             *
*                    SELECTION SUMMARY                        *
*                                                             *
---------------------------------------------------------------

::Optimized Topologies Summary::

There are 23 different topologies.

Topology Id: 1
	Rank	Weight		 RF	AvgEucl		VarEucl
AIC	  1	 71.25%		  0	0.00e+00	0.00e+00
BIC	  1	 97.31%		  0	0.00e+00	0.00e+00
Models supporting:   1
                     GTR+G 

Topology Id: 2
	Rank	Weight		 RF	AvgEucl		VarEucl
AIC	  2	  0.00%		  8	6.75e-01	0.00e+00
BIC	  2	  0.00%		  8	6.75e-01	0.00e+00
Models supporting:   1
                     F81+G 

Topology Id: 3
	Rank	Weight		 RF	AvgEucl		VarEucl
AIC	  3	  0.00%		 10	7.06e-01	0.00e+00
BIC	  3	  0.00%		 10	7.06e-01	0.00e+00
Models supporting:   1
                     HKY+G 

Topology Id: 4
	Rank	Weight		 RF	AvgEucl		VarEucl
AIC	  4	 28.75%		 14	6.57e-01	2.40e-04
BIC	  4	  2.69%		 14	6.57e-01	2.40e-04
Models supporting:   2
                     HKY+I+G GTR+I+G 

Topology Id: 5
	Rank	Weight		 RF	AvgEucl		VarEucl
AIC	  5	  0.00%		 16	4.19e-01	0.00e+00
BIC	  5	  0.00%		 16	4.19e-01	0.00e+00
Models supporting:   1
                     F81+I 

Topology Id: 6
	Rank	Weight		 RF	AvgEucl		VarEucl
AIC	  6	  0.00%		 16	8.06e-01	0.00e+00
BIC	  6	  0.00%		 16	8.06e-01	0.00e+00
Models supporting:   1
                     GTR+I 

Topology Id: 7
	Rank	Weight		 RF	AvgEucl		VarEucl
AIC	  7	  0.00%		 18	8.46e-01	0.00e+00
BIC	  7	  0.00%		 18	8.46e-01	0.00e+00
Models supporting:   1
                     JC+I 

Topology Id: 8
	Rank	Weight		 RF	AvgEucl		VarEucl
AIC	  8	  0.00%		 18	6.84e-01	0.00e+00
BIC	  8	  0.00%		 18	6.84e-01	0.00e+00
Models supporting:   1
                     F81+I+G 

Topology Id: 9
	Rank	Weight		 RF	AvgEucl		VarEucl
AIC	  9	  0.00%		 18	9.08e-01	0.00e+00
BIC	  9	  0.00%		 18	9.08e-01	0.00e+00
Models supporting:   1
                     K80+I+G 

Topology Id: 10
	Rank	Weight		 RF	AvgEucl		VarEucl
AIC	 10	  0.00%		 18	8.96e-01	0.00e+00
BIC	 10	  0.00%		 18	8.96e-01	0.00e+00
Models supporting:   1
                     SYM+I+G 

Topology Id: 11
	Rank	Weight		 RF	AvgEucl		VarEucl
AIC	 11	  0.00%		 18	8.04e-01	0.00e+00
BIC	 11	  0.00%		 18	8.04e-01	0.00e+00
Models supporting:   1
                     GTR 

Topology Id: 12
	Rank	Weight		 RF	AvgEucl		VarEucl
AIC	 12	  0.00%		 20	6.96e-01	0.00e+00
BIC	 12	  0.00%		 20	6.96e-01	0.00e+00
Models supporting:   1
                     K80+G 

Topology Id: 13
	Rank	Weight		 RF	AvgEucl		VarEucl
AIC	 13	  0.00%		 20	7.86e-01	0.00e+00
BIC	 13	  0.00%		 20	7.86e-01	0.00e+00
Models supporting:   1
                     HKY 

Topology Id: 14
	Rank	Weight		 RF	AvgEucl		VarEucl
AIC	 14	  0.00%		 20	8.30e-01	0.00e+00
BIC	 14	  0.00%		 20	8.30e-01	0.00e+00
Models supporting:   1
                     HKY+I 

Topology Id: 15
	Rank	Weight		 RF	AvgEucl		VarEucl
AIC	 15	  0.00%		 20	8.11e-01	0.00e+00
BIC	 15	  0.00%		 20	8.11e-01	0.00e+00
Models supporting:   1
                     SYM 

Topology Id: 16
	Rank	Weight		 RF	AvgEucl		VarEucl
AIC	 16	  0.00%		 20	8.33e-01	0.00e+00
BIC	 16	  0.00%		 20	8.33e-01	0.00e+00
Models supporting:   1
                     SYM+I 

Topology Id: 17
	Rank	Weight		 RF	AvgEucl		VarEucl
AIC	 17	  0.00%		 22	4.30e-01	0.00e+00
BIC	 17	  0.00%		 22	4.30e-01	0.00e+00
Models supporting:   1
                     JC+G 

Topology Id: 18
	Rank	Weight		 RF	AvgEucl		VarEucl
AIC	 18	  0.00%		 22	8.83e-01	0.00e+00
BIC	 18	  0.00%		 22	8.83e-01	0.00e+00
Models supporting:   1
                     JC+I+G 

Topology Id: 19
	Rank	Weight		 RF	AvgEucl		VarEucl
AIC	 19	  0.00%		 22	8.45e-01	0.00e+00
BIC	 19	  0.00%		 22	8.45e-01	0.00e+00
Models supporting:   1
                     K80+I 

Topology Id: 20
	Rank	Weight		 RF	AvgEucl		VarEucl
AIC	 20	  0.00%		 24	8.23e-01	0.00e+00
BIC	 20	  0.00%		 24	8.23e-01	0.00e+00
Models supporting:   1
                     F81 

Topology Id: 21
	Rank	Weight		 RF	AvgEucl		VarEucl
AIC	 21	  0.00%		 24	8.15e-01	0.00e+00
BIC	 21	  0.00%		 24	8.15e-01	0.00e+00
Models supporting:   1
                     K80 

Topology Id: 22
	Rank	Weight		 RF	AvgEucl		VarEucl
AIC	 22	  0.00%		 26	8.87e-01	0.00e+00
BIC	 22	  0.00%		 26	8.87e-01	0.00e+00
Models supporting:   1
                     SYM+G 

Topology Id: 23
	Rank	Weight		 RF	AvgEucl		VarEucl
AIC	 23	  0.00%		 28	8.05e-01	0.00e+00
BIC	 23	  0.00%		 28	8.05e-01	0.00e+00
Models supporting:   1
                     JC 

 
 
 
::Best Models::
 
	Model 		f(a) 	f(c) 	f(g) 	f(t) 	kappa 	titv 	Ra	Rb	Rc	Rd	Re	Rf	pInv 	gamma
----------------------------------------------------------------------------------------------------------------------------------------
AIC 	GTR+G		0.26	0.17	0.17	0.40	0.00	0.00	  2.569   3.338   1.374   2.260   7.755   1.000 N/A	   0.51
BIC 	GTR+G		0.26	0.17	0.17	0.40	0.00	0.00	  2.569   3.338   1.374   2.260   7.755   1.000 N/A	   0.51
