# Supplementary material for: The mitochondrial genome map of Nelumbo nucifera reveals ancient evolutionary features
Source: Sci Rep. 2016 Jul 22;6:30158. doi: 10.1038/srep30158 (PMC4957087; doi:10.1038/srep30158)
Supplement: Supplementary Data S2 [file srep30158-s3.zip › jModelTest/cox2.jmt1]

-------------------------- jModeltest 2.1.10 v20160303 --------------------------
(c) 2011-onwards D. Darriba, G.L. Taboada, R. Doallo and D. Posada,
(1) Department of Biochemistry, Genetics and Immunology
    University of Vigo, 36310 Vigo, Spain.
(2) Department of Electronics and Systems
    University of A Coruna, 15071 A Coruna, Spain.
e-mail: ddarriba@udc.es, dposada@uvigo.es
--------------------------------------------------------------------------------
 
Fri Apr 01 19:58:04 CST 2016
Linux 3.13.0-32-generic, arch: amd64, bits: 64, numcores: 48
 
--------------------------------------------------------------------------------
Citation: Darriba D, Taboada GL, Doallo R and Posada D. 2012.
          "jModelTest 2: more models, new heuristics and parallel computing".
          Nature Methods 9(8), 772.
--------------------------------------------------------------------------------
 
jModelTest 2.1.10 v20160303
Copyright (C) 2011 D. Darriba, G.L. Taboada, R. Doallo and D. Posada
This program comes with ABSOLUTELY NO WARRANTY
This is free software, and you are welcome to redistribute it under certain
conditions
 
Notice: This program may contain errors. Please inspect results carefully.
 
 
Arguments = -g 4 -i -f -AIC -BIC -a -S SPR -o cox2.jmt1 -d cox2.fas

Reading data file "cox2.fas"... OK.
  number of sequences: 76
  number of sites: 801
 
 
---------------------------------------------------------------
*                                                             *
*        COMPUTATION OF LIKELIHOOD SCORES WITH PHYML          *
*                                                             *
---------------------------------------------------------------
 
::Settings::
 
 Phyml version = 20131022
 Phyml binary = phyml
 Phyml path = /usr/bin/
 Candidate models = 24
   number of substitution schemes = 3
   including models with equal/unequal base frequencies (+F)
   including models with/without a proportion of invariable sites (+I)
   including models with/without rate variation among sites (+G) (nCat = 4)
 Optimized free parameters (K) = substitution parameters + 149 branch lengths + topology 
 Base tree for likelihood calculations = ML tree
 Tree topology search operation = SPR
 
 
 
::Progress::
 
Model 		 Exec. Time 	 Total Time 	 -lnL
-------------------------------------------------------------------------
HKY		00h:01:36:05	00h:01:36:08	   17618.8450	 (1/24)
JC+I		00h:02:15:01	00h:02:15:04	   17866.0475	 (2/24)
SYM+I		00h:02:24:00	00h:02:24:03	   17765.3442	 (3/24)
F81		00h:02:32:07	00h:02:33:01	   17706.6231	 (4/24)
JC		00h:02:34:09	00h:02:35:03	   17869.8677	 (5/24)
K80		00h:02:38:03	00h:02:38:07	   17816.8793	 (6/24)
GTR		00h:02:47:03	00h:02:47:07	   17578.5702	 (7/24)
GTR+I		00h:02:53:08	00h:02:54:00	   17574.0997	 (8/24)
HKY+I		00h:02:57:09	00h:02:58:00	   17607.1563	 (9/24)
K80+I		00h:03:00:02	00h:03:00:06	   17820.3561	 (10/24)
SYM		00h:03:11:05	00h:03:11:09	   17772.9217	 (11/24)
F81+I		00h:04:00:01	00h:04:00:03	   17703.1998	 (12/24)
HKY+G		00h:05:11:05	00h:05:11:06	   17430.1014	 (13/24)
SYM+G		00h:05:15:09	00h:05:16:00	   17623.2817	 (14/24)
HKY+I+G		00h:05:40:08	00h:05:40:08	   17429.1839	 (15/24)
JC+I+G		00h:05:56:05	00h:05:56:06	   17745.2371	 (16/24)
K80+I+G		00h:06:26:00	00h:06:26:01	   17667.8726	 (17/24)
JC+G		00h:06:46:05	00h:06:46:06	   17746.3771	 (18/24)
GTR+I+G		00h:07:02:07	00h:07:02:08	   17381.7790	 (19/24)
K80+G		00h:07:23:08	00h:07:23:09	   17663.1703	 (20/24)
F81+I+G		00h:07:26:06	00h:07:26:06	   17541.6215	 (21/24)
SYM+I+G		00h:07:41:00	00h:07:41:01	   17623.5194	 (22/24)
F81+G		00h:08:04:01	00h:08:04:02	   17542.2086	 (23/24)
GTR+G		00h:08:18:05	00h:08:18:06	   17379.4918	 (24/24)
 
   Model = JC
   partition = 000000
   -lnL = 17869.8677
   K = 150 
 
   Model = JC+I
   partition = 000000
   -lnL = 17866.0475
   K = 151
   p-inv = 0.0020 
 
   Model = JC+G
   partition = 000000
   -lnL = 17746.3770
   K = 151
   gamma shape = 2.4470 
 
   Model = JC+I+G
   partition = 000000
   -lnL = 17745.2371
   K = 152
   p-inv = 0.0020
   gamma shape = 2.5180 
 
   Model = F81
   partition = 000000
   -lnL = 17706.6231
   K = 153
   freqA = 0.2816 
   freqC = 0.1947 
   freqG = 0.1941 
   freqT = 0.3296  
 
   Model = F81+I
   partition = 000000
   -lnL = 17703.1998
   K = 154
   freqA = 0.2822 
   freqC = 0.1934 
   freqG = 0.1936 
   freqT = 0.3308 
   p-inv = 0.0020 
 
   Model = F81+G
   partition = 000000
   -lnL = 17542.2086
   K = 154
   freqA = 0.2850 
   freqC = 0.1904 
   freqG = 0.1898 
   freqT = 0.3347 
   gamma shape = 2.0660 
 
   Model = F81+I+G
   partition = 000000
   -lnL = 17541.6215
   K = 155
   freqA = 0.2851 
   freqC = 0.1907 
   freqG = 0.1898 
   freqT = 0.3345 
   p-inv = 0.0020
   gamma shape = 2.1000 
 
   Model = K80
   partition = 010010
   -lnL = 17816.8793
   K = 151
   kappa = 1.5784 (ti/tv = 0.7892) 
 
   Model = K80+I
   partition = 010010
   -lnL = 17820.3561
   K = 152
   kappa = 1.5478 (ti/tv = 0.7739)
   p-inv = 0.0020 
 
   Model = K80+G
   partition = 010010
   -lnL = 17663.1703
   K = 152
   kappa = 1.7509 (ti/tv = 0.8754)
   gamma shape = 2.2020 
 
   Model = K80+I+G
   partition = 010010
   -lnL = 17667.8726
   K = 153
   kappa = 1.7634 (ti/tv = 0.8817)
   p-inv = 0.0020
   gamma shape = 2.2170 
 
   Model = HKY
   partition = 010010
   -lnL = 17618.8450
   K = 154
   freqA = 0.2835 
   freqC = 0.1880 
   freqG = 0.1917 
   freqT = 0.3368 
   kappa = 1.8352 (ti/tv = 0.8659) 
 
   Model = HKY+I
   partition = 010010
   -lnL = 17607.1563
   K = 155
   freqA = 0.2841 
   freqC = 0.1883 
   freqG = 0.1913 
   freqT = 0.3363 
   kappa = 1.8540 (ti/tv = 0.8748)
   p-inv = 0.0020 
 
   Model = HKY+G
   partition = 010010
   -lnL = 17430.1014
   K = 155
   freqA = 0.2879 
   freqC = 0.1852 
   freqG = 0.1880 
   freqT = 0.3389 
   kappa = 2.0123 (ti/tv = 0.9431)
   gamma shape = 1.9210 
 
   Model = HKY+I+G
   partition = 010010
   -lnL = 17429.1839
   K = 156
   freqA = 0.2884 
   freqC = 0.1849 
   freqG = 0.1878 
   freqT = 0.3389 
   kappa = 2.0055 (ti/tv = 0.9394)
   p-inv = 0.0020
   gamma shape = 1.9370 
 
   Model = SYM
   partition = 012345
   -lnL = 17772.9217
   K = 155
   R(a) [AC] =  1.4286
   R(b) [AG] =  1.6328
   R(c) [AT] =  1.4410
   R(d) [CG] =  0.8407
   R(e) [CT] =  2.0911
   R(f) [GT] =  1.0000 
 
   Model = SYM+I
   partition = 012345
   -lnL = 17765.3442
   K = 156
   R(a) [AC] =  1.4568
   R(b) [AG] =  1.6597
   R(c) [AT] =  1.4655
   R(d) [CG] =  0.8660
   R(e) [CT] =  2.1589
   R(f) [GT] =  1.0000
   p-inv = 0.0020 
 
   Model = SYM+G
   partition = 012345
   -lnL = 17623.2817
   K = 156
   R(a) [AC] =  1.5594
   R(b) [AG] =  1.7538
   R(c) [AT] =  1.3943
   R(d) [CG] =  0.8468
   R(e) [CT] =  2.5100
   R(f) [GT] =  1.0000
   gamma shape = 2.2400 
 
   Model = SYM+I+G
   partition = 012345
   -lnL = 17623.5194
   K = 157
   R(a) [AC] =  1.5680
   R(b) [AG] =  1.7589
   R(c) [AT] =  1.3926
   R(d) [CG] =  0.8444
   R(e) [CT] =  2.5103
   R(f) [GT] =  1.0000
   p-inv = 0.0010
   gamma shape = 2.2480 
 
   Model = GTR
   partition = 012345
   -lnL = 17578.5702
   K = 158
   freqA = 0.2862 
   freqC = 0.1748 
   freqG = 0.2052 
   freqT = 0.3338 
   R(a) [AC] =  1.6621
   R(b) [AG] =  1.7406
   R(c) [AT] =  1.0462
   R(d) [CG] =  1.0224
   R(e) [CT] =  2.5725
   R(f) [GT] =  1.0000 
 
   Model = GTR+I
   partition = 012345
   -lnL = 17574.0997
   K = 159
   freqA = 0.2873 
   freqC = 0.1750 
   freqG = 0.2053 
   freqT = 0.3324 
   R(a) [AC] =  1.7003
   R(b) [AG] =  1.7446
   R(c) [AT] =  1.0672
   R(d) [CG] =  1.0324
   R(e) [CT] =  2.5708
   R(f) [GT] =  1.0000
   p-inv = 0.0020 
 
   Model = GTR+G
   partition = 012345
   -lnL = 17379.4918
   K = 159
   freqA = 0.2932 
   freqC = 0.1684 
   freqG = 0.1993 
   freqT = 0.3390 
   R(a) [AC] =  1.9628
   R(b) [AG] =  1.9076
   R(c) [AT] =  0.9627
   R(d) [CG] =  1.2663
   R(e) [CT] =  3.0718
   R(f) [GT] =  1.0000
   gamma shape = 1.8670 
 
   Model = GTR+I+G
   partition = 012345
   -lnL = 17381.7789
   K = 160
   freqA = 0.2936 
   freqC = 0.1688 
   freqG = 0.1986 
   freqT = 0.3390 
   R(a) [AC] =  1.9255
   R(b) [AG] =  1.9069
   R(c) [AT] =  0.9409
   R(d) [CG] =  1.2667
   R(e) [CT] =  3.0539
   R(f) [GT] =  1.0000
   p-inv = 0.0020
   gamma shape = 1.8610 
 
  Best-fit models should be reoptimized for comparison with unconstrained likelihood
 
Computation of likelihood scores completed. It took 00h:08:18:06.
 


---------------------------------------------------------------
*                                                             *
*             AKAIKE INFORMATION CRITERION (AIC)              *
*                                                             *
---------------------------------------------------------------
 
 Model selected: 
   Model = GTR+G
   partition = 012345
   -lnL = 17379.4918
   K = 159
   freqA = 0.2932 
   freqC = 0.1684 
   freqG = 0.1993 
   freqT = 0.3390 
   R(a) [AC] =  1.9628
   R(b) [AG] =  1.9076
   R(c) [AT] =  0.9627
   R(d) [CG] =  1.2663
   R(e) [CT] =  3.0718
   R(f) [GT] =  1.0000
   gamma shape = 1.8670 
 
Tree for the best AIC model = (Marchantia_polymorpha:0.00767181,Pleurozia_purpurea:0.01182382,((Vaccinium_macrocarpon:0.26011606,(((((Lotus_japonicus:0.01071311,(Glycine_max:0.00407784,Millettia_pinnata:0.01052312):0.00448735):0.06183377,(Silene_latifolia:0.00000046,((Buxbaumia_aphylla:0.02845941,((Funaria_hygrometrica:0.00000008,(Tetraphis_pellucida:0.02179304,Physcomitrella_patens:0.00303830):0.01515863):0.00479678,(Bartramia_pomiformis:0.01048684,((Orthotrichum_stellatum:0.00000001,Ulota_hutchinsiae:0.00000001):0.00596976,(Ptychomnion_cygnisetum:0.02096572,(Anomodon_rugelii:0.00147457,(Climacium_americanum:0.00294882,Hypnum_imponens:0.00000008):0.00000016):0.00291430):0.00599582):0.00297484):0.00565652):0.00597640):0.00000208,(Atrichum_angustatum:0.01136285,(Sphagnum_palustre:0.01884274,Entransia_fimbriata:0.42106252):0.01751485):0.01095773):1.10486713):0.00000042):0.26537501,(Huperzia_squarrosa:0.00000098,(Chlorokybus_atmophyticus:0.33258534,(Phoenix_dactylifera:0.00384463,((Daucus_carota_subsp_sativus:0.06887260,Vitis_vinifera:0.02086436):0.05557521,((Spirodela_polyrhiza:0.03105485,Cycas_taitungensis:0.09399852):0.02727439,(Amborella_trichopoda:0.02302688,(Liriodendron_tulipifera:0.03979812,((Zea_luxurians:0.00398506,(Zea_perennis:0.00000009,(Zea_mays_subsp_parviglumis:0.00000001,(Tripsacum_dactyloides:0.00000001,((Zea_mays_subsp_mays:0.00000001,Sorghum_bicolor:0.01719499):0.00000001,((Triticum_timopheevii:0.00000001,(Aegilops_speltoides:0.00000001,Triticum_aestivum:0.00000001):0.00000001):0.00944321,(Oryza_sativa_Indica_Group:0.00266563,(Oryza_sativa_Japonica_Group:0.00000001,Oryza_rufipogon:0.00000004):0.00000004):0.00266643):0.00402669):0.00000001):0.00000001):0.00140472):0.00002818):0.06091381,(Nelumbo_nucifera:0.00723117,((Nicotiana_tabacum:0.02228862,((Boea_hygrometrica:0.01730042,(Salvia_miltiorrhiza:0.00695689,(Ajuga_reptans:0.06231562,Mimulus_guttatus:0.00137190):0.00692749):0.00633672):0.02236331,((Asclepias_syriaca:0.03260546,Rhazya_stricta:0.00000009):0.01928539,((Beta_vulgaris_subsp_maritima:0.00000001,(Beta_vulgaris_subsp_vulgaris:0.00000001,Beta_macrocarpa:0.00000002):0.00000010):0.00798334,(Silene_vulgaris:0.02010416,Treubia_lacunosa:0.14908272):0.01915851):0.01881120):0.00442736):0.00213068):0.00594970,(Malus_x_domestica:0.01624713,((Citrullus_lanatus:0.00000008,(Cucumis_sativus:0.00760156,Cucurbita_pepo:0.00767690):0.00286986):0.02038617,(Ricinus_communis:0.01295252,(Carica_papaya:0.01630085,(Batis_maritima:0.00927009,(Arabidopsis_thaliana:0.00128073,(Raphanus_sativus:0.00128932,(Brassica_carinata:0.00000016,(Brassica_rapa_subsp_campestris:0.00000001,(Brassica_oleracea:0.00000001,(Brassica_juncea:0.00000001,Brassica_napus:0.00129172):0.00000008):0.00000008):0.00129124):0.00000008):0.00260177):0.00775960):0.00711791):0.00439388):0.00521060):0.00028905):0.00370402):0.02974224):0.00940143):0.00113092):0.00424457):0.03582517):0.01669755):0.06531599):0.99796973):0.05562095):0.32255190):2.23177638,((Chaetosphaeridium_globosum:1.26696725,Phaeoceros_laevis:0.24733063):1.16434271,Mesostigma_viride:6.41783621):1.48861405):1.76841962,Butomus_umbellatus:4.77116860):0.28245460):0.35214656,(Roya_obtusa:0.15488513,(Nitella_hyalina:0.56670121,Chara_vulgaris:0.00000026):0.08240917):0.03733539):0.03613806);
 
 
* AIC MODEL SELECTION : Selection uncertainty
 
Model             -lnL    K      AIC       delta       weight   cumWeight
------------------------------------------------------------------------- 
GTR+G       17379.49184   159  35076.983680   0.000000    0.963984   0.963984 
GTR+I+G     17381.77895   160  35083.557900   6.574220    0.036016   1.000000 
HKY+G       17430.10142   155  35170.202840  93.219160   5.52e-021   1.000000 
HKY+I+G     17429.18390   156  35170.367800  93.384120   5.08e-021   1.000000 
F81+G       17542.20857   154  35392.417140  315.433460   3.08e-069   1.000000 
F81+I+G     17541.62149   155  35393.242980  316.259300   2.04e-069   1.000000 
GTR+I       17574.09970   159  35466.199400  389.215720   2.93e-085   1.000000 
GTR         17578.57024   158  35473.140480  396.156800   9.11e-087   1.000000 
HKY+I       17607.15626   155  35524.312520  447.328840   7.04e-098   1.000000 
HKY         17618.84498   154  35545.689960  468.706280   1.61e-102   1.000000 
SYM+G       17623.28165   156  35558.563300  481.579620   2.57e-105   1.000000 
SYM+I+G     17623.51938   157  35561.038760  484.055080   7.46e-106   1.000000 
K80+G       17663.17029   152  35630.340580  553.356900   6.67e-121   1.000000 
K80+I+G     17667.87260   153  35641.745200  564.761520   2.23e-123   1.000000 
F81+I       17703.19979   154  35714.399580  637.415900   3.72e-139   1.000000 
F81         17706.62307   153  35719.246140  642.262460   3.30e-140   1.000000 
JC+I+G      17745.23711   152  35794.474220  717.490540   1.52e-156   1.000000 
JC+G        17746.37705   151  35794.754100  717.770420   1.32e-156   1.000000 
SYM+I       17765.34423   156  35842.688460  765.704780   5.17e-167   1.000000 
SYM         17772.92165   155  35855.843300  778.859620   7.19e-170   1.000000 
K80         17816.87926   151  35935.758520  858.774840   3.19e-187   1.000000 
K80+I       17820.35607   152  35944.712140  867.728460   3.62e-189   1.000000 
JC+I        17866.04747   151  36034.094940  957.111260   1.41e-208   1.000000 
JC          17869.86774   150  36039.735480  962.751800   8.42e-210   1.000000
-------------------------------------------------------------------------
-lnL:	negative log likelihod
 K:	number of estimated parameters
 AIC:	Akaike Information Criterion
 delta:	AIC difference
 weight:	AIC weight
 cumWeight:	cumulative AIC weight
 
 
* AIC MODEL SELECTION : Confidence interval
 
There are 24 models in the 100% confidence interval: [ GTR+G GTR+I+G HKY+G HKY+I+G F81+G F81+I+G GTR+I GTR HKY+I HKY SYM+G SYM+I+G K80+G K80+I+G F81+I F81 JC+I+G JC+G SYM+I SYM K80 K80+I JC+I JC ] 
 
 
* AIC MODEL SELECTION : Best Model's command line
 
phyml  -i /tmp/jmodeltest345538834717001742.phy -d nt -n 1 -b 0 --run_id GTR+G -m 012345 -f m -c 4 -a e --no_memory_check -o tlr -s SPR
 
 
 
---------------------------------------------------------------
*                                                             *
*                    MODEL AVERAGED PHYLOGENY                 *
*                                                             *
---------------------------------------------------------------
 
Selection criterion: . . . . AIC
Confidence interval: . . . . 1.00
Consensus type:. . . . . . . 50% majority rule
 
 
Using 24 models in the 1.00 confidence interval = GTR+G GTR+I+G HKY+G HKY+I+G F81+G F81+I+G GTR+I GTR HKY+I HKY SYM+G SYM+I+G K80+G K80+I+G F81+I F81 JC+I+G JC+G SYM+I SYM K80 K80+I JC+I JC  
 
Species in order:
 
    1. Marchantia_polymorpha
    2. Pleurozia_purpurea
    3. Vaccinium_macrocarpon
    4. Lotus_japonicus
    5. Glycine_max
    6. Millettia_pinnata
    7. Silene_latifolia
    8. Buxbaumia_aphylla
    9. Funaria_hygrometrica
    10. Tetraphis_pellucida
    11. Physcomitrella_patens
    12. Bartramia_pomiformis
    13. Orthotrichum_stellatum
    14. Ulota_hutchinsiae
    15. Ptychomnion_cygnisetum
    16. Anomodon_rugelii
    17. Climacium_americanum
    18. Hypnum_imponens
    19. Atrichum_angustatum
    20. Sphagnum_palustre
    21. Entransia_fimbriata
    22. Huperzia_squarrosa
    23. Chlorokybus_atmophyticus
    24. Phoenix_dactylifera
    25. Daucus_carota_subsp_sativus
    26. Vitis_vinifera
    27. Spirodela_polyrhiza
    28. Cycas_taitungensis
    29. Amborella_trichopoda
    30. Liriodendron_tulipifera
    31. Zea_luxurians
    32. Zea_perennis
    33. Zea_mays_subsp_parviglumis
    34. Tripsacum_dactyloides
    35. Zea_mays_subsp_mays
    36. Sorghum_bicolor
    37. Triticum_timopheevii
    38. Aegilops_speltoides
    39. Triticum_aestivum
    40. Oryza_sativa_Indica_Group
    41. Oryza_sativa_Japonica_Group
    42. Oryza_rufipogon
    43. Nelumbo_nucifera
    44. Nicotiana_tabacum
    45. Boea_hygrometrica
    46. Salvia_miltiorrhiza
    47. Ajuga_reptans
    48. Mimulus_guttatus
    49. Asclepias_syriaca
    50. Rhazya_stricta
    51. Beta_vulgaris_subsp_maritima
    52. Beta_vulgaris_subsp_vulgaris
    53. Beta_macrocarpa
    54. Silene_vulgaris
    55. Treubia_lacunosa
    56. Malus_x_domestica
    57. Citrullus_lanatus
    58. Cucumis_sativus
    59. Cucurbita_pepo
    60. Ricinus_communis
    61. Carica_papaya
    62. Batis_maritima
    63. Arabidopsis_thaliana
    64. Raphanus_sativus
    65. Brassica_carinata
    66. Brassica_rapa_subsp_campestris
    67. Brassica_oleracea
    68. Brassica_juncea
    69. Brassica_napus
    70. Chaetosphaeridium_globosum
    71. Phaeoceros_laevis
    72. Mesostigma_viride
    73. Butomus_umbellatus
    74. Roya_obtusa
    75. Nitella_hyalina
    76. Chara_vulgaris
 
Bipartitions included in the consensus tree
 
    1234567891111111111222222222233333333334444444444555555555566666666667777777
             0123456789012345678901234567890123456789012345678901234567890123456
    **************************************************************************** ( 1.0 )
    --************************************************************************** ( 0.96399 )
    --***********************************************************************--- ( 1.0 )
    ---**********************************************************************--- ( 1.0 )
    ---*********************************************************************---- ( 0.96399 )
    ---******************************************************************------- ( 1.0 )
    ---******************------------------------------------------------------- ( 1.0 )
    ---***---------------------------------------------------------------------- ( 1.0 )
    ----**---------------------------------------------------------------------- ( 1.0 )
    ------***************------------------------------------------------------- ( 0.96399 )
    -------**************------------------------------------------------------- ( 1.0 )
    -------***********---------------------------------------------------------- ( 0.96399 )
    --------**********---------------------------------------------------------- ( 1.0 )
    --------***----------------------------------------------------------------- ( 1.0 )
    ---------**----------------------------------------------------------------- ( 1.0 )
    -----------*******---------------------------------------------------------- ( 1.0 )
    ------------******---------------------------------------------------------- ( 1.0 )
    ------------**-------------------------------------------------------------- ( 1.0 )
    --------------****---------------------------------------------------------- ( 1.0 )
    ---------------***---------------------------------------------------------- ( 1.0 )
    ----------------**---------------------------------------------------------- ( 1.0 )
    ------------------***------------------------------------------------------- ( 1.0 )
    -------------------**------------------------------------------------------- ( 1.0 )
    ---------------------************************************************------- ( 1.0 )
    ----------------------***********************************************------- ( 1.0 )
    -----------------------**********************************************------- ( 1.0 )
    ------------------------*********************************************------- ( 1.0 )
    ------------------------**-------------------------------------------------- ( 1.0 )
    --------------------------*******************************************------- ( 1.0 )
    --------------------------**------------------------------------------------ ( 1.0 )
    ----------------------------*****************************************------- ( 1.0 )
    -----------------------------****************************************------- ( 1.0 )
    ------------------------------***************************************------- ( 1.0 )
    ------------------------------************---------------------------------- ( 1.0 )
    -------------------------------***********---------------------------------- ( 1.0 )
    --------------------------------**********---------------------------------- ( 1.0 )
    ---------------------------------*********---------------------------------- ( 0.96399 )
    ----------------------------------********---------------------------------- ( 0.96399 )
    ----------------------------------**---------------------------------------- ( 1.0 )
    ------------------------------------******---------------------------------- ( 1.0 )
    ------------------------------------***------------------------------------- ( 1.0 )
    -------------------------------------**------------------------------------- ( 0.96399 )
    ---------------------------------------***---------------------------------- ( 1.0 )
    ----------------------------------------**---------------------------------- ( 1.0 )
    ------------------------------------------***************************------- ( 1.0 )
    -------------------------------------------**************************------- ( 1.0 )
    -------------------------------------------************--------------------- ( 1.0 )
    --------------------------------------------***********--------------------- ( 1.0 )
    --------------------------------------------****---------------------------- ( 1.0 )
    ---------------------------------------------***---------------------------- ( 1.0 )
    ----------------------------------------------**---------------------------- ( 1.0 )
    ------------------------------------------------*******--------------------- ( 1.0 )
    ------------------------------------------------**-------------------------- ( 1.0 )
    --------------------------------------------------*****--------------------- ( 1.0 )
    --------------------------------------------------***----------------------- ( 1.0 )
    ---------------------------------------------------**----------------------- ( 1.0 )
    -----------------------------------------------------**--------------------- ( 1.0 )
    -------------------------------------------------------**************------- ( 1.0 )
    --------------------------------------------------------*************------- ( 1.0 )
    --------------------------------------------------------***----------------- ( 1.0 )
    ---------------------------------------------------------**----------------- ( 1.0 )
    -----------------------------------------------------------**********------- ( 1.0 )
    ------------------------------------------------------------*********------- ( 1.0 )
    -------------------------------------------------------------********------- ( 1.0 )
    --------------------------------------------------------------*******------- ( 1.0 )
    ---------------------------------------------------------------******------- ( 1.0 )
    ----------------------------------------------------------------*****------- ( 0.96399 )
    -----------------------------------------------------------------****------- ( 1.0 )
    ------------------------------------------------------------------***------- ( 0.96399 )
    -------------------------------------------------------------------**------- ( 0.96399 )
    ---------------------------------------------------------------------***---- ( 0.96399 )
    ---------------------------------------------------------------------**----- ( 0.96399 )
    -------------------------------------------------------------------------*** ( 1.0 )
    --------------------------------------------------------------------------** ( 1.0 )

 
                        +--76 Phaeoceros_laevis
                    +-144
                    |   +--75 Chaetosphaeridium_globosum
                +-145
                |   +----74 Mesostigma_viride
            +-146
            |   |                               +--73 Physcomitrella_patens
            |   |                           +-136
            |   |                           |   +--72 Tetraphis_pellucida
            |   |                       +-137
            |   |                       |   +--71 Funaria_hygrometrica
            |   |                   +-138
            |   |                   |   |           +--70 Ulota_hutchinsiae
            |   |                   |   |       +-133
            |   |                   |   |       |   +--69 Orthotrichum_stellatum
            |   |                   |   |   +-134
            |   |                   |   |   |   |           +--68 Hypnum_imponens
            |   |                   |   |   |   |       +-130
            |   |                   |   |   |   |       |   +--67 Climacium_americanum
            |   |                   |   |   |   |   +-131
            |   |                   |   |   |   |   |   +--66 Anomodon_rugelii
            |   |                   |   |   |   +-132
            |   |                   |   |   |       +--65 Ptychomnion_cygnisetum
            |   |                   |   +-135
            |   |                   |       +--64 Bartramia_pomiformis
            |   |               +-139
            |   |               |   +--63 Buxbaumia_aphylla
            |   |           +-140
            |   |           |   |       +--62 Entransia_fimbriata
            |   |           |   |   +-128
            |   |           |   |   |   +--61 Sphagnum_palustre
            |   |           |   +-129
            |   |           |       +--60 Atrichum_angustatum
            |   |       +-141
            |   |       |   +--59 Silene_latifolia
            |   |   +-142
            |   |   |   |       +--58 Millettia_pinnata
            |   |   |   |   +-126
            |   |   |   |   |   +--57 Glycine_max
            |   |   |   +-127
            |   |   |       +--56 Lotus_japonicus
            |   +-143
            |       |                   +--55 Vitis_vinifera
            |       |               +-121
            |       |               |   +--54 Daucus_carota_subsp_sativus
            |       |           +-122
            |       |           |   |       +--53 Cycas_taitungensis
            |       |           |   |   +-119
            |       |           |   |   |   +--52 Spirodela_polyrhiza
            |       |           |   +-120
            |       |           |       |                                   +--51 Sorghum_bicolor
            |       |           |       |                               +-110
            |       |           |       |                               |   +--50 Zea_mays_subsp_mays
            |       |           |       |                           +-111
            |       |           |       |                           |   |           +--49 Triticum_aestivum
            |       |           |       |                           |   |       +-107
            |       |           |       |                           |   |       |   +--48 Aegilops_speltoides
            |       |           |       |                           |   |   +-108
            |       |           |       |                           |   |   |   +--47 Triticum_timopheevii
            |       |           |       |                           |   +-109
            |       |           |       |                           |       |       +--46 Oryza_rufipogon
            |       |           |       |                           |       |   +-105
            |       |           |       |                           |       |   |   +--45 Oryza_sativa_Japonica_Group
            |       |           |       |                           |       +-106
            |       |           |       |                           |           +--44 Oryza_sativa_Indica_Group
            |       |           |       |                       +-112
            |       |           |       |                       |   +--43 Tripsacum_dactyloides
            |       |           |       |                   +-113
            |       |           |       |                   |   +--42 Zea_mays_subsp_parviglumis
            |       |           |       |               +-114
            |       |           |       |               |   +--41 Zea_perennis
            |       |           |       |           +-115
            |       |           |       |           |   +--40 Zea_luxurians
            |       |           |       |       +-116
            |       |           |       |       |   |                       +--39 Rhazya_stricta
            |       |           |       |       |   |                   +--99
            |       |           |       |       |   |                   |   +--38 Asclepias_syriaca
            |       |           |       |       |   |               +-100
            |       |           |       |       |   |               |   |       +--37 Treubia_lacunosa
            |       |           |       |       |   |               |   |   +--97
            |       |           |       |       |   |               |   |   |   +--36 Silene_vulgaris
            |       |           |       |       |   |               |   +--98
            |       |           |       |       |   |               |       |       +--35 Beta_macrocarpa
            |       |           |       |       |   |               |       |   +--95
            |       |           |       |       |   |               |       |   |   +--34 Beta_vulgaris_subsp_vulgaris
            |       |           |       |       |   |               |       +--96
            |       |           |       |       |   |               |           +--33 Beta_vulgaris_subsp_maritima
            |       |           |       |       |   |           +-101
            |       |           |       |       |   |           |   |           +--32 Mimulus_guttatus
            |       |           |       |       |   |           |   |       +--92
            |       |           |       |       |   |           |   |       |   +--31 Ajuga_reptans
            |       |           |       |       |   |           |   |   +--93
            |       |           |       |       |   |           |   |   |   +--30 Salvia_miltiorrhiza
            |       |           |       |       |   |           |   +--94
            |       |           |       |       |   |           |       +--29 Boea_hygrometrica
            |       |           |       |       |   |       +-102
            |       |           |       |       |   |       |   +--28 Nicotiana_tabacum
            |       |           |       |       |   |   +-103
            |       |           |       |       |   |   |   |                                           +--27 Brassica_napus
            |       |           |       |       |   |   |   |                                       +--81
            |       |           |       |       |   |   |   |                                       |   +--26 Brassica_juncea
            |       |           |       |       |   |   |   |                                   +--82
            |       |           |       |       |   |   |   |                                   |   +--25 Brassica_oleracea
            |       |           |       |       |   |   |   |                               +--83
            |       |           |       |       |   |   |   |                               |   +--24 Brassica_rapa_subsp_campestris
            |       |           |       |       |   |   |   |                           +--84
            |       |           |       |       |   |   |   |                           |   +--23 Brassica_carinata
            |       |           |       |       |   |   |   |                       +--85
            |       |           |       |       |   |   |   |                       |   +--22 Raphanus_sativus
            |       |           |       |       |   |   |   |                   +--86
            |       |           |       |       |   |   |   |                   |   +--21 Arabidopsis_thaliana
            |       |           |       |       |   |   |   |               +--87
            |       |           |       |       |   |   |   |               |   +--20 Batis_maritima
            |       |           |       |       |   |   |   |           +--88
            |       |           |       |       |   |   |   |           |   +--19 Carica_papaya
            |       |           |       |       |   |   |   |       +--89
            |       |           |       |       |   |   |   |       |   +--18 Ricinus_communis
            |       |           |       |       |   |   |   |   +--90
            |       |           |       |       |   |   |   |   |   |       +--17 Cucurbita_pepo
            |       |           |       |       |   |   |   |   |   |   +--79
            |       |           |       |       |   |   |   |   |   |   |   +--16 Cucumis_sativus
            |       |           |       |       |   |   |   |   |   +--80
            |       |           |       |       |   |   |   |   |       +--15 Citrullus_lanatus
            |       |           |       |       |   |   |   +--91
            |       |           |       |       |   |   |       +--14 Malus_x_domestica
            |       |           |       |       |   +-104
            |       |           |       |       |       +--13 Nelumbo_nucifera
            |       |           |       |   +-117
            |       |           |       |   |   +--12 Liriodendron_tulipifera
            |       |           |       +-118
            |       |           |           +--11 Amborella_trichopoda
            |       |       +-123
            |       |       |   +--10 Phoenix_dactylifera
            |       |   +-124
            |       |   |   +---9 Chlorokybus_atmophyticus
            |       +-125
            |           +---8 Huperzia_squarrosa
        +-147
        |   +---7 Butomus_umbellatus
    +-148
    |   +---6 Vaccinium_macrocarpon
+-149
|   |       +---5 Chara_vulgaris
|   |   +--77
|   |   |   +---4 Nitella_hyalina
|   +--78
|       +---3 Roya_obtusa
|
+---2 Pleurozia_purpurea
|
+---1 Marchantia_polymorpha

 
(Marchantia_polymorpha:0.0076718100,Pleurozia_purpurea:0.0118238200,((Roya_obtusa:0.1548851300,(Nitella_hyalina:0.5667012100,Chara_vulgaris:0.0000002600):1.0000:0.0824091700):1.0000:0.0373353900,(Vaccinium_macrocarpon:0.2601160600,(Butomus_umbellatus:4.7711686000,(((Huperzia_squarrosa:0.0000009800,(Chlorokybus_atmophyticus:0.3325853400,(Phoenix_dactylifera:0.0038446300,(((Amborella_trichopoda:0.0230268800,(Liriodendron_tulipifera:0.0397981200,((Nelumbo_nucifera:0.0072311700,((Malus_x_domestica:0.0162471300,((Citrullus_lanatus:0.0000000800,(Cucumis_sativus:0.0076015600,Cucurbita_pepo:0.0076769000):1.0000:0.0028698600):1.0000:0.0203861700,(Ricinus_communis:0.0129525200,(Carica_papaya:0.0163008500,(Batis_maritima:0.0092700900,(Arabidopsis_thaliana:0.0012807300,(Raphanus_sativus:0.0012893200,(Brassica_carinata:0.0000001600,(Brassica_rapa_subsp_campestris:0.0000000100,(Brassica_oleracea:0.0000000100,(Brassica_juncea:0.0000000100,Brassica_napus:0.0012917200):0.9640:0.0000000800):0.9640:0.0000000800):1.0000:0.0012912400):0.9640:0.0000000800):1.0000:0.0026017700):1.0000:0.0077596000):1.0000:0.0071179100):1.0000:0.0043938800):1.0000:0.0052106000):1.0000:0.0002890500):1.0000:0.0037040200,(Nicotiana_tabacum:0.0222886200,((Boea_hygrometrica:0.0173004200,(Salvia_miltiorrhiza:0.0069568900,(Ajuga_reptans:0.0623156200,Mimulus_guttatus:0.0013719000):1.0000:0.0069274900):1.0000:0.0063367200):1.0000:0.0223633100,(((Beta_vulgaris_subsp_maritima:0.0000000100,(Beta_vulgaris_subsp_vulgaris:0.0000000100,Beta_macrocarpa:0.0000000200):1.0000:0.0000001000):1.0000:0.0079833400,(Silene_vulgaris:0.0201041600,Treubia_lacunosa:0.1490827200):1.0000:0.0191585100):1.0000:0.0188112000,(Asclepias_syriaca:0.0326054600,Rhazya_stricta:0.0000000900):1.0000:0.0192853900):1.0000:0.0044273600):1.0000:0.0021306800):1.0000:0.0059497000):1.0000:0.0297422400):1.0000:0.0094014300,(Zea_luxurians:0.0039850600,(Zea_perennis:0.0000000900,(Zea_mays_subsp_parviglumis:0.0000000100,(Tripsacum_dactyloides:0.0000000100,(((Oryza_sativa_Indica_Group:0.0026656300,(Oryza_sativa_Japonica_Group:0.0000000100,Oryza_rufipogon:0.0000000400):1.0000:0.0000000400):1.0000:0.0026664300,(Triticum_timopheevii:0.0000000100,(Aegilops_speltoides:0.0000000100,Triticum_aestivum:0.0000000100):0.9640:0.0000000100):1.0000:0.0094432100):1.0000:0.0040266900,(Zea_mays_subsp_mays:0.0000000100,Sorghum_bicolor:0.0171949900):1.0000:0.0000000100):0.9640:0.0000000100):0.9640:0.0000000100):1.0000:0.0014047200):1.0000:0.0000281800):1.0000:0.0609138100):1.0000:0.0011309200):1.0000:0.0042445700):1.0000:0.0358251700,(Spirodela_polyrhiza:0.0310548500,Cycas_taitungensis:0.0939985200):1.0000:0.0272743900):1.0000:0.0166975500,(Daucus_carota_subsp_sativus:0.0688726000,Vitis_vinifera:0.0208643600):1.0000:0.0555752100):1.0000:0.0653159900):1.0000:0.9979697300):1.0000:0.0556209500):1.0000:0.3225519000,((Lotus_japonicus:0.0107131100,(Glycine_max:0.0040778400,Millettia_pinnata:0.0105231200):1.0000:0.0044873500):1.0000:0.0618337700,(Silene_latifolia:0.0000004600,((Atrichum_angustatum:0.0113628500,(Sphagnum_palustre:0.0188427400,Entransia_fimbriata:0.4210625200):1.0000:0.0175148500):1.0000:0.0109577300,(Buxbaumia_aphylla:0.0284594100,((Bartramia_pomiformis:0.0104868400,((Ptychomnion_cygnisetum:0.0209657200,(Anomodon_rugelii:0.0014745700,(Climacium_americanum:0.0029488200,Hypnum_imponens:0.0000000800):1.0000:0.0000001600):1.0000:0.0029143000):1.0000:0.0059958200,(Orthotrichum_stellatum:0.0000000100,Ulota_hutchinsiae:0.0000000100):1.0000:0.0059697600):1.0000:0.0029748400):1.0000:0.0056565200,(Funaria_hygrometrica:0.0000000800,(Tetraphis_pellucida:0.0217930400,Physcomitrella_patens:0.0030383000):1.0000:0.0151586300):1.0000:0.0047967800):1.0000:0.0059764000):0.9640:0.0000020800):1.0000:1.1048671300):0.9640:0.0000004200):1.0000:0.2653750100):1.0000:2.2317763800,(Mesostigma_viride:6.4178362100,(Chaetosphaeridium_globosum:1.2669672500,Phaeoceros_laevis:0.2473306300):0.9640:1.1643427100):0.9640:1.4886140500):0.9640:1.7684196200):1.0000:0.2824546000):1.0000:0.3521465600):0.9640:0.0361380600);
 
Note: this tree is unrooted. Branch lengths are the expected number of substitutions per site. Labels next to parentheses represent phylogenetic uncertainty due to model selection (see documentation)


---------------------------------------------------------------
*                                                             *
*             BAYESIAN INFORMATION CRITERION (BIC)            *
*                                                             *
---------------------------------------------------------------
 
 Sample size: 801.0
 
 Model selected: 
   Model = GTR+G
   partition = 012345
   -lnL = 17379.4918
   K = 159
   freqA = 0.2932 
   freqC = 0.1684 
   freqG = 0.1993 
   freqT = 0.3390 
   R(a) [AC] =  1.9628
   R(b) [AG] =  1.9076
   R(c) [AT] =  0.9627
   R(d) [CG] =  1.2663
   R(e) [CT] =  3.0718
   R(f) [GT] =  1.0000
   gamma shape = 1.8670 
 
Tree for the best BIC model = (Marchantia_polymorpha:0.00767181,Pleurozia_purpurea:0.01182382,((Vaccinium_macrocarpon:0.26011606,(((((Lotus_japonicus:0.01071311,(Glycine_max:0.00407784,Millettia_pinnata:0.01052312):0.00448735):0.06183377,(Silene_latifolia:0.00000046,((Buxbaumia_aphylla:0.02845941,((Funaria_hygrometrica:0.00000008,(Tetraphis_pellucida:0.02179304,Physcomitrella_patens:0.00303830):0.01515863):0.00479678,(Bartramia_pomiformis:0.01048684,((Orthotrichum_stellatum:0.00000001,Ulota_hutchinsiae:0.00000001):0.00596976,(Ptychomnion_cygnisetum:0.02096572,(Anomodon_rugelii:0.00147457,(Climacium_americanum:0.00294882,Hypnum_imponens:0.00000008):0.00000016):0.00291430):0.00599582):0.00297484):0.00565652):0.00597640):0.00000208,(Atrichum_angustatum:0.01136285,(Sphagnum_palustre:0.01884274,Entransia_fimbriata:0.42106252):0.01751485):0.01095773):1.10486713):0.00000042):0.26537501,(Huperzia_squarrosa:0.00000098,(Chlorokybus_atmophyticus:0.33258534,(Phoenix_dactylifera:0.00384463,((Daucus_carota_subsp_sativus:0.06887260,Vitis_vinifera:0.02086436):0.05557521,((Spirodela_polyrhiza:0.03105485,Cycas_taitungensis:0.09399852):0.02727439,(Amborella_trichopoda:0.02302688,(Liriodendron_tulipifera:0.03979812,((Zea_luxurians:0.00398506,(Zea_perennis:0.00000009,(Zea_mays_subsp_parviglumis:0.00000001,(Tripsacum_dactyloides:0.00000001,((Zea_mays_subsp_mays:0.00000001,Sorghum_bicolor:0.01719499):0.00000001,((Triticum_timopheevii:0.00000001,(Aegilops_speltoides:0.00000001,Triticum_aestivum:0.00000001):0.00000001):0.00944321,(Oryza_sativa_Indica_Group:0.00266563,(Oryza_sativa_Japonica_Group:0.00000001,Oryza_rufipogon:0.00000004):0.00000004):0.00266643):0.00402669):0.00000001):0.00000001):0.00140472):0.00002818):0.06091381,(Nelumbo_nucifera:0.00723117,((Nicotiana_tabacum:0.02228862,((Boea_hygrometrica:0.01730042,(Salvia_miltiorrhiza:0.00695689,(Ajuga_reptans:0.06231562,Mimulus_guttatus:0.00137190):0.00692749):0.00633672):0.02236331,((Asclepias_syriaca:0.03260546,Rhazya_stricta:0.00000009):0.01928539,((Beta_vulgaris_subsp_maritima:0.00000001,(Beta_vulgaris_subsp_vulgaris:0.00000001,Beta_macrocarpa:0.00000002):0.00000010):0.00798334,(Silene_vulgaris:0.02010416,Treubia_lacunosa:0.14908272):0.01915851):0.01881120):0.00442736):0.00213068):0.00594970,(Malus_x_domestica:0.01624713,((Citrullus_lanatus:0.00000008,(Cucumis_sativus:0.00760156,Cucurbita_pepo:0.00767690):0.00286986):0.02038617,(Ricinus_communis:0.01295252,(Carica_papaya:0.01630085,(Batis_maritima:0.00927009,(Arabidopsis_thaliana:0.00128073,(Raphanus_sativus:0.00128932,(Brassica_carinata:0.00000016,(Brassica_rapa_subsp_campestris:0.00000001,(Brassica_oleracea:0.00000001,(Brassica_juncea:0.00000001,Brassica_napus:0.00129172):0.00000008):0.00000008):0.00129124):0.00000008):0.00260177):0.00775960):0.00711791):0.00439388):0.00521060):0.00028905):0.00370402):0.02974224):0.00940143):0.00113092):0.00424457):0.03582517):0.01669755):0.06531599):0.99796973):0.05562095):0.32255190):2.23177638,((Chaetosphaeridium_globosum:1.26696725,Phaeoceros_laevis:0.24733063):1.16434271,Mesostigma_viride:6.41783621):1.48861405):1.76841962,Butomus_umbellatus:4.77116860):0.28245460):0.35214656,(Roya_obtusa:0.15488513,(Nitella_hyalina:0.56670121,Chara_vulgaris:0.00000026):0.08240917):0.03733539):0.03613806);
 
 
* BIC MODEL SELECTION : Selection uncertainty
 
Model             -lnL    K      BIC       delta       weight   cumWeight
------------------------------------------------------------------------- 
GTR+G       17379.49184   159  35822.035571   0.000000    0.996424   0.996424 
GTR+I+G     17381.77895   160  35833.295652  11.260081    0.003576   1.000000 
HKY+G       17430.10142   155  35896.511287  74.475716   6.70e-017   1.000000 
HKY+I+G     17429.18390   156  35901.362108  79.326537   5.93e-018   1.000000 
F81+G       17542.20857   154  36114.039726  292.004155   3.90e-064   1.000000 
F81+I+G     17541.62149   155  36119.551427  297.515856   2.48e-065   1.000000 
GTR+I       17574.09970   159  36211.251291  389.215720   3.03e-085   1.000000 
GTR         17578.57024   158  36213.506510  391.470939   9.81e-086   1.000000 
HKY+I       17607.15626   155  36250.620967  428.585396   8.56e-094   1.000000 
HKY         17618.84498   154  36267.312546  445.276975   2.03e-097   1.000000 
SYM+G       17623.28165   156  36289.557608  467.522037   3.00e-102   1.000000 
SYM+I+G     17623.51938   157  36296.718929  474.683358   8.36e-104   1.000000 
K80+G       17663.17029   152  36342.591444  520.555873   9.14e-114   1.000000 
K80+I+G     17667.87260   153  36358.681925  536.646354   2.93e-117   1.000000 
F81+I       17703.19979   154  36436.022166  613.986595   4.71e-134   1.000000 
F81         17706.62307   153  36436.182865  614.147294   4.35e-134   1.000000 
JC+G        17746.37705   151  36502.319103  680.283532   1.89e-148   1.000000 
JC+I+G      17745.23711   152  36506.725084  684.689513   2.09e-149   1.000000 
SYM+I       17765.34423   156  36573.682768  751.647197   6.03e-164   1.000000 
SYM         17772.92165   155  36582.151747  760.116176   8.74e-166   1.000000 
K80         17816.87926   151  36643.323523  821.287952   4.55e-179   1.000000 
K80+I       17820.35607   152  36656.963004  834.927433   4.97e-182   1.000000 
JC+I        17866.04747   151  36741.659943  919.624372   2.02e-200   1.000000 
JC          17869.86774   150  36742.614622  920.579051   1.25e-200   1.000000
-------------------------------------------------------------------------
-lnL:	negative log likelihod
K:	number of estimated parameters
BIC:	Bayesian Information Criterion
delta:	BIC difference
weight:	BIC weight
cumWeight:	cumulative BIC weight
 
 
* BIC MODEL SELECTION : Confidence interval
 
There are 24 models in the 100% confidence interval: [ GTR+G GTR+I+G HKY+G HKY+I+G F81+G F81+I+G GTR+I GTR HKY+I HKY SYM+G SYM+I+G K80+G K80+I+G F81+I F81 JC+G JC+I+G SYM+I SYM K80 K80+I JC+I JC ] 
 
 
* BIC MODEL SELECTION : Best Model's command line
 
phyml  -i /tmp/jmodeltest345538834717001742.phy -d nt -n 1 -b 0 --run_id GTR+G -m 012345 -f m -c 4 -a e --no_memory_check -o tlr -s SPR
 
 
 
---------------------------------------------------------------
*                                                             *
*                    MODEL AVERAGED PHYLOGENY                 *
*                                                             *
---------------------------------------------------------------
 
Selection criterion: . . . . BIC
Confidence interval: . . . . 1.00
Consensus type:. . . . . . . 50% majority rule
 
 
Using 24 models in the 1.00 confidence interval = GTR+G GTR+I+G HKY+G HKY+I+G F81+G F81+I+G GTR+I GTR HKY+I HKY SYM+G SYM+I+G K80+G K80+I+G F81+I F81 JC+G JC+I+G SYM+I SYM K80 K80+I JC+I JC  
 
Species in order:
 
    1. Marchantia_polymorpha
    2. Pleurozia_purpurea
    3. Vaccinium_macrocarpon
    4. Lotus_japonicus
    5. Glycine_max
    6. Millettia_pinnata
    7. Silene_latifolia
    8. Buxbaumia_aphylla
    9. Funaria_hygrometrica
    10. Tetraphis_pellucida
    11. Physcomitrella_patens
    12. Bartramia_pomiformis
    13. Orthotrichum_stellatum
    14. Ulota_hutchinsiae
    15. Ptychomnion_cygnisetum
    16. Anomodon_rugelii
    17. Climacium_americanum
    18. Hypnum_imponens
    19. Atrichum_angustatum
    20. Sphagnum_palustre
    21. Entransia_fimbriata
    22. Huperzia_squarrosa
    23. Chlorokybus_atmophyticus
    24. Phoenix_dactylifera
    25. Daucus_carota_subsp_sativus
    26. Vitis_vinifera
    27. Spirodela_polyrhiza
    28. Cycas_taitungensis
    29. Amborella_trichopoda
    30. Liriodendron_tulipifera
    31. Zea_luxurians
    32. Zea_perennis
    33. Zea_mays_subsp_parviglumis
    34. Tripsacum_dactyloides
    35. Zea_mays_subsp_mays
    36. Sorghum_bicolor
    37. Triticum_timopheevii
    38. Aegilops_speltoides
    39. Triticum_aestivum
    40. Oryza_sativa_Indica_Group
    41. Oryza_sativa_Japonica_Group
    42. Oryza_rufipogon
    43. Nelumbo_nucifera
    44. Nicotiana_tabacum
    45. Boea_hygrometrica
    46. Salvia_miltiorrhiza
    47. Ajuga_reptans
    48. Mimulus_guttatus
    49. Asclepias_syriaca
    50. Rhazya_stricta
    51. Beta_vulgaris_subsp_maritima
    52. Beta_vulgaris_subsp_vulgaris
    53. Beta_macrocarpa
    54. Silene_vulgaris
    55. Treubia_lacunosa
    56. Malus_x_domestica
    57. Citrullus_lanatus
    58. Cucumis_sativus
    59. Cucurbita_pepo
    60. Ricinus_communis
    61. Carica_papaya
    62. Batis_maritima
    63. Arabidopsis_thaliana
    64. Raphanus_sativus
    65. Brassica_carinata
    66. Brassica_rapa_subsp_campestris
    67. Brassica_oleracea
    68. Brassica_juncea
    69. Brassica_napus
    70. Chaetosphaeridium_globosum
    71. Phaeoceros_laevis
    72. Mesostigma_viride
    73. Butomus_umbellatus
    74. Roya_obtusa
    75. Nitella_hyalina
    76. Chara_vulgaris
 
Bipartitions included in the consensus tree
 
    1234567891111111111222222222233333333334444444444555555555566666666667777777
             0123456789012345678901234567890123456789012345678901234567890123456
    **************************************************************************** ( 1.0 )
    --************************************************************************** ( 0.99643 )
    --***********************************************************************--- ( 1.0 )
    ---**********************************************************************--- ( 1.0 )
    ---*********************************************************************---- ( 0.99643 )
    ---******************************************************************------- ( 1.0 )
    ---******************------------------------------------------------------- ( 1.0 )
    ---***---------------------------------------------------------------------- ( 1.0 )
    ----**---------------------------------------------------------------------- ( 1.0 )
    ------***************------------------------------------------------------- ( 0.99643 )
    -------**************------------------------------------------------------- ( 1.0 )
    -------***********---------------------------------------------------------- ( 0.99643 )
    --------**********---------------------------------------------------------- ( 1.0 )
    --------***----------------------------------------------------------------- ( 1.0 )
    ---------**----------------------------------------------------------------- ( 1.0 )
    -----------*******---------------------------------------------------------- ( 1.0 )
    ------------******---------------------------------------------------------- ( 1.0 )
    ------------**-------------------------------------------------------------- ( 1.0 )
    --------------****---------------------------------------------------------- ( 1.0 )
    ---------------***---------------------------------------------------------- ( 1.0 )
    ----------------**---------------------------------------------------------- ( 1.0 )
    ------------------***------------------------------------------------------- ( 1.0 )
    -------------------**------------------------------------------------------- ( 1.0 )
    ---------------------************************************************------- ( 1.0 )
    ----------------------***********************************************------- ( 1.0 )
    -----------------------**********************************************------- ( 1.0 )
    ------------------------*********************************************------- ( 1.0 )
    ------------------------**-------------------------------------------------- ( 1.0 )
    --------------------------*******************************************------- ( 1.0 )
    --------------------------**------------------------------------------------ ( 1.0 )
    ----------------------------*****************************************------- ( 1.0 )
    -----------------------------****************************************------- ( 1.0 )
    ------------------------------***************************************------- ( 1.0 )
    ------------------------------************---------------------------------- ( 1.0 )
    -------------------------------***********---------------------------------- ( 1.0 )
    --------------------------------**********---------------------------------- ( 1.0 )
    ---------------------------------*********---------------------------------- ( 0.99643 )
    ----------------------------------********---------------------------------- ( 0.99643 )
    ----------------------------------**---------------------------------------- ( 1.0 )
    ------------------------------------******---------------------------------- ( 1.0 )
    ------------------------------------***------------------------------------- ( 1.0 )
    -------------------------------------**------------------------------------- ( 0.99643 )
    ---------------------------------------***---------------------------------- ( 1.0 )
    ----------------------------------------**---------------------------------- ( 1.0 )
    ------------------------------------------***************************------- ( 1.0 )
    -------------------------------------------**************************------- ( 1.0 )
    -------------------------------------------************--------------------- ( 1.0 )
    --------------------------------------------***********--------------------- ( 1.0 )
    --------------------------------------------****---------------------------- ( 1.0 )
    ---------------------------------------------***---------------------------- ( 1.0 )
    ----------------------------------------------**---------------------------- ( 1.0 )
    ------------------------------------------------*******--------------------- ( 1.0 )
    ------------------------------------------------**-------------------------- ( 1.0 )
    --------------------------------------------------*****--------------------- ( 1.0 )
    --------------------------------------------------***----------------------- ( 1.0 )
    ---------------------------------------------------**----------------------- ( 1.0 )
    -----------------------------------------------------**--------------------- ( 1.0 )
    -------------------------------------------------------**************------- ( 1.0 )
    --------------------------------------------------------*************------- ( 1.0 )
    --------------------------------------------------------***----------------- ( 1.0 )
    ---------------------------------------------------------**----------------- ( 1.0 )
    -----------------------------------------------------------**********------- ( 1.0 )
    ------------------------------------------------------------*********------- ( 1.0 )
    -------------------------------------------------------------********------- ( 1.0 )
    --------------------------------------------------------------*******------- ( 1.0 )
    ---------------------------------------------------------------******------- ( 1.0 )
    ----------------------------------------------------------------*****------- ( 0.99643 )
    -----------------------------------------------------------------****------- ( 1.0 )
    ------------------------------------------------------------------***------- ( 0.99643 )
    -------------------------------------------------------------------**------- ( 0.99643 )
    ---------------------------------------------------------------------***---- ( 0.99643 )
    ---------------------------------------------------------------------**----- ( 0.99643 )
    -------------------------------------------------------------------------*** ( 1.0 )
    --------------------------------------------------------------------------** ( 1.0 )

 
                        +--76 Phaeoceros_laevis
                    +-144
                    |   +--75 Chaetosphaeridium_globosum
                +-145
                |   +----74 Mesostigma_viride
            +-146
            |   |                               +--73 Physcomitrella_patens
            |   |                           +-136
            |   |                           |   +--72 Tetraphis_pellucida
            |   |                       +-137
            |   |                       |   +--71 Funaria_hygrometrica
            |   |                   +-138
            |   |                   |   |           +--70 Ulota_hutchinsiae
            |   |                   |   |       +-133
            |   |                   |   |       |   +--69 Orthotrichum_stellatum
            |   |                   |   |   +-134
            |   |                   |   |   |   |           +--68 Hypnum_imponens
            |   |                   |   |   |   |       +-130
            |   |                   |   |   |   |       |   +--67 Climacium_americanum
            |   |                   |   |   |   |   +-131
            |   |                   |   |   |   |   |   +--66 Anomodon_rugelii
            |   |                   |   |   |   +-132
            |   |                   |   |   |       +--65 Ptychomnion_cygnisetum
            |   |                   |   +-135
            |   |                   |       +--64 Bartramia_pomiformis
            |   |               +-139
            |   |               |   +--63 Buxbaumia_aphylla
            |   |           +-140
            |   |           |   |       +--62 Entransia_fimbriata
            |   |           |   |   +-128
            |   |           |   |   |   +--61 Sphagnum_palustre
            |   |           |   +-129
            |   |           |       +--60 Atrichum_angustatum
            |   |       +-141
            |   |       |   +--59 Silene_latifolia
            |   |   +-142
            |   |   |   |       +--58 Millettia_pinnata
            |   |   |   |   +-126
            |   |   |   |   |   +--57 Glycine_max
            |   |   |   +-127
            |   |   |       +--56 Lotus_japonicus
            |   +-143
            |       |                   +--55 Vitis_vinifera
            |       |               +-121
            |       |               |   +--54 Daucus_carota_subsp_sativus
            |       |           +-122
            |       |           |   |       +--53 Cycas_taitungensis
            |       |           |   |   +-119
            |       |           |   |   |   +--52 Spirodela_polyrhiza
            |       |           |   +-120
            |       |           |       |                                   +--51 Sorghum_bicolor
            |       |           |       |                               +-110
            |       |           |       |                               |   +--50 Zea_mays_subsp_mays
            |       |           |       |                           +-111
            |       |           |       |                           |   |           +--49 Triticum_aestivum
            |       |           |       |                           |   |       +-107
            |       |           |       |                           |   |       |   +--48 Aegilops_speltoides
            |       |           |       |                           |   |   +-108
            |       |           |       |                           |   |   |   +--47 Triticum_timopheevii
            |       |           |       |                           |   +-109
            |       |           |       |                           |       |       +--46 Oryza_rufipogon
            |       |           |       |                           |       |   +-105
            |       |           |       |                           |       |   |   +--45 Oryza_sativa_Japonica_Group
            |       |           |       |                           |       +-106
            |       |           |       |                           |           +--44 Oryza_sativa_Indica_Group
            |       |           |       |                       +-112
            |       |           |       |                       |   +--43 Tripsacum_dactyloides
            |       |           |       |                   +-113
            |       |           |       |                   |   +--42 Zea_mays_subsp_parviglumis
            |       |           |       |               +-114
            |       |           |       |               |   +--41 Zea_perennis
            |       |           |       |           +-115
            |       |           |       |           |   +--40 Zea_luxurians
            |       |           |       |       +-116
            |       |           |       |       |   |                       +--39 Rhazya_stricta
            |       |           |       |       |   |                   +--99
            |       |           |       |       |   |                   |   +--38 Asclepias_syriaca
            |       |           |       |       |   |               +-100
            |       |           |       |       |   |               |   |       +--37 Treubia_lacunosa
            |       |           |       |       |   |               |   |   +--97
            |       |           |       |       |   |               |   |   |   +--36 Silene_vulgaris
            |       |           |       |       |   |               |   +--98
            |       |           |       |       |   |               |       |       +--35 Beta_macrocarpa
            |       |           |       |       |   |               |       |   +--95
            |       |           |       |       |   |               |       |   |   +--34 Beta_vulgaris_subsp_vulgaris
            |       |           |       |       |   |               |       +--96
            |       |           |       |       |   |               |           +--33 Beta_vulgaris_subsp_maritima
            |       |           |       |       |   |           +-101
            |       |           |       |       |   |           |   |           +--32 Mimulus_guttatus
            |       |           |       |       |   |           |   |       +--92
            |       |           |       |       |   |           |   |       |   +--31 Ajuga_reptans
            |       |           |       |       |   |           |   |   +--93
            |       |           |       |       |   |           |   |   |   +--30 Salvia_miltiorrhiza
            |       |           |       |       |   |           |   +--94
            |       |           |       |       |   |           |       +--29 Boea_hygrometrica
            |       |           |       |       |   |       +-102
            |       |           |       |       |   |       |   +--28 Nicotiana_tabacum
            |       |           |       |       |   |   +-103
            |       |           |       |       |   |   |   |                                           +--27 Brassica_napus
            |       |           |       |       |   |   |   |                                       +--81
            |       |           |       |       |   |   |   |                                       |   +--26 Brassica_juncea
            |       |           |       |       |   |   |   |                                   +--82
            |       |           |       |       |   |   |   |                                   |   +--25 Brassica_oleracea
            |       |           |       |       |   |   |   |                               +--83
            |       |           |       |       |   |   |   |                               |   +--24 Brassica_rapa_subsp_campestris
            |       |           |       |       |   |   |   |                           +--84
            |       |           |       |       |   |   |   |                           |   +--23 Brassica_carinata
            |       |           |       |       |   |   |   |                       +--85
            |       |           |       |       |   |   |   |                       |   +--22 Raphanus_sativus
            |       |           |       |       |   |   |   |                   +--86
            |       |           |       |       |   |   |   |                   |   +--21 Arabidopsis_thaliana
            |       |           |       |       |   |   |   |               +--87
            |       |           |       |       |   |   |   |               |   +--20 Batis_maritima
            |       |           |       |       |   |   |   |           +--88
            |       |           |       |       |   |   |   |           |   +--19 Carica_papaya
            |       |           |       |       |   |   |   |       +--89
            |       |           |       |       |   |   |   |       |   +--18 Ricinus_communis
            |       |           |       |       |   |   |   |   +--90
            |       |           |       |       |   |   |   |   |   |       +--17 Cucurbita_pepo
            |       |           |       |       |   |   |   |   |   |   +--79
            |       |           |       |       |   |   |   |   |   |   |   +--16 Cucumis_sativus
            |       |           |       |       |   |   |   |   |   +--80
            |       |           |       |       |   |   |   |   |       +--15 Citrullus_lanatus
            |       |           |       |       |   |   |   +--91
            |       |           |       |       |   |   |       +--14 Malus_x_domestica
            |       |           |       |       |   +-104
            |       |           |       |       |       +--13 Nelumbo_nucifera
            |       |           |       |   +-117
            |       |           |       |   |   +--12 Liriodendron_tulipifera
            |       |           |       +-118
            |       |           |           +--11 Amborella_trichopoda
            |       |       +-123
            |       |       |   +--10 Phoenix_dactylifera
            |       |   +-124
            |       |   |   +---9 Chlorokybus_atmophyticus
            |       +-125
            |           +---8 Huperzia_squarrosa
        +-147
        |   +---7 Butomus_umbellatus
    +-148
    |   +---6 Vaccinium_macrocarpon
+-149
|   |       +---5 Chara_vulgaris
|   |   +--77
|   |   |   +---4 Nitella_hyalina
|   +--78
|       +---3 Roya_obtusa
|
+---2 Pleurozia_purpurea
|
+---1 Marchantia_polymorpha

 
(Marchantia_polymorpha:0.0076718100,Pleurozia_purpurea:0.0118238200,((Roya_obtusa:0.1548851300,(Nitella_hyalina:0.5667012100,Chara_vulgaris:0.0000002600):1.0000:0.0824091700):1.0000:0.0373353900,(Vaccinium_macrocarpon:0.2601160600,(Butomus_umbellatus:4.7711686000,(((Huperzia_squarrosa:0.0000009800,(Chlorokybus_atmophyticus:0.3325853400,(Phoenix_dactylifera:0.0038446300,(((Amborella_trichopoda:0.0230268800,(Liriodendron_tulipifera:0.0397981200,((Nelumbo_nucifera:0.0072311700,((Malus_x_domestica:0.0162471300,((Citrullus_lanatus:0.0000000800,(Cucumis_sativus:0.0076015600,Cucurbita_pepo:0.0076769000):1.0000:0.0028698600):1.0000:0.0203861700,(Ricinus_communis:0.0129525200,(Carica_papaya:0.0163008500,(Batis_maritima:0.0092700900,(Arabidopsis_thaliana:0.0012807300,(Raphanus_sativus:0.0012893200,(Brassica_carinata:0.0000001600,(Brassica_rapa_subsp_campestris:0.0000000100,(Brassica_oleracea:0.0000000100,(Brassica_juncea:0.0000000100,Brassica_napus:0.0012917200):0.9964:0.0000000800):0.9964:0.0000000800):1.0000:0.0012912400):0.9964:0.0000000800):1.0000:0.0026017700):1.0000:0.0077596000):1.0000:0.0071179100):1.0000:0.0043938800):1.0000:0.0052106000):1.0000:0.0002890500):1.0000:0.0037040200,(Nicotiana_tabacum:0.0222886200,((Boea_hygrometrica:0.0173004200,(Salvia_miltiorrhiza:0.0069568900,(Ajuga_reptans:0.0623156200,Mimulus_guttatus:0.0013719000):1.0000:0.0069274900):1.0000:0.0063367200):1.0000:0.0223633100,(((Beta_vulgaris_subsp_maritima:0.0000000100,(Beta_vulgaris_subsp_vulgaris:0.0000000100,Beta_macrocarpa:0.0000000200):1.0000:0.0000001000):1.0000:0.0079833400,(Silene_vulgaris:0.0201041600,Treubia_lacunosa:0.1490827200):1.0000:0.0191585100):1.0000:0.0188112000,(Asclepias_syriaca:0.0326054600,Rhazya_stricta:0.0000000900):1.0000:0.0192853900):1.0000:0.0044273600):1.0000:0.0021306800):1.0000:0.0059497000):1.0000:0.0297422400):1.0000:0.0094014300,(Zea_luxurians:0.0039850600,(Zea_perennis:0.0000000900,(Zea_mays_subsp_parviglumis:0.0000000100,(Tripsacum_dactyloides:0.0000000100,(((Oryza_sativa_Indica_Group:0.0026656300,(Oryza_sativa_Japonica_Group:0.0000000100,Oryza_rufipogon:0.0000000400):1.0000:0.0000000400):1.0000:0.0026664300,(Triticum_timopheevii:0.0000000100,(Aegilops_speltoides:0.0000000100,Triticum_aestivum:0.0000000100):0.9964:0.0000000100):1.0000:0.0094432100):1.0000:0.0040266900,(Zea_mays_subsp_mays:0.0000000100,Sorghum_bicolor:0.0171949900):1.0000:0.0000000100):0.9964:0.0000000100):0.9964:0.0000000100):1.0000:0.0014047200):1.0000:0.0000281800):1.0000:0.0609138100):1.0000:0.0011309200):1.0000:0.0042445700):1.0000:0.0358251700,(Spirodela_polyrhiza:0.0310548500,Cycas_taitungensis:0.0939985200):1.0000:0.0272743900):1.0000:0.0166975500,(Daucus_carota_subsp_sativus:0.0688726000,Vitis_vinifera:0.0208643600):1.0000:0.0555752100):1.0000:0.0653159900):1.0000:0.9979697300):1.0000:0.0556209500):1.0000:0.3225519000,((Lotus_japonicus:0.0107131100,(Glycine_max:0.0040778400,Millettia_pinnata:0.0105231200):1.0000:0.0044873500):1.0000:0.0618337700,(Silene_latifolia:0.0000004600,((Atrichum_angustatum:0.0113628500,(Sphagnum_palustre:0.0188427400,Entransia_fimbriata:0.4210625200):1.0000:0.0175148500):1.0000:0.0109577300,(Buxbaumia_aphylla:0.0284594100,((Bartramia_pomiformis:0.0104868400,((Ptychomnion_cygnisetum:0.0209657200,(Anomodon_rugelii:0.0014745700,(Climacium_americanum:0.0029488200,Hypnum_imponens:0.0000000800):1.0000:0.0000001600):1.0000:0.0029143000):1.0000:0.0059958200,(Orthotrichum_stellatum:0.0000000100,Ulota_hutchinsiae:0.0000000100):1.0000:0.0059697600):1.0000:0.0029748400):1.0000:0.0056565200,(Funaria_hygrometrica:0.0000000800,(Tetraphis_pellucida:0.0217930400,Physcomitrella_patens:0.0030383000):1.0000:0.0151586300):1.0000:0.0047967800):1.0000:0.0059764000):0.9964:0.0000020800):1.0000:1.1048671300):0.9964:0.0000004200):1.0000:0.2653750100):1.0000:2.2317763800,(Mesostigma_viride:6.4178362100,(Chaetosphaeridium_globosum:1.2669672500,Phaeoceros_laevis:0.2473306300):0.9964:1.1643427100):0.9964:1.4886140500):0.9964:1.7684196200):1.0000:0.2824546000):1.0000:0.3521465600):0.9964:0.0361380600);
 
Note: this tree is unrooted. Branch lengths are the expected number of substitutions per site. Labels next to parentheses represent phylogenetic uncertainty due to model selection (see documentation)
 
 
 
---------------------------------------------------------------
*                                                             *
*                    SELECTION SUMMARY                        *
*                                                             *
---------------------------------------------------------------

::Optimized Topologies Summary::

There are 24 different topologies.

Topology Id: 1
	Rank	Weight		 RF	AvgEucl		VarEucl
AIC	  1	 96.40%		  0	0.00e+00	0.00e+00
BIC	  1	 99.64%		  0	0.00e+00	0.00e+00
Models supporting:   1
                     GTR+G 

Topology Id: 2
	Rank	Weight		 RF	AvgEucl		VarEucl
AIC	  2	  0.00%		 10	4.08e+01	0.00e+00
BIC	  2	  0.00%		 10	4.08e+01	0.00e+00
Models supporting:   1
                     HKY+G 

Topology Id: 3
	Rank	Weight		 RF	AvgEucl		VarEucl
AIC	  3	  0.00%		 14	4.22e+01	0.00e+00
BIC	  3	  0.00%		 14	4.22e+01	0.00e+00
Models supporting:   1
                     F81+G 

Topology Id: 4
	Rank	Weight		 RF	AvgEucl		VarEucl
AIC	  4	  0.00%		 16	1.01e+01	0.00e+00
BIC	  4	  0.00%		 16	1.01e+01	0.00e+00
Models supporting:   1
                     SYM+G 

Topology Id: 5
	Rank	Weight		 RF	AvgEucl		VarEucl
AIC	  5	  0.00%		 18	1.04e+01	0.00e+00
BIC	  5	  0.00%		 18	1.04e+01	0.00e+00
Models supporting:   1
                     K80+G 

Topology Id: 6
	Rank	Weight		 RF	AvgEucl		VarEucl
AIC	  6	  0.00%		 20	1.05e+01	0.00e+00
BIC	  6	  0.00%		 20	1.05e+01	0.00e+00
Models supporting:   1
                     SYM+I+G 

Topology Id: 7
	Rank	Weight		 RF	AvgEucl		VarEucl
AIC	  7	  3.60%		 22	1.00e+02	0.00e+00
BIC	  7	  0.36%		 22	1.00e+02	0.00e+00
Models supporting:   1
                     GTR+I+G 

Topology Id: 8
	Rank	Weight		 RF	AvgEucl		VarEucl
AIC	  8	  0.00%		 28	6.24e+01	0.00e+00
BIC	  8	  0.00%		 28	6.24e+01	0.00e+00
Models supporting:   1
                     K80 

Topology Id: 9
	Rank	Weight		 RF	AvgEucl		VarEucl
AIC	  9	  0.00%		 28	9.09e+00	0.00e+00
BIC	  9	  0.00%		 28	9.09e+00	0.00e+00
Models supporting:   1
                     SYM+I 

Topology Id: 10
	Rank	Weight		 RF	AvgEucl		VarEucl
AIC	 10	  0.00%		 32	4.06e+01	0.00e+00
BIC	 10	  0.00%		 32	4.06e+01	0.00e+00
Models supporting:   1
                     K80+I+G 

Topology Id: 11
	Rank	Weight		 RF	AvgEucl		VarEucl
AIC	 11	  0.00%		 34	3.67e+01	0.00e+00
BIC	 11	  0.00%		 34	3.67e+01	0.00e+00
Models supporting:   1
                     F81+I+G 

Topology Id: 12
	Rank	Weight		 RF	AvgEucl		VarEucl
AIC	 12	  0.00%		 34	6.78e+01	0.00e+00
BIC	 12	  0.00%		 34	6.78e+01	0.00e+00
Models supporting:   1
                     HKY+I+G 

Topology Id: 13
	Rank	Weight		 RF	AvgEucl		VarEucl
AIC	 13	  0.00%		 36	3.91e+01	0.00e+00
BIC	 13	  0.00%		 36	3.91e+01	0.00e+00
Models supporting:   1
                     F81 

Topology Id: 14
	Rank	Weight		 RF	AvgEucl		VarEucl
AIC	 14	  0.00%		 42	3.32e+01	0.00e+00
BIC	 14	  0.00%		 42	3.32e+01	0.00e+00
Models supporting:   1
                     JC+G 

Topology Id: 15
	Rank	Weight		 RF	AvgEucl		VarEucl
AIC	 15	  0.00%		 42	6.23e+01	0.00e+00
BIC	 15	  0.00%		 42	6.23e+01	0.00e+00
Models supporting:   1
                     GTR+I 

Topology Id: 16
	Rank	Weight		 RF	AvgEucl		VarEucl
AIC	 16	  0.00%		 44	6.25e+01	0.00e+00
BIC	 16	  0.00%		 44	6.25e+01	0.00e+00
Models supporting:   1
                     GTR 

Topology Id: 17
	Rank	Weight		 RF	AvgEucl		VarEucl
AIC	 17	  0.00%		 48	4.03e+01	0.00e+00
BIC	 17	  0.00%		 48	4.03e+01	0.00e+00
Models supporting:   1
                     JC 

Topology Id: 18
	Rank	Weight		 RF	AvgEucl		VarEucl
AIC	 18	  0.00%		 52	6.28e+01	0.00e+00
BIC	 18	  0.00%		 52	6.28e+01	0.00e+00
Models supporting:   1
                     F81+I 

Topology Id: 19
	Rank	Weight		 RF	AvgEucl		VarEucl
AIC	 19	  0.00%		 52	8.30e+00	0.00e+00
BIC	 19	  0.00%		 52	8.30e+00	0.00e+00
Models supporting:   1
                     K80+I 

Topology Id: 20
	Rank	Weight		 RF	AvgEucl		VarEucl
AIC	 20	  0.00%		 52	4.21e+01	0.00e+00
BIC	 20	  0.00%		 52	4.21e+01	0.00e+00
Models supporting:   1
                     HKY 

Topology Id: 21
	Rank	Weight		 RF	AvgEucl		VarEucl
AIC	 21	  0.00%		 52	9.78e+00	0.00e+00
BIC	 21	  0.00%		 52	9.78e+00	0.00e+00
Models supporting:   1
                     HKY+I 

Topology Id: 22
	Rank	Weight		 RF	AvgEucl		VarEucl
AIC	 22	  0.00%		 54	9.10e+00	0.00e+00
BIC	 22	  0.00%		 54	9.10e+00	0.00e+00
Models supporting:   1
                     JC+I 

Topology Id: 23
	Rank	Weight		 RF	AvgEucl		VarEucl
AIC	 23	  0.00%		 54	3.89e+01	0.00e+00
BIC	 23	  0.00%		 54	3.89e+01	0.00e+00
Models supporting:   1
                     SYM 

Topology Id: 24
	Rank	Weight		 RF	AvgEucl		VarEucl
AIC	 24	  0.00%		 56	4.27e+01	0.00e+00
BIC	 24	  0.00%		 56	4.27e+01	0.00e+00
Models supporting:   1
                     JC+I+G 

 
 
 
::Best Models::
 
	Model 		f(a) 	f(c) 	f(g) 	f(t) 	kappa 	titv 	Ra	Rb	Rc	Rd	Re	Rf	pInv 	gamma
----------------------------------------------------------------------------------------------------------------------------------------
AIC 	GTR+G		0.29	0.17	0.20	0.34	0.00	0.00	  1.963   1.908   0.963   1.266   3.072   1.000 N/A	   1.87
BIC 	GTR+G		0.29	0.17	0.20	0.34	0.00	0.00	  1.963   1.908   0.963   1.266   3.072   1.000 N/A	   1.87
