# Supplementary material for: The mitochondrial genome map of Nelumbo nucifera reveals ancient evolutionary features
Source: Sci Rep. 2016 Jul 22;6:30158. doi: 10.1038/srep30158 (PMC4957087; doi:10.1038/srep30158)
Supplement: Supplementary Data S2 [file srep30158-s3.zip › jModelTest/cox3.jmt1]

-------------------------- jModeltest 2.1.10 v20160303 --------------------------
(c) 2011-onwards D. Darriba, G.L. Taboada, R. Doallo and D. Posada,
(1) Department of Biochemistry, Genetics and Immunology
    University of Vigo, 36310 Vigo, Spain.
(2) Department of Electronics and Systems
    University of A Coruna, 15071 A Coruna, Spain.
e-mail: ddarriba@udc.es, dposada@uvigo.es
--------------------------------------------------------------------------------
 
Fri Apr 01 20:06:27 CST 2016
Linux 3.13.0-32-generic, arch: amd64, bits: 64, numcores: 48
 
--------------------------------------------------------------------------------
Citation: Darriba D, Taboada GL, Doallo R and Posada D. 2012.
          "jModelTest 2: more models, new heuristics and parallel computing".
          Nature Methods 9(8), 772.
--------------------------------------------------------------------------------
 
jModelTest 2.1.10 v20160303
Copyright (C) 2011 D. Darriba, G.L. Taboada, R. Doallo and D. Posada
This program comes with ABSOLUTELY NO WARRANTY
This is free software, and you are welcome to redistribute it under certain
conditions
 
Notice: This program may contain errors. Please inspect results carefully.
 
 
Arguments = -g 4 -i -f -AIC -BIC -a -S SPR -o cox3.jmt1 -d cox3.fas

Reading data file "cox3.fas"... OK.
  number of sequences: 78
  number of sites: 795
 
 
---------------------------------------------------------------
*                                                             *
*        COMPUTATION OF LIKELIHOOD SCORES WITH PHYML          *
*                                                             *
---------------------------------------------------------------
 
::Settings::
 
 Phyml version = 20131022
 Phyml binary = phyml
 Phyml path = /usr/bin/
 Candidate models = 24
   number of substitution schemes = 3
   including models with equal/unequal base frequencies (+F)
   including models with/without a proportion of invariable sites (+I)
   including models with/without rate variation among sites (+G) (nCat = 4)
 Optimized free parameters (K) = substitution parameters + 153 branch lengths + topology 
 Base tree for likelihood calculations = ML tree
 Tree topology search operation = SPR
 
 
 
::Progress::
 
Model 		 Exec. Time 	 Total Time 	 -lnL
-------------------------------------------------------------------------
F81		00h:00:26:06	00h:00:26:07	    9502.9381	 (1/24)
JC		00h:00:32:00	00h:00:32:01	    9583.5158	 (2/24)
K80		00h:00:33:04	00h:00:33:05	    9426.2992	 (3/24)
GTR		00h:00:36:02	00h:00:36:03	    9278.8624	 (4/24)
HKY		00h:00:38:04	00h:00:38:05	    9337.1430	 (5/24)
SYM		00h:00:40:05	00h:00:40:07	    9337.9696	 (6/24)
SYM+I		00h:00:44:06	00h:00:44:07	    9016.7318	 (7/24)
K80+I		00h:00:52:05	00h:00:52:06	    9067.1986	 (8/24)
HKY+I		00h:01:04:08	00h:01:04:09	    8929.4977	 (9/24)
JC+I		00h:01:08:01	00h:01:08:01	    9228.5943	 (10/24)
F81+I		00h:01:08:05	00h:01:08:06	    9112.7181	 (11/24)
GTR+I		00h:01:25:08	00h:01:25:08	    8906.8219	 (12/24)
K80+G		00h:01:36:03	00h:01:36:03	    8971.8737	 (13/24)
JC+G		00h:01:56:08	00h:01:56:08	    9152.0120	 (14/24)
HKY+G		00h:02:04:02	00h:02:04:02	    8812.1090	 (15/24)
SYM+G		00h:02:16:01	00h:02:16:01	    8914.7255	 (16/24)
F81+G		00h:02:17:02	00h:02:17:02	    9025.1460	 (17/24)
HKY+I+G		00h:02:24:06	00h:02:24:06	    8806.4200	 (18/24)
GTR+G		00h:02:44:03	00h:02:44:03	    8770.2053	 (19/24)
JC+I+G		00h:03:09:08	00h:03:09:08	    9144.1380	 (20/24)
K80+I+G		00h:03:22:05	00h:03:22:05	    8966.3386	 (21/24)
F81+I+G		00h:03:30:04	00h:03:30:04	    9015.8209	 (22/24)
GTR+I+G		00h:03:55:06	00h:03:55:06	    8758.8772	 (23/24)
SYM+I+G		00h:04:07:09	00h:04:07:09	    8910.6644	 (24/24)
 
   Model = JC
   partition = 000000
   -lnL = 9583.5158
   K = 154 
 
   Model = JC+I
   partition = 000000
   -lnL = 9228.5943
   K = 155
   p-inv = 0.3610 
 
   Model = JC+G
   partition = 000000
   -lnL = 9152.0120
   K = 155
   gamma shape = 0.5920 
 
   Model = JC+I+G
   partition = 000000
   -lnL = 9144.1380
   K = 156
   p-inv = 0.2610
   gamma shape = 1.4470 
 
   Model = F81
   partition = 000000
   -lnL = 9502.9381
   K = 157
   freqA = 0.2090 
   freqC = 0.2475 
   freqG = 0.1809 
   freqT = 0.3626  
 
   Model = F81+I
   partition = 000000
   -lnL = 9112.7181
   K = 158
   freqA = 0.2095 
   freqC = 0.2340 
   freqG = 0.1649 
   freqT = 0.3916 
   p-inv = 0.3620 
 
   Model = F81+G
   partition = 000000
   -lnL = 9025.1460
   K = 158
   freqA = 0.2103 
   freqC = 0.2301 
   freqG = 0.1583 
   freqT = 0.4014 
   gamma shape = 0.5410 
 
   Model = F81+I+G
   partition = 000000
   -lnL = 9015.8209
   K = 159
   freqA = 0.2097 
   freqC = 0.2297 
   freqG = 0.1582 
   freqT = 0.4024 
   p-inv = 0.2680
   gamma shape = 1.3340 
 
   Model = K80
   partition = 010010
   -lnL = 9426.2992
   K = 155
   kappa = 2.5191 (ti/tv = 1.2595) 
 
   Model = K80+I
   partition = 010010
   -lnL = 9067.1986
   K = 156
   kappa = 2.6920 (ti/tv = 1.3460)
   p-inv = 0.3620 
 
   Model = K80+G
   partition = 010010
   -lnL = 8971.8737
   K = 156
   kappa = 2.9175 (ti/tv = 1.4588)
   gamma shape = 0.5550 
 
   Model = K80+I+G
   partition = 010010
   -lnL = 8966.3386
   K = 157
   kappa = 2.8854 (ti/tv = 1.4427)
   p-inv = 0.2490
   gamma shape = 1.2260 
 
   Model = HKY
   partition = 010010
   -lnL = 9337.1430
   K = 158
   freqA = 0.2143 
   freqC = 0.2217 
   freqG = 0.1837 
   freqT = 0.3803 
   kappa = 2.6260 (ti/tv = 1.3555) 
 
   Model = HKY+I
   partition = 010010
   -lnL = 8929.4977
   K = 159
   freqA = 0.2269 
   freqC = 0.1999 
   freqG = 0.1663 
   freqT = 0.4069 
   kappa = 2.9487 (ti/tv = 1.4715)
   p-inv = 0.3630 
 
   Model = HKY+G
   partition = 010010
   -lnL = 8812.1090
   K = 159
   freqA = 0.2354 
   freqC = 0.1892 
   freqG = 0.1537 
   freqT = 0.4217 
   kappa = 3.5893 (ti/tv = 1.7510)
   gamma shape = 0.4780 
 
   Model = HKY+I+G
   partition = 010010
   -lnL = 8806.4200
   K = 160
   freqA = 0.2349 
   freqC = 0.1873 
   freqG = 0.1540 
   freqT = 0.4239 
   kappa = 3.5469 (ti/tv = 1.7244)
   p-inv = 0.2580
   gamma shape = 1.0760 
 
   Model = SYM
   partition = 012345
   -lnL = 9337.9696
   K = 159
   R(a) [AC] =  1.4819
   R(b) [AG] =  2.4095
   R(c) [AT] =  2.2677
   R(d) [CG] =  0.9015
   R(e) [CT] =  4.6465
   R(f) [GT] =  1.0000 
 
   Model = SYM+I
   partition = 012345
   -lnL = 9016.7318
   K = 160
   R(a) [AC] =  1.6212
   R(b) [AG] =  2.8314
   R(c) [AT] =  2.1001
   R(d) [CG] =  1.1689
   R(e) [CT] =  4.8175
   R(f) [GT] =  1.0000
   p-inv = 0.3530 
 
   Model = SYM+G
   partition = 012345
   -lnL = 8914.7255
   K = 160
   R(a) [AC] =  1.4586
   R(b) [AG] =  2.4278
   R(c) [AT] =  1.9556
   R(d) [CG] =  1.0888
   R(e) [CT] =  5.6157
   R(f) [GT] =  1.0000
   gamma shape = 0.5740 
 
   Model = SYM+I+G
   partition = 012345
   -lnL = 8910.6644
   K = 161
   R(a) [AC] =  1.4726
   R(b) [AG] =  2.4328
   R(c) [AT] =  1.9879
   R(d) [CG] =  1.0844
   R(e) [CT] =  5.5938
   R(f) [GT] =  1.0000
   p-inv = 0.2080
   gamma shape = 1.0550 
 
   Model = GTR
   partition = 012345
   -lnL = 9278.8624
   K = 162
   freqA = 0.2094 
   freqC = 0.1987 
   freqG = 0.2386 
   freqT = 0.3533 
   R(a) [AC] =  2.1488
   R(b) [AG] =  3.1149
   R(c) [AT] =  2.4621
   R(d) [CG] =  1.2044
   R(e) [CT] =  5.5759
   R(f) [GT] =  1.0000 
 
   Model = GTR+I
   partition = 012345
   -lnL = 8906.8219
   K = 163
   freqA = 0.2267 
   freqC = 0.1780 
   freqG = 0.1998 
   freqT = 0.3956 
   R(a) [AC] =  2.2094
   R(b) [AG] =  3.5302
   R(c) [AT] =  1.7318
   R(d) [CG] =  1.6300
   R(e) [CT] =  5.6472
   R(f) [GT] =  1.0000
   p-inv = 0.3580 
 
   Model = GTR+G
   partition = 012345
   -lnL = 8770.2053
   K = 163
   freqA = 0.2609 
   freqC = 0.1440 
   freqG = 0.1783 
   freqT = 0.4167 
   R(a) [AC] =  3.0360
   R(b) [AG] =  3.5670
   R(c) [AT] =  1.0509
   R(d) [CG] =  2.6603
   R(e) [CT] =  9.0269
   R(f) [GT] =  1.0000
   gamma shape = 0.4670 
 
   Model = GTR+I+G
   partition = 012345
   -lnL = 8758.8772
   K = 164
   freqA = 0.2601 
   freqC = 0.1388 
   freqG = 0.1802 
   freqT = 0.4210 
   R(a) [AC] =  3.4746
   R(b) [AG] =  3.7518
   R(c) [AT] =  1.0881
   R(d) [CG] =  2.9655
   R(e) [CT] =  10.0576
   R(f) [GT] =  1.0000
   p-inv = 0.2400
   gamma shape = 0.9280 
 
  Best-fit models should be reoptimized for comparison with unconstrained likelihood
 
Computation of likelihood scores completed. It took 00h:04:07:09.
 


---------------------------------------------------------------
*                                                             *
*             AKAIKE INFORMATION CRITERION (AIC)              *
*                                                             *
---------------------------------------------------------------
 
 Model selected: 
   Model = GTR+I+G
   partition = 012345
   -lnL = 8758.8772
   K = 164
   freqA = 0.2601 
   freqC = 0.1388 
   freqG = 0.1802 
   freqT = 0.4210 
   R(a) [AC] =  3.4746
   R(b) [AG] =  3.7518
   R(c) [AT] =  1.0881
   R(d) [CG] =  2.9655
   R(e) [CT] =  10.0576
   R(f) [GT] =  1.0000
   p-inv = 0.2400
   gamma shape = 0.9280 
 
Tree for the best AIC model = (Chara_vulgaris:0.00132222,Nitella_hyalina:0.00132771,((Roya_obtusa:0.18633969,(Chaetosphaeridium_globosum:0.33730033,(Chlorokybus_atmophyticus:0.43921797,(Mesostigma_viride:0.39539481,Entransia_fimbriata:0.40406327):0.08141200):0.10034259):0.06562125):0.16106317,(Phaeoceros_laevis:0.11488948,((Marchantia_polymorpha:0.00367795,(Pleurozia_purpurea:0.01985849,Treubia_lacunosa:0.01682158):0.00170026):0.08962008,(((Buxbaumia_aphylla:0.03251048,(((Climacium_americanum:0.00523963,(Anomodon_rugelii:0.00126654,(Ptychomnion_cygnisetum:0.03521403,Hypnum_imponens:0.00000003):0.00127308):0.00253987):0.00402982,(Bartramia_pomiformis:0.00941729,(Orthotrichum_stellatum:0.00265065,Ulota_hutchinsiae:0.00128407):0.00407308):0.00119609):0.00679853,(Funaria_hygrometrica:0.00000003,Physcomitrella_patens:0.00128737):0.00503050):0.00264609):0.00193509,(Tetraphis_pellucida:0.01197804,(Atrichum_angustatum:0.02030428,Sphagnum_palustre:0.04050051):0.01099481):0.00203049):0.02634033,(Huperzia_squarrosa:0.07543403,(Cycas_taitungensis:0.03787920,((Ricinus_communis:0.01012518,((Carica_papaya:0.00613131,(Batis_maritima:0.00934011,(Arabidopsis_thaliana:0.00635458,(Brassica_juncea:0.00000001,(Raphanus_sativus:0.00000001,(Brassica_rapa_subsp_campestris:0.00000001,(Brassica_oleracea:0.00000001,(Brassica_napus:0.00000001,Brassica_carinata:0.00000002):0.00000001):0.00000001):0.00000001):0.00000005):0.00000006):0.00771808):0.00450616):0.00845758,(Vaccinium_macrocarpon:0.00568016,(Silene_latifolia:0.00797470,(Beta_macrocarpa:0.00000001,(Beta_vulgaris_subsp_maritima:0.00000001,Beta_vulgaris_subsp_vulgaris:0.00000001):0.00000001):0.00788029):0.02031256):0.00621699):0.00545114):0.00115527,((Malus_x_domestica:0.00364535,((((Phoenix_dactylifera:0.00220384,((Aegilops_speltoides:0.00240359,Triticum_timopheevii:0.00000001):0.00000003,(Triticum_aestivum:0.00240739,((Oryza_rufipogon:0.00000001,Oryza_sativa_Japonica_Group:0.00000001):0.00118448,(Sorghum_bicolor:0.00000001,(Zea_perennis:0.00000001,(Zea_mays_subsp_parviglumis:0.00000001,(Zea_mays_subsp_mays:0.00000001,(Zea_luxurians:0.00000001,(Oryza_sativa_Indica_Group:0.00000001,Tripsacum_dactyloides:0.00000001):0.00000001):0.00000001):0.00000001):0.00000001):0.00000001):0.00240365):0.00120316):0.00000003):0.01402845):0.00361364,(Butomus_umbellatus:0.03222876,Spirodela_polyrhiza:0.00998213):0.00115074):0.00623557,(Vitis_vinifera:0.01081438,(Nelumbo_nucifera:0.00000003,(Amborella_trichopoda:0.02284053,Liriodendron_tulipifera:0.00345413):0.00232268):0.00105752):0.00240045):0.00357755,(Daucus_carota_subsp_sativus:0.01645007,(Helianthus_annuus:0.01719435,(Nicotiana_tabacum:0.01091219,((Rhazya_stricta:0.00910625,(Ajuga_reptans:0.08190385,Asclepias_syriaca:0.01048729):0.00248200):0.00449894,(Boea_hygrometrica:0.00742695,(Salvia_miltiorrhiza:0.00000003,Mimulus_guttatus:0.00121972):0.00000003):0.00247098):0.00144873):0.00388403):0.00224970):0.00356899):0.00388189):0.00233143,((Lotus_japonicus:0.00610537,(Millettia_pinnata:0.00244193,(Glycine_max:0.00000004,(Vigna_angularis:0.00000003,Vigna_radiata:0.00121526):0.00243478):0.00000004):0.00508183):0.00360727,(Citrullus_lanatus:0.00446900,(Cucurbita_pepo:0.02194144,Cucumis_sativus:0.00570667):0.00219173):0.00420219):0.00124278):0.00120776):0.03880188):0.17244313):0.01542918):0.00128581):0.00276794):0.05943233):0.17852236);
 
 
* AIC MODEL SELECTION : Selection uncertainty
 
Model             -lnL    K      AIC       delta       weight   cumWeight
------------------------------------------------------------------------- 
GTR+I+G     8758.87718   164  17845.754360   0.000000    0.999967   0.999967 
GTR+G       8770.20534   163  17866.410680  20.656320   3.27e-005   1.000000 
HKY+I+G     8806.41999   160  17932.839980  87.085620   1.23e-019   1.000000 
HKY+G       8812.10902   159  17942.218040  96.463680   1.13e-021   1.000000 
GTR+I       8906.82193   163  18139.643860  293.889500   1.52e-064   1.000000 
SYM+I+G     8910.66442   161  18143.328840  297.574480   2.41e-065   1.000000 
SYM+G       8914.72547   160  18149.450940  303.696580   1.13e-066   1.000000 
HKY+I       8929.49770   159  18176.995400  331.241040   1.18e-072   1.000000 
K80+I+G     8966.33862   157  18246.677240  400.922880   8.72e-088   1.000000 
K80+G       8971.87372   156  18255.747440  409.993080   9.36e-090   1.000000 
F81+I+G     9015.82086   159  18349.641720  503.887360   3.82e-110   1.000000 
SYM+I       9016.73181   160  18353.463620  507.709260   5.65e-111   1.000000 
F81+G       9025.14603   158  18366.292060  520.537700   9.26e-114   1.000000 
K80+I       9067.19862   156  18446.397240  600.642880   3.73e-131   1.000000 
F81+I       9112.71808   158  18541.436160  695.681800   8.60e-152   1.000000 
JC+I+G      9144.13795   156  18600.275900  754.521540   1.44e-164   1.000000 
JC+G        9152.01196   155  18614.023920  768.269560   1.49e-167   1.000000 
JC+I        9228.59429   155  18767.188580  921.434220   8.19e-201   1.000000 
GTR         9278.86242   162  18881.724840  1035.970480   0.00e+000   1.000000 
HKY         9337.14299   158  18990.285980  1144.531620   0.00e+000   1.000000 
SYM         9337.96958   159  18993.939160  1148.184800   0.00e+000   1.000000 
K80         9426.29918   155  19162.598360  1316.844000   0.00e+000   1.000000 
F81         9502.93805   157  19319.876100  1474.121740   0.00e+000   1.000000 
JC          9583.51579   154  19475.031580  1629.277220   0.00e+000   1.000000
-------------------------------------------------------------------------
-lnL:	negative log likelihod
 K:	number of estimated parameters
 AIC:	Akaike Information Criterion
 delta:	AIC difference
 weight:	AIC weight
 cumWeight:	cumulative AIC weight
 
 
* AIC MODEL SELECTION : Confidence interval
 
There are 24 models in the 100% confidence interval: [ GTR+I+G GTR+G HKY+I+G HKY+G GTR+I SYM+I+G SYM+G HKY+I K80+I+G K80+G F81+I+G SYM+I F81+G K80+I F81+I JC+I+G JC+G JC+I GTR HKY SYM K80 F81 JC ] 
 
 
* AIC MODEL SELECTION : Best Model's command line
 
phyml  -i /tmp/jmodeltest1254775631578519028.phy -d nt -n 1 -b 0 --run_id GTR+I+G -m 012345 -f m -v e -c 4 -a e --no_memory_check -o tlr -s SPR
 
 
 
---------------------------------------------------------------
*                                                             *
*                    MODEL AVERAGED PHYLOGENY                 *
*                                                             *
---------------------------------------------------------------
 
Selection criterion: . . . . AIC
Confidence interval: . . . . 1.00
Consensus type:. . . . . . . 50% majority rule
 
 
Using 24 models in the 1.00 confidence interval = GTR+I+G GTR+G HKY+I+G HKY+G GTR+I SYM+I+G SYM+G HKY+I K80+I+G K80+G F81+I+G SYM+I F81+G K80+I F81+I JC+I+G JC+G JC+I GTR HKY SYM K80 F81 JC  
 
Species in order:
 
    1. Chara_vulgaris
    2. Nitella_hyalina
    3. Roya_obtusa
    4. Chaetosphaeridium_globosum
    5. Chlorokybus_atmophyticus
    6. Mesostigma_viride
    7. Entransia_fimbriata
    8. Phaeoceros_laevis
    9. Marchantia_polymorpha
    10. Pleurozia_purpurea
    11. Treubia_lacunosa
    12. Buxbaumia_aphylla
    13. Climacium_americanum
    14. Anomodon_rugelii
    15. Ptychomnion_cygnisetum
    16. Hypnum_imponens
    17. Bartramia_pomiformis
    18. Orthotrichum_stellatum
    19. Ulota_hutchinsiae
    20. Funaria_hygrometrica
    21. Physcomitrella_patens
    22. Tetraphis_pellucida
    23. Atrichum_angustatum
    24. Sphagnum_palustre
    25. Huperzia_squarrosa
    26. Cycas_taitungensis
    27. Ricinus_communis
    28. Carica_papaya
    29. Batis_maritima
    30. Arabidopsis_thaliana
    31. Brassica_juncea
    32. Raphanus_sativus
    33. Brassica_rapa_subsp_campestris
    34. Brassica_oleracea
    35. Brassica_napus
    36. Brassica_carinata
    37. Vaccinium_macrocarpon
    38. Silene_latifolia
    39. Beta_macrocarpa
    40. Beta_vulgaris_subsp_maritima
    41. Beta_vulgaris_subsp_vulgaris
    42. Malus_x_domestica
    43. Phoenix_dactylifera
    44. Aegilops_speltoides
    45. Triticum_timopheevii
    46. Triticum_aestivum
    47. Oryza_rufipogon
    48. Oryza_sativa_Japonica_Group
    49. Sorghum_bicolor
    50. Zea_perennis
    51. Zea_mays_subsp_parviglumis
    52. Zea_mays_subsp_mays
    53. Zea_luxurians
    54. Oryza_sativa_Indica_Group
    55. Tripsacum_dactyloides
    56. Butomus_umbellatus
    57. Spirodela_polyrhiza
    58. Vitis_vinifera
    59. Nelumbo_nucifera
    60. Amborella_trichopoda
    61. Liriodendron_tulipifera
    62. Daucus_carota_subsp_sativus
    63. Helianthus_annuus
    64. Nicotiana_tabacum
    65. Rhazya_stricta
    66. Ajuga_reptans
    67. Asclepias_syriaca
    68. Boea_hygrometrica
    69. Salvia_miltiorrhiza
    70. Mimulus_guttatus
    71. Lotus_japonicus
    72. Millettia_pinnata
    73. Glycine_max
    74. Vigna_angularis
    75. Vigna_radiata
    76. Citrullus_lanatus
    77. Cucurbita_pepo
    78. Cucumis_sativus
 
Bipartitions included in the consensus tree
 
    123456789111111111122222222223333333333444444444455555555556666666666777777777
             012345678901234567890123456789012345678901234567890123456789012345678
    ****************************************************************************** ( 1.0 )
    --**************************************************************************** ( 1.0 )
    --*****----------------------------------------------------------------------- ( 1.0 )
    ---****----------------------------------------------------------------------- ( 1.0 )
    ----***----------------------------------------------------------------------- ( 1.0 )
    -----**----------------------------------------------------------------------- ( 1.0 )
    -------*********************************************************************** ( 1.0 )
    --------********************************************************************** ( 1.0 )
    --------***------------------------------------------------------------------- ( 1.0 )
    ---------**------------------------------------------------------------------- ( 1.0 )
    -----------******************************************************************* ( 1.0 )
    -----------*************------------------------------------------------------ ( 1.0 )
    -----------**********--------------------------------------------------------- ( 1.0 )
    ------------*********--------------------------------------------------------- ( 1.0 )
    ------------*******----------------------------------------------------------- ( 1.0 )
    ------------****-------------------------------------------------------------- ( 1.0 )
    -------------***-------------------------------------------------------------- ( 1.0 )
    --------------**-------------------------------------------------------------- ( 1.0 )
    ----------------***----------------------------------------------------------- ( 1.0 )
    -----------------**----------------------------------------------------------- ( 1.0 )
    -------------------**--------------------------------------------------------- ( 1.0 )
    ---------------------***------------------------------------------------------ ( 1.0 )
    ----------------------**------------------------------------------------------ ( 1.0 )
    ------------------------****************************************************** ( 1.0 )
    -------------------------***************************************************** ( 1.0 )
    --------------------------**************************************************** ( 1.0 )
    --------------------------***************------------------------------------- ( 1.0 )
    ---------------------------**************------------------------------------- ( 1.0 )
    ---------------------------*********------------------------------------------ ( 1.0 )
    ----------------------------********------------------------------------------ ( 1.0 )
    -----------------------------*******------------------------------------------ ( 1.0 )
    ------------------------------******------------------------------------------ ( 0.99997 )
    -------------------------------*****------------------------------------------ ( 0.99997 )
    --------------------------------****------------------------------------------ ( 0.99997 )
    ---------------------------------***------------------------------------------ ( 0.99997 )
    ----------------------------------**------------------------------------------ ( 0.99997 )
    ------------------------------------*****------------------------------------- ( 1.0 )
    -------------------------------------****------------------------------------- ( 1.0 )
    --------------------------------------***------------------------------------- ( 1.0 )
    ---------------------------------------**------------------------------------- ( 0.99997 )
    -----------------------------------------************************************* ( 1.0 )
    -----------------------------------------*****************************-------- ( 1.0 )
    ------------------------------------------****************************-------- ( 1.0 )
    ------------------------------------------*******************----------------- ( 1.0 )
    ------------------------------------------***************--------------------- ( 1.0 )
    ------------------------------------------*************----------------------- ( 1.0 )
    -------------------------------------------************----------------------- ( 1.0 )
    -------------------------------------------**--------------------------------- ( 0.99997 )
    ---------------------------------------------**********----------------------- ( 0.99997 )
    ----------------------------------------------*********----------------------- ( 1.0 )
    ----------------------------------------------**------------------------------ ( 1.0 )
    ------------------------------------------------*******----------------------- ( 1.0 )
    -------------------------------------------------******----------------------- ( 0.99997 )
    --------------------------------------------------*****----------------------- ( 0.99997 )
    ---------------------------------------------------****----------------------- ( 0.99997 )
    ----------------------------------------------------***----------------------- ( 0.99997 )
    -----------------------------------------------------**----------------------- ( 0.99997 )
    -------------------------------------------------------**--------------------- ( 1.0 )
    ---------------------------------------------------------****----------------- ( 1.0 )
    ----------------------------------------------------------***----------------- ( 1.0 )
    -----------------------------------------------------------**----------------- ( 1.0 )
    -------------------------------------------------------------*********-------- ( 1.0 )
    --------------------------------------------------------------********-------- ( 1.0 )
    ---------------------------------------------------------------*******-------- ( 1.0 )
    ----------------------------------------------------------------******-------- ( 1.0 )
    ----------------------------------------------------------------***----------- ( 1.0 )
    -----------------------------------------------------------------**----------- ( 1.0 )
    -------------------------------------------------------------------***-------- ( 1.0 )
    --------------------------------------------------------------------**-------- ( 0.99997 )
    ----------------------------------------------------------------------******** ( 1.0 )
    ----------------------------------------------------------------------*****--- ( 1.0 )
    -----------------------------------------------------------------------****--- ( 1.0 )
    ------------------------------------------------------------------------***--- ( 1.0 )
    -------------------------------------------------------------------------**--- ( 1.0 )
    ---------------------------------------------------------------------------*** ( 1.0 )
    ----------------------------------------------------------------------------** ( 1.0 )

 
                                                               +--78 Beta_vulgaris_subsp_vulgaris
                                                           +-141
                                                           |   +--77 Beta_vulgaris_subsp_maritima
                                                       +-142
                                                       |   +--76 Beta_macrocarpa
                                                   +-143
                                                   |   +--75 Silene_latifolia
                                               +-144
                                               |   +--74 Vaccinium_macrocarpon
                                           +-145
                                           |   |                               +--73 Brassica_carinata
                                           |   |                           +-133
                                           |   |                           |   +--72 Brassica_napus
                                           |   |                       +-134
                                           |   |                       |   +--71 Brassica_oleracea
                                           |   |                   +-135
                                           |   |                   |   +--70 Brassica_rapa_subsp_campestris
                                           |   |               +-136
                                           |   |               |   +--69 Raphanus_sativus
                                           |   |           +-137
                                           |   |           |   +--68 Brassica_juncea
                                           |   |       +-138
                                           |   |       |   +--67 Arabidopsis_thaliana
                                           |   |   +-139
                                           |   |   |   +--66 Batis_maritima
                                           |   +-140
                                           |       +--65 Carica_papaya
                                       +-146
                                       |   +--64 Ricinus_communis
                                   +-147
                                   |   |               +--63 Cucumis_sativus
                                   |   |           +-129
                                   |   |           |   +--62 Cucurbita_pepo
                                   |   |       +-130
                                   |   |       |   +--61 Citrullus_lanatus
                                   |   |   +-131
                                   |   |   |   |               +--60 Vigna_radiata
                                   |   |   |   |           +-125
                                   |   |   |   |           |   +--59 Vigna_angularis
                                   |   |   |   |       +-126
                                   |   |   |   |       |   +--58 Glycine_max
                                   |   |   |   |   +-127
                                   |   |   |   |   |   +--57 Millettia_pinnata
                                   |   |   |   +-128
                                   |   |   |       +--56 Lotus_japonicus
                                   |   +-132
                                   |       |                       +--55 Liriodendron_tulipifera
                                   |       |                   +-119
                                   |       |                   |   +--54 Amborella_trichopoda
                                   |       |               +-120
                                   |       |               |   +--53 Nelumbo_nucifera
                                   |       |           +-121
                                   |       |           |   +--52 Vitis_vinifera
                                   |       |       +-122
                                   |       |       |   |       +--51 Spirodela_polyrhiza
                                   |       |       |   |   +-117
                                   |       |       |   |   |   +--50 Butomus_umbellatus
                                   |       |       |   +-118
                                   |       |       |       |                   +--49 Oryza_sativa_Japonica_Group
                                   |       |       |       |               +-112
                                   |       |       |       |               |   +--48 Oryza_rufipogon
                                   |       |       |       |           +-113
                                   |       |       |       |           |   |                       +--47 Tripsacum_dactyloides
                                   |       |       |       |           |   |                   +-106
                                   |       |       |       |           |   |                   |   +--46 Oryza_sativa_Indica_Group
                                   |       |       |       |           |   |               +-107
                                   |       |       |       |           |   |               |   +--45 Zea_luxurians
                                   |       |       |       |           |   |           +-108
                                   |       |       |       |           |   |           |   +--44 Zea_mays_subsp_mays
                                   |       |       |       |           |   |       +-109
                                   |       |       |       |           |   |       |   +--43 Zea_mays_subsp_parviglumis
                                   |       |       |       |           |   |   +-110
                                   |       |       |       |           |   |   |   +--42 Zea_perennis
                                   |       |       |       |           |   +-111
                                   |       |       |       |           |       +--41 Sorghum_bicolor
                                   |       |       |       |       +-114
                                   |       |       |       |       |   +--40 Triticum_aestivum
                                   |       |       |       |   +-115
                                   |       |       |       |   |   |   +--39 Triticum_timopheevii
                                   |       |       |       |   |   +-105
                                   |       |       |       |   |       +--38 Aegilops_speltoides
                                   |       |       |       +-116
                                   |       |       |           +--37 Phoenix_dactylifera
                                   |       |   +-123
                                   |       |   |   |                       +--36 Mimulus_guttatus
                                   |       |   |   |                   +--99
                                   |       |   |   |                   |   +--35 Salvia_miltiorrhiza
                                   |       |   |   |               +-100
                                   |       |   |   |               |   +--34 Boea_hygrometrica
                                   |       |   |   |           +-101
                                   |       |   |   |           |   |       +--33 Asclepias_syriaca
                                   |       |   |   |           |   |   +--97
                                   |       |   |   |           |   |   |   +--32 Ajuga_reptans
                                   |       |   |   |           |   +--98
                                   |       |   |   |           |       +--31 Rhazya_stricta
                                   |       |   |   |       +-102
                                   |       |   |   |       |   +--30 Nicotiana_tabacum
                                   |       |   |   |   +-103
                                   |       |   |   |   |   +--29 Helianthus_annuus
                                   |       |   |   +-104
                                   |       |   |       +--28 Daucus_carota_subsp_sativus
                                   |       +-124
                                   |           +--27 Malus_x_domestica
                          +------148
                          |        +--26 Cycas_taitungensis
                      +-149
                      |   +--25 Huperzia_squarrosa
                  +-150
                  |   |               +--24 Physcomitrella_patens
                  |   |           +--93
                  |   |           |   +--23 Funaria_hygrometrica
                  |   |       +--94
                  |   |       |   |           +--22 Ulota_hutchinsiae
                  |   |       |   |       +--90
                  |   |       |   |       |   +--21 Orthotrichum_stellatum
                  |   |       |   |   +--91
                  |   |       |   |   |   +--20 Bartramia_pomiformis
                  |   |       |   +--92
                  |   |       |       |           +--19 Hypnum_imponens
                  |   |       |       |       +--87
                  |   |       |       |       |   +--18 Ptychomnion_cygnisetum
                  |   |       |       |   +--88
                  |   |       |       |   |   +--17 Anomodon_rugelii
                  |   |       |       +--89
                  |   |       |           +--16 Climacium_americanum
                  |   |   +--95
                  |   |   |   +--15 Buxbaumia_aphylla
                  |   +--96
                  |       |       +--14 Sphagnum_palustre
                  |       |   +--85
                  |       |   |   +--13 Atrichum_angustatum
                  |       +--86
                  |           +--12 Tetraphis_pellucida
              +-151
              |   |        +--11 Treubia_lacunosa
              |   |    +--83
              |   |    |   +--10 Pleurozia_purpurea
              |   +---84
              |        +---9 Marchantia_polymorpha
          +-152
          |   +-----8 Phaeoceros_laevis
+-------153
|         |                     +----------------------7 Entransia_fimbriata
|         |                 +--79
|         |                 |   +---------------------6 Mesostigma_viride
|         |            +---80
|         |            |    +------------------------5 Chlorokybus_atmophyticus
|         |        +--81
|         |        |   +------------------4 Chaetosphaeridium_globosum
|         +-------82
|                  +---------3 Roya_obtusa
|
+---2 Nitella_hyalina
|
+---1 Chara_vulgaris

 
(Chara_vulgaris:0.0013222200,Nitella_hyalina:0.0013277100,((Roya_obtusa:0.1863396900,(Chaetosphaeridium_globosum:0.3373003300,(Chlorokybus_atmophyticus:0.4392179700,(Mesostigma_viride:0.3953948100,Entransia_fimbriata:0.4040632700):1.0000:0.0814120000):1.0000:0.1003425900):1.0000:0.0656212500):1.0000:0.1610631700,(Phaeoceros_laevis:0.1148894800,((Marchantia_polymorpha:0.0036779500,(Pleurozia_purpurea:0.0198584900,Treubia_lacunosa:0.0168215800):1.0000:0.0017002600):1.0000:0.0896200800,(((Tetraphis_pellucida:0.0119780400,(Atrichum_angustatum:0.0203042800,Sphagnum_palustre:0.0405005100):1.0000:0.0109948100):1.0000:0.0020304900,(Buxbaumia_aphylla:0.0325104800,(((Climacium_americanum:0.0052396300,(Anomodon_rugelii:0.0012665400,(Ptychomnion_cygnisetum:0.0352140300,Hypnum_imponens:0.0000000300):1.0000:0.0012730800):1.0000:0.0025398700):1.0000:0.0040298200,(Bartramia_pomiformis:0.0094172900,(Orthotrichum_stellatum:0.0026506500,Ulota_hutchinsiae:0.0012840700):1.0000:0.0040730800):1.0000:0.0011960900):1.0000:0.0067985300,(Funaria_hygrometrica:0.0000000300,Physcomitrella_patens:0.0012873700):1.0000:0.0050305000):1.0000:0.0026460900):1.0000:0.0019350900):1.0000:0.0263403300,(Huperzia_squarrosa:0.0754340300,(Cycas_taitungensis:0.0378792000,(((Malus_x_domestica:0.0036453500,((Daucus_carota_subsp_sativus:0.0164500700,(Helianthus_annuus:0.0171943500,(Nicotiana_tabacum:0.0109121900,((Rhazya_stricta:0.0091062500,(Ajuga_reptans:0.0819038500,Asclepias_syriaca:0.0104872900):1.0000:0.0024820000):1.0000:0.0044989400,(Boea_hygrometrica:0.0074269500,(Salvia_miltiorrhiza:0.0000000300,Mimulus_guttatus:0.0012197200):1.0000:0.0000000300):1.0000:0.0024709800):1.0000:0.0014487300):1.0000:0.0038840300):1.0000:0.0022497000):1.0000:0.0035689900,(((Phoenix_dactylifera:0.0022038400,((Aegilops_speltoides:0.0024035900,Triticum_timopheevii:0.0000000100):1.0000:0.0000000300,(Triticum_aestivum:0.0024073900,((Sorghum_bicolor:0.0000000100,(Zea_perennis:0.0000000100,(Zea_mays_subsp_parviglumis:0.0000000100,(Zea_mays_subsp_mays:0.0000000100,(Zea_luxurians:0.0000000100,(Oryza_sativa_Indica_Group:0.0000000100,Tripsacum_dactyloides:0.0000000100):1.0000:0.0000000100):1.0000:0.0000000100):1.0000:0.0000000100):1.0000:0.0000000100):1.0000:0.0000000100):1.0000:0.0024036500,(Oryza_rufipogon:0.0000000100,Oryza_sativa_Japonica_Group:0.0000000100):1.0000:0.0011844800):1.0000:0.0012031600):1.0000:0.0000000300):1.0000:0.0140284500):1.0000:0.0036136400,(Butomus_umbellatus:0.0322287600,Spirodela_polyrhiza:0.0099821300):1.0000:0.0011507400):1.0000:0.0062355700,(Vitis_vinifera:0.0108143800,(Nelumbo_nucifera:0.0000000300,(Amborella_trichopoda:0.0228405300,Liriodendron_tulipifera:0.0034541300):1.0000:0.0023226800):1.0000:0.0010575200):1.0000:0.0024004500):1.0000:0.0035775500):1.0000:0.0038818900):1.0000:0.0023314300,((Lotus_japonicus:0.0061053700,(Millettia_pinnata:0.0024419300,(Glycine_max:0.0000000400,(Vigna_angularis:0.0000000300,Vigna_radiata:0.0012152600):1.0000:0.0024347800):1.0000:0.0000000400):1.0000:0.0050818300):1.0000:0.0036072700,(Citrullus_lanatus:0.0044690000,(Cucurbita_pepo:0.0219414400,Cucumis_sativus:0.0057066700):1.0000:0.0021917300):1.0000:0.0042021900):1.0000:0.0012427800):1.0000:0.0012077600,(Ricinus_communis:0.0101251800,((Carica_papaya:0.0061313100,(Batis_maritima:0.0093401100,(Arabidopsis_thaliana:0.0063545800,(Brassica_juncea:0.0000000100,(Raphanus_sativus:0.0000000100,(Brassica_rapa_subsp_campestris:0.0000000100,(Brassica_oleracea:0.0000000100,(Brassica_napus:0.0000000100,Brassica_carinata:0.0000000200):1.0000:0.0000000100):1.0000:0.0000000100):1.0000:0.0000000100):1.0000:0.0000000500):1.0000:0.0000000600):1.0000:0.0077180800):1.0000:0.0045061600):1.0000:0.0084575800,(Vaccinium_macrocarpon:0.0056801600,(Silene_latifolia:0.0079747000,(Beta_macrocarpa:0.0000000100,(Beta_vulgaris_subsp_maritima:0.0000000100,Beta_vulgaris_subsp_vulgaris:0.0000000100):1.0000:0.0000000100):1.0000:0.0078802900):1.0000:0.0203125600):1.0000:0.0062169900):1.0000:0.0054511400):1.0000:0.0011552700):1.0000:0.0388018800):1.0000:0.1724431300):1.0000:0.0154291800):1.0000:0.0012858100):1.0000:0.0027679400):1.0000:0.0594323300):1.0000:0.1785223600);
 
Note: this tree is unrooted. Branch lengths are the expected number of substitutions per site. Labels next to parentheses represent phylogenetic uncertainty due to model selection (see documentation)


---------------------------------------------------------------
*                                                             *
*             BAYESIAN INFORMATION CRITERION (BIC)            *
*                                                             *
---------------------------------------------------------------
 
 Sample size: 795.0
 
 Model selected: 
   Model = GTR+I+G
   partition = 012345
   -lnL = 8758.8772
   K = 164
   freqA = 0.2601 
   freqC = 0.1388 
   freqG = 0.1802 
   freqT = 0.4210 
   R(a) [AC] =  3.4746
   R(b) [AG] =  3.7518
   R(c) [AT] =  1.0881
   R(d) [CG] =  2.9655
   R(e) [CT] =  10.0576
   R(f) [GT] =  1.0000
   p-inv = 0.2400
   gamma shape = 0.9280 
 
Tree for the best BIC model = (Chara_vulgaris:0.00132222,Nitella_hyalina:0.00132771,((Roya_obtusa:0.18633969,(Chaetosphaeridium_globosum:0.33730033,(Chlorokybus_atmophyticus:0.43921797,(Mesostigma_viride:0.39539481,Entransia_fimbriata:0.40406327):0.08141200):0.10034259):0.06562125):0.16106317,(Phaeoceros_laevis:0.11488948,((Marchantia_polymorpha:0.00367795,(Pleurozia_purpurea:0.01985849,Treubia_lacunosa:0.01682158):0.00170026):0.08962008,(((Buxbaumia_aphylla:0.03251048,(((Climacium_americanum:0.00523963,(Anomodon_rugelii:0.00126654,(Ptychomnion_cygnisetum:0.03521403,Hypnum_imponens:0.00000003):0.00127308):0.00253987):0.00402982,(Bartramia_pomiformis:0.00941729,(Orthotrichum_stellatum:0.00265065,Ulota_hutchinsiae:0.00128407):0.00407308):0.00119609):0.00679853,(Funaria_hygrometrica:0.00000003,Physcomitrella_patens:0.00128737):0.00503050):0.00264609):0.00193509,(Tetraphis_pellucida:0.01197804,(Atrichum_angustatum:0.02030428,Sphagnum_palustre:0.04050051):0.01099481):0.00203049):0.02634033,(Huperzia_squarrosa:0.07543403,(Cycas_taitungensis:0.03787920,((Ricinus_communis:0.01012518,((Carica_papaya:0.00613131,(Batis_maritima:0.00934011,(Arabidopsis_thaliana:0.00635458,(Brassica_juncea:0.00000001,(Raphanus_sativus:0.00000001,(Brassica_rapa_subsp_campestris:0.00000001,(Brassica_oleracea:0.00000001,(Brassica_napus:0.00000001,Brassica_carinata:0.00000002):0.00000001):0.00000001):0.00000001):0.00000005):0.00000006):0.00771808):0.00450616):0.00845758,(Vaccinium_macrocarpon:0.00568016,(Silene_latifolia:0.00797470,(Beta_macrocarpa:0.00000001,(Beta_vulgaris_subsp_maritima:0.00000001,Beta_vulgaris_subsp_vulgaris:0.00000001):0.00000001):0.00788029):0.02031256):0.00621699):0.00545114):0.00115527,((Malus_x_domestica:0.00364535,((((Phoenix_dactylifera:0.00220384,((Aegilops_speltoides:0.00240359,Triticum_timopheevii:0.00000001):0.00000003,(Triticum_aestivum:0.00240739,((Oryza_rufipogon:0.00000001,Oryza_sativa_Japonica_Group:0.00000001):0.00118448,(Sorghum_bicolor:0.00000001,(Zea_perennis:0.00000001,(Zea_mays_subsp_parviglumis:0.00000001,(Zea_mays_subsp_mays:0.00000001,(Zea_luxurians:0.00000001,(Oryza_sativa_Indica_Group:0.00000001,Tripsacum_dactyloides:0.00000001):0.00000001):0.00000001):0.00000001):0.00000001):0.00000001):0.00240365):0.00120316):0.00000003):0.01402845):0.00361364,(Butomus_umbellatus:0.03222876,Spirodela_polyrhiza:0.00998213):0.00115074):0.00623557,(Vitis_vinifera:0.01081438,(Nelumbo_nucifera:0.00000003,(Amborella_trichopoda:0.02284053,Liriodendron_tulipifera:0.00345413):0.00232268):0.00105752):0.00240045):0.00357755,(Daucus_carota_subsp_sativus:0.01645007,(Helianthus_annuus:0.01719435,(Nicotiana_tabacum:0.01091219,((Rhazya_stricta:0.00910625,(Ajuga_reptans:0.08190385,Asclepias_syriaca:0.01048729):0.00248200):0.00449894,(Boea_hygrometrica:0.00742695,(Salvia_miltiorrhiza:0.00000003,Mimulus_guttatus:0.00121972):0.00000003):0.00247098):0.00144873):0.00388403):0.00224970):0.00356899):0.00388189):0.00233143,((Lotus_japonicus:0.00610537,(Millettia_pinnata:0.00244193,(Glycine_max:0.00000004,(Vigna_angularis:0.00000003,Vigna_radiata:0.00121526):0.00243478):0.00000004):0.00508183):0.00360727,(Citrullus_lanatus:0.00446900,(Cucurbita_pepo:0.02194144,Cucumis_sativus:0.00570667):0.00219173):0.00420219):0.00124278):0.00120776):0.03880188):0.17244313):0.01542918):0.00128581):0.00276794):0.05943233):0.17852236);
 
 
* BIC MODEL SELECTION : Selection uncertainty
 
Model             -lnL    K      BIC       delta       weight   cumWeight
------------------------------------------------------------------------- 
GTR+I+G     8758.87718   164  18613.002467   0.000000    0.999661   0.999661 
GTR+G       8770.20534   163  18628.980445  15.977978    0.000339   1.000000 
HKY+I+G     8806.41999   160  18681.374718  68.372252   1.42e-015   1.000000 
HKY+G       8812.10902   159  18686.074436  73.071969   1.36e-016   1.000000 
SYM+I+G     8910.66442   161  18896.541920  283.539454   2.69e-062   1.000000 
SYM+G       8914.72547   160  18897.985678  284.983212   1.31e-062   1.000000 
GTR+I       8906.82193   163  18902.213625  289.211158   1.58e-063   1.000000 
HKY+I       8929.49770   159  18920.851796  307.849329   1.42e-067   1.000000 
K80+I+G     8966.33862   157  18981.176952  368.174485   1.13e-080   1.000000 
K80+G       8971.87372   156  18985.568810  372.566343   1.25e-081   1.000000 
F81+I+G     9015.82086   159  19093.498116  480.495649   4.59e-105   1.000000 
SYM+I       9016.73181   160  19101.998358  488.995892   6.54e-107   1.000000 
F81+G       9025.14603   158  19105.470114  492.467647   1.15e-107   1.000000 
K80+I       9067.19862   156  19176.218610  563.216143   5.00e-123   1.000000 
F81+I       9112.71808   158  19280.614214  667.611747   1.07e-145   1.000000 
JC+I+G      9144.13795   156  19330.097270  717.094803   1.93e-156   1.000000 
JC+G        9152.01196   155  19339.166948  726.164481   2.07e-158   1.000000 
JC+I        9228.59429   155  19492.331608  879.329141   1.14e-191   1.000000 
GTR         9278.86242   162  19639.616263  1026.613796   0.00e+000   1.000000 
HKY         9337.14299   158  19729.464034  1116.461567   0.00e+000   1.000000 
SYM         9337.96958   159  19737.795556  1124.793089   0.00e+000   1.000000 
K80         9426.29918   155  19887.741388  1274.738921   0.00e+000   1.000000 
F81         9502.93805   157  20054.375812  1441.373345   0.00e+000   1.000000 
JC          9583.51579   154  20195.496266  1582.493799   0.00e+000   1.000000
-------------------------------------------------------------------------
-lnL:	negative log likelihod
K:	number of estimated parameters
BIC:	Bayesian Information Criterion
delta:	BIC difference
weight:	BIC weight
cumWeight:	cumulative BIC weight
 
 
* BIC MODEL SELECTION : Confidence interval
 
There are 24 models in the 100% confidence interval: [ GTR+I+G GTR+G HKY+I+G HKY+G SYM+I+G SYM+G GTR+I HKY+I K80+I+G K80+G F81+I+G SYM+I F81+G K80+I F81+I JC+I+G JC+G JC+I GTR HKY SYM K80 F81 JC ] 
 
 
* BIC MODEL SELECTION : Best Model's command line
 
phyml  -i /tmp/jmodeltest1254775631578519028.phy -d nt -n 1 -b 0 --run_id GTR+I+G -m 012345 -f m -v e -c 4 -a e --no_memory_check -o tlr -s SPR
 
 
 
---------------------------------------------------------------
*                                                             *
*                    MODEL AVERAGED PHYLOGENY                 *
*                                                             *
---------------------------------------------------------------
 
Selection criterion: . . . . BIC
Confidence interval: . . . . 1.00
Consensus type:. . . . . . . 50% majority rule
 
 
Using 24 models in the 1.00 confidence interval = GTR+I+G GTR+G HKY+I+G HKY+G SYM+I+G SYM+G GTR+I HKY+I K80+I+G K80+G F81+I+G SYM+I F81+G K80+I F81+I JC+I+G JC+G JC+I GTR HKY SYM K80 F81 JC  
 
Species in order:
 
    1. Chara_vulgaris
    2. Nitella_hyalina
    3. Roya_obtusa
    4. Chaetosphaeridium_globosum
    5. Chlorokybus_atmophyticus
    6. Mesostigma_viride
    7. Entransia_fimbriata
    8. Phaeoceros_laevis
    9. Marchantia_polymorpha
    10. Pleurozia_purpurea
    11. Treubia_lacunosa
    12. Buxbaumia_aphylla
    13. Climacium_americanum
    14. Anomodon_rugelii
    15. Ptychomnion_cygnisetum
    16. Hypnum_imponens
    17. Bartramia_pomiformis
    18. Orthotrichum_stellatum
    19. Ulota_hutchinsiae
    20. Funaria_hygrometrica
    21. Physcomitrella_patens
    22. Tetraphis_pellucida
    23. Atrichum_angustatum
    24. Sphagnum_palustre
    25. Huperzia_squarrosa
    26. Cycas_taitungensis
    27. Ricinus_communis
    28. Carica_papaya
    29. Batis_maritima
    30. Arabidopsis_thaliana
    31. Brassica_juncea
    32. Raphanus_sativus
    33. Brassica_rapa_subsp_campestris
    34. Brassica_oleracea
    35. Brassica_napus
    36. Brassica_carinata
    37. Vaccinium_macrocarpon
    38. Silene_latifolia
    39. Beta_macrocarpa
    40. Beta_vulgaris_subsp_maritima
    41. Beta_vulgaris_subsp_vulgaris
    42. Malus_x_domestica
    43. Phoenix_dactylifera
    44. Aegilops_speltoides
    45. Triticum_timopheevii
    46. Triticum_aestivum
    47. Oryza_rufipogon
    48. Oryza_sativa_Japonica_Group
    49. Sorghum_bicolor
    50. Zea_perennis
    51. Zea_mays_subsp_parviglumis
    52. Zea_mays_subsp_mays
    53. Zea_luxurians
    54. Oryza_sativa_Indica_Group
    55. Tripsacum_dactyloides
    56. Butomus_umbellatus
    57. Spirodela_polyrhiza
    58. Vitis_vinifera
    59. Nelumbo_nucifera
    60. Amborella_trichopoda
    61. Liriodendron_tulipifera
    62. Daucus_carota_subsp_sativus
    63. Helianthus_annuus
    64. Nicotiana_tabacum
    65. Rhazya_stricta
    66. Ajuga_reptans
    67. Asclepias_syriaca
    68. Boea_hygrometrica
    69. Salvia_miltiorrhiza
    70. Mimulus_guttatus
    71. Lotus_japonicus
    72. Millettia_pinnata
    73. Glycine_max
    74. Vigna_angularis
    75. Vigna_radiata
    76. Citrullus_lanatus
    77. Cucurbita_pepo
    78. Cucumis_sativus
 
Bipartitions included in the consensus tree
 
    123456789111111111122222222223333333333444444444455555555556666666666777777777
             012345678901234567890123456789012345678901234567890123456789012345678
    ****************************************************************************** ( 1.0 )
    --**************************************************************************** ( 1.0 )
    --*****----------------------------------------------------------------------- ( 1.0 )
    ---****----------------------------------------------------------------------- ( 1.0 )
    ----***----------------------------------------------------------------------- ( 1.0 )
    -----**----------------------------------------------------------------------- ( 1.0 )
    -------*********************************************************************** ( 1.0 )
    --------********************************************************************** ( 1.0 )
    --------***------------------------------------------------------------------- ( 1.0 )
    ---------**------------------------------------------------------------------- ( 1.0 )
    -----------******************************************************************* ( 1.0 )
    -----------*************------------------------------------------------------ ( 1.0 )
    -----------**********--------------------------------------------------------- ( 1.0 )
    ------------*********--------------------------------------------------------- ( 1.0 )
    ------------*******----------------------------------------------------------- ( 1.0 )
    ------------****-------------------------------------------------------------- ( 1.0 )
    -------------***-------------------------------------------------------------- ( 1.0 )
    --------------**-------------------------------------------------------------- ( 1.0 )
    ----------------***----------------------------------------------------------- ( 1.0 )
    -----------------**----------------------------------------------------------- ( 1.0 )
    -------------------**--------------------------------------------------------- ( 1.0 )
    ---------------------***------------------------------------------------------ ( 1.0 )
    ----------------------**------------------------------------------------------ ( 1.0 )
    ------------------------****************************************************** ( 1.0 )
    -------------------------***************************************************** ( 1.0 )
    --------------------------**************************************************** ( 1.0 )
    --------------------------***************------------------------------------- ( 1.0 )
    ---------------------------**************------------------------------------- ( 1.0 )
    ---------------------------*********------------------------------------------ ( 1.0 )
    ----------------------------********------------------------------------------ ( 1.0 )
    -----------------------------*******------------------------------------------ ( 1.0 )
    ------------------------------******------------------------------------------ ( 0.99967 )
    -------------------------------*****------------------------------------------ ( 0.99967 )
    --------------------------------****------------------------------------------ ( 0.99967 )
    ---------------------------------***------------------------------------------ ( 0.99967 )
    ----------------------------------**------------------------------------------ ( 0.99967 )
    ------------------------------------*****------------------------------------- ( 1.0 )
    -------------------------------------****------------------------------------- ( 1.0 )
    --------------------------------------***------------------------------------- ( 1.0 )
    ---------------------------------------**------------------------------------- ( 0.99967 )
    -----------------------------------------************************************* ( 1.0 )
    -----------------------------------------*****************************-------- ( 1.0 )
    ------------------------------------------****************************-------- ( 1.0 )
    ------------------------------------------*******************----------------- ( 1.0 )
    ------------------------------------------***************--------------------- ( 1.0 )
    ------------------------------------------*************----------------------- ( 1.0 )
    -------------------------------------------************----------------------- ( 1.0 )
    -------------------------------------------**--------------------------------- ( 0.99967 )
    ---------------------------------------------**********----------------------- ( 0.99967 )
    ----------------------------------------------*********----------------------- ( 1.0 )
    ----------------------------------------------**------------------------------ ( 1.0 )
    ------------------------------------------------*******----------------------- ( 1.0 )
    -------------------------------------------------******----------------------- ( 0.99967 )
    --------------------------------------------------*****----------------------- ( 0.99967 )
    ---------------------------------------------------****----------------------- ( 0.99967 )
    ----------------------------------------------------***----------------------- ( 0.99967 )
    -----------------------------------------------------**----------------------- ( 0.99967 )
    -------------------------------------------------------**--------------------- ( 1.0 )
    ---------------------------------------------------------****----------------- ( 1.0 )
    ----------------------------------------------------------***----------------- ( 1.0 )
    -----------------------------------------------------------**----------------- ( 1.0 )
    -------------------------------------------------------------*********-------- ( 1.0 )
    --------------------------------------------------------------********-------- ( 1.0 )
    ---------------------------------------------------------------*******-------- ( 1.0 )
    ----------------------------------------------------------------******-------- ( 1.0 )
    ----------------------------------------------------------------***----------- ( 1.0 )
    -----------------------------------------------------------------**----------- ( 1.0 )
    -------------------------------------------------------------------***-------- ( 1.0 )
    --------------------------------------------------------------------**-------- ( 0.99967 )
    ----------------------------------------------------------------------******** ( 1.0 )
    ----------------------------------------------------------------------*****--- ( 1.0 )
    -----------------------------------------------------------------------****--- ( 1.0 )
    ------------------------------------------------------------------------***--- ( 1.0 )
    -------------------------------------------------------------------------**--- ( 1.0 )
    ---------------------------------------------------------------------------*** ( 1.0 )
    ----------------------------------------------------------------------------** ( 1.0 )

 
                                                               +--78 Beta_vulgaris_subsp_vulgaris
                                                           +-141
                                                           |   +--77 Beta_vulgaris_subsp_maritima
                                                       +-142
                                                       |   +--76 Beta_macrocarpa
                                                   +-143
                                                   |   +--75 Silene_latifolia
                                               +-144
                                               |   +--74 Vaccinium_macrocarpon
                                           +-145
                                           |   |                               +--73 Brassica_carinata
                                           |   |                           +-133
                                           |   |                           |   +--72 Brassica_napus
                                           |   |                       +-134
                                           |   |                       |   +--71 Brassica_oleracea
                                           |   |                   +-135
                                           |   |                   |   +--70 Brassica_rapa_subsp_campestris
                                           |   |               +-136
                                           |   |               |   +--69 Raphanus_sativus
                                           |   |           +-137
                                           |   |           |   +--68 Brassica_juncea
                                           |   |       +-138
                                           |   |       |   +--67 Arabidopsis_thaliana
                                           |   |   +-139
                                           |   |   |   +--66 Batis_maritima
                                           |   +-140
                                           |       +--65 Carica_papaya
                                       +-146
                                       |   +--64 Ricinus_communis
                                   +-147
                                   |   |               +--63 Cucumis_sativus
                                   |   |           +-129
                                   |   |           |   +--62 Cucurbita_pepo
                                   |   |       +-130
                                   |   |       |   +--61 Citrullus_lanatus
                                   |   |   +-131
                                   |   |   |   |               +--60 Vigna_radiata
                                   |   |   |   |           +-125
                                   |   |   |   |           |   +--59 Vigna_angularis
                                   |   |   |   |       +-126
                                   |   |   |   |       |   +--58 Glycine_max
                                   |   |   |   |   +-127
                                   |   |   |   |   |   +--57 Millettia_pinnata
                                   |   |   |   +-128
                                   |   |   |       +--56 Lotus_japonicus
                                   |   +-132
                                   |       |                       +--55 Liriodendron_tulipifera
                                   |       |                   +-119
                                   |       |                   |   +--54 Amborella_trichopoda
                                   |       |               +-120
                                   |       |               |   +--53 Nelumbo_nucifera
                                   |       |           +-121
                                   |       |           |   +--52 Vitis_vinifera
                                   |       |       +-122
                                   |       |       |   |       +--51 Spirodela_polyrhiza
                                   |       |       |   |   +-117
                                   |       |       |   |   |   +--50 Butomus_umbellatus
                                   |       |       |   +-118
                                   |       |       |       |                   +--49 Oryza_sativa_Japonica_Group
                                   |       |       |       |               +-112
                                   |       |       |       |               |   +--48 Oryza_rufipogon
                                   |       |       |       |           +-113
                                   |       |       |       |           |   |                       +--47 Tripsacum_dactyloides
                                   |       |       |       |           |   |                   +-106
                                   |       |       |       |           |   |                   |   +--46 Oryza_sativa_Indica_Group
                                   |       |       |       |           |   |               +-107
                                   |       |       |       |           |   |               |   +--45 Zea_luxurians
                                   |       |       |       |           |   |           +-108
                                   |       |       |       |           |   |           |   +--44 Zea_mays_subsp_mays
                                   |       |       |       |           |   |       +-109
                                   |       |       |       |           |   |       |   +--43 Zea_mays_subsp_parviglumis
                                   |       |       |       |           |   |   +-110
                                   |       |       |       |           |   |   |   +--42 Zea_perennis
                                   |       |       |       |           |   +-111
                                   |       |       |       |           |       +--41 Sorghum_bicolor
                                   |       |       |       |       +-114
                                   |       |       |       |       |   +--40 Triticum_aestivum
                                   |       |       |       |   +-115
                                   |       |       |       |   |   |   +--39 Triticum_timopheevii
                                   |       |       |       |   |   +-105
                                   |       |       |       |   |       +--38 Aegilops_speltoides
                                   |       |       |       +-116
                                   |       |       |           +--37 Phoenix_dactylifera
                                   |       |   +-123
                                   |       |   |   |                       +--36 Mimulus_guttatus
                                   |       |   |   |                   +--99
                                   |       |   |   |                   |   +--35 Salvia_miltiorrhiza
                                   |       |   |   |               +-100
                                   |       |   |   |               |   +--34 Boea_hygrometrica
                                   |       |   |   |           +-101
                                   |       |   |   |           |   |       +--33 Asclepias_syriaca
                                   |       |   |   |           |   |   +--97
                                   |       |   |   |           |   |   |   +--32 Ajuga_reptans
                                   |       |   |   |           |   +--98
                                   |       |   |   |           |       +--31 Rhazya_stricta
                                   |       |   |   |       +-102
                                   |       |   |   |       |   +--30 Nicotiana_tabacum
                                   |       |   |   |   +-103
                                   |       |   |   |   |   +--29 Helianthus_annuus
                                   |       |   |   +-104
                                   |       |   |       +--28 Daucus_carota_subsp_sativus
                                   |       +-124
                                   |           +--27 Malus_x_domestica
                          +------148
                          |        +--26 Cycas_taitungensis
                      +-149
                      |   +--25 Huperzia_squarrosa
                  +-150
                  |   |           +--24 Sphagnum_palustre
                  |   |       +--94
                  |   |       |   +--23 Atrichum_angustatum
                  |   |   +--95
                  |   |   |   +--22 Tetraphis_pellucida
                  |   +--96
                  |       |           +--21 Physcomitrella_patens
                  |       |       +--91
                  |       |       |   +--20 Funaria_hygrometrica
                  |       |   +--92
                  |       |   |   |           +--19 Ulota_hutchinsiae
                  |       |   |   |       +--88
                  |       |   |   |       |   +--18 Orthotrichum_stellatum
                  |       |   |   |   +--89
                  |       |   |   |   |   +--17 Bartramia_pomiformis
                  |       |   |   +--90
                  |       |   |       |           +--16 Hypnum_imponens
                  |       |   |       |       +--85
                  |       |   |       |       |   +--15 Ptychomnion_cygnisetum
                  |       |   |       |   +--86
                  |       |   |       |   |   +--14 Anomodon_rugelii
                  |       |   |       +--87
                  |       |   |           +--13 Climacium_americanum
                  |       +--93
                  |           +--12 Buxbaumia_aphylla
              +-151
              |   |        +--11 Treubia_lacunosa
              |   |    +--83
              |   |    |   +--10 Pleurozia_purpurea
              |   +---84
              |        +---9 Marchantia_polymorpha
          +-152
          |   +-----8 Phaeoceros_laevis
+-------153
|         |                     +----------------------7 Entransia_fimbriata
|         |                 +--79
|         |                 |   +---------------------6 Mesostigma_viride
|         |            +---80
|         |            |    +------------------------5 Chlorokybus_atmophyticus
|         |        +--81
|         |        |   +------------------4 Chaetosphaeridium_globosum
|         +-------82
|                  +---------3 Roya_obtusa
|
+---2 Nitella_hyalina
|
+---1 Chara_vulgaris

 
(Chara_vulgaris:0.0013222200,Nitella_hyalina:0.0013277100,((Roya_obtusa:0.1863396900,(Chaetosphaeridium_globosum:0.3373003300,(Chlorokybus_atmophyticus:0.4392179700,(Mesostigma_viride:0.3953948100,Entransia_fimbriata:0.4040632700):1.0000:0.0814120000):1.0000:0.1003425900):1.0000:0.0656212500):1.0000:0.1610631700,(Phaeoceros_laevis:0.1148894800,((Marchantia_polymorpha:0.0036779500,(Pleurozia_purpurea:0.0198584900,Treubia_lacunosa:0.0168215800):1.0000:0.0017002600):1.0000:0.0896200800,(((Buxbaumia_aphylla:0.0325104800,(((Climacium_americanum:0.0052396300,(Anomodon_rugelii:0.0012665400,(Ptychomnion_cygnisetum:0.0352140300,Hypnum_imponens:0.0000000300):1.0000:0.0012730800):1.0000:0.0025398700):1.0000:0.0040298200,(Bartramia_pomiformis:0.0094172900,(Orthotrichum_stellatum:0.0026506500,Ulota_hutchinsiae:0.0012840700):1.0000:0.0040730800):1.0000:0.0011960900):1.0000:0.0067985300,(Funaria_hygrometrica:0.0000000300,Physcomitrella_patens:0.0012873700):1.0000:0.0050305000):1.0000:0.0026460900):1.0000:0.0019350900,(Tetraphis_pellucida:0.0119780400,(Atrichum_angustatum:0.0203042800,Sphagnum_palustre:0.0405005100):1.0000:0.0109948100):1.0000:0.0020304900):1.0000:0.0263403300,(Huperzia_squarrosa:0.0754340300,(Cycas_taitungensis:0.0378792000,(((Malus_x_domestica:0.0036453500,((Daucus_carota_subsp_sativus:0.0164500700,(Helianthus_annuus:0.0171943500,(Nicotiana_tabacum:0.0109121900,((Rhazya_stricta:0.0091062500,(Ajuga_reptans:0.0819038500,Asclepias_syriaca:0.0104872900):1.0000:0.0024820000):1.0000:0.0044989400,(Boea_hygrometrica:0.0074269500,(Salvia_miltiorrhiza:0.0000000300,Mimulus_guttatus:0.0012197200):0.9997:0.0000000300):1.0000:0.0024709800):1.0000:0.0014487300):1.0000:0.0038840300):1.0000:0.0022497000):1.0000:0.0035689900,(((Phoenix_dactylifera:0.0022038400,((Aegilops_speltoides:0.0024035900,Triticum_timopheevii:0.0000000100):0.9997:0.0000000300,(Triticum_aestivum:0.0024073900,((Sorghum_bicolor:0.0000000100,(Zea_perennis:0.0000000100,(Zea_mays_subsp_parviglumis:0.0000000100,(Zea_mays_subsp_mays:0.0000000100,(Zea_luxurians:0.0000000100,(Oryza_sativa_Indica_Group:0.0000000100,Tripsacum_dactyloides:0.0000000100):0.9997:0.0000000100):0.9997:0.0000000100):0.9997:0.0000000100):0.9997:0.0000000100):0.9997:0.0000000100):1.0000:0.0024036500,(Oryza_rufipogon:0.0000000100,Oryza_sativa_Japonica_Group:0.0000000100):1.0000:0.0011844800):1.0000:0.0012031600):0.9997:0.0000000300):1.0000:0.0140284500):1.0000:0.0036136400,(Butomus_umbellatus:0.0322287600,Spirodela_polyrhiza:0.0099821300):1.0000:0.0011507400):1.0000:0.0062355700,(Vitis_vinifera:0.0108143800,(Nelumbo_nucifera:0.0000000300,(Amborella_trichopoda:0.0228405300,Liriodendron_tulipifera:0.0034541300):1.0000:0.0023226800):1.0000:0.0010575200):1.0000:0.0024004500):1.0000:0.0035775500):1.0000:0.0038818900):1.0000:0.0023314300,((Lotus_japonicus:0.0061053700,(Millettia_pinnata:0.0024419300,(Glycine_max:0.0000000400,(Vigna_angularis:0.0000000300,Vigna_radiata:0.0012152600):1.0000:0.0024347800):1.0000:0.0000000400):1.0000:0.0050818300):1.0000:0.0036072700,(Citrullus_lanatus:0.0044690000,(Cucurbita_pepo:0.0219414400,Cucumis_sativus:0.0057066700):1.0000:0.0021917300):1.0000:0.0042021900):1.0000:0.0012427800):1.0000:0.0012077600,(Ricinus_communis:0.0101251800,((Carica_papaya:0.0061313100,(Batis_maritima:0.0093401100,(Arabidopsis_thaliana:0.0063545800,(Brassica_juncea:0.0000000100,(Raphanus_sativus:0.0000000100,(Brassica_rapa_subsp_campestris:0.0000000100,(Brassica_oleracea:0.0000000100,(Brassica_napus:0.0000000100,Brassica_carinata:0.0000000200):0.9997:0.0000000100):0.9997:0.0000000100):0.9997:0.0000000100):0.9997:0.0000000500):0.9997:0.0000000600):1.0000:0.0077180800):1.0000:0.0045061600):1.0000:0.0084575800,(Vaccinium_macrocarpon:0.0056801600,(Silene_latifolia:0.0079747000,(Beta_macrocarpa:0.0000000100,(Beta_vulgaris_subsp_maritima:0.0000000100,Beta_vulgaris_subsp_vulgaris:0.0000000100):0.9997:0.0000000100):1.0000:0.0078802900):1.0000:0.0203125600):1.0000:0.0062169900):1.0000:0.0054511400):1.0000:0.0011552700):1.0000:0.0388018800):1.0000:0.1724431300):1.0000:0.0154291800):1.0000:0.0012858100):1.0000:0.0027679400):1.0000:0.0594323300):1.0000:0.1785223600);
 
Note: this tree is unrooted. Branch lengths are the expected number of substitutions per site. Labels next to parentheses represent phylogenetic uncertainty due to model selection (see documentation)
 
 
 
---------------------------------------------------------------
*                                                             *
*                    SELECTION SUMMARY                        *
*                                                             *
---------------------------------------------------------------

::Optimized Topologies Summary::

There are 22 different topologies.

Topology Id: 1
	Rank	Weight		 RF	AvgEucl		VarEucl
AIC	  1	100.00%		  0	0.00e+00	0.00e+00
BIC	  1	 99.97%		  0	0.00e+00	0.00e+00
Models supporting:   1
                     GTR+I+G 

Topology Id: 2
	Rank	Weight		 RF	AvgEucl		VarEucl
AIC	  2	  0.00%		  6	4.31e-01	0.00e+00
BIC	  2	  0.00%		  6	4.31e-01	0.00e+00
Models supporting:   1
                     F81+I+G 

Topology Id: 3
	Rank	Weight		 RF	AvgEucl		VarEucl
AIC	  3	  0.00%		  6	3.01e-01	0.00e+00
BIC	  3	  0.00%		  6	3.01e-01	0.00e+00
Models supporting:   1
                     HKY+I+G 

Topology Id: 4
	Rank	Weight		 RF	AvgEucl		VarEucl
AIC	  4	  0.00%		 18	4.27e-01	0.00e+00
BIC	  4	  0.00%		 18	4.27e-01	0.00e+00
Models supporting:   1
                     F81+I 

Topology Id: 5
	Rank	Weight		 RF	AvgEucl		VarEucl
AIC	  5	  0.00%		 20	4.64e-01	0.00e+00
BIC	  5	  0.00%		 20	4.64e-01	0.00e+00
Models supporting:   1
                     GTR+I 

Topology Id: 6
	Rank	Weight		 RF	AvgEucl		VarEucl
AIC	  6	  0.00%		 22	3.75e-01	0.00e+00
BIC	  6	  0.00%		 22	3.75e-01	0.00e+00
Models supporting:   1
                     HKY+I 

Topology Id: 7
	Rank	Weight		 RF	AvgEucl		VarEucl
AIC	  7	  0.00%		 24	4.65e-01	0.00e+00
BIC	  7	  0.00%		 24	4.65e-01	0.00e+00
Models supporting:   1
                     JC+I 

Topology Id: 8
	Rank	Weight		 RF	AvgEucl		VarEucl
AIC	  8	  0.00%		 24	4.29e-01	0.00e+00
BIC	  8	  0.00%		 24	4.29e-01	0.00e+00
Models supporting:   1
                     K80+I 

Topology Id: 9
	Rank	Weight		 RF	AvgEucl		VarEucl
AIC	  9	  0.00%		 26	4.16e-01	0.00e+00
BIC	  9	  0.00%		 26	4.16e-01	0.00e+00
Models supporting:   1
                     K80+I+G 

Topology Id: 10
	Rank	Weight		 RF	AvgEucl		VarEucl
AIC	 10	  0.00%		 26	4.72e-01	0.00e+00
BIC	 10	  0.00%		 26	4.72e-01	0.00e+00
Models supporting:   1
                     SYM+I 

Topology Id: 11
	Rank	Weight		 RF	AvgEucl		VarEucl
AIC	 11	  0.00%		 28	4.61e-01	0.00e+00
BIC	 11	  0.00%		 28	4.61e-01	0.00e+00
Models supporting:   1
                     JC+I+G 

Topology Id: 12
	Rank	Weight		 RF	AvgEucl		VarEucl
AIC	 12	  0.00%		 28	1.23e-01	0.00e+00
BIC	 12	  0.03%		 28	1.23e-01	0.00e+00
Models supporting:   1
                     GTR+G 

Topology Id: 13
	Rank	Weight		 RF	AvgEucl		VarEucl
AIC	 13	  0.00%		 30	3.48e-01	0.00e+00
BIC	 13	  0.00%		 30	3.48e-01	0.00e+00
Models supporting:   1
                     F81+G 

Topology Id: 14
	Rank	Weight		 RF	AvgEucl		VarEucl
AIC	 14	  0.00%		 32	3.63e-01	0.00e+00
BIC	 14	  0.00%		 32	3.63e-01	0.00e+00
Models supporting:   1
                     HKY+G 

Topology Id: 15
	Rank	Weight		 RF	AvgEucl		VarEucl
AIC	 15	  0.00%		 32	4.22e-01	0.00e+00
BIC	 15	  0.00%		 32	4.22e-01	0.00e+00
Models supporting:   1
                     SYM+I+G 

Topology Id: 16
	Rank	Weight		 RF	AvgEucl		VarEucl
AIC	 16	  0.00%		 34	5.30e-01	0.00e+00
BIC	 16	  0.00%		 34	5.30e-01	0.00e+00
Models supporting:   1
                     HKY 

Topology Id: 17
	Rank	Weight		 RF	AvgEucl		VarEucl
AIC	 17	  0.00%		 34	5.00e-01	0.00e+00
BIC	 17	  0.00%		 34	5.00e-01	0.00e+00
Models supporting:   1
                     GTR 

Topology Id: 18
	Rank	Weight		 RF	AvgEucl		VarEucl
AIC	 18	  0.00%		 36	5.03e-01	3.44e-05
BIC	 18	  0.00%		 36	5.03e-01	3.44e-05
Models supporting:   2
                     JC K80 

Topology Id: 19
	Rank	Weight		 RF	AvgEucl		VarEucl
AIC	 19	  0.00%		 36	4.06e-01	0.00e+00
BIC	 19	  0.00%		 36	4.06e-01	0.00e+00
Models supporting:   1
                     JC+G 

Topology Id: 20
	Rank	Weight		 RF	AvgEucl		VarEucl
AIC	 20	  0.00%		 36	3.46e-01	2.52e-05
BIC	 20	  0.00%		 36	3.46e-01	2.52e-05
Models supporting:   2
                     K80+G SYM+G 

Topology Id: 21
	Rank	Weight		 RF	AvgEucl		VarEucl
AIC	 21	  0.00%		 38	5.34e-01	0.00e+00
BIC	 21	  0.00%		 38	5.34e-01	0.00e+00
Models supporting:   1
                     F81 

Topology Id: 22
	Rank	Weight		 RF	AvgEucl		VarEucl
AIC	 22	  0.00%		 38	5.09e-01	0.00e+00
BIC	 22	  0.00%		 38	5.09e-01	0.00e+00
Models supporting:   1
                     SYM 

 
 
 
::Best Models::
 
	Model 		f(a) 	f(c) 	f(g) 	f(t) 	kappa 	titv 	Ra	Rb	Rc	Rd	Re	Rf	pInv 	gamma
----------------------------------------------------------------------------------------------------------------------------------------
AIC 	GTR+I+G		0.26	0.14	0.18	0.42	0.00	0.00	  3.475   3.752   1.088   2.966  10.058   1.000    0.24	   0.93
BIC 	GTR+I+G		0.26	0.14	0.18	0.42	0.00	0.00	  3.475   3.752   1.088   2.966  10.058   1.000    0.24	   0.93
