# Supplementary material for: The mitochondrial genome map of Nelumbo nucifera reveals ancient evolutionary features
Source: Sci Rep. 2016 Jul 22;6:30158. doi: 10.1038/srep30158 (PMC4957087; doi:10.1038/srep30158)
Supplement: Supplementary Data S2 [file srep30158-s3.zip › jModelTest/matR.jmt1]

-------------------------- jModeltest 2.1.10 v20160303 --------------------------
(c) 2011-onwards D. Darriba, G.L. Taboada, R. Doallo and D. Posada,
(1) Department of Biochemistry, Genetics and Immunology
    University of Vigo, 36310 Vigo, Spain.
(2) Department of Electronics and Systems
    University of A Coruna, 15071 A Coruna, Spain.
e-mail: ddarriba@udc.es, dposada@uvigo.es
--------------------------------------------------------------------------------
 
Fri Apr 01 20:10:38 CST 2016
Linux 3.13.0-32-generic, arch: amd64, bits: 64, numcores: 48
 
--------------------------------------------------------------------------------
Citation: Darriba D, Taboada GL, Doallo R and Posada D. 2012.
          "jModelTest 2: more models, new heuristics and parallel computing".
          Nature Methods 9(8), 772.
--------------------------------------------------------------------------------
 
jModelTest 2.1.10 v20160303
Copyright (C) 2011 D. Darriba, G.L. Taboada, R. Doallo and D. Posada
This program comes with ABSOLUTELY NO WARRANTY
This is free software, and you are welcome to redistribute it under certain
conditions
 
Notice: This program may contain errors. Please inspect results carefully.
 
 
Arguments = -g 4 -i -f -AIC -BIC -a -S SPR -o matR.jmt1 -d matR.fas

Reading data file "matR.fas"... OK.
  number of sequences: 54
  number of sites: 1974
 
 
---------------------------------------------------------------
*                                                             *
*        COMPUTATION OF LIKELIHOOD SCORES WITH PHYML          *
*                                                             *
---------------------------------------------------------------
 
::Settings::
 
 Phyml version = 20131022
 Phyml binary = phyml
 Phyml path = /usr/bin/
 Candidate models = 24
   number of substitution schemes = 3
   including models with equal/unequal base frequencies (+F)
   including models with/without a proportion of invariable sites (+I)
   including models with/without rate variation among sites (+G) (nCat = 4)
 Optimized free parameters (K) = substitution parameters + 105 branch lengths + topology 
 Base tree for likelihood calculations = ML tree
 Tree topology search operation = SPR
 
 
 
::Progress::
 
Model 		 Exec. Time 	 Total Time 	 -lnL
-------------------------------------------------------------------------
F81		00h:00:26:02	00h:00:26:04	   13547.2578	 (1/24)
HKY		00h:00:29:07	00h:00:29:09	   13472.4314	 (2/24)
K80		00h:00:31:02	00h:00:31:04	   13489.4694	 (3/24)
JC		00h:00:32:09	00h:00:33:01	   13563.4950	 (4/24)
SYM+I		00h:00:35:04	00h:00:35:06	   13342.9583	 (5/24)
SYM		00h:00:36:01	00h:00:36:04	   13450.5014	 (6/24)
HKY+I		00h:00:39:09	00h:00:40:00	   13366.1021	 (7/24)
GTR+I		00h:00:39:09	00h:00:40:00	   13332.1485	 (8/24)
F81+I		00h:00:41:02	00h:00:41:02	   13440.3791	 (9/24)
JC+I		00h:00:41:01	00h:00:41:03	   13455.5804	 (10/24)
GTR		00h:00:44:08	00h:00:44:09	   13437.1933	 (11/24)
K80+I		00h:00:46:04	00h:00:46:06	   13382.0469	 (12/24)
JC+G		00h:01:36:09	00h:01:36:09	   13386.4738	 (13/24)
K80+G		00h:01:45:05	00h:01:45:05	   13313.0909	 (14/24)
F81+G		00h:01:53:00	00h:01:53:00	   13371.3921	 (15/24)
HKY+G		00h:01:55:01	00h:01:55:02	   13296.7958	 (16/24)
SYM+G		00h:02:00:05	00h:02:00:05	   13273.9021	 (17/24)
GTR+G		00h:02:03:04	00h:02:03:04	   13263.7031	 (18/24)
GTR+I+G		00h:03:13:00	00h:03:13:00	   13263.7038	 (19/24)
F81+I+G		00h:03:34:05	00h:03:34:05	   13371.3927	 (20/24)
HKY+I+G		00h:03:38:02	00h:03:38:02	   13296.7966	 (21/24)
JC+I+G		00h:03:43:05	00h:03:43:05	   13386.4744	 (22/24)
K80+I+G		00h:03:45:07	00h:03:45:07	   13313.0915	 (23/24)
SYM+I+G		00h:03:49:03	00h:03:49:03	   13273.9026	 (24/24)
 
   Model = JC
   partition = 000000
   -lnL = 13563.4950
   K = 106 
 
   Model = JC+I
   partition = 000000
   -lnL = 13455.5804
   K = 107
   p-inv = 0.3000 
 
   Model = JC+G
   partition = 000000
   -lnL = 13386.4738
   K = 107
   gamma shape = 1.0140 
 
   Model = JC+I+G
   partition = 000000
   -lnL = 13386.4744
   K = 108
   p-inv = 0.0000
   gamma shape = 1.0150 
 
   Model = F81
   partition = 000000
   -lnL = 13547.2578
   K = 109
   freqA = 0.2872 
   freqC = 0.2507 
   freqG = 0.2276 
   freqT = 0.2345  
 
   Model = F81+I
   partition = 000000
   -lnL = 13440.3791
   K = 110
   freqA = 0.2845 
   freqC = 0.2548 
   freqG = 0.2284 
   freqT = 0.2324 
   p-inv = 0.2990 
 
   Model = F81+G
   partition = 000000
   -lnL = 13371.3921
   K = 110
   freqA = 0.2844 
   freqC = 0.2549 
   freqG = 0.2279 
   freqT = 0.2327 
   gamma shape = 1.0180 
 
   Model = F81+I+G
   partition = 000000
   -lnL = 13371.3927
   K = 111
   freqA = 0.2844 
   freqC = 0.2549 
   freqG = 0.2279 
   freqT = 0.2327 
   p-inv = 0.0000
   gamma shape = 1.0190 
 
   Model = K80
   partition = 010010
   -lnL = 13489.4694
   K = 107
   kappa = 1.7991 (ti/tv = 0.8995) 
 
   Model = K80+I
   partition = 010010
   -lnL = 13382.0469
   K = 108
   kappa = 1.8162 (ti/tv = 0.9081)
   p-inv = 0.3000 
 
   Model = K80+G
   partition = 010010
   -lnL = 13313.0909
   K = 108
   kappa = 1.8264 (ti/tv = 0.9132)
   gamma shape = 1.0130 
 
   Model = K80+I+G
   partition = 010010
   -lnL = 13313.0915
   K = 109
   kappa = 1.8264 (ti/tv = 0.9132)
   p-inv = 0.0000
   gamma shape = 1.0130 
 
   Model = HKY
   partition = 010010
   -lnL = 13472.4314
   K = 110
   freqA = 0.2859 
   freqC = 0.2552 
   freqG = 0.2250 
   freqT = 0.2340 
   kappa = 1.8045 (ti/tv = 0.8956) 
 
   Model = HKY+I
   partition = 010010
   -lnL = 13366.1021
   K = 111
   freqA = 0.2829 
   freqC = 0.2596 
   freqG = 0.2270 
   freqT = 0.2305 
   kappa = 1.8237 (ti/tv = 0.9053)
   p-inv = 0.2990 
 
   Model = HKY+G
   partition = 010010
   -lnL = 13296.7958
   K = 111
   freqA = 0.2835 
   freqC = 0.2595 
   freqG = 0.2266 
   freqT = 0.2304 
   kappa = 1.8318 (ti/tv = 0.9091)
   gamma shape = 1.0140 
 
   Model = HKY+I+G
   partition = 010010
   -lnL = 13296.7966
   K = 112
   freqA = 0.2835 
   freqC = 0.2595 
   freqG = 0.2266 
   freqT = 0.2304 
   kappa = 1.8317 (ti/tv = 0.9091)
   p-inv = 0.0000
   gamma shape = 1.0150 
 
   Model = SYM
   partition = 012345
   -lnL = 13450.5014
   K = 111
   R(a) [AC] =  1.3493
   R(b) [AG] =  1.5854
   R(c) [AT] =  0.6788
   R(d) [CG] =  0.7178
   R(e) [CT] =  1.8233
   R(f) [GT] =  1.0000 
 
   Model = SYM+I
   partition = 012345
   -lnL = 13342.9583
   K = 112
   R(a) [AC] =  1.3785
   R(b) [AG] =  1.6205
   R(c) [AT] =  0.7281
   R(d) [CG] =  0.6699
   R(e) [CT] =  1.8391
   R(f) [GT] =  1.0000
   p-inv = 0.3000 
 
   Model = SYM+G
   partition = 012345
   -lnL = 13273.9021
   K = 112
   R(a) [AC] =  1.4158
   R(b) [AG] =  1.6581
   R(c) [AT] =  0.7357
   R(d) [CG] =  0.6783
   R(e) [CT] =  1.8721
   R(f) [GT] =  1.0000
   gamma shape = 1.0080 
 
   Model = SYM+I+G
   partition = 012345
   -lnL = 13273.9026
   K = 113
   R(a) [AC] =  1.4155
   R(b) [AG] =  1.6571
   R(c) [AT] =  0.7355
   R(d) [CG] =  0.6780
   R(e) [CT] =  1.8715
   R(f) [GT] =  1.0000
   p-inv = 0.0000
   gamma shape = 1.0090 
 
   Model = GTR
   partition = 012345
   -lnL = 13437.1933
   K = 114
   freqA = 0.2890 
   freqC = 0.2446 
   freqG = 0.2341 
   freqT = 0.2324 
   R(a) [AC] =  1.1752
   R(b) [AG] =  1.4175
   R(c) [AT] =  0.6150
   R(d) [CG] =  0.6999
   R(e) [CT] =  1.7929
   R(f) [GT] =  1.0000 
 
   Model = GTR+I
   partition = 012345
   -lnL = 13332.1485
   K = 115
   freqA = 0.2835 
   freqC = 0.2518 
   freqG = 0.2394 
   freqT = 0.2253 
   R(a) [AC] =  1.1461
   R(b) [AG] =  1.3914
   R(c) [AT] =  0.6577
   R(d) [CG] =  0.6227
   R(e) [CT] =  1.7941
   R(f) [GT] =  1.0000
   p-inv = 0.2990 
 
   Model = GTR+G
   partition = 012345
   -lnL = 13263.7031
   K = 115
   freqA = 0.2837 
   freqC = 0.2511 
   freqG = 0.2394 
   freqT = 0.2258 
   R(a) [AC] =  1.1613
   R(b) [AG] =  1.4052
   R(c) [AT] =  0.6554
   R(d) [CG] =  0.6287
   R(e) [CT] =  1.8153
   R(f) [GT] =  1.0000
   gamma shape = 1.0180 
 
   Model = GTR+I+G
   partition = 012345
   -lnL = 13263.7038
   K = 116
   freqA = 0.2837 
   freqC = 0.2511 
   freqG = 0.2395 
   freqT = 0.2257 
   R(a) [AC] =  1.1613
   R(b) [AG] =  1.4049
   R(c) [AT] =  0.6551
   R(d) [CG] =  0.6286
   R(e) [CT] =  1.8163
   R(f) [GT] =  1.0000
   p-inv = 0.0000
   gamma shape = 1.0180 
 
  Best-fit models should be reoptimized for comparison with unconstrained likelihood
 
Computation of likelihood scores completed. It took 00h:03:49:03.
 


---------------------------------------------------------------
*                                                             *
*             AKAIKE INFORMATION CRITERION (AIC)              *
*                                                             *
---------------------------------------------------------------
 
 Model selected: 
   Model = GTR+G
   partition = 012345
   -lnL = 13263.7031
   K = 115
   freqA = 0.2837 
   freqC = 0.2511 
   freqG = 0.2394 
   freqT = 0.2258 
   R(a) [AC] =  1.1613
   R(b) [AG] =  1.4052
   R(c) [AT] =  0.6554
   R(d) [CG] =  0.6287
   R(e) [CT] =  1.8153
   R(f) [GT] =  1.0000
   gamma shape = 1.0180 
 
Tree for the best AIC model = (Cycas_taitungensis:0.04269762,Huperzia_squarrosa:0.36861822,(Amborella_trichopoda:0.04129724,((Liriodendron_tulipifera:0.02025301,(Spirodela_polyrhiza:0.02980919,(Butomus_umbellatus:0.10426205,(Phoenix_dactylifera:0.00711057,((Triticum_timopheevii:0.00000001,(Triticum_aestivum:0.00052166,Aegilops_speltoides:0.00000004):0.00000004):0.00426935,((Oryza_sativa_Indica_Group:0.00000001,(Oryza_sativa_Japonica_Group:0.00104474,Oryza_rufipogon:0.00000003):0.00000003):0.00839577,(Sorghum_bicolor:0.00000003,(Zea_luxurians:0.00106124,(Tripsacum_dactyloides:0.00000004,(Zea_mays_subsp_parviglumis:0.00000001,(Zea_mays_subsp_mays:0.00000004,Zea_perennis:0.00000001):0.00000004):0.00052666):0.00000004):0.00262831):0.00267827):0.00045162):0.03349160):0.01421439):0.00175420):0.00952829):0.00521847,(Nelumbo_nucifera:0.00644602,(Vitis_vinifera:0.00587056,(((Silene_latifolia:0.02526358,(Beta_macrocarpa:0.00000001,(Beta_vulgaris_subsp_maritima:0.00000001,Beta_vulgaris_subsp_vulgaris:0.00000001):0.00000001):0.01062229):0.02056764,(Helianthus_annuus:0.02066163,(Daucus_carota_subsp_sativus:0.01786831,(Nicotiana_tabacum:0.02510997,(Vaccinium_macrocarpon:0.04968829,((Asclepias_syriaca:0.02177644,Rhazya_stricta:0.00220750):0.01012897,(Boea_hygrometrica:0.02136444,(Mimulus_guttatus:0.00798152,(Ajuga_reptans:0.01229460,Salvia_miltiorrhiza:0.00264535):0.00369153):0.00297129):0.00679552):0.00000010):0.00227583):0.00380313):0.00102413):0.00259662):0.00189945,((Ricinus_communis:0.01941251,(Carica_papaya:0.00906221,(Batis_maritima:0.00734860,(Arabidopsis_thaliana:0.00441963,(Brassica_carinata:0.00104898,(Brassica_napus:0.00000001,(Raphanus_sativus:0.00000001,(Brassica_rapa_subsp_campestris:0.00000001,(Brassica_oleracea:0.00000001,Brassica_juncea:0.00000002):0.00000001):0.00000001):0.00000004):0.00000004):0.00593331):0.01497803):0.01166779):0.00625291):0.00124477,((Millettia_pinnata:0.00327265,(Lotus_japonicus:0.00693663,(Glycine_max:0.00082085,(Vigna_angularis:0.00104714,Vigna_radiata:0.00052195):0.00240759):0.00354706):0.00050846):0.01873562,(Malus_x_domestica:0.01884259,(Citrullus_lanatus:0.00116536,(Cucurbita_pepo:0.02915679,Cucumis_sativus:0.03808281):0.00280365):0.02586066):0.00096225):0.00078933):0.00274938):0.00244536):0.00906681):0.00857026):0.01125910):0.05959884);
 
 
* AIC MODEL SELECTION : Selection uncertainty
 
Model             -lnL    K      AIC       delta       weight   cumWeight
------------------------------------------------------------------------- 
GTR+G       13263.70311   115  26757.406220   0.000000    0.730656   0.730656 
GTR+I+G     13263.70384   116  26759.407680   2.001460    0.268597   0.999253 
SYM+G       13273.90207   112  26771.804140  14.397920    0.000546   0.999799 
SYM+I+G     13273.90262   113  26773.805240  16.399020    0.000201   1.000000 
HKY+G       13296.79583   111  26815.591660  58.185440   1.69e-013   1.000000 
HKY+I+G     13296.79659   112  26817.593180  60.186960   6.23e-014   1.000000 
K80+G       13313.09089   108  26842.181780  84.775560   2.85e-019   1.000000 
K80+I+G     13313.09154   109  26844.183080  86.776860   1.05e-019   1.000000 
GTR+I       13332.14846   115  26894.296920  136.890700   1.37e-030   1.000000 
SYM+I       13342.95828   112  26909.916560  152.510340   5.58e-034   1.000000 
HKY+I       13366.10213   111  26954.204260  196.798040   1.35e-043   1.000000 
F81+G       13371.39209   110  26962.784180  205.377960   1.85e-045   1.000000 
F81+I+G     13371.39274   111  26964.785480  207.379260   6.79e-046   1.000000 
K80+I       13382.04685   108  26980.093700  222.687480   3.22e-049   1.000000 
JC+G        13386.47378   107  26986.947560  229.541340   1.05e-050   1.000000 
JC+I+G      13386.47435   108  26988.948700  231.542480   3.85e-051   1.000000 
F81+I       13440.37910   110  27100.758200  343.351980   2.02e-075   1.000000 
GTR         13437.19330   114  27102.386600  344.980380   8.96e-076   1.000000 
SYM         13450.50144   111  27123.002880  365.596660   2.99e-080   1.000000 
JC+I        13455.58042   107  27125.160840  367.754620   1.02e-080   1.000000 
HKY         13472.43139   110  27164.862780  407.456560   2.43e-089   1.000000 
K80         13489.46937   107  27192.938740  435.532520   1.95e-095   1.000000 
F81         13547.25780   109  27312.515600  555.109380   2.10e-121   1.000000 
JC          13563.49502   106  27338.990040  581.583820   3.75e-127   1.000000
-------------------------------------------------------------------------
-lnL:	negative log likelihod
 K:	number of estimated parameters
 AIC:	Akaike Information Criterion
 delta:	AIC difference
 weight:	AIC weight
 cumWeight:	cumulative AIC weight
 
 
* AIC MODEL SELECTION : Confidence interval
 
There are 24 models in the 100% confidence interval: [ GTR+G GTR+I+G SYM+G SYM+I+G HKY+G HKY+I+G K80+G K80+I+G GTR+I SYM+I HKY+I F81+G F81+I+G K80+I JC+G JC+I+G F81+I GTR SYM JC+I HKY K80 F81 JC ] 
 
 
* AIC MODEL SELECTION : Best Model's command line
 
phyml  -i /tmp/jmodeltest386469877467978230.phy -d nt -n 1 -b 0 --run_id GTR+G -m 012345 -f m -c 4 -a e --no_memory_check -o tlr -s SPR
 
 
 
---------------------------------------------------------------
*                                                             *
*                    MODEL AVERAGED PHYLOGENY                 *
*                                                             *
---------------------------------------------------------------
 
Selection criterion: . . . . AIC
Confidence interval: . . . . 1.00
Consensus type:. . . . . . . 50% majority rule
 
 
Using 24 models in the 1.00 confidence interval = GTR+G GTR+I+G SYM+G SYM+I+G HKY+G HKY+I+G K80+G K80+I+G GTR+I SYM+I HKY+I F81+G F81+I+G K80+I JC+G JC+I+G F81+I GTR SYM JC+I HKY K80 F81 JC  
 
Species in order:
 
    1. Cycas_taitungensis
    2. Huperzia_squarrosa
    3. Amborella_trichopoda
    4. Liriodendron_tulipifera
    5. Spirodela_polyrhiza
    6. Butomus_umbellatus
    7. Phoenix_dactylifera
    8. Triticum_timopheevii
    9. Triticum_aestivum
    10. Aegilops_speltoides
    11. Oryza_sativa_Indica_Group
    12. Oryza_sativa_Japonica_Group
    13. Oryza_rufipogon
    14. Sorghum_bicolor
    15. Zea_luxurians
    16. Tripsacum_dactyloides
    17. Zea_mays_subsp_parviglumis
    18. Zea_mays_subsp_mays
    19. Zea_perennis
    20. Nelumbo_nucifera
    21. Vitis_vinifera
    22. Silene_latifolia
    23. Beta_macrocarpa
    24. Beta_vulgaris_subsp_maritima
    25. Beta_vulgaris_subsp_vulgaris
    26. Helianthus_annuus
    27. Daucus_carota_subsp_sativus
    28. Nicotiana_tabacum
    29. Vaccinium_macrocarpon
    30. Asclepias_syriaca
    31. Rhazya_stricta
    32. Boea_hygrometrica
    33. Mimulus_guttatus
    34. Ajuga_reptans
    35. Salvia_miltiorrhiza
    36. Ricinus_communis
    37. Carica_papaya
    38. Batis_maritima
    39. Arabidopsis_thaliana
    40. Brassica_carinata
    41. Brassica_napus
    42. Raphanus_sativus
    43. Brassica_rapa_subsp_campestris
    44. Brassica_oleracea
    45. Brassica_juncea
    46. Millettia_pinnata
    47. Lotus_japonicus
    48. Glycine_max
    49. Vigna_angularis
    50. Vigna_radiata
    51. Malus_x_domestica
    52. Citrullus_lanatus
    53. Cucurbita_pepo
    54. Cucumis_sativus
 
Bipartitions included in the consensus tree
 
    123456789111111111122222222223333333333444444444455555
             012345678901234567890123456789012345678901234
    ****************************************************** ( 1.0 )
    --**************************************************** ( 1.0 )
    ---*************************************************** ( 1.0 )
    ---****************----------------------------------- ( 1.0 )
    ----***************----------------------------------- ( 1.0 )
    -----**************----------------------------------- ( 1.0 )
    ------*************----------------------------------- ( 1.0 )
    -------************----------------------------------- ( 1.0 )
    -------***-------------------------------------------- ( 1.0 )
    --------**-------------------------------------------- ( 1.0 )
    ----------*********----------------------------------- ( 1.0 )
    ----------***----------------------------------------- ( 1.0 )
    -----------**----------------------------------------- ( 1.0 )
    -------------******----------------------------------- ( 1.0 )
    --------------*****----------------------------------- ( 1.0 )
    ---------------****----------------------------------- ( 1.0 )
    ----------------***----------------------------------- ( 1.0 )
    -----------------**----------------------------------- ( 1.0 )
    -------------------*********************************** ( 1.0 )
    --------------------********************************** ( 1.0 )
    ---------------------********************************* ( 1.0 )
    ---------------------**************------------------- ( 1.0 )
    ---------------------****----------------------------- ( 1.0 )
    ----------------------***----------------------------- ( 1.0 )
    -----------------------**----------------------------- ( 0.73121 )
    -------------------------**********------------------- ( 1.0 )
    --------------------------*********------------------- ( 1.0 )
    ---------------------------********------------------- ( 1.0 )
    ----------------------------*******------------------- ( 1.0 )
    -----------------------------******------------------- ( 0.99926 )
    -----------------------------**----------------------- ( 1.0 )
    -------------------------------****------------------- ( 1.0 )
    --------------------------------***------------------- ( 1.0 )
    ---------------------------------**------------------- ( 1.0 )
    -----------------------------------******************* ( 1.0 )
    -----------------------------------**********--------- ( 1.0 )
    ------------------------------------*********--------- ( 1.0 )
    -------------------------------------********--------- ( 1.0 )
    --------------------------------------*******--------- ( 1.0 )
    ---------------------------------------******--------- ( 1.0 )
    ----------------------------------------*****--------- ( 0.73121 )
    -----------------------------------------****--------- ( 0.73121 )
    ------------------------------------------***--------- ( 0.73121 )
    -------------------------------------------**--------- ( 0.73121 )
    ---------------------------------------------********* ( 1.0 )
    ---------------------------------------------*****---- ( 1.0 )
    ----------------------------------------------****---- ( 1.0 )
    -----------------------------------------------***---- ( 1.0 )
    ------------------------------------------------**---- ( 1.0 )
    --------------------------------------------------**** ( 1.0 )
    ---------------------------------------------------*** ( 1.0 )
    ----------------------------------------------------** ( 1.0 )

 
                                           +--54 Cucumis_sativus
                                       +--96
                                       |   +--53 Cucurbita_pepo
                                   +--97
                                   |   +--52 Citrullus_lanatus
                               +--98
                               |   +--51 Malus_x_domestica
                           +--99
                           |   |               +--50 Vigna_radiata
                           |   |           +--92
                           |   |           |   +--49 Vigna_angularis
                           |   |       +--93
                           |   |       |   +--48 Glycine_max
                           |   |   +--94
                           |   |   |   +--47 Lotus_japonicus
                           |   +--95
                           |       +--46 Millettia_pinnata
                       +-100
                       |   |                                   +--45 Brassica_juncea
                       |   |                               +--83
                       |   |                               |   +--44 Brassica_oleracea
                       |   |                           +--84
                       |   |                           |   +--43 Brassica_rapa_subsp_campestris
                       |   |                       +--85
                       |   |                       |   +--42 Raphanus_sativus
                       |   |                   +--86
                       |   |                   |   +--41 Brassica_napus
                       |   |               +--87
                       |   |               |   +--40 Brassica_carinata
                       |   |           +--88
                       |   |           |   +--39 Arabidopsis_thaliana
                       |   |       +--89
                       |   |       |   +--38 Batis_maritima
                       |   |   +--90
                       |   |   |   +--37 Carica_papaya
                       |   +--91
                       |       +--36 Ricinus_communis
                   +-101
                   |   |                                   +--35 Salvia_miltiorrhiza
                   |   |                               +--74
                   |   |                               |   +--34 Ajuga_reptans
                   |   |                           +--75
                   |   |                           |   +--33 Mimulus_guttatus
                   |   |                       +--76
                   |   |                       |   +--32 Boea_hygrometrica
                   |   |                   +--77
                   |   |                   |   |   +--31 Rhazya_stricta
                   |   |                   |   +--73
                   |   |                   |       +--30 Asclepias_syriaca
                   |   |               +--78
                   |   |               |   +---29 Vaccinium_macrocarpon
                   |   |           +--79
                   |   |           |   +--28 Nicotiana_tabacum
                   |   |       +--80
                   |   |       |   +--27 Daucus_carota_subsp_sativus
                   |   |   +--81
                   |   |   |   +--26 Helianthus_annuus
                   |   +--82
                   |       |           +--25 Beta_vulgaris_subsp_vulgaris
                   |       |       +--70
                   |       |       |   +--24 Beta_vulgaris_subsp_maritima
                   |       |   +--71
                   |       |   |   +--23 Beta_macrocarpa
                   |       +--72
                   |           +--22 Silene_latifolia
               +-102
               |   +--21 Vitis_vinifera
           +-103
           |   +--20 Nelumbo_nucifera
       +-104
       |   |                                           +--19 Zea_perennis
       |   |                                       +--59
       |   |                                       |   +--18 Zea_mays_subsp_mays
       |   |                                   +--60
       |   |                                   |   +--17 Zea_mays_subsp_parviglumis
       |   |                               +--61
       |   |                               |   +--16 Tripsacum_dactyloides
       |   |                           +--62
       |   |                           |   +--15 Zea_luxurians
       |   |                       +--63
       |   |                       |   +--14 Sorghum_bicolor
       |   |                   +--64
       |   |                   |   |       +--13 Oryza_rufipogon
       |   |                   |   |   +--57
       |   |                   |   |   |   +--12 Oryza_sativa_Japonica_Group
       |   |                   |   +--58
       |   |                   |       +--11 Oryza_sativa_Indica_Group
       |   |               +--65
       |   |               |   |       +--10 Aegilops_speltoides
       |   |               |   |   +--55
       |   |               |   |   |   +---9 Triticum_aestivum
       |   |               |   +--56
       |   |               |       +---8 Triticum_timopheevii
       |   |           +--66
       |   |           |   +---7 Phoenix_dactylifera
       |   |       +--67
       |   |       |   +-----------6 Butomus_umbellatus
       |   |   +--68
       |   |   |   +---5 Spirodela_polyrhiza
       |   +--69
       |       +---4 Liriodendron_tulipifera
+----105
|      +---3 Amborella_trichopoda
|
+-------------------------------------------2 Huperzia_squarrosa
|
+----1 Cycas_taitungensis

 
(Cycas_taitungensis:0.0426976200,Huperzia_squarrosa:0.3686182200,(Amborella_trichopoda:0.0412972400,((Liriodendron_tulipifera:0.0202530100,(Spirodela_polyrhiza:0.0298091900,(Butomus_umbellatus:0.1042620500,(Phoenix_dactylifera:0.0071105700,((Triticum_timopheevii:0.0000000100,(Triticum_aestivum:0.0005216600,Aegilops_speltoides:0.0000000400):1.0000:0.0000000400):1.0000:0.0042693500,((Oryza_sativa_Indica_Group:0.0000000100,(Oryza_sativa_Japonica_Group:0.0010447400,Oryza_rufipogon:0.0000000300):1.0000:0.0000000300):1.0000:0.0083957700,(Sorghum_bicolor:0.0000000300,(Zea_luxurians:0.0010612400,(Tripsacum_dactyloides:0.0000000400,(Zea_mays_subsp_parviglumis:0.0000000100,(Zea_mays_subsp_mays:0.0000000400,Zea_perennis:0.0000000100):1.0000:0.0000000400):1.0000:0.0005266600):1.0000:0.0000000400):1.0000:0.0026283100):1.0000:0.0026782700):1.0000:0.0004516200):1.0000:0.0334916000):1.0000:0.0142143900):1.0000:0.0017542000):1.0000:0.0095282900):1.0000:0.0052184700,(Nelumbo_nucifera:0.0064460200,(Vitis_vinifera:0.0058705600,(((Silene_latifolia:0.0252635800,(Beta_macrocarpa:0.0000000100,(Beta_vulgaris_subsp_maritima:0.0000000100,Beta_vulgaris_subsp_vulgaris:0.0000000100):0.7312:0.0000000100):1.0000:0.0106222900):1.0000:0.0205676400,(Helianthus_annuus:0.0206616300,(Daucus_carota_subsp_sativus:0.0178683100,(Nicotiana_tabacum:0.0251099700,(Vaccinium_macrocarpon:0.0496882900,((Asclepias_syriaca:0.0217764400,Rhazya_stricta:0.0022075000):1.0000:0.0101289700,(Boea_hygrometrica:0.0213644400,(Mimulus_guttatus:0.0079815200,(Ajuga_reptans:0.0122946000,Salvia_miltiorrhiza:0.0026453500):1.0000:0.0036915300):1.0000:0.0029712900):1.0000:0.0067955200):0.9993:0.0000001000):1.0000:0.0022758300):1.0000:0.0038031300):1.0000:0.0010241300):1.0000:0.0025966200):1.0000:0.0018994500,((Ricinus_communis:0.0194125100,(Carica_papaya:0.0090622100,(Batis_maritima:0.0073486000,(Arabidopsis_thaliana:0.0044196300,(Brassica_carinata:0.0010489800,(Brassica_napus:0.0000000100,(Raphanus_sativus:0.0000000100,(Brassica_rapa_subsp_campestris:0.0000000100,(Brassica_oleracea:0.0000000100,Brassica_juncea:0.0000000200):0.7312:0.0000000100):0.7312:0.0000000100):0.7312:0.0000000400):0.7312:0.0000000400):1.0000:0.0059333100):1.0000:0.0149780300):1.0000:0.0116677900):1.0000:0.0062529100):1.0000:0.0012447700,((Millettia_pinnata:0.0032726500,(Lotus_japonicus:0.0069366300,(Glycine_max:0.0008208500,(Vigna_angularis:0.0010471400,Vigna_radiata:0.0005219500):1.0000:0.0024075900):1.0000:0.0035470600):1.0000:0.0005084600):1.0000:0.0187356200,(Malus_x_domestica:0.0188425900,(Citrullus_lanatus:0.0011653600,(Cucurbita_pepo:0.0291567900,Cucumis_sativus:0.0380828100):1.0000:0.0028036500):1.0000:0.0258606600):1.0000:0.0009622500):1.0000:0.0007893300):1.0000:0.0027493800):1.0000:0.0024453600):1.0000:0.0090668100):1.0000:0.0085702600):1.0000:0.0112591000):1.0000:0.0595988400);
 
Note: this tree is unrooted. Branch lengths are the expected number of substitutions per site. Labels next to parentheses represent phylogenetic uncertainty due to model selection (see documentation)


---------------------------------------------------------------
*                                                             *
*             BAYESIAN INFORMATION CRITERION (BIC)            *
*                                                             *
---------------------------------------------------------------
 
 Sample size: 1974.0
 
 Model selected: 
   Model = SYM+G
   partition = 012345
   -lnL = 13273.9021
   K = 112
   R(a) [AC] =  1.4158
   R(b) [AG] =  1.6581
   R(c) [AT] =  0.7357
   R(d) [CG] =  0.6783
   R(e) [CT] =  1.8721
   R(f) [GT] =  1.0000
   gamma shape = 1.0080 
 
Tree for the best BIC model = (Cycas_taitungensis:0.04252088,Huperzia_squarrosa:0.36726962,(Amborella_trichopoda:0.04149363,((Liriodendron_tulipifera:0.02023531,(Spirodela_polyrhiza:0.02989520,(Butomus_umbellatus:0.10443539,(Phoenix_dactylifera:0.00698667,((Triticum_timopheevii:0.00000001,(Triticum_aestivum:0.00052135,Aegilops_speltoides:0.00000004):0.00000006):0.00425895,((Oryza_sativa_Indica_Group:0.00000001,(Oryza_sativa_Japonica_Group:0.00104420,Oryza_rufipogon:0.00000004):0.00000004):0.00839308,(Sorghum_bicolor:0.00000003,(Zea_luxurians:0.00106003,(Tripsacum_dactyloides:0.00000004,(Zea_mays_subsp_parviglumis:0.00000001,(Zea_mays_subsp_mays:0.00000004,Zea_perennis:0.00000001):0.00000004):0.00052608):0.00000004):0.00262553):0.00267088):0.00045616):0.03359435):0.01420899):0.00175216):0.00962353):0.00523377,(Nelumbo_nucifera:0.00637574,(Vitis_vinifera:0.00587681,(((Silene_latifolia:0.02520254,(Beta_macrocarpa:0.00000001,(Beta_vulgaris_subsp_maritima:0.00000001,Beta_vulgaris_subsp_vulgaris:0.00000001):0.00000001):0.01062497):0.02054152,(Helianthus_annuus:0.02068031,(Daucus_carota_subsp_sativus:0.01788713,(Nicotiana_tabacum:0.02510934,((Asclepias_syriaca:0.02175209,Rhazya_stricta:0.00221868):0.01012768,(Vaccinium_macrocarpon:0.04972935,(Boea_hygrometrica:0.02133196,(Mimulus_guttatus:0.00797706,(Ajuga_reptans:0.01229778,Salvia_miltiorrhiza:0.00264107):0.00369402):0.00298087):0.00679864):0.00000005):0.00225848):0.00380719):0.00102343):0.00259084):0.00192365,((Ricinus_communis:0.01940373,(Carica_papaya:0.00907409,(Batis_maritima:0.00734235,(Arabidopsis_thaliana:0.00440894,(Brassica_carinata:0.00104924,(Brassica_napus:0.00000001,(Raphanus_sativus:0.00000001,(Brassica_rapa_subsp_campestris:0.00000001,(Brassica_oleracea:0.00000001,Brassica_juncea:0.00000002):0.00000001):0.00000001):0.00000004):0.00000004):0.00593925):0.01497795):0.01165407):0.00623910):0.00127070,((Millettia_pinnata:0.00327994,(Lotus_japonicus:0.00694379,(Glycine_max:0.00080425,(Vigna_angularis:0.00104708,Vigna_radiata:0.00052202):0.00241505):0.00354762):0.00050786):0.01873651,(Malus_x_domestica:0.01882893,(Citrullus_lanatus:0.00115555,(Cucurbita_pepo:0.02913676,Cucumis_sativus:0.03808763):0.00281056):0.02586753):0.00096292):0.00076231):0.00274452):0.00237316):0.00915614):0.00848789):0.01117763):0.05930441);
 
 
* BIC MODEL SELECTION : Selection uncertainty
 
Model             -lnL    K      BIC       delta       weight   cumWeight
------------------------------------------------------------------------- 
SYM+G       13273.90207   112  27397.639669   0.000000    0.748606   0.748606 
GTR+G       13263.70311   115  27400.005200   2.365532    0.229395   0.978001 
SYM+I+G     13273.90262   113  27405.228586   7.588917    0.016840   0.994841 
GTR+I+G     13263.70384   116  27407.594478   9.954809    0.005159   1.000000 
HKY+G       13296.79583   111  27435.839371  38.199703   3.80e-009   1.000000 
HKY+I+G     13296.79659   112  27443.428709  45.789040   8.54e-011   1.000000 
K80+G       13313.09089   108  27445.666040  48.026371   2.79e-011   1.000000 
K80+I+G     13313.09154   109  27453.255157  55.615488   6.27e-013   1.000000 
SYM+I       13342.95828   112  27535.752089  138.112420   7.65e-031   1.000000 
GTR+I       13332.14846   115  27536.895900  139.256232   4.32e-031   1.000000 
HKY+I       13366.10213   111  27574.451971  176.812303   3.02e-039   1.000000 
F81+G       13371.39209   110  27577.444074  179.804406   6.76e-040   1.000000 
K80+I       13382.04685   108  27583.577960  185.938291   3.15e-041   1.000000 
JC+G        13386.47378   107  27584.844003  187.204334   1.67e-041   1.000000 
F81+I+G     13371.39274   111  27585.033191  187.393523   1.52e-041   1.000000 
JC+I+G      13386.47435   108  27592.432960  194.793291   3.76e-043   1.000000 
F81+I       13440.37910   110  27715.418094  317.778426   7.41e-070   1.000000 
JC+I        13455.58042   107  27723.057283  325.417614   1.62e-071   1.000000 
GTR         13437.19330   114  27739.397763  341.758094   4.60e-075   1.000000 
SYM         13450.50144   111  27743.250591  345.610923   6.70e-076   1.000000 
HKY         13472.43139   110  27779.522674  381.883006   8.90e-084   1.000000 
K80         13489.46937   107  27790.835183  393.195514   3.11e-086   1.000000 
F81         13547.25780   109  27921.587677  523.948008   1.26e-114   1.000000 
JC          13563.49502   106  27931.298665  533.658997   9.81e-117   1.000000
-------------------------------------------------------------------------
-lnL:	negative log likelihod
K:	number of estimated parameters
BIC:	Bayesian Information Criterion
delta:	BIC difference
weight:	BIC weight
cumWeight:	cumulative BIC weight
 
 
* BIC MODEL SELECTION : Confidence interval
 
There are 24 models in the 100% confidence interval: [ SYM+G GTR+G SYM+I+G GTR+I+G HKY+G HKY+I+G K80+G K80+I+G SYM+I GTR+I HKY+I F81+G K80+I JC+G F81+I+G JC+I+G F81+I JC+I GTR SYM HKY K80 F81 JC ] 
 
 
* BIC MODEL SELECTION : Best Model's command line
 
phyml  -i /tmp/jmodeltest386469877467978230.phy -d nt -n 1 -b 0 --run_id SYM+G -m 012345 -f 0.25,0.25,0.25,0.25 -c 4 -a e --no_memory_check -o tlr -s SPR
 
 
 
---------------------------------------------------------------
*                                                             *
*                    MODEL AVERAGED PHYLOGENY                 *
*                                                             *
---------------------------------------------------------------
 
Selection criterion: . . . . BIC
Confidence interval: . . . . 1.00
Consensus type:. . . . . . . 50% majority rule
 
 
Using 24 models in the 1.00 confidence interval = SYM+G GTR+G SYM+I+G GTR+I+G HKY+G HKY+I+G K80+G K80+I+G SYM+I GTR+I HKY+I F81+G K80+I JC+G F81+I+G JC+I+G F81+I JC+I GTR SYM HKY K80 F81 JC  
 
Species in order:
 
    1. Cycas_taitungensis
    2. Huperzia_squarrosa
    3. Amborella_trichopoda
    4. Liriodendron_tulipifera
    5. Spirodela_polyrhiza
    6. Butomus_umbellatus
    7. Phoenix_dactylifera
    8. Triticum_timopheevii
    9. Triticum_aestivum
    10. Aegilops_speltoides
    11. Oryza_sativa_Indica_Group
    12. Oryza_sativa_Japonica_Group
    13. Oryza_rufipogon
    14. Sorghum_bicolor
    15. Zea_luxurians
    16. Tripsacum_dactyloides
    17. Zea_mays_subsp_parviglumis
    18. Zea_mays_subsp_mays
    19. Zea_perennis
    20. Nelumbo_nucifera
    21. Vitis_vinifera
    22. Silene_latifolia
    23. Beta_macrocarpa
    24. Beta_vulgaris_subsp_maritima
    25. Beta_vulgaris_subsp_vulgaris
    26. Helianthus_annuus
    27. Daucus_carota_subsp_sativus
    28. Nicotiana_tabacum
    29. Asclepias_syriaca
    30. Rhazya_stricta
    31. Vaccinium_macrocarpon
    32. Boea_hygrometrica
    33. Mimulus_guttatus
    34. Ajuga_reptans
    35. Salvia_miltiorrhiza
    36. Ricinus_communis
    37. Carica_papaya
    38. Batis_maritima
    39. Arabidopsis_thaliana
    40. Brassica_carinata
    41. Brassica_napus
    42. Raphanus_sativus
    43. Brassica_rapa_subsp_campestris
    44. Brassica_oleracea
    45. Brassica_juncea
    46. Millettia_pinnata
    47. Lotus_japonicus
    48. Glycine_max
    49. Vigna_angularis
    50. Vigna_radiata
    51. Malus_x_domestica
    52. Citrullus_lanatus
    53. Cucurbita_pepo
    54. Cucumis_sativus
 
Bipartitions included in the consensus tree
 
    123456789111111111122222222223333333333444444444455555
             012345678901234567890123456789012345678901234
    ****************************************************** ( 1.0 )
    --**************************************************** ( 1.0 )
    ---*************************************************** ( 1.0 )
    ---****************----------------------------------- ( 1.0 )
    ----***************----------------------------------- ( 1.0 )
    -----**************----------------------------------- ( 1.0 )
    ------*************----------------------------------- ( 1.0 )
    -------************----------------------------------- ( 1.0 )
    -------***-------------------------------------------- ( 1.0 )
    --------**-------------------------------------------- ( 1.0 )
    ----------*********----------------------------------- ( 1.0 )
    ----------***----------------------------------------- ( 1.0 )
    -----------**----------------------------------------- ( 1.0 )
    -------------******----------------------------------- ( 1.0 )
    --------------*****----------------------------------- ( 1.0 )
    ---------------****----------------------------------- ( 1.0 )
    ----------------***----------------------------------- ( 1.0 )
    -----------------**----------------------------------- ( 1.0 )
    -------------------*********************************** ( 1.0 )
    --------------------********************************** ( 1.0 )
    ---------------------********************************* ( 1.0 )
    ---------------------**************------------------- ( 1.0 )
    ---------------------****----------------------------- ( 1.0 )
    ----------------------***----------------------------- ( 1.0 )
    -----------------------**----------------------------- ( 0.97801 )
    -------------------------**********------------------- ( 1.0 )
    --------------------------*********------------------- ( 1.0 )
    ---------------------------********------------------- ( 1.0 )
    ----------------------------*******------------------- ( 1.0 )
    ----------------------------**------------------------ ( 1.0 )
    ------------------------------*****------------------- ( 0.76545 )
    -------------------------------****------------------- ( 1.0 )
    --------------------------------***------------------- ( 1.0 )
    ---------------------------------**------------------- ( 1.0 )
    -----------------------------------******************* ( 1.0 )
    -----------------------------------**********--------- ( 1.0 )
    ------------------------------------*********--------- ( 1.0 )
    -------------------------------------********--------- ( 1.0 )
    --------------------------------------*******--------- ( 1.0 )
    ---------------------------------------******--------- ( 1.0 )
    ----------------------------------------*****--------- ( 0.97801 )
    -----------------------------------------****--------- ( 0.97801 )
    ------------------------------------------***--------- ( 0.97801 )
    -------------------------------------------**--------- ( 0.97801 )
    ---------------------------------------------********* ( 1.0 )
    ---------------------------------------------*****---- ( 1.0 )
    ----------------------------------------------****---- ( 1.0 )
    -----------------------------------------------***---- ( 1.0 )
    ------------------------------------------------**---- ( 1.0 )
    --------------------------------------------------**** ( 1.0 )
    ---------------------------------------------------*** ( 1.0 )
    ----------------------------------------------------** ( 1.0 )

 
                                           +--54 Cucumis_sativus
                                       +--96
                                       |   +--53 Cucurbita_pepo
                                   +--97
                                   |   +--52 Citrullus_lanatus
                               +--98
                               |   +--51 Malus_x_domestica
                           +--99
                           |   |               +--50 Vigna_radiata
                           |   |           +--92
                           |   |           |   +--49 Vigna_angularis
                           |   |       +--93
                           |   |       |   +--48 Glycine_max
                           |   |   +--94
                           |   |   |   +--47 Lotus_japonicus
                           |   +--95
                           |       +--46 Millettia_pinnata
                       +-100
                       |   |                                   +--45 Brassica_juncea
                       |   |                               +--83
                       |   |                               |   +--44 Brassica_oleracea
                       |   |                           +--84
                       |   |                           |   +--43 Brassica_rapa_subsp_campestris
                       |   |                       +--85
                       |   |                       |   +--42 Raphanus_sativus
                       |   |                   +--86
                       |   |                   |   +--41 Brassica_napus
                       |   |               +--87
                       |   |               |   +--40 Brassica_carinata
                       |   |           +--88
                       |   |           |   +--39 Arabidopsis_thaliana
                       |   |       +--89
                       |   |       |   +--38 Batis_maritima
                       |   |   +--90
                       |   |   |   +--37 Carica_papaya
                       |   +--91
                       |       +--36 Ricinus_communis
                   +-101
                   |   |                                   +--35 Salvia_miltiorrhiza
                   |   |                               +--74
                   |   |                               |   +--34 Ajuga_reptans
                   |   |                           +--75
                   |   |                           |   +--33 Mimulus_guttatus
                   |   |                       +--76
                   |   |                       |   +--32 Boea_hygrometrica
                   |   |                   +--77
                   |   |                   |   +---31 Vaccinium_macrocarpon
                   |   |               +--78
                   |   |               |   |   +--30 Rhazya_stricta
                   |   |               |   +--73
                   |   |               |       +--29 Asclepias_syriaca
                   |   |           +--79
                   |   |           |   +--28 Nicotiana_tabacum
                   |   |       +--80
                   |   |       |   +--27 Daucus_carota_subsp_sativus
                   |   |   +--81
                   |   |   |   +--26 Helianthus_annuus
                   |   +--82
                   |       |           +--25 Beta_vulgaris_subsp_vulgaris
                   |       |       +--70
                   |       |       |   +--24 Beta_vulgaris_subsp_maritima
                   |       |   +--71
                   |       |   |   +--23 Beta_macrocarpa
                   |       +--72
                   |           +--22 Silene_latifolia
               +-102
               |   +--21 Vitis_vinifera
           +-103
           |   +--20 Nelumbo_nucifera
       +-104
       |   |                                           +--19 Zea_perennis
       |   |                                       +--59
       |   |                                       |   +--18 Zea_mays_subsp_mays
       |   |                                   +--60
       |   |                                   |   +--17 Zea_mays_subsp_parviglumis
       |   |                               +--61
       |   |                               |   +--16 Tripsacum_dactyloides
       |   |                           +--62
       |   |                           |   +--15 Zea_luxurians
       |   |                       +--63
       |   |                       |   +--14 Sorghum_bicolor
       |   |                   +--64
       |   |                   |   |       +--13 Oryza_rufipogon
       |   |                   |   |   +--57
       |   |                   |   |   |   +--12 Oryza_sativa_Japonica_Group
       |   |                   |   +--58
       |   |                   |       +--11 Oryza_sativa_Indica_Group
       |   |               +--65
       |   |               |   |       +--10 Aegilops_speltoides
       |   |               |   |   +--55
       |   |               |   |   |   +---9 Triticum_aestivum
       |   |               |   +--56
       |   |               |       +---8 Triticum_timopheevii
       |   |           +--66
       |   |           |   +---7 Phoenix_dactylifera
       |   |       +--67
       |   |       |   +-----------6 Butomus_umbellatus
       |   |   +--68
       |   |   |   +---5 Spirodela_polyrhiza
       |   +--69
       |       +---4 Liriodendron_tulipifera
+----105
|      +---3 Amborella_trichopoda
|
+------------------------------------------2 Huperzia_squarrosa
|
+----1 Cycas_taitungensis

 
(Cycas_taitungensis:0.0425208800,Huperzia_squarrosa:0.3672696200,(Amborella_trichopoda:0.0414936300,((Liriodendron_tulipifera:0.0202353100,(Spirodela_polyrhiza:0.0298952000,(Butomus_umbellatus:0.1044353900,(Phoenix_dactylifera:0.0069866700,((Triticum_timopheevii:0.0000000100,(Triticum_aestivum:0.0005213500,Aegilops_speltoides:0.0000000400):1.0000:0.0000000600):1.0000:0.0042589500,((Oryza_sativa_Indica_Group:0.0000000100,(Oryza_sativa_Japonica_Group:0.0010442000,Oryza_rufipogon:0.0000000400):1.0000:0.0000000400):1.0000:0.0083930800,(Sorghum_bicolor:0.0000000300,(Zea_luxurians:0.0010600300,(Tripsacum_dactyloides:0.0000000400,(Zea_mays_subsp_parviglumis:0.0000000100,(Zea_mays_subsp_mays:0.0000000400,Zea_perennis:0.0000000100):1.0000:0.0000000400):1.0000:0.0005260800):1.0000:0.0000000400):1.0000:0.0026255300):1.0000:0.0026708800):1.0000:0.0004561600):1.0000:0.0335943500):1.0000:0.0142089900):1.0000:0.0017521600):1.0000:0.0096235300):1.0000:0.0052337700,(Nelumbo_nucifera:0.0063757400,(Vitis_vinifera:0.0058768100,(((Silene_latifolia:0.0252025400,(Beta_macrocarpa:0.0000000100,(Beta_vulgaris_subsp_maritima:0.0000000100,Beta_vulgaris_subsp_vulgaris:0.0000000100):0.9780:0.0000000100):1.0000:0.0106249700):1.0000:0.0205415200,(Helianthus_annuus:0.0206803100,(Daucus_carota_subsp_sativus:0.0178871300,(Nicotiana_tabacum:0.0251093400,((Asclepias_syriaca:0.0217520900,Rhazya_stricta:0.0022186800):1.0000:0.0101276800,(Vaccinium_macrocarpon:0.0497293500,(Boea_hygrometrica:0.0213319600,(Mimulus_guttatus:0.0079770600,(Ajuga_reptans:0.0122977800,Salvia_miltiorrhiza:0.0026410700):1.0000:0.0036940200):1.0000:0.0029808700):1.0000:0.0067986400):0.7654:0.0000000500):1.0000:0.0022584800):1.0000:0.0038071900):1.0000:0.0010234300):1.0000:0.0025908400):1.0000:0.0019236500,((Ricinus_communis:0.0194037300,(Carica_papaya:0.0090740900,(Batis_maritima:0.0073423500,(Arabidopsis_thaliana:0.0044089400,(Brassica_carinata:0.0010492400,(Brassica_napus:0.0000000100,(Raphanus_sativus:0.0000000100,(Brassica_rapa_subsp_campestris:0.0000000100,(Brassica_oleracea:0.0000000100,Brassica_juncea:0.0000000200):0.9780:0.0000000100):0.9780:0.0000000100):0.9780:0.0000000400):0.9780:0.0000000400):1.0000:0.0059392500):1.0000:0.0149779500):1.0000:0.0116540700):1.0000:0.0062391000):1.0000:0.0012707000,((Millettia_pinnata:0.0032799400,(Lotus_japonicus:0.0069437900,(Glycine_max:0.0008042500,(Vigna_angularis:0.0010470800,Vigna_radiata:0.0005220200):1.0000:0.0024150500):1.0000:0.0035476200):1.0000:0.0005078600):1.0000:0.0187365100,(Malus_x_domestica:0.0188289300,(Citrullus_lanatus:0.0011555500,(Cucurbita_pepo:0.0291367600,Cucumis_sativus:0.0380876300):1.0000:0.0028105600):1.0000:0.0258675300):1.0000:0.0009629200):1.0000:0.0007623100):1.0000:0.0027445200):1.0000:0.0023731600):1.0000:0.0091561400):1.0000:0.0084878900):1.0000:0.0111776300):1.0000:0.0593044100);
 
Note: this tree is unrooted. Branch lengths are the expected number of substitutions per site. Labels next to parentheses represent phylogenetic uncertainty due to model selection (see documentation)
 
 
 
---------------------------------------------------------------
*                                                             *
*                    SELECTION SUMMARY                        *
*                                                             *
---------------------------------------------------------------

::Optimized Topologies Summary::

There are 15 different topologies.

Topology Id: 1
	Rank	Weight		 RF	AvgEucl		VarEucl
AIC	  1	 73.07%		  0	0.00e+00	0.00e+00
BIC	  3	 22.94%		  2	5.85e-02	0.00e+00
Models supporting:   1
                     GTR+G 

Topology Id: 2
	Rank	Weight		 RF	AvgEucl		VarEucl
AIC	  2	  0.00%		  2	3.40e-02	7.39e-09
BIC	  4	  0.00%		  4	5.64e-02	2.53e-09
Models supporting:   3
                     JC+G F81+G HKY+G 

Topology Id: 3
	Rank	Weight		 RF	AvgEucl		VarEucl
AIC	  3	  0.05%		  2	5.85e-02	7.66e-10
BIC	  1	 74.86%		  0	1.34e-03	1.80e-06
Models supporting:   2
                     K80+G SYM+G 

Topology Id: 4
	Rank	Weight		 RF	AvgEucl		VarEucl
AIC	  4	  0.00%		  4	9.44e-02	1.03e-08
BIC	  5	  0.00%		  6	1.03e-01	7.54e-09
Models supporting:   2
                     JC F81 

Topology Id: 5
	Rank	Weight		 RF	AvgEucl		VarEucl
AIC	  5	  0.00%		  4	8.76e-02	2.19e-09
BIC	  6	  0.00%		  6	1.03e-01	8.93e-10
Models supporting:   2
                     K80 HKY 

Topology Id: 6
	Rank	Weight		 RF	AvgEucl		VarEucl
AIC	  6	  0.00%		  4	1.43e-01	0.00e+00
BIC	  2	  0.00%		  2	1.31e-01	0.00e+00
Models supporting:   1
                     SYM 

Topology Id: 7
	Rank	Weight		 RF	AvgEucl		VarEucl
AIC	  7	  0.00%		  4	1.31e-01	0.00e+00
BIC	  7	  0.00%		  6	1.42e-01	0.00e+00
Models supporting:   1
                     GTR 

Topology Id: 8
	Rank	Weight		 RF	AvgEucl		VarEucl
AIC	  8	 26.86%		 10	1.49e-03	0.00e+00
BIC	  9	  0.52%		 12	5.85e-02	0.00e+00
Models supporting:   1
                     GTR+I+G 

Topology Id: 9
	Rank	Weight		 RF	AvgEucl		VarEucl
AIC	  9	  0.00%		 12	3.40e-02	0.00e+00
BIC	 11	  0.00%		 14	5.64e-02	0.00e+00
Models supporting:   1
                     JC+I+G 

Topology Id: 10
	Rank	Weight		 RF	AvgEucl		VarEucl
AIC	 10	  0.00%		 12	3.40e-02	1.12e-08
BIC	 12	  0.00%		 14	5.64e-02	2.79e-09
Models supporting:   2
                     F81+I+G HKY+I+G 

Topology Id: 11
	Rank	Weight		 RF	AvgEucl		VarEucl
AIC	 11	  0.02%		 12	5.86e-02	6.97e-10
BIC	  8	  1.68%		 10	2.24e-03	5.57e-07
Models supporting:   2
                     K80+I+G SYM+I+G 

Topology Id: 12
	Rank	Weight		 RF	AvgEucl		VarEucl
AIC	 12	  0.00%		 16	7.68e-02	3.88e-06
BIC	 10	  0.00%		 14	6.04e-02	1.66e-04
Models supporting:   2
                     JC+I F81+I 

Topology Id: 13
	Rank	Weight		 RF	AvgEucl		VarEucl
AIC	 13	  0.00%		 18	1.13e-01	0.00e+00
BIC	 13	  0.00%		 20	1.26e-01	0.00e+00
Models supporting:   1
                     SYM+I 

Topology Id: 14
	Rank	Weight		 RF	AvgEucl		VarEucl
AIC	 14	  0.00%		 22	5.18e-02	3.70e-08
BIC	 15	  0.00%		 24	7.62e-02	1.46e-08
Models supporting:   2
                     K80+I HKY+I 

Topology Id: 15
	Rank	Weight		 RF	AvgEucl		VarEucl
AIC	 15	  0.00%		 22	1.26e-01	0.00e+00
BIC	 14	  0.00%		 22	1.27e-01	0.00e+00
Models supporting:   1
                     GTR+I 

 
 
 
::Best Models::
 
	Model 		f(a) 	f(c) 	f(g) 	f(t) 	kappa 	titv 	Ra	Rb	Rc	Rd	Re	Rf	pInv 	gamma
----------------------------------------------------------------------------------------------------------------------------------------
AIC 	GTR+G		0.28	0.25	0.24	0.23	0.00	0.00	  1.161   1.405   0.655   0.629   1.815   1.000 N/A	   1.02
BIC 	SYM+G		0.25	0.25	0.25	0.25	0.00	0.00	  1.416   1.658   0.736   0.678   1.872   1.000 N/A	   1.01
