# Supplementary material for: The mitochondrial genome map of Nelumbo nucifera reveals ancient evolutionary features
Source: Sci Rep. 2016 Jul 22;6:30158. doi: 10.1038/srep30158 (PMC4957087; doi:10.1038/srep30158)
Supplement: Supplementary Data S2 [file srep30158-s3.zip › jModelTest/mttB.jmt1]

-------------------------- jModeltest 2.1.10 v20160303 --------------------------
(c) 2011-onwards D. Darriba, G.L. Taboada, R. Doallo and D. Posada,
(1) Department of Biochemistry, Genetics and Immunology
    University of Vigo, 36310 Vigo, Spain.
(2) Department of Electronics and Systems
    University of A Coruna, 15071 A Coruna, Spain.
e-mail: ddarriba@udc.es, dposada@uvigo.es
--------------------------------------------------------------------------------
 
Fri Apr 01 20:14:32 CST 2016
Linux 3.13.0-32-generic, arch: amd64, bits: 64, numcores: 48
 
--------------------------------------------------------------------------------
Citation: Darriba D, Taboada GL, Doallo R and Posada D. 2012.
          "jModelTest 2: more models, new heuristics and parallel computing".
          Nature Methods 9(8), 772.
--------------------------------------------------------------------------------
 
jModelTest 2.1.10 v20160303
Copyright (C) 2011 D. Darriba, G.L. Taboada, R. Doallo and D. Posada
This program comes with ABSOLUTELY NO WARRANTY
This is free software, and you are welcome to redistribute it under certain
conditions
 
Notice: This program may contain errors. Please inspect results carefully.
 
 
Arguments = -g 4 -i -f -AIC -BIC -a -S SPR -o mttB.jmt1 -d mttB.fas

Reading data file "mttB.fas"... OK.
  number of sequences: 38
  number of sites: 699
 
 
---------------------------------------------------------------
*                                                             *
*        COMPUTATION OF LIKELIHOOD SCORES WITH PHYML          *
*                                                             *
---------------------------------------------------------------
 
::Settings::
 
 Phyml version = 20131022
 Phyml binary = phyml
 Phyml path = /usr/bin/
 Candidate models = 24
   number of substitution schemes = 3
   including models with equal/unequal base frequencies (+F)
   including models with/without a proportion of invariable sites (+I)
   including models with/without rate variation among sites (+G) (nCat = 4)
 Optimized free parameters (K) = substitution parameters + 73 branch lengths + topology 
 Base tree for likelihood calculations = ML tree
 Tree topology search operation = SPR
 
 
 
::Progress::
 
Model 		 Exec. Time 	 Total Time 	 -lnL
-------------------------------------------------------------------------
SYM		00h:00:20:05	00h:00:22:03	    6298.1678	 (1/24)
HKY+I		00h:00:26:01	00h:00:26:03	    6077.8920	 (2/24)
F81+I		00h:00:26:02	00h:00:26:03	    6136.9861	 (3/24)
JC		00h:00:26:03	00h:00:27:00	    6342.7039	 (4/24)
K80		00h:00:27:03	00h:00:29:00	    6303.4467	 (5/24)
GTR		00h:00:28:07	00h:00:30:04	    6108.5236	 (6/24)
F81		00h:00:30:02	00h:00:30:08	    6164.5195	 (7/24)
K80+I		00h:00:31:04	00h:00:31:05	    6280.9883	 (8/24)
GTR+I		00h:00:32:02	00h:00:32:03	    6061.5688	 (9/24)
HKY		00h:00:33:07	00h:00:34:04	    6116.6899	 (10/24)
SYM+I		00h:00:36:08	00h:00:38:05	    6270.5203	 (11/24)
JC+I		00h:00:39:02	00h:00:39:04	    6319.5043	 (12/24)
K80+G		00h:00:53:00	00h:00:53:01	    6248.4317	 (13/24)
SYM+G		00h:01:01:02	00h:01:01:04	    6232.4416	 (14/24)
JC+G		00h:01:03:05	00h:01:03:06	    6287.4632	 (15/24)
F81+G		00h:01:08:01	00h:01:08:02	    6097.2162	 (16/24)
HKY+G		00h:01:13:06	00h:01:13:06	    6040.6767	 (17/24)
K80+I+G		00h:01:17:08	00h:01:17:08	    6248.4354	 (18/24)
SYM+I+G		00h:01:20:07	00h:01:20:08	    6232.4470	 (19/24)
F81+I+G		00h:01:24:01	00h:01:24:01	    6097.2193	 (20/24)
JC+I+G		00h:01:30:02	00h:01:30:02	    6287.4681	 (21/24)
GTR+G		00h:01:39:08	00h:01:39:09	    6018.3184	 (22/24)
GTR+I+G		00h:02:25:03	00h:02:25:03	    6017.2428	 (23/24)
HKY+I+G		00h:02:28:06	00h:02:28:06	    6040.6347	 (24/24)
 
   Model = JC
   partition = 000000
   -lnL = 6342.7039
   K = 74 
 
   Model = JC+I
   partition = 000000
   -lnL = 6319.5043
   K = 75
   p-inv = 0.0930 
 
   Model = JC+G
   partition = 000000
   -lnL = 6287.4632
   K = 75
   gamma shape = 1.7490 
 
   Model = JC+I+G
   partition = 000000
   -lnL = 6287.4681
   K = 76
   p-inv = 0.0000
   gamma shape = 1.7490 
 
   Model = F81
   partition = 000000
   -lnL = 6164.5195
   K = 77
   freqA = 0.2337 
   freqC = 0.1914 
   freqG = 0.1452 
   freqT = 0.4298  
 
   Model = F81+I
   partition = 000000
   -lnL = 6136.9861
   K = 78
   freqA = 0.2334 
   freqC = 0.1880 
   freqG = 0.1442 
   freqT = 0.4344 
   p-inv = 0.0960 
 
   Model = F81+G
   partition = 000000
   -lnL = 6097.2162
   K = 78
   freqA = 0.2341 
   freqC = 0.1861 
   freqG = 0.1420 
   freqT = 0.4378 
   gamma shape = 1.2430 
 
   Model = F81+I+G
   partition = 000000
   -lnL = 6097.2193
   K = 79
   freqA = 0.2341 
   freqC = 0.1861 
   freqG = 0.1420 
   freqT = 0.4378 
   p-inv = 0.0000
   gamma shape = 1.2430 
 
   Model = K80
   partition = 010010
   -lnL = 6303.4467
   K = 75
   kappa = 1.7771 (ti/tv = 0.8886) 
 
   Model = K80+I
   partition = 010010
   -lnL = 6280.9883
   K = 76
   kappa = 1.8406 (ti/tv = 0.9203)
   p-inv = 0.0950 
 
   Model = K80+G
   partition = 010010
   -lnL = 6248.4317
   K = 76
   kappa = 1.9503 (ti/tv = 0.9752)
   gamma shape = 1.6200 
 
   Model = K80+I+G
   partition = 010010
   -lnL = 6248.4354
   K = 77
   kappa = 1.9505 (ti/tv = 0.9752)
   p-inv = 0.0000
   gamma shape = 1.6210 
 
   Model = HKY
   partition = 010010
   -lnL = 6116.6899
   K = 78
   freqA = 0.2437 
   freqC = 0.1776 
   freqG = 0.1463 
   freqT = 0.4324 
   kappa = 2.0358 (ti/tv = 0.9624) 
 
   Model = HKY+I
   partition = 010010
   -lnL = 6077.8920
   K = 79
   freqA = 0.2428 
   freqC = 0.1716 
   freqG = 0.1430 
   freqT = 0.4426 
   kappa = 2.3386 (ti/tv = 1.0923)
   p-inv = 0.1020 
 
   Model = HKY+G
   partition = 010010
   -lnL = 6040.6767
   K = 79
   freqA = 0.2437 
   freqC = 0.1726 
   freqG = 0.1414 
   freqT = 0.4424 
   kappa = 2.4600 (ti/tv = 1.1513)
   gamma shape = 1.1460 
 
   Model = HKY+I+G
   partition = 010010
   -lnL = 6040.6347
   K = 80
   freqA = 0.2436 
   freqC = 0.1727 
   freqG = 0.1414 
   freqT = 0.4422 
   kappa = 2.4548 (ti/tv = 1.1491)
   p-inv = 0.0000
   gamma shape = 1.1500 
 
   Model = SYM
   partition = 012345
   -lnL = 6298.1678
   K = 79
   R(a) [AC] =  1.4159
   R(b) [AG] =  1.8072
   R(c) [AT] =  1.4013
   R(d) [CG] =  0.9109
   R(e) [CT] =  2.2769
   R(f) [GT] =  1.0000 
 
   Model = SYM+I
   partition = 012345
   -lnL = 6270.5203
   K = 80
   R(a) [AC] =  1.5218
   R(b) [AG] =  1.9330
   R(c) [AT] =  1.3910
   R(d) [CG] =  0.9325
   R(e) [CT] =  2.4271
   R(f) [GT] =  1.0000
   p-inv = 0.0960 
 
   Model = SYM+G
   partition = 012345
   -lnL = 6232.4416
   K = 80
   R(a) [AC] =  1.4090
   R(b) [AG] =  1.6886
   R(c) [AT] =  1.4289
   R(d) [CG] =  0.8062
   R(e) [CT] =  2.7407
   R(f) [GT] =  1.0000
   gamma shape = 1.4530 
 
   Model = SYM+I+G
   partition = 012345
   -lnL = 6232.4470
   K = 81
   R(a) [AC] =  1.4095
   R(b) [AG] =  1.6884
   R(c) [AT] =  1.4288
   R(d) [CG] =  0.8064
   R(e) [CT] =  2.7422
   R(f) [GT] =  1.0000
   p-inv = 0.0000
   gamma shape = 1.4530 
 
   Model = GTR
   partition = 012345
   -lnL = 6108.5236
   K = 82
   freqA = 0.2456 
   freqC = 0.1719 
   freqG = 0.1423 
   freqT = 0.4402 
   R(a) [AC] =  1.4243
   R(b) [AG] =  2.1355
   R(c) [AT] =  0.7592
   R(d) [CG] =  1.0804
   R(e) [CT] =  1.9751
   R(f) [GT] =  1.0000 
 
   Model = GTR+I
   partition = 012345
   -lnL = 6061.5688
   K = 83
   freqA = 0.2458 
   freqC = 0.1618 
   freqG = 0.1414 
   freqT = 0.4510 
   R(a) [AC] =  1.7363
   R(b) [AG] =  2.3519
   R(c) [AT] =  0.6931
   R(d) [CG] =  1.3547
   R(e) [CT] =  2.5904
   R(f) [GT] =  1.0000
   p-inv = 0.0970 
 
   Model = GTR+G
   partition = 012345
   -lnL = 6018.3183
   K = 83
   freqA = 0.2498 
   freqC = 0.1545 
   freqG = 0.1378 
   freqT = 0.4579 
   R(a) [AC] =  1.9212
   R(b) [AG] =  2.4538
   R(c) [AT] =  0.5870
   R(d) [CG] =  1.6898
   R(e) [CT] =  3.1198
   R(f) [GT] =  1.0000
   gamma shape = 1.0340 
 
   Model = GTR+I+G
   partition = 012345
   -lnL = 6017.2428
   K = 84
   freqA = 0.2502 
   freqC = 0.1529 
   freqG = 0.1377 
   freqT = 0.4592 
   R(a) [AC] =  1.9937
   R(b) [AG] =  2.4781
   R(c) [AT] =  0.5734
   R(d) [CG] =  1.7546
   R(e) [CT] =  3.2505
   R(f) [GT] =  1.0000
   p-inv = 0.0380
   gamma shape = 1.2750 
 
  Best-fit models should be reoptimized for comparison with unconstrained likelihood
 
Computation of likelihood scores completed. It took 00h:02:28:06.
 


---------------------------------------------------------------
*                                                             *
*             AKAIKE INFORMATION CRITERION (AIC)              *
*                                                             *
---------------------------------------------------------------
 
 Model selected: 
   Model = GTR+I+G
   partition = 012345
   -lnL = 6017.2428
   K = 84
   freqA = 0.2502 
   freqC = 0.1529 
   freqG = 0.1377 
   freqT = 0.4592 
   R(a) [AC] =  1.9937
   R(b) [AG] =  2.4781
   R(c) [AT] =  0.5734
   R(d) [CG] =  1.7546
   R(e) [CT] =  3.2505
   R(f) [GT] =  1.0000
   p-inv = 0.0380
   gamma shape = 1.2750 
 
Tree for the best AIC model = (Chara_vulgaris:0.01063950,Nitella_hyalina:0.00133685,((Roya_obtusa:0.74485604,(Chlorokybus_atmophyticus:0.88334581,Entransia_fimbriata:2.05026877):0.25600004):0.23285509,(Asclepias_syriaca:0.06800616,(Rhazya_stricta:0.00000004,((Mimulus_guttatus:0.00000004,(Ajuga_reptans:0.00780965,Salvia_miltiorrhiza:0.00000004):0.00257657):0.01035889,(Daucus_carota_subsp_sativus:0.00684367,(Vaccinium_macrocarpon:0.00993865,(((Spirodela_polyrhiza:0.00949490,(Phoenix_dactylifera:0.00267708,((Triticum_aestivum:0.00000001,(Triticum_timopheevii:0.00000001,Aegilops_speltoides:0.00000002):0.00000004):0.00864855,(Sorghum_bicolor:0.00126620,(Zea_mays_subsp_parviglumis:0.00000005,(Zea_perennis:0.00126810,(Zea_luxurians:0.00000001,Tripsacum_dactyloides:0.00000002):0.00000001):0.00000004):0.00000005):0.00161436):0.01774709):0.00925441):0.00121781,(Cycas_taitungensis:0.11764919,(Nelumbo_nucifera:0.00122411,(Butomus_umbellatus:0.05432761,(Amborella_trichopoda:0.00622449,Liriodendron_tulipifera:0.01119608):0.00119372):0.00124021):0.00000004):0.00182549):0.00487780,((Carica_papaya:0.01307977,(Ricinus_communis:0.00679586,(Silene_latifolia:0.00054987,Silene_vulgaris:0.02739534):0.04025265):0.00233423):0.00156438,(((Glycine_max:0.00000004,Vigna_radiata:0.00642062):0.00127833,(Millettia_pinnata:0.00128058,Lotus_japonicus:0.00256163):0.00000006):0.01462138,(Cucurbita_pepo:0.01180421,(Cucumis_sativus:0.01580638,Citrullus_lanatus:0.00000005):0.00130097):0.01349700):0.00295009):0.00367916):0.00207265):0.00000029):0.00494807):0.00927263):0.00150879):0.49537067):0.15657326);
 
 
* AIC MODEL SELECTION : Selection uncertainty
 
Model             -lnL    K      AIC       delta       weight   cumWeight
------------------------------------------------------------------------- 
GTR+I+G     6017.24282   84  12202.485640   0.000000    0.518874   0.518874 
GTR+G       6018.31835   83  12202.636700   0.151060    0.481126   1.000000 
HKY+G       6040.67673   79  12239.353460  36.867820   5.12e-009   1.000000 
HKY+I+G     6040.63471   80  12241.269420  38.783780   1.96e-009   1.000000 
GTR+I       6061.56883   83  12289.137660  86.652020   7.92e-020   1.000000 
HKY+I       6077.89198   79  12313.783960  111.298320   3.52e-025   1.000000 
F81+G       6097.21616   78  12350.432320  147.946680   3.88e-033   1.000000 
F81+I+G     6097.21931   79  12352.438620  149.952980   1.42e-033   1.000000 
GTR         6108.52363   82  12381.047260  178.561620   8.73e-040   1.000000 
HKY         6116.68994   78  12389.379880  186.894240   1.35e-041   1.000000 
F81+I       6136.98612   78  12429.972240  227.486600   2.07e-050   1.000000 
F81         6164.51953   77  12483.039060  280.553420   6.22e-062   1.000000 
SYM+G       6232.44162   80  12624.883240  422.397600   9.83e-093   1.000000 
SYM+I+G     6232.44703   81  12626.894060  424.408420   3.60e-093   1.000000 
K80+G       6248.43173   76  12648.863460  446.377820   6.10e-098   1.000000 
K80+I+G     6248.43543   77  12650.870860  448.385220   2.24e-098   1.000000 
SYM+I       6270.52032   80  12701.040640  498.555000   2.85e-109   1.000000 
K80+I       6280.98828   76  12713.976560  511.490920   4.43e-112   1.000000 
JC+G        6287.46318   75  12724.926360  522.440720   1.86e-114   1.000000 
JC+I+G      6287.46809   76  12726.936180  524.450540   6.79e-115   1.000000 
SYM         6298.16779   79  12754.335580  551.849940   7.63e-121   1.000000 
K80         6303.44669   75  12756.893380  554.407740   2.12e-121   1.000000 
JC+I        6319.50428   75  12789.008560  586.522920   2.26e-128   1.000000 
JC          6342.70387   74  12833.407740  630.922100   5.15e-138   1.000000
-------------------------------------------------------------------------
-lnL:	negative log likelihod
 K:	number of estimated parameters
 AIC:	Akaike Information Criterion
 delta:	AIC difference
 weight:	AIC weight
 cumWeight:	cumulative AIC weight
 
 
* AIC MODEL SELECTION : Confidence interval
 
There are 24 models in the 100% confidence interval: [ GTR+I+G GTR+G HKY+G HKY+I+G GTR+I HKY+I F81+G F81+I+G GTR HKY F81+I F81 SYM+G SYM+I+G K80+G K80+I+G SYM+I K80+I JC+G JC+I+G SYM K80 JC+I JC ] 
 
 
* AIC MODEL SELECTION : Best Model's command line
 
phyml  -i /tmp/jmodeltest7269443381768591171.phy -d nt -n 1 -b 0 --run_id GTR+I+G -m 012345 -f m -v e -c 4 -a e --no_memory_check -o tlr -s SPR
 
 
 
---------------------------------------------------------------
*                                                             *
*                    MODEL AVERAGED PHYLOGENY                 *
*                                                             *
---------------------------------------------------------------
 
Selection criterion: . . . . AIC
Confidence interval: . . . . 1.00
Consensus type:. . . . . . . 50% majority rule
 
 
Using 24 models in the 1.00 confidence interval = GTR+I+G GTR+G HKY+G HKY+I+G GTR+I HKY+I F81+G F81+I+G GTR HKY F81+I F81 SYM+G SYM+I+G K80+G K80+I+G SYM+I K80+I JC+G JC+I+G SYM K80 JC+I JC  
 
Species in order:
 
    1. Chara_vulgaris
    2. Nitella_hyalina
    3. Roya_obtusa
    4. Chlorokybus_atmophyticus
    5. Entransia_fimbriata
    6. Asclepias_syriaca
    7. Rhazya_stricta
    8. Mimulus_guttatus
    9. Ajuga_reptans
    10. Salvia_miltiorrhiza
    11. Daucus_carota_subsp_sativus
    12. Vaccinium_macrocarpon
    13. Spirodela_polyrhiza
    14. Phoenix_dactylifera
    15. Triticum_aestivum
    16. Triticum_timopheevii
    17. Aegilops_speltoides
    18. Sorghum_bicolor
    19. Zea_mays_subsp_parviglumis
    20. Zea_perennis
    21. Zea_luxurians
    22. Tripsacum_dactyloides
    23. Cycas_taitungensis
    24. Nelumbo_nucifera
    25. Butomus_umbellatus
    26. Amborella_trichopoda
    27. Liriodendron_tulipifera
    28. Carica_papaya
    29. Ricinus_communis
    30. Silene_latifolia
    31. Silene_vulgaris
    32. Glycine_max
    33. Vigna_radiata
    34. Millettia_pinnata
    35. Lotus_japonicus
    36. Cucurbita_pepo
    37. Cucumis_sativus
    38. Citrullus_lanatus
 
Bipartitions included in the consensus tree
 
    12345678911111111112222222222333333333
             01234567890123456789012345678
    ************************************** ( 1.0 )
    --************************************ ( 1.0 )
    --***--------------------------------- ( 1.0 )
    ---**--------------------------------- ( 1.0 )
    -----********************************* ( 1.0 )
    -------******************************* ( 1.0 )
    -------***---------------------------- ( 1.0 )
    --------**---------------------------- ( 1.0 )
    ----------**************************** ( 1.0 )
    ------------************************** ( 1.0 )
    ------------***************----------- ( 1.0 )
    ------------**********---------------- ( 1.0 )
    -------------*********---------------- ( 1.0 )
    --------------********---------------- ( 1.0 )
    --------------***--------------------- ( 1.0 )
    -----------------*****---------------- ( 1.0 )
    ----------------------*****----------- ( 1.0 )
    ------------------------***----------- ( 1.0 )
    -------------------------**----------- ( 1.0 )
    ---------------------------*********** ( 1.0 )
    ---------------------------****------- ( 1.0 )
    ----------------------------***------- ( 1.0 )
    -----------------------------**------- ( 1.0 )
    -------------------------------******* ( 1.0 )
    -------------------------------****--- ( 1.0 )
    -------------------------------**----- ( 1.0 )
    ---------------------------------**--- ( 1.0 )
    -----------------------------------*** ( 1.0 )
    ------------------------------------** ( 1.0 )

 
                                  +-38 Citrullus_lanatus
                               +-58
                               |  +-37 Cucumis_sativus
                            +-59
                            |  +-36 Cucurbita_pepo
                         +-60
                         |  |     +-35 Lotus_japonicus
                         |  |  +-56
                         |  |  |  +-34 Millettia_pinnata
                         |  +-57
                         |     |  +-33 Vigna_radiata
                         |     +-55
                         |        +-32 Glycine_max
                      +-61
                      |  |        +-31 Silene_vulgaris
                      |  |     +-52
                      |  |     |  +-30 Silene_latifolia
                      |  |  +-53
                      |  |  |  +-29 Ricinus_communis
                      |  +-54
                      |     +-28 Carica_papaya
                   +-62
                   |  |              +-27 Aegilops_speltoides
                   |  |              |
                   |  |              +-26 Triticum_timopheevii
                   |  |           +-47
                   |  |           |  +-25 Triticum_aestivum
                   |  |        +-48
                   |  |        |  |  +-24 Tripsacum_dactyloides
                   |  |        |  |  |
                   |  |        |  |  +-23 Zea_luxurians
                   |  |        |  |  |
                   |  |        |  |  +-22 Zea_perennis
                   |  |        |  +-46
                   |  |        |     +-21 Zea_mays_subsp_parviglumis
                   |  |        |     |
                   |  |        |     +-20 Sorghum_bicolor
                   |  |     +-49
                   |  |     |  +-19 Phoenix_dactylifera
                   |  |  +-50
                   |  |  |  +-18 Spirodela_polyrhiza
                   |  +-51
                   |     |        +-17 Liriodendron_tulipifera
                   |     |     +-43
                   |     |     |  +-16 Amborella_trichopoda
                   |     |  +-44
                   |     |  |  +-15 Butomus_umbellatus
                   |     |  |
                   |     |  +-14 Nelumbo_nucifera
                   |     +-45
                   |        +-13 Cycas_taitungensis
                   |
                   +-12 Vaccinium_macrocarpon
                +-63
                |  +-11 Daucus_carota_subsp_sativus
             +-64
             |  |     +-10 Salvia_miltiorrhiza
             |  |  +-41
             |  |  |  +--9 Ajuga_reptans
             |  +-42
             |     +--8 Mimulus_guttatus
             |
             +--7 Rhazya_stricta
   +--------65
   |         +--6 Asclepias_syriaca
+-66
|  |        +------------------------------------------5 Entransia_fimbriata
|  |   +---39
|  |   |    +-----------------4 Chlorokybus_atmophyticus
|  +--40
|      +--------------3 Roya_obtusa
|
+--2 Nitella_hyalina
|
+--1 Chara_vulgaris

 
(Chara_vulgaris:0.0106395000,Nitella_hyalina:0.0013368500,((Roya_obtusa:0.7448560400,(Chlorokybus_atmophyticus:0.8833458100,Entransia_fimbriata:2.0502687700):1.0000:0.2560000400):1.0000:0.2328550900,(Asclepias_syriaca:0.0680061600,Rhazya_stricta:0.0000000400,((Mimulus_guttatus:0.0000000400,(Ajuga_reptans:0.0078096500,Salvia_miltiorrhiza:0.0000000400):1.0000:0.0025765700):1.0000:0.0103588900,(Daucus_carota_subsp_sativus:0.0068436700,Vaccinium_macrocarpon:0.0099386500,(((Cycas_taitungensis:0.1176491900,Nelumbo_nucifera:0.0012241100,(Butomus_umbellatus:0.0543276100,(Amborella_trichopoda:0.0062244900,Liriodendron_tulipifera:0.0111960800):1.0000:0.0011937200):1.0000:0.0012402100):1.0000:0.0018254900,(Spirodela_polyrhiza:0.0094949000,(Phoenix_dactylifera:0.0026770800,((Sorghum_bicolor:0.0012662000,Zea_mays_subsp_parviglumis:0.0000000500,Zea_perennis:0.0012681000,Zea_luxurians:0.0000000100,Tripsacum_dactyloides:0.0000000200):1.0000:0.0016143600,(Triticum_aestivum:0.0000000100,Triticum_timopheevii:0.0000000100,Aegilops_speltoides:0.0000000200):1.0000:0.0086485500):1.0000:0.0177470900):1.0000:0.0092544100):1.0000:0.0012178100):1.0000:0.0048778000,((Carica_papaya:0.0130797700,(Ricinus_communis:0.0067958600,(Silene_latifolia:0.0005498700,Silene_vulgaris:0.0273953400):1.0000:0.0402526500):1.0000:0.0023342300):1.0000:0.0015643800,(((Glycine_max:0.0000000400,Vigna_radiata:0.0064206200):1.0000:0.0012783300,(Millettia_pinnata:0.0012805800,Lotus_japonicus:0.0025616300):1.0000:0.0000000600):1.0000:0.0146213800,(Cucurbita_pepo:0.0118042100,(Cucumis_sativus:0.0158063800,Citrullus_lanatus:0.0000000500):1.0000:0.0013009700):1.0000:0.0134970000):1.0000:0.0029500900):1.0000:0.0036791600):1.0000:0.0020726500):1.0000:0.0049480700):1.0000:0.0092726300):1.0000:0.4953706700):1.0000:0.1565732600);
 
Note: this tree is unrooted. Branch lengths are the expected number of substitutions per site. Labels next to parentheses represent phylogenetic uncertainty due to model selection (see documentation)


---------------------------------------------------------------
*                                                             *
*             BAYESIAN INFORMATION CRITERION (BIC)            *
*                                                             *
---------------------------------------------------------------
 
 Sample size: 699.0
 
 Model selected: 
   Model = GTR+G
   partition = 012345
   -lnL = 6018.3183
   K = 83
   freqA = 0.2498 
   freqC = 0.1545 
   freqG = 0.1378 
   freqT = 0.4579 
   R(a) [AC] =  1.9212
   R(b) [AG] =  2.4538
   R(c) [AT] =  0.5870
   R(d) [CG] =  1.6898
   R(e) [CT] =  3.1198
   R(f) [GT] =  1.0000
   gamma shape = 1.0340 
 
Tree for the best BIC model = (Chara_vulgaris:0.01057724,Nitella_hyalina:0.00135825,((Roya_obtusa:0.74157458,(Chlorokybus_atmophyticus:0.88058846,Entransia_fimbriata:2.00185013):0.27740654):0.24655801,((Asclepias_syriaca:0.06948681,Rhazya_stricta:0.00000001):0.00000001,((Mimulus_guttatus:0.00000016,(Ajuga_reptans:0.00779595,Salvia_miltiorrhiza:0.00000009):0.00257145):0.01033699,((Vaccinium_macrocarpon:0.00992041,Daucus_carota_subsp_sativus:0.00683450):0.00000010,(((Spirodela_polyrhiza:0.00948269,(Phoenix_dactylifera:0.00266385,((Triticum_timopheevii:0.00000001,(Aegilops_speltoides:0.00000001,Triticum_aestivum:0.00000001):0.00000001):0.00863272,(Zea_perennis:0.00126575,(Tripsacum_dactyloides:0.00000001,(Sorghum_bicolor:0.00126397,(Zea_luxurians:0.00000001,Zea_mays_subsp_parviglumis:0.00000009):0.00000001):0.00000011):0.00000001):0.00161079):0.01772686):0.00924818):0.00121278,((Butomus_umbellatus:0.05429425,(Amborella_trichopoda:0.00621240,Liriodendron_tulipifera:0.01117546):0.00119173):0.00123752,(Nelumbo_nucifera:0.00122170,Cycas_taitungensis:0.11780841):0.00000007):0.00182139):0.00488204,((Carica_papaya:0.01305835,(Ricinus_communis:0.00679006,(Silene_latifolia:0.00057253,Silene_vulgaris:0.02732362):0.04018007):0.00232681):0.00156516,(((Glycine_max:0.00000015,Vigna_radiata:0.00640672):0.00127559,(Millettia_pinnata:0.00127781,Lotus_japonicus:0.00255642):0.00000009):0.01459592,(Cucurbita_pepo:0.01178119,(Citrullus_lanatus:0.00000008,Cucumis_sativus:0.01578370):0.00129843):0.01346904):0.00293660):0.00366876):0.00205945):0.00493588):0.00925801):0.50518581):0.15616760);
 
 
* BIC MODEL SELECTION : Selection uncertainty
 
Model             -lnL    K      BIC       delta       weight   cumWeight
------------------------------------------------------------------------- 
GTR+G       6018.31835   83  12580.257712   0.000000    0.900106   0.900106 
GTR+I+G     6017.24282   84  12584.656302   4.398591    0.099805   0.999911 
HKY+G       6040.67673   79  12598.775869  18.518157   8.57e-005   0.999997 
HKY+I+G     6040.63471   80  12605.241479  24.983768   3.38e-006   1.000000 
GTR+I       6061.56883   83  12666.758672  86.500960   1.48e-019   1.000000 
HKY+I       6077.89198   79  12673.206369  92.948657   5.90e-021   1.000000 
F81+G       6097.21616   78  12705.305078  125.047366   6.32e-028   1.000000 
F81+I+G     6097.21931   79  12711.861029  131.603317   2.38e-029   1.000000 
HKY         6116.68994   78  12744.252638  163.994926   2.20e-036   1.000000 
GTR         6108.52363   82  12754.118621  173.860909   1.59e-038   1.000000 
F81+I       6136.98612   78  12784.844998  204.587286   3.38e-045   1.000000 
F81         6164.51953   77  12833.362167  253.104456   9.85e-056   1.000000 
SYM+G       6232.44162   80  12988.855299  408.597588   1.69e-089   1.000000 
K80+G       6248.43173   76  12994.636916  414.379205   9.40e-091   1.000000 
SYM+I+G     6232.44703   81  12995.415770  415.158059   6.37e-091   1.000000 
K80+I+G     6248.43543   77  13001.193967  420.936256   3.54e-092   1.000000 
K80+I       6280.98828   76  13059.750016  479.492305   6.82e-105   1.000000 
SYM+I       6270.52032   80  13065.012699  484.754988   4.91e-106   1.000000 
JC+G        6287.46318   75  13066.150166  485.892454   2.78e-106   1.000000 
JC+I+G      6287.46809   76  13072.709636  492.451925   1.05e-107   1.000000 
K80         6303.44669   75  13098.117186  517.859474   3.18e-113   1.000000 
SYM         6298.16779   79  13113.757989  533.500277   1.28e-116   1.000000 
JC+I        6319.50428   75  13130.232366  549.974654   3.38e-120   1.000000 
JC          6342.70387   74  13170.081895  589.824183   7.51e-129   1.000000
-------------------------------------------------------------------------
-lnL:	negative log likelihod
K:	number of estimated parameters
BIC:	Bayesian Information Criterion
delta:	BIC difference
weight:	BIC weight
cumWeight:	cumulative BIC weight
 
 
* BIC MODEL SELECTION : Confidence interval
 
There are 24 models in the 100% confidence interval: [ GTR+G GTR+I+G HKY+G HKY+I+G GTR+I HKY+I F81+G F81+I+G HKY GTR F81+I F81 SYM+G K80+G SYM+I+G K80+I+G K80+I SYM+I JC+G JC+I+G K80 SYM JC+I JC ] 
 
 
* BIC MODEL SELECTION : Best Model's command line
 
phyml  -i /tmp/jmodeltest7269443381768591171.phy -d nt -n 1 -b 0 --run_id GTR+G -m 012345 -f m -c 4 -a e --no_memory_check -o tlr -s SPR
 
 
 
---------------------------------------------------------------
*                                                             *
*                    MODEL AVERAGED PHYLOGENY                 *
*                                                             *
---------------------------------------------------------------
 
Selection criterion: . . . . BIC
Confidence interval: . . . . 1.00
Consensus type:. . . . . . . 50% majority rule
 
 
Using 24 models in the 1.00 confidence interval = GTR+G GTR+I+G HKY+G HKY+I+G GTR+I HKY+I F81+G F81+I+G HKY GTR F81+I F81 SYM+G K80+G SYM+I+G K80+I+G K80+I SYM+I JC+G JC+I+G K80 SYM JC+I JC  
 
Species in order:
 
    1. Chara_vulgaris
    2. Nitella_hyalina
    3. Roya_obtusa
    4. Chlorokybus_atmophyticus
    5. Entransia_fimbriata
    6. Asclepias_syriaca
    7. Rhazya_stricta
    8. Mimulus_guttatus
    9. Ajuga_reptans
    10. Salvia_miltiorrhiza
    11. Vaccinium_macrocarpon
    12. Daucus_carota_subsp_sativus
    13. Spirodela_polyrhiza
    14. Phoenix_dactylifera
    15. Triticum_timopheevii
    16. Aegilops_speltoides
    17. Triticum_aestivum
    18. Zea_perennis
    19. Tripsacum_dactyloides
    20. Sorghum_bicolor
    21. Zea_luxurians
    22. Zea_mays_subsp_parviglumis
    23. Butomus_umbellatus
    24. Amborella_trichopoda
    25. Liriodendron_tulipifera
    26. Nelumbo_nucifera
    27. Cycas_taitungensis
    28. Carica_papaya
    29. Ricinus_communis
    30. Silene_latifolia
    31. Silene_vulgaris
    32. Glycine_max
    33. Vigna_radiata
    34. Millettia_pinnata
    35. Lotus_japonicus
    36. Cucurbita_pepo
    37. Citrullus_lanatus
    38. Cucumis_sativus
 
Bipartitions included in the consensus tree
 
    12345678911111111112222222222333333333
             01234567890123456789012345678
    ************************************** ( 1.0 )
    --************************************ ( 1.0 )
    --***--------------------------------- ( 1.0 )
    ---**--------------------------------- ( 1.0 )
    -----********************************* ( 1.0 )
    -----**------------------------------- ( 0.90011 )
    -------******************************* ( 1.0 )
    -------***---------------------------- ( 1.0 )
    --------**---------------------------- ( 1.0 )
    ----------**************************** ( 1.0 )
    ----------**-------------------------- ( 0.90011 )
    ------------************************** ( 0.99992 )
    ------------***************----------- ( 1.0 )
    ------------**********---------------- ( 1.0 )
    -------------*********---------------- ( 1.0 )
    --------------********---------------- ( 1.0 )
    --------------***--------------------- ( 1.0 )
    ---------------**--------------------- ( 0.9002 )
    -----------------*****---------------- ( 1.0 )
    ------------------****---------------- ( 0.9002 )
    -------------------***---------------- ( 0.9002 )
    --------------------**---------------- ( 0.9002 )
    ----------------------*****----------- ( 1.0 )
    ----------------------***------------- ( 1.0 )
    -----------------------**------------- ( 1.0 )
    -------------------------**----------- ( 0.9002 )
    ---------------------------*********** ( 1.0 )
    ---------------------------****------- ( 1.0 )
    ----------------------------***------- ( 1.0 )
    -----------------------------**------- ( 1.0 )
    -------------------------------******* ( 1.0 )
    -------------------------------****--- ( 1.0 )
    -------------------------------**----- ( 1.0 )
    ---------------------------------**--- ( 0.99992 )
    -----------------------------------*** ( 1.0 )
    ------------------------------------** ( 1.0 )

 
                +-38 Rhazya_stricta
             +-71
             |  +-37 Asclepias_syriaca
   +--------72
   |         |        +-36 Salvia_miltiorrhiza
   |         |     +-68
   |         |     |  +-35 Ajuga_reptans
   |         |  +-69
   |         |  |  +-34 Mimulus_guttatus
   |         +-70
   |            |     +-33 Daucus_carota_subsp_sativus
   |            |  +-66
   |            |  |  +-32 Vaccinium_macrocarpon
   |            +-67
   |               |              +-31 Cucumis_sativus
   |               |           +-61
   |               |           |  +-30 Citrullus_lanatus
   |               |        +-62
   |               |        |  +-29 Cucurbita_pepo
   |               |     +-63
   |               |     |  |     +-28 Lotus_japonicus
   |               |     |  |  +-59
   |               |     |  |  |  +-27 Millettia_pinnata
   |               |     |  +-60
   |               |     |     |  +-26 Vigna_radiata
   |               |     |     +-58
   |               |     |        +-25 Glycine_max
   |               |  +-64
   |               |  |  |        +-24 Silene_vulgaris
   |               |  |  |     +-55
   |               |  |  |     |  +-23 Silene_latifolia
   |               |  |  |  +-56
   |               |  |  |  |  +-22 Ricinus_communis
   |               |  |  +-57
   |               |  |     +-21 Carica_papaya
   |               +-65
   |                  |                       +-20 Zea_mays_subsp_parviglumis
   |                  |                    +-47
   |                  |                    |  +-19 Zea_luxurians
   |                  |                 +-48
   |                  |                 |  +-18 Sorghum_bicolor
   |                  |              +-49
   |                  |              |  +-17 Tripsacum_dactyloides
   |                  |           +-50
   |                  |           |  +-16 Zea_perennis
   |                  |        +-51
   |                  |        |  |     +-15 Triticum_aestivum
   |                  |        |  |  +-45
   |                  |        |  |  |  +-14 Aegilops_speltoides
   |                  |        |  +-46
   |                  |        |     +-13 Triticum_timopheevii
   |                  |     +-52
   |                  |     |  +-12 Phoenix_dactylifera
   |                  |  +-53
   |                  |  |  +-11 Spirodela_polyrhiza
   |                  +-54
   |                     |     +-10 Cycas_taitungensis
   |                     |  +-43
   |                     |  |  +--9 Nelumbo_nucifera
   |                     +-44
   |                        |     +--8 Liriodendron_tulipifera
   |                        |  +-41
   |                        |  |  +--7 Amborella_trichopoda
   |                        +-42
   |                           +--6 Butomus_umbellatus
+-73
|  |        +--------------------------------------5 Entransia_fimbriata
|  |   +---39
|  |   |    +----------------4 Chlorokybus_atmophyticus
|  +--40
|      +-------------3 Roya_obtusa
|
+--2 Nitella_hyalina
|
+--1 Chara_vulgaris

 
(Chara_vulgaris:0.0105772400,Nitella_hyalina:0.0013582500,((Roya_obtusa:0.7415745800,(Chlorokybus_atmophyticus:0.8805884600,Entransia_fimbriata:2.0018501300):1.0000:0.2774065400):1.0000:0.2465580100,(((((((Butomus_umbellatus:0.0542942500,(Amborella_trichopoda:0.0062124000,Liriodendron_tulipifera:0.0111754600):1.0000:0.0011917300):1.0000:0.0012375200,(Nelumbo_nucifera:0.0012217000,Cycas_taitungensis:0.1178084100):0.9002:0.0000000700):1.0000:0.0018213900,(Spirodela_polyrhiza:0.0094826900,(Phoenix_dactylifera:0.0026638500,((Triticum_timopheevii:0.0000000100,(Aegilops_speltoides:0.0000000100,Triticum_aestivum:0.0000000100):0.9002:0.0000000100):1.0000:0.0086327200,(Zea_perennis:0.0012657500,(Tripsacum_dactyloides:0.0000000100,(Sorghum_bicolor:0.0012639700,(Zea_luxurians:0.0000000100,Zea_mays_subsp_parviglumis:0.0000000900):0.9002:0.0000000100):0.9002:0.0000001100):0.9002:0.0000000100):1.0000:0.0016107900):1.0000:0.0177268600):1.0000:0.0092481800):1.0000:0.0012127800):1.0000:0.0048820400,((Carica_papaya:0.0130583500,(Ricinus_communis:0.0067900600,(Silene_latifolia:0.0005725300,Silene_vulgaris:0.0273236200):1.0000:0.0401800700):1.0000:0.0023268100):1.0000:0.0015651600,(((Glycine_max:0.0000001500,Vigna_radiata:0.0064067200):1.0000:0.0012755900,(Millettia_pinnata:0.0012778100,Lotus_japonicus:0.0025564200):0.9999:0.0000000900):1.0000:0.0145959200,(Cucurbita_pepo:0.0117811900,(Citrullus_lanatus:0.0000000800,Cucumis_sativus:0.0157837000):1.0000:0.0012984300):1.0000:0.0134690400):1.0000:0.0029366000):1.0000:0.0036687600):0.9999:0.0020594500,(Vaccinium_macrocarpon:0.0099204100,Daucus_carota_subsp_sativus:0.0068345000):0.9001:0.0000001000):1.0000:0.0049358800,(Mimulus_guttatus:0.0000001600,(Ajuga_reptans:0.0077959500,Salvia_miltiorrhiza:0.0000000900):1.0000:0.0025714500):1.0000:0.0103369900):1.0000:0.0092580100,(Asclepias_syriaca:0.0694868100,Rhazya_stricta:0.0000000100):0.9001:0.0000000100):1.0000:0.5051858100):1.0000:0.1561676000);
 
Note: this tree is unrooted. Branch lengths are the expected number of substitutions per site. Labels next to parentheses represent phylogenetic uncertainty due to model selection (see documentation)
 
 
 
---------------------------------------------------------------
*                                                             *
*                    SELECTION SUMMARY                        *
*                                                             *
---------------------------------------------------------------

::Optimized Topologies Summary::

There are 23 different topologies.

Topology Id: 1
	Rank	Weight		 RF	AvgEucl		VarEucl
AIC	  1	 51.89%		  0	0.00e+00	0.00e+00
BIC	  4	  9.98%		 14	1.59e-01	0.00e+00
Models supporting:   1
                     GTR+I+G 

Topology Id: 2
	Rank	Weight		 RF	AvgEucl		VarEucl
AIC	  2	  0.00%		  8	3.53e-01	0.00e+00
BIC	  6	  0.00%		 18	3.22e-01	0.00e+00
Models supporting:   1
                     HKY+I+G 

Topology Id: 3
	Rank	Weight		 RF	AvgEucl		VarEucl
AIC	  3	  0.00%		 14	6.87e-01	0.00e+00
BIC	 11	  0.00%		 24	6.51e-01	0.00e+00
Models supporting:   1
                     F81+I+G 

Topology Id: 4
	Rank	Weight		 RF	AvgEucl		VarEucl
AIC	  4	  0.00%		 14	1.19e+00	0.00e+00
BIC	 12	  0.00%		 24	1.15e+00	0.00e+00
Models supporting:   1
                     SYM+I+G 

Topology Id: 5
	Rank	Weight		 RF	AvgEucl		VarEucl
AIC	  5	 48.11%		 14	1.59e-01	0.00e+00
BIC	  1	 90.01%		  0	0.00e+00	0.00e+00
Models supporting:   1
                     GTR+G 

Topology Id: 6
	Rank	Weight		 RF	AvgEucl		VarEucl
AIC	  6	  0.00%		 18	1.15e+00	0.00e+00
BIC	 10	  0.00%		 22	1.12e+00	0.00e+00
Models supporting:   1
                     HKY+I 

Topology Id: 7
	Rank	Weight		 RF	AvgEucl		VarEucl
AIC	  7	  0.00%		 18	3.49e-01	0.00e+00
BIC	  2	  0.01%		  8	2.87e-01	0.00e+00
Models supporting:   1
                     HKY+G 

Topology Id: 8
	Rank	Weight		 RF	AvgEucl		VarEucl
AIC	  8	  0.00%		 20	1.32e+00	0.00e+00
BIC	 17	  0.00%		 30	1.28e+00	0.00e+00
Models supporting:   1
                     JC+I+G 

Topology Id: 9
	Rank	Weight		 RF	AvgEucl		VarEucl
AIC	  9	  0.00%		 22	1.37e+00	0.00e+00
BIC	 13	  0.00%		 26	1.33e+00	0.00e+00
Models supporting:   1
                     F81+I 

Topology Id: 10
	Rank	Weight		 RF	AvgEucl		VarEucl
AIC	 10	  0.00%		 22	9.45e-01	6.16e-02
BIC	  3	  0.00%		 14	8.87e-01	6.42e-02
Models supporting:   2
                     F81+G SYM+G 

Topology Id: 11
	Rank	Weight		 RF	AvgEucl		VarEucl
AIC	 11	  0.00%		 22	1.20e+00	0.00e+00
BIC	 21	  0.00%		 32	1.16e+00	0.00e+00
Models supporting:   1
                     K80+I+G 

Topology Id: 12
	Rank	Weight		 RF	AvgEucl		VarEucl
AIC	 12	  0.00%		 24	1.54e+00	0.00e+00
BIC	  5	  0.00%		 18	1.50e+00	0.00e+00
Models supporting:   1
                     F81 

Topology Id: 13
	Rank	Weight		 RF	AvgEucl		VarEucl
AIC	 13	  0.00%		 24	1.12e+00	0.00e+00
BIC	 15	  0.00%		 28	1.09e+00	0.00e+00
Models supporting:   1
                     GTR+I 

Topology Id: 14
	Rank	Weight		 RF	AvgEucl		VarEucl
AIC	 14	  0.00%		 26	1.46e+00	0.00e+00
BIC	  8	  0.00%		 20	1.42e+00	0.00e+00
Models supporting:   1
                     HKY 

Topology Id: 15
	Rank	Weight		 RF	AvgEucl		VarEucl
AIC	 15	  0.00%		 28	1.32e+00	0.00e+00
BIC	  7	  0.00%		 20	1.27e+00	0.00e+00
Models supporting:   1
                     JC+G 

Topology Id: 16
	Rank	Weight		 RF	AvgEucl		VarEucl
AIC	 16	  0.00%		 30	1.20e+00	0.00e+00
BIC	  9	  0.00%		 22	1.15e+00	0.00e+00
Models supporting:   1
                     K80+G 

Topology Id: 17
	Rank	Weight		 RF	AvgEucl		VarEucl
AIC	 17	  0.00%		 30	1.88e+00	0.00e+00
BIC	 23	  0.00%		 36	1.84e+00	0.00e+00
Models supporting:   1
                     SYM+I 

Topology Id: 18
	Rank	Weight		 RF	AvgEucl		VarEucl
AIC	 18	  0.00%		 34	1.56e+00	0.00e+00
BIC	 19	  0.00%		 32	1.52e+00	0.00e+00
Models supporting:   1
                     JC+I 

Topology Id: 19
	Rank	Weight		 RF	AvgEucl		VarEucl
AIC	 19	  0.00%		 36	1.45e+00	0.00e+00
BIC	 14	  0.00%		 28	1.41e+00	0.00e+00
Models supporting:   1
                     GTR 

Topology Id: 20
	Rank	Weight		 RF	AvgEucl		VarEucl
AIC	 20	  0.00%		 38	1.91e+00	0.00e+00
BIC	 16	  0.00%		 30	1.86e+00	0.00e+00
Models supporting:   1
                     JC 

Topology Id: 21
	Rank	Weight		 RF	AvgEucl		VarEucl
AIC	 21	  0.00%		 38	1.59e+00	0.00e+00
BIC	 18	  0.00%		 30	1.56e+00	0.00e+00
Models supporting:   1
                     K80 

Topology Id: 22
	Rank	Weight		 RF	AvgEucl		VarEucl
AIC	 22	  0.00%		 38	1.88e+00	0.00e+00
BIC	 20	  0.00%		 32	1.84e+00	0.00e+00
Models supporting:   1
                     K80+I 

Topology Id: 23
	Rank	Weight		 RF	AvgEucl		VarEucl
AIC	 23	  0.00%		 40	1.92e+00	0.00e+00
BIC	 22	  0.00%		 32	1.88e+00	0.00e+00
Models supporting:   1
                     SYM 

 
 
 
::Best Models::
 
	Model 		f(a) 	f(c) 	f(g) 	f(t) 	kappa 	titv 	Ra	Rb	Rc	Rd	Re	Rf	pInv 	gamma
----------------------------------------------------------------------------------------------------------------------------------------
AIC 	GTR+I+G		0.25	0.15	0.14	0.46	0.00	0.00	  1.994   2.478   0.573   1.755   3.251   1.000    0.04	   1.28
BIC 	GTR+G		0.25	0.15	0.14	0.46	0.00	0.00	  1.921   2.454   0.587   1.690   3.120   1.000 N/A	   1.03
