# Supplementary material for: The mitochondrial genome map of Nelumbo nucifera reveals ancient evolutionary features
Source: Sci Rep. 2016 Jul 22;6:30158. doi: 10.1038/srep30158 (PMC4957087; doi:10.1038/srep30158)
Supplement: Supplementary Data S2 [file srep30158-s3.zip › jModelTest/nad1.jmt1]

-------------------------- jModeltest 2.1.10 v20160303 --------------------------
(c) 2011-onwards D. Darriba, G.L. Taboada, R. Doallo and D. Posada,
(1) Department of Biochemistry, Genetics and Immunology
    University of Vigo, 36310 Vigo, Spain.
(2) Department of Electronics and Systems
    University of A Coruna, 15071 A Coruna, Spain.
e-mail: ddarriba@udc.es, dposada@uvigo.es
--------------------------------------------------------------------------------
 
Fri Apr 01 20:17:04 CST 2016
Linux 3.13.0-32-generic, arch: amd64, bits: 64, numcores: 48
 
--------------------------------------------------------------------------------
Citation: Darriba D, Taboada GL, Doallo R and Posada D. 2012.
          "jModelTest 2: more models, new heuristics and parallel computing".
          Nature Methods 9(8), 772.
--------------------------------------------------------------------------------
 
jModelTest 2.1.10 v20160303
Copyright (C) 2011 D. Darriba, G.L. Taboada, R. Doallo and D. Posada
This program comes with ABSOLUTELY NO WARRANTY
This is free software, and you are welcome to redistribute it under certain
conditions
 
Notice: This program may contain errors. Please inspect results carefully.
 
 
Arguments = -g 4 -i -f -AIC -BIC -a -S SPR -o nad1.jmt1 -d nad1.fas

Reading data file "nad1.fas"... OK.
  number of sequences: 73
  number of sites: 978
 
 
---------------------------------------------------------------
*                                                             *
*        COMPUTATION OF LIKELIHOOD SCORES WITH PHYML          *
*                                                             *
---------------------------------------------------------------
 
::Settings::
 
 Phyml version = 20131022
 Phyml binary = phyml
 Phyml path = /usr/bin/
 Candidate models = 24
   number of substitution schemes = 3
   including models with equal/unequal base frequencies (+F)
   including models with/without a proportion of invariable sites (+I)
   including models with/without rate variation among sites (+G) (nCat = 4)
 Optimized free parameters (K) = substitution parameters + 143 branch lengths + topology 
 Base tree for likelihood calculations = ML tree
 Tree topology search operation = SPR
 
 
 
::Progress::
 
Model 		 Exec. Time 	 Total Time 	 -lnL
-------------------------------------------------------------------------
HKY		00h:00:41:04	00h:00:41:06	   12383.4842	 (1/24)
JC		00h:00:42:00	00h:00:43:00	   12739.1476	 (2/24)
SYM		00h:01:06:08	00h:01:08:06	   12403.0969	 (3/24)
GTR		00h:01:10:08	00h:01:11:00	   12321.0840	 (4/24)
K80		00h:01:10:01	00h:01:11:07	   12507.8361	 (5/24)
SYM+I		00h:01:14:06	00h:01:14:08	   12106.2445	 (6/24)
F81		00h:01:15:08	00h:01:16:00	   12631.1918	 (7/24)
K80+I		00h:01:23:06	00h:01:23:08	   12163.7590	 (8/24)
GTR+I		00h:01:34:00	00h:01:34:01	   11989.2346	 (9/24)
HKY+I		00h:01:50:00	00h:01:50:02	   12007.8110	 (10/24)
JC+I		00h:01:53:04	00h:01:53:06	   12410.3130	 (11/24)
K80+G		00h:01:55:00	00h:01:55:02	   12032.6102	 (12/24)
F81+I		00h:02:10:08	00h:02:10:09	   12255.5079	 (13/24)
SYM+G		00h:02:29:09	00h:02:30:00	   11962.5951	 (14/24)
JC+G		00h:02:39:05	00h:02:39:06	   12283.6921	 (15/24)
F81+G		00h:02:41:05	00h:02:41:05	   12115.7432	 (16/24)
GTR+G		00h:03:09:01	00h:03:09:02	   11781.3925	 (17/24)
HKY+G		00h:03:11:04	00h:03:11:05	   11834.7226	 (18/24)
SYM+I+G		00h:03:29:09	00h:03:30:00	   11956.7099	 (19/24)
HKY+I+G		00h:03:39:02	00h:03:39:03	   11828.5100	 (20/24)
JC+I+G		00h:03:46:04	00h:03:46:05	   12275.8981	 (21/24)
F81+I+G		00h:03:50:01	00h:03:50:02	   12105.2750	 (22/24)
K80+I+G		00h:04:51:00	00h:04:51:00	   12025.2693	 (23/24)
GTR+I+G		00h:05:36:01	00h:05:36:01	   11775.4120	 (24/24)
 
   Model = JC
   partition = 000000
   -lnL = 12739.1476
   K = 144 
 
   Model = JC+I
   partition = 000000
   -lnL = 12410.3130
   K = 145
   p-inv = 0.2860 
 
   Model = JC+G
   partition = 000000
   -lnL = 12283.6921
   K = 145
   gamma shape = 0.7900 
 
   Model = JC+I+G
   partition = 000000
   -lnL = 12275.8981
   K = 146
   p-inv = 0.1770
   gamma shape = 1.4540 
 
   Model = F81
   partition = 000000
   -lnL = 12631.1918
   K = 147
   freqA = 0.2083 
   freqC = 0.2502 
   freqG = 0.1804 
   freqT = 0.3611  
 
   Model = F81+I
   partition = 000000
   -lnL = 12255.5079
   K = 148
   freqA = 0.2076 
   freqC = 0.2457 
   freqG = 0.1669 
   freqT = 0.3798 
   p-inv = 0.2870 
 
   Model = F81+G
   partition = 000000
   -lnL = 12115.7432
   K = 148
   freqA = 0.2014 
   freqC = 0.2395 
   freqG = 0.1598 
   freqT = 0.3993 
   gamma shape = 0.7130 
 
   Model = F81+I+G
   partition = 000000
   -lnL = 12105.2750
   K = 149
   freqA = 0.2014 
   freqC = 0.2391 
   freqG = 0.1596 
   freqT = 0.3999 
   p-inv = 0.1790
   gamma shape = 1.2830 
 
   Model = K80
   partition = 010010
   -lnL = 12507.8361
   K = 145
   kappa = 2.6074 (ti/tv = 1.3037) 
 
   Model = K80+I
   partition = 010010
   -lnL = 12163.7590
   K = 146
   kappa = 2.6933 (ti/tv = 1.3467)
   p-inv = 0.2870 
 
   Model = K80+G
   partition = 010010
   -lnL = 12032.6102
   K = 146
   kappa = 2.8826 (ti/tv = 1.4413)
   gamma shape = 0.7500 
 
   Model = K80+I+G
   partition = 010010
   -lnL = 12025.2693
   K = 147
   kappa = 2.8769 (ti/tv = 1.4385)
   p-inv = 0.1720
   gamma shape = 1.3290 
 
   Model = HKY
   partition = 010010
   -lnL = 12383.4842
   K = 148
   freqA = 0.2140 
   freqC = 0.2244 
   freqG = 0.1807 
   freqT = 0.3810 
   kappa = 2.7379 (ti/tv = 1.4227) 
 
   Model = HKY+I
   partition = 010010
   -lnL = 12007.8110
   K = 149
   freqA = 0.2264 
   freqC = 0.2117 
   freqG = 0.1679 
   freqT = 0.3940 
   kappa = 2.8641 (ti/tv = 1.4563)
   p-inv = 0.2870 
 
   Model = HKY+G
   partition = 010010
   -lnL = 11834.7226
   K = 149
   freqA = 0.2268 
   freqC = 0.1951 
   freqG = 0.1555 
   freqT = 0.4226 
   kappa = 3.3852 (ti/tv = 1.6877)
   gamma shape = 0.6570 
 
   Model = HKY+I+G
   partition = 010010
   -lnL = 11828.5100
   K = 150
   freqA = 0.2269 
   freqC = 0.1951 
   freqG = 0.1556 
   freqT = 0.4224 
   kappa = 3.3730 (ti/tv = 1.6812)
   p-inv = 0.1670
   gamma shape = 1.1030 
 
   Model = SYM
   partition = 012345
   -lnL = 12403.0969
   K = 149
   R(a) [AC] =  1.3538
   R(b) [AG] =  2.0122
   R(c) [AT] =  1.6534
   R(d) [CG] =  0.7122
   R(e) [CT] =  4.1504
   R(f) [GT] =  1.0000 
 
   Model = SYM+I
   partition = 012345
   -lnL = 12106.2445
   K = 150
   R(a) [AC] =  1.3109
   R(b) [AG] =  2.1906
   R(c) [AT] =  1.5256
   R(d) [CG] =  0.8300
   R(e) [CT] =  4.0021
   R(f) [GT] =  1.0000
   p-inv = 0.2770 
 
   Model = SYM+G
   partition = 012345
   -lnL = 11962.5951
   K = 150
   R(a) [AC] =  1.2480
   R(b) [AG] =  1.9728
   R(c) [AT] =  1.4578
   R(d) [CG] =  0.7884
   R(e) [CT] =  4.5803
   R(f) [GT] =  1.0000
   gamma shape = 0.7770 
 
   Model = SYM+I+G
   partition = 012345
   -lnL = 11956.7099
   K = 151
   R(a) [AC] =  1.2575
   R(b) [AG] =  1.9847
   R(c) [AT] =  1.4599
   R(d) [CG] =  0.7835
   R(e) [CT] =  4.5606
   R(f) [GT] =  1.0000
   p-inv = 0.1400
   gamma shape = 1.2130 
 
   Model = GTR
   partition = 012345
   -lnL = 12321.0840
   K = 152
   freqA = 0.2222 
   freqC = 0.1930 
   freqG = 0.2317 
   freqT = 0.3531 
   R(a) [AC] =  1.9026
   R(b) [AG] =  2.4788
   R(c) [AT] =  1.6618
   R(d) [CG] =  0.9769
   R(e) [CT] =  4.9732
   R(f) [GT] =  1.0000 
 
   Model = GTR+I
   partition = 012345
   -lnL = 11989.2346
   K = 153
   freqA = 0.2343 
   freqC = 0.1888 
   freqG = 0.1956 
   freqT = 0.3814 
   R(a) [AC] =  1.6376
   R(b) [AG] =  2.6467
   R(c) [AT] =  1.1851
   R(d) [CG] =  1.0896
   R(e) [CT] =  4.2261
   R(f) [GT] =  1.0000
   p-inv = 0.2830 
 
   Model = GTR+G
   partition = 012345
   -lnL = 11781.3925
   K = 153
   freqA = 0.2556 
   freqC = 0.1451 
   freqG = 0.1794 
   freqT = 0.4199 
   R(a) [AC] =  2.5399
   R(b) [AG] =  2.7987
   R(c) [AT] =  0.7965
   R(d) [CG] =  1.8912
   R(e) [CT] =  7.0531
   R(f) [GT] =  1.0000
   gamma shape = 0.6250 
 
   Model = GTR+I+G
   partition = 012345
   -lnL = 11775.4120
   K = 154
   freqA = 0.2537 
   freqC = 0.1458 
   freqG = 0.1795 
   freqT = 0.4211 
   R(a) [AC] =  2.5549
   R(b) [AG] =  2.8461
   R(c) [AT] =  0.8123
   R(d) [CG] =  1.8860
   R(e) [CT] =  6.9526
   R(f) [GT] =  1.0000
   p-inv = 0.1390
   gamma shape = 0.9430 
 
  Best-fit models should be reoptimized for comparison with unconstrained likelihood
 
Computation of likelihood scores completed. It took 00h:05:36:01.
 


---------------------------------------------------------------
*                                                             *
*             AKAIKE INFORMATION CRITERION (AIC)              *
*                                                             *
---------------------------------------------------------------
 
 Model selected: 
   Model = GTR+I+G
   partition = 012345
   -lnL = 11775.4120
   K = 154
   freqA = 0.2537 
   freqC = 0.1458 
   freqG = 0.1795 
   freqT = 0.4211 
   R(a) [AC] =  2.5549
   R(b) [AG] =  2.8461
   R(c) [AT] =  0.8123
   R(d) [CG] =  1.8860
   R(e) [CT] =  6.9526
   R(f) [GT] =  1.0000
   p-inv = 0.1390
   gamma shape = 0.9430 
 
Tree for the best AIC model = (Marchantia_polymorpha:0.00845724,Pleurozia_purpurea:0.02444204,(Treubia_lacunosa:0.02671555,(((Chara_vulgaris:0.00199196,Nitella_hyalina:0.00739469):0.08196847,(Roya_obtusa:0.19367488,(Chaetosphaeridium_globosum:0.26606112,(Entransia_fimbriata:0.40963358,(Chlorokybus_atmophyticus:0.21714321,Mesostigma_viride:0.43321480):0.07393364):0.08953854):0.05810229):0.11329717):0.05481038,((Sphagnum_palustre:0.03405210,(((Funaria_hygrometrica:0.00000001,Physcomitrella_patens:0.00000001):0.00286794,(Bartramia_pomiformis:0.00977955,((Orthotrichum_stellatum:0.00000004,Ulota_hutchinsiae:0.00111356):0.00626430,(Ptychomnion_cygnisetum:0.02340763,(Climacium_americanum:0.00458779,(Anomodon_rugelii:0.00458509,Hypnum_imponens:0.00318892):0.00110355):0.00739469):0.01652934):0.00986711):0.01025756):0.01380784,(Tetraphis_pellucida:0.03379931,(Atrichum_angustatum:0.03385178,Buxbaumia_aphylla:0.05138380):0.00488050):0.00093798):0.01468294):0.01884464,(Phaeoceros_laevis:0.13006750,(Huperzia_squarrosa:0.05095390,(Cycas_taitungensis:0.05355113,((Batis_maritima:0.00623946,(Arabidopsis_thaliana:0.00203684,(Brassica_juncea:0.00000002,(Brassica_rapa_subsp_campestris:0.00000005,(Raphanus_sativus:0.00101220,(Brassica_napus:0.00000001,(Brassica_carinata:0.00101266,Brassica_oleracea:0.00000001):0.00000001):0.00000001):0.00000006):0.00000006):0.00203970):0.00934809):0.00100082,(Carica_papaya:0.00588483,(Ricinus_communis:0.00751901,((Vitis_vinifera:0.01253085,(Liriodendron_tulipifera:0.00099108,(Nelumbo_nucifera:0.00197647,((Butomus_umbellatus:0.04578487,Spirodela_polyrhiza:0.00787816):0.00797288,(Phoenix_dactylifera:0.00838936,((Triticum_timopheevii:0.04658884,(Aegilops_speltoides:0.00000001,Triticum_aestivum:0.00000001):0.00000001):0.00406357,((Oryza_sativa_Indica_Group:0.00204048,Oryza_sativa_Japonica_Group:0.00000005):0.00406907,(Tripsacum_dactyloides:0.00000012,(Sorghum_bicolor:0.00101134,(Zea_mays_subsp_mays:0.00000001,(Zea_perennis:0.00000001,(Zea_mays_subsp_parviglumis:0.00000001,Zea_luxurians:0.00000002):0.00000001):0.00000005):0.00101309):0.00101457):0.00304667):0.00000003):0.01618801):0.00721919):0.00782474):0.00298612):0.00474152):0.00353883,((Malus_x_domestica:0.00831455,(((Millettia_pinnata:0.00000006,Vigna_radiata:0.00101449):0.00101459,(Lotus_japonicus:0.00511689,Glycine_max:0.00101493):0.00000005):0.00725518,((Silene_latifolia:0.00526373,(Beta_macrocarpa:0.00000001,Beta_vulgaris_subsp_vulgaris:0.00205582):0.00095451):0.01593709,(Citrullus_lanatus:0.00108118,(Cucumis_sativus:0.00314368,Cucurbita_pepo:0.01248981):0.00616103):0.00530690):0.00196951):0.00306450):0.00238178,(Daucus_carota_subsp_sativus:0.01155002,(Rhazya_stricta:0.00938126,(Nicotiana_tabacum:0.00606679,(Mimulus_guttatus:0.00000003,(Ajuga_reptans:0.00444908,(Boea_hygrometrica:0.00873107,(Salvia_miltiorrhiza:0.00062470,(Asclepias_syriaca:0.42049894,Vaccinium_macrocarpon:0.03414731):0.01865106):0.00262013):0.04001876):0.00176136):0.00319474):0.00099072):0.00096362):0.00361858):0.00211564):0.00233476):0.00305217):0.00229691):0.04179442):0.12139403):0.00906416):0.00315893):0.01550203):0.19946110):0.00402727);
 
 
* AIC MODEL SELECTION : Selection uncertainty
 
Model             -lnL    K      AIC       delta       weight   cumWeight
------------------------------------------------------------------------- 
GTR+I+G     11775.41200   154  23858.824000   0.000000    0.993176   0.993176 
GTR+G       11781.39248   153  23868.784960   9.960960    0.006824   1.000000 
HKY+I+G     11828.51000   150  23957.020000  98.196000   4.72e-022   1.000000 
HKY+G       11834.72256   149  23967.445120  108.621120   2.57e-024   1.000000 
SYM+I+G     11956.70992   151  24215.419840  356.595840   3.66e-078   1.000000 
SYM+G       11962.59514   150  24225.190280  366.366280   2.76e-080   1.000000 
GTR+I       11989.23460   153  24284.469200  425.645200   3.71e-093   1.000000 
HKY+I       12007.81104   149  24313.622080  454.798080   1.73e-099   1.000000 
K80+I+G     12025.26932   147  24344.538640  485.714640   3.35e-106   1.000000 
K80+G       12032.61018   146  24357.220360  498.396360   5.91e-109   1.000000 
F81+I+G     12105.27498   149  24508.549960  649.725960   8.14e-142   1.000000 
SYM+I       12106.24448   150  24512.488960  653.664960   1.14e-142   1.000000 
F81+G       12115.74315   148  24527.486300  668.662300   6.29e-146   1.000000 
K80+I       12163.75903   146  24619.518060  760.694060   6.52e-166   1.000000 
F81+I       12255.50789   148  24807.015780  948.191780   1.26e-206   1.000000 
JC+I+G      12275.89809   146  24843.796180  984.972180   1.30e-214   1.000000 
JC+G        12283.69207   145  24857.384140  998.560140   1.45e-217   1.000000 
GTR         12321.08396   152  24946.167920  1087.343920   0.00e+000   1.000000 
HKY         12383.48417   148  25062.968340  1204.144340   0.00e+000   1.000000 
SYM         12403.09686   149  25104.193720  1245.369720   0.00e+000   1.000000 
JC+I        12410.31304   145  25110.626080  1251.802080   0.00e+000   1.000000 
K80         12507.83613   145  25305.672260  1446.848260   0.00e+000   1.000000 
F81         12631.19176   147  25556.383520  1697.559520   0.00e+000   1.000000 
JC          12739.14757   144  25766.295140  1907.471140   0.00e+000   1.000000
-------------------------------------------------------------------------
-lnL:	negative log likelihod
 K:	number of estimated parameters
 AIC:	Akaike Information Criterion
 delta:	AIC difference
 weight:	AIC weight
 cumWeight:	cumulative AIC weight
 
 
* AIC MODEL SELECTION : Confidence interval
 
There are 24 models in the 100% confidence interval: [ GTR+I+G GTR+G HKY+I+G HKY+G SYM+I+G SYM+G GTR+I HKY+I K80+I+G K80+G F81+I+G SYM+I F81+G K80+I F81+I JC+I+G JC+G GTR HKY SYM JC+I K80 F81 JC ] 
 
 
* AIC MODEL SELECTION : Best Model's command line
 
phyml  -i /tmp/jmodeltest3712517606734325526.phy -d nt -n 1 -b 0 --run_id GTR+I+G -m 012345 -f m -v e -c 4 -a e --no_memory_check -o tlr -s SPR
 
 
 
---------------------------------------------------------------
*                                                             *
*                    MODEL AVERAGED PHYLOGENY                 *
*                                                             *
---------------------------------------------------------------
 
Selection criterion: . . . . AIC
Confidence interval: . . . . 1.00
Consensus type:. . . . . . . 50% majority rule
 
 
Using 24 models in the 1.00 confidence interval = GTR+I+G GTR+G HKY+I+G HKY+G SYM+I+G SYM+G GTR+I HKY+I K80+I+G K80+G F81+I+G SYM+I F81+G K80+I F81+I JC+I+G JC+G GTR HKY SYM JC+I K80 F81 JC  
 
Species in order:
 
    1. Marchantia_polymorpha
    2. Pleurozia_purpurea
    3. Treubia_lacunosa
    4. Chara_vulgaris
    5. Nitella_hyalina
    6. Roya_obtusa
    7. Chaetosphaeridium_globosum
    8. Entransia_fimbriata
    9. Chlorokybus_atmophyticus
    10. Mesostigma_viride
    11. Sphagnum_palustre
    12. Funaria_hygrometrica
    13. Physcomitrella_patens
    14. Bartramia_pomiformis
    15. Orthotrichum_stellatum
    16. Ulota_hutchinsiae
    17. Ptychomnion_cygnisetum
    18. Climacium_americanum
    19. Anomodon_rugelii
    20. Hypnum_imponens
    21. Tetraphis_pellucida
    22. Atrichum_angustatum
    23. Buxbaumia_aphylla
    24. Phaeoceros_laevis
    25. Huperzia_squarrosa
    26. Cycas_taitungensis
    27. Batis_maritima
    28. Arabidopsis_thaliana
    29. Brassica_juncea
    30. Brassica_rapa_subsp_campestris
    31. Raphanus_sativus
    32. Brassica_napus
    33. Brassica_carinata
    34. Brassica_oleracea
    35. Carica_papaya
    36. Ricinus_communis
    37. Vitis_vinifera
    38. Liriodendron_tulipifera
    39. Nelumbo_nucifera
    40. Butomus_umbellatus
    41. Spirodela_polyrhiza
    42. Phoenix_dactylifera
    43. Triticum_timopheevii
    44. Aegilops_speltoides
    45. Triticum_aestivum
    46. Oryza_sativa_Indica_Group
    47. Oryza_sativa_Japonica_Group
    48. Tripsacum_dactyloides
    49. Sorghum_bicolor
    50. Zea_mays_subsp_mays
    51. Zea_perennis
    52. Zea_mays_subsp_parviglumis
    53. Zea_luxurians
    54. Malus_x_domestica
    55. Millettia_pinnata
    56. Vigna_radiata
    57. Lotus_japonicus
    58. Glycine_max
    59. Silene_latifolia
    60. Beta_macrocarpa
    61. Beta_vulgaris_subsp_vulgaris
    62. Citrullus_lanatus
    63. Cucumis_sativus
    64. Cucurbita_pepo
    65. Daucus_carota_subsp_sativus
    66. Rhazya_stricta
    67. Nicotiana_tabacum
    68. Mimulus_guttatus
    69. Ajuga_reptans
    70. Boea_hygrometrica
    71. Salvia_miltiorrhiza
    72. Asclepias_syriaca
    73. Vaccinium_macrocarpon
 
Bipartitions included in the consensus tree
 
    1234567891111111111222222222233333333334444444444555555555566666666667777
             0123456789012345678901234567890123456789012345678901234567890123
    ************************************************************************* ( 1.0 )
    --*********************************************************************** ( 0.99318 )
    ---********************************************************************** ( 1.0 )
    ---*******--------------------------------------------------------------- ( 1.0 )
    ---**-------------------------------------------------------------------- ( 1.0 )
    -----*****--------------------------------------------------------------- ( 1.0 )
    ------****--------------------------------------------------------------- ( 1.0 )
    -------***--------------------------------------------------------------- ( 1.0 )
    --------**--------------------------------------------------------------- ( 1.0 )
    ----------*************************************************************** ( 1.0 )
    ----------*************-------------------------------------------------- ( 1.0 )
    -----------************-------------------------------------------------- ( 1.0 )
    -----------*********----------------------------------------------------- ( 1.0 )
    -----------**------------------------------------------------------------ ( 1.0 )
    -------------*******----------------------------------------------------- ( 1.0 )
    --------------******----------------------------------------------------- ( 1.0 )
    --------------**--------------------------------------------------------- ( 1.0 )
    ----------------****----------------------------------------------------- ( 1.0 )
    -----------------***----------------------------------------------------- ( 1.0 )
    ------------------**----------------------------------------------------- ( 1.0 )
    --------------------***-------------------------------------------------- ( 1.0 )
    ---------------------**-------------------------------------------------- ( 1.0 )
    -----------------------************************************************** ( 1.0 )
    ------------------------************************************************* ( 1.0 )
    -------------------------************************************************ ( 1.0 )
    --------------------------*********************************************** ( 1.0 )
    --------------------------********--------------------------------------- ( 1.0 )
    ---------------------------*******--------------------------------------- ( 1.0 )
    ----------------------------******--------------------------------------- ( 1.0 )
    -----------------------------*****--------------------------------------- ( 0.99318 )
    ------------------------------****--------------------------------------- ( 0.99318 )
    -------------------------------***--------------------------------------- ( 0.99318 )
    --------------------------------**--------------------------------------- ( 0.99318 )
    ----------------------------------*************************************** ( 1.0 )
    -----------------------------------************************************** ( 1.0 )
    ------------------------------------************************************* ( 1.0 )
    ------------------------------------*****************-------------------- ( 1.0 )
    -------------------------------------****************-------------------- ( 1.0 )
    --------------------------------------***************-------------------- ( 1.0 )
    ---------------------------------------**************-------------------- ( 1.0 )
    ---------------------------------------**-------------------------------- ( 1.0 )
    -----------------------------------------************-------------------- ( 1.0 )
    ------------------------------------------***********-------------------- ( 1.0 )
    ------------------------------------------***---------------------------- ( 1.0 )
    -------------------------------------------**---------------------------- ( 0.99318 )
    ---------------------------------------------********-------------------- ( 1.0 )
    ---------------------------------------------**-------------------------- ( 1.0 )
    -----------------------------------------------******-------------------- ( 1.0 )
    ------------------------------------------------*****-------------------- ( 1.0 )
    -------------------------------------------------****-------------------- ( 1.0 )
    --------------------------------------------------***-------------------- ( 0.99318 )
    ---------------------------------------------------**-------------------- ( 0.99318 )
    -----------------------------------------------------******************** ( 1.0 )
    -----------------------------------------------------***********--------- ( 1.0 )
    ------------------------------------------------------**********--------- ( 1.0 )
    ------------------------------------------------------****--------------- ( 1.0 )
    ------------------------------------------------------**----------------- ( 1.0 )
    --------------------------------------------------------**--------------- ( 0.99318 )
    ----------------------------------------------------------******--------- ( 1.0 )
    ----------------------------------------------------------***------------ ( 1.0 )
    -----------------------------------------------------------**------------ ( 1.0 )
    -------------------------------------------------------------***--------- ( 1.0 )
    --------------------------------------------------------------**--------- ( 1.0 )
    ----------------------------------------------------------------********* ( 1.0 )
    -----------------------------------------------------------------******** ( 1.0 )
    ------------------------------------------------------------------******* ( 1.0 )
    -------------------------------------------------------------------****** ( 1.0 )
    --------------------------------------------------------------------***** ( 1.0 )
    ---------------------------------------------------------------------**** ( 1.0 )
    ----------------------------------------------------------------------*** ( 1.0 )
    -----------------------------------------------------------------------** ( 1.0 )

 
                                                                    +--73 Glycine_max
                                                                +-129
                                                                |   +--72 Lotus_japonicus
                                                            +-130
                                                            |   |   +--71 Vigna_radiata
                                                            |   +-128
                                                            |       +--70 Millettia_pinnata
                                                        +-131
                                                        |   |           +--69 Beta_vulgaris_subsp_vulgaris
                                                        |   |       +-125
                                                        |   |       |   +--68 Beta_macrocarpa
                                                        |   |   +-126
                                                        |   |   |   +--67 Silene_latifolia
                                                        |   +-127
                                                        |       |       +--66 Cucurbita_pepo
                                                        |       |   +-123
                                                        |       |   |   +--65 Cucumis_sativus
                                                        |       +-124
                                                        |           +--64 Citrullus_lanatus
                                                    +-132
                                                    |   +--63 Malus_x_domestica
                                                +-133
                                                |   |                               +--62 Vaccinium_macrocarpon
                                                |   |                           +-115
                                                |   |                           |   +--------------------61 Asclepias_syriaca
                                                |   |                       +-116
                                                |   |                       |   +--60 Salvia_miltiorrhiza
                                                |   |                   +-117
                                                |   |                   |   +--59 Boea_hygrometrica
                                                |   |               +-118
                                                |   |               |   +--58 Ajuga_reptans
                                                |   |           +-119
                                                |   |           |   +--57 Mimulus_guttatus
                                                |   |       +-120
                                                |   |       |   +--56 Nicotiana_tabacum
                                                |   |   +-121
                                                |   |   |   +--55 Rhazya_stricta
                                                |   +-122
                                                |       +--54 Daucus_carota_subsp_sativus
                                            +-134
                                            |   |                                               +--53 Zea_luxurians
                                            |   |                                           +-103
                                            |   |                                           |   +--52 Zea_mays_subsp_parviglumis
                                            |   |                                       +-104
                                            |   |                                       |   +--51 Zea_perennis
                                            |   |                                   +-105
                                            |   |                                   |   +--50 Zea_mays_subsp_mays
                                            |   |                               +-106
                                            |   |                               |   +--49 Sorghum_bicolor
                                            |   |                           +-107
                                            |   |                           |   +--48 Tripsacum_dactyloides
                                            |   |                       +-108
                                            |   |                       |   |   +--47 Oryza_sativa_Japonica_Group
                                            |   |                       |   +-102
                                            |   |                       |       +--46 Oryza_sativa_Indica_Group
                                            |   |                   +-109
                                            |   |                   |   |       +--45 Triticum_aestivum
                                            |   |                   |   |   +-100
                                            |   |                   |   |   |   +--44 Aegilops_speltoides
                                            |   |                   |   +-101
                                            |   |                   |       +--43 Triticum_timopheevii
                                            |   |               +-110
                                            |   |               |   +--42 Phoenix_dactylifera
                                            |   |           +-111
                                            |   |           |   |   +--41 Spirodela_polyrhiza
                                            |   |           |   +--99
                                            |   |           |       +--40 Butomus_umbellatus
                                            |   |       +-112
                                            |   |       |   +--39 Nelumbo_nucifera
                                            |   |   +-113
                                            |   |   |   +--38 Liriodendron_tulipifera
                                            |   +-114
                                            |       +--37 Vitis_vinifera
                                        +-135
                                        |   +--36 Ricinus_communis
                                    +-136
                                    |   +--35 Carica_papaya
                                +-137
                                |   |                           +--34 Brassica_oleracea
                                |   |                       +--92
                                |   |                       |   +--33 Brassica_carinata
                                |   |                   +--93
                                |   |                   |   +--32 Brassica_napus
                                |   |               +--94
                                |   |               |   +--31 Raphanus_sativus
                                |   |           +--95
                                |   |           |   +--30 Brassica_rapa_subsp_campestris
                                |   |       +--96
                                |   |       |   +--29 Brassica_juncea
                                |   |   +--97
                                |   |   |   +--28 Arabidopsis_thaliana
                                |   +--98
                                |       +--27 Batis_maritima
                          +---138
                          |     +--26 Cycas_taitungensis
                      +-139
                      |   +--25 Huperzia_squarrosa
                  +-140
                  |   +----24 Phaeoceros_laevis
              +-141
              |   |                       +--23 Ulota_hutchinsiae
              |   |                   +--86
              |   |                   |   +--22 Orthotrichum_stellatum
              |   |               +--87
              |   |               |   |           +--21 Hypnum_imponens
              |   |               |   |       +--83
              |   |               |   |       |   +--20 Anomodon_rugelii
              |   |               |   |   +--84
              |   |               |   |   |   +--19 Climacium_americanum
              |   |               |   +--85
              |   |               |       +--18 Ptychomnion_cygnisetum
              |   |           +--88
              |   |           |   +--17 Bartramia_pomiformis
              |   |       +--89
              |   |       |   |   +--16 Physcomitrella_patens
              |   |       |   +--82
              |   |       |       +--15 Funaria_hygrometrica
              |   |   +--90
              |   |   |   |       +--14 Buxbaumia_aphylla
              |   |   |   |   +--80
              |   |   |   |   |   +--13 Atrichum_angustatum
              |   |   |   +--81
              |   |   |       +--12 Tetraphis_pellucida
              |   +--91
              |       +--11 Sphagnum_palustre
    +-------142
    |         |                     +---------------------10 Mesostigma_viride
    |         |                 +--75
    |         |                 |   +----------9 Chlorokybus_atmophyticus
    |         |             +--76
    |         |             |   +--------------------8 Entransia_fimbriata
    |         |         +--77
    |         |         |   +-------------7 Chaetosphaeridium_globosum
    |         |   +----78
    |         |   |     +---------6 Roya_obtusa
    |         +--79
    |             |   +---5 Nitella_hyalina
    |             +--74
    |                 +---4 Chara_vulgaris
+-143
|   +---3 Treubia_lacunosa
|
+---2 Pleurozia_purpurea
|
+---1 Marchantia_polymorpha

 
(Marchantia_polymorpha:0.0084572400,Pleurozia_purpurea:0.0244420400,(Treubia_lacunosa:0.0267155500,(((Chara_vulgaris:0.0019919600,Nitella_hyalina:0.0073946900):1.0000:0.0819684700,(Roya_obtusa:0.1936748800,(Chaetosphaeridium_globosum:0.2660611200,(Entransia_fimbriata:0.4096335800,(Chlorokybus_atmophyticus:0.2171432100,Mesostigma_viride:0.4332148000):1.0000:0.0739336400):1.0000:0.0895385400):1.0000:0.0581022900):1.0000:0.1132971700):1.0000:0.0548103800,((Sphagnum_palustre:0.0340521000,((Tetraphis_pellucida:0.0337993100,(Atrichum_angustatum:0.0338517800,Buxbaumia_aphylla:0.0513838000):1.0000:0.0048805000):1.0000:0.0009379800,((Funaria_hygrometrica:0.0000000100,Physcomitrella_patens:0.0000000100):1.0000:0.0028679400,(Bartramia_pomiformis:0.0097795500,((Ptychomnion_cygnisetum:0.0234076300,(Climacium_americanum:0.0045877900,(Anomodon_rugelii:0.0045850900,Hypnum_imponens:0.0031889200):1.0000:0.0011035500):1.0000:0.0073946900):1.0000:0.0165293400,(Orthotrichum_stellatum:0.0000000400,Ulota_hutchinsiae:0.0011135600):1.0000:0.0062643000):1.0000:0.0098671100):1.0000:0.0102575600):1.0000:0.0138078400):1.0000:0.0146829400):1.0000:0.0188446400,(Phaeoceros_laevis:0.1300675000,(Huperzia_squarrosa:0.0509539000,(Cycas_taitungensis:0.0535511300,((Batis_maritima:0.0062394600,(Arabidopsis_thaliana:0.0020368400,(Brassica_juncea:0.0000000200,(Brassica_rapa_subsp_campestris:0.0000000500,(Raphanus_sativus:0.0010122000,(Brassica_napus:0.0000000100,(Brassica_carinata:0.0010126600,Brassica_oleracea:0.0000000100):0.9932:0.0000000100):0.9932:0.0000000100):0.9932:0.0000000600):0.9932:0.0000000600):1.0000:0.0020397000):1.0000:0.0093480900):1.0000:0.0010008200,(Carica_papaya:0.0058848300,(Ricinus_communis:0.0075190100,((Vitis_vinifera:0.0125308500,(Liriodendron_tulipifera:0.0009910800,(Nelumbo_nucifera:0.0019764700,((Butomus_umbellatus:0.0457848700,Spirodela_polyrhiza:0.0078781600):1.0000:0.0079728800,(Phoenix_dactylifera:0.0083893600,((Triticum_timopheevii:0.0465888400,(Aegilops_speltoides:0.0000000100,Triticum_aestivum:0.0000000100):0.9932:0.0000000100):1.0000:0.0040635700,((Oryza_sativa_Indica_Group:0.0020404800,Oryza_sativa_Japonica_Group:0.0000000500):1.0000:0.0040690700,(Tripsacum_dactyloides:0.0000001200,(Sorghum_bicolor:0.0010113400,(Zea_mays_subsp_mays:0.0000000100,(Zea_perennis:0.0000000100,(Zea_mays_subsp_parviglumis:0.0000000100,Zea_luxurians:0.0000000200):0.9932:0.0000000100):0.9932:0.0000000500):1.0000:0.0010130900):1.0000:0.0010145700):1.0000:0.0030466700):1.0000:0.0000000300):1.0000:0.0161880100):1.0000:0.0072191900):1.0000:0.0078247400):1.0000:0.0029861200):1.0000:0.0047415200):1.0000:0.0035388300,((Daucus_carota_subsp_sativus:0.0115500200,(Rhazya_stricta:0.0093812600,(Nicotiana_tabacum:0.0060667900,(Mimulus_guttatus:0.0000000300,(Ajuga_reptans:0.0044490800,(Boea_hygrometrica:0.0087310700,(Salvia_miltiorrhiza:0.0006247000,(Asclepias_syriaca:0.4204989400,Vaccinium_macrocarpon:0.0341473100):1.0000:0.0186510600):1.0000:0.0026201300):1.0000:0.0400187600):1.0000:0.0017613600):1.0000:0.0031947400):1.0000:0.0009907200):1.0000:0.0009636200):1.0000:0.0036185800,(Malus_x_domestica:0.0083145500,(((Citrullus_lanatus:0.0010811800,(Cucumis_sativus:0.0031436800,Cucurbita_pepo:0.0124898100):1.0000:0.0061610300):1.0000:0.0053069000,(Silene_latifolia:0.0052637300,(Beta_macrocarpa:0.0000000100,Beta_vulgaris_subsp_vulgaris:0.0020558200):1.0000:0.0009545100):1.0000:0.0159370900):1.0000:0.0019695100,((Millettia_pinnata:0.0000000600,Vigna_radiata:0.0010144900):1.0000:0.0010145900,(Lotus_japonicus:0.0051168900,Glycine_max:0.0010149300):0.9932:0.0000000500):1.0000:0.0072551800):1.0000:0.0030645000):1.0000:0.0023817800):1.0000:0.0021156400):1.0000:0.0023347600):1.0000:0.0030521700):1.0000:0.0022969100):1.0000:0.0417944200):1.0000:0.1213940300):1.0000:0.0090641600):1.0000:0.0031589300):1.0000:0.0155020300):1.0000:0.1994611000):0.9932:0.0040272700);
 
Note: this tree is unrooted. Branch lengths are the expected number of substitutions per site. Labels next to parentheses represent phylogenetic uncertainty due to model selection (see documentation)


---------------------------------------------------------------
*                                                             *
*             BAYESIAN INFORMATION CRITERION (BIC)            *
*                                                             *
---------------------------------------------------------------
 
 Sample size: 978.0
 
 Model selected: 
   Model = GTR+I+G
   partition = 012345
   -lnL = 11775.4120
   K = 154
   freqA = 0.2537 
   freqC = 0.1458 
   freqG = 0.1795 
   freqT = 0.4211 
   R(a) [AC] =  2.5549
   R(b) [AG] =  2.8461
   R(c) [AT] =  0.8123
   R(d) [CG] =  1.8860
   R(e) [CT] =  6.9526
   R(f) [GT] =  1.0000
   p-inv = 0.1390
   gamma shape = 0.9430 
 
Tree for the best BIC model = (Marchantia_polymorpha:0.00845724,Pleurozia_purpurea:0.02444204,(Treubia_lacunosa:0.02671555,(((Chara_vulgaris:0.00199196,Nitella_hyalina:0.00739469):0.08196847,(Roya_obtusa:0.19367488,(Chaetosphaeridium_globosum:0.26606112,(Entransia_fimbriata:0.40963358,(Chlorokybus_atmophyticus:0.21714321,Mesostigma_viride:0.43321480):0.07393364):0.08953854):0.05810229):0.11329717):0.05481038,((Sphagnum_palustre:0.03405210,(((Funaria_hygrometrica:0.00000001,Physcomitrella_patens:0.00000001):0.00286794,(Bartramia_pomiformis:0.00977955,((Orthotrichum_stellatum:0.00000004,Ulota_hutchinsiae:0.00111356):0.00626430,(Ptychomnion_cygnisetum:0.02340763,(Climacium_americanum:0.00458779,(Anomodon_rugelii:0.00458509,Hypnum_imponens:0.00318892):0.00110355):0.00739469):0.01652934):0.00986711):0.01025756):0.01380784,(Tetraphis_pellucida:0.03379931,(Atrichum_angustatum:0.03385178,Buxbaumia_aphylla:0.05138380):0.00488050):0.00093798):0.01468294):0.01884464,(Phaeoceros_laevis:0.13006750,(Huperzia_squarrosa:0.05095390,(Cycas_taitungensis:0.05355113,((Batis_maritima:0.00623946,(Arabidopsis_thaliana:0.00203684,(Brassica_juncea:0.00000002,(Brassica_rapa_subsp_campestris:0.00000005,(Raphanus_sativus:0.00101220,(Brassica_napus:0.00000001,(Brassica_carinata:0.00101266,Brassica_oleracea:0.00000001):0.00000001):0.00000001):0.00000006):0.00000006):0.00203970):0.00934809):0.00100082,(Carica_papaya:0.00588483,(Ricinus_communis:0.00751901,((Vitis_vinifera:0.01253085,(Liriodendron_tulipifera:0.00099108,(Nelumbo_nucifera:0.00197647,((Butomus_umbellatus:0.04578487,Spirodela_polyrhiza:0.00787816):0.00797288,(Phoenix_dactylifera:0.00838936,((Triticum_timopheevii:0.04658884,(Aegilops_speltoides:0.00000001,Triticum_aestivum:0.00000001):0.00000001):0.00406357,((Oryza_sativa_Indica_Group:0.00204048,Oryza_sativa_Japonica_Group:0.00000005):0.00406907,(Tripsacum_dactyloides:0.00000012,(Sorghum_bicolor:0.00101134,(Zea_mays_subsp_mays:0.00000001,(Zea_perennis:0.00000001,(Zea_mays_subsp_parviglumis:0.00000001,Zea_luxurians:0.00000002):0.00000001):0.00000005):0.00101309):0.00101457):0.00304667):0.00000003):0.01618801):0.00721919):0.00782474):0.00298612):0.00474152):0.00353883,((Malus_x_domestica:0.00831455,(((Millettia_pinnata:0.00000006,Vigna_radiata:0.00101449):0.00101459,(Lotus_japonicus:0.00511689,Glycine_max:0.00101493):0.00000005):0.00725518,((Silene_latifolia:0.00526373,(Beta_macrocarpa:0.00000001,Beta_vulgaris_subsp_vulgaris:0.00205582):0.00095451):0.01593709,(Citrullus_lanatus:0.00108118,(Cucumis_sativus:0.00314368,Cucurbita_pepo:0.01248981):0.00616103):0.00530690):0.00196951):0.00306450):0.00238178,(Daucus_carota_subsp_sativus:0.01155002,(Rhazya_stricta:0.00938126,(Nicotiana_tabacum:0.00606679,(Mimulus_guttatus:0.00000003,(Ajuga_reptans:0.00444908,(Boea_hygrometrica:0.00873107,(Salvia_miltiorrhiza:0.00062470,(Asclepias_syriaca:0.42049894,Vaccinium_macrocarpon:0.03414731):0.01865106):0.00262013):0.04001876):0.00176136):0.00319474):0.00099072):0.00096362):0.00361858):0.00211564):0.00233476):0.00305217):0.00229691):0.04179442):0.12139403):0.00906416):0.00315893):0.01550203):0.19946110):0.00402727);
 
 
* BIC MODEL SELECTION : Selection uncertainty
 
Model             -lnL    K      BIC       delta       weight   cumWeight
------------------------------------------------------------------------- 
GTR+I+G     11775.41200   154  24611.192489   0.000000    0.926745   0.926745 
GTR+G       11781.39248   153  24616.267940   5.075450    0.073255   1.000000 
HKY+I+G     11828.51000   150  24689.846451  78.653961   7.72e-018   1.000000 
HKY+G       11834.72256   149  24695.386061  84.193572   4.84e-019   1.000000 
SYM+I+G     11956.70992   151  24953.131800  341.939311   5.20e-075   1.000000 
SYM+G       11962.59514   150  24958.016731  346.824241   4.52e-076   1.000000 
GTR+I       11989.23460   153  25031.952180  420.759690   3.98e-092   1.000000 
HKY+I       12007.81104   149  25041.563021  430.370532   3.26e-094   1.000000 
K80+I+G     12025.26932   147  25062.708561  451.516072   8.35e-099   1.000000 
K80+G       12032.61018   146  25070.504772  459.312283   1.69e-100   1.000000 
F81+I+G     12105.27498   149  25236.490901  625.298412   1.53e-136   1.000000 
SYM+I       12106.24448   150  25245.315411  634.122921   1.86e-138   1.000000 
F81+G       12115.74315   148  25250.541731  639.349242   1.36e-139   1.000000 
K80+I       12163.75903   146  25332.802472  721.609983   1.87e-157   1.000000 
F81+I       12255.50789   148  25530.071211  918.878722   2.72e-200   1.000000 
JC+I+G      12275.89809   146  25557.080592  945.888103   3.72e-206   1.000000 
JC+G        12283.69207   145  25565.783042  954.590553   4.79e-208   1.000000 
GTR         12321.08396   152  25688.765390  1077.572901   0.00e+000   1.000000 
HKY         12383.48417   148  25786.023771  1174.831282   0.00e+000   1.000000 
JC+I        12410.31304   145  25819.024982  1207.832493   0.00e+000   1.000000 
SYM         12403.09686   149  25832.134661  1220.942172   0.00e+000   1.000000 
K80         12507.83613   145  26014.071162  1402.878673   0.00e+000   1.000000 
F81         12631.19176   147  26274.553441  1663.360952   0.00e+000   1.000000 
JC          12739.14757   144  26469.808532  1858.616043   0.00e+000   1.000000
-------------------------------------------------------------------------
-lnL:	negative log likelihod
K:	number of estimated parameters
BIC:	Bayesian Information Criterion
delta:	BIC difference
weight:	BIC weight
cumWeight:	cumulative BIC weight
 
 
* BIC MODEL SELECTION : Confidence interval
 
There are 24 models in the 100% confidence interval: [ GTR+I+G GTR+G HKY+I+G HKY+G SYM+I+G SYM+G GTR+I HKY+I K80+I+G K80+G F81+I+G SYM+I F81+G K80+I F81+I JC+I+G JC+G GTR HKY JC+I SYM K80 F81 JC ] 
 
 
* BIC MODEL SELECTION : Best Model's command line
 
phyml  -i /tmp/jmodeltest3712517606734325526.phy -d nt -n 1 -b 0 --run_id GTR+I+G -m 012345 -f m -v e -c 4 -a e --no_memory_check -o tlr -s SPR
 
 
 
---------------------------------------------------------------
*                                                             *
*                    MODEL AVERAGED PHYLOGENY                 *
*                                                             *
---------------------------------------------------------------
 
Selection criterion: . . . . BIC
Confidence interval: . . . . 1.00
Consensus type:. . . . . . . 50% majority rule
 
 
Using 24 models in the 1.00 confidence interval = GTR+I+G GTR+G HKY+I+G HKY+G SYM+I+G SYM+G GTR+I HKY+I K80+I+G K80+G F81+I+G SYM+I F81+G K80+I F81+I JC+I+G JC+G GTR HKY JC+I SYM K80 F81 JC  
 
Species in order:
 
    1. Marchantia_polymorpha
    2. Pleurozia_purpurea
    3. Treubia_lacunosa
    4. Chara_vulgaris
    5. Nitella_hyalina
    6. Roya_obtusa
    7. Chaetosphaeridium_globosum
    8. Entransia_fimbriata
    9. Chlorokybus_atmophyticus
    10. Mesostigma_viride
    11. Sphagnum_palustre
    12. Funaria_hygrometrica
    13. Physcomitrella_patens
    14. Bartramia_pomiformis
    15. Orthotrichum_stellatum
    16. Ulota_hutchinsiae
    17. Ptychomnion_cygnisetum
    18. Climacium_americanum
    19. Anomodon_rugelii
    20. Hypnum_imponens
    21. Tetraphis_pellucida
    22. Atrichum_angustatum
    23. Buxbaumia_aphylla
    24. Phaeoceros_laevis
    25. Huperzia_squarrosa
    26. Cycas_taitungensis
    27. Batis_maritima
    28. Arabidopsis_thaliana
    29. Brassica_juncea
    30. Brassica_rapa_subsp_campestris
    31. Raphanus_sativus
    32. Brassica_napus
    33. Brassica_carinata
    34. Brassica_oleracea
    35. Carica_papaya
    36. Ricinus_communis
    37. Vitis_vinifera
    38. Liriodendron_tulipifera
    39. Nelumbo_nucifera
    40. Butomus_umbellatus
    41. Spirodela_polyrhiza
    42. Phoenix_dactylifera
    43. Triticum_timopheevii
    44. Aegilops_speltoides
    45. Triticum_aestivum
    46. Oryza_sativa_Indica_Group
    47. Oryza_sativa_Japonica_Group
    48. Tripsacum_dactyloides
    49. Sorghum_bicolor
    50. Zea_mays_subsp_mays
    51. Zea_perennis
    52. Zea_mays_subsp_parviglumis
    53. Zea_luxurians
    54. Malus_x_domestica
    55. Millettia_pinnata
    56. Vigna_radiata
    57. Lotus_japonicus
    58. Glycine_max
    59. Silene_latifolia
    60. Beta_macrocarpa
    61. Beta_vulgaris_subsp_vulgaris
    62. Citrullus_lanatus
    63. Cucumis_sativus
    64. Cucurbita_pepo
    65. Daucus_carota_subsp_sativus
    66. Rhazya_stricta
    67. Nicotiana_tabacum
    68. Mimulus_guttatus
    69. Ajuga_reptans
    70. Boea_hygrometrica
    71. Salvia_miltiorrhiza
    72. Asclepias_syriaca
    73. Vaccinium_macrocarpon
 
Bipartitions included in the consensus tree
 
    1234567891111111111222222222233333333334444444444555555555566666666667777
             0123456789012345678901234567890123456789012345678901234567890123
    ************************************************************************* ( 1.0 )
    --*********************************************************************** ( 0.92675 )
    ---********************************************************************** ( 1.0 )
    ---*******--------------------------------------------------------------- ( 1.0 )
    ---**-------------------------------------------------------------------- ( 1.0 )
    -----*****--------------------------------------------------------------- ( 1.0 )
    ------****--------------------------------------------------------------- ( 1.0 )
    -------***--------------------------------------------------------------- ( 1.0 )
    --------**--------------------------------------------------------------- ( 1.0 )
    ----------*************************************************************** ( 1.0 )
    ----------*************-------------------------------------------------- ( 1.0 )
    -----------************-------------------------------------------------- ( 1.0 )
    -----------*********----------------------------------------------------- ( 1.0 )
    -----------**------------------------------------------------------------ ( 1.0 )
    -------------*******----------------------------------------------------- ( 1.0 )
    --------------******----------------------------------------------------- ( 1.0 )
    --------------**--------------------------------------------------------- ( 1.0 )
    ----------------****----------------------------------------------------- ( 1.0 )
    -----------------***----------------------------------------------------- ( 1.0 )
    ------------------**----------------------------------------------------- ( 1.0 )
    --------------------***-------------------------------------------------- ( 1.0 )
    ---------------------**-------------------------------------------------- ( 1.0 )
    -----------------------************************************************** ( 1.0 )
    ------------------------************************************************* ( 1.0 )
    -------------------------************************************************ ( 1.0 )
    --------------------------*********************************************** ( 1.0 )
    --------------------------********--------------------------------------- ( 1.0 )
    ---------------------------*******--------------------------------------- ( 1.0 )
    ----------------------------******--------------------------------------- ( 1.0 )
    -----------------------------*****--------------------------------------- ( 0.92675 )
    ------------------------------****--------------------------------------- ( 0.92675 )
    -------------------------------***--------------------------------------- ( 0.92675 )
    --------------------------------**--------------------------------------- ( 0.92675 )
    ----------------------------------*************************************** ( 1.0 )
    -----------------------------------************************************** ( 1.0 )
    ------------------------------------************************************* ( 1.0 )
    ------------------------------------*****************-------------------- ( 1.0 )
    -------------------------------------****************-------------------- ( 1.0 )
    --------------------------------------***************-------------------- ( 1.0 )
    ---------------------------------------**************-------------------- ( 1.0 )
    ---------------------------------------**-------------------------------- ( 1.0 )
    -----------------------------------------************-------------------- ( 1.0 )
    ------------------------------------------***********-------------------- ( 1.0 )
    ------------------------------------------***---------------------------- ( 1.0 )
    -------------------------------------------**---------------------------- ( 0.92675 )
    ---------------------------------------------********-------------------- ( 1.0 )
    ---------------------------------------------**-------------------------- ( 1.0 )
    -----------------------------------------------******-------------------- ( 1.0 )
    ------------------------------------------------*****-------------------- ( 1.0 )
    -------------------------------------------------****-------------------- ( 1.0 )
    --------------------------------------------------***-------------------- ( 0.92675 )
    ---------------------------------------------------**-------------------- ( 0.92675 )
    -----------------------------------------------------******************** ( 1.0 )
    -----------------------------------------------------***********--------- ( 1.0 )
    ------------------------------------------------------**********--------- ( 1.0 )
    ------------------------------------------------------****--------------- ( 1.0 )
    ------------------------------------------------------**----------------- ( 1.0 )
    --------------------------------------------------------**--------------- ( 0.92675 )
    ----------------------------------------------------------******--------- ( 1.0 )
    ----------------------------------------------------------***------------ ( 1.0 )
    -----------------------------------------------------------**------------ ( 1.0 )
    -------------------------------------------------------------***--------- ( 1.0 )
    --------------------------------------------------------------**--------- ( 1.0 )
    ----------------------------------------------------------------********* ( 1.0 )
    -----------------------------------------------------------------******** ( 1.0 )
    ------------------------------------------------------------------******* ( 1.0 )
    -------------------------------------------------------------------****** ( 1.0 )
    --------------------------------------------------------------------***** ( 1.0 )
    ---------------------------------------------------------------------**** ( 1.0 )
    ----------------------------------------------------------------------*** ( 1.0 )
    -----------------------------------------------------------------------** ( 1.0 )

 
                                                                    +--73 Glycine_max
                                                                +-129
                                                                |   +--72 Lotus_japonicus
                                                            +-130
                                                            |   |   +--71 Vigna_radiata
                                                            |   +-128
                                                            |       +--70 Millettia_pinnata
                                                        +-131
                                                        |   |           +--69 Beta_vulgaris_subsp_vulgaris
                                                        |   |       +-125
                                                        |   |       |   +--68 Beta_macrocarpa
                                                        |   |   +-126
                                                        |   |   |   +--67 Silene_latifolia
                                                        |   +-127
                                                        |       |       +--66 Cucurbita_pepo
                                                        |       |   +-123
                                                        |       |   |   +--65 Cucumis_sativus
                                                        |       +-124
                                                        |           +--64 Citrullus_lanatus
                                                    +-132
                                                    |   +--63 Malus_x_domestica
                                                +-133
                                                |   |                               +--62 Vaccinium_macrocarpon
                                                |   |                           +-115
                                                |   |                           |   +--------------------61 Asclepias_syriaca
                                                |   |                       +-116
                                                |   |                       |   +--60 Salvia_miltiorrhiza
                                                |   |                   +-117
                                                |   |                   |   +--59 Boea_hygrometrica
                                                |   |               +-118
                                                |   |               |   +--58 Ajuga_reptans
                                                |   |           +-119
                                                |   |           |   +--57 Mimulus_guttatus
                                                |   |       +-120
                                                |   |       |   +--56 Nicotiana_tabacum
                                                |   |   +-121
                                                |   |   |   +--55 Rhazya_stricta
                                                |   +-122
                                                |       +--54 Daucus_carota_subsp_sativus
                                            +-134
                                            |   |                                               +--53 Zea_luxurians
                                            |   |                                           +-103
                                            |   |                                           |   +--52 Zea_mays_subsp_parviglumis
                                            |   |                                       +-104
                                            |   |                                       |   +--51 Zea_perennis
                                            |   |                                   +-105
                                            |   |                                   |   +--50 Zea_mays_subsp_mays
                                            |   |                               +-106
                                            |   |                               |   +--49 Sorghum_bicolor
                                            |   |                           +-107
                                            |   |                           |   +--48 Tripsacum_dactyloides
                                            |   |                       +-108
                                            |   |                       |   |   +--47 Oryza_sativa_Japonica_Group
                                            |   |                       |   +-102
                                            |   |                       |       +--46 Oryza_sativa_Indica_Group
                                            |   |                   +-109
                                            |   |                   |   |       +--45 Triticum_aestivum
                                            |   |                   |   |   +-100
                                            |   |                   |   |   |   +--44 Aegilops_speltoides
                                            |   |                   |   +-101
                                            |   |                   |       +--43 Triticum_timopheevii
                                            |   |               +-110
                                            |   |               |   +--42 Phoenix_dactylifera
                                            |   |           +-111
                                            |   |           |   |   +--41 Spirodela_polyrhiza
                                            |   |           |   +--99
                                            |   |           |       +--40 Butomus_umbellatus
                                            |   |       +-112
                                            |   |       |   +--39 Nelumbo_nucifera
                                            |   |   +-113
                                            |   |   |   +--38 Liriodendron_tulipifera
                                            |   +-114
                                            |       +--37 Vitis_vinifera
                                        +-135
                                        |   +--36 Ricinus_communis
                                    +-136
                                    |   +--35 Carica_papaya
                                +-137
                                |   |                           +--34 Brassica_oleracea
                                |   |                       +--92
                                |   |                       |   +--33 Brassica_carinata
                                |   |                   +--93
                                |   |                   |   +--32 Brassica_napus
                                |   |               +--94
                                |   |               |   +--31 Raphanus_sativus
                                |   |           +--95
                                |   |           |   +--30 Brassica_rapa_subsp_campestris
                                |   |       +--96
                                |   |       |   +--29 Brassica_juncea
                                |   |   +--97
                                |   |   |   +--28 Arabidopsis_thaliana
                                |   +--98
                                |       +--27 Batis_maritima
                          +---138
                          |     +--26 Cycas_taitungensis
                      +-139
                      |   +--25 Huperzia_squarrosa
                  +-140
                  |   +----24 Phaeoceros_laevis
              +-141
              |   |                       +--23 Ulota_hutchinsiae
              |   |                   +--86
              |   |                   |   +--22 Orthotrichum_stellatum
              |   |               +--87
              |   |               |   |           +--21 Hypnum_imponens
              |   |               |   |       +--83
              |   |               |   |       |   +--20 Anomodon_rugelii
              |   |               |   |   +--84
              |   |               |   |   |   +--19 Climacium_americanum
              |   |               |   +--85
              |   |               |       +--18 Ptychomnion_cygnisetum
              |   |           +--88
              |   |           |   +--17 Bartramia_pomiformis
              |   |       +--89
              |   |       |   |   +--16 Physcomitrella_patens
              |   |       |   +--82
              |   |       |       +--15 Funaria_hygrometrica
              |   |   +--90
              |   |   |   |       +--14 Buxbaumia_aphylla
              |   |   |   |   +--80
              |   |   |   |   |   +--13 Atrichum_angustatum
              |   |   |   +--81
              |   |   |       +--12 Tetraphis_pellucida
              |   +--91
              |       +--11 Sphagnum_palustre
    +-------142
    |         |                     +---------------------10 Mesostigma_viride
    |         |                 +--75
    |         |                 |   +----------9 Chlorokybus_atmophyticus
    |         |             +--76
    |         |             |   +--------------------8 Entransia_fimbriata
    |         |         +--77
    |         |         |   +-------------7 Chaetosphaeridium_globosum
    |         |   +----78
    |         |   |     +---------6 Roya_obtusa
    |         +--79
    |             |   +---5 Nitella_hyalina
    |             +--74
    |                 +---4 Chara_vulgaris
+-143
|   +---3 Treubia_lacunosa
|
+---2 Pleurozia_purpurea
|
+---1 Marchantia_polymorpha

 
(Marchantia_polymorpha:0.0084572400,Pleurozia_purpurea:0.0244420400,(Treubia_lacunosa:0.0267155500,(((Chara_vulgaris:0.0019919600,Nitella_hyalina:0.0073946900):1.0000:0.0819684700,(Roya_obtusa:0.1936748800,(Chaetosphaeridium_globosum:0.2660611200,(Entransia_fimbriata:0.4096335800,(Chlorokybus_atmophyticus:0.2171432100,Mesostigma_viride:0.4332148000):1.0000:0.0739336400):1.0000:0.0895385400):1.0000:0.0581022900):1.0000:0.1132971700):1.0000:0.0548103800,((Sphagnum_palustre:0.0340521000,((Tetraphis_pellucida:0.0337993100,(Atrichum_angustatum:0.0338517800,Buxbaumia_aphylla:0.0513838000):1.0000:0.0048805000):1.0000:0.0009379800,((Funaria_hygrometrica:0.0000000100,Physcomitrella_patens:0.0000000100):1.0000:0.0028679400,(Bartramia_pomiformis:0.0097795500,((Ptychomnion_cygnisetum:0.0234076300,(Climacium_americanum:0.0045877900,(Anomodon_rugelii:0.0045850900,Hypnum_imponens:0.0031889200):1.0000:0.0011035500):1.0000:0.0073946900):1.0000:0.0165293400,(Orthotrichum_stellatum:0.0000000400,Ulota_hutchinsiae:0.0011135600):1.0000:0.0062643000):1.0000:0.0098671100):1.0000:0.0102575600):1.0000:0.0138078400):1.0000:0.0146829400):1.0000:0.0188446400,(Phaeoceros_laevis:0.1300675000,(Huperzia_squarrosa:0.0509539000,(Cycas_taitungensis:0.0535511300,((Batis_maritima:0.0062394600,(Arabidopsis_thaliana:0.0020368400,(Brassica_juncea:0.0000000200,(Brassica_rapa_subsp_campestris:0.0000000500,(Raphanus_sativus:0.0010122000,(Brassica_napus:0.0000000100,(Brassica_carinata:0.0010126600,Brassica_oleracea:0.0000000100):0.9267:0.0000000100):0.9267:0.0000000100):0.9267:0.0000000600):0.9267:0.0000000600):1.0000:0.0020397000):1.0000:0.0093480900):1.0000:0.0010008200,(Carica_papaya:0.0058848300,(Ricinus_communis:0.0075190100,((Vitis_vinifera:0.0125308500,(Liriodendron_tulipifera:0.0009910800,(Nelumbo_nucifera:0.0019764700,((Butomus_umbellatus:0.0457848700,Spirodela_polyrhiza:0.0078781600):1.0000:0.0079728800,(Phoenix_dactylifera:0.0083893600,((Triticum_timopheevii:0.0465888400,(Aegilops_speltoides:0.0000000100,Triticum_aestivum:0.0000000100):0.9267:0.0000000100):1.0000:0.0040635700,((Oryza_sativa_Indica_Group:0.0020404800,Oryza_sativa_Japonica_Group:0.0000000500):1.0000:0.0040690700,(Tripsacum_dactyloides:0.0000001200,(Sorghum_bicolor:0.0010113400,(Zea_mays_subsp_mays:0.0000000100,(Zea_perennis:0.0000000100,(Zea_mays_subsp_parviglumis:0.0000000100,Zea_luxurians:0.0000000200):0.9267:0.0000000100):0.9267:0.0000000500):1.0000:0.0010130900):1.0000:0.0010145700):1.0000:0.0030466700):1.0000:0.0000000300):1.0000:0.0161880100):1.0000:0.0072191900):1.0000:0.0078247400):1.0000:0.0029861200):1.0000:0.0047415200):1.0000:0.0035388300,((Daucus_carota_subsp_sativus:0.0115500200,(Rhazya_stricta:0.0093812600,(Nicotiana_tabacum:0.0060667900,(Mimulus_guttatus:0.0000000300,(Ajuga_reptans:0.0044490800,(Boea_hygrometrica:0.0087310700,(Salvia_miltiorrhiza:0.0006247000,(Asclepias_syriaca:0.4204989400,Vaccinium_macrocarpon:0.0341473100):1.0000:0.0186510600):1.0000:0.0026201300):1.0000:0.0400187600):1.0000:0.0017613600):1.0000:0.0031947400):1.0000:0.0009907200):1.0000:0.0009636200):1.0000:0.0036185800,(Malus_x_domestica:0.0083145500,(((Citrullus_lanatus:0.0010811800,(Cucumis_sativus:0.0031436800,Cucurbita_pepo:0.0124898100):1.0000:0.0061610300):1.0000:0.0053069000,(Silene_latifolia:0.0052637300,(Beta_macrocarpa:0.0000000100,Beta_vulgaris_subsp_vulgaris:0.0020558200):1.0000:0.0009545100):1.0000:0.0159370900):1.0000:0.0019695100,((Millettia_pinnata:0.0000000600,Vigna_radiata:0.0010144900):1.0000:0.0010145900,(Lotus_japonicus:0.0051168900,Glycine_max:0.0010149300):0.9267:0.0000000500):1.0000:0.0072551800):1.0000:0.0030645000):1.0000:0.0023817800):1.0000:0.0021156400):1.0000:0.0023347600):1.0000:0.0030521700):1.0000:0.0022969100):1.0000:0.0417944200):1.0000:0.1213940300):1.0000:0.0090641600):1.0000:0.0031589300):1.0000:0.0155020300):1.0000:0.1994611000):0.9267:0.0040272700);
 
Note: this tree is unrooted. Branch lengths are the expected number of substitutions per site. Labels next to parentheses represent phylogenetic uncertainty due to model selection (see documentation)
 
 
 
---------------------------------------------------------------
*                                                             *
*                    SELECTION SUMMARY                        *
*                                                             *
---------------------------------------------------------------

::Optimized Topologies Summary::

There are 22 different topologies.

Topology Id: 1
	Rank	Weight		 RF	AvgEucl		VarEucl
AIC	  1	 99.32%		  0	0.00e+00	0.00e+00
BIC	  1	 92.67%		  0	0.00e+00	0.00e+00
Models supporting:   1
                     GTR+I+G 

Topology Id: 2
	Rank	Weight		 RF	AvgEucl		VarEucl
AIC	  2	  0.00%		  2	5.90e-01	0.00e+00
BIC	  2	  0.00%		  2	5.90e-01	0.00e+00
Models supporting:   1
                     HKY+I+G 

Topology Id: 3
	Rank	Weight		 RF	AvgEucl		VarEucl
AIC	  3	  0.00%		 14	5.90e-01	0.00e+00
BIC	  3	  0.00%		 14	5.90e-01	0.00e+00
Models supporting:   1
                     F81+I+G 

Topology Id: 4
	Rank	Weight		 RF	AvgEucl		VarEucl
AIC	  4	  0.00%		 14	6.36e-01	0.00e+00
BIC	  4	  0.00%		 14	6.36e-01	0.00e+00
Models supporting:   1
                     K80+I+G 

Topology Id: 5
	Rank	Weight		 RF	AvgEucl		VarEucl
AIC	  5	  0.00%		 14	6.95e-01	0.00e+00
BIC	  5	  0.00%		 14	6.95e-01	0.00e+00
Models supporting:   1
                     HKY+G 

Topology Id: 6
	Rank	Weight		 RF	AvgEucl		VarEucl
AIC	  6	  0.00%		 14	6.45e-01	0.00e+00
BIC	  6	  0.00%		 14	6.45e-01	0.00e+00
Models supporting:   1
                     SYM+I+G 

Topology Id: 7
	Rank	Weight		 RF	AvgEucl		VarEucl
AIC	  7	  0.68%		 16	7.16e-01	0.00e+00
BIC	  7	  7.33%		 16	7.16e-01	0.00e+00
Models supporting:   1
                     GTR+G 

Topology Id: 8
	Rank	Weight		 RF	AvgEucl		VarEucl
AIC	  8	  0.00%		 18	5.12e-01	0.00e+00
BIC	  8	  0.00%		 18	5.12e-01	0.00e+00
Models supporting:   1
                     JC+I+G 

Topology Id: 9
	Rank	Weight		 RF	AvgEucl		VarEucl
AIC	  9	  0.00%		 26	7.04e-01	3.60e-05
BIC	  9	  0.00%		 26	7.04e-01	3.60e-05
Models supporting:   3
                     JC+G K80+G SYM+G 

Topology Id: 10
	Rank	Weight		 RF	AvgEucl		VarEucl
AIC	 10	  0.00%		 26	6.08e-01	0.00e+00
BIC	 10	  0.00%		 26	6.08e-01	0.00e+00
Models supporting:   1
                     GTR+I 

Topology Id: 11
	Rank	Weight		 RF	AvgEucl		VarEucl
AIC	 11	  0.00%		 28	6.33e-01	0.00e+00
BIC	 11	  0.00%		 28	6.33e-01	0.00e+00
Models supporting:   1
                     JC 

Topology Id: 12
	Rank	Weight		 RF	AvgEucl		VarEucl
AIC	 12	  0.00%		 28	6.38e-01	0.00e+00
BIC	 12	  0.00%		 28	6.38e-01	0.00e+00
Models supporting:   1
                     F81+I 

Topology Id: 13
	Rank	Weight		 RF	AvgEucl		VarEucl
AIC	 13	  0.00%		 30	6.43e-01	0.00e+00
BIC	 13	  0.00%		 30	6.43e-01	0.00e+00
Models supporting:   1
                     K80 

Topology Id: 14
	Rank	Weight		 RF	AvgEucl		VarEucl
AIC	 14	  0.00%		 32	6.42e-01	0.00e+00
BIC	 14	  0.00%		 32	6.42e-01	0.00e+00
Models supporting:   1
                     F81 

Topology Id: 15
	Rank	Weight		 RF	AvgEucl		VarEucl
AIC	 15	  0.00%		 32	7.03e-01	0.00e+00
BIC	 15	  0.00%		 32	7.03e-01	0.00e+00
Models supporting:   1
                     F81+G 

Topology Id: 16
	Rank	Weight		 RF	AvgEucl		VarEucl
AIC	 16	  0.00%		 32	6.45e-01	0.00e+00
BIC	 16	  0.00%		 32	6.45e-01	0.00e+00
Models supporting:   1
                     HKY 

Topology Id: 17
	Rank	Weight		 RF	AvgEucl		VarEucl
AIC	 17	  0.00%		 32	6.42e-01	0.00e+00
BIC	 17	  0.00%		 32	6.42e-01	0.00e+00
Models supporting:   1
                     GTR 

Topology Id: 18
	Rank	Weight		 RF	AvgEucl		VarEucl
AIC	 18	  0.00%		 36	6.86e-01	0.00e+00
BIC	 18	  0.00%		 36	6.86e-01	0.00e+00
Models supporting:   1
                     HKY+I 

Topology Id: 19
	Rank	Weight		 RF	AvgEucl		VarEucl
AIC	 19	  0.00%		 36	4.54e-01	0.00e+00
BIC	 19	  0.00%		 36	4.54e-01	0.00e+00
Models supporting:   1
                     SYM 

Topology Id: 20
	Rank	Weight		 RF	AvgEucl		VarEucl
AIC	 20	  0.00%		 38	6.34e-01	0.00e+00
BIC	 20	  0.00%		 38	6.34e-01	0.00e+00
Models supporting:   1
                     K80+I 

Topology Id: 21
	Rank	Weight		 RF	AvgEucl		VarEucl
AIC	 21	  0.00%		 38	6.42e-01	0.00e+00
BIC	 21	  0.00%		 38	6.42e-01	0.00e+00
Models supporting:   1
                     SYM+I 

Topology Id: 22
	Rank	Weight		 RF	AvgEucl		VarEucl
AIC	 22	  0.00%		 40	6.97e-01	0.00e+00
BIC	 22	  0.00%		 40	6.97e-01	0.00e+00
Models supporting:   1
                     JC+I 

 
 
 
::Best Models::
 
	Model 		f(a) 	f(c) 	f(g) 	f(t) 	kappa 	titv 	Ra	Rb	Rc	Rd	Re	Rf	pInv 	gamma
----------------------------------------------------------------------------------------------------------------------------------------
AIC 	GTR+I+G		0.25	0.15	0.18	0.42	0.00	0.00	  2.555   2.846   0.812   1.886   6.953   1.000    0.14	   0.94
BIC 	GTR+I+G		0.25	0.15	0.18	0.42	0.00	0.00	  2.555   2.846   0.812   1.886   6.953   1.000    0.14	   0.94
