# Supplementary material for: The mitochondrial genome map of Nelumbo nucifera reveals ancient evolutionary features
Source: Sci Rep. 2016 Jul 22;6:30158. doi: 10.1038/srep30158 (PMC4957087; doi:10.1038/srep30158)
Supplement: Supplementary Data S2 [file srep30158-s3.zip › jModelTest/nad2.jmt1]

-------------------------- jModeltest 2.1.10 v20160303 --------------------------
(c) 2011-onwards D. Darriba, G.L. Taboada, R. Doallo and D. Posada,
(1) Department of Biochemistry, Genetics and Immunology
    University of Vigo, 36310 Vigo, Spain.
(2) Department of Electronics and Systems
    University of A Coruna, 15071 A Coruna, Spain.
e-mail: ddarriba@udc.es, dposada@uvigo.es
--------------------------------------------------------------------------------
 
Fri Apr 01 20:22:48 CST 2016
Linux 3.13.0-32-generic, arch: amd64, bits: 64, numcores: 48
 
--------------------------------------------------------------------------------
Citation: Darriba D, Taboada GL, Doallo R and Posada D. 2012.
          "jModelTest 2: more models, new heuristics and parallel computing".
          Nature Methods 9(8), 772.
--------------------------------------------------------------------------------
 
jModelTest 2.1.10 v20160303
Copyright (C) 2011 D. Darriba, G.L. Taboada, R. Doallo and D. Posada
This program comes with ABSOLUTELY NO WARRANTY
This is free software, and you are welcome to redistribute it under certain
conditions
 
Notice: This program may contain errors. Please inspect results carefully.
 
 
Arguments = -g 4 -i -f -AIC -BIC -a -S SPR -o nad2.jmt1 -d nad2.fas

Reading data file "nad2.fas"... OK.
  number of sequences: 75
  number of sites: 1464
 
 
---------------------------------------------------------------
*                                                             *
*        COMPUTATION OF LIKELIHOOD SCORES WITH PHYML          *
*                                                             *
---------------------------------------------------------------
 
::Settings::
 
 Phyml version = 20131022
 Phyml binary = phyml
 Phyml path = /usr/bin/
 Candidate models = 24
   number of substitution schemes = 3
   including models with equal/unequal base frequencies (+F)
   including models with/without a proportion of invariable sites (+I)
   including models with/without rate variation among sites (+G) (nCat = 4)
 Optimized free parameters (K) = substitution parameters + 147 branch lengths + topology 
 Base tree for likelihood calculations = ML tree
 Tree topology search operation = SPR
 
 
 
::Progress::
 
Model 		 Exec. Time 	 Total Time 	 -lnL
-------------------------------------------------------------------------
GTR		00h:01:32:05	00h:01:33:03	   17046.2743	 (1/24)
F81		00h:01:48:06	00h:01:49:00	   17418.0820	 (2/24)
JC		00h:01:49:01	00h:01:50:01	   17695.1625	 (3/24)
SYM		00h:01:54:04	00h:01:55:04	   17318.9760	 (4/24)
HKY		00h:01:57:03	00h:01:58:00	   17134.5559	 (5/24)
SYM+I		00h:01:57:08	00h:01:58:03	   16998.1953	 (6/24)
F81+I		00h:02:19:08	00h:02:20:01	   17048.9286	 (7/24)
GTR+I		00h:02:27:03	00h:02:27:07	   16657.7651	 (8/24)
K80+I		00h:02:32:09	00h:02:33:04	   17130.4315	 (9/24)
JC+I		00h:02:35:02	00h:02:35:07	   17375.8427	 (10/24)
HKY+I		00h:02:35:05	00h:02:35:09	   16739.8660	 (11/24)
K80		00h:02:42:09	00h:02:43:09	   17466.7749	 (12/24)
JC+G		00h:04:09:09	00h:04:10:00	   17229.8919	 (13/24)
F81+G		00h:04:22:07	00h:04:22:08	   16855.8306	 (14/24)
GTR+G		00h:05:06:03	00h:05:06:04	   16377.4326	 (15/24)
HKY+G		00h:05:26:09	00h:05:27:00	   16515.6444	 (16/24)
K80+G		00h:05:41:05	00h:05:41:08	   16962.9165	 (17/24)
SYM+G		00h:05:57:02	00h:05:57:07	   16823.0132	 (18/24)
JC+I+G		00h:06:56:01	00h:06:56:02	   17225.4173	 (19/24)
SYM+I+G		00h:07:05:01	00h:07:05:02	   16820.1885	 (20/24)
GTR+I+G		00h:07:43:04	00h:07:43:04	   16370.2420	 (21/24)
K80+I+G		00h:08:02:09	00h:08:02:09	   16959.7388	 (22/24)
HKY+I+G		00h:09:15:05	00h:09:15:05	   16511.9801	 (23/24)
F81+I+G		00h:10:43:05	00h:10:43:05	   16852.6353	 (24/24)
 
   Model = JC
   partition = 000000
   -lnL = 17695.1625
   K = 148 
 
   Model = JC+I
   partition = 000000
   -lnL = 17375.8426
   K = 149
   p-inv = 0.2270 
 
   Model = JC+G
   partition = 000000
   -lnL = 17229.8919
   K = 149
   gamma shape = 0.9320 
 
   Model = JC+I+G
   partition = 000000
   -lnL = 17225.4173
   K = 150
   p-inv = 0.1040
   gamma shape = 1.3560 
 
   Model = F81
   partition = 000000
   -lnL = 17418.0820
   K = 151
   freqA = 0.2327 
   freqC = 0.2286 
   freqG = 0.1473 
   freqT = 0.3915  
 
   Model = F81+I
   partition = 000000
   -lnL = 17048.9286
   K = 152
   freqA = 0.2344 
   freqC = 0.2228 
   freqG = 0.1415 
   freqT = 0.4013 
   p-inv = 0.2280 
 
   Model = F81+G
   partition = 000000
   -lnL = 16855.8306
   K = 152
   freqA = 0.2302 
   freqC = 0.2163 
   freqG = 0.1335 
   freqT = 0.4200 
   gamma shape = 0.7540 
 
   Model = F81+I+G
   partition = 000000
   -lnL = 16852.6352
   K = 153
   freqA = 0.2304 
   freqC = 0.2165 
   freqG = 0.1337 
   freqT = 0.4195 
   p-inv = 0.0920
   gamma shape = 1.0240 
 
   Model = K80
   partition = 010010
   -lnL = 17466.7749
   K = 149
   kappa = 2.2685 (ti/tv = 1.1343) 
 
   Model = K80+I
   partition = 010010
   -lnL = 17130.4315
   K = 150
   kappa = 2.4160 (ti/tv = 1.2080)
   p-inv = 0.2290 
 
   Model = K80+G
   partition = 010010
   -lnL = 16962.9165
   K = 150
   kappa = 2.6561 (ti/tv = 1.3280)
   gamma shape = 0.8350 
 
   Model = K80+I+G
   partition = 010010
   -lnL = 16959.7388
   K = 151
   kappa = 2.6446 (ti/tv = 1.3223)
   p-inv = 0.0930
   gamma shape = 1.1460 
 
   Model = HKY
   partition = 010010
   -lnL = 17134.5559
   K = 152
   freqA = 0.2449 
   freqC = 0.2015 
   freqG = 0.1451 
   freqT = 0.4085 
   kappa = 2.5310 (ti/tv = 1.2539) 
 
   Model = HKY+I
   partition = 010010
   -lnL = 16739.8660
   K = 153
   freqA = 0.2526 
   freqC = 0.1946 
   freqG = 0.1365 
   freqT = 0.4163 
   kappa = 2.8645 (ti/tv = 1.3918)
   p-inv = 0.2290 
 
   Model = HKY+G
   partition = 010010
   -lnL = 16515.6444
   K = 153
   freqA = 0.2578 
   freqC = 0.1849 
   freqG = 0.1292 
   freqT = 0.4281 
   kappa = 3.3967 (ti/tv = 1.6102)
   gamma shape = 0.6870 
 
   Model = HKY+I+G
   partition = 010010
   -lnL = 16511.9801
   K = 154
   freqA = 0.2579 
   freqC = 0.1842 
   freqG = 0.1291 
   freqT = 0.4288 
   kappa = 3.3951 (ti/tv = 1.6070)
   p-inv = 0.1030
   gamma shape = 0.9700 
 
   Model = SYM
   partition = 012345
   -lnL = 17318.9760
   K = 153
   R(a) [AC] =  2.1419
   R(b) [AG] =  2.3161
   R(c) [AT] =  2.0619
   R(d) [CG] =  1.1530
   R(e) [CT] =  4.6992
   R(f) [GT] =  1.0000 
 
   Model = SYM+I
   partition = 012345
   -lnL = 16998.1953
   K = 154
   R(a) [AC] =  2.2663
   R(b) [AG] =  2.3986
   R(c) [AT] =  1.9607
   R(d) [CG] =  1.2489
   R(e) [CT] =  5.1848
   R(f) [GT] =  1.0000
   p-inv = 0.2210 
 
   Model = SYM+G
   partition = 012345
   -lnL = 16823.0132
   K = 154
   R(a) [AC] =  2.2335
   R(b) [AG] =  2.2084
   R(c) [AT] =  1.8091
   R(d) [CG] =  1.1264
   R(e) [CT] =  5.9464
   R(f) [GT] =  1.0000
   gamma shape = 0.8400 
 
   Model = SYM+I+G
   partition = 012345
   -lnL = 16820.1885
   K = 155
   R(a) [AC] =  2.2530
   R(b) [AG] =  2.2235
   R(c) [AT] =  1.8204
   R(d) [CG] =  1.1360
   R(e) [CT] =  5.9528
   R(f) [GT] =  1.0000
   p-inv = 0.0860
   gamma shape = 1.1310 
 
   Model = GTR
   partition = 012345
   -lnL = 17046.2743
   K = 156
   freqA = 0.2539 
   freqC = 0.1675 
   freqG = 0.1801 
   freqT = 0.3984 
   R(a) [AC] =  2.6594
   R(b) [AG] =  2.6317
   R(c) [AT] =  1.4120
   R(d) [CG] =  1.5578
   R(e) [CT] =  5.0960
   R(f) [GT] =  1.0000 
 
   Model = GTR+I
   partition = 012345
   -lnL = 16657.7651
   K = 157
   freqA = 0.2653 
   freqC = 0.1653 
   freqG = 0.1594 
   freqT = 0.4099 
   R(a) [AC] =  2.5252
   R(b) [AG] =  2.6971
   R(c) [AT] =  0.9996
   R(d) [CG] =  1.5924
   R(e) [CT] =  5.0914
   R(f) [GT] =  1.0000
   p-inv = 0.2230 
 
   Model = GTR+G
   partition = 012345
   -lnL = 16377.4326
   K = 157
   freqA = 0.2857 
   freqC = 0.1406 
   freqG = 0.1377 
   freqT = 0.4360 
   R(a) [AC] =  3.2032
   R(b) [AG] =  3.0898
   R(c) [AT] =  0.5420
   R(d) [CG] =  2.7672
   R(e) [CT] =  7.0110
   R(f) [GT] =  1.0000
   gamma shape = 0.6610 
 
   Model = GTR+I+G
   partition = 012345
   -lnL = 16370.2420
   K = 158
   freqA = 0.2852 
   freqC = 0.1397 
   freqG = 0.1382 
   freqT = 0.4369 
   R(a) [AC] =  3.3193
   R(b) [AG] =  3.1141
   R(c) [AT] =  0.5451
   R(d) [CG] =  2.8147
   R(e) [CT] =  7.2041
   R(f) [GT] =  1.0000
   p-inv = 0.1070
   gamma shape = 0.9550 
 
  Best-fit models should be reoptimized for comparison with unconstrained likelihood
 
Computation of likelihood scores completed. It took 00h:10:43:06.
 


---------------------------------------------------------------
*                                                             *
*             AKAIKE INFORMATION CRITERION (AIC)              *
*                                                             *
---------------------------------------------------------------
 
 Model selected: 
   Model = GTR+I+G
   partition = 012345
   -lnL = 16370.2420
   K = 158
   freqA = 0.2852 
   freqC = 0.1397 
   freqG = 0.1382 
   freqT = 0.4369 
   R(a) [AC] =  3.3193
   R(b) [AG] =  3.1141
   R(c) [AT] =  0.5451
   R(d) [CG] =  2.8147
   R(e) [CT] =  7.2041
   R(f) [GT] =  1.0000
   p-inv = 0.1070
   gamma shape = 0.9550 
 
Tree for the best AIC model = ((Entransia_fimbriata:0.75843012,(Chlorokybus_atmophyticus:0.30935000,Mesostigma_viride:1.25180503):0.24979750):0.12210156,(Chaetosphaeridium_globosum:0.34107244,Roya_obtusa:0.53545082):0.07250819,((Chara_vulgaris:0.00491974,Nitella_hyalina:0.00000010):0.13625527,((Sphagnum_palustre:0.03747875,((Atrichum_angustatum:0.01921401,((Funaria_hygrometrica:0.00211904,Physcomitrella_patens:0.00140441):0.00632029,(Bartramia_pomiformis:0.00755839,((Orthotrichum_stellatum:0.00071403,Ulota_hutchinsiae:0.00071431):0.00691236,(Ptychomnion_cygnisetum:0.04051010,(Climacium_americanum:0.00209933,(Anomodon_rugelii:0.00353121,Hypnum_imponens:0.00284650):0.00065465):0.00493241):0.00728421):0.00154200):0.00485441):0.00992288):0.00201488,(Tetraphis_pellucida:0.01440919,Buxbaumia_aphylla:0.04368748):0.00174701):0.01698646):0.01043888,((Marchantia_polymorpha:0.00503803,(Pleurozia_purpurea:0.01872187,Treubia_lacunosa:0.02002093):0.00089390):0.02237716,(Phaeoceros_laevis:0.09958619,(Huperzia_squarrosa:0.04997131,(Cycas_taitungensis:0.04190099,(Amborella_trichopoda|nad2:0.01122047,((Nelumbo_nucifera:0.00059228,((Vitis_vinifera:0.00511755,((Ricinus_communis:0.00582545,(Carica_papaya:0.00369338,(Batis_maritima:0.00463010,(Arabidopsis_thaliana:0.00121281,((Brassica_napus:0.00000001,(Brassica_rapa_subsp_campestris:0.00000001,(Brassica_oleracea:0.00000001,Brassica_juncea:0.00000002):0.00000001):0.00000002):0.00060620,(Raphanus_sativus:0.00000001,Brassica_carinata:0.00000002):0.00000003):0.00060781):0.00391723):0.00368013):0.00336387):0.00177553,(Malus_x_domestica:0.00502236,((Lotus_japonicus:0.00294834,((Vigna_angularis:0.00121366,Vigna_radiata:0.00060354):0.00304241,(Millettia_pinnata:0.00182083,Glycine_max:0.00060444):0.00000003):0.00133026):0.00685888,(Citrullus_lanatus:0.00246993,(Cucumis_sativus:0.00807386,Cucurbita_pepo:0.00614242):0.00182602):0.00433982):0.00268590):0.00138969):0.00180031):0.00111839,((Silene_latifolia:0.00648129,(Beta_vulgaris_subsp_vulgaris:0.00062427,(Beta_vulgaris_subsp_maritima:0.00000001,Beta_macrocarpa:0.00000002):0.00000001):0.00380721):0.01930130,((Daucus_carota_subsp_sativus:0.00844338,Vaccinium_macrocarpon:0.02583933):0.00117350,(Nicotiana_tabacum:0.00380873,((Asclepias_syriaca:0.00750335,Rhazya_stricta:0.00061072):0.00410813,((Ajuga_reptans:0.00542533,Mimulus_guttatus:0.01076129):0.00264465,(Boea_hygrometrica:0.00236335,Salvia_miltiorrhiza:0.01159390):0.00147304):0.00381009):0.00102373):0.00330364):0.00163598):0.00114305):0.00702948):0.00177464,(Liriodendron_tulipifera:0.00176254,(Butomus_umbellatus:0.02214764,(Spirodela_polyrhiza:0.01298541,(Phoenix_dactylifera:0.00434984,((Triticum_timopheevii:0.00000001,(Triticum_aestivum:0.00000001,Aegilops_speltoides:0.00060362):0.00000001):0.00069294,(Oryza_sativa_Indica_Group:0.00192295,(Sorghum_bicolor:0.00000001,(Zea_mays_subsp_mays:0.00000002,(Zea_perennis:0.00000001,(Tripsacum_dactyloides:0.00000003,(Zea_luxurians:0.00000001,Zea_mays_subsp_parviglumis:0.00060474):0.00000001):0.00000003):0.00000001):0.00000003):0.00235835):0.00058384):0.01064981):0.00189967):0.00150163):0.00779883):0.00055881):0.00380150):0.02693180):0.12836524):0.00908467):0.00609408):0.00754860):0.08517722):0.10552243);
 
 
* AIC MODEL SELECTION : Selection uncertainty
 
Model             -lnL    K      AIC       delta       weight   cumWeight
------------------------------------------------------------------------- 
GTR+I+G     16370.24202   158  33056.484040   0.000000    0.997955   0.997955 
GTR+G       16377.43257   157  33068.865140  12.381100    0.002045   1.000000 
HKY+I+G     16511.98009   154  33331.960180  275.476140   1.51e-060   1.000000 
HKY+G       16515.64438   153  33337.288760  280.804720   1.05e-061   1.000000 
GTR+I       16657.76507   157  33629.530140  573.046100   3.66e-125   1.000000 
HKY+I       16739.86599   153  33785.731980  729.247940   4.42e-159   1.000000 
SYM+I+G     16820.18851   155  33950.377020  893.892980   7.81e-195   1.000000 
SYM+G       16823.01321   154  33954.026420  897.542380   1.26e-195   1.000000 
F81+I+G     16852.63525   153  34011.270500  954.786460   4.68e-208   1.000000 
F81+G       16855.83056   152  34015.661120  959.177080   5.21e-209   1.000000 
K80+I+G     16959.73883   151  34221.477660  1164.993620   0.00e+000   1.000000 
K80+G       16962.91654   150  34225.833080  1169.349040   0.00e+000   1.000000 
SYM+I       16998.19525   154  34304.390500  1247.906460   0.00e+000   1.000000 
F81+I       17048.92855   152  34401.857100  1345.373060   0.00e+000   1.000000 
GTR         17046.27434   156  34404.548680  1348.064640   0.00e+000   1.000000 
K80+I       17130.43150   150  34560.863000  1504.378960   0.00e+000   1.000000 
HKY         17134.55593   152  34573.111860  1516.627820   0.00e+000   1.000000 
JC+I+G      17225.41726   150  34750.834520  1694.350480   0.00e+000   1.000000 
JC+G        17229.89192   149  34757.783840  1701.299800   0.00e+000   1.000000 
SYM         17318.97595   153  34943.951900  1887.467860   0.00e+000   1.000000 
JC+I        17375.84265   149  35049.685300  1993.201260   0.00e+000   1.000000 
F81         17418.08203   151  35138.164060  2081.680020   0.00e+000   1.000000 
K80         17466.77489   149  35231.549780  2175.065740   0.00e+000   1.000000 
JC          17695.16247   148  35686.324940  2629.840900   0.00e+000   1.000000
-------------------------------------------------------------------------
-lnL:	negative log likelihod
 K:	number of estimated parameters
 AIC:	Akaike Information Criterion
 delta:	AIC difference
 weight:	AIC weight
 cumWeight:	cumulative AIC weight
 
 
* AIC MODEL SELECTION : Confidence interval
 
There are 24 models in the 100% confidence interval: [ GTR+I+G GTR+G HKY+I+G HKY+G GTR+I HKY+I SYM+I+G SYM+G F81+I+G F81+G K80+I+G K80+G SYM+I F81+I GTR K80+I HKY JC+I+G JC+G SYM JC+I F81 K80 JC ] 
 
 
* AIC MODEL SELECTION : Best Model's command line
 
phyml  -i /tmp/jmodeltest8749085265052692694.phy -d nt -n 1 -b 0 --run_id GTR+I+G -m 012345 -f m -v e -c 4 -a e --no_memory_check -o tlr -s SPR
 
 
 
---------------------------------------------------------------
*                                                             *
*                    MODEL AVERAGED PHYLOGENY                 *
*                                                             *
---------------------------------------------------------------
 
Selection criterion: . . . . AIC
Confidence interval: . . . . 1.00
Consensus type:. . . . . . . 50% majority rule
 
 
Using 24 models in the 1.00 confidence interval = GTR+I+G GTR+G HKY+I+G HKY+G GTR+I HKY+I SYM+I+G SYM+G F81+I+G F81+G K80+I+G K80+G SYM+I F81+I GTR K80+I HKY JC+I+G JC+G SYM JC+I F81 K80 JC  
 
Species in order:
 
    1. Entransia_fimbriata
    2. Chlorokybus_atmophyticus
    3. Mesostigma_viride
    4. Chaetosphaeridium_globosum
    5. Roya_obtusa
    6. Chara_vulgaris
    7. Nitella_hyalina
    8. Sphagnum_palustre
    9. Atrichum_angustatum
    10. Funaria_hygrometrica
    11. Physcomitrella_patens
    12. Bartramia_pomiformis
    13. Orthotrichum_stellatum
    14. Ulota_hutchinsiae
    15. Ptychomnion_cygnisetum
    16. Climacium_americanum
    17. Anomodon_rugelii
    18. Hypnum_imponens
    19. Tetraphis_pellucida
    20. Buxbaumia_aphylla
    21. Marchantia_polymorpha
    22. Pleurozia_purpurea
    23. Treubia_lacunosa
    24. Phaeoceros_laevis
    25. Huperzia_squarrosa
    26. Cycas_taitungensis
    27. Amborella_trichopoda|nad2
    28. Nelumbo_nucifera
    29. Vitis_vinifera
    30. Ricinus_communis
    31. Carica_papaya
    32. Batis_maritima
    33. Arabidopsis_thaliana
    34. Brassica_napus
    35. Brassica_rapa_subsp_campestris
    36. Brassica_oleracea
    37. Brassica_juncea
    38. Raphanus_sativus
    39. Brassica_carinata
    40. Malus_x_domestica
    41. Lotus_japonicus
    42. Vigna_angularis
    43. Vigna_radiata
    44. Millettia_pinnata
    45. Glycine_max
    46. Citrullus_lanatus
    47. Cucumis_sativus
    48. Cucurbita_pepo
    49. Silene_latifolia
    50. Beta_vulgaris_subsp_vulgaris
    51. Beta_vulgaris_subsp_maritima
    52. Beta_macrocarpa
    53. Daucus_carota_subsp_sativus
    54. Vaccinium_macrocarpon
    55. Nicotiana_tabacum
    56. Asclepias_syriaca
    57. Rhazya_stricta
    58. Ajuga_reptans
    59. Mimulus_guttatus
    60. Boea_hygrometrica
    61. Salvia_miltiorrhiza
    62. Liriodendron_tulipifera
    63. Butomus_umbellatus
    64. Spirodela_polyrhiza
    65. Phoenix_dactylifera
    66. Triticum_timopheevii
    67. Triticum_aestivum
    68. Aegilops_speltoides
    69. Oryza_sativa_Indica_Group
    70. Sorghum_bicolor
    71. Zea_mays_subsp_mays
    72. Zea_perennis
    73. Tripsacum_dactyloides
    74. Zea_luxurians
    75. Zea_mays_subsp_parviglumis
 
Bipartitions included in the consensus tree
 
    123456789111111111122222222223333333333444444444455555555556666666666777777
             012345678901234567890123456789012345678901234567890123456789012345
    *************************************************************************** ( 1.0 )
    ***------------------------------------------------------------------------ ( 0.99796 )
    -**------------------------------------------------------------------------ ( 1.0 )
    ---**---------------------------------------------------------------------- ( 1.0 )
    -----********************************************************************** ( 1.0 )
    -----**-------------------------------------------------------------------- ( 1.0 )
    -------******************************************************************** ( 1.0 )
    -------*************------------------------------------------------------- ( 1.0 )
    --------************------------------------------------------------------- ( 1.0 )
    --------**********--------------------------------------------------------- ( 1.0 )
    ---------*********--------------------------------------------------------- ( 1.0 )
    ---------**---------------------------------------------------------------- ( 1.0 )
    -----------*******--------------------------------------------------------- ( 1.0 )
    ------------******--------------------------------------------------------- ( 1.0 )
    ------------**------------------------------------------------------------- ( 1.0 )
    --------------****--------------------------------------------------------- ( 1.0 )
    ---------------***--------------------------------------------------------- ( 1.0 )
    ----------------**--------------------------------------------------------- ( 1.0 )
    ------------------**------------------------------------------------------- ( 1.0 )
    --------------------******************************************************* ( 1.0 )
    --------------------***---------------------------------------------------- ( 1.0 )
    ---------------------**---------------------------------------------------- ( 1.0 )
    -----------------------**************************************************** ( 1.0 )
    ------------------------*************************************************** ( 1.0 )
    -------------------------************************************************** ( 1.0 )
    --------------------------************************************************* ( 1.0 )
    ---------------------------************************************************ ( 1.0 )
    ---------------------------**********************************-------------- ( 1.0 )
    ----------------------------*********************************-------------- ( 1.0 )
    ----------------------------********************--------------------------- ( 1.0 )
    -----------------------------*******************--------------------------- ( 1.0 )
    -----------------------------**********------------------------------------ ( 1.0 )
    ------------------------------*********------------------------------------ ( 1.0 )
    -------------------------------********------------------------------------ ( 1.0 )
    --------------------------------*******------------------------------------ ( 1.0 )
    ---------------------------------******------------------------------------ ( 1.0 )
    ---------------------------------****-------------------------------------- ( 1.0 )
    ----------------------------------***-------------------------------------- ( 0.99796 )
    -----------------------------------**-------------------------------------- ( 0.99796 )
    -------------------------------------**------------------------------------ ( 1.0 )
    ---------------------------------------*********--------------------------- ( 1.0 )
    ----------------------------------------********--------------------------- ( 1.0 )
    ----------------------------------------*****------------------------------ ( 1.0 )
    -----------------------------------------****------------------------------ ( 1.0 )
    -----------------------------------------**-------------------------------- ( 1.0 )
    -------------------------------------------**------------------------------ ( 0.99796 )
    ---------------------------------------------***--------------------------- ( 1.0 )
    ----------------------------------------------**--------------------------- ( 1.0 )
    ------------------------------------------------*************-------------- ( 1.0 )
    ------------------------------------------------****----------------------- ( 1.0 )
    -------------------------------------------------***----------------------- ( 1.0 )
    --------------------------------------------------**----------------------- ( 0.99796 )
    ----------------------------------------------------*********-------------- ( 1.0 )
    ----------------------------------------------------**--------------------- ( 1.0 )
    ------------------------------------------------------*******-------------- ( 1.0 )
    -------------------------------------------------------******-------------- ( 1.0 )
    -------------------------------------------------------**------------------ ( 1.0 )
    ---------------------------------------------------------****-------------- ( 1.0 )
    ---------------------------------------------------------**---------------- ( 1.0 )
    -----------------------------------------------------------**-------------- ( 1.0 )
    -------------------------------------------------------------************** ( 1.0 )
    --------------------------------------------------------------************* ( 1.0 )
    ---------------------------------------------------------------************ ( 1.0 )
    ----------------------------------------------------------------*********** ( 1.0 )
    -----------------------------------------------------------------********** ( 1.0 )
    -----------------------------------------------------------------***------- ( 1.0 )
    ------------------------------------------------------------------**------- ( 0.99796 )
    --------------------------------------------------------------------******* ( 1.0 )
    ---------------------------------------------------------------------****** ( 1.0 )
    ----------------------------------------------------------------------***** ( 0.99796 )
    -----------------------------------------------------------------------**** ( 0.99796 )
    ------------------------------------------------------------------------*** ( 0.99796 )
    -------------------------------------------------------------------------** ( 1.0 )

 
           +------------------------------------75 Mesostigma_viride
    +----146
    |      +-------74 Chlorokybus_atmophyticus
+-147
|   +---------------------73 Entransia_fimbriata
|
|       +--72 Nitella_hyalina
|   +-144
|   |   +--71 Chara_vulgaris
+-145
|   |                                       +--70 Hypnum_imponens
|   |                                   +-134
|   |                                   |   +--69 Anomodon_rugelii
|   |                               +-135
|   |                               |   +--68 Climacium_americanum
|   |                           +-136
|   |                           |   +--67 Ptychomnion_cygnisetum
|   |                       +-137
|   |                       |   |   +--66 Ulota_hutchinsiae
|   |                       |   +-133
|   |                       |       +--65 Orthotrichum_stellatum
|   |                   +-138
|   |                   |   +--64 Bartramia_pomiformis
|   |               +-139
|   |               |   |   +--63 Physcomitrella_patens
|   |               |   +-132
|   |               |       +--62 Funaria_hygrometrica
|   |           +-140
|   |           |   +--61 Atrichum_angustatum
|   |       +-141
|   |       |   |   +--60 Buxbaumia_aphylla
|   |       |   +-131
|   |       |       +--59 Tetraphis_pellucida
|   |   +-142
|   |   |   +--58 Sphagnum_palustre
|   +-143
|       |           +--57 Treubia_lacunosa
|       |       +-128
|       |       |   +--56 Pleurozia_purpurea
|       |   +-129
|       |   |   +--55 Marchantia_polymorpha
|       +-130
|           |                                                               +--54 Zea_mays_subsp_parviglumis
|           |                                                           +-112
|           |                                                           |   +--53 Zea_luxurians
|           |                                                       +-113
|           |                                                       |   +--52 Tripsacum_dactyloides
|           |                                                   +-114
|           |                                                   |   +--51 Zea_perennis
|           |                                               +-115
|           |                                               |   +--50 Zea_mays_subsp_mays
|           |                                           +-116
|           |                                           |   +--49 Sorghum_bicolor
|           |                                       +-117
|           |                                       |   +--48 Oryza_sativa_Indica_Group
|           |                                   +-118
|           |                                   |   |       +--47 Aegilops_speltoides
|           |                                   |   |   +-110
|           |                                   |   |   |   +--46 Triticum_aestivum
|           |                                   |   +-111
|           |                                   |       +--45 Triticum_timopheevii
|           |                               +-119
|           |                               |   +--44 Phoenix_dactylifera
|           |                           +-120
|           |                           |   +--43 Spirodela_polyrhiza
|           |                       +-121
|           |                       |   +--42 Butomus_umbellatus
|           |                   +-122
|           |                   |   +--41 Liriodendron_tulipifera
|           |               +-123
|           |               |   |                   +--40 Vaccinium_macrocarpon
|           |               |   |               +-105
|           |               |   |               |   +--39 Daucus_carota_subsp_sativus
|           |               |   |           +-106
|           |               |   |           |   |           +--38 Rhazya_stricta
|           |               |   |           |   |       +-102
|           |               |   |           |   |       |   +--37 Asclepias_syriaca
|           |               |   |           |   |   +-103
|           |               |   |           |   |   |   |       +--36 Salvia_miltiorrhiza
|           |               |   |           |   |   |   |   +-100
|           |               |   |           |   |   |   |   |   +--35 Boea_hygrometrica
|           |               |   |           |   |   |   +-101
|           |               |   |           |   |   |       |   +--34 Mimulus_guttatus
|           |               |   |           |   |   |       +--99
|           |               |   |           |   |   |           +--33 Ajuga_reptans
|           |               |   |           |   +-104
|           |               |   |           |       +--32 Nicotiana_tabacum
|           |               |   |       +-107
|           |               |   |       |   |           +--31 Beta_macrocarpa
|           |               |   |       |   |       +--96
|           |               |   |       |   |       |   +--30 Beta_vulgaris_subsp_maritima
|           |               |   |       |   |   +--97
|           |               |   |       |   |   |   +--29 Beta_vulgaris_subsp_vulgaris
|           |               |   |       |   +--98
|           |               |   |       |       +--28 Silene_latifolia
|           |               |   |   +-108
|           |               |   |   |   |                       +--27 Cucurbita_pepo
|           |               |   |   |   |                   +--90
|           |               |   |   |   |                   |   +--26 Cucumis_sativus
|           |               |   |   |   |               +--91
|           |               |   |   |   |               |   +--25 Citrullus_lanatus
|           |               |   |   |   |           +--92
|           |               |   |   |   |           |   |           +--24 Glycine_max
|           |               |   |   |   |           |   |       +--87
|           |               |   |   |   |           |   |       |   +--23 Millettia_pinnata
|           |               |   |   |   |           |   |   +--88
|           |               |   |   |   |           |   |   |   |   +--22 Vigna_radiata
|           |               |   |   |   |           |   |   |   +--86
|           |               |   |   |   |           |   |   |       +--21 Vigna_angularis
|           |               |   |   |   |           |   +--89
|           |               |   |   |   |           |       +--20 Lotus_japonicus
|           |               |   |   |   |       +--93
|           |               |   |   |   |       |   +--19 Malus_x_domestica
|           |               |   |   |   |   +--94
|           |               |   |   |   |   |   |                       +--18 Brassica_carinata
|           |               |   |   |   |   |   |                   +--80
|           |               |   |   |   |   |   |                   |   +--17 Raphanus_sativus
|           |               |   |   |   |   |   |               +--81
|           |               |   |   |   |   |   |               |   |           +--16 Brassica_juncea
|           |               |   |   |   |   |   |               |   |       +--77
|           |               |   |   |   |   |   |               |   |       |   +--15 Brassica_oleracea
|           |               |   |   |   |   |   |               |   |   +--78
|           |               |   |   |   |   |   |               |   |   |   +--14 Brassica_rapa_subsp_campestris
|           |               |   |   |   |   |   |               |   +--79
|           |               |   |   |   |   |   |               |       +--13 Brassica_napus
|           |               |   |   |   |   |   |           +--82
|           |               |   |   |   |   |   |           |   +--12 Arabidopsis_thaliana
|           |               |   |   |   |   |   |       +--83
|           |               |   |   |   |   |   |       |   +--11 Batis_maritima
|           |               |   |   |   |   |   |   +--84
|           |               |   |   |   |   |   |   |   +--10 Carica_papaya
|           |               |   |   |   |   |   +--85
|           |               |   |   |   |   |       +---9 Ricinus_communis
|           |               |   |   |   +--95
|           |               |   |   |       +---8 Vitis_vinifera
|           |               |   +-109
|           |               |       +---7 Nelumbo_nucifera
|           |           +-124
|           |           |   +---6 Amborella_trichopoda|nad2
|           |       +-125
|           |       |   +---5 Cycas_taitungensis
|           |   +-126
|           |   |   +---4 Huperzia_squarrosa
|           +-127
|               +---3 Phaeoceros_laevis
|
|   +---------------2 Roya_obtusa
+--76
    +---------1 Chaetosphaeridium_globosum

 
((Chaetosphaeridium_globosum:0.3410724400,Roya_obtusa:0.5354508200):1.0000:0.0725081900,((((Phaeoceros_laevis:0.0995861900,(Huperzia_squarrosa:0.0499713100,(Cycas_taitungensis:0.0419009900,(Amborella_trichopoda|nad2:0.0112204700,((Nelumbo_nucifera:0.0005922800,((Vitis_vinifera:0.0051175500,((Ricinus_communis:0.0058254500,(Carica_papaya:0.0036933800,(Batis_maritima:0.0046301000,(Arabidopsis_thaliana:0.0012128100,((Brassica_napus:0.0000000100,(Brassica_rapa_subsp_campestris:0.0000000100,(Brassica_oleracea:0.0000000100,Brassica_juncea:0.0000000200):0.9980:0.0000000100):0.9980:0.0000000200):1.0000:0.0006062000,(Raphanus_sativus:0.0000000100,Brassica_carinata:0.0000000200):1.0000:0.0000000300):1.0000:0.0006078100):1.0000:0.0039172300):1.0000:0.0036801300):1.0000:0.0033638700):1.0000:0.0017755300,(Malus_x_domestica:0.0050223600,((Lotus_japonicus:0.0029483400,((Vigna_angularis:0.0012136600,Vigna_radiata:0.0006035400):1.0000:0.0030424100,(Millettia_pinnata:0.0018208300,Glycine_max:0.0006044400):0.9980:0.0000000300):1.0000:0.0013302600):1.0000:0.0068588800,(Citrullus_lanatus:0.0024699300,(Cucumis_sativus:0.0080738600,Cucurbita_pepo:0.0061424200):1.0000:0.0018260200):1.0000:0.0043398200):1.0000:0.0026859000):1.0000:0.0013896900):1.0000:0.0018003100):1.0000:0.0011183900,((Silene_latifolia:0.0064812900,(Beta_vulgaris_subsp_vulgaris:0.0006242700,(Beta_vulgaris_subsp_maritima:0.0000000100,Beta_macrocarpa:0.0000000200):0.9980:0.0000000100):1.0000:0.0038072100):1.0000:0.0193013000,((Nicotiana_tabacum:0.0038087300,(((Ajuga_reptans:0.0054253300,Mimulus_guttatus:0.0107612900):1.0000:0.0026446500,(Boea_hygrometrica:0.0023633500,Salvia_miltiorrhiza:0.0115939000):1.0000:0.0014730400):1.0000:0.0038100900,(Asclepias_syriaca:0.0075033500,Rhazya_stricta:0.0006107200):1.0000:0.0041081300):1.0000:0.0010237300):1.0000:0.0033036400,(Daucus_carota_subsp_sativus:0.0084433800,Vaccinium_macrocarpon:0.0258393300):1.0000:0.0011735000):1.0000:0.0016359800):1.0000:0.0011430500):1.0000:0.0070294800):1.0000:0.0017746400,(Liriodendron_tulipifera:0.0017625400,(Butomus_umbellatus:0.0221476400,(Spirodela_polyrhiza:0.0129854100,(Phoenix_dactylifera:0.0043498400,((Triticum_timopheevii:0.0000000100,(Triticum_aestivum:0.0000000100,Aegilops_speltoides:0.0006036200):0.9980:0.0000000100):1.0000:0.0006929400,(Oryza_sativa_Indica_Group:0.0019229500,(Sorghum_bicolor:0.0000000100,(Zea_mays_subsp_mays:0.0000000200,(Zea_perennis:0.0000000100,(Tripsacum_dactyloides:0.0000000300,(Zea_luxurians:0.0000000100,Zea_mays_subsp_parviglumis:0.0006047400):1.0000:0.0000000100):0.9980:0.0000000300):0.9980:0.0000000100):0.9980:0.0000000300):1.0000:0.0023583500):1.0000:0.0005838400):1.0000:0.0106498100):1.0000:0.0018996700):1.0000:0.0015016300):1.0000:0.0077988300):1.0000:0.0005588100):1.0000:0.0038015000):1.0000:0.0269318000):1.0000:0.1283652400):1.0000:0.0090846700):1.0000:0.0060940800,(Marchantia_polymorpha:0.0050380300,(Pleurozia_purpurea:0.0187218700,Treubia_lacunosa:0.0200209300):1.0000:0.0008939000):1.0000:0.0223771600):1.0000:0.0075486000,(Sphagnum_palustre:0.0374787500,((Tetraphis_pellucida:0.0144091900,Buxbaumia_aphylla:0.0436874800):1.0000:0.0017470100,(Atrichum_angustatum:0.0192140100,((Funaria_hygrometrica:0.0021190400,Physcomitrella_patens:0.0014044100):1.0000:0.0063202900,(Bartramia_pomiformis:0.0075583900,((Orthotrichum_stellatum:0.0007140300,Ulota_hutchinsiae:0.0007143100):1.0000:0.0069123600,(Ptychomnion_cygnisetum:0.0405101000,(Climacium_americanum:0.0020993300,(Anomodon_rugelii:0.0035312100,Hypnum_imponens:0.0028465000):1.0000:0.0006546500):1.0000:0.0049324100):1.0000:0.0072842100):1.0000:0.0015420000):1.0000:0.0048544100):1.0000:0.0099228800):1.0000:0.0020148800):1.0000:0.0169864600):1.0000:0.0104388800):1.0000:0.0851772200,(Chara_vulgaris:0.0049197400,Nitella_hyalina:0.0000001000):1.0000:0.1362552700):1.0000:0.1055224300,(Entransia_fimbriata:0.7584301200,(Chlorokybus_atmophyticus:0.3093500000,Mesostigma_viride:1.2518050300):1.0000:0.2497975000):0.9980:0.1221015600);
 
Note: this tree is unrooted. Branch lengths are the expected number of substitutions per site. Labels next to parentheses represent phylogenetic uncertainty due to model selection (see documentation)


---------------------------------------------------------------
*                                                             *
*             BAYESIAN INFORMATION CRITERION (BIC)            *
*                                                             *
---------------------------------------------------------------
 
 Sample size: 1464.0
 
 Model selected: 
   Model = GTR+I+G
   partition = 012345
   -lnL = 16370.2420
   K = 158
   freqA = 0.2852 
   freqC = 0.1397 
   freqG = 0.1382 
   freqT = 0.4369 
   R(a) [AC] =  3.3193
   R(b) [AG] =  3.1141
   R(c) [AT] =  0.5451
   R(d) [CG] =  2.8147
   R(e) [CT] =  7.2041
   R(f) [GT] =  1.0000
   p-inv = 0.1070
   gamma shape = 0.9550 
 
Tree for the best BIC model = ((Entransia_fimbriata:0.75843012,(Chlorokybus_atmophyticus:0.30935000,Mesostigma_viride:1.25180503):0.24979750):0.12210156,(Chaetosphaeridium_globosum:0.34107244,Roya_obtusa:0.53545082):0.07250819,((Chara_vulgaris:0.00491974,Nitella_hyalina:0.00000010):0.13625527,((Sphagnum_palustre:0.03747875,((Atrichum_angustatum:0.01921401,((Funaria_hygrometrica:0.00211904,Physcomitrella_patens:0.00140441):0.00632029,(Bartramia_pomiformis:0.00755839,((Orthotrichum_stellatum:0.00071403,Ulota_hutchinsiae:0.00071431):0.00691236,(Ptychomnion_cygnisetum:0.04051010,(Climacium_americanum:0.00209933,(Anomodon_rugelii:0.00353121,Hypnum_imponens:0.00284650):0.00065465):0.00493241):0.00728421):0.00154200):0.00485441):0.00992288):0.00201488,(Tetraphis_pellucida:0.01440919,Buxbaumia_aphylla:0.04368748):0.00174701):0.01698646):0.01043888,((Marchantia_polymorpha:0.00503803,(Pleurozia_purpurea:0.01872187,Treubia_lacunosa:0.02002093):0.00089390):0.02237716,(Phaeoceros_laevis:0.09958619,(Huperzia_squarrosa:0.04997131,(Cycas_taitungensis:0.04190099,(Amborella_trichopoda|nad2:0.01122047,((Nelumbo_nucifera:0.00059228,((Vitis_vinifera:0.00511755,((Ricinus_communis:0.00582545,(Carica_papaya:0.00369338,(Batis_maritima:0.00463010,(Arabidopsis_thaliana:0.00121281,((Brassica_napus:0.00000001,(Brassica_rapa_subsp_campestris:0.00000001,(Brassica_oleracea:0.00000001,Brassica_juncea:0.00000002):0.00000001):0.00000002):0.00060620,(Raphanus_sativus:0.00000001,Brassica_carinata:0.00000002):0.00000003):0.00060781):0.00391723):0.00368013):0.00336387):0.00177553,(Malus_x_domestica:0.00502236,((Lotus_japonicus:0.00294834,((Vigna_angularis:0.00121366,Vigna_radiata:0.00060354):0.00304241,(Millettia_pinnata:0.00182083,Glycine_max:0.00060444):0.00000003):0.00133026):0.00685888,(Citrullus_lanatus:0.00246993,(Cucumis_sativus:0.00807386,Cucurbita_pepo:0.00614242):0.00182602):0.00433982):0.00268590):0.00138969):0.00180031):0.00111839,((Silene_latifolia:0.00648129,(Beta_vulgaris_subsp_vulgaris:0.00062427,(Beta_vulgaris_subsp_maritima:0.00000001,Beta_macrocarpa:0.00000002):0.00000001):0.00380721):0.01930130,((Daucus_carota_subsp_sativus:0.00844338,Vaccinium_macrocarpon:0.02583933):0.00117350,(Nicotiana_tabacum:0.00380873,((Asclepias_syriaca:0.00750335,Rhazya_stricta:0.00061072):0.00410813,((Ajuga_reptans:0.00542533,Mimulus_guttatus:0.01076129):0.00264465,(Boea_hygrometrica:0.00236335,Salvia_miltiorrhiza:0.01159390):0.00147304):0.00381009):0.00102373):0.00330364):0.00163598):0.00114305):0.00702948):0.00177464,(Liriodendron_tulipifera:0.00176254,(Butomus_umbellatus:0.02214764,(Spirodela_polyrhiza:0.01298541,(Phoenix_dactylifera:0.00434984,((Triticum_timopheevii:0.00000001,(Triticum_aestivum:0.00000001,Aegilops_speltoides:0.00060362):0.00000001):0.00069294,(Oryza_sativa_Indica_Group:0.00192295,(Sorghum_bicolor:0.00000001,(Zea_mays_subsp_mays:0.00000002,(Zea_perennis:0.00000001,(Tripsacum_dactyloides:0.00000003,(Zea_luxurians:0.00000001,Zea_mays_subsp_parviglumis:0.00060474):0.00000001):0.00000003):0.00000001):0.00000003):0.00235835):0.00058384):0.01064981):0.00189967):0.00150163):0.00779883):0.00055881):0.00380150):0.02693180):0.12836524):0.00908467):0.00609408):0.00754860):0.08517722):0.10552243);
 
 
* BIC MODEL SELECTION : Selection uncertainty
 
Model             -lnL    K      BIC       delta       weight   cumWeight
------------------------------------------------------------------------- 
GTR+I+G     16370.24202   158  33892.134616   0.000000    0.971971   0.971971 
GTR+G       16377.43257   157  33899.226788   7.092172    0.028029   1.000000 
HKY+I+G     16511.98009   154  34146.455045  254.320429   5.79e-056   1.000000 
HKY+G       16515.64438   153  34146.494697  254.360082   5.68e-056   1.000000 
GTR+I       16657.76507   157  34459.891788  567.757172   5.02e-124   1.000000 
HKY+I       16739.86599   153  34594.937917  702.803302   2.38e-153   1.000000 
SYM+G       16823.01321   154  34768.521285  876.386669   4.82e-191   1.000000 
SYM+I+G     16820.18851   155  34770.160813  878.026197   2.12e-191   1.000000 
F81+G       16855.83056   152  34819.578130  927.443514   3.94e-202   1.000000 
F81+I+G     16852.63525   153  34820.476437  928.341822   2.52e-202   1.000000 
K80+G       16962.91654   150  35019.172234  1127.037618   0.00e+000   1.000000 
K80+I+G     16959.73883   151  35020.105742  1127.971126   0.00e+000   1.000000 
SYM+I       16998.19525   154  35118.885365  1226.750749   0.00e+000   1.000000 
F81+I       17048.92855   152  35205.774110  1313.639494   0.00e+000   1.000000 
GTR         17046.27434   156  35229.621400  1337.486785   0.00e+000   1.000000 
K80+I       17130.43150   150  35354.202154  1462.067538   0.00e+000   1.000000 
HKY         17134.55593   152  35377.028870  1484.894254   0.00e+000   1.000000 
JC+I+G      17225.41726   150  35544.173674  1652.039058   0.00e+000   1.000000 
JC+G        17229.89192   149  35545.834066  1653.699451   0.00e+000   1.000000 
SYM         17318.97595   153  35753.157837  1861.023222   0.00e+000   1.000000 
JC+I        17375.84265   149  35837.735526  1945.600911   0.00e+000   1.000000 
F81         17418.08203   151  35936.792142  2044.657526   0.00e+000   1.000000 
K80         17466.77489   149  36019.600006  2127.465391   0.00e+000   1.000000 
JC          17695.16247   148  36469.086239  2576.951623   0.00e+000   1.000000
-------------------------------------------------------------------------
-lnL:	negative log likelihod
K:	number of estimated parameters
BIC:	Bayesian Information Criterion
delta:	BIC difference
weight:	BIC weight
cumWeight:	cumulative BIC weight
 
 
* BIC MODEL SELECTION : Confidence interval
 
There are 24 models in the 100% confidence interval: [ GTR+I+G GTR+G HKY+I+G HKY+G GTR+I HKY+I SYM+G SYM+I+G F81+G F81+I+G K80+G K80+I+G SYM+I F81+I GTR K80+I HKY JC+I+G JC+G SYM JC+I F81 K80 JC ] 
 
 
* BIC MODEL SELECTION : Best Model's command line
 
phyml  -i /tmp/jmodeltest8749085265052692694.phy -d nt -n 1 -b 0 --run_id GTR+I+G -m 012345 -f m -v e -c 4 -a e --no_memory_check -o tlr -s SPR
 
 
 
---------------------------------------------------------------
*                                                             *
*                    MODEL AVERAGED PHYLOGENY                 *
*                                                             *
---------------------------------------------------------------
 
Selection criterion: . . . . BIC
Confidence interval: . . . . 1.00
Consensus type:. . . . . . . 50% majority rule
 
 
Using 24 models in the 1.00 confidence interval = GTR+I+G GTR+G HKY+I+G HKY+G GTR+I HKY+I SYM+G SYM+I+G F81+G F81+I+G K80+G K80+I+G SYM+I F81+I GTR K80+I HKY JC+I+G JC+G SYM JC+I F81 K80 JC  
 
Species in order:
 
    1. Entransia_fimbriata
    2. Chlorokybus_atmophyticus
    3. Mesostigma_viride
    4. Chaetosphaeridium_globosum
    5. Roya_obtusa
    6. Chara_vulgaris
    7. Nitella_hyalina
    8. Sphagnum_palustre
    9. Atrichum_angustatum
    10. Funaria_hygrometrica
    11. Physcomitrella_patens
    12. Bartramia_pomiformis
    13. Orthotrichum_stellatum
    14. Ulota_hutchinsiae
    15. Ptychomnion_cygnisetum
    16. Climacium_americanum
    17. Anomodon_rugelii
    18. Hypnum_imponens
    19. Tetraphis_pellucida
    20. Buxbaumia_aphylla
    21. Marchantia_polymorpha
    22. Pleurozia_purpurea
    23. Treubia_lacunosa
    24. Phaeoceros_laevis
    25. Huperzia_squarrosa
    26. Cycas_taitungensis
    27. Amborella_trichopoda|nad2
    28. Nelumbo_nucifera
    29. Vitis_vinifera
    30. Ricinus_communis
    31. Carica_papaya
    32. Batis_maritima
    33. Arabidopsis_thaliana
    34. Brassica_napus
    35. Brassica_rapa_subsp_campestris
    36. Brassica_oleracea
    37. Brassica_juncea
    38. Raphanus_sativus
    39. Brassica_carinata
    40. Malus_x_domestica
    41. Lotus_japonicus
    42. Vigna_angularis
    43. Vigna_radiata
    44. Millettia_pinnata
    45. Glycine_max
    46. Citrullus_lanatus
    47. Cucumis_sativus
    48. Cucurbita_pepo
    49. Silene_latifolia
    50. Beta_vulgaris_subsp_vulgaris
    51. Beta_vulgaris_subsp_maritima
    52. Beta_macrocarpa
    53. Daucus_carota_subsp_sativus
    54. Vaccinium_macrocarpon
    55. Nicotiana_tabacum
    56. Asclepias_syriaca
    57. Rhazya_stricta
    58. Ajuga_reptans
    59. Mimulus_guttatus
    60. Boea_hygrometrica
    61. Salvia_miltiorrhiza
    62. Liriodendron_tulipifera
    63. Butomus_umbellatus
    64. Spirodela_polyrhiza
    65. Phoenix_dactylifera
    66. Triticum_timopheevii
    67. Triticum_aestivum
    68. Aegilops_speltoides
    69. Oryza_sativa_Indica_Group
    70. Sorghum_bicolor
    71. Zea_mays_subsp_mays
    72. Zea_perennis
    73. Tripsacum_dactyloides
    74. Zea_luxurians
    75. Zea_mays_subsp_parviglumis
 
Bipartitions included in the consensus tree
 
    123456789111111111122222222223333333333444444444455555555556666666666777777
             012345678901234567890123456789012345678901234567890123456789012345
    *************************************************************************** ( 1.0 )
    ***------------------------------------------------------------------------ ( 0.97198 )
    -**------------------------------------------------------------------------ ( 1.0 )
    ---**---------------------------------------------------------------------- ( 1.0 )
    -----********************************************************************** ( 1.0 )
    -----**-------------------------------------------------------------------- ( 1.0 )
    -------******************************************************************** ( 1.0 )
    -------*************------------------------------------------------------- ( 1.0 )
    --------************------------------------------------------------------- ( 1.0 )
    --------**********--------------------------------------------------------- ( 1.0 )
    ---------*********--------------------------------------------------------- ( 1.0 )
    ---------**---------------------------------------------------------------- ( 1.0 )
    -----------*******--------------------------------------------------------- ( 1.0 )
    ------------******--------------------------------------------------------- ( 1.0 )
    ------------**------------------------------------------------------------- ( 1.0 )
    --------------****--------------------------------------------------------- ( 1.0 )
    ---------------***--------------------------------------------------------- ( 1.0 )
    ----------------**--------------------------------------------------------- ( 1.0 )
    ------------------**------------------------------------------------------- ( 1.0 )
    --------------------******************************************************* ( 1.0 )
    --------------------***---------------------------------------------------- ( 1.0 )
    ---------------------**---------------------------------------------------- ( 1.0 )
    -----------------------**************************************************** ( 1.0 )
    ------------------------*************************************************** ( 1.0 )
    -------------------------************************************************** ( 1.0 )
    --------------------------************************************************* ( 1.0 )
    ---------------------------************************************************ ( 1.0 )
    ---------------------------**********************************-------------- ( 1.0 )
    ----------------------------*********************************-------------- ( 1.0 )
    ----------------------------********************--------------------------- ( 1.0 )
    -----------------------------*******************--------------------------- ( 1.0 )
    -----------------------------**********------------------------------------ ( 1.0 )
    ------------------------------*********------------------------------------ ( 1.0 )
    -------------------------------********------------------------------------ ( 1.0 )
    --------------------------------*******------------------------------------ ( 1.0 )
    ---------------------------------******------------------------------------ ( 1.0 )
    ---------------------------------****-------------------------------------- ( 1.0 )
    ----------------------------------***-------------------------------------- ( 0.97198 )
    -----------------------------------**-------------------------------------- ( 0.97198 )
    -------------------------------------**------------------------------------ ( 1.0 )
    ---------------------------------------*********--------------------------- ( 1.0 )
    ----------------------------------------********--------------------------- ( 1.0 )
    ----------------------------------------*****------------------------------ ( 1.0 )
    -----------------------------------------****------------------------------ ( 1.0 )
    -----------------------------------------**-------------------------------- ( 1.0 )
    -------------------------------------------**------------------------------ ( 0.97198 )
    ---------------------------------------------***--------------------------- ( 1.0 )
    ----------------------------------------------**--------------------------- ( 1.0 )
    ------------------------------------------------*************-------------- ( 1.0 )
    ------------------------------------------------****----------------------- ( 1.0 )
    -------------------------------------------------***----------------------- ( 1.0 )
    --------------------------------------------------**----------------------- ( 0.97198 )
    ----------------------------------------------------*********-------------- ( 1.0 )
    ----------------------------------------------------**--------------------- ( 1.0 )
    ------------------------------------------------------*******-------------- ( 1.0 )
    -------------------------------------------------------******-------------- ( 1.0 )
    -------------------------------------------------------**------------------ ( 1.0 )
    ---------------------------------------------------------****-------------- ( 1.0 )
    ---------------------------------------------------------**---------------- ( 1.0 )
    -----------------------------------------------------------**-------------- ( 1.0 )
    -------------------------------------------------------------************** ( 1.0 )
    --------------------------------------------------------------************* ( 1.0 )
    ---------------------------------------------------------------************ ( 1.0 )
    ----------------------------------------------------------------*********** ( 1.0 )
    -----------------------------------------------------------------********** ( 1.0 )
    -----------------------------------------------------------------***------- ( 1.0 )
    ------------------------------------------------------------------**------- ( 0.97198 )
    --------------------------------------------------------------------******* ( 1.0 )
    ---------------------------------------------------------------------****** ( 1.0 )
    ----------------------------------------------------------------------***** ( 0.97198 )
    -----------------------------------------------------------------------**** ( 0.97198 )
    ------------------------------------------------------------------------*** ( 0.97198 )
    -------------------------------------------------------------------------** ( 1.0 )

 
           +------------------------------------75 Mesostigma_viride
    +----146
    |      +-------74 Chlorokybus_atmophyticus
+-147
|   +---------------------73 Entransia_fimbriata
|
|       +--72 Nitella_hyalina
|   +-144
|   |   +--71 Chara_vulgaris
+-145
|   |                                       +--70 Hypnum_imponens
|   |                                   +-134
|   |                                   |   +--69 Anomodon_rugelii
|   |                               +-135
|   |                               |   +--68 Climacium_americanum
|   |                           +-136
|   |                           |   +--67 Ptychomnion_cygnisetum
|   |                       +-137
|   |                       |   |   +--66 Ulota_hutchinsiae
|   |                       |   +-133
|   |                       |       +--65 Orthotrichum_stellatum
|   |                   +-138
|   |                   |   +--64 Bartramia_pomiformis
|   |               +-139
|   |               |   |   +--63 Physcomitrella_patens
|   |               |   +-132
|   |               |       +--62 Funaria_hygrometrica
|   |           +-140
|   |           |   +--61 Atrichum_angustatum
|   |       +-141
|   |       |   |   +--60 Buxbaumia_aphylla
|   |       |   +-131
|   |       |       +--59 Tetraphis_pellucida
|   |   +-142
|   |   |   +--58 Sphagnum_palustre
|   +-143
|       |           +--57 Treubia_lacunosa
|       |       +-128
|       |       |   +--56 Pleurozia_purpurea
|       |   +-129
|       |   |   +--55 Marchantia_polymorpha
|       +-130
|           |                                                               +--54 Zea_mays_subsp_parviglumis
|           |                                                           +-112
|           |                                                           |   +--53 Zea_luxurians
|           |                                                       +-113
|           |                                                       |   +--52 Tripsacum_dactyloides
|           |                                                   +-114
|           |                                                   |   +--51 Zea_perennis
|           |                                               +-115
|           |                                               |   +--50 Zea_mays_subsp_mays
|           |                                           +-116
|           |                                           |   +--49 Sorghum_bicolor
|           |                                       +-117
|           |                                       |   +--48 Oryza_sativa_Indica_Group
|           |                                   +-118
|           |                                   |   |       +--47 Aegilops_speltoides
|           |                                   |   |   +-110
|           |                                   |   |   |   +--46 Triticum_aestivum
|           |                                   |   +-111
|           |                                   |       +--45 Triticum_timopheevii
|           |                               +-119
|           |                               |   +--44 Phoenix_dactylifera
|           |                           +-120
|           |                           |   +--43 Spirodela_polyrhiza
|           |                       +-121
|           |                       |   +--42 Butomus_umbellatus
|           |                   +-122
|           |                   |   +--41 Liriodendron_tulipifera
|           |               +-123
|           |               |   |                   +--40 Vaccinium_macrocarpon
|           |               |   |               +-105
|           |               |   |               |   +--39 Daucus_carota_subsp_sativus
|           |               |   |           +-106
|           |               |   |           |   |           +--38 Rhazya_stricta
|           |               |   |           |   |       +-102
|           |               |   |           |   |       |   +--37 Asclepias_syriaca
|           |               |   |           |   |   +-103
|           |               |   |           |   |   |   |       +--36 Salvia_miltiorrhiza
|           |               |   |           |   |   |   |   +-100
|           |               |   |           |   |   |   |   |   +--35 Boea_hygrometrica
|           |               |   |           |   |   |   +-101
|           |               |   |           |   |   |       |   +--34 Mimulus_guttatus
|           |               |   |           |   |   |       +--99
|           |               |   |           |   |   |           +--33 Ajuga_reptans
|           |               |   |           |   +-104
|           |               |   |           |       +--32 Nicotiana_tabacum
|           |               |   |       +-107
|           |               |   |       |   |           +--31 Beta_macrocarpa
|           |               |   |       |   |       +--96
|           |               |   |       |   |       |   +--30 Beta_vulgaris_subsp_maritima
|           |               |   |       |   |   +--97
|           |               |   |       |   |   |   +--29 Beta_vulgaris_subsp_vulgaris
|           |               |   |       |   +--98
|           |               |   |       |       +--28 Silene_latifolia
|           |               |   |   +-108
|           |               |   |   |   |                       +--27 Cucurbita_pepo
|           |               |   |   |   |                   +--90
|           |               |   |   |   |                   |   +--26 Cucumis_sativus
|           |               |   |   |   |               +--91
|           |               |   |   |   |               |   +--25 Citrullus_lanatus
|           |               |   |   |   |           +--92
|           |               |   |   |   |           |   |           +--24 Glycine_max
|           |               |   |   |   |           |   |       +--87
|           |               |   |   |   |           |   |       |   +--23 Millettia_pinnata
|           |               |   |   |   |           |   |   +--88
|           |               |   |   |   |           |   |   |   |   +--22 Vigna_radiata
|           |               |   |   |   |           |   |   |   +--86
|           |               |   |   |   |           |   |   |       +--21 Vigna_angularis
|           |               |   |   |   |           |   +--89
|           |               |   |   |   |           |       +--20 Lotus_japonicus
|           |               |   |   |   |       +--93
|           |               |   |   |   |       |   +--19 Malus_x_domestica
|           |               |   |   |   |   +--94
|           |               |   |   |   |   |   |                       +--18 Brassica_carinata
|           |               |   |   |   |   |   |                   +--80
|           |               |   |   |   |   |   |                   |   +--17 Raphanus_sativus
|           |               |   |   |   |   |   |               +--81
|           |               |   |   |   |   |   |               |   |           +--16 Brassica_juncea
|           |               |   |   |   |   |   |               |   |       +--77
|           |               |   |   |   |   |   |               |   |       |   +--15 Brassica_oleracea
|           |               |   |   |   |   |   |               |   |   +--78
|           |               |   |   |   |   |   |               |   |   |   +--14 Brassica_rapa_subsp_campestris
|           |               |   |   |   |   |   |               |   +--79
|           |               |   |   |   |   |   |               |       +--13 Brassica_napus
|           |               |   |   |   |   |   |           +--82
|           |               |   |   |   |   |   |           |   +--12 Arabidopsis_thaliana
|           |               |   |   |   |   |   |       +--83
|           |               |   |   |   |   |   |       |   +--11 Batis_maritima
|           |               |   |   |   |   |   |   +--84
|           |               |   |   |   |   |   |   |   +--10 Carica_papaya
|           |               |   |   |   |   |   +--85
|           |               |   |   |   |   |       +---9 Ricinus_communis
|           |               |   |   |   +--95
|           |               |   |   |       +---8 Vitis_vinifera
|           |               |   +-109
|           |               |       +---7 Nelumbo_nucifera
|           |           +-124
|           |           |   +---6 Amborella_trichopoda|nad2
|           |       +-125
|           |       |   +---5 Cycas_taitungensis
|           |   +-126
|           |   |   +---4 Huperzia_squarrosa
|           +-127
|               +---3 Phaeoceros_laevis
|
|   +---------------2 Roya_obtusa
+--76
    +---------1 Chaetosphaeridium_globosum

 
((Chaetosphaeridium_globosum:0.3410724400,Roya_obtusa:0.5354508200):1.0000:0.0725081900,((((Phaeoceros_laevis:0.0995861900,(Huperzia_squarrosa:0.0499713100,(Cycas_taitungensis:0.0419009900,(Amborella_trichopoda|nad2:0.0112204700,((Nelumbo_nucifera:0.0005922800,((Vitis_vinifera:0.0051175500,((Ricinus_communis:0.0058254500,(Carica_papaya:0.0036933800,(Batis_maritima:0.0046301000,(Arabidopsis_thaliana:0.0012128100,((Brassica_napus:0.0000000100,(Brassica_rapa_subsp_campestris:0.0000000100,(Brassica_oleracea:0.0000000100,Brassica_juncea:0.0000000200):0.9720:0.0000000100):0.9720:0.0000000200):1.0000:0.0006062000,(Raphanus_sativus:0.0000000100,Brassica_carinata:0.0000000200):1.0000:0.0000000300):1.0000:0.0006078100):1.0000:0.0039172300):1.0000:0.0036801300):1.0000:0.0033638700):1.0000:0.0017755300,(Malus_x_domestica:0.0050223600,((Lotus_japonicus:0.0029483400,((Vigna_angularis:0.0012136600,Vigna_radiata:0.0006035400):1.0000:0.0030424100,(Millettia_pinnata:0.0018208300,Glycine_max:0.0006044400):0.9720:0.0000000300):1.0000:0.0013302600):1.0000:0.0068588800,(Citrullus_lanatus:0.0024699300,(Cucumis_sativus:0.0080738600,Cucurbita_pepo:0.0061424200):1.0000:0.0018260200):1.0000:0.0043398200):1.0000:0.0026859000):1.0000:0.0013896900):1.0000:0.0018003100):1.0000:0.0011183900,((Silene_latifolia:0.0064812900,(Beta_vulgaris_subsp_vulgaris:0.0006242700,(Beta_vulgaris_subsp_maritima:0.0000000100,Beta_macrocarpa:0.0000000200):0.9720:0.0000000100):1.0000:0.0038072100):1.0000:0.0193013000,((Nicotiana_tabacum:0.0038087300,(((Ajuga_reptans:0.0054253300,Mimulus_guttatus:0.0107612900):1.0000:0.0026446500,(Boea_hygrometrica:0.0023633500,Salvia_miltiorrhiza:0.0115939000):1.0000:0.0014730400):1.0000:0.0038100900,(Asclepias_syriaca:0.0075033500,Rhazya_stricta:0.0006107200):1.0000:0.0041081300):1.0000:0.0010237300):1.0000:0.0033036400,(Daucus_carota_subsp_sativus:0.0084433800,Vaccinium_macrocarpon:0.0258393300):1.0000:0.0011735000):1.0000:0.0016359800):1.0000:0.0011430500):1.0000:0.0070294800):1.0000:0.0017746400,(Liriodendron_tulipifera:0.0017625400,(Butomus_umbellatus:0.0221476400,(Spirodela_polyrhiza:0.0129854100,(Phoenix_dactylifera:0.0043498400,((Triticum_timopheevii:0.0000000100,(Triticum_aestivum:0.0000000100,Aegilops_speltoides:0.0006036200):0.9720:0.0000000100):1.0000:0.0006929400,(Oryza_sativa_Indica_Group:0.0019229500,(Sorghum_bicolor:0.0000000100,(Zea_mays_subsp_mays:0.0000000200,(Zea_perennis:0.0000000100,(Tripsacum_dactyloides:0.0000000300,(Zea_luxurians:0.0000000100,Zea_mays_subsp_parviglumis:0.0006047400):1.0000:0.0000000100):0.9720:0.0000000300):0.9720:0.0000000100):0.9720:0.0000000300):1.0000:0.0023583500):1.0000:0.0005838400):1.0000:0.0106498100):1.0000:0.0018996700):1.0000:0.0015016300):1.0000:0.0077988300):1.0000:0.0005588100):1.0000:0.0038015000):1.0000:0.0269318000):1.0000:0.1283652400):1.0000:0.0090846700):1.0000:0.0060940800,(Marchantia_polymorpha:0.0050380300,(Pleurozia_purpurea:0.0187218700,Treubia_lacunosa:0.0200209300):1.0000:0.0008939000):1.0000:0.0223771600):1.0000:0.0075486000,(Sphagnum_palustre:0.0374787500,((Tetraphis_pellucida:0.0144091900,Buxbaumia_aphylla:0.0436874800):1.0000:0.0017470100,(Atrichum_angustatum:0.0192140100,((Funaria_hygrometrica:0.0021190400,Physcomitrella_patens:0.0014044100):1.0000:0.0063202900,(Bartramia_pomiformis:0.0075583900,((Orthotrichum_stellatum:0.0007140300,Ulota_hutchinsiae:0.0007143100):1.0000:0.0069123600,(Ptychomnion_cygnisetum:0.0405101000,(Climacium_americanum:0.0020993300,(Anomodon_rugelii:0.0035312100,Hypnum_imponens:0.0028465000):1.0000:0.0006546500):1.0000:0.0049324100):1.0000:0.0072842100):1.0000:0.0015420000):1.0000:0.0048544100):1.0000:0.0099228800):1.0000:0.0020148800):1.0000:0.0169864600):1.0000:0.0104388800):1.0000:0.0851772200,(Chara_vulgaris:0.0049197400,Nitella_hyalina:0.0000001000):1.0000:0.1362552700):1.0000:0.1055224300,(Entransia_fimbriata:0.7584301200,(Chlorokybus_atmophyticus:0.3093500000,Mesostigma_viride:1.2518050300):1.0000:0.2497975000):0.9720:0.1221015600);
 
Note: this tree is unrooted. Branch lengths are the expected number of substitutions per site. Labels next to parentheses represent phylogenetic uncertainty due to model selection (see documentation)
 
 
 
---------------------------------------------------------------
*                                                             *
*                    SELECTION SUMMARY                        *
*                                                             *
---------------------------------------------------------------

::Optimized Topologies Summary::

There are 22 different topologies.

Topology Id: 1
	Rank	Weight		 RF	AvgEucl		VarEucl
AIC	  1	 99.80%		  0	0.00e+00	0.00e+00
BIC	  1	 97.20%		  0	0.00e+00	0.00e+00
Models supporting:   1
                     GTR+I+G 

Topology Id: 2
	Rank	Weight		 RF	AvgEucl		VarEucl
AIC	  2	  0.00%		  2	3.02e-01	0.00e+00
BIC	  2	  0.00%		  2	3.02e-01	0.00e+00
Models supporting:   1
                     HKY+I+G 

Topology Id: 3
	Rank	Weight		 RF	AvgEucl		VarEucl
AIC	  3	  0.00%		  4	9.16e-01	0.00e+00
BIC	  3	  0.00%		  4	9.16e-01	0.00e+00
Models supporting:   1
                     F81+I+G 

Topology Id: 4
	Rank	Weight		 RF	AvgEucl		VarEucl
AIC	  4	  0.00%		 16	1.24e+00	0.00e+00
BIC	  4	  0.00%		 16	1.24e+00	0.00e+00
Models supporting:   1
                     F81+G 

Topology Id: 5
	Rank	Weight		 RF	AvgEucl		VarEucl
AIC	  5	  0.00%		 16	1.13e+00	0.00e+00
BIC	  5	  0.00%		 16	1.13e+00	0.00e+00
Models supporting:   1
                     GTR+I 

Topology Id: 6
	Rank	Weight		 RF	AvgEucl		VarEucl
AIC	  6	  0.20%		 16	1.35e+00	0.00e+00
BIC	  6	  2.80%		 16	1.35e+00	0.00e+00
Models supporting:   1
                     GTR+G 

Topology Id: 7
	Rank	Weight		 RF	AvgEucl		VarEucl
AIC	  7	  0.00%		 18	1.32e+00	0.00e+00
BIC	  7	  0.00%		 18	1.32e+00	0.00e+00
Models supporting:   1
                     HKY+G 

Topology Id: 8
	Rank	Weight		 RF	AvgEucl		VarEucl
AIC	  8	  0.00%		 18	1.19e+00	0.00e+00
BIC	  8	  0.00%		 18	1.19e+00	0.00e+00
Models supporting:   1
                     GTR 

Topology Id: 9
	Rank	Weight		 RF	AvgEucl		VarEucl
AIC	  9	  0.00%		 22	1.11e+00	2.16e-05
BIC	  9	  0.00%		 22	1.11e+00	2.16e-05
Models supporting:   2
                     K80+I+G SYM+I+G 

Topology Id: 10
	Rank	Weight		 RF	AvgEucl		VarEucl
AIC	 10	  0.00%		 22	1.19e+00	0.00e+00
BIC	 10	  0.00%		 22	1.19e+00	0.00e+00
Models supporting:   1
                     HKY 

Topology Id: 11
	Rank	Weight		 RF	AvgEucl		VarEucl
AIC	 11	  0.00%		 24	1.11e+00	0.00e+00
BIC	 11	  0.00%		 24	1.11e+00	0.00e+00
Models supporting:   1
                     JC+I+G 

Topology Id: 12
	Rank	Weight		 RF	AvgEucl		VarEucl
AIC	 12	  0.00%		 26	1.16e+00	0.00e+00
BIC	 12	  0.00%		 26	1.16e+00	0.00e+00
Models supporting:   1
                     F81+I 

Topology Id: 13
	Rank	Weight		 RF	AvgEucl		VarEucl
AIC	 13	  0.00%		 26	1.17e+00	0.00e+00
BIC	 13	  0.00%		 26	1.17e+00	0.00e+00
Models supporting:   1
                     HKY+I 

Topology Id: 14
	Rank	Weight		 RF	AvgEucl		VarEucl
AIC	 14	  0.00%		 26	1.22e+00	0.00e+00
BIC	 14	  0.00%		 26	1.22e+00	0.00e+00
Models supporting:   1
                     SYM 

Topology Id: 15
	Rank	Weight		 RF	AvgEucl		VarEucl
AIC	 15	  0.00%		 28	1.21e+00	0.00e+00
BIC	 15	  0.00%		 28	1.21e+00	0.00e+00
Models supporting:   1
                     F81 

Topology Id: 16
	Rank	Weight		 RF	AvgEucl		VarEucl
AIC	 16	  0.00%		 30	1.18e+00	0.00e+00
BIC	 16	  0.00%		 30	1.18e+00	0.00e+00
Models supporting:   1
                     SYM+I 

Topology Id: 17
	Rank	Weight		 RF	AvgEucl		VarEucl
AIC	 17	  0.00%		 32	1.21e+00	0.00e+00
BIC	 17	  0.00%		 32	1.21e+00	0.00e+00
Models supporting:   1
                     K80 

Topology Id: 18
	Rank	Weight		 RF	AvgEucl		VarEucl
AIC	 18	  0.00%		 36	1.16e+00	0.00e+00
BIC	 18	  0.00%		 36	1.16e+00	0.00e+00
Models supporting:   1
                     K80+I 

Topology Id: 19
	Rank	Weight		 RF	AvgEucl		VarEucl
AIC	 19	  0.00%		 36	1.20e+00	1.49e-04
BIC	 19	  0.00%		 36	1.20e+00	1.49e-04
Models supporting:   2
                     K80+G SYM+G 

Topology Id: 20
	Rank	Weight		 RF	AvgEucl		VarEucl
AIC	 20	  0.00%		 38	1.22e+00	0.00e+00
BIC	 20	  0.00%		 38	1.22e+00	0.00e+00
Models supporting:   1
                     JC 

Topology Id: 21
	Rank	Weight		 RF	AvgEucl		VarEucl
AIC	 21	  0.00%		 38	1.20e+00	0.00e+00
BIC	 21	  0.00%		 38	1.20e+00	0.00e+00
Models supporting:   1
                     JC+G 

Topology Id: 22
	Rank	Weight		 RF	AvgEucl		VarEucl
AIC	 22	  0.00%		 48	1.18e+00	0.00e+00
BIC	 22	  0.00%		 48	1.18e+00	0.00e+00
Models supporting:   1
                     JC+I 

 
 
 
::Best Models::
 
	Model 		f(a) 	f(c) 	f(g) 	f(t) 	kappa 	titv 	Ra	Rb	Rc	Rd	Re	Rf	pInv 	gamma
----------------------------------------------------------------------------------------------------------------------------------------
AIC 	GTR+I+G		0.29	0.14	0.14	0.44	0.00	0.00	  3.319   3.114   0.545   2.815   7.204   1.000    0.11	   0.96
BIC 	GTR+I+G		0.29	0.14	0.14	0.44	0.00	0.00	  3.319   3.114   0.545   2.815   7.204   1.000    0.11	   0.96
