# Supplementary material for: The mitochondrial genome map of Nelumbo nucifera reveals ancient evolutionary features
Source: Sci Rep. 2016 Jul 22;6:30158. doi: 10.1038/srep30158 (PMC4957087; doi:10.1038/srep30158)
Supplement: Supplementary Data S2 [file srep30158-s3.zip › jModelTest/nad3.jmt1]

-------------------------- jModeltest 2.1.10 v20160303 --------------------------
(c) 2011-onwards D. Darriba, G.L. Taboada, R. Doallo and D. Posada,
(1) Department of Biochemistry, Genetics and Immunology
    University of Vigo, 36310 Vigo, Spain.
(2) Department of Electronics and Systems
    University of A Coruna, 15071 A Coruna, Spain.
e-mail: ddarriba@udc.es, dposada@uvigo.es
--------------------------------------------------------------------------------
 
Fri Apr 01 20:33:39 CST 2016
Linux 3.13.0-32-generic, arch: amd64, bits: 64, numcores: 48
 
--------------------------------------------------------------------------------
Citation: Darriba D, Taboada GL, Doallo R and Posada D. 2012.
          "jModelTest 2: more models, new heuristics and parallel computing".
          Nature Methods 9(8), 772.
--------------------------------------------------------------------------------
 
jModelTest 2.1.10 v20160303
Copyright (C) 2011 D. Darriba, G.L. Taboada, R. Doallo and D. Posada
This program comes with ABSOLUTELY NO WARRANTY
This is free software, and you are welcome to redistribute it under certain
conditions
 
Notice: This program may contain errors. Please inspect results carefully.
 
 
Arguments = -g 4 -i -f -AIC -BIC -a -S SPR -o nad3.jmt1 -d nad3.fas

Reading data file "nad3.fas"... OK.
  number of sequences: 78
  number of sites: 354
 
 
---------------------------------------------------------------
*                                                             *
*        COMPUTATION OF LIKELIHOOD SCORES WITH PHYML          *
*                                                             *
---------------------------------------------------------------
 
::Settings::
 
 Phyml version = 20131022
 Phyml binary = phyml
 Phyml path = /usr/bin/
 Candidate models = 24
   number of substitution schemes = 3
   including models with equal/unequal base frequencies (+F)
   including models with/without a proportion of invariable sites (+I)
   including models with/without rate variation among sites (+G) (nCat = 4)
 Optimized free parameters (K) = substitution parameters + 153 branch lengths + topology 
 Base tree for likelihood calculations = ML tree
 Tree topology search operation = SPR
 
 
 
::Progress::
 
Model 		 Exec. Time 	 Total Time 	 -lnL
-------------------------------------------------------------------------
F81		00h:00:22:00	00h:00:22:08	    4195.6453	 (1/24)
HKY		00h:00:33:06	00h:00:34:04	    4093.6935	 (2/24)
K80		00h:00:37:00	00h:00:37:09	    4178.5071	 (3/24)
JC		00h:00:37:08	00h:00:38:07	    4281.2681	 (4/24)
SYM		00h:00:43:03	00h:00:44:02	    4128.5893	 (5/24)
GTR		00h:00:49:06	00h:00:50:04	    4070.0736	 (6/24)
GTR+I		00h:00:52:00	00h:00:52:04	    3936.5938	 (7/24)
SYM+I		00h:00:52:06	00h:00:53:05	    4028.1983	 (8/24)
K80+I		00h:01:00:05	00h:01:01:03	    4060.7825	 (9/24)
F81+I		00h:01:02:08	00h:01:03:02	    4056.5036	 (10/24)
HKY+I		00h:01:06:06	00h:01:07:00	    3949.3522	 (11/24)
JC+I		00h:01:09:08	00h:01:10:01	    4168.2587	 (12/24)
K80+G		00h:01:33:00	00h:01:33:03	    4020.2036	 (13/24)
JC+G		00h:01:33:04	00h:01:33:07	    4131.5513	 (14/24)
SYM+G		00h:01:41:05	00h:01:41:08	    3982.3413	 (15/24)
F81+G		00h:01:48:03	00h:01:48:03	    4012.1411	 (16/24)
HKY+I+G		00h:01:50:05	00h:01:50:06	    3900.3341	 (17/24)
JC+I+G		00h:01:51:03	00h:01:51:04	    4128.4452	 (18/24)
F81+I+G		00h:02:03:03	00h:02:03:04	    4009.7546	 (19/24)
K80+I+G		00h:02:16:01	00h:02:16:02	    4017.9765	 (20/24)
SYM+I+G		00h:02:18:03	00h:02:18:04	    3977.9119	 (21/24)
GTR+G		00h:02:35:07	00h:02:35:08	    3871.6426	 (22/24)
HKY+G		00h:02:38:07	00h:02:38:08	    3901.7235	 (23/24)
GTR+I+G		00h:02:41:03	00h:02:41:04	    3868.0280	 (24/24)
 
   Model = JC
   partition = 000000
   -lnL = 4281.2681
   K = 154 
 
   Model = JC+I
   partition = 000000
   -lnL = 4168.2587
   K = 155
   p-inv = 0.3090 
 
   Model = JC+G
   partition = 000000
   -lnL = 4131.5513
   K = 155
   gamma shape = 0.7220 
 
   Model = JC+I+G
   partition = 000000
   -lnL = 4128.4452
   K = 156
   p-inv = 0.1700
   gamma shape = 1.2480 
 
   Model = F81
   partition = 000000
   -lnL = 4195.6453
   K = 157
   freqA = 0.1903 
   freqC = 0.2658 
   freqG = 0.1324 
   freqT = 0.4116  
 
   Model = F81+I
   partition = 000000
   -lnL = 4056.5036
   K = 158
   freqA = 0.1846 
   freqC = 0.2536 
   freqG = 0.1198 
   freqT = 0.4420 
   p-inv = 0.3130 
 
   Model = F81+G
   partition = 000000
   -lnL = 4012.1411
   K = 158
   freqA = 0.1740 
   freqC = 0.2452 
   freqG = 0.1198 
   freqT = 0.4610 
   gamma shape = 0.5960 
 
   Model = F81+I+G
   partition = 000000
   -lnL = 4009.7546
   K = 159
   freqA = 0.1740 
   freqC = 0.2449 
   freqG = 0.1193 
   freqT = 0.4619 
   p-inv = 0.1950
   gamma shape = 1.1070 
 
   Model = K80
   partition = 010010
   -lnL = 4178.5071
   K = 155
   kappa = 3.0829 (ti/tv = 1.5414) 
 
   Model = K80+I
   partition = 010010
   -lnL = 4060.7825
   K = 156
   kappa = 3.2973 (ti/tv = 1.6486)
   p-inv = 0.3120 
 
   Model = K80+G
   partition = 010010
   -lnL = 4020.2036
   K = 156
   kappa = 3.4789 (ti/tv = 1.7394)
   gamma shape = 0.6590 
 
   Model = K80+I+G
   partition = 010010
   -lnL = 4017.9765
   K = 157
   kappa = 3.4517 (ti/tv = 1.7259)
   p-inv = 0.1620
   gamma shape = 1.0790 
 
   Model = HKY
   partition = 010010
   -lnL = 4093.6935
   K = 158
   freqA = 0.2008 
   freqC = 0.2263 
   freqG = 0.1355 
   freqT = 0.4375 
   kappa = 3.1852 (ti/tv = 1.8009) 
 
   Model = HKY+I
   partition = 010010
   -lnL = 3949.3522
   K = 159
   freqA = 0.2107 
   freqC = 0.2004 
   freqG = 0.1222 
   freqT = 0.4667 
   kappa = 3.7530 (ti/tv = 2.0160)
   p-inv = 0.3130 
 
   Model = HKY+G
   partition = 010010
   -lnL = 3901.7235
   K = 159
   freqA = 0.2020 
   freqC = 0.1894 
   freqG = 0.1232 
   freqT = 0.4855 
   kappa = 4.3462 (ti/tv = 2.3137)
   gamma shape = 0.5400 
 
   Model = HKY+I+G
   partition = 010010
   -lnL = 3900.3341
   K = 160
   freqA = 0.2022 
   freqC = 0.1879 
   freqG = 0.1250 
   freqT = 0.4848 
   kappa = 4.2809 (ti/tv = 2.2632)
   p-inv = 0.1980
   gamma shape = 1.0260 
 
   Model = SYM
   partition = 012345
   -lnL = 4128.5893
   K = 159
   R(a) [AC] =  1.8256
   R(b) [AG] =  2.3778
   R(c) [AT] =  1.9779
   R(d) [CG] =  1.0947
   R(e) [CT] =  6.2686
   R(f) [GT] =  1.0000 
 
   Model = SYM+I
   partition = 012345
   -lnL = 4028.1983
   K = 160
   R(a) [AC] =  2.1870
   R(b) [AG] =  2.9471
   R(c) [AT] =  1.8670
   R(d) [CG] =  1.3122
   R(e) [CT] =  6.7996
   R(f) [GT] =  1.0000
   p-inv = 0.2940 
 
   Model = SYM+G
   partition = 012345
   -lnL = 3982.3412
   K = 160
   R(a) [AC] =  2.1418
   R(b) [AG] =  2.5242
   R(c) [AT] =  1.8463
   R(d) [CG] =  1.2535
   R(e) [CT] =  7.7217
   R(f) [GT] =  1.0000
   gamma shape = 0.6740 
 
   Model = SYM+I+G
   partition = 012345
   -lnL = 3977.9119
   K = 161
   R(a) [AC] =  2.2862
   R(b) [AG] =  2.6062
   R(c) [AT] =  1.8206
   R(d) [CG] =  1.2585
   R(e) [CT] =  8.2017
   R(f) [GT] =  1.0000
   p-inv = 0.1110
   gamma shape = 0.9150 
 
   Model = GTR
   partition = 012345
   -lnL = 4070.0736
   K = 162
   freqA = 0.2202 
   freqC = 0.1837 
   freqG = 0.1766 
   freqT = 0.4195 
   R(a) [AC] =  2.5041
   R(b) [AG] =  3.0431
   R(c) [AT] =  1.6471
   R(d) [CG] =  1.6176
   R(e) [CT] =  6.9083
   R(f) [GT] =  1.0000 
 
   Model = GTR+I
   partition = 012345
   -lnL = 3936.5938
   K = 163
   freqA = 0.2253 
   freqC = 0.1740 
   freqG = 0.1399 
   freqT = 0.4608 
   R(a) [AC] =  2.4330
   R(b) [AG] =  3.7249
   R(c) [AT] =  1.0212
   R(d) [CG] =  1.7610
   R(e) [CT] =  6.2484
   R(f) [GT] =  1.0000
   p-inv = 0.3070 
 
   Model = GTR+G
   partition = 012345
   -lnL = 3871.6426
   K = 163
   freqA = 0.2304 
   freqC = 0.1406 
   freqG = 0.1458 
   freqT = 0.4831 
   R(a) [AC] =  5.1702
   R(b) [AG] =  4.4964
   R(c) [AT] =  0.8303
   R(d) [CG] =  3.3377
   R(e) [CT] =  12.7617
   R(f) [GT] =  1.0000
   gamma shape = 0.5340 
 
   Model = GTR+I+G
   partition = 012345
   -lnL = 3868.0280
   K = 164
   freqA = 0.2296 
   freqC = 0.1391 
   freqG = 0.1500 
   freqT = 0.4814 
   R(a) [AC] =  5.5229
   R(b) [AG] =  4.5754
   R(c) [AT] =  0.8545
   R(d) [CG] =  3.5407
   R(e) [CT] =  13.2346
   R(f) [GT] =  1.0000
   p-inv = 0.1730
   gamma shape = 0.9260 
 
  Best-fit models should be reoptimized for comparison with unconstrained likelihood
 
Computation of likelihood scores completed. It took 00h:02:41:04.
 


---------------------------------------------------------------
*                                                             *
*             AKAIKE INFORMATION CRITERION (AIC)              *
*                                                             *
---------------------------------------------------------------
 
 Model selected: 
   Model = GTR+I+G
   partition = 012345
   -lnL = 3868.0280
   K = 164
   freqA = 0.2296 
   freqC = 0.1391 
   freqG = 0.1500 
   freqT = 0.4814 
   R(a) [AC] =  5.5229
   R(b) [AG] =  4.5754
   R(c) [AT] =  0.8545
   R(d) [CG] =  3.5407
   R(e) [CT] =  13.2346
   R(f) [GT] =  1.0000
   p-inv = 0.1730
   gamma shape = 0.9260 
 
Tree for the best AIC model = (Entransia_fimbriata:0.56738144,Mesostigma_viride:1.01618145,(Chaetosphaeridium_globosum:0.13596874,(Roya_obtusa:0.19439309,(Chlorokybus_atmophyticus:0.63334992,((Chara_vulgaris:0.01336520,Nitella_hyalina:0.00000086):0.14280095,(Treubia_lacunosa:0.01060659,((Pleurozia_purpurea:0.03642987,Marchantia_polymorpha:0.00973075):0.00149838,((Sphagnum_palustre:0.02826620,(((Funaria_hygrometrica:0.00347591,Physcomitrella_patens:0.00325109):0.00423263,(Bartramia_pomiformis:0.01036171,((Ptychomnion_cygnisetum:0.03635816,(Anomodon_rugelii:0.00000013,(Climacium_americanum:0.00304326,Hypnum_imponens:0.00000011):0.00000013):0.00077091):0.02606328,(Orthotrichum_stellatum:0.00000001,Ulota_hutchinsiae:0.00000001):0.00000001):0.00654547):0.01061043):0.02179428,(Atrichum_angustatum:0.01950766,(Tetraphis_pellucida:0.03268460,(Buxbaumia_aphylla:0.05107589,(Vaccinium_macrocarpon:0.01282304,(Batis_maritima:0.00964735,((Brassica_carinata:0.00256765,(Raphanus_sativus:0.00000006,(Brassica_napus:0.00000001,(Brassica_rapa_subsp_campestris:0.00000001,(Brassica_oleracea:0.00000001,Brassica_juncea:0.00000002):0.00000001):0.00000013):0.00255944):0.00000006):0.02212799,(Ricinus_communis:0.00800414,(((Vitis_vinifera:0.00480388,(((Glycine_max:0.00000011,(Vigna_radiata:0.00245049,Vigna_angularis:0.00000001):0.00000014):0.00490926,(Millettia_pinnata:0.00000010,Lotus_japonicus:0.00245960):0.00000010):0.00799155,(Nicotiana_tabacum:0.00743441,(Rhazya_stricta:0.00742383,(Carica_papaya:0.02864664,(Asclepias_syriaca:0.00761639,(Boea_hygrometrica:0.00485265,(Salvia_miltiorrhiza:0.00966638,(Ajuga_reptans:0.00493579,Mimulus_guttatus:0.00506137):0.00221991):0.00239612):0.00498596):0.00775026):0.00243436):0.00258148):0.00667710):0.00516376):0.00284293,((Helianthus_annuus:0.00809346,Daucus_carota_subsp_sativus:0.00794644):0.00221901,(((Silene_latifolia:0.00000001,Silene_vulgaris:0.00000001):0.00824750,(Beta_vulgaris_subsp_vulgaris:0.00000015,(Beta_vulgaris_subsp_maritima:0.00000001,Beta_macrocarpa:0.00000002):0.00000001):0.00000015):0.02820976,(Malus_x_domestica:0.00465599,(Citrullus_lanatus:0.00000012,(Cucumis_sativus:0.00740731,Cucurbita_pepo:0.01014007):0.00499735):0.01068384):0.00570263):0.00249613):0.00255280):0.00000008,(Nelumbo_nucifera:0.00512813,(Spirodela_polyrhiza:0.00490825,((Phoenix_dactylifera:0.01197061,(Liriodendron_tulipifera:0.00232073,(Amborella_trichopoda|nad3:0.00189167,Cycas_taitungensis:0.07387044):0.00511728):0.00446004):0.00234489,(Butomus_umbellatus:0.01693003,((Triticum_aestivum:0.00000001,(Triticum_timopheevii:0.00000001,Aegilops_speltoides:0.00000002):0.00000014):0.00236881,((Sorghum_bicolor:0.00000007,(Oryza_sativa_Indica_Group:0.00000001,(Oryza_sativa_Japonica_Group:0.00000001,Oryza_rufipogon:0.00000002):0.00000012):0.00989782):0.00237239,(Zea_perennis:0.00000001,(Zea_mays_subsp_parviglumis:0.00000001,(Zea_mays_subsp_mays:0.00000001,(Tripsacum_dactyloides:0.00000001,Zea_luxurians:0.00000001):0.00000001):0.00000001):0.00000001):0.00234969):0.00000013):0.00944865):0.00000008):0.00692478):0.01221806):0.00759009):0.00984107):0.01400528):0.00800801):0.03802274):0.22782347):0.00000057):0.00526329):0.00656529):0.01071538):0.01108964,(Huperzia_squarrosa:0.06148411,Phaeoceros_laevis:0.08316064):0.02010268):0.00685574):0.01448338):0.01937780):0.17125662):0.01689458):0.09487733):0.09525183);
 
 
* AIC MODEL SELECTION : Selection uncertainty
 
Model             -lnL    K      AIC       delta       weight   cumWeight
------------------------------------------------------------------------- 
GTR+I+G     3868.02799   164  8064.055980   0.000000    0.931793   0.931793 
GTR+G       3871.64256   163  8069.285120   5.229140    0.068207   1.000000 
HKY+I+G     3900.33407   160  8120.668140  56.612160   4.74e-013   1.000000 
HKY+G       3901.72350   159  8121.447000  57.391020   3.21e-013   1.000000 
GTR+I       3936.59377   163  8199.187540  135.131560   4.23e-030   1.000000 
HKY+I       3949.35218   159  8216.704360  152.648380   6.64e-034   1.000000 
SYM+I+G     3977.91189   161  8277.823780  213.767800   3.55e-047   1.000000 
SYM+G       3982.34125   160  8284.682500  220.626520   1.15e-048   1.000000 
F81+I+G     4009.75464   159  8337.509280  273.453300   3.89e-060   1.000000 
F81+G       4012.14112   158  8340.282240  276.226260   9.72e-061   1.000000 
K80+I+G     4017.97646   157  8349.952920  285.896940   7.72e-063   1.000000 
K80+G       4020.20355   156  8352.407100  288.351120   2.26e-063   1.000000 
SYM+I       4028.19829   160  8376.396580  312.340600   1.40e-068   1.000000 
F81+I       4056.50360   158  8429.007200  364.951220   5.26e-080   1.000000 
K80+I       4060.78249   156  8433.564980  369.509000   5.39e-081   1.000000 
GTR         4070.07360   162  8464.147200  400.091220   1.23e-087   1.000000 
HKY         4093.69347   158  8503.386940  439.330960   3.71e-096   1.000000 
JC+I+G      4128.44524   156  8568.890480  504.834500   2.22e-110   1.000000 
JC+G        4131.55134   155  8573.102680  509.046700   2.70e-111   1.000000 
SYM         4128.58926   159  8575.178520  511.122540   9.56e-112   1.000000 
JC+I        4168.25873   155  8646.517460  582.461480   3.09e-127   1.000000 
K80         4178.50705   155  8667.014100  602.958120   1.09e-131   1.000000 
F81         4195.64530   157  8705.290600  641.234620   5.33e-140   1.000000 
JC          4281.26810   154  8870.536200  806.480220   6.99e-176   1.000000
-------------------------------------------------------------------------
-lnL:	negative log likelihod
 K:	number of estimated parameters
 AIC:	Akaike Information Criterion
 delta:	AIC difference
 weight:	AIC weight
 cumWeight:	cumulative AIC weight
 
 
* AIC MODEL SELECTION : Confidence interval
 
There are 24 models in the 100% confidence interval: [ GTR+I+G GTR+G HKY+I+G HKY+G GTR+I HKY+I SYM+I+G SYM+G F81+I+G F81+G K80+I+G K80+G SYM+I F81+I K80+I GTR HKY JC+I+G JC+G SYM JC+I K80 F81 JC ] 
 
 
* AIC MODEL SELECTION : Best Model's command line
 
phyml  -i /tmp/jmodeltest5274411105656661311.phy -d nt -n 1 -b 0 --run_id GTR+I+G -m 012345 -f m -v e -c 4 -a e --no_memory_check -o tlr -s SPR
 
 
 
---------------------------------------------------------------
*                                                             *
*                    MODEL AVERAGED PHYLOGENY                 *
*                                                             *
---------------------------------------------------------------
 
Selection criterion: . . . . AIC
Confidence interval: . . . . 1.00
Consensus type:. . . . . . . 50% majority rule
 
 
Using 24 models in the 1.00 confidence interval = GTR+I+G GTR+G HKY+I+G HKY+G GTR+I HKY+I SYM+I+G SYM+G F81+I+G F81+G K80+I+G K80+G SYM+I F81+I K80+I GTR HKY JC+I+G JC+G SYM JC+I K80 F81 JC  
 
Species in order:
 
    1. Entransia_fimbriata
    2. Mesostigma_viride
    3. Chaetosphaeridium_globosum
    4. Roya_obtusa
    5. Chlorokybus_atmophyticus
    6. Chara_vulgaris
    7. Nitella_hyalina
    8. Treubia_lacunosa
    9. Pleurozia_purpurea
    10. Marchantia_polymorpha
    11. Sphagnum_palustre
    12. Funaria_hygrometrica
    13. Physcomitrella_patens
    14. Bartramia_pomiformis
    15. Ptychomnion_cygnisetum
    16. Anomodon_rugelii
    17. Climacium_americanum
    18. Hypnum_imponens
    19. Orthotrichum_stellatum
    20. Ulota_hutchinsiae
    21. Atrichum_angustatum
    22. Tetraphis_pellucida
    23. Buxbaumia_aphylla
    24. Vaccinium_macrocarpon
    25. Batis_maritima
    26. Brassica_carinata
    27. Raphanus_sativus
    28. Brassica_napus
    29. Brassica_rapa_subsp_campestris
    30. Brassica_oleracea
    31. Brassica_juncea
    32. Ricinus_communis
    33. Vitis_vinifera
    34. Glycine_max
    35. Vigna_radiata
    36. Vigna_angularis
    37. Millettia_pinnata
    38. Lotus_japonicus
    39. Nicotiana_tabacum
    40. Rhazya_stricta
    41. Carica_papaya
    42. Asclepias_syriaca
    43. Boea_hygrometrica
    44. Salvia_miltiorrhiza
    45. Ajuga_reptans
    46. Mimulus_guttatus
    47. Helianthus_annuus
    48. Daucus_carota_subsp_sativus
    49. Silene_latifolia
    50. Silene_vulgaris
    51. Beta_vulgaris_subsp_vulgaris
    52. Beta_vulgaris_subsp_maritima
    53. Beta_macrocarpa
    54. Malus_x_domestica
    55. Citrullus_lanatus
    56. Cucumis_sativus
    57. Cucurbita_pepo
    58. Nelumbo_nucifera
    59. Spirodela_polyrhiza
    60. Phoenix_dactylifera
    61. Liriodendron_tulipifera
    62. Amborella_trichopoda|nad3
    63. Cycas_taitungensis
    64. Butomus_umbellatus
    65. Triticum_aestivum
    66. Triticum_timopheevii
    67. Aegilops_speltoides
    68. Sorghum_bicolor
    69. Oryza_sativa_Indica_Group
    70. Oryza_sativa_Japonica_Group
    71. Oryza_rufipogon
    72. Zea_perennis
    73. Zea_mays_subsp_parviglumis
    74. Zea_mays_subsp_mays
    75. Tripsacum_dactyloides
    76. Zea_luxurians
    77. Huperzia_squarrosa
    78. Phaeoceros_laevis
 
Bipartitions included in the consensus tree
 
    123456789111111111122222222223333333333444444444455555555556666666666777777777
             012345678901234567890123456789012345678901234567890123456789012345678
    ****************************************************************************** ( 1.0 )
    --**************************************************************************** ( 1.0 )
    ---*************************************************************************** ( 1.0 )
    ----************************************************************************** ( 0.9318 )
    -----************************************************************************* ( 1.0 )
    -----**----------------------------------------------------------------------- ( 1.0 )
    -------*********************************************************************** ( 1.0 )
    --------********************************************************************** ( 0.9318 )
    --------**-------------------------------------------------------------------- ( 0.9318 )
    ----------******************************************************************** ( 0.9318 )
    ----------******************************************************************-- ( 1.0 )
    -----------*****************************************************************-- ( 1.0 )
    -----------*********---------------------------------------------------------- ( 1.0 )
    -----------**----------------------------------------------------------------- ( 1.0 )
    -------------*******---------------------------------------------------------- ( 1.0 )
    --------------******---------------------------------------------------------- ( 1.0 )
    --------------****------------------------------------------------------------ ( 1.0 )
    ---------------***------------------------------------------------------------ ( 1.0 )
    ----------------**------------------------------------------------------------ ( 0.9318 )
    ------------------**---------------------------------------------------------- ( 0.9318 )
    --------------------********************************************************-- ( 1.0 )
    ---------------------*******************************************************-- ( 1.0 )
    ----------------------******************************************************-- ( 0.9318 )
    -----------------------*****************************************************-- ( 1.0 )
    ------------------------****************************************************-- ( 1.0 )
    -------------------------***************************************************-- ( 1.0 )
    -------------------------******----------------------------------------------- ( 1.0 )
    --------------------------*****----------------------------------------------- ( 0.9318 )
    ---------------------------****----------------------------------------------- ( 1.0 )
    ----------------------------***----------------------------------------------- ( 0.9318 )
    -----------------------------**----------------------------------------------- ( 0.9318 )
    -------------------------------*********************************************-- ( 1.0 )
    --------------------------------********************************************-- ( 1.0 )
    --------------------------------*************************--------------------- ( 1.0 )
    --------------------------------**************-------------------------------- ( 1.0 )
    ---------------------------------*************-------------------------------- ( 1.0 )
    ---------------------------------*****---------------------------------------- ( 1.0 )
    ---------------------------------***------------------------------------------ ( 1.0 )
    ----------------------------------**------------------------------------------ ( 0.9318 )
    ------------------------------------**---------------------------------------- ( 1.0 )
    --------------------------------------********-------------------------------- ( 1.0 )
    ---------------------------------------*******-------------------------------- ( 1.0 )
    ----------------------------------------******-------------------------------- ( 1.0 )
    -----------------------------------------*****-------------------------------- ( 1.0 )
    ------------------------------------------****-------------------------------- ( 1.0 )
    -------------------------------------------***-------------------------------- ( 1.0 )
    --------------------------------------------**-------------------------------- ( 1.0 )
    ----------------------------------------------***********--------------------- ( 1.0 )
    ----------------------------------------------**------------------------------ ( 1.0 )
    ------------------------------------------------*********--------------------- ( 1.0 )
    ------------------------------------------------*****------------------------- ( 1.0 )
    ------------------------------------------------**---------------------------- ( 1.0 )
    --------------------------------------------------***------------------------- ( 0.9318 )
    ---------------------------------------------------**------------------------- ( 0.9318 )
    -----------------------------------------------------****--------------------- ( 1.0 )
    ------------------------------------------------------***--------------------- ( 1.0 )
    -------------------------------------------------------**--------------------- ( 1.0 )
    ---------------------------------------------------------*******************-- ( 1.0 )
    ----------------------------------------------------------******************-- ( 1.0 )
    -----------------------------------------------------------*****************-- ( 1.0 )
    -----------------------------------------------------------****--------------- ( 1.0 )
    ------------------------------------------------------------***--------------- ( 1.0 )
    -------------------------------------------------------------**--------------- ( 1.0 )
    ---------------------------------------------------------------*************-- ( 0.9318 )
    ----------------------------------------------------------------************-- ( 1.0 )
    ----------------------------------------------------------------***----------- ( 1.0 )
    -----------------------------------------------------------------**----------- ( 0.9318 )
    -------------------------------------------------------------------*********-- ( 1.0 )
    -------------------------------------------------------------------****------- ( 1.0 )
    --------------------------------------------------------------------***------- ( 1.0 )
    ---------------------------------------------------------------------**------- ( 1.0 )
    -----------------------------------------------------------------------*****-- ( 1.0 )
    ------------------------------------------------------------------------****-- ( 1.0 )
    -------------------------------------------------------------------------***-- ( 1.0 )
    --------------------------------------------------------------------------**-- ( 1.0 )
    ----------------------------------------------------------------------------** ( 1.0 )

 
                                    +--78 Marchantia_polymorpha
                                +-147
                                |   +--77 Pleurozia_purpurea
                            +-148
                            |   |       +---76 Phaeoceros_laevis
                            |   |   +-145
                            |   |   |   +--75 Huperzia_squarrosa
                            |   +-146
                            |       |                                                            +--74 Daucus_carota_subsp_sativus
                            |       |                                                        +-132
                            |       |                                                        |   +--73 Helianthus_annuus
                            |       |                                                    +-133
                            |       |                                                    |   |               +--72 Beta_macrocarpa
                            |       |                                                    |   |           +-128
                            |       |                                                    |   |           |   +--71 Beta_vulgaris_subsp_maritima
                            |       |                                                    |   |       +-129
                            |       |                                                    |   |       |   +--70 Beta_vulgaris_subsp_vulgaris
                            |       |                                                    |   |   +-130
                            |       |                                                    |   |   |   |   +--69 Silene_vulgaris
                            |       |                                                    |   |   |   +-127
                            |       |                                                    |   |   |       +--68 Silene_latifolia
                            |       |                                                    |   +-131
                            |       |                                                    |       |           +--67 Cucurbita_pepo
                            |       |                                                    |       |       +-124
                            |       |                                                    |       |       |   +--66 Cucumis_sativus
                            |       |                                                    |       |   +-125
                            |       |                                                    |       |   |   +--65 Citrullus_lanatus
                            |       |                                                    |       +-126
                            |       |                                                    |           +--64 Malus_x_domestica
                            |       |                                                +-134
                            |       |                                                |   |               +--63 Lotus_japonicus
                            |       |                                                |   |           +-120
                            |       |                                                |   |           |   +--62 Millettia_pinnata
                            |       |                                                |   |       +-121
                            |       |                                                |   |       |   |       +--61 Vigna_angularis
                            |       |                                                |   |       |   |   +-118
                            |       |                                                |   |       |   |   |   +--60 Vigna_radiata
                            |       |                                                |   |       |   +-119
                            |       |                                                |   |       |       +--59 Glycine_max
                            |       |                                                |   |   +-122
                            |       |                                                |   |   |   |                           +--58 Mimulus_guttatus
                            |       |                                                |   |   |   |                       +-111
                            |       |                                                |   |   |   |                       |   +--57 Ajuga_reptans
                            |       |                                                |   |   |   |                   +-112
                            |       |                                                |   |   |   |                   |   +--56 Salvia_miltiorrhiza
                            |       |                                                |   |   |   |               +-113
                            |       |                                                |   |   |   |               |   +--55 Boea_hygrometrica
                            |       |                                                |   |   |   |           +-114
                            |       |                                                |   |   |   |           |   +--54 Asclepias_syriaca
                            |       |                                                |   |   |   |       +-115
                            |       |                                                |   |   |   |       |   +--53 Carica_papaya
                            |       |                                                |   |   |   |   +-116
                            |       |                                                |   |   |   |   |   +--52 Rhazya_stricta
                            |       |                                                |   |   |   +-117
                            |       |                                                |   |   |       +--51 Nicotiana_tabacum
                            |       |                                                |   +-123
                            |       |                                                |       +--50 Vitis_vinifera
                            |       |                                            +-135
                            |       |                                            |   |                           +--49 Aegilops_speltoides
                            |       |                                            |   |                       +-104
                            |       |                                            |   |                       |   +--48 Triticum_timopheevii
                            |       |                                            |   |                   +-105
                            |       |                                            |   |                   |   +--47 Triticum_aestivum
                            |       |                                            |   |               +-106
                            |       |                                            |   |               |   |                   +--46 Zea_luxurians
                            |       |                                            |   |               |   |               +--99
                            |       |                                            |   |               |   |               |   +--45 Tripsacum_dactyloides
                            |       |                                            |   |               |   |           +-100
                            |       |                                            |   |               |   |           |   +--44 Zea_mays_subsp_mays
                            |       |                                            |   |               |   |       +-101
                            |       |                                            |   |               |   |       |   +--43 Zea_mays_subsp_parviglumis
                            |       |                                            |   |               |   |   +-102
                            |       |                                            |   |               |   |   |   +--42 Zea_perennis
                            |       |                                            |   |               |   +-103
                            |       |                                            |   |               |       |           +--41 Oryza_rufipogon
                            |       |                                            |   |               |       |       +--96
                            |       |                                            |   |               |       |       |   +--40 Oryza_sativa_Japonica_Group
                            |       |                                            |   |               |       |   +--97
                            |       |                                            |   |               |       |   |   +--39 Oryza_sativa_Indica_Group
                            |       |                                            |   |               |       +--98
                            |       |                                            |   |               |           +--38 Sorghum_bicolor
                            |       |                                            |   |           +-107
                            |       |                                            |   |           |   +--37 Butomus_umbellatus
                            |       |                                            |   |       +-108
                            |       |                                            |   |       |   |           +--36 Cycas_taitungensis
                            |       |                                            |   |       |   |       +--93
                            |       |                                            |   |       |   |       |   +--35 Amborella_trichopoda|nad3
                            |       |                                            |   |       |   |   +--94
                            |       |                                            |   |       |   |   |   +--34 Liriodendron_tulipifera
                            |       |                                            |   |       |   +--95
                            |       |                                            |   |       |       +--33 Phoenix_dactylifera
                            |       |                                            |   |   +-109
                            |       |                                            |   |   |   +--32 Spirodela_polyrhiza
                            |       |                                            |   +-110
                            |       |                                            |       +--31 Nelumbo_nucifera
                            |       |                                        +-136
                            |       |                                        |   +--30 Ricinus_communis
                            |       |                                    +-137
                            |       |                                    |   |                   +--29 Brassica_juncea
                            |       |                                    |   |               +--88
                            |       |                                    |   |               |   +--28 Brassica_oleracea
                            |       |                                    |   |           +--89
                            |       |                                    |   |           |   +--27 Brassica_rapa_subsp_campestris
                            |       |                                    |   |       +--90
                            |       |                                    |   |       |   +--26 Brassica_napus
                            |       |                                    |   |   +--91
                            |       |                                    |   |   |   +--25 Raphanus_sativus
                            |       |                                    |   +--92
                            |       |                                    |       +--24 Brassica_carinata
                            |       |                                +-138
                            |       |                                |   +--23 Batis_maritima
                            |       |                   +----------139
                            |       |                   |            +--22 Vaccinium_macrocarpon
                            |       |               +-140
                            |       |               |   +--21 Buxbaumia_aphylla
                            |       |           +-141
                            |       |           |   +--20 Tetraphis_pellucida
                            |       |       +-142
                            |       |       |   +--19 Atrichum_angustatum
                            |       |   +-143
                            |       |   |   |               +--18 Ulota_hutchinsiae
                            |       |   |   |           +--84
                            |       |   |   |           |   +--17 Orthotrichum_stellatum
                            |       |   |   |       +--85
                            |       |   |   |       |   |           +--16 Hypnum_imponens
                            |       |   |   |       |   |       +--81
                            |       |   |   |       |   |       |   +--15 Climacium_americanum
                            |       |   |   |       |   |   +--82
                            |       |   |   |       |   |   |   +--14 Anomodon_rugelii
                            |       |   |   |       |   +--83
                            |       |   |   |       |       +--13 Ptychomnion_cygnisetum
                            |       |   |   |   +--86
                            |       |   |   |   |   +--12 Bartramia_pomiformis
                            |       |   |   +--87
                            |       |   |       |   +--11 Physcomitrella_patens
                            |       |   |       +--80
                            |       |   |           +--10 Funaria_hygrometrica
                            |       +-144
                            |           +---9 Sphagnum_palustre
                        +-149
                        |   +---8 Treubia_lacunosa
              +-------150
              |         |       +---7 Nitella_hyalina
              |         +------79
              |                 +---6 Chara_vulgaris
          +-151
          |   +-------------------------------------5 Chlorokybus_atmophyticus
     +--152
     |    +----------4 Roya_obtusa
+--153
|    +-------3 Chaetosphaeridium_globosum
|
+------------------------------------------------------------2 Mesostigma_viride
|
+---------------------------------1 Entransia_fimbriata

 
(Entransia_fimbriata:0.5673814400,Mesostigma_viride:1.0161814500,(Chaetosphaeridium_globosum:0.1359687400,(Roya_obtusa:0.1943930900,(Chlorokybus_atmophyticus:0.6333499200,((Chara_vulgaris:0.0133652000,Nitella_hyalina:0.0000008600):1.0000:0.1428009500,(Treubia_lacunosa:0.0106065900,(((Sphagnum_palustre:0.0282662000,(((Funaria_hygrometrica:0.0034759100,Physcomitrella_patens:0.0032510900):1.0000:0.0042326300,(Bartramia_pomiformis:0.0103617100,((Ptychomnion_cygnisetum:0.0363581600,(Anomodon_rugelii:0.0000001300,(Climacium_americanum:0.0030432600,Hypnum_imponens:0.0000001100):0.9318:0.0000001300):1.0000:0.0007709100):1.0000:0.0260632800,(Orthotrichum_stellatum:0.0000000100,Ulota_hutchinsiae:0.0000000100):0.9318:0.0000000100):1.0000:0.0065454700):1.0000:0.0106104300):1.0000:0.0217942800,(Atrichum_angustatum:0.0195076600,(Tetraphis_pellucida:0.0326846000,(Buxbaumia_aphylla:0.0510758900,(Vaccinium_macrocarpon:0.0128230400,(Batis_maritima:0.0096473500,((Brassica_carinata:0.0025676500,(Raphanus_sativus:0.0000000600,(Brassica_napus:0.0000000100,(Brassica_rapa_subsp_campestris:0.0000000100,(Brassica_oleracea:0.0000000100,Brassica_juncea:0.0000000200):0.9318:0.0000000100):0.9318:0.0000001300):1.0000:0.0025594400):0.9318:0.0000000600):1.0000:0.0221279900,(Ricinus_communis:0.0080041400,((Nelumbo_nucifera:0.0051281300,(Spirodela_polyrhiza:0.0049082500,((Phoenix_dactylifera:0.0119706100,(Liriodendron_tulipifera:0.0023207300,(Amborella_trichopoda|nad3:0.0018916700,Cycas_taitungensis:0.0738704400):1.0000:0.0051172800):1.0000:0.0044600400):1.0000:0.0023448900,(Butomus_umbellatus:0.0169300300,(((Sorghum_bicolor:0.0000000700,(Oryza_sativa_Indica_Group:0.0000000100,(Oryza_sativa_Japonica_Group:0.0000000100,Oryza_rufipogon:0.0000000200):1.0000:0.0000001200):1.0000:0.0098978200):1.0000:0.0023723900,(Zea_perennis:0.0000000100,(Zea_mays_subsp_parviglumis:0.0000000100,(Zea_mays_subsp_mays:0.0000000100,(Tripsacum_dactyloides:0.0000000100,Zea_luxurians:0.0000000100):1.0000:0.0000000100):1.0000:0.0000000100):1.0000:0.0000000100):1.0000:0.0023496900):1.0000:0.0000001300,(Triticum_aestivum:0.0000000100,(Triticum_timopheevii:0.0000000100,Aegilops_speltoides:0.0000000200):0.9318:0.0000001400):1.0000:0.0023688100):1.0000:0.0094486500):0.9318:0.0000000800):1.0000:0.0069247800):1.0000:0.0122180600):1.0000:0.0075900900,((Vitis_vinifera:0.0048038800,((Nicotiana_tabacum:0.0074344100,(Rhazya_stricta:0.0074238300,(Carica_papaya:0.0286466400,(Asclepias_syriaca:0.0076163900,(Boea_hygrometrica:0.0048526500,(Salvia_miltiorrhiza:0.0096663800,(Ajuga_reptans:0.0049357900,Mimulus_guttatus:0.0050613700):1.0000:0.0022199100):1.0000:0.0023961200):1.0000:0.0049859600):1.0000:0.0077502600):1.0000:0.0024343600):1.0000:0.0025814800):1.0000:0.0066771000,((Glycine_max:0.0000001100,(Vigna_radiata:0.0024504900,Vigna_angularis:0.0000000100):0.9318:0.0000001400):1.0000:0.0049092600,(Millettia_pinnata:0.0000001000,Lotus_japonicus:0.0024596000):1.0000:0.0000001000):1.0000:0.0079915500):1.0000:0.0051637600):1.0000:0.0028429300,(((Malus_x_domestica:0.0046559900,(Citrullus_lanatus:0.0000001200,(Cucumis_sativus:0.0074073100,Cucurbita_pepo:0.0101400700):1.0000:0.0049973500):1.0000:0.0106838400):1.0000:0.0057026300,((Silene_latifolia:0.0000000100,Silene_vulgaris:0.0000000100):1.0000:0.0082475000,(Beta_vulgaris_subsp_vulgaris:0.0000001500,(Beta_vulgaris_subsp_maritima:0.0000000100,Beta_macrocarpa:0.0000000200):0.9318:0.0000000100):0.9318:0.0000001500):1.0000:0.0282097600):1.0000:0.0024961300,(Helianthus_annuus:0.0080934600,Daucus_carota_subsp_sativus:0.0079464400):1.0000:0.0022190100):1.0000:0.0025528000):1.0000:0.0000000800):1.0000:0.0098410700):1.0000:0.0140052800):1.0000:0.0080080100):1.0000:0.0380227400):1.0000:0.2278234700):0.9318:0.0000005700):1.0000:0.0052632900):1.0000:0.0065652900):1.0000:0.0107153800):1.0000:0.0110896400,(Huperzia_squarrosa:0.0614841100,Phaeoceros_laevis:0.0831606400):1.0000:0.0201026800):0.9318:0.0068557400,(Pleurozia_purpurea:0.0364298700,Marchantia_polymorpha:0.0097307500):0.9318:0.0014983800):0.9318:0.0144833800):1.0000:0.0193778000):1.0000:0.1712566200):0.9318:0.0168945800):1.0000:0.0948773300):1.0000:0.0952518300);
 
Note: this tree is unrooted. Branch lengths are the expected number of substitutions per site. Labels next to parentheses represent phylogenetic uncertainty due to model selection (see documentation)


---------------------------------------------------------------
*                                                             *
*             BAYESIAN INFORMATION CRITERION (BIC)            *
*                                                             *
---------------------------------------------------------------
 
 Sample size: 354.0
 
 Model selected: 
   Model = GTR+I+G
   partition = 012345
   -lnL = 3868.0280
   K = 164
   freqA = 0.2296 
   freqC = 0.1391 
   freqG = 0.1500 
   freqT = 0.4814 
   R(a) [AC] =  5.5229
   R(b) [AG] =  4.5754
   R(c) [AT] =  0.8545
   R(d) [CG] =  3.5407
   R(e) [CT] =  13.2346
   R(f) [GT] =  1.0000
   p-inv = 0.1730
   gamma shape = 0.9260 
 
Tree for the best BIC model = (Entransia_fimbriata:0.56738144,Mesostigma_viride:1.01618145,(Chaetosphaeridium_globosum:0.13596874,(Roya_obtusa:0.19439309,(Chlorokybus_atmophyticus:0.63334992,((Chara_vulgaris:0.01336520,Nitella_hyalina:0.00000086):0.14280095,(Treubia_lacunosa:0.01060659,((Pleurozia_purpurea:0.03642987,Marchantia_polymorpha:0.00973075):0.00149838,((Sphagnum_palustre:0.02826620,(((Funaria_hygrometrica:0.00347591,Physcomitrella_patens:0.00325109):0.00423263,(Bartramia_pomiformis:0.01036171,((Ptychomnion_cygnisetum:0.03635816,(Anomodon_rugelii:0.00000013,(Climacium_americanum:0.00304326,Hypnum_imponens:0.00000011):0.00000013):0.00077091):0.02606328,(Orthotrichum_stellatum:0.00000001,Ulota_hutchinsiae:0.00000001):0.00000001):0.00654547):0.01061043):0.02179428,(Atrichum_angustatum:0.01950766,(Tetraphis_pellucida:0.03268460,(Buxbaumia_aphylla:0.05107589,(Vaccinium_macrocarpon:0.01282304,(Batis_maritima:0.00964735,((Brassica_carinata:0.00256765,(Raphanus_sativus:0.00000006,(Brassica_napus:0.00000001,(Brassica_rapa_subsp_campestris:0.00000001,(Brassica_oleracea:0.00000001,Brassica_juncea:0.00000002):0.00000001):0.00000013):0.00255944):0.00000006):0.02212799,(Ricinus_communis:0.00800414,(((Vitis_vinifera:0.00480388,(((Glycine_max:0.00000011,(Vigna_radiata:0.00245049,Vigna_angularis:0.00000001):0.00000014):0.00490926,(Millettia_pinnata:0.00000010,Lotus_japonicus:0.00245960):0.00000010):0.00799155,(Nicotiana_tabacum:0.00743441,(Rhazya_stricta:0.00742383,(Carica_papaya:0.02864664,(Asclepias_syriaca:0.00761639,(Boea_hygrometrica:0.00485265,(Salvia_miltiorrhiza:0.00966638,(Ajuga_reptans:0.00493579,Mimulus_guttatus:0.00506137):0.00221991):0.00239612):0.00498596):0.00775026):0.00243436):0.00258148):0.00667710):0.00516376):0.00284293,((Helianthus_annuus:0.00809346,Daucus_carota_subsp_sativus:0.00794644):0.00221901,(((Silene_latifolia:0.00000001,Silene_vulgaris:0.00000001):0.00824750,(Beta_vulgaris_subsp_vulgaris:0.00000015,(Beta_vulgaris_subsp_maritima:0.00000001,Beta_macrocarpa:0.00000002):0.00000001):0.00000015):0.02820976,(Malus_x_domestica:0.00465599,(Citrullus_lanatus:0.00000012,(Cucumis_sativus:0.00740731,Cucurbita_pepo:0.01014007):0.00499735):0.01068384):0.00570263):0.00249613):0.00255280):0.00000008,(Nelumbo_nucifera:0.00512813,(Spirodela_polyrhiza:0.00490825,((Phoenix_dactylifera:0.01197061,(Liriodendron_tulipifera:0.00232073,(Amborella_trichopoda|nad3:0.00189167,Cycas_taitungensis:0.07387044):0.00511728):0.00446004):0.00234489,(Butomus_umbellatus:0.01693003,((Triticum_aestivum:0.00000001,(Triticum_timopheevii:0.00000001,Aegilops_speltoides:0.00000002):0.00000014):0.00236881,((Sorghum_bicolor:0.00000007,(Oryza_sativa_Indica_Group:0.00000001,(Oryza_sativa_Japonica_Group:0.00000001,Oryza_rufipogon:0.00000002):0.00000012):0.00989782):0.00237239,(Zea_perennis:0.00000001,(Zea_mays_subsp_parviglumis:0.00000001,(Zea_mays_subsp_mays:0.00000001,(Tripsacum_dactyloides:0.00000001,Zea_luxurians:0.00000001):0.00000001):0.00000001):0.00000001):0.00234969):0.00000013):0.00944865):0.00000008):0.00692478):0.01221806):0.00759009):0.00984107):0.01400528):0.00800801):0.03802274):0.22782347):0.00000057):0.00526329):0.00656529):0.01071538):0.01108964,(Huperzia_squarrosa:0.06148411,Phaeoceros_laevis:0.08316064):0.02010268):0.00685574):0.01448338):0.01937780):0.17125662):0.01689458):0.09487733):0.09525183);
 
 
* BIC MODEL SELECTION : Selection uncertainty
 
Model             -lnL    K      BIC       delta       weight   cumWeight
------------------------------------------------------------------------- 
GTR+I+G     3868.02799   164  8698.620674   0.000000    0.663721   0.663721 
GTR+G       3871.64256   163  8699.980517   1.359843    0.336279   1.000000 
HKY+G       3901.72350   159  8736.665209  38.044535   3.64e-009   1.000000 
HKY+I+G     3900.33407   160  8739.755646  41.134972   7.76e-010   1.000000 
GTR+I       3936.59377   163  8829.882937  131.262263   2.08e-029   1.000000 
HKY+I       3949.35218   159  8831.922569  133.301895   7.51e-030   1.000000 
SYM+I+G     3977.91189   161  8900.780583  202.159909   8.39e-045   1.000000 
SYM+G       3982.34125   160  8903.770006  205.149332   1.88e-045   1.000000 
F81+G       4012.14112   158  8951.631152  253.010479   7.61e-056   1.000000 
F81+I+G     4009.75464   159  8952.727489  254.106815   4.40e-056   1.000000 
K80+G       4020.20355   156  8956.017418  257.396745   8.49e-057   1.000000 
K80+I+G     4017.97646   157  8957.432535  258.811862   4.19e-057   1.000000 
SYM+I       4028.19829   160  8995.484086  296.863412   2.29e-065   1.000000 
K80+I       4060.78249   156  9037.175298  338.554625   2.02e-074   1.000000 
F81+I       4056.50360   158  9040.356112  341.735439   4.12e-075   1.000000 
GTR         4070.07360   162  9090.973300  392.352626   4.20e-086   1.000000 
HKY         4093.69347   158  9114.735852  416.115179   2.91e-091   1.000000 
JC+I+G      4128.44524   156  9172.500798  473.880125   8.32e-104   1.000000 
JC+G        4131.55134   155  9172.843702  474.223028   7.01e-104   1.000000 
SYM         4128.58926   159  9190.396729  491.776055   1.08e-107   1.000000 
JC+I        4168.25873   155  9246.258482  547.637808   8.02e-120   1.000000 
K80         4178.50705   155  9266.755122  568.134448   2.84e-124   1.000000 
F81         4195.64530   157  9312.770215  614.149542   2.89e-134   1.000000 
JC          4281.26810   154  9466.407925  767.787251   1.26e-167   1.000000
-------------------------------------------------------------------------
-lnL:	negative log likelihod
K:	number of estimated parameters
BIC:	Bayesian Information Criterion
delta:	BIC difference
weight:	BIC weight
cumWeight:	cumulative BIC weight
 
 
* BIC MODEL SELECTION : Confidence interval
 
There are 24 models in the 100% confidence interval: [ GTR+I+G GTR+G HKY+G HKY+I+G GTR+I HKY+I SYM+I+G SYM+G F81+G F81+I+G K80+G K80+I+G SYM+I K80+I F81+I GTR HKY JC+I+G JC+G SYM JC+I K80 F81 JC ] 
 
 
* BIC MODEL SELECTION : Best Model's command line
 
phyml  -i /tmp/jmodeltest5274411105656661311.phy -d nt -n 1 -b 0 --run_id GTR+I+G -m 012345 -f m -v e -c 4 -a e --no_memory_check -o tlr -s SPR
 
 
 
---------------------------------------------------------------
*                                                             *
*                    MODEL AVERAGED PHYLOGENY                 *
*                                                             *
---------------------------------------------------------------
 
Selection criterion: . . . . BIC
Confidence interval: . . . . 1.00
Consensus type:. . . . . . . 50% majority rule
 
 
Using 24 models in the 1.00 confidence interval = GTR+I+G GTR+G HKY+G HKY+I+G GTR+I HKY+I SYM+I+G SYM+G F81+G F81+I+G K80+G K80+I+G SYM+I K80+I F81+I GTR HKY JC+I+G JC+G SYM JC+I K80 F81 JC  
 
Species in order:
 
    1. Entransia_fimbriata
    2. Mesostigma_viride
    3. Chaetosphaeridium_globosum
    4. Roya_obtusa
    5. Chlorokybus_atmophyticus
    6. Chara_vulgaris
    7. Nitella_hyalina
    8. Treubia_lacunosa
    9. Pleurozia_purpurea
    10. Marchantia_polymorpha
    11. Sphagnum_palustre
    12. Funaria_hygrometrica
    13. Physcomitrella_patens
    14. Bartramia_pomiformis
    15. Ptychomnion_cygnisetum
    16. Anomodon_rugelii
    17. Climacium_americanum
    18. Hypnum_imponens
    19. Orthotrichum_stellatum
    20. Ulota_hutchinsiae
    21. Atrichum_angustatum
    22. Tetraphis_pellucida
    23. Buxbaumia_aphylla
    24. Vaccinium_macrocarpon
    25. Batis_maritima
    26. Brassica_carinata
    27. Raphanus_sativus
    28. Brassica_napus
    29. Brassica_rapa_subsp_campestris
    30. Brassica_oleracea
    31. Brassica_juncea
    32. Ricinus_communis
    33. Vitis_vinifera
    34. Glycine_max
    35. Vigna_radiata
    36. Vigna_angularis
    37. Millettia_pinnata
    38. Lotus_japonicus
    39. Nicotiana_tabacum
    40. Rhazya_stricta
    41. Carica_papaya
    42. Asclepias_syriaca
    43. Boea_hygrometrica
    44. Salvia_miltiorrhiza
    45. Ajuga_reptans
    46. Mimulus_guttatus
    47. Helianthus_annuus
    48. Daucus_carota_subsp_sativus
    49. Silene_latifolia
    50. Silene_vulgaris
    51. Beta_vulgaris_subsp_vulgaris
    52. Beta_vulgaris_subsp_maritima
    53. Beta_macrocarpa
    54. Malus_x_domestica
    55. Citrullus_lanatus
    56. Cucumis_sativus
    57. Cucurbita_pepo
    58. Nelumbo_nucifera
    59. Spirodela_polyrhiza
    60. Phoenix_dactylifera
    61. Liriodendron_tulipifera
    62. Amborella_trichopoda|nad3
    63. Cycas_taitungensis
    64. Butomus_umbellatus
    65. Triticum_aestivum
    66. Triticum_timopheevii
    67. Aegilops_speltoides
    68. Sorghum_bicolor
    69. Oryza_sativa_Indica_Group
    70. Oryza_sativa_Japonica_Group
    71. Oryza_rufipogon
    72. Zea_perennis
    73. Zea_mays_subsp_parviglumis
    74. Zea_mays_subsp_mays
    75. Tripsacum_dactyloides
    76. Zea_luxurians
    77. Huperzia_squarrosa
    78. Phaeoceros_laevis
 
Bipartitions included in the consensus tree
 
    123456789111111111122222222223333333333444444444455555555556666666666777777777
             012345678901234567890123456789012345678901234567890123456789012345678
    ****************************************************************************** ( 1.0 )
    --**************************************************************************** ( 1.0 )
    ---*************************************************************************** ( 1.0 )
    ----************************************************************************** ( 0.66373 )
    -----************************************************************************* ( 1.0 )
    -----**----------------------------------------------------------------------- ( 1.0 )
    -------*********************************************************************** ( 1.0 )
    --------********************************************************************** ( 0.66373 )
    --------**-------------------------------------------------------------------- ( 0.66373 )
    ----------******************************************************************** ( 0.66373 )
    ----------******************************************************************-- ( 1.0 )
    -----------*****************************************************************-- ( 1.0 )
    -----------*********---------------------------------------------------------- ( 1.0 )
    -----------**----------------------------------------------------------------- ( 1.0 )
    -------------*******---------------------------------------------------------- ( 1.0 )
    --------------******---------------------------------------------------------- ( 1.0 )
    --------------****------------------------------------------------------------ ( 1.0 )
    ---------------***------------------------------------------------------------ ( 1.0 )
    ----------------**------------------------------------------------------------ ( 0.66373 )
    ------------------**---------------------------------------------------------- ( 0.66373 )
    --------------------********************************************************-- ( 1.0 )
    ---------------------*******************************************************-- ( 1.0 )
    ----------------------******************************************************-- ( 0.66373 )
    -----------------------*****************************************************-- ( 1.0 )
    ------------------------****************************************************-- ( 1.0 )
    -------------------------***************************************************-- ( 1.0 )
    -------------------------******----------------------------------------------- ( 1.0 )
    --------------------------*****----------------------------------------------- ( 0.66373 )
    ---------------------------****----------------------------------------------- ( 1.0 )
    ----------------------------***----------------------------------------------- ( 0.66373 )
    -----------------------------**----------------------------------------------- ( 0.66373 )
    -------------------------------*********************************************-- ( 1.0 )
    --------------------------------********************************************-- ( 1.0 )
    --------------------------------*************************--------------------- ( 1.0 )
    --------------------------------**************-------------------------------- ( 1.0 )
    ---------------------------------*************-------------------------------- ( 1.0 )
    ---------------------------------*****---------------------------------------- ( 1.0 )
    ---------------------------------***------------------------------------------ ( 1.0 )
    ----------------------------------**------------------------------------------ ( 0.66373 )
    ------------------------------------**---------------------------------------- ( 1.0 )
    --------------------------------------********-------------------------------- ( 1.0 )
    ---------------------------------------*******-------------------------------- ( 1.0 )
    ----------------------------------------******-------------------------------- ( 1.0 )
    -----------------------------------------*****-------------------------------- ( 1.0 )
    ------------------------------------------****-------------------------------- ( 1.0 )
    -------------------------------------------***-------------------------------- ( 1.0 )
    --------------------------------------------**-------------------------------- ( 1.0 )
    ----------------------------------------------***********--------------------- ( 1.0 )
    ----------------------------------------------**------------------------------ ( 1.0 )
    ------------------------------------------------*********--------------------- ( 1.0 )
    ------------------------------------------------*****------------------------- ( 1.0 )
    ------------------------------------------------**---------------------------- ( 1.0 )
    --------------------------------------------------***------------------------- ( 0.66373 )
    ---------------------------------------------------**------------------------- ( 0.66373 )
    -----------------------------------------------------****--------------------- ( 1.0 )
    ------------------------------------------------------***--------------------- ( 1.0 )
    -------------------------------------------------------**--------------------- ( 1.0 )
    ---------------------------------------------------------*******************-- ( 1.0 )
    ----------------------------------------------------------******************-- ( 1.0 )
    -----------------------------------------------------------*****************-- ( 1.0 )
    -----------------------------------------------------------****--------------- ( 1.0 )
    ------------------------------------------------------------***--------------- ( 1.0 )
    -------------------------------------------------------------**--------------- ( 1.0 )
    ---------------------------------------------------------------*************-- ( 0.66373 )
    ----------------------------------------------------------------************-- ( 1.0 )
    ----------------------------------------------------------------***----------- ( 1.0 )
    -----------------------------------------------------------------**----------- ( 0.66373 )
    -------------------------------------------------------------------*********-- ( 1.0 )
    -------------------------------------------------------------------****------- ( 1.0 )
    --------------------------------------------------------------------***------- ( 1.0 )
    ---------------------------------------------------------------------**------- ( 1.0 )
    -----------------------------------------------------------------------*****-- ( 1.0 )
    ------------------------------------------------------------------------****-- ( 1.0 )
    -------------------------------------------------------------------------***-- ( 1.0 )
    --------------------------------------------------------------------------**-- ( 1.0 )
    ----------------------------------------------------------------------------** ( 1.0 )

 
                                    +--78 Marchantia_polymorpha
                                +-147
                                |   +--77 Pleurozia_purpurea
                            +-148
                            |   |       +---76 Phaeoceros_laevis
                            |   |   +-145
                            |   |   |   +--75 Huperzia_squarrosa
                            |   +-146
                            |       |                                                            +--74 Daucus_carota_subsp_sativus
                            |       |                                                        +-132
                            |       |                                                        |   +--73 Helianthus_annuus
                            |       |                                                    +-133
                            |       |                                                    |   |               +--72 Beta_macrocarpa
                            |       |                                                    |   |           +-128
                            |       |                                                    |   |           |   +--71 Beta_vulgaris_subsp_maritima
                            |       |                                                    |   |       +-129
                            |       |                                                    |   |       |   +--70 Beta_vulgaris_subsp_vulgaris
                            |       |                                                    |   |   +-130
                            |       |                                                    |   |   |   |   +--69 Silene_vulgaris
                            |       |                                                    |   |   |   +-127
                            |       |                                                    |   |   |       +--68 Silene_latifolia
                            |       |                                                    |   +-131
                            |       |                                                    |       |           +--67 Cucurbita_pepo
                            |       |                                                    |       |       +-124
                            |       |                                                    |       |       |   +--66 Cucumis_sativus
                            |       |                                                    |       |   +-125
                            |       |                                                    |       |   |   +--65 Citrullus_lanatus
                            |       |                                                    |       +-126
                            |       |                                                    |           +--64 Malus_x_domestica
                            |       |                                                +-134
                            |       |                                                |   |               +--63 Lotus_japonicus
                            |       |                                                |   |           +-120
                            |       |                                                |   |           |   +--62 Millettia_pinnata
                            |       |                                                |   |       +-121
                            |       |                                                |   |       |   |       +--61 Vigna_angularis
                            |       |                                                |   |       |   |   +-118
                            |       |                                                |   |       |   |   |   +--60 Vigna_radiata
                            |       |                                                |   |       |   +-119
                            |       |                                                |   |       |       +--59 Glycine_max
                            |       |                                                |   |   +-122
                            |       |                                                |   |   |   |                           +--58 Mimulus_guttatus
                            |       |                                                |   |   |   |                       +-111
                            |       |                                                |   |   |   |                       |   +--57 Ajuga_reptans
                            |       |                                                |   |   |   |                   +-112
                            |       |                                                |   |   |   |                   |   +--56 Salvia_miltiorrhiza
                            |       |                                                |   |   |   |               +-113
                            |       |                                                |   |   |   |               |   +--55 Boea_hygrometrica
                            |       |                                                |   |   |   |           +-114
                            |       |                                                |   |   |   |           |   +--54 Asclepias_syriaca
                            |       |                                                |   |   |   |       +-115
                            |       |                                                |   |   |   |       |   +--53 Carica_papaya
                            |       |                                                |   |   |   |   +-116
                            |       |                                                |   |   |   |   |   +--52 Rhazya_stricta
                            |       |                                                |   |   |   +-117
                            |       |                                                |   |   |       +--51 Nicotiana_tabacum
                            |       |                                                |   +-123
                            |       |                                                |       +--50 Vitis_vinifera
                            |       |                                            +-135
                            |       |                                            |   |                           +--49 Aegilops_speltoides
                            |       |                                            |   |                       +-104
                            |       |                                            |   |                       |   +--48 Triticum_timopheevii
                            |       |                                            |   |                   +-105
                            |       |                                            |   |                   |   +--47 Triticum_aestivum
                            |       |                                            |   |               +-106
                            |       |                                            |   |               |   |                   +--46 Zea_luxurians
                            |       |                                            |   |               |   |               +--99
                            |       |                                            |   |               |   |               |   +--45 Tripsacum_dactyloides
                            |       |                                            |   |               |   |           +-100
                            |       |                                            |   |               |   |           |   +--44 Zea_mays_subsp_mays
                            |       |                                            |   |               |   |       +-101
                            |       |                                            |   |               |   |       |   +--43 Zea_mays_subsp_parviglumis
                            |       |                                            |   |               |   |   +-102
                            |       |                                            |   |               |   |   |   +--42 Zea_perennis
                            |       |                                            |   |               |   +-103
                            |       |                                            |   |               |       |           +--41 Oryza_rufipogon
                            |       |                                            |   |               |       |       +--96
                            |       |                                            |   |               |       |       |   +--40 Oryza_sativa_Japonica_Group
                            |       |                                            |   |               |       |   +--97
                            |       |                                            |   |               |       |   |   +--39 Oryza_sativa_Indica_Group
                            |       |                                            |   |               |       +--98
                            |       |                                            |   |               |           +--38 Sorghum_bicolor
                            |       |                                            |   |           +-107
                            |       |                                            |   |           |   +--37 Butomus_umbellatus
                            |       |                                            |   |       +-108
                            |       |                                            |   |       |   |           +--36 Cycas_taitungensis
                            |       |                                            |   |       |   |       +--93
                            |       |                                            |   |       |   |       |   +--35 Amborella_trichopoda|nad3
                            |       |                                            |   |       |   |   +--94
                            |       |                                            |   |       |   |   |   +--34 Liriodendron_tulipifera
                            |       |                                            |   |       |   +--95
                            |       |                                            |   |       |       +--33 Phoenix_dactylifera
                            |       |                                            |   |   +-109
                            |       |                                            |   |   |   +--32 Spirodela_polyrhiza
                            |       |                                            |   +-110
                            |       |                                            |       +--31 Nelumbo_nucifera
                            |       |                                        +-136
                            |       |                                        |   +--30 Ricinus_communis
                            |       |                                    +-137
                            |       |                                    |   |                   +--29 Brassica_juncea
                            |       |                                    |   |               +--88
                            |       |                                    |   |               |   +--28 Brassica_oleracea
                            |       |                                    |   |           +--89
                            |       |                                    |   |           |   +--27 Brassica_rapa_subsp_campestris
                            |       |                                    |   |       +--90
                            |       |                                    |   |       |   +--26 Brassica_napus
                            |       |                                    |   |   +--91
                            |       |                                    |   |   |   +--25 Raphanus_sativus
                            |       |                                    |   +--92
                            |       |                                    |       +--24 Brassica_carinata
                            |       |                                +-138
                            |       |                                |   +--23 Batis_maritima
                            |       |                   +----------139
                            |       |                   |            +--22 Vaccinium_macrocarpon
                            |       |               +-140
                            |       |               |   +--21 Buxbaumia_aphylla
                            |       |           +-141
                            |       |           |   +--20 Tetraphis_pellucida
                            |       |       +-142
                            |       |       |   +--19 Atrichum_angustatum
                            |       |   +-143
                            |       |   |   |               +--18 Ulota_hutchinsiae
                            |       |   |   |           +--84
                            |       |   |   |           |   +--17 Orthotrichum_stellatum
                            |       |   |   |       +--85
                            |       |   |   |       |   |           +--16 Hypnum_imponens
                            |       |   |   |       |   |       +--81
                            |       |   |   |       |   |       |   +--15 Climacium_americanum
                            |       |   |   |       |   |   +--82
                            |       |   |   |       |   |   |   +--14 Anomodon_rugelii
                            |       |   |   |       |   +--83
                            |       |   |   |       |       +--13 Ptychomnion_cygnisetum
                            |       |   |   |   +--86
                            |       |   |   |   |   +--12 Bartramia_pomiformis
                            |       |   |   +--87
                            |       |   |       |   +--11 Physcomitrella_patens
                            |       |   |       +--80
                            |       |   |           +--10 Funaria_hygrometrica
                            |       +-144
                            |           +---9 Sphagnum_palustre
                        +-149
                        |   +---8 Treubia_lacunosa
              +-------150
              |         |       +---7 Nitella_hyalina
              |         +------79
              |                 +---6 Chara_vulgaris
          +-151
          |   +-------------------------------------5 Chlorokybus_atmophyticus
     +--152
     |    +----------4 Roya_obtusa
+--153
|    +-------3 Chaetosphaeridium_globosum
|
+------------------------------------------------------------2 Mesostigma_viride
|
+---------------------------------1 Entransia_fimbriata

 
(Entransia_fimbriata:0.5673814400,Mesostigma_viride:1.0161814500,(Chaetosphaeridium_globosum:0.1359687400,(Roya_obtusa:0.1943930900,(Chlorokybus_atmophyticus:0.6333499200,((Chara_vulgaris:0.0133652000,Nitella_hyalina:0.0000008600):1.0000:0.1428009500,(Treubia_lacunosa:0.0106065900,(((Sphagnum_palustre:0.0282662000,(((Funaria_hygrometrica:0.0034759100,Physcomitrella_patens:0.0032510900):1.0000:0.0042326300,(Bartramia_pomiformis:0.0103617100,((Ptychomnion_cygnisetum:0.0363581600,(Anomodon_rugelii:0.0000001300,(Climacium_americanum:0.0030432600,Hypnum_imponens:0.0000001100):0.6637:0.0000001300):1.0000:0.0007709100):1.0000:0.0260632800,(Orthotrichum_stellatum:0.0000000100,Ulota_hutchinsiae:0.0000000100):0.6637:0.0000000100):1.0000:0.0065454700):1.0000:0.0106104300):1.0000:0.0217942800,(Atrichum_angustatum:0.0195076600,(Tetraphis_pellucida:0.0326846000,(Buxbaumia_aphylla:0.0510758900,(Vaccinium_macrocarpon:0.0128230400,(Batis_maritima:0.0096473500,((Brassica_carinata:0.0025676500,(Raphanus_sativus:0.0000000600,(Brassica_napus:0.0000000100,(Brassica_rapa_subsp_campestris:0.0000000100,(Brassica_oleracea:0.0000000100,Brassica_juncea:0.0000000200):0.6637:0.0000000100):0.6637:0.0000001300):1.0000:0.0025594400):0.6637:0.0000000600):1.0000:0.0221279900,(Ricinus_communis:0.0080041400,((Nelumbo_nucifera:0.0051281300,(Spirodela_polyrhiza:0.0049082500,((Phoenix_dactylifera:0.0119706100,(Liriodendron_tulipifera:0.0023207300,(Amborella_trichopoda|nad3:0.0018916700,Cycas_taitungensis:0.0738704400):1.0000:0.0051172800):1.0000:0.0044600400):1.0000:0.0023448900,(Butomus_umbellatus:0.0169300300,(((Sorghum_bicolor:0.0000000700,(Oryza_sativa_Indica_Group:0.0000000100,(Oryza_sativa_Japonica_Group:0.0000000100,Oryza_rufipogon:0.0000000200):1.0000:0.0000001200):1.0000:0.0098978200):1.0000:0.0023723900,(Zea_perennis:0.0000000100,(Zea_mays_subsp_parviglumis:0.0000000100,(Zea_mays_subsp_mays:0.0000000100,(Tripsacum_dactyloides:0.0000000100,Zea_luxurians:0.0000000100):1.0000:0.0000000100):1.0000:0.0000000100):1.0000:0.0000000100):1.0000:0.0023496900):1.0000:0.0000001300,(Triticum_aestivum:0.0000000100,(Triticum_timopheevii:0.0000000100,Aegilops_speltoides:0.0000000200):0.6637:0.0000001400):1.0000:0.0023688100):1.0000:0.0094486500):0.6637:0.0000000800):1.0000:0.0069247800):1.0000:0.0122180600):1.0000:0.0075900900,((Vitis_vinifera:0.0048038800,((Nicotiana_tabacum:0.0074344100,(Rhazya_stricta:0.0074238300,(Carica_papaya:0.0286466400,(Asclepias_syriaca:0.0076163900,(Boea_hygrometrica:0.0048526500,(Salvia_miltiorrhiza:0.0096663800,(Ajuga_reptans:0.0049357900,Mimulus_guttatus:0.0050613700):1.0000:0.0022199100):1.0000:0.0023961200):1.0000:0.0049859600):1.0000:0.0077502600):1.0000:0.0024343600):1.0000:0.0025814800):1.0000:0.0066771000,((Glycine_max:0.0000001100,(Vigna_radiata:0.0024504900,Vigna_angularis:0.0000000100):0.6637:0.0000001400):1.0000:0.0049092600,(Millettia_pinnata:0.0000001000,Lotus_japonicus:0.0024596000):1.0000:0.0000001000):1.0000:0.0079915500):1.0000:0.0051637600):1.0000:0.0028429300,(((Malus_x_domestica:0.0046559900,(Citrullus_lanatus:0.0000001200,(Cucumis_sativus:0.0074073100,Cucurbita_pepo:0.0101400700):1.0000:0.0049973500):1.0000:0.0106838400):1.0000:0.0057026300,((Silene_latifolia:0.0000000100,Silene_vulgaris:0.0000000100):1.0000:0.0082475000,(Beta_vulgaris_subsp_vulgaris:0.0000001500,(Beta_vulgaris_subsp_maritima:0.0000000100,Beta_macrocarpa:0.0000000200):0.6637:0.0000000100):0.6637:0.0000001500):1.0000:0.0282097600):1.0000:0.0024961300,(Helianthus_annuus:0.0080934600,Daucus_carota_subsp_sativus:0.0079464400):1.0000:0.0022190100):1.0000:0.0025528000):1.0000:0.0000000800):1.0000:0.0098410700):1.0000:0.0140052800):1.0000:0.0080080100):1.0000:0.0380227400):1.0000:0.2278234700):0.6637:0.0000005700):1.0000:0.0052632900):1.0000:0.0065652900):1.0000:0.0107153800):1.0000:0.0110896400,(Huperzia_squarrosa:0.0614841100,Phaeoceros_laevis:0.0831606400):1.0000:0.0201026800):0.6637:0.0068557400,(Pleurozia_purpurea:0.0364298700,Marchantia_polymorpha:0.0097307500):0.6637:0.0014983800):0.6637:0.0144833800):1.0000:0.0193778000):1.0000:0.1712566200):0.6637:0.0168945800):1.0000:0.0948773300):1.0000:0.0952518300);
 
Note: this tree is unrooted. Branch lengths are the expected number of substitutions per site. Labels next to parentheses represent phylogenetic uncertainty due to model selection (see documentation)
 
 
 
---------------------------------------------------------------
*                                                             *
*                    SELECTION SUMMARY                        *
*                                                             *
---------------------------------------------------------------

::Optimized Topologies Summary::

There are 23 different topologies.

Topology Id: 1
	Rank	Weight		 RF	AvgEucl		VarEucl
AIC	  1	 93.18%		  0	0.00e+00	0.00e+00
BIC	  1	 66.37%		  0	0.00e+00	0.00e+00
Models supporting:   1
                     GTR+I+G 

Topology Id: 2
	Rank	Weight		 RF	AvgEucl		VarEucl
AIC	  2	  0.00%		  8	2.65e-01	0.00e+00
BIC	  2	  0.00%		  8	2.65e-01	0.00e+00
Models supporting:   1
                     HKY+I+G 

Topology Id: 3
	Rank	Weight		 RF	AvgEucl		VarEucl
AIC	  3	  0.00%		 16	6.89e-01	0.00e+00
BIC	  3	  0.00%		 16	6.89e-01	0.00e+00
Models supporting:   1
                     F81+I+G 

Topology Id: 4
	Rank	Weight		 RF	AvgEucl		VarEucl
AIC	  4	  0.00%		 22	6.47e-01	0.00e+00
BIC	  4	  0.00%		 22	6.47e-01	0.00e+00
Models supporting:   1
                     SYM+I+G 

Topology Id: 5
	Rank	Weight		 RF	AvgEucl		VarEucl
AIC	  5	  0.00%		 30	8.03e-01	2.79e-03
BIC	  5	  0.00%		 30	8.03e-01	2.79e-03
Models supporting:   2
                     JC+I+G K80+I+G 

Topology Id: 6
	Rank	Weight		 RF	AvgEucl		VarEucl
AIC	  6	  6.82%		 30	4.40e-01	0.00e+00
BIC	  6	 33.63%		 30	4.40e-01	0.00e+00
Models supporting:   1
                     GTR+G 

Topology Id: 7
	Rank	Weight		 RF	AvgEucl		VarEucl
AIC	  7	  0.00%		 38	8.58e-01	0.00e+00
BIC	  7	  0.00%		 38	8.58e-01	0.00e+00
Models supporting:   1
                     JC+G 

Topology Id: 8
	Rank	Weight		 RF	AvgEucl		VarEucl
AIC	  8	  0.00%		 38	6.56e-01	0.00e+00
BIC	  8	  0.00%		 38	6.56e-01	0.00e+00
Models supporting:   1
                     SYM+G 

Topology Id: 9
	Rank	Weight		 RF	AvgEucl		VarEucl
AIC	  9	  0.00%		 40	7.04e-01	0.00e+00
BIC	  9	  0.00%		 40	7.04e-01	0.00e+00
Models supporting:   1
                     K80+G 

Topology Id: 10
	Rank	Weight		 RF	AvgEucl		VarEucl
AIC	 10	  0.00%		 40	4.91e-01	0.00e+00
BIC	 10	  0.00%		 40	4.91e-01	0.00e+00
Models supporting:   1
                     HKY+G 

Topology Id: 11
	Rank	Weight		 RF	AvgEucl		VarEucl
AIC	 11	  0.00%		 42	7.00e-01	0.00e+00
BIC	 11	  0.00%		 42	7.00e-01	0.00e+00
Models supporting:   1
                     F81+G 

Topology Id: 12
	Rank	Weight		 RF	AvgEucl		VarEucl
AIC	 12	  0.00%		 46	8.80e-01	0.00e+00
BIC	 12	  0.00%		 46	8.80e-01	0.00e+00
Models supporting:   1
                     GTR+I 

Topology Id: 13
	Rank	Weight		 RF	AvgEucl		VarEucl
AIC	 13	  0.00%		 50	1.08e+00	0.00e+00
BIC	 13	  0.00%		 50	1.08e+00	0.00e+00
Models supporting:   1
                     F81 

Topology Id: 14
	Rank	Weight		 RF	AvgEucl		VarEucl
AIC	 14	  0.00%		 50	1.02e+00	0.00e+00
BIC	 14	  0.00%		 50	1.02e+00	0.00e+00
Models supporting:   1
                     GTR 

Topology Id: 15
	Rank	Weight		 RF	AvgEucl		VarEucl
AIC	 15	  0.00%		 52	9.28e-01	0.00e+00
BIC	 15	  0.00%		 52	9.28e-01	0.00e+00
Models supporting:   1
                     HKY+I 

Topology Id: 16
	Rank	Weight		 RF	AvgEucl		VarEucl
AIC	 16	  0.00%		 52	1.07e+00	0.00e+00
BIC	 16	  0.00%		 52	1.07e+00	0.00e+00
Models supporting:   1
                     SYM 

Topology Id: 17
	Rank	Weight		 RF	AvgEucl		VarEucl
AIC	 17	  0.00%		 52	1.02e+00	0.00e+00
BIC	 17	  0.00%		 52	1.02e+00	0.00e+00
Models supporting:   1
                     SYM+I 

Topology Id: 18
	Rank	Weight		 RF	AvgEucl		VarEucl
AIC	 18	  0.00%		 56	1.13e+00	0.00e+00
BIC	 18	  0.00%		 56	1.13e+00	0.00e+00
Models supporting:   1
                     K80+I 

Topology Id: 19
	Rank	Weight		 RF	AvgEucl		VarEucl
AIC	 19	  0.00%		 56	1.05e+00	0.00e+00
BIC	 19	  0.00%		 56	1.05e+00	0.00e+00
Models supporting:   1
                     HKY 

Topology Id: 20
	Rank	Weight		 RF	AvgEucl		VarEucl
AIC	 20	  0.00%		 58	1.09e+00	0.00e+00
BIC	 20	  0.00%		 58	1.09e+00	0.00e+00
Models supporting:   1
                     JC 

Topology Id: 21
	Rank	Weight		 RF	AvgEucl		VarEucl
AIC	 21	  0.00%		 60	1.09e+00	0.00e+00
BIC	 21	  0.00%		 60	1.09e+00	0.00e+00
Models supporting:   1
                     JC+I 

Topology Id: 22
	Rank	Weight		 RF	AvgEucl		VarEucl
AIC	 22	  0.00%		 60	1.08e+00	0.00e+00
BIC	 22	  0.00%		 60	1.08e+00	0.00e+00
Models supporting:   1
                     K80 

Topology Id: 23
	Rank	Weight		 RF	AvgEucl		VarEucl
AIC	 23	  0.00%		 64	1.01e+00	0.00e+00
BIC	 23	  0.00%		 64	1.01e+00	0.00e+00
Models supporting:   1
                     F81+I 

 
 
 
::Best Models::
 
	Model 		f(a) 	f(c) 	f(g) 	f(t) 	kappa 	titv 	Ra	Rb	Rc	Rd	Re	Rf	pInv 	gamma
----------------------------------------------------------------------------------------------------------------------------------------
AIC 	GTR+I+G		0.23	0.14	0.15	0.48	0.00	0.00	  5.523   4.575   0.854   3.541  13.235   1.000    0.17	   0.93
BIC 	GTR+I+G		0.23	0.14	0.15	0.48	0.00	0.00	  5.523   4.575   0.854   3.541  13.235   1.000    0.17	   0.93
