# Supplementary material for: The mitochondrial genome map of Nelumbo nucifera reveals ancient evolutionary features
Source: Sci Rep. 2016 Jul 22;6:30158. doi: 10.1038/srep30158 (PMC4957087; doi:10.1038/srep30158)
Supplement: Supplementary Data S2 [file srep30158-s3.zip › jModelTest/nad4.jmt1]

-------------------------- jModeltest 2.1.10 v20160303 --------------------------
(c) 2011-onwards D. Darriba, G.L. Taboada, R. Doallo and D. Posada,
(1) Department of Biochemistry, Genetics and Immunology
    University of Vigo, 36310 Vigo, Spain.
(2) Department of Electronics and Systems
    University of A Coruna, 15071 A Coruna, Spain.
e-mail: ddarriba@udc.es, dposada@uvigo.es
--------------------------------------------------------------------------------
 
Fri Apr 01 20:36:24 CST 2016
Linux 3.13.0-32-generic, arch: amd64, bits: 64, numcores: 48
 
--------------------------------------------------------------------------------
Citation: Darriba D, Taboada GL, Doallo R and Posada D. 2012.
          "jModelTest 2: more models, new heuristics and parallel computing".
          Nature Methods 9(8), 772.
--------------------------------------------------------------------------------
 
jModelTest 2.1.10 v20160303
Copyright (C) 2011 D. Darriba, G.L. Taboada, R. Doallo and D. Posada
This program comes with ABSOLUTELY NO WARRANTY
This is free software, and you are welcome to redistribute it under certain
conditions
 
Notice: This program may contain errors. Please inspect results carefully.
 
 
Arguments = -g 4 -i -f -AIC -BIC -a -S SPR -o nad4.jmt1 -d nad4.fas

Reading data file "nad4.fas"... OK.
  number of sequences: 77
  number of sites: 1485
 
 
---------------------------------------------------------------
*                                                             *
*        COMPUTATION OF LIKELIHOOD SCORES WITH PHYML          *
*                                                             *
---------------------------------------------------------------
 
::Settings::
 
 Phyml version = 20131022
 Phyml binary = phyml
 Phyml path = /usr/bin/
 Candidate models = 24
   number of substitution schemes = 3
   including models with equal/unequal base frequencies (+F)
   including models with/without a proportion of invariable sites (+I)
   including models with/without rate variation among sites (+G) (nCat = 4)
 Optimized free parameters (K) = substitution parameters + 151 branch lengths + topology 
 Base tree for likelihood calculations = ML tree
 Tree topology search operation = SPR
 
 
 
::Progress::
 
Model 		 Exec. Time 	 Total Time 	 -lnL
-------------------------------------------------------------------------
JC		00h:00:50:00	00h:00:50:00	   18176.1351	 (1/24)
GTR		00h:01:03:06	00h:01:03:07	   17429.1504	 (2/24)
HKY		00h:01:09:01	00h:01:09:01	   17505.5028	 (3/24)
F81		00h:01:10:01	00h:01:10:02	   17944.2957	 (4/24)
SYM		00h:01:10:08	00h:01:10:09	   17625.2340	 (5/24)
K80+I		00h:01:15:09	00h:01:15:09	   17325.9882	 (6/24)
K80		00h:01:30:03	00h:01:30:04	   17772.3957	 (7/24)
SYM+I		00h:01:34:07	00h:01:34:07	   17229.1987	 (8/24)
F81+I		00h:01:37:05	00h:01:37:05	   17449.0894	 (9/24)
GTR+I		00h:01:54:04	00h:01:54:04	   16942.0288	 (10/24)
HKY+I		00h:02:09:06	00h:02:09:06	   16991.7128	 (11/24)
JC+I		00h:02:21:05	00h:02:21:06	   17743.1271	 (12/24)
K80+G		00h:02:45:00	00h:02:45:00	   17154.3837	 (13/24)
JC+G		00h:02:48:09	00h:02:48:09	   17596.9729	 (14/24)
HKY+G		00h:04:30:06	00h:04:30:06	   16766.1310	 (15/24)
F81+G		00h:04:32:01	00h:04:32:01	   17270.5831	 (16/24)
SYM+G		00h:04:37:05	00h:04:37:05	   17030.9703	 (17/24)
JC+I+G		00h:06:00:00	00h:06:00:00	   17587.9933	 (18/24)
K80+I+G		00h:07:05:01	00h:07:05:01	   17147.9856	 (19/24)
GTR+G		00h:07:13:08	00h:07:13:08	   16599.8697	 (20/24)
SYM+I+G		00h:07:29:09	00h:07:29:09	   17027.4579	 (21/24)
HKY+I+G		00h:07:35:03	00h:07:35:03	   16759.4680	 (22/24)
F81+I+G		00h:08:21:02	00h:08:21:02	   17263.3053	 (23/24)
GTR+I+G		00h:09:04:00	00h:09:04:00	   16592.3152	 (24/24)
 
   Model = JC
   partition = 000000
   -lnL = 18176.1351
   K = 152 
 
   Model = JC+I
   partition = 000000
   -lnL = 17743.1271
   K = 153
   p-inv = 0.2880 
 
   Model = JC+G
   partition = 000000
   -lnL = 17596.9729
   K = 153
   gamma shape = 0.8100 
 
   Model = JC+I+G
   partition = 000000
   -lnL = 17587.9933
   K = 154
   p-inv = 0.1610
   gamma shape = 1.4020 
 
   Model = F81
   partition = 000000
   -lnL = 17944.2957
   K = 155
   freqA = 0.2158 
   freqC = 0.2450 
   freqG = 0.1551 
   freqT = 0.3841  
 
   Model = F81+I
   partition = 000000
   -lnL = 17449.0893
   K = 156
   freqA = 0.2142 
   freqC = 0.2401 
   freqG = 0.1456 
   freqT = 0.4002 
   p-inv = 0.2900 
 
   Model = F81+G
   partition = 000000
   -lnL = 17270.5831
   K = 156
   freqA = 0.2076 
   freqC = 0.2330 
   freqG = 0.1386 
   freqT = 0.4208 
   gamma shape = 0.7050 
 
   Model = F81+I+G
   partition = 000000
   -lnL = 17263.3053
   K = 157
   freqA = 0.2087 
   freqC = 0.2341 
   freqG = 0.1387 
   freqT = 0.4185 
   p-inv = 0.1610
   gamma shape = 1.1830 
 
   Model = K80
   partition = 010010
   -lnL = 17772.3957
   K = 153
   kappa = 2.9113 (ti/tv = 1.4556) 
 
   Model = K80+I
   partition = 010010
   -lnL = 17325.9882
   K = 154
   kappa = 3.0786 (ti/tv = 1.5393)
   p-inv = 0.2890 
 
   Model = K80+G
   partition = 010010
   -lnL = 17154.3837
   K = 154
   kappa = 3.3121 (ti/tv = 1.6560)
   gamma shape = 0.7450 
 
   Model = K80+I+G
   partition = 010010
   -lnL = 17147.9856
   K = 155
   kappa = 3.2956 (ti/tv = 1.6478)
   p-inv = 0.1490
   gamma shape = 1.1920 
 
   Model = HKY
   partition = 010010
   -lnL = 17505.5028
   K = 156
   freqA = 0.2301 
   freqC = 0.2137 
   freqG = 0.1520 
   freqT = 0.4042 
   kappa = 3.1207 (ti/tv = 1.6042) 
 
   Model = HKY+I
   partition = 010010
   -lnL = 16991.7128
   K = 157
   freqA = 0.2450 
   freqC = 0.1987 
   freqG = 0.1409 
   freqT = 0.4154 
   kappa = 3.4704 (ti/tv = 1.7142)
   p-inv = 0.2900 
 
   Model = HKY+G
   partition = 010010
   -lnL = 16766.1310
   K = 157
   freqA = 0.2439 
   freqC = 0.1841 
   freqG = 0.1330 
   freqT = 0.4390 
   kappa = 4.1781 (ti/tv = 2.0150)
   gamma shape = 0.6180 
 
   Model = HKY+I+G
   partition = 010010
   -lnL = 16759.4680
   K = 158
   freqA = 0.2455 
   freqC = 0.1838 
   freqG = 0.1324 
   freqT = 0.4383 
   kappa = 4.1805 (ti/tv = 2.0103)
   p-inv = 0.1520
   gamma shape = 0.9750 
 
   Model = SYM
   partition = 012345
   -lnL = 17625.2340
   K = 157
   R(a) [AC] =  1.7369
   R(b) [AG] =  2.6109
   R(c) [AT] =  1.9219
   R(d) [CG] =  0.9883
   R(e) [CT] =  5.5070
   R(f) [GT] =  1.0000 
 
   Model = SYM+I
   partition = 012345
   -lnL = 17229.1987
   K = 158
   R(a) [AC] =  1.8660
   R(b) [AG] =  2.9111
   R(c) [AT] =  1.7432
   R(d) [CG] =  1.1438
   R(e) [CT] =  5.6170
   R(f) [GT] =  1.0000
   p-inv = 0.2780 
 
   Model = SYM+G
   partition = 012345
   -lnL = 17030.9703
   K = 158
   R(a) [AC] =  1.9498
   R(b) [AG] =  2.6379
   R(c) [AT] =  1.6105
   R(d) [CG] =  1.0719
   R(e) [CT] =  6.6567
   R(f) [GT] =  1.0000
   gamma shape = 0.7510 
 
   Model = SYM+I+G
   partition = 012345
   -lnL = 17027.4579
   K = 159
   R(a) [AC] =  1.9661
   R(b) [AG] =  2.6530
   R(c) [AT] =  1.6135
   R(d) [CG] =  1.0817
   R(e) [CT] =  6.6327
   R(f) [GT] =  1.0000
   p-inv = 0.1090
   gamma shape = 1.0420 
 
   Model = GTR
   partition = 012345
   -lnL = 17429.1504
   K = 160
   freqA = 0.2434 
   freqC = 0.1784 
   freqG = 0.1928 
   freqT = 0.3855 
   R(a) [AC] =  2.2877
   R(b) [AG] =  3.0909
   R(c) [AT] =  1.5139
   R(d) [CG] =  1.3822
   R(e) [CT] =  6.0804
   R(f) [GT] =  1.0000 
 
   Model = GTR+I
   partition = 012345
   -lnL = 16942.0288
   K = 161
   freqA = 0.2584 
   freqC = 0.1721 
   freqG = 0.1558 
   freqT = 0.4137 
   R(a) [AC] =  1.9921
   R(b) [AG] =  3.3093
   R(c) [AT] =  0.8888
   R(d) [CG] =  1.5144
   R(e) [CT] =  5.0529
   R(f) [GT] =  1.0000
   p-inv = 0.2850 
 
   Model = GTR+G
   partition = 012345
   -lnL = 16599.8697
   K = 161
   freqA = 0.2809 
   freqC = 0.1281 
   freqG = 0.1418 
   freqT = 0.4492 
   R(a) [AC] =  3.6441
   R(b) [AG] =  3.7827
   R(c) [AT] =  0.3924
   R(d) [CG] =  2.9552
   R(e) [CT] =  9.9790
   R(f) [GT] =  1.0000
   gamma shape = 0.5610 
 
   Model = GTR+I+G
   partition = 012345
   -lnL = 16592.3152
   K = 162
   freqA = 0.2806 
   freqC = 0.1282 
   freqG = 0.1407 
   freqT = 0.4504 
   R(a) [AC] =  3.6148
   R(b) [AG] =  3.7994
   R(c) [AT] =  0.3835
   R(d) [CG] =  2.9612
   R(e) [CT] =  9.8322
   R(f) [GT] =  1.0000
   p-inv = 0.1270
   gamma shape = 0.7960 
 
  Best-fit models should be reoptimized for comparison with unconstrained likelihood
 
Computation of likelihood scores completed. It took 00h:09:04:03.
 


---------------------------------------------------------------
*                                                             *
*             AKAIKE INFORMATION CRITERION (AIC)              *
*                                                             *
---------------------------------------------------------------
 
 Model selected: 
   Model = GTR+I+G
   partition = 012345
   -lnL = 16592.3152
   K = 162
   freqA = 0.2806 
   freqC = 0.1282 
   freqG = 0.1407 
   freqT = 0.4504 
   R(a) [AC] =  3.6148
   R(b) [AG] =  3.7994
   R(c) [AT] =  0.3835
   R(d) [CG] =  2.9612
   R(e) [CT] =  9.8322
   R(f) [GT] =  1.0000
   p-inv = 0.1270
   gamma shape = 0.7960 
 
Tree for the best AIC model = (Chaetosphaeridium_globosum:0.50774262,(Roya_obtusa:0.29994413,(Entransia_fimbriata:0.45041872,(Chlorokybus_atmophyticus:0.34699484,Mesostigma_viride:0.73816054):0.18527828):0.08788512):0.08509210,((Chara_vulgaris:0.00115743,Nitella_hyalina:0.00237066):0.13619094,((((Sphagnum_palustre:0.04951260,(Atrichum_angustatum:0.02131635,(Tetraphis_pellucida:0.01649074,(Buxbaumia_aphylla:0.04031554,((Funaria_hygrometrica:0.00067486,Physcomitrella_patens:0.00497927):0.00382868,(Bartramia_pomiformis:0.00932338,((Orthotrichum_stellatum:0.00210789,Ulota_hutchinsiae:0.00071151):0.01173037,(Ptychomnion_cygnisetum:0.02268230,(Climacium_americanum:0.00448849,(Anomodon_rugelii:0.00512722,Hypnum_imponens:0.00360517):0.00075002):0.00945574):0.01030004):0.00308302):0.00651598):0.00581997):0.00406987):0.00276004):0.00985567):0.01190644,(Huperzia_squarrosa:0.07227802,(Treubia_lacunosa:0.02096166,(Marchantia_polymorpha:0.00674375,Pleurozia_purpurea:0.02420797):0.00448261):0.07716151):0.00291467):0.00406458,Phaeoceros_laevis:0.13229468):0.00439284,(Vaccinium_macrocarpon:0.00711813,(((Silene_latifolia:0.00061081,Silene_vulgaris:0.00188443):0.00502696,(Beta_vulgaris_subsp_maritima:0.00000001,(Beta_vulgaris_subsp_vulgaris:0.00000001,Beta_macrocarpa:0.00000002):0.00000004):0.00126523):0.01322624,(((Boea_hygrometrica:0.00985921,(Mimulus_guttatus:0.00852103,(Ajuga_reptans:0.00900310,Salvia_miltiorrhiza:0.00136535):0.00173210):0.00243337):0.00542609,(Nicotiana_tabacum:0.00747445,(Asclepias_syriaca:0.01123878,Rhazya_stricta:0.00411720):0.00188856):0.00183752):0.00062438,(Daucus_carota_subsp_sativus:0.01081410,((Vitis_vinifera:0.00477349,(Nelumbo_nucifera:0.00353037,(((Spirodela_polyrhiza:0.00493250,Phoenix_dactylifera:0.00713485):0.00155090,(Butomus_umbellatus:0.01708180,((Triticum_aestivum:0.00059019,(Triticum_timopheevii:0.00000001,Aegilops_speltoides:0.00000003):0.00000001):0.00363180,((Oryza_sativa_Indica_Group:0.00000004,Oryza_sativa_Japonica_Group:0.00060373):0.00421212,(Sorghum_bicolor:0.00000001,(Zea_luxurians:0.00000001,(Zea_perennis:0.00000001,(Zea_mays_subsp_parviglumis:0.00000001,(Zea_mays_subsp_mays:0.00000001,Tripsacum_dactyloides:0.00000002):0.00000001):0.00000001):0.00000004):0.00059239):0.00239872):0.00000005):0.03151927):0.00398146):0.00551567,(Liriodendron_tulipifera:0.00738350,(Amborella_trichopoda|nad4:0.01302169,Cycas_taitungensis:0.08215572):0.00452669):0.00189095):0.00134031):0.00628981):0.00419552,(((Citrullus_lanatus:0.00000002,(Cucurbita_pepo:0.01014830,Cucumis_sativus:0.01000937):0.00109488):0.00721436,(Malus_x_domestica:0.01047737,(Lotus_japonicus:0.00175987,(Millettia_pinnata:0.00174809,(Glycine_max:0.00000002,(Vigna_angularis:0.00057708,Vigna_radiata:0.00000001):0.00115636):0.00000002):0.00350411):0.00928049):0.00094928):0.00000004,(Ricinus_communis:0.01667319,(Carica_papaya:0.00438377,(Batis_maritima:0.00372882,((Brassica_rapa_subsp_campestris:0.00000001,Brassica_carinata:0.00181865):0.00000001,(Brassica_oleracea:0.00000001,(Brassica_napus:0.00000001,(Brassica_juncea:0.00000001,(Arabidopsis_thaliana:0.00304753,Raphanus_sativus:0.00000002):0.00120797):0.00000001):0.00000001):0.00000001):0.00807251):0.00233840):0.00801172):0.00232715):0.00320922):0.00454189):0.00359535):0.01246744):0.01553608):0.13144426):0.08485166):0.08406968);
 
 
* AIC MODEL SELECTION : Selection uncertainty
 
Model             -lnL    K      AIC       delta       weight   cumWeight
------------------------------------------------------------------------- 
GTR+I+G     16592.31516   162  33508.630320   0.000000    0.998578   0.998578 
GTR+G       16599.86969   161  33521.739380  13.109060    0.001422   1.000000 
HKY+I+G     16759.46799   158  33834.935980  326.305660   1.39e-071   1.000000 
HKY+G       16766.13102   157  33846.262040  337.631720   4.83e-074   1.000000 
GTR+I       16942.02879   161  34206.057580  697.427260   3.59e-152   1.000000 
HKY+I       16991.71281   157  34297.425620  788.795300   5.18e-172   1.000000 
SYM+I+G     17027.45788   159  34372.915760  864.285440   2.10e-188   1.000000 
SYM+G       17030.97027   158  34377.940540  869.310220   1.70e-189   1.000000 
K80+I+G     17147.98560   155  34605.971200  1097.340880   0.00e+000   1.000000 
K80+G       17154.38367   154  34616.767340  1108.137020   0.00e+000   1.000000 
SYM+I       17229.19874   158  34774.397480  1265.767160   0.00e+000   1.000000 
F81+I+G     17263.30525   157  34840.610500  1331.980180   0.00e+000   1.000000 
F81+G       17270.58308   156  34853.166160  1344.535840   0.00e+000   1.000000 
K80+I       17325.98820   154  34959.976400  1451.346080   0.00e+000   1.000000 
GTR         17429.15036   160  35178.300720  1669.670400   0.00e+000   1.000000 
F81+I       17449.08935   156  35210.178700  1701.548380   0.00e+000   1.000000 
HKY         17505.50282   156  35323.005640  1814.375320   0.00e+000   1.000000 
JC+I+G      17587.99333   154  35483.986660  1975.356340   0.00e+000   1.000000 
JC+G        17596.97293   153  35499.945860  1991.315540   0.00e+000   1.000000 
SYM         17625.23401   157  35564.468020  2055.837700   0.00e+000   1.000000 
JC+I        17743.12711   153  35792.254220  2283.623900   0.00e+000   1.000000 
K80         17772.39571   153  35850.791420  2342.161100   0.00e+000   1.000000 
F81         17944.29568   155  36198.591360  2689.961040   0.00e+000   1.000000 
JC          18176.13507   152  36656.270140  3147.639820   0.00e+000   1.000000
-------------------------------------------------------------------------
-lnL:	negative log likelihod
 K:	number of estimated parameters
 AIC:	Akaike Information Criterion
 delta:	AIC difference
 weight:	AIC weight
 cumWeight:	cumulative AIC weight
 
 
* AIC MODEL SELECTION : Confidence interval
 
There are 24 models in the 100% confidence interval: [ GTR+I+G GTR+G HKY+I+G HKY+G GTR+I HKY+I SYM+I+G SYM+G K80+I+G K80+G SYM+I F81+I+G F81+G K80+I GTR F81+I HKY JC+I+G JC+G SYM JC+I K80 F81 JC ] 
 
 
* AIC MODEL SELECTION : Best Model's command line
 
phyml  -i /tmp/jmodeltest8158676199078430927.phy -d nt -n 1 -b 0 --run_id GTR+I+G -m 012345 -f m -v e -c 4 -a e --no_memory_check -o tlr -s SPR
 
 
 
---------------------------------------------------------------
*                                                             *
*                    MODEL AVERAGED PHYLOGENY                 *
*                                                             *
---------------------------------------------------------------
 
Selection criterion: . . . . AIC
Confidence interval: . . . . 1.00
Consensus type:. . . . . . . 50% majority rule
 
 
Using 24 models in the 1.00 confidence interval = GTR+I+G GTR+G HKY+I+G HKY+G GTR+I HKY+I SYM+I+G SYM+G K80+I+G K80+G SYM+I F81+I+G F81+G K80+I GTR F81+I HKY JC+I+G JC+G SYM JC+I K80 F81 JC  
 
Species in order:
 
    1. Chaetosphaeridium_globosum
    2. Roya_obtusa
    3. Entransia_fimbriata
    4. Chlorokybus_atmophyticus
    5. Mesostigma_viride
    6. Chara_vulgaris
    7. Nitella_hyalina
    8. Sphagnum_palustre
    9. Atrichum_angustatum
    10. Tetraphis_pellucida
    11. Buxbaumia_aphylla
    12. Funaria_hygrometrica
    13. Physcomitrella_patens
    14. Bartramia_pomiformis
    15. Orthotrichum_stellatum
    16. Ulota_hutchinsiae
    17. Ptychomnion_cygnisetum
    18. Climacium_americanum
    19. Anomodon_rugelii
    20. Hypnum_imponens
    21. Huperzia_squarrosa
    22. Treubia_lacunosa
    23. Marchantia_polymorpha
    24. Pleurozia_purpurea
    25. Phaeoceros_laevis
    26. Vaccinium_macrocarpon
    27. Silene_latifolia
    28. Silene_vulgaris
    29. Beta_vulgaris_subsp_maritima
    30. Beta_vulgaris_subsp_vulgaris
    31. Beta_macrocarpa
    32. Boea_hygrometrica
    33. Mimulus_guttatus
    34. Ajuga_reptans
    35. Salvia_miltiorrhiza
    36. Nicotiana_tabacum
    37. Asclepias_syriaca
    38. Rhazya_stricta
    39. Daucus_carota_subsp_sativus
    40. Vitis_vinifera
    41. Nelumbo_nucifera
    42. Spirodela_polyrhiza
    43. Phoenix_dactylifera
    44. Butomus_umbellatus
    45. Triticum_aestivum
    46. Triticum_timopheevii
    47. Aegilops_speltoides
    48. Oryza_sativa_Indica_Group
    49. Oryza_sativa_Japonica_Group
    50. Sorghum_bicolor
    51. Zea_luxurians
    52. Zea_perennis
    53. Zea_mays_subsp_parviglumis
    54. Zea_mays_subsp_mays
    55. Tripsacum_dactyloides
    56. Liriodendron_tulipifera
    57. Amborella_trichopoda|nad4
    58. Cycas_taitungensis
    59. Citrullus_lanatus
    60. Cucurbita_pepo
    61. Cucumis_sativus
    62. Malus_x_domestica
    63. Lotus_japonicus
    64. Millettia_pinnata
    65. Glycine_max
    66. Vigna_angularis
    67. Vigna_radiata
    68. Ricinus_communis
    69. Carica_papaya
    70. Batis_maritima
    71. Brassica_rapa_subsp_campestris
    72. Brassica_carinata
    73. Brassica_oleracea
    74. Brassica_napus
    75. Brassica_juncea
    76. Arabidopsis_thaliana
    77. Raphanus_sativus
 
Bipartitions included in the consensus tree
 
    12345678911111111112222222222333333333344444444445555555555666666666677777777
             01234567890123456789012345678901234567890123456789012345678901234567
    ***************************************************************************** ( 1.0 )
    -****------------------------------------------------------------------------ ( 0.99858 )
    --***------------------------------------------------------------------------ ( 1.0 )
    ---**------------------------------------------------------------------------ ( 1.0 )
    -----************************************************************************ ( 1.0 )
    -----**---------------------------------------------------------------------- ( 1.0 )
    -------********************************************************************** ( 1.0 )
    -------******************---------------------------------------------------- ( 1.0 )
    -------*****************----------------------------------------------------- ( 1.0 )
    -------*************--------------------------------------------------------- ( 1.0 )
    --------************--------------------------------------------------------- ( 1.0 )
    ---------***********--------------------------------------------------------- ( 1.0 )
    ----------**********--------------------------------------------------------- ( 1.0 )
    -----------*********--------------------------------------------------------- ( 1.0 )
    -----------**---------------------------------------------------------------- ( 1.0 )
    -------------*******--------------------------------------------------------- ( 1.0 )
    --------------******--------------------------------------------------------- ( 1.0 )
    --------------**------------------------------------------------------------- ( 1.0 )
    ----------------****--------------------------------------------------------- ( 1.0 )
    -----------------***--------------------------------------------------------- ( 1.0 )
    ------------------**--------------------------------------------------------- ( 1.0 )
    --------------------****----------------------------------------------------- ( 1.0 )
    ---------------------***----------------------------------------------------- ( 1.0 )
    ----------------------**----------------------------------------------------- ( 1.0 )
    -------------------------**************************************************** ( 1.0 )
    --------------------------*************************************************** ( 1.0 )
    --------------------------*****---------------------------------------------- ( 1.0 )
    --------------------------**------------------------------------------------- ( 1.0 )
    ----------------------------***---------------------------------------------- ( 1.0 )
    -----------------------------**---------------------------------------------- ( 0.99858 )
    -------------------------------********************************************** ( 1.0 )
    -------------------------------*******--------------------------------------- ( 1.0 )
    -------------------------------****------------------------------------------ ( 1.0 )
    --------------------------------***------------------------------------------ ( 1.0 )
    ---------------------------------**------------------------------------------ ( 1.0 )
    -----------------------------------***--------------------------------------- ( 1.0 )
    ------------------------------------**--------------------------------------- ( 1.0 )
    --------------------------------------*************************************** ( 1.0 )
    ---------------------------------------************************************** ( 1.0 )
    ---------------------------------------*******************------------------- ( 1.0 )
    ----------------------------------------******************------------------- ( 1.0 )
    -----------------------------------------*****************------------------- ( 1.0 )
    -----------------------------------------**************---------------------- ( 1.0 )
    -----------------------------------------**---------------------------------- ( 1.0 )
    -------------------------------------------************---------------------- ( 1.0 )
    --------------------------------------------***********---------------------- ( 1.0 )
    --------------------------------------------***------------------------------ ( 1.0 )
    ---------------------------------------------**------------------------------ ( 0.99858 )
    -----------------------------------------------********---------------------- ( 0.99858 )
    -----------------------------------------------**---------------------------- ( 1.0 )
    -------------------------------------------------******---------------------- ( 1.0 )
    --------------------------------------------------*****---------------------- ( 1.0 )
    ---------------------------------------------------****---------------------- ( 0.99858 )
    ----------------------------------------------------***---------------------- ( 0.99858 )
    -----------------------------------------------------**---------------------- ( 0.99858 )
    -------------------------------------------------------***------------------- ( 1.0 )
    --------------------------------------------------------**------------------- ( 1.0 )
    ----------------------------------------------------------******************* ( 1.0 )
    ----------------------------------------------------------*********---------- ( 0.99858 )
    ----------------------------------------------------------***---------------- ( 1.0 )
    -----------------------------------------------------------**---------------- ( 1.0 )
    -------------------------------------------------------------******---------- ( 1.0 )
    --------------------------------------------------------------*****---------- ( 1.0 )
    ---------------------------------------------------------------****---------- ( 1.0 )
    ----------------------------------------------------------------***---------- ( 0.99858 )
    -----------------------------------------------------------------**---------- ( 1.0 )
    -------------------------------------------------------------------********** ( 1.0 )
    --------------------------------------------------------------------********* ( 1.0 )
    ---------------------------------------------------------------------******** ( 1.0 )
    ----------------------------------------------------------------------******* ( 1.0 )
    ----------------------------------------------------------------------**----- ( 1.0 )
    ------------------------------------------------------------------------***** ( 0.99858 )
    -------------------------------------------------------------------------**** ( 0.99858 )
    --------------------------------------------------------------------------*** ( 0.99858 )
    ---------------------------------------------------------------------------** ( 1.0 )

 
                 +-------------------------------------77 Mesostigma_viride
        +------149
        |        +----------------76 Chlorokybus_atmophyticus
    +-150
    |   +---------------------75 Entransia_fimbriata
+-151
|   +-------------74 Roya_obtusa
|
|          +--73 Nitella_hyalina
|   +----147
|   |      +--72 Chara_vulgaris
+-148
|   |                                           +--71 Ulota_hutchinsiae
|   |                                       +-136
|   |                                       |   +--70 Orthotrichum_stellatum
|   |                                   +-137
|   |                                   |   |           +--69 Hypnum_imponens
|   |                                   |   |       +-133
|   |                                   |   |       |   +--68 Anomodon_rugelii
|   |                                   |   |   +-134
|   |                                   |   |   |   +--67 Climacium_americanum
|   |                                   |   +-135
|   |                                   |       +--66 Ptychomnion_cygnisetum
|   |                               +-138
|   |                               |   +--65 Bartramia_pomiformis
|   |                           +-139
|   |                           |   |   +--64 Physcomitrella_patens
|   |                           |   +-132
|   |                           |       +--63 Funaria_hygrometrica
|   |                       +-140
|   |                       |   +--62 Buxbaumia_aphylla
|   |                   +-141
|   |                   |   +--61 Tetraphis_pellucida
|   |               +-142
|   |               |   +--60 Atrichum_angustatum
|   |           +-143
|   |           |   +--59 Sphagnum_palustre
|   |       +-144
|   |       |   |           +--58 Pleurozia_purpurea
|   |       |   |       +-129
|   |       |   |       |   +--57 Marchantia_polymorpha
|   |       |   |   +-130
|   |       |   |   |   +--56 Treubia_lacunosa
|   |       |   +-131
|   |       |       +--55 Huperzia_squarrosa
|   |   +-145
|   |   |   +----54 Phaeoceros_laevis
|   +-146
|       |                 +--53 Silene_vulgaris
|       |             +-125
|       |             |   +--52 Silene_latifolia
|       |         +-126
|       |         |   |       +--51 Beta_macrocarpa
|       |         |   |   +-123
|       |         |   |   |   +--50 Beta_vulgaris_subsp_vulgaris
|       |         |   +-124
|       |         |       +--49 Beta_vulgaris_subsp_maritima
|       |     +-127
|       |     |   |                               +--48 Cycas_taitungensis
|       |     |   |                           +-115
|       |     |   |                           |   +--47 Amborella_trichopoda|nad4
|       |     |   |                       +-116
|       |     |   |                       |   +--46 Liriodendron_tulipifera
|       |     |   |                   +-117
|       |     |   |                   |   |       +--45 Phoenix_dactylifera
|       |     |   |                   |   |   +-113
|       |     |   |                   |   |   |   +--44 Spirodela_polyrhiza
|       |     |   |                   |   +-114
|       |     |   |                   |       |               +--43 Oryza_sativa_Japonica_Group
|       |     |   |                   |       |           +-109
|       |     |   |                   |       |           |   +--42 Oryza_sativa_Indica_Group
|       |     |   |                   |       |       +-110
|       |     |   |                   |       |       |   |                   +--41 Tripsacum_dactyloides
|       |     |   |                   |       |       |   |               +-104
|       |     |   |                   |       |       |   |               |   +--40 Zea_mays_subsp_mays
|       |     |   |                   |       |       |   |           +-105
|       |     |   |                   |       |       |   |           |   +--39 Zea_mays_subsp_parviglumis
|       |     |   |                   |       |       |   |       +-106
|       |     |   |                   |       |       |   |       |   +--38 Zea_perennis
|       |     |   |                   |       |       |   |   +-107
|       |     |   |                   |       |       |   |   |   +--37 Zea_luxurians
|       |     |   |                   |       |       |   +-108
|       |     |   |                   |       |       |       +--36 Sorghum_bicolor
|       |     |   |                   |       |   +-111
|       |     |   |                   |       |   |   |       +--35 Aegilops_speltoides
|       |     |   |                   |       |   |   |   +-102
|       |     |   |                   |       |   |   |   |   +--34 Triticum_timopheevii
|       |     |   |                   |       |   |   +-103
|       |     |   |                   |       |   |       +--33 Triticum_aestivum
|       |     |   |                   |       +-112
|       |     |   |                   |           +--32 Butomus_umbellatus
|       |     |   |               +-118
|       |     |   |               |   +--31 Nelumbo_nucifera
|       |     |   |           +-119
|       |     |   |           |   +--30 Vitis_vinifera
|       |     |   |       +-120
|       |     |   |       |   |                           +--29 Vigna_radiata
|       |     |   |       |   |                       +--95
|       |     |   |       |   |                       |   +--28 Vigna_angularis
|       |     |   |       |   |                   +--96
|       |     |   |       |   |                   |   +--27 Glycine_max
|       |     |   |       |   |               +--97
|       |     |   |       |   |               |   +--26 Millettia_pinnata
|       |     |   |       |   |           +--98
|       |     |   |       |   |           |   +--25 Lotus_japonicus
|       |     |   |       |   |       +--99
|       |     |   |       |   |       |   +--24 Malus_x_domestica
|       |     |   |       |   |   +-100
|       |     |   |       |   |   |   |       +--23 Cucumis_sativus
|       |     |   |       |   |   |   |   +--93
|       |     |   |       |   |   |   |   |   +--22 Cucurbita_pepo
|       |     |   |       |   |   |   +--94
|       |     |   |       |   |   |       +--21 Citrullus_lanatus
|       |     |   |       |   +-101
|       |     |   |       |       |                               +--20 Raphanus_sativus
|       |     |   |       |       |                           +--85
|       |     |   |       |       |                           |   +--19 Arabidopsis_thaliana
|       |     |   |       |       |                       +--86
|       |     |   |       |       |                       |   +--18 Brassica_juncea
|       |     |   |       |       |                   +--87
|       |     |   |       |       |                   |   +--17 Brassica_napus
|       |     |   |       |       |               +--88
|       |     |   |       |       |               |   +--16 Brassica_oleracea
|       |     |   |       |       |           +--89
|       |     |   |       |       |           |   |   +--15 Brassica_carinata
|       |     |   |       |       |           |   +--84
|       |     |   |       |       |           |       +--14 Brassica_rapa_subsp_campestris
|       |     |   |       |       |       +--90
|       |     |   |       |       |       |   +--13 Batis_maritima
|       |     |   |       |       |   +--91
|       |     |   |       |       |   |   +--12 Carica_papaya
|       |     |   |       |       +--92
|       |     |   |       |           +--11 Ricinus_communis
|       |     |   |   +-121
|       |     |   |   |   +--10 Daucus_carota_subsp_sativus
|       |     |   +-122
|       |     |       |           +---9 Rhazya_stricta
|       |     |       |       +--81
|       |     |       |       |   +---8 Asclepias_syriaca
|       |     |       |   +--82
|       |     |       |   |   +---7 Nicotiana_tabacum
|       |     |       +--83
|       |     |           |           +---6 Salvia_miltiorrhiza
|       |     |           |       +--78
|       |     |           |       |   +---5 Ajuga_reptans
|       |     |           |   +--79
|       |     |           |   |   +---4 Mimulus_guttatus
|       |     |           +--80
|       |     |               +---3 Boea_hygrometrica
|       +---128
|             +---2 Vaccinium_macrocarpon
|
+-------------------------1 Chaetosphaeridium_globosum

 
(Chaetosphaeridium_globosum:0.5077426200,(((Vaccinium_macrocarpon:0.0071181300,((((Boea_hygrometrica:0.0098592100,(Mimulus_guttatus:0.0085210300,(Ajuga_reptans:0.0090031000,Salvia_miltiorrhiza:0.0013653500):1.0000:0.0017321000):1.0000:0.0024333700):1.0000:0.0054260900,(Nicotiana_tabacum:0.0074744500,(Asclepias_syriaca:0.0112387800,Rhazya_stricta:0.0041172000):1.0000:0.0018885600):1.0000:0.0018375200):1.0000:0.0006243800,(Daucus_carota_subsp_sativus:0.0108141000,(((Ricinus_communis:0.0166731900,(Carica_papaya:0.0043837700,(Batis_maritima:0.0037288200,((Brassica_rapa_subsp_campestris:0.0000000100,Brassica_carinata:0.0018186500):1.0000:0.0000000100,(Brassica_oleracea:0.0000000100,(Brassica_napus:0.0000000100,(Brassica_juncea:0.0000000100,(Arabidopsis_thaliana:0.0030475300,Raphanus_sativus:0.0000000200):1.0000:0.0012079700):0.9986:0.0000000100):0.9986:0.0000000100):0.9986:0.0000000100):1.0000:0.0080725100):1.0000:0.0023384000):1.0000:0.0080117200):1.0000:0.0023271500,((Citrullus_lanatus:0.0000000200,(Cucurbita_pepo:0.0101483000,Cucumis_sativus:0.0100093700):1.0000:0.0010948800):1.0000:0.0072143600,(Malus_x_domestica:0.0104773700,(Lotus_japonicus:0.0017598700,(Millettia_pinnata:0.0017480900,(Glycine_max:0.0000000200,(Vigna_angularis:0.0005770800,Vigna_radiata:0.0000000100):1.0000:0.0011563600):0.9986:0.0000000200):1.0000:0.0035041100):1.0000:0.0092804900):1.0000:0.0009492800):0.9986:0.0000000400):1.0000:0.0032092200,(Vitis_vinifera:0.0047734900,(Nelumbo_nucifera:0.0035303700,(((Butomus_umbellatus:0.0170818000,((Triticum_aestivum:0.0005901900,(Triticum_timopheevii:0.0000000100,Aegilops_speltoides:0.0000000300):0.9986:0.0000000100):1.0000:0.0036318000,((Sorghum_bicolor:0.0000000100,(Zea_luxurians:0.0000000100,(Zea_perennis:0.0000000100,(Zea_mays_subsp_parviglumis:0.0000000100,(Zea_mays_subsp_mays:0.0000000100,Tripsacum_dactyloides:0.0000000200):0.9986:0.0000000100):0.9986:0.0000000100):0.9986:0.0000000400):1.0000:0.0005923900):1.0000:0.0023987200,(Oryza_sativa_Indica_Group:0.0000000400,Oryza_sativa_Japonica_Group:0.0006037300):1.0000:0.0042121200):0.9986:0.0000000500):1.0000:0.0315192700):1.0000:0.0039814600,(Spirodela_polyrhiza:0.0049325000,Phoenix_dactylifera:0.0071348500):1.0000:0.0015509000):1.0000:0.0055156700,(Liriodendron_tulipifera:0.0073835000,(Amborella_trichopoda|nad4:0.0130216900,Cycas_taitungensis:0.0821557200):1.0000:0.0045266900):1.0000:0.0018909500):1.0000:0.0013403100):1.0000:0.0062898100):1.0000:0.0041955200):1.0000:0.0045418900):1.0000:0.0035953500):1.0000:0.0124674400,((Beta_vulgaris_subsp_maritima:0.0000000100,(Beta_vulgaris_subsp_vulgaris:0.0000000100,Beta_macrocarpa:0.0000000200):0.9986:0.0000000400):1.0000:0.0012652300,(Silene_latifolia:0.0006108100,Silene_vulgaris:0.0018844300):1.0000:0.0050269600):1.0000:0.0132262400):1.0000:0.0155360800):1.0000:0.1314442600,(Phaeoceros_laevis:0.1322946800,((Huperzia_squarrosa:0.0722780200,(Treubia_lacunosa:0.0209616600,(Marchantia_polymorpha:0.0067437500,Pleurozia_purpurea:0.0242079700):1.0000:0.0044826100):1.0000:0.0771615100):1.0000:0.0029146700,(Sphagnum_palustre:0.0495126000,(Atrichum_angustatum:0.0213163500,(Tetraphis_pellucida:0.0164907400,(Buxbaumia_aphylla:0.0403155400,((Funaria_hygrometrica:0.0006748600,Physcomitrella_patens:0.0049792700):1.0000:0.0038286800,(Bartramia_pomiformis:0.0093233800,((Ptychomnion_cygnisetum:0.0226823000,(Climacium_americanum:0.0044884900,(Anomodon_rugelii:0.0051272200,Hypnum_imponens:0.0036051700):1.0000:0.0007500200):1.0000:0.0094557400):1.0000:0.0103000400,(Orthotrichum_stellatum:0.0021078900,Ulota_hutchinsiae:0.0007115100):1.0000:0.0117303700):1.0000:0.0030830200):1.0000:0.0065159800):1.0000:0.0058199700):1.0000:0.0040698700):1.0000:0.0027600400):1.0000:0.0098556700):1.0000:0.0119064400):1.0000:0.0040645800):1.0000:0.0043928400):1.0000:0.0848516600,(Chara_vulgaris:0.0011574300,Nitella_hyalina:0.0023706600):1.0000:0.1361909400):1.0000:0.0840696800,(Roya_obtusa:0.2999441300,(Entransia_fimbriata:0.4504187200,(Chlorokybus_atmophyticus:0.3469948400,Mesostigma_viride:0.7381605400):1.0000:0.1852782800):1.0000:0.0878851200):0.9986:0.0850921000);
 
Note: this tree is unrooted. Branch lengths are the expected number of substitutions per site. Labels next to parentheses represent phylogenetic uncertainty due to model selection (see documentation)


---------------------------------------------------------------
*                                                             *
*             BAYESIAN INFORMATION CRITERION (BIC)            *
*                                                             *
---------------------------------------------------------------
 
 Sample size: 1485.0
 
 Model selected: 
   Model = GTR+I+G
   partition = 012345
   -lnL = 16592.3152
   K = 162
   freqA = 0.2806 
   freqC = 0.1282 
   freqG = 0.1407 
   freqT = 0.4504 
   R(a) [AC] =  3.6148
   R(b) [AG] =  3.7994
   R(c) [AT] =  0.3835
   R(d) [CG] =  2.9612
   R(e) [CT] =  9.8322
   R(f) [GT] =  1.0000
   p-inv = 0.1270
   gamma shape = 0.7960 
 
Tree for the best BIC model = (Chaetosphaeridium_globosum:0.50774262,(Roya_obtusa:0.29994413,(Entransia_fimbriata:0.45041872,(Chlorokybus_atmophyticus:0.34699484,Mesostigma_viride:0.73816054):0.18527828):0.08788512):0.08509210,((Chara_vulgaris:0.00115743,Nitella_hyalina:0.00237066):0.13619094,((((Sphagnum_palustre:0.04951260,(Atrichum_angustatum:0.02131635,(Tetraphis_pellucida:0.01649074,(Buxbaumia_aphylla:0.04031554,((Funaria_hygrometrica:0.00067486,Physcomitrella_patens:0.00497927):0.00382868,(Bartramia_pomiformis:0.00932338,((Orthotrichum_stellatum:0.00210789,Ulota_hutchinsiae:0.00071151):0.01173037,(Ptychomnion_cygnisetum:0.02268230,(Climacium_americanum:0.00448849,(Anomodon_rugelii:0.00512722,Hypnum_imponens:0.00360517):0.00075002):0.00945574):0.01030004):0.00308302):0.00651598):0.00581997):0.00406987):0.00276004):0.00985567):0.01190644,(Huperzia_squarrosa:0.07227802,(Treubia_lacunosa:0.02096166,(Marchantia_polymorpha:0.00674375,Pleurozia_purpurea:0.02420797):0.00448261):0.07716151):0.00291467):0.00406458,Phaeoceros_laevis:0.13229468):0.00439284,(Vaccinium_macrocarpon:0.00711813,(((Silene_latifolia:0.00061081,Silene_vulgaris:0.00188443):0.00502696,(Beta_vulgaris_subsp_maritima:0.00000001,(Beta_vulgaris_subsp_vulgaris:0.00000001,Beta_macrocarpa:0.00000002):0.00000004):0.00126523):0.01322624,(((Boea_hygrometrica:0.00985921,(Mimulus_guttatus:0.00852103,(Ajuga_reptans:0.00900310,Salvia_miltiorrhiza:0.00136535):0.00173210):0.00243337):0.00542609,(Nicotiana_tabacum:0.00747445,(Asclepias_syriaca:0.01123878,Rhazya_stricta:0.00411720):0.00188856):0.00183752):0.00062438,(Daucus_carota_subsp_sativus:0.01081410,((Vitis_vinifera:0.00477349,(Nelumbo_nucifera:0.00353037,(((Spirodela_polyrhiza:0.00493250,Phoenix_dactylifera:0.00713485):0.00155090,(Butomus_umbellatus:0.01708180,((Triticum_aestivum:0.00059019,(Triticum_timopheevii:0.00000001,Aegilops_speltoides:0.00000003):0.00000001):0.00363180,((Oryza_sativa_Indica_Group:0.00000004,Oryza_sativa_Japonica_Group:0.00060373):0.00421212,(Sorghum_bicolor:0.00000001,(Zea_luxurians:0.00000001,(Zea_perennis:0.00000001,(Zea_mays_subsp_parviglumis:0.00000001,(Zea_mays_subsp_mays:0.00000001,Tripsacum_dactyloides:0.00000002):0.00000001):0.00000001):0.00000004):0.00059239):0.00239872):0.00000005):0.03151927):0.00398146):0.00551567,(Liriodendron_tulipifera:0.00738350,(Amborella_trichopoda|nad4:0.01302169,Cycas_taitungensis:0.08215572):0.00452669):0.00189095):0.00134031):0.00628981):0.00419552,(((Citrullus_lanatus:0.00000002,(Cucurbita_pepo:0.01014830,Cucumis_sativus:0.01000937):0.00109488):0.00721436,(Malus_x_domestica:0.01047737,(Lotus_japonicus:0.00175987,(Millettia_pinnata:0.00174809,(Glycine_max:0.00000002,(Vigna_angularis:0.00057708,Vigna_radiata:0.00000001):0.00115636):0.00000002):0.00350411):0.00928049):0.00094928):0.00000004,(Ricinus_communis:0.01667319,(Carica_papaya:0.00438377,(Batis_maritima:0.00372882,((Brassica_rapa_subsp_campestris:0.00000001,Brassica_carinata:0.00181865):0.00000001,(Brassica_oleracea:0.00000001,(Brassica_napus:0.00000001,(Brassica_juncea:0.00000001,(Arabidopsis_thaliana:0.00304753,Raphanus_sativus:0.00000002):0.00120797):0.00000001):0.00000001):0.00000001):0.00807251):0.00233840):0.00801172):0.00232715):0.00320922):0.00454189):0.00359535):0.01246744):0.01553608):0.13144426):0.08485166):0.08406968);
 
 
* BIC MODEL SELECTION : Selection uncertainty
 
Model             -lnL    K      BIC       delta       weight   cumWeight
------------------------------------------------------------------------- 
GTR+I+G     16592.31516   162  34367.743868   0.000000    0.980217   0.980217 
GTR+G       16599.86969   161  34375.549758   7.805890    0.019783   1.000000 
HKY+I+G     16759.46799   158  34672.836848  305.092980   5.51e-067   1.000000 
HKY+G       16766.13102   157  34678.859738  311.115870   2.71e-068   1.000000 
GTR+I       16942.02879   161  35059.867958  692.124090   4.99e-151   1.000000 
HKY+I       16991.71281   157  35130.023318  762.279450   2.91e-166   1.000000 
SYM+G       17030.97027   158  35215.841408  848.097540   6.75e-185   1.000000 
SYM+I+G     17027.45788   159  35216.119798  848.375930   5.87e-185   1.000000 
K80+I+G     17147.98560   155  35427.962558  1060.218690   0.00e+000   1.000000 
K80+G       17154.38367   154  35433.455528  1065.711660   0.00e+000   1.000000 
SYM+I       17229.19874   158  35612.298348  1244.554480   0.00e+000   1.000000 
F81+I+G     17263.30525   157  35673.208198  1305.464330   0.00e+000   1.000000 
F81+G       17270.58308   156  35680.460688  1312.716820   0.00e+000   1.000000 
K80+I       17325.98820   154  35776.664588  1408.920720   0.00e+000   1.000000 
GTR         17429.15036   160  36026.807928  1659.064060   0.00e+000   1.000000 
F81+I       17449.08935   156  36037.473228  1669.729360   0.00e+000   1.000000 
HKY         17505.50282   156  36150.300168  1782.556300   0.00e+000   1.000000 
JC+I+G      17587.99333   154  36300.674848  1932.930980   0.00e+000   1.000000 
JC+G        17596.97293   153  36311.330878  1943.587010   0.00e+000   1.000000 
SYM         17625.23401   157  36397.065718  2029.321850   0.00e+000   1.000000 
JC+I        17743.12711   153  36603.639238  2235.895370   0.00e+000   1.000000 
K80         17772.39571   153  36662.176438  2294.432570   0.00e+000   1.000000 
F81         17944.29568   155  37020.582718  2652.838850   0.00e+000   1.000000 
JC          18176.13507   152  37462.351988  3094.608119   0.00e+000   1.000000
-------------------------------------------------------------------------
-lnL:	negative log likelihod
K:	number of estimated parameters
BIC:	Bayesian Information Criterion
delta:	BIC difference
weight:	BIC weight
cumWeight:	cumulative BIC weight
 
 
* BIC MODEL SELECTION : Confidence interval
 
There are 24 models in the 100% confidence interval: [ GTR+I+G GTR+G HKY+I+G HKY+G GTR+I HKY+I SYM+G SYM+I+G K80+I+G K80+G SYM+I F81+I+G F81+G K80+I GTR F81+I HKY JC+I+G JC+G SYM JC+I K80 F81 JC ] 
 
 
* BIC MODEL SELECTION : Best Model's command line
 
phyml  -i /tmp/jmodeltest8158676199078430927.phy -d nt -n 1 -b 0 --run_id GTR+I+G -m 012345 -f m -v e -c 4 -a e --no_memory_check -o tlr -s SPR
 
 
 
---------------------------------------------------------------
*                                                             *
*                    MODEL AVERAGED PHYLOGENY                 *
*                                                             *
---------------------------------------------------------------
 
Selection criterion: . . . . BIC
Confidence interval: . . . . 1.00
Consensus type:. . . . . . . 50% majority rule
 
 
Using 24 models in the 1.00 confidence interval = GTR+I+G GTR+G HKY+I+G HKY+G GTR+I HKY+I SYM+G SYM+I+G K80+I+G K80+G SYM+I F81+I+G F81+G K80+I GTR F81+I HKY JC+I+G JC+G SYM JC+I K80 F81 JC  
 
Species in order:
 
    1. Chaetosphaeridium_globosum
    2. Roya_obtusa
    3. Entransia_fimbriata
    4. Chlorokybus_atmophyticus
    5. Mesostigma_viride
    6. Chara_vulgaris
    7. Nitella_hyalina
    8. Sphagnum_palustre
    9. Atrichum_angustatum
    10. Tetraphis_pellucida
    11. Buxbaumia_aphylla
    12. Funaria_hygrometrica
    13. Physcomitrella_patens
    14. Bartramia_pomiformis
    15. Orthotrichum_stellatum
    16. Ulota_hutchinsiae
    17. Ptychomnion_cygnisetum
    18. Climacium_americanum
    19. Anomodon_rugelii
    20. Hypnum_imponens
    21. Huperzia_squarrosa
    22. Treubia_lacunosa
    23. Marchantia_polymorpha
    24. Pleurozia_purpurea
    25. Phaeoceros_laevis
    26. Vaccinium_macrocarpon
    27. Silene_latifolia
    28. Silene_vulgaris
    29. Beta_vulgaris_subsp_maritima
    30. Beta_vulgaris_subsp_vulgaris
    31. Beta_macrocarpa
    32. Boea_hygrometrica
    33. Mimulus_guttatus
    34. Ajuga_reptans
    35. Salvia_miltiorrhiza
    36. Nicotiana_tabacum
    37. Asclepias_syriaca
    38. Rhazya_stricta
    39. Daucus_carota_subsp_sativus
    40. Vitis_vinifera
    41. Nelumbo_nucifera
    42. Spirodela_polyrhiza
    43. Phoenix_dactylifera
    44. Butomus_umbellatus
    45. Triticum_aestivum
    46. Triticum_timopheevii
    47. Aegilops_speltoides
    48. Oryza_sativa_Indica_Group
    49. Oryza_sativa_Japonica_Group
    50. Sorghum_bicolor
    51. Zea_luxurians
    52. Zea_perennis
    53. Zea_mays_subsp_parviglumis
    54. Zea_mays_subsp_mays
    55. Tripsacum_dactyloides
    56. Liriodendron_tulipifera
    57. Amborella_trichopoda|nad4
    58. Cycas_taitungensis
    59. Citrullus_lanatus
    60. Cucurbita_pepo
    61. Cucumis_sativus
    62. Malus_x_domestica
    63. Lotus_japonicus
    64. Millettia_pinnata
    65. Glycine_max
    66. Vigna_angularis
    67. Vigna_radiata
    68. Ricinus_communis
    69. Carica_papaya
    70. Batis_maritima
    71. Brassica_rapa_subsp_campestris
    72. Brassica_carinata
    73. Brassica_oleracea
    74. Brassica_napus
    75. Brassica_juncea
    76. Arabidopsis_thaliana
    77. Raphanus_sativus
 
Bipartitions included in the consensus tree
 
    12345678911111111112222222222333333333344444444445555555555666666666677777777
             01234567890123456789012345678901234567890123456789012345678901234567
    ***************************************************************************** ( 1.0 )
    -****------------------------------------------------------------------------ ( 0.98022 )
    --***------------------------------------------------------------------------ ( 1.0 )
    ---**------------------------------------------------------------------------ ( 1.0 )
    -----************************************************************************ ( 1.0 )
    -----**---------------------------------------------------------------------- ( 1.0 )
    -------********************************************************************** ( 1.0 )
    -------******************---------------------------------------------------- ( 1.0 )
    -------*****************----------------------------------------------------- ( 1.0 )
    -------*************--------------------------------------------------------- ( 1.0 )
    --------************--------------------------------------------------------- ( 1.0 )
    ---------***********--------------------------------------------------------- ( 1.0 )
    ----------**********--------------------------------------------------------- ( 1.0 )
    -----------*********--------------------------------------------------------- ( 1.0 )
    -----------**---------------------------------------------------------------- ( 1.0 )
    -------------*******--------------------------------------------------------- ( 1.0 )
    --------------******--------------------------------------------------------- ( 1.0 )
    --------------**------------------------------------------------------------- ( 1.0 )
    ----------------****--------------------------------------------------------- ( 1.0 )
    -----------------***--------------------------------------------------------- ( 1.0 )
    ------------------**--------------------------------------------------------- ( 1.0 )
    --------------------****----------------------------------------------------- ( 1.0 )
    ---------------------***----------------------------------------------------- ( 1.0 )
    ----------------------**----------------------------------------------------- ( 1.0 )
    -------------------------**************************************************** ( 1.0 )
    --------------------------*************************************************** ( 1.0 )
    --------------------------*****---------------------------------------------- ( 1.0 )
    --------------------------**------------------------------------------------- ( 1.0 )
    ----------------------------***---------------------------------------------- ( 1.0 )
    -----------------------------**---------------------------------------------- ( 0.98022 )
    -------------------------------********************************************** ( 1.0 )
    -------------------------------*******--------------------------------------- ( 1.0 )
    -------------------------------****------------------------------------------ ( 1.0 )
    --------------------------------***------------------------------------------ ( 1.0 )
    ---------------------------------**------------------------------------------ ( 1.0 )
    -----------------------------------***--------------------------------------- ( 1.0 )
    ------------------------------------**--------------------------------------- ( 1.0 )
    --------------------------------------*************************************** ( 1.0 )
    ---------------------------------------************************************** ( 1.0 )
    ---------------------------------------*******************------------------- ( 1.0 )
    ----------------------------------------******************------------------- ( 1.0 )
    -----------------------------------------*****************------------------- ( 1.0 )
    -----------------------------------------**************---------------------- ( 1.0 )
    -----------------------------------------**---------------------------------- ( 1.0 )
    -------------------------------------------************---------------------- ( 1.0 )
    --------------------------------------------***********---------------------- ( 1.0 )
    --------------------------------------------***------------------------------ ( 1.0 )
    ---------------------------------------------**------------------------------ ( 0.98022 )
    -----------------------------------------------********---------------------- ( 0.98022 )
    -----------------------------------------------**---------------------------- ( 1.0 )
    -------------------------------------------------******---------------------- ( 1.0 )
    --------------------------------------------------*****---------------------- ( 1.0 )
    ---------------------------------------------------****---------------------- ( 0.98022 )
    ----------------------------------------------------***---------------------- ( 0.98022 )
    -----------------------------------------------------**---------------------- ( 0.98022 )
    -------------------------------------------------------***------------------- ( 1.0 )
    --------------------------------------------------------**------------------- ( 1.0 )
    ----------------------------------------------------------******************* ( 1.0 )
    ----------------------------------------------------------*********---------- ( 0.98022 )
    ----------------------------------------------------------***---------------- ( 1.0 )
    -----------------------------------------------------------**---------------- ( 1.0 )
    -------------------------------------------------------------******---------- ( 1.0 )
    --------------------------------------------------------------*****---------- ( 1.0 )
    ---------------------------------------------------------------****---------- ( 1.0 )
    ----------------------------------------------------------------***---------- ( 0.98022 )
    -----------------------------------------------------------------**---------- ( 1.0 )
    -------------------------------------------------------------------********** ( 1.0 )
    --------------------------------------------------------------------********* ( 1.0 )
    ---------------------------------------------------------------------******** ( 1.0 )
    ----------------------------------------------------------------------******* ( 1.0 )
    ----------------------------------------------------------------------**----- ( 1.0 )
    ------------------------------------------------------------------------***** ( 0.98022 )
    -------------------------------------------------------------------------**** ( 0.98022 )
    --------------------------------------------------------------------------*** ( 0.98022 )
    ---------------------------------------------------------------------------** ( 1.0 )

 
                 +-------------------------------------77 Mesostigma_viride
        +------149
        |        +----------------76 Chlorokybus_atmophyticus
    +-150
    |   +---------------------75 Entransia_fimbriata
+-151
|   +-------------74 Roya_obtusa
|
|          +--73 Nitella_hyalina
|   +----147
|   |      +--72 Chara_vulgaris
+-148
|   |                                           +--71 Ulota_hutchinsiae
|   |                                       +-136
|   |                                       |   +--70 Orthotrichum_stellatum
|   |                                   +-137
|   |                                   |   |           +--69 Hypnum_imponens
|   |                                   |   |       +-133
|   |                                   |   |       |   +--68 Anomodon_rugelii
|   |                                   |   |   +-134
|   |                                   |   |   |   +--67 Climacium_americanum
|   |                                   |   +-135
|   |                                   |       +--66 Ptychomnion_cygnisetum
|   |                               +-138
|   |                               |   +--65 Bartramia_pomiformis
|   |                           +-139
|   |                           |   |   +--64 Physcomitrella_patens
|   |                           |   +-132
|   |                           |       +--63 Funaria_hygrometrica
|   |                       +-140
|   |                       |   +--62 Buxbaumia_aphylla
|   |                   +-141
|   |                   |   +--61 Tetraphis_pellucida
|   |               +-142
|   |               |   +--60 Atrichum_angustatum
|   |           +-143
|   |           |   +--59 Sphagnum_palustre
|   |       +-144
|   |       |   |           +--58 Pleurozia_purpurea
|   |       |   |       +-129
|   |       |   |       |   +--57 Marchantia_polymorpha
|   |       |   |   +-130
|   |       |   |   |   +--56 Treubia_lacunosa
|   |       |   +-131
|   |       |       +--55 Huperzia_squarrosa
|   |   +-145
|   |   |   +----54 Phaeoceros_laevis
|   +-146
|       |                 +--53 Silene_vulgaris
|       |             +-125
|       |             |   +--52 Silene_latifolia
|       |         +-126
|       |         |   |       +--51 Beta_macrocarpa
|       |         |   |   +-123
|       |         |   |   |   +--50 Beta_vulgaris_subsp_vulgaris
|       |         |   +-124
|       |         |       +--49 Beta_vulgaris_subsp_maritima
|       |     +-127
|       |     |   |                               +--48 Cycas_taitungensis
|       |     |   |                           +-115
|       |     |   |                           |   +--47 Amborella_trichopoda|nad4
|       |     |   |                       +-116
|       |     |   |                       |   +--46 Liriodendron_tulipifera
|       |     |   |                   +-117
|       |     |   |                   |   |       +--45 Phoenix_dactylifera
|       |     |   |                   |   |   +-113
|       |     |   |                   |   |   |   +--44 Spirodela_polyrhiza
|       |     |   |                   |   +-114
|       |     |   |                   |       |               +--43 Oryza_sativa_Japonica_Group
|       |     |   |                   |       |           +-109
|       |     |   |                   |       |           |   +--42 Oryza_sativa_Indica_Group
|       |     |   |                   |       |       +-110
|       |     |   |                   |       |       |   |                   +--41 Tripsacum_dactyloides
|       |     |   |                   |       |       |   |               +-104
|       |     |   |                   |       |       |   |               |   +--40 Zea_mays_subsp_mays
|       |     |   |                   |       |       |   |           +-105
|       |     |   |                   |       |       |   |           |   +--39 Zea_mays_subsp_parviglumis
|       |     |   |                   |       |       |   |       +-106
|       |     |   |                   |       |       |   |       |   +--38 Zea_perennis
|       |     |   |                   |       |       |   |   +-107
|       |     |   |                   |       |       |   |   |   +--37 Zea_luxurians
|       |     |   |                   |       |       |   +-108
|       |     |   |                   |       |       |       +--36 Sorghum_bicolor
|       |     |   |                   |       |   +-111
|       |     |   |                   |       |   |   |       +--35 Aegilops_speltoides
|       |     |   |                   |       |   |   |   +-102
|       |     |   |                   |       |   |   |   |   +--34 Triticum_timopheevii
|       |     |   |                   |       |   |   +-103
|       |     |   |                   |       |   |       +--33 Triticum_aestivum
|       |     |   |                   |       +-112
|       |     |   |                   |           +--32 Butomus_umbellatus
|       |     |   |               +-118
|       |     |   |               |   +--31 Nelumbo_nucifera
|       |     |   |           +-119
|       |     |   |           |   +--30 Vitis_vinifera
|       |     |   |       +-120
|       |     |   |       |   |                           +--29 Vigna_radiata
|       |     |   |       |   |                       +--95
|       |     |   |       |   |                       |   +--28 Vigna_angularis
|       |     |   |       |   |                   +--96
|       |     |   |       |   |                   |   +--27 Glycine_max
|       |     |   |       |   |               +--97
|       |     |   |       |   |               |   +--26 Millettia_pinnata
|       |     |   |       |   |           +--98
|       |     |   |       |   |           |   +--25 Lotus_japonicus
|       |     |   |       |   |       +--99
|       |     |   |       |   |       |   +--24 Malus_x_domestica
|       |     |   |       |   |   +-100
|       |     |   |       |   |   |   |       +--23 Cucumis_sativus
|       |     |   |       |   |   |   |   +--93
|       |     |   |       |   |   |   |   |   +--22 Cucurbita_pepo
|       |     |   |       |   |   |   +--94
|       |     |   |       |   |   |       +--21 Citrullus_lanatus
|       |     |   |       |   +-101
|       |     |   |       |       |                               +--20 Raphanus_sativus
|       |     |   |       |       |                           +--85
|       |     |   |       |       |                           |   +--19 Arabidopsis_thaliana
|       |     |   |       |       |                       +--86
|       |     |   |       |       |                       |   +--18 Brassica_juncea
|       |     |   |       |       |                   +--87
|       |     |   |       |       |                   |   +--17 Brassica_napus
|       |     |   |       |       |               +--88
|       |     |   |       |       |               |   +--16 Brassica_oleracea
|       |     |   |       |       |           +--89
|       |     |   |       |       |           |   |   +--15 Brassica_carinata
|       |     |   |       |       |           |   +--84
|       |     |   |       |       |           |       +--14 Brassica_rapa_subsp_campestris
|       |     |   |       |       |       +--90
|       |     |   |       |       |       |   +--13 Batis_maritima
|       |     |   |       |       |   +--91
|       |     |   |       |       |   |   +--12 Carica_papaya
|       |     |   |       |       +--92
|       |     |   |       |           +--11 Ricinus_communis
|       |     |   |   +-121
|       |     |   |   |   +--10 Daucus_carota_subsp_sativus
|       |     |   +-122
|       |     |       |           +---9 Rhazya_stricta
|       |     |       |       +--81
|       |     |       |       |   +---8 Asclepias_syriaca
|       |     |       |   +--82
|       |     |       |   |   +---7 Nicotiana_tabacum
|       |     |       +--83
|       |     |           |           +---6 Salvia_miltiorrhiza
|       |     |           |       +--78
|       |     |           |       |   +---5 Ajuga_reptans
|       |     |           |   +--79
|       |     |           |   |   +---4 Mimulus_guttatus
|       |     |           +--80
|       |     |               +---3 Boea_hygrometrica
|       +---128
|             +---2 Vaccinium_macrocarpon
|
+-------------------------1 Chaetosphaeridium_globosum

 
(Chaetosphaeridium_globosum:0.5077426200,(((Vaccinium_macrocarpon:0.0071181300,((((Boea_hygrometrica:0.0098592100,(Mimulus_guttatus:0.0085210300,(Ajuga_reptans:0.0090031000,Salvia_miltiorrhiza:0.0013653500):1.0000:0.0017321000):1.0000:0.0024333700):1.0000:0.0054260900,(Nicotiana_tabacum:0.0074744500,(Asclepias_syriaca:0.0112387800,Rhazya_stricta:0.0041172000):1.0000:0.0018885600):1.0000:0.0018375200):1.0000:0.0006243800,(Daucus_carota_subsp_sativus:0.0108141000,(((Ricinus_communis:0.0166731900,(Carica_papaya:0.0043837700,(Batis_maritima:0.0037288200,((Brassica_rapa_subsp_campestris:0.0000000100,Brassica_carinata:0.0018186500):1.0000:0.0000000100,(Brassica_oleracea:0.0000000100,(Brassica_napus:0.0000000100,(Brassica_juncea:0.0000000100,(Arabidopsis_thaliana:0.0030475300,Raphanus_sativus:0.0000000200):1.0000:0.0012079700):0.9802:0.0000000100):0.9802:0.0000000100):0.9802:0.0000000100):1.0000:0.0080725100):1.0000:0.0023384000):1.0000:0.0080117200):1.0000:0.0023271500,((Citrullus_lanatus:0.0000000200,(Cucurbita_pepo:0.0101483000,Cucumis_sativus:0.0100093700):1.0000:0.0010948800):1.0000:0.0072143600,(Malus_x_domestica:0.0104773700,(Lotus_japonicus:0.0017598700,(Millettia_pinnata:0.0017480900,(Glycine_max:0.0000000200,(Vigna_angularis:0.0005770800,Vigna_radiata:0.0000000100):1.0000:0.0011563600):0.9802:0.0000000200):1.0000:0.0035041100):1.0000:0.0092804900):1.0000:0.0009492800):0.9802:0.0000000400):1.0000:0.0032092200,(Vitis_vinifera:0.0047734900,(Nelumbo_nucifera:0.0035303700,(((Butomus_umbellatus:0.0170818000,((Triticum_aestivum:0.0005901900,(Triticum_timopheevii:0.0000000100,Aegilops_speltoides:0.0000000300):0.9802:0.0000000100):1.0000:0.0036318000,((Sorghum_bicolor:0.0000000100,(Zea_luxurians:0.0000000100,(Zea_perennis:0.0000000100,(Zea_mays_subsp_parviglumis:0.0000000100,(Zea_mays_subsp_mays:0.0000000100,Tripsacum_dactyloides:0.0000000200):0.9802:0.0000000100):0.9802:0.0000000100):0.9802:0.0000000400):1.0000:0.0005923900):1.0000:0.0023987200,(Oryza_sativa_Indica_Group:0.0000000400,Oryza_sativa_Japonica_Group:0.0006037300):1.0000:0.0042121200):0.9802:0.0000000500):1.0000:0.0315192700):1.0000:0.0039814600,(Spirodela_polyrhiza:0.0049325000,Phoenix_dactylifera:0.0071348500):1.0000:0.0015509000):1.0000:0.0055156700,(Liriodendron_tulipifera:0.0073835000,(Amborella_trichopoda|nad4:0.0130216900,Cycas_taitungensis:0.0821557200):1.0000:0.0045266900):1.0000:0.0018909500):1.0000:0.0013403100):1.0000:0.0062898100):1.0000:0.0041955200):1.0000:0.0045418900):1.0000:0.0035953500):1.0000:0.0124674400,((Beta_vulgaris_subsp_maritima:0.0000000100,(Beta_vulgaris_subsp_vulgaris:0.0000000100,Beta_macrocarpa:0.0000000200):0.9802:0.0000000400):1.0000:0.0012652300,(Silene_latifolia:0.0006108100,Silene_vulgaris:0.0018844300):1.0000:0.0050269600):1.0000:0.0132262400):1.0000:0.0155360800):1.0000:0.1314442600,(Phaeoceros_laevis:0.1322946800,((Huperzia_squarrosa:0.0722780200,(Treubia_lacunosa:0.0209616600,(Marchantia_polymorpha:0.0067437500,Pleurozia_purpurea:0.0242079700):1.0000:0.0044826100):1.0000:0.0771615100):1.0000:0.0029146700,(Sphagnum_palustre:0.0495126000,(Atrichum_angustatum:0.0213163500,(Tetraphis_pellucida:0.0164907400,(Buxbaumia_aphylla:0.0403155400,((Funaria_hygrometrica:0.0006748600,Physcomitrella_patens:0.0049792700):1.0000:0.0038286800,(Bartramia_pomiformis:0.0093233800,((Ptychomnion_cygnisetum:0.0226823000,(Climacium_americanum:0.0044884900,(Anomodon_rugelii:0.0051272200,Hypnum_imponens:0.0036051700):1.0000:0.0007500200):1.0000:0.0094557400):1.0000:0.0103000400,(Orthotrichum_stellatum:0.0021078900,Ulota_hutchinsiae:0.0007115100):1.0000:0.0117303700):1.0000:0.0030830200):1.0000:0.0065159800):1.0000:0.0058199700):1.0000:0.0040698700):1.0000:0.0027600400):1.0000:0.0098556700):1.0000:0.0119064400):1.0000:0.0040645800):1.0000:0.0043928400):1.0000:0.0848516600,(Chara_vulgaris:0.0011574300,Nitella_hyalina:0.0023706600):1.0000:0.1361909400):1.0000:0.0840696800,(Roya_obtusa:0.2999441300,(Entransia_fimbriata:0.4504187200,(Chlorokybus_atmophyticus:0.3469948400,Mesostigma_viride:0.7381605400):1.0000:0.1852782800):1.0000:0.0878851200):0.9802:0.0850921000);
 
Note: this tree is unrooted. Branch lengths are the expected number of substitutions per site. Labels next to parentheses represent phylogenetic uncertainty due to model selection (see documentation)
 
 
 
---------------------------------------------------------------
*                                                             *
*                    SELECTION SUMMARY                        *
*                                                             *
---------------------------------------------------------------

::Optimized Topologies Summary::

There are 24 different topologies.

Topology Id: 1
	Rank	Weight		 RF	AvgEucl		VarEucl
AIC	  1	 99.86%		  0	0.00e+00	0.00e+00
BIC	  1	 98.02%		  0	0.00e+00	0.00e+00
Models supporting:   1
                     GTR+I+G 

Topology Id: 2
	Rank	Weight		 RF	AvgEucl		VarEucl
AIC	  2	  0.00%		 22	3.31e-01	0.00e+00
BIC	  2	  0.00%		 22	3.31e-01	0.00e+00
Models supporting:   1
                     HKY+I+G 

Topology Id: 3
	Rank	Weight		 RF	AvgEucl		VarEucl
AIC	  3	  0.14%		 22	1.32e+00	0.00e+00
BIC	  3	  1.98%		 22	1.32e+00	0.00e+00
Models supporting:   1
                     GTR+G 

Topology Id: 4
	Rank	Weight		 RF	AvgEucl		VarEucl
AIC	  4	  0.00%		 26	5.53e-01	0.00e+00
BIC	  4	  0.00%		 26	5.53e-01	0.00e+00
Models supporting:   1
                     F81+I+G 

Topology Id: 5
	Rank	Weight		 RF	AvgEucl		VarEucl
AIC	  5	  0.00%		 36	6.82e-01	0.00e+00
BIC	  5	  0.00%		 36	6.82e-01	0.00e+00
Models supporting:   1
                     SYM+I+G 

Topology Id: 6
	Rank	Weight		 RF	AvgEucl		VarEucl
AIC	  6	  0.00%		 38	7.45e-01	0.00e+00
BIC	  6	  0.00%		 38	7.45e-01	0.00e+00
Models supporting:   1
                     JC+I+G 

Topology Id: 7
	Rank	Weight		 RF	AvgEucl		VarEucl
AIC	  7	  0.00%		 38	6.69e-01	0.00e+00
BIC	  7	  0.00%		 38	6.69e-01	0.00e+00
Models supporting:   1
                     K80+I+G 

Topology Id: 8
	Rank	Weight		 RF	AvgEucl		VarEucl
AIC	  8	  0.00%		 42	7.04e-01	0.00e+00
BIC	  8	  0.00%		 42	7.04e-01	0.00e+00
Models supporting:   1
                     F81+G 

Topology Id: 9
	Rank	Weight		 RF	AvgEucl		VarEucl
AIC	  9	  0.00%		 42	7.70e-01	0.00e+00
BIC	  9	  0.00%		 42	7.70e-01	0.00e+00
Models supporting:   1
                     HKY 

Topology Id: 10
	Rank	Weight		 RF	AvgEucl		VarEucl
AIC	 10	  0.00%		 42	5.67e-01	0.00e+00
BIC	 10	  0.00%		 42	5.67e-01	0.00e+00
Models supporting:   1
                     HKY+G 

Topology Id: 11
	Rank	Weight		 RF	AvgEucl		VarEucl
AIC	 11	  0.00%		 44	7.73e-01	0.00e+00
BIC	 11	  0.00%		 44	7.73e-01	0.00e+00
Models supporting:   1
                     JC+I 

Topology Id: 12
	Rank	Weight		 RF	AvgEucl		VarEucl
AIC	 12	  0.00%		 44	7.04e-01	0.00e+00
BIC	 12	  0.00%		 44	7.04e-01	0.00e+00
Models supporting:   1
                     HKY+I 

Topology Id: 13
	Rank	Weight		 RF	AvgEucl		VarEucl
AIC	 13	  0.00%		 44	7.64e-01	0.00e+00
BIC	 13	  0.00%		 44	7.64e-01	0.00e+00
Models supporting:   1
                     SYM+I 

Topology Id: 14
	Rank	Weight		 RF	AvgEucl		VarEucl
AIC	 14	  0.00%		 44	7.67e-01	0.00e+00
BIC	 14	  0.00%		 44	7.67e-01	0.00e+00
Models supporting:   1
                     GTR 

Topology Id: 15
	Rank	Weight		 RF	AvgEucl		VarEucl
AIC	 15	  0.00%		 44	6.81e-01	0.00e+00
BIC	 15	  0.00%		 44	6.81e-01	0.00e+00
Models supporting:   1
                     GTR+I 

Topology Id: 16
	Rank	Weight		 RF	AvgEucl		VarEucl
AIC	 16	  0.00%		 46	8.18e-01	0.00e+00
BIC	 16	  0.00%		 46	8.18e-01	0.00e+00
Models supporting:   1
                     F81+I 

Topology Id: 17
	Rank	Weight		 RF	AvgEucl		VarEucl
AIC	 17	  0.00%		 46	7.49e-01	0.00e+00
BIC	 17	  0.00%		 46	7.49e-01	0.00e+00
Models supporting:   1
                     K80+I 

Topology Id: 18
	Rank	Weight		 RF	AvgEucl		VarEucl
AIC	 18	  0.00%		 46	8.01e-01	0.00e+00
BIC	 18	  0.00%		 46	8.01e-01	0.00e+00
Models supporting:   1
                     SYM 

Topology Id: 19
	Rank	Weight		 RF	AvgEucl		VarEucl
AIC	 19	  0.00%		 48	7.89e-01	0.00e+00
BIC	 19	  0.00%		 48	7.89e-01	0.00e+00
Models supporting:   1
                     F81 

Topology Id: 20
	Rank	Weight		 RF	AvgEucl		VarEucl
AIC	 20	  0.00%		 48	6.81e-01	0.00e+00
BIC	 20	  0.00%		 48	6.81e-01	0.00e+00
Models supporting:   1
                     SYM+G 

Topology Id: 21
	Rank	Weight		 RF	AvgEucl		VarEucl
AIC	 21	  0.00%		 50	7.24e-01	0.00e+00
BIC	 21	  0.00%		 50	7.24e-01	0.00e+00
Models supporting:   1
                     JC+G 

Topology Id: 22
	Rank	Weight		 RF	AvgEucl		VarEucl
AIC	 22	  0.00%		 50	7.22e-01	0.00e+00
BIC	 22	  0.00%		 50	7.22e-01	0.00e+00
Models supporting:   1
                     K80+G 

Topology Id: 23
	Rank	Weight		 RF	AvgEucl		VarEucl
AIC	 23	  0.00%		 52	7.91e-01	0.00e+00
BIC	 23	  0.00%		 52	7.91e-01	0.00e+00
Models supporting:   1
                     JC 

Topology Id: 24
	Rank	Weight		 RF	AvgEucl		VarEucl
AIC	 24	  0.00%		 52	8.11e-01	0.00e+00
BIC	 24	  0.00%		 52	8.11e-01	0.00e+00
Models supporting:   1
                     K80 

 
 
 
::Best Models::
 
	Model 		f(a) 	f(c) 	f(g) 	f(t) 	kappa 	titv 	Ra	Rb	Rc	Rd	Re	Rf	pInv 	gamma
----------------------------------------------------------------------------------------------------------------------------------------
AIC 	GTR+I+G		0.28	0.13	0.14	0.45	0.00	0.00	  3.615   3.799   0.384   2.961   9.832   1.000    0.13	   0.80
BIC 	GTR+I+G		0.28	0.13	0.14	0.45	0.00	0.00	  3.615   3.799   0.384   2.961   9.832   1.000    0.13	   0.80
