# Supplementary material for: The mitochondrial genome map of Nelumbo nucifera reveals ancient evolutionary features
Source: Sci Rep. 2016 Jul 22;6:30158. doi: 10.1038/srep30158 (PMC4957087; doi:10.1038/srep30158)
Supplement: Supplementary Data S2 [file srep30158-s3.zip › Trees/atp1.phyml.tree]

(M_Oryza_rufipogon:0.00000005,(M_Oryza_sativa_Japonica_Group:0.00000005,(((M_Sorghum_bicolor:0.00190954,(((M_Zea_mays_subsp_mays:0.00000005,M_Zea_mays_subsp_parviglumis:0.00000005)0.839000:0.00093492,(M_Zea_luxurians:0.00000005,M_Zea_perennis:0.00000005)0.000000:0.00000005)0.876000:0.00187911,M_Tripsacum_dactyloides:0.00187044)0.969000:0.00475675)0.999000:0.01760833,((((N_Liriodendron_tulipifera:0.01458682,((N_Amborella_trichopoda:0.01151973,(G_Cycas_taitungensis:0.08872623,((((A_Chaetosphaeridium_globosum:0.32624243,(A_Roya_obtusa:0.14626308,A_Mesostigma_viride:1.06085672)0.830000:0.05559382)0.950000:0.05126621,(A_Entransia_fimbriata:0.31769603,A_Chlorokybus_atmophyticus:0.37151685)0.994000:0.10429957)0.998000:0.09473248,(B_Nitella_hyalina:0.00188107,A_Chara_vulgaris:0.00097108)1.000000:0.09525996)1.000000:0.08782471,((B_Marchantia_polymorpha:0.00890305,(B_Pleurozia_purpurea:0.01830041,B_Treubia_lacunosa:0.01811821)0.743000:0.00116232)1.000000:0.04463476,(P_Huperzia_squarrosa:0.06750175,(B_Phaeoceros_laevis:0.11426989,(B_Sphagnum_palustre:0.03332312,(B_Atrichum_angustatum:0.01927717,((B_Buxbaumia_aphylla:0.04874115,((B_Physcomitrella_patens:0.00449636,B_Funaria_hygrometrica:0.00316272)0.991000:0.01047668,(B_Bartramia_pomiformis:0.00110457,(((B_Hypnum_imponens:0.00351027,(B_Anomodon_rugelii:0.00284747,B_Climacium_americanum:0.00474465)0.768000:0.00120630)0.877000:0.00645350,B_Ptychomnion_cygnisetum:0.02164459)0.964000:0.00834884,(B_Ulota_hutchinsiae:0.00284937,B_Orthotrichum_stellatum:0.00189260)0.989000:0.00981347)0.816000:0.00375790)0.979000:0.00856062)0.727000:0.00550534)0.734000:0.00486351,B_Tetraphis_pellucida:0.01980288)0.809000:0.00255813)0.997000:0.01821093)0.999000:0.03078995)0.811000:0.00394233)0.772000:0.00638221)0.350000:0.01650245)1.000000:0.27069810)0.979000:0.04352074)0.958000:0.01422483,(E_Nelumbo_nucifera:0.00605906,((E_Carica_papaya:0.01218036,((E_Vitis_vinifera:0.01840573,(((E_Citrullus_lanatus:0.00344073,(E_Cucurbita_pepo:0.01924412,E_Cucumis_sativus:0.05722152)0.874000:0.00509896)0.995000:0.01211218,((E_Silene_vulgaris:0.00268782,E_Silene_latifolia:0.00105879)1.000000:0.02240775,((E_Beta_vulgaris_subsp_vulgaris:0.00000005,E_Beta_macrocarpa:0.00000005)0.000000:0.00000005,E_Beta_vulgaris_subsp_maritima:0.00000005)0.960000:0.00809579)1.000000:0.02891769)0.907000:0.00404662,((E_Vaccinium_macrocarpon:0.07075269,(((((E_Raphanus_sativus:0.00000005,(E_Brassica_napus:0.00000005,(E_Brassica_oleracea:0.00000005,E_Brassica_carinata:0.00000005)0.000000:0.00000005)0.000000:0.00000005)0.000000:0.00000005,E_Arabidopsis_thaliana:0.00375955)0.000000:0.00000005,(E_Brassica_juncea:0.00000005,E_Brassica_rapa_subsp_campestris:0.00000005)0.757000:0.00093682)1.000000:0.04547041,(((E_Asclepias_syriaca:0.03825826,E_Rhazya_stricta:0.00611254)0.940000:0.00615447,(E_Boea_hygrometrica:0.02646277,((E_Ajuga_reptans:0.05263543,E_Salvia_miltiorrhiza:0.00237607)0.955000:0.00740374,E_Mimulus_guttatus:0.01202608)0.721000:0.00547791)1.000000:0.06595656)0.307000:0.00531090,E_Nicotiana_tabacum:0.01799218)0.931000:0.00765364)0.715000:0.00846202,E_Batis_maritima:0.03504807)0.805000:0.00345046)0.915000:0.00764010,(E_Daucus_carota_subsp_sativus:0.09178940,E_Helianthus_annuus:0.03136683)0.799000:0.00420993)0.474000:0.00262376)0.000000:0.00000012)0.432000:0.00093471,(E_Ricinus_communis:0.01499950,(E_Lotus_japonicus:0.01082521,(E_Millettia_pinnata:0.01559109,(E_Glycine_max:0.01137496,(E_Vigna_radiata:0.00469201,E_Vigna_angularis:0.00119134)0.996000:0.01225126)0.985000:0.01002984)0.196000:0.00490069)1.000000:0.03456432)0.962000:0.00848071)0.000000:0.00041236)0.000000:0.00000008,E_Malus_x_domestica:0.03330702)0.996000:0.01450356)0.999000:0.01758942)0.606000:0.00322969)0.968000:0.00934601,M_Spirodela_polyrhiza:0.03960685)0.960000:0.01176375,M_Phoenix_dactylifera:0.00259083)0.886000:0.01560700,M_Butomus_umbellatus:0.20192954)0.963000:0.01670043)0.018000:0.00208786,(M_Aegilops_speltoides:0.00092604,(M_Triticum_timopheevii:0.00000005,M_Triticum_aestivum:0.00000005)0.000000:0.00000005)0.963000:0.00636837)1.000000:0.02124166)0.000000:0.00000005,M_Oryza_sativa_Indica_Group:0.00000005);
