# Supplementary material for: The mitochondrial genome map of Nelumbo nucifera reveals ancient evolutionary features
Source: Sci Rep. 2016 Jul 22;6:30158. doi: 10.1038/srep30158 (PMC4957087; doi:10.1038/srep30158)
Supplement: Supplementary Data S2 [file srep30158-s3.zip › Trees/atp1.RAxML.tree]

(M_Oryza_rufipogon:0.00000100000050002909,(M_Oryza_sativa_Japonica_Group:0.00000100000050002909,(((M_Sorghum_bicolor:0.00148897134137839036,(((M_Zea_mays_subsp_mays:0.00000100000050002909,M_Zea_mays_subsp_parviglumis:0.00000100000050002909)75:0.00072919507629885458,(M_Zea_luxurians:0.00000100000050002909,M_Zea_perennis:0.00000100000050002909)72:0.00000100000050002909)93:0.00146531348301421390,M_Tripsacum_dactyloides:0.00145858371462859572)99:0.00370937664586239819)100:0.01372997301465867133,((((N_Liriodendron_tulipifera:0.01137432762257649908,((N_Amborella_trichopoda:0.00898310283836773436,(G_Cycas_taitungensis:0.06918741975848108350,((((A_Chaetosphaeridium_globosum:0.25431256202978397285,(A_Roya_obtusa:0.11405437901972341475,A_Mesostigma_viride:0.82677209557729736122)75:0.04331766319263678777)86:0.03996259045722127395,(A_Entransia_fimbriata:0.24763766581071822159,A_Chlorokybus_atmophyticus:0.28960828448035730309)95:0.08130268004697130402)100:0.07385708724085417176,(B_Nitella_hyalina:0.00146696122720844924,A_Chara_vulgaris:0.00075691408502647200)100:0.07426585763357906878)100:0.06847541177670647683,((B_Marchantia_polymorpha:0.00694193091003898841,(B_Pleurozia_purpurea:0.01426933255824425553,B_Treubia_lacunosa:0.01412758133757744533)63:0.00090605133208897844)100:0.03479807641505981014,(P_Huperzia_squarrosa:0.05263014043318572227,(B_Phaeoceros_laevis:0.08909149225676264716,(B_Sphagnum_palustre:0.02598290896241060161,(B_Atrichum_angustatum:0.01503124069296269717,((B_Buxbaumia_aphylla:0.03800335235122390132,((B_Physcomitrella_patens:0.00350596571116924436,B_Funaria_hygrometrica:0.00246605037660180141)100:0.00816860876581703733,(B_Bartramia_pomiformis:0.00086120646156204379,(((B_Hypnum_imponens:0.00273693763342235758,(B_Anomodon_rugelii:0.00222011910964188238,B_Climacium_americanum:0.00369961161943422158)95:0.00094088503914370306)88:0.00503100000082622092,B_Ptychomnion_cygnisetum:0.01687695113675953887)96:0.00650938578977135977,(B_Ulota_hutchinsiae:0.00222158200290804939,B_Orthotrichum_stellatum:0.00147571918453657646)100:0.00765151114024599510)83:0.00293041131716332334)99:0.00667486337060885834)79:0.00429263559289071780)67:0.00379191437749958797,B_Tetraphis_pellucida:0.01543977888420622509)73:0.00199470272383779016)100:0.01419883066101235332)100:0.02400771865150054529)49:0.00307123553724678510)28:0.00498018430873114430)45:0.01286016318296549603)100:0.21102978432372038187)54:0.03393015133241979869)51:0.01108947732540642786,(E_Nelumbo_nucifera:0.00472435196054549460,((E_Carica_papaya:0.00949761808879168515,((E_Vitis_vinifera:0.01435089684368989933,(((E_Citrullus_lanatus:0.00268281504345683998,(E_Cucurbita_pepo:0.01500417062296214091,E_Cucumis_sativus:0.04461303362486956914)91:0.00397508546578748210)100:0.00944437347711754062,((E_Silene_vulgaris:0.00209539709865140750,E_Silene_latifolia:0.00082582741232017389)100:0.01747196752720335880,((E_Beta_vulgaris_subsp_vulgaris:0.00000100000050002909,E_Beta_macrocarpa:0.00000100000050002909)33:0.00000100000050002909,E_Beta_vulgaris_subsp_maritima:0.00000100000050002909)100:0.00631197764228869865)100:0.02254670651827160935)33:0.00315484724044902973,((E_Vaccinium_macrocarpon:0.05516254721102220593,(((((E_Raphanus_sativus:0.00000100000050002909,(E_Brassica_napus:0.00000100000050002909,(E_Brassica_oleracea:0.00000100000050002909,E_Brassica_carinata:0.00000100000050002909)22:0.00000100000050002909)23:0.00000100000050002909)42:0.00000100000050002909,E_Arabidopsis_thaliana:0.00293131191093731931)45:0.00000100000050002909,(E_Brassica_juncea:0.00000100000050002909,E_Brassica_rapa_subsp_campestris:0.00000100000050002909)80:0.00073020305152845925)100:0.03545262517910643951,(((E_Asclepias_syriaca:0.02982809821169762898,E_Rhazya_stricta:0.00476589417348255787)97:0.00479703852605165276,(E_Boea_hygrometrica:0.02063231153256543660,((E_Ajuga_reptans:0.04103620245830724017,E_Salvia_miltiorrhiza:0.00185293460400126077)96:0.00577167148530499923,E_Mimulus_guttatus:0.00937730686693199166)71:0.00427073746454845801)99:0.05142341065548421825)28:0.00414138010304357547,E_Nicotiana_tabacum:0.01402822144376720051)70:0.00596622593899292803)52:0.00659725478712612241,E_Batis_maritima:0.02732701329632727591)38:0.00269048364986700962)25:0.00595595305273848800,(E_Daucus_carota_subsp_sativus:0.07155858642614604248,E_Helianthus_annuus:0.02445791911622626630)36:0.00328043584751783711)7:0.00204680233532096535)6:0.00000100000050002909)14:0.00072863715916645234,(E_Ricinus_communis:0.01169562428486374019,(E_Lotus_japonicus:0.00843996459330647111,(E_Millettia_pinnata:0.01215603565204595622,(E_Glycine_max:0.00886875168965879299,(E_Vigna_radiata:0.00365844844537493346,E_Vigna_angularis:0.00092880599583652088)99:0.00955236991556295337)97:0.00781988688003343660)44:0.00382171353534805497)90:0.02694890096813646468)51:0.00661154969876269569)7:0.00032131492478461332)5:0.00000100000050002909,E_Malus_x_domestica:0.02596960621590453655)56:0.01130871430462498071)56:0.01371381780873233598)49:0.00251788717240234924)75:0.00728801516626292195,M_Spirodela_polyrhiza:0.03087873912675047350)77:0.00917359297798223117,M_Phoenix_dactylifera:0.00201949595865026773)76:0.01217154252714511102,M_Butomus_umbellatus:0.15741635544351517684)93:0.01302080315619257543)39:0.00162860682977703430,(M_Aegilops_speltoides:0.00072198461420739160,(M_Triticum_timopheevii:0.00000100000050002909,M_Triticum_aestivum:0.00000100000050002909)87:0.00000100000050002909)100:0.00496470941430241907)100:0.01656342284245394814)34:0.00000100000050002909,M_Oryza_sativa_Indica_Group:0.00000100000050002909);
