# Supplementary material for: The mitochondrial genome map of Nelumbo nucifera reveals ancient evolutionary features
Source: Sci Rep. 2016 Jul 22;6:30158. doi: 10.1038/srep30158 (PMC4957087; doi:10.1038/srep30158)
Supplement: Supplementary Data S2 [file srep30158-s3.zip › Trees/atp4.phyml.tree]

(M_Triticum_aestivum:0.00000005,(M_Aegilops_speltoides:0.00000005,(((M_Tripsacum_dactyloides:0.03546320,(M_Zea_luxurians:0.00182566,(M_Zea_perennis:0.00000005,(M_Zea_mays_subsp_parviglumis:0.00000005,M_Zea_mays_subsp_mays:0.00000005)0.932000:0.00365878)0.000000:0.00000012)0.958000:0.01447053)0.877000:0.01511797,M_Sorghum_bicolor:0.03181127)0.892000:0.00916071,(M_Phoenix_dactylifera:0.00260296,((((((E_Vitis_vinifera:0.00563138,((((E_Helianthus_annuus:0.01127836,E_Daucus_carota_subsp_sativus:0.00372663)0.000000:0.00000005,((E_Beta_macrocarpa:0.00943638,(E_Silene_latifolia:0.00185634,E_Silene_vulgaris:0.00185981)0.871000:0.00371822)0.997000:0.01902238,(E_Boea_hygrometrica:0.01833806,((E_Ajuga_reptans:0.22590279,E_Salvia_miltiorrhiza:0.00875517)0.753000:0.00285154,E_Mimulus_guttatus:0.00381721)0.914000:0.00732945)0.914000:0.00633161)0.000000:0.00000012)0.849000:0.00185452,((E_Cucurbita_pepo:0.02725741,(E_Cucumis_sativus:0.02097820,E_Citrullus_lanatus:0.00186712)0.000000:0.00000005)0.996000:0.01700946,(E_Ricinus_communis:0.00932656,(((E_Batis_maritima:0.05240254,((E_Brassica_juncea:0.00000005,(E_Brassica_oleracea:0.00000005,E_Brassica_rapa_subsp_campestris:0.00000005)0.000000:0.00000005)0.799000:0.00187381,(E_Brassica_carinata:0.00187604,E_Raphanus_sativus:0.00000005)0.000000:0.00000005)0.970000:0.01823376)0.989000:0.02836075,((E_Vigna_angularis:0.00000005,E_Vigna_radiata:0.00000005)0.914000:0.00563067,((E_Millettia_pinnata:0.00370528,E_Lotus_japonicus:0.00379523)0.760000:0.00188315,E_Glycine_max:0.01545385)0.857000:0.00376819)0.992000:0.02690253)0.991000:0.02850849,(E_Malus_x_domestica:0.03567105,E_Carica_papaya:0.01889855)0.638000:0.00317417)0.735000:0.00414611)0.754000:0.00200574)0.766000:0.00185894)0.000000:0.00000005,((E_Asclepias_syriaca:0.02570768,E_Rhazya_stricta:0.00830479)0.977000:0.01491563,E_Vaccinium_macrocarpon:0.01725105)0.744000:0.00163699)0.720000:0.00197614)0.986000:0.01212156,E_Nelumbo_nucifera:0.00000005)0.843000:0.00386823,N_Liriodendron_tulipifera:0.01529421)0.558000:0.00372734,(N_Amborella_trichopoda:0.01023706,(G_Cycas_taitungensis:0.06321341,(P_Huperzia_squarrosa:0.05883955,((B_Phaeoceros_laevis:0.07229899,(B_Nitella_hyalina:0.14210228,((A_Chlorokybus_atmophyticus:1.16919400,A_Entransia_fimbriata:0.94808472)0.829000:0.20720763,A_Roya_obtusa:0.38196394)0.867000:0.15360624)0.911000:0.04546036)0.696000:0.00913989,(((B_Buxbaumia_aphylla:0.04628817,(B_Tetraphis_pellucida:0.01159297,(B_Atrichum_angustatum:0.01282824,(((B_Ulota_hutchinsiae:0.00633300,B_Orthotrichum_stellatum:0.00000005)0.918000:0.00422130,(B_Bartramia_pomiformis:0.00421588,(B_Ptychomnion_cygnisetum:0.01884253,(B_Anomodon_rugelii:0.00386043,(B_Climacium_americanum:0.00000005,B_Hypnum_imponens:0.00210029)0.783000:0.00246492)0.480000:0.00422706)0.949000:0.00888625)0.000000:0.00000005)0.849000:0.00419971,(B_Funaria_hygrometrica:0.00211228,B_Physcomitrella_patens:0.00000005)0.868000:0.00427674)0.990000:0.01699482)0.765000:0.00374578)0.814000:0.00448979)0.917000:0.01182868,B_Sphagnum_palustre:0.07035040)0.845000:0.00977044,(B_Marchantia_polymorpha:0.00691224,(B_Pleurozia_purpurea:0.01712991,B_Treubia_lacunosa:0.03301700)0.776000:0.00374442)1.000000:0.06582621)0.596000:0.00482319)0.975000:0.08377810)1.000000:0.63912902)0.992000:0.11739186)0.804000:0.00568964)0.975000:0.01543384,M_Spirodela_polyrhiza:0.02321531)0.789000:0.00587610,M_Butomus_umbellatus:0.06586515)0.868000:0.00779790)1.000000:0.04389548)0.956000:0.01279767)0.821000:0.00187553,M_Triticum_timopheevii:0.00000005);
