# Supplementary material for: The mitochondrial genome map of Nelumbo nucifera reveals ancient evolutionary features
Source: Sci Rep. 2016 Jul 22;6:30158. doi: 10.1038/srep30158 (PMC4957087; doi:10.1038/srep30158)
Supplement: Supplementary Data S2 [file srep30158-s3.zip › Trees/atp4.RAxML.tree]

(M_Triticum_aestivum:0.00000100000050002909,(M_Aegilops_speltoides:0.00000100000050002909,(((M_Tripsacum_dactyloides:0.03405078155859264655,(M_Zea_luxurians:0.00175283466999575635,(M_Zea_perennis:0.00000100000050002909,(M_Zea_mays_subsp_parviglumis:0.00000100000050002909,M_Zea_mays_subsp_mays:0.00000100000050002909)89:0.00351308219914276982)44:0.00000100000050002909)99:0.01389611751139039827)83:0.01451603900715432022,M_Sorghum_bicolor:0.03054533959947797542)99:0.00879698709803071292,(M_Phoenix_dactylifera:0.00249911455257354398,((((((E_Vitis_vinifera:0.00540727804527852112,((((E_Helianthus_annuus:0.01082974066822059780,E_Daucus_carota_subsp_sativus:0.00357899828771499756)11:0.00000100000050002909,((E_Beta_macrocarpa:0.00906044814151410645,(E_Silene_latifolia:0.00178243978756548464,E_Silene_vulgaris:0.00178578160093949799)99:0.00357071981275901285)100:0.01826418832530420089,(E_Boea_hygrometrica:0.01760693434067352181,((E_Ajuga_reptans:0.21688792450844068815,E_Salvia_miltiorrhiza:0.00840889509405498559)72:0.00273750819993764981,E_Mimulus_guttatus:0.00366560778904505063)83:0.00703749020252261975)68:0.00607943853450978750)26:0.00000100000050002909)28:0.00178074234331397629,((E_Cucurbita_pepo:0.02616773263111234551,(E_Cucumis_sativus:0.02014292498460383898,E_Citrullus_lanatus:0.00179284298143184443)61:0.00000100000050002909)94:0.01633259399193289288,(E_Ricinus_communis:0.00895495121341166427,(((E_Batis_maritima:0.05031352425626062219,((E_Brassica_juncea:0.00000100000050002909,(E_Brassica_oleracea:0.00000100000050002909,E_Brassica_rapa_subsp_campestris:0.00000100000050002909)32:0.00000100000050002909)70:0.00179925575048813630,(E_Brassica_carinata:0.00180142104727555965,E_Raphanus_sativus:0.00000100000050002909)56:0.00000100000050002909)100:0.01751033940587891705)100:0.02722706993061791217,((E_Vigna_angularis:0.00000100000050002909,E_Vigna_radiata:0.00000100000050002909)100:0.00540671957120779888,((E_Millettia_pinnata:0.00355854757629305929,E_Lotus_japonicus:0.00364445827019226976)65:0.00180821223435138792,E_Glycine_max:0.01483873959207650597)75:0.00361862328662777150)100:0.02583252833092393799)95:0.02737375242665843547,(E_Malus_x_domestica:0.03424935049648374086,E_Carica_papaya:0.01814530388836316233)35:0.00304359195605337579)45:0.00398551024483924897)32:0.00192647194044864465)35:0.00178499471292525185)7:0.00000100000050002909,((E_Asclepias_syriaca:0.02468444944686590259,E_Rhazya_stricta:0.00797454300421523987)84:0.01432252415244144109,E_Vaccinium_macrocarpon:0.01656506367540889341)12:0.00157164845333802199)28:0.00189755255874462896)80:0.01163907991711429085,E_Nelumbo_nucifera:0.00000100000050002909)66:0.00371441670184031016,N_Liriodendron_tulipifera:0.01468594200329161222)28:0.00357939951610480650,(N_Amborella_trichopoda:0.00982977494393424793,(G_Cycas_taitungensis:0.06068054493817984230,(P_Huperzia_squarrosa:0.05650263772681538010,((B_Phaeoceros_laevis:0.06942390059889815002,(B_Nitella_hyalina:0.13644206522440452400,((A_Chlorokybus_atmophyticus:1.12252107161238678934,A_Entransia_fimbriata:0.91037023086489121670)75:0.19891825717939912166,A_Roya_obtusa:0.36673622414689915905)70:0.14751323449448699998)74:0.04366436110296907647)41:0.00877255197948348560,(((B_Buxbaumia_aphylla:0.04444555329136622157,(B_Tetraphis_pellucida:0.01113051086483950528,(B_Atrichum_angustatum:0.01231774702412515715,(((B_Ulota_hutchinsiae:0.00608075019118934235,B_Orthotrichum_stellatum:0.00000100000050002909)86:0.00405365022466957787,(B_Bartramia_pomiformis:0.00404842736799390299,(B_Ptychomnion_cygnisetum:0.01809259138462370950,(B_Anomodon_rugelii:0.00370703398765699936,(B_Climacium_americanum:0.00000100000050002909,B_Hypnum_imponens:0.00201664931819409924)90:0.00236660623466096757)69:0.00405906387706822785)96:0.00853236247765327971)26:0.00000100000050002909)87:0.00403286125783687902,(B_Funaria_hygrometrica:0.00202819366265470776,B_Physcomitrella_patens:0.00000100000050002909)98:0.00410687404241413551)96:0.01631971232507759342)40:0.00359680496286293337)38:0.00431154151745267392)86:0.01135774630751306032,B_Sphagnum_palustre:0.06754899206562045566)72:0.00938111084756703371,(B_Marchantia_polymorpha:0.00663676636219377551,(B_Pleurozia_purpurea:0.01644780512175802317,B_Treubia_lacunosa:0.03170328544427126333)83:0.00359597801125057480)100:0.06320683023341217011)33:0.00463142009119167121)91:0.08044965937066743400)100:0.61375447651633197044)85:0.11273918058533531628)46:0.00546329436114726969)95:0.01481911610389945698,M_Spirodela_polyrhiza:0.02229038508393118428)70:0.00564386895689859315,M_Butomus_umbellatus:0.06324320463285093563)83:0.00748571632937499593)100:0.04214718250848265707)100:0.01228856474168645192)89:0.00180087269191304554,M_Triticum_timopheevii:0.00000100000050002909);
