# Supplementary material for: The mitochondrial genome map of Nelumbo nucifera reveals ancient evolutionary features
Source: Sci Rep. 2016 Jul 22;6:30158. doi: 10.1038/srep30158 (PMC4957087; doi:10.1038/srep30158)
Supplement: Supplementary Data S2 [file srep30158-s3.zip › Trees/atp6.phyml.tree]

(M_Triticum_timopheevii:0.00000006,(M_Aegilops_speltoides:0.00474155,(((M_Oryza_sativa_Indica_Group:0.00000006,M_Oryza_sativa_Japonica_Group:0.00000006)0.000000:0.00000006,M_Oryza_rufipogon:0.00000006)1.000000:0.04720635,(((((M_Zea_mays_subsp_parviglumis:0.00000006,M_Zea_mays_subsp_mays:0.00000006)0.000000:0.00000006,(M_Zea_luxurians:0.00000006,M_Zea_perennis:0.00000006)0.954000:0.00465914)0.901000:0.00309869,M_Tripsacum_dactyloides:0.00000006)0.989000:0.01573699,M_Sorghum_bicolor:0.00181854)0.971000:0.01705140,(M_Phoenix_dactylifera:0.00421727,((M_Spirodela_polyrhiza:0.01248904,M_Butomus_umbellatus:0.02818925)0.953000:0.01611435,((N_Liriodendron_tulipifera:0.01120391,(G_Cycas_taitungensis:0.09263585,N_Amborella_trichopoda:0.02423292)0.890000:0.01185132)0.781000:0.00265797,(E_Nelumbo_nucifera:0.00929892,((((((E_Millettia_pinnata:0.00732539,((E_Glycine_max:0.00669933,(E_Vigna_angularis:0.00000006,E_Vigna_radiata:0.00000006)0.928000:0.00580912)0.929000:0.00580979,E_Lotus_japonicus:0.00494817)0.767000:0.00319658)0.997000:0.02208265,(((((E_Beta_vulgaris_subsp_vulgaris:0.00000006,E_Beta_macrocarpa:0.00000006)0.000000:0.00000006,E_Beta_vulgaris_subsp_maritima:0.00000006)0.882000:0.00547925,(E_Silene_vulgaris:0.00000006,E_Silene_latifolia:0.00314301)0.973000:0.01060592)0.988000:0.01982689,((E_Helianthus_annuus:0.01444635,((E_Arabidopsis_thaliana:0.00645496,((((E_Brassica_napus:0.00000006,E_Brassica_oleracea:0.00000006)0.000000:0.00000006,E_Raphanus_sativus:0.00000006)0.000000:0.00000006,E_Brassica_juncea:0.00000006)0.000000:0.00000006,(E_Brassica_carinata:0.00000006,E_Brassica_rapa_subsp_campestris:0.00000006)0.000000:0.00000006)0.851000:0.00327054)0.997000:0.04337984,(((((A_Mesostigma_viride:0.57041928,(A_Chlorokybus_atmophyticus:0.22291692,A_Entransia_fimbriata:0.36313418)0.882000:0.07098478)0.007000:0.05960576,A_Chaetosphaeridium_globosum:0.29966469)0.941000:0.08647476,A_Roya_obtusa:0.12315488)0.994000:0.12297794,(B_Nitella_hyalina:0.00338174,A_Chara_vulgaris:0.00000006)0.999000:0.11458893)0.951000:0.05272731,((B_Phaeoceros_laevis:0.19022274,P_Huperzia_squarrosa:0.04374244)0.750000:0.00881123,((B_Marchantia_polymorpha:0.00819795,(B_Pleurozia_purpurea:0.03926284,B_Treubia_lacunosa:0.03103255)0.744000:0.00298951)1.000000:0.05531863,(B_Sphagnum_palustre:0.03657191,((B_Atrichum_angustatum:0.01852898,B_Tetraphis_pellucida:0.05186216)0.386000:0.00631493,(((B_Funaria_hygrometrica:0.00325263,B_Physcomitrella_patens:0.00000003)0.610000:0.00157745,(B_Bartramia_pomiformis:0.01849952,(((B_Anomodon_rugelii:0.00165922,B_Ptychomnion_cygnisetum:0.03370218)0.201000:0.00336543,(B_Hypnum_imponens:0.00673922,B_Climacium_americanum:0.00502567)0.757000:0.00161245)0.946000:0.00923968,(B_Ulota_hutchinsiae:0.00162884,B_Orthotrichum_stellatum:0.00498023)0.980000:0.01107816)0.698000:0.00440160)0.992000:0.01967148)0.974000:0.01541206,B_Buxbaumia_aphylla:0.03538420)0.857000:0.00650699)0.977000:0.02419536)0.954000:0.01884063)0.832000:0.00708127)0.740000:0.01170005)1.000000:0.24329337)0.767000:0.00727625)0.983000:0.02261801,E_Ricinus_communis:0.00773419)0.475000:0.00758955)0.889000:0.00892802,(E_Mimulus_guttatus:0.00831936,(E_Boea_hygrometrica:0.04069179,(E_Salvia_miltiorrhiza:0.09201344,E_Ajuga_reptans:0.20199237)0.904000:0.02901833)0.754000:0.01179380)0.947000:0.01211958)0.550000:0.00478927)0.752000:0.00332861,(E_Citrullus_lanatus:0.00307021,(E_Cucurbita_pepo:0.01243886,E_Cucumis_sativus:0.01563740)0.823000:0.00311259)0.988000:0.01126103)0.742000:0.00225726,E_Malus_x_domestica:0.01778307)0.304000:0.00158856,(E_Vitis_vinifera:0.01566159,((E_Rhazya_stricta:0.01208386,E_Nicotiana_tabacum:0.03255191)0.930000:0.01097464,(E_Carica_papaya:0.00653896,E_Batis_maritima:0.01578273)0.841000:0.00528439)0.842000:0.00415593)0.745000:0.00201218)0.745000:0.00188834,E_Daucus_carota_subsp_sativus:0.02600840)0.937000:0.00746340)0.000000:0.00000008)1.000000:0.03167383)0.998000:0.02579142)1.000000:0.04930168)0.943000:0.01615885)0.999000:0.03266027)0.000000:0.00000012,M_Triticum_aestivum:0.00000003);
