# Supplementary material for: The mitochondrial genome map of Nelumbo nucifera reveals ancient evolutionary features
Source: Sci Rep. 2016 Jul 22;6:30158. doi: 10.1038/srep30158 (PMC4957087; doi:10.1038/srep30158)
Supplement: Supplementary Data S2 [file srep30158-s3.zip › Trees/atp6.RAxML.tree]

(M_Triticum_timopheevii:0.00000100000050002909,(M_Aegilops_speltoides:0.00418439568141197853,(((M_Oryza_sativa_Indica_Group:0.00000100000050002909,M_Oryza_sativa_Japonica_Group:0.00000100000050002909)34:0.00000100000050002909,M_Oryza_rufipogon:0.00000100000050002909)100:0.04165909335413323783,(((((M_Zea_mays_subsp_parviglumis:0.00000100000050002909,M_Zea_mays_subsp_mays:0.00000100000050002909)89:0.00000100000050002909,(M_Zea_luxurians:0.00000100000050002909,M_Zea_perennis:0.00000100000050002909)96:0.00411223645344379208)89:0.00273482222499034150,M_Tripsacum_dactyloides:0.00000100000050002909)99:0.01388821153139077960,M_Sorghum_bicolor:0.00160541432194019184)98:0.01504752588291826017,(M_Phoenix_dactylifera:0.00372024095121026950,((M_Spirodela_polyrhiza:0.01102189543755749922,M_Butomus_umbellatus:0.02487552983182976518)97:0.01422493615178594198,((N_Liriodendron_tulipifera:0.00988910207312455880,(G_Cycas_taitungensis:0.08176147558474462784,N_Amborella_trichopoda:0.02138476372874321615)73:0.01046092591646882557)55:0.00234529485464847042,(E_Nelumbo_nucifera:0.00820720596031117126,((((((E_Millettia_pinnata:0.00646490467100240343,((E_Glycine_max:0.00591179471840167642,(E_Vigna_angularis:0.00000100000050002909,E_Vigna_radiata:0.00000100000050002909)100:0.00512712419927281900)91:0.00512766139601461991,E_Lotus_japonicus:0.00436739449372982452)63:0.00282213267913271771)98:0.01948818368541498092,(((((E_Beta_vulgaris_subsp_vulgaris:0.00000100000050002909,E_Beta_macrocarpa:0.00000100000050002909)34:0.00000100000050002909,E_Beta_vulgaris_subsp_maritima:0.00000100000050002909)99:0.00483621006727609493,(E_Silene_vulgaris:0.00000100000050002909,E_Silene_latifolia:0.00277394362124598962)99:0.00935893828435381374)97:0.01749866532189820259,((E_Helianthus_annuus:0.01274849255940630963,((E_Arabidopsis_thaliana:0.00569676482328735842,((((E_Brassica_napus:0.00000100000050002909,E_Brassica_oleracea:0.00000100000050002909)17:0.00000100000050002909,E_Raphanus_sativus:0.00000100000050002909)3:0.00000100000050002909,E_Brassica_juncea:0.00000100000050002909)3:0.00000100000050002909,(E_Brassica_carinata:0.00000100000050002909,E_Brassica_rapa_subsp_campestris:0.00000100000050002909)8:0.00000100000050002909)95:0.00288619757812192453)100:0.03828121012603584450,(((((A_Mesostigma_viride:0.50298302714361031729,(A_Chlorokybus_atmophyticus:0.19665167643270009545,A_Entransia_fimbriata:0.32021045065620462600)81:0.06257737025396405139)52:0.05257027534547373954,A_Chaetosphaeridium_globosum:0.26425095481428612088)74:0.07629738602091591659,A_Roya_obtusa:0.10860456344059998823)99:0.10847751506337365013,(B_Nitella_hyalina:0.00298440006862797473,A_Chara_vulgaris:0.00000100000050002909)100:0.10107447149768822303)83:0.04652095900120151867,((B_Phaeoceros_laevis:0.16783675670211511965,P_Huperzia_squarrosa:0.03859392891786076613)72:0.00778359455050893056,((B_Marchantia_polymorpha:0.00723410558605848148,(B_Pleurozia_purpurea:0.03465241800184522963,B_Treubia_lacunosa:0.02738661069226437997)94:0.00263995666985847961)100:0.04881158506546148801,(B_Sphagnum_palustre:0.03227114026681776604,((B_Atrichum_angustatum:0.01635231310717722916,B_Tetraphis_pellucida:0.04576966242540747576)47:0.00557578292014414105,(((B_Funaria_hygrometrica:0.00287087236594261823,B_Physcomitrella_patens:0.00000100000050002909)99:0.00139734380625903079,(B_Bartramia_pomiformis:0.01632550910965483229,(((B_Anomodon_rugelii:0.00146441058502890008,B_Ptychomnion_cygnisetum:0.02974407850729948039)51:0.00297034984703572862,(B_Hypnum_imponens:0.00594692707914351668,B_Climacium_americanum:0.00443533808406368531)85:0.00142325627039715141)92:0.00815509172465204123,(B_Ulota_hutchinsiae:0.00143762432146360896,B_Orthotrichum_stellatum:0.00439532539037109336)98:0.00977725640552924713)66:0.00388657133610912807)93:0.01735610204955038635)92:0.01359911920110020052,B_Buxbaumia_aphylla:0.03122400757787963457)54:0.00574310858626788951)84:0.02134836386268489442)50:0.01663010316800418720)32:0.00624685782712054369)27:0.01033509219679065207)100:0.21459470724315321544)52:0.00642019721967222994)63:0.01996101096453063370,E_Ricinus_communis:0.00682544457904656586)36:0.00669846453149020808)43:0.00788026459817766853,(E_Mimulus_guttatus:0.00734171593032491732,(E_Boea_hygrometrica:0.03591553555731663572,(E_Salvia_miltiorrhiza:0.08118522816470187531,E_Ajuga_reptans:0.17824285865910741156)79:0.02561338287011749940)48:0.01040642391631040400)51:0.01069837905531776170)28:0.00422593965802724094)14:0.00293949502091127085,(E_Citrullus_lanatus:0.00271020546279328658,(E_Cucurbita_pepo:0.01097904022132337350,E_Cucumis_sativus:0.01380327222522200088)82:0.00274699062395048453)94:0.00993939421078291266)13:0.00199285178498265301,E_Malus_x_domestica:0.01569629699141152079)14:0.00140191334272900866,(E_Vitis_vinifera:0.01382234458309867034,((E_Rhazya_stricta:0.01066399711360838456,E_Nicotiana_tabacum:0.02872875396929562564)55:0.00968848141411073928,(E_Carica_papaya:0.00577145420132457385,E_Batis_maritima:0.01392939825588965230)61:0.00466382464298104125)18:0.00366843687482417682)7:0.00177593386232875131)12:0.00166507527273623509,E_Daucus_carota_subsp_sativus:0.02295814564935484345)87:0.00658725106438713855)21:0.00000100000050002909)100:0.02795358880027939627)100:0.02276210825239280769)100:0.04351288199337451090)92:0.01425635130577256222)100:0.02882283575523130609)99:0.00000100000050002909,M_Triticum_aestivum:0.00000100000050002909);
