# Supplementary material for: The mitochondrial genome map of Nelumbo nucifera reveals ancient evolutionary features
Source: Sci Rep. 2016 Jul 22;6:30158. doi: 10.1038/srep30158 (PMC4957087; doi:10.1038/srep30158)
Supplement: Supplementary Data S2 [file srep30158-s3.zip › Trees/atp8.phyml.tree]

(M_Triticum_aestivum:0.00000013,(M_Aegilops_speltoides:0.00000013,(((M_Sorghum_bicolor:0.00000013,(((M_Zea_mays_subsp_parviglumis:0.00000013,M_Zea_luxurians:0.00000013)0.000000:0.00000013,M_Zea_mays_subsp_mays:0.00000013)0.000000:0.00000013,M_Zea_perennis:0.00000013)0.916000:0.00242579)0.000000:0.00000013,M_Tripsacum_dactyloides:0.00242519)0.857000:0.00614187,((((((((((E_Carica_papaya:0.03109717,((((E_Silene_latifolia:0.00213864,E_Silene_vulgaris:0.02125966)1.000000:0.05096822,(((B_Marchantia_polymorpha:0.00228830,(B_Pleurozia_purpurea:0.01142805,B_Treubia_lacunosa:0.04945578)0.775000:0.00747467)0.981000:0.09080258,(((A_Entransia_fimbriata:2.39419290,A_Roya_obtusa:0.21483257)0.865000:0.41877677,(((A_Chlorokybus_atmophyticus:0.36407745,A_Mesostigma_viride:2.15832524)0.989000:1.02368982,A_Chaetosphaeridium_globosum:0.39881039)0.918000:0.45510306,(A_Chara_vulgaris:0.00000019,B_Nitella_hyalina:0.00250960)0.917000:0.14714269)0.791000:0.11260459)0.984000:0.19121047,(((B_Atrichum_angustatum:0.03551484,(B_Tetraphis_pellucida:0.02998634,(B_Buxbaumia_aphylla:0.03968635,((B_Funaria_hygrometrica:0.00000013,B_Physcomitrella_patens:0.00000013)0.887000:0.00478359,(B_Bartramia_pomiformis:0.00000019,((B_Orthotrichum_stellatum:0.00237994,B_Ulota_hutchinsiae:0.00000013)0.882000:0.00480338,(B_Ptychomnion_cygnisetum:0.01442295,(B_Hypnum_imponens:0.00236604,(B_Climacium_americanum:0.00000013,B_Anomodon_rugelii:0.00000013)0.000000:0.00000013)0.882000:0.00475167)0.960000:0.01207419)0.710000:0.00236581)0.405000:0.00480511)0.930000:0.01268326)0.856000:0.00880875)0.798000:0.00480872)0.954000:0.02043230,B_Sphagnum_palustre:0.07694024)0.920000:0.02222746,P_Huperzia_squarrosa:0.14281590)0.619000:0.00680639)0.000000:0.01357672)1.000000:0.96107855,((E_Beta_macrocarpa:0.00000013,E_Beta_vulgaris_subsp_vulgaris:0.00000013)0.000000:0.00000013,E_Beta_vulgaris_subsp_maritima:0.00000013)0.000000:0.00150038)0.757000:0.01336242)0.999000:0.04986967,(E_Batis_maritima:0.02717691,(E_Raphanus_sativus:0.00471379,(E_Brassica_juncea:0.00000013,(E_Brassica_oleracea:0.00000013,(E_Brassica_rapa_subsp_campestris:0.00000013,E_Brassica_carinata:0.00000013)0.000000:0.00000013)0.000000:0.00000013)0.000000:0.00000013)1.000000:0.12094152)0.558000:0.02238895)0.794000:0.00659995,(E_Lotus_japonicus:0.00581327,(E_Millettia_pinnata:0.00462734,(E_Glycine_max:0.01157977,(E_Vigna_angularis:0.00242121,E_Vigna_radiata:0.00440637)0.989000:0.01727641)0.738000:0.00253302)0.758000:0.00362224)0.998000:0.03355981)0.767000:0.00810961)0.853000:0.00812131,(E_Ricinus_communis:0.01391703,((E_Cucurbita_pepo:0.00892837,E_Cucumis_sativus:0.02672125)0.815000:0.00700683,E_Citrullus_lanatus:0.00261612)0.996000:0.02564854)0.000000:0.00000030)0.000000:0.00000013,((((E_Asclepias_syriaca:0.03908012,E_Rhazya_stricta:0.01080280)0.891000:0.01072813,(E_Daucus_carota_subsp_sativus:0.03223077,E_Helianthus_annuus:0.02126002)0.800000:0.00445297)0.724000:0.00267117,((E_Mimulus_guttatus:0.00453976,(E_Ajuga_reptans:0.25342188,E_Salvia_miltiorrhiza:0.00176132)0.879000:0.00522745)0.894000:0.00705019,E_Boea_hygrometrica:0.00935071)0.982000:0.01430332)0.895000:0.00723218,E_Vaccinium_macrocarpon:0.01401120)0.858000:0.00471837)0.787000:0.00230727,E_Malus_x_domestica:0.01155712)0.000000:0.00000013,E_Vitis_vinifera:0.00458114)0.955000:0.00695525,E_Nelumbo_nucifera:0.00000013)0.993000:0.01631426,((G_Cycas_taitungensis:0.15310823,N_Amborella_trichopoda:0.03083828)0.868000:0.01280799,N_Liriodendron_tulipifera:0.00226116)0.000000:0.00000019)0.948000:0.01851974,M_Spirodela_polyrhiza:0.01390442)0.888000:0.01690854,M_Butomus_umbellatus:0.07444728)0.936000:0.01864450,M_Phoenix_dactylifera:0.02316555)1.000000:0.08333643)0.951000:0.01658074)0.000000:0.00000013,M_Triticum_timopheevii:0.00000013);
