# Supplementary material for: The mitochondrial genome map of Nelumbo nucifera reveals ancient evolutionary features
Source: Sci Rep. 2016 Jul 22;6:30158. doi: 10.1038/srep30158 (PMC4957087; doi:10.1038/srep30158)
Supplement: Supplementary Data S2 [file srep30158-s3.zip › Trees/atp8.RAxML.tree]

(M_Triticum_aestivum:0.00000100000050002909,(M_Aegilops_speltoides:0.00000100000050002909,(((M_Sorghum_bicolor:0.00000100000050002909,(((M_Zea_mays_subsp_parviglumis:0.00000100000050002909,M_Zea_luxurians:0.00000100000050002909)16:0.00000100000050002909,M_Zea_mays_subsp_mays:0.00000100000050002909)15:0.00000100000050002909,M_Zea_perennis:0.00000100000050002909)84:0.00231313692788615412)22:0.00000100000050002909,M_Tripsacum_dactyloides:0.00231256659439399003)78:0.00585770812067173442,((((((((((E_Carica_papaya:0.02965941529023950404,((((E_Silene_latifolia:0.00203872834742043494,E_Silene_vulgaris:0.02027792833231461395)89:0.04861279771230427732,(((B_Marchantia_polymorpha:0.00218215913236031447,(B_Pleurozia_purpurea:0.01089897021913743651,B_Treubia_lacunosa:0.04717026311402632704)74:0.00712951105983993666)97:0.08659553108446083058,(((A_Entransia_fimbriata:2.28212670180606558290,A_Roya_obtusa:0.20409277043992007927)30:0.40011141055957533119,(((A_Chlorokybus_atmophyticus:0.34684105990029429067,A_Mesostigma_viride:2.05757056917280189978)93:0.97604738309041816358,A_Chaetosphaeridium_globosum:0.38028405354111577408)46:0.43384549995848009640,(A_Chara_vulgaris:0.00000100000050002909,B_Nitella_hyalina:0.00239297777742263464)100:0.14036167707386193459)30:0.10732114565802135242)30:0.18232905267710503017,(((B_Atrichum_angustatum:0.03387050736969830084,(B_Tetraphis_pellucida:0.02859962962897813488,(B_Buxbaumia_aphylla:0.03784788233456694989,((B_Funaria_hygrometrica:0.00000100000050002909,B_Physcomitrella_patens:0.00000100000050002909)99:0.00456252717946412350,(B_Bartramia_pomiformis:0.00000100000050002909,((B_Orthotrichum_stellatum:0.00226897361470249819,B_Ulota_hutchinsiae:0.00000100000050002909)88:0.00458105889833798369,(B_Ptychomnion_cygnisetum:0.01375533444728396608,(B_Hypnum_imponens:0.00225568524045648882,(B_Climacium_americanum:0.00000100000050002909,B_Anomodon_rugelii:0.00000100000050002909)72:0.00000100000050002909)96:0.00453174194532314847)95:0.01151523082293411625)35:0.00225516687938398259)60:0.00458268549107070013)80:0.01209587836892756993)74:0.00840048116402618110)68:0.00458623558794330963)74:0.01948742138047113853,B_Sphagnum_palustre:0.07337510837547414622)68:0.02119797888180436837,P_Huperzia_squarrosa:0.13620811541554675439)25:0.00649913732424277184)10:0.01294367523076332335)69:0.91633422932749974965,((E_Beta_macrocarpa:0.00000100000050002909,E_Beta_vulgaris_subsp_vulgaris:0.00000100000050002909)31:0.00000100000050002909,E_Beta_vulgaris_subsp_maritima:0.00000100000050002909)93:0.00143366666464503812)37:0.01274137735619571693)59:0.04756360886774199659,(E_Batis_maritima:0.02591648399085103027,(E_Raphanus_sativus:0.00449565862278739417,(E_Brassica_juncea:0.00000100000050002909,(E_Brassica_oleracea:0.00000100000050002909,(E_Brassica_rapa_subsp_campestris:0.00000100000050002909,E_Brassica_carinata:0.00000100000050002909)23:0.00000100000050002909)14:0.00000100000050002909)72:0.00000100000050002909)92:0.11534326607081801797)43:0.02135497611964944434)19:0.00629475838760312593,(E_Lotus_japonicus:0.00554471250372413644,(E_Millettia_pinnata:0.00441322455028591871,(E_Glycine_max:0.01104414321489612626,(E_Vigna_angularis:0.00230888047902755951,E_Vigna_radiata:0.00420257047308862913)96:0.01647728812751537986)64:0.00241586438434164899)67:0.00345456169349065128)86:0.03200586960113534912)20:0.00773269084328910127)17:0.00774616813998531186,(E_Ricinus_communis:0.01327239732491425350,((E_Cucurbita_pepo:0.00851510632297264314,E_Cucumis_sativus:0.02548622969349865000)79:0.00668349369010267508,E_Citrullus_lanatus:0.00249497009824229191)97:0.02446062057998299455)16:0.00000100000050002909)3:0.00000100000050002909,((((E_Asclepias_syriaca:0.03727133008155304739,E_Rhazya_stricta:0.01030289114845070117)75:0.01023226040761592882,(E_Daucus_carota_subsp_sativus:0.03073962328848415387,E_Helianthus_annuus:0.02027708389633013641)60:0.00424721223880411124)58:0.00254777512736432737,((E_Mimulus_guttatus:0.00432986333510613011,(E_Ajuga_reptans:0.24168649341680434328,E_Salvia_miltiorrhiza:0.00168006584222183579)89:0.00498549136880630569)95:0.00672457737722847136,E_Boea_hygrometrica:0.00891854331649673433)94:0.01364137163197096624)66:0.00689724321467556113,E_Vaccinium_macrocarpon:0.01336257220389047533)54:0.00450000264776102919)19:0.00219951793769629887,E_Malus_x_domestica:0.01102287465372777699)13:0.00000100000050002909,E_Vitis_vinifera:0.00436928481415039052)68:0.00663362465338496188,E_Nelumbo_nucifera:0.00000100000050002909)84:0.01555858718952241038,((G_Cycas_taitungensis:0.14602740120911503197,N_Amborella_trichopoda:0.02941143652742689296)93:0.01221541156727191588,N_Liriodendron_tulipifera:0.00215649443898963643)33:0.00000100000050002909)87:0.01766365659750120110,M_Spirodela_polyrhiza:0.01326134124793873492)81:0.01612583429026472753,M_Butomus_umbellatus:0.07100523603449009069)90:0.01778154458044347436,M_Phoenix_dactylifera:0.02209320513325292376)95:0.07947846689017408484)99:0.01581478492451797099)64:0.00000100000050002909,M_Triticum_timopheevii:0.00000100000050002909);
