# Supplementary material for: The mitochondrial genome map of Nelumbo nucifera reveals ancient evolutionary features
Source: Sci Rep. 2016 Jul 22;6:30158. doi: 10.1038/srep30158 (PMC4957087; doi:10.1038/srep30158)
Supplement: Supplementary Data S2 [file srep30158-s3.zip › Trees/atp9.phyml.tree]

(M_Aegilops_speltoides:0.00000019,(((((M_Tripsacum_dactyloides:0.00412416,((M_Zea_mays_subsp_parviglumis:0.00000019,(M_Zea_mays_subsp_mays:0.00000019,M_Zea_luxurians:0.00000019)0.000000:0.00000019)0.000000:0.00000019,M_Zea_perennis:0.00000019)0.000000:0.00000019)0.732000:0.00370752,M_Sorghum_bicolor:0.00923948)0.910000:0.01316592,((M_Oryza_sativa_Indica_Group:0.00000019,M_Oryza_rufipogon:0.00000019)0.000000:0.00000019,M_Oryza_sativa_Japonica_Group:0.00000019)0.847000:0.00856535)0.865000:0.00877684,(M_Spirodela_polyrhiza:0.01768181,(((((E_Beta_macrocarpa:0.00000019,E_Beta_vulgaris_subsp_maritima:0.00000019)0.000000:0.00000019,E_Beta_vulgaris_subsp_vulgaris:0.00000019)0.999000:0.05139521,((((E_Salvia_miltiorrhiza:0.14171951,E_Mimulus_guttatus:0.00780954)0.875000:0.02204735,E_Boea_hygrometrica:0.00795786)0.926000:0.02354777,((E_Millettia_pinnata:0.00000019,((E_Lotus_japonicus:0.00891958,E_Glycine_max:0.00000019)0.830000:0.00441883,(E_Vigna_radiata:0.00000019,E_Vigna_angularis:0.00000019)0.000000:0.00000019)0.581000:0.00443710)1.000000:0.09877369,(M_Butomus_umbellatus:0.17648696,(E_Silene_latifolia:0.01720775,E_Silene_vulgaris:0.05922920)0.887000:0.03059665)0.258000:0.00594393)0.698000:0.02219032)0.886000:0.01429562,E_Ricinus_communis:0.07379563)0.000000:0.00000030)0.872000:0.00803504,((((E_Batis_maritima:0.00000019,(E_Malus_x_domestica:0.00852647,E_Vitis_vinifera:0.00834804)0.933000:0.01285889)0.000000:0.00000019,E_Carica_papaya:0.01279160)0.796000:0.00412287,(E_Cucumis_sativus:0.00419353,(E_Cucurbita_pepo:0.00855994,E_Citrullus_lanatus:0.00000019)0.000000:0.00000019)0.782000:0.00421625)0.798000:0.00421681,(E_Raphanus_sativus:0.00000019,(E_Brassica_carinata:0.00000019,((E_Brassica_rapa_subsp_campestris:0.00000019,((E_Brassica_napus:0.00000019,(((A_Entransia_fimbriata:0.44686092,(E_Ajuga_reptans:0.17563280,E_Daucus_carota_subsp_sativus:0.04407965)0.504000:0.03194369)0.000000:0.00004286,((A_Chaetosphaeridium_globosum:0.12784186,((A_Mesostigma_viride:0.17576687,A_Chlorokybus_atmophyticus:0.12220341)0.971000:0.09435151,A_Roya_obtusa:0.08119291)0.897000:0.05469466)0.870000:0.05354330,((A_Chara_vulgaris:0.00000019,B_Nitella_hyalina:0.00000019)0.998000:0.10953558,(B_Treubia_lacunosa:0.01953706,((B_Pleurozia_purpurea:0.03875790,B_Marchantia_polymorpha:0.00506576)0.739000:0.00541002,((B_Sphagnum_palustre:0.01944560,((((B_Bartramia_pomiformis:0.00000019,((B_Ulota_hutchinsiae:0.00000019,B_Orthotrichum_stellatum:0.00000019)0.763000:0.00474836,((B_Ptychomnion_cygnisetum:0.03224378,B_Hypnum_imponens:0.00000030)0.795000:0.00901397,(B_Anomodon_rugelii:0.00000019,B_Climacium_americanum:0.00000019)0.000000:0.00000030)0.803000:0.00449966)0.798000:0.00933120)0.775000:0.00931610,(B_Buxbaumia_aphylla:0.01397619,(B_Physcomitrella_patens:0.00000019,B_Funaria_hygrometrica:0.00000019)0.000000:0.00000030)0.780000:0.00463782)0.787000:0.00466792,B_Atrichum_angustatum:0.00000019)0.000000:0.00000019,B_Tetraphis_pellucida:0.00928696)0.762000:0.00460278)0.757000:0.00502873,(P_Huperzia_squarrosa:0.06427246,B_Phaeoceros_laevis:0.13707669)0.000000:0.00324991)0.884000:0.01412765)0.727000:0.00380423)0.898000:0.03434800)0.834000:0.03656540)0.909000:0.06219589)0.898000:0.04554049,E_Arabidopsis_thaliana:0.00000087)0.779000:0.00900595)0.000000:0.00000019,E_Brassica_juncea:0.00000019)0.000000:0.00000019)0.000000:0.00000019,E_Brassica_oleracea:0.00000019)0.000000:0.00000019)0.827000:0.00440876)0.917000:0.00884881)0.000000:0.00000019)0.944000:0.02036355,((E_Asclepias_syriaca:0.02173198,E_Rhazya_stricta:0.00000019)0.953000:0.01674847,(((E_Nelumbo_nucifera:0.00827230,(G_Cycas_taitungensis:0.05346292,(N_Amborella_trichopoda:0.00820627,N_Liriodendron_tulipifera:0.00000019)0.000000:0.00000019)0.795000:0.00413715)0.708000:0.00363682,M_Phoenix_dactylifera:0.01727108)0.867000:0.00878502,(E_Helianthus_annuus:0.02607544,(E_Vaccinium_macrocarpon:0.00682008,E_Nicotiana_tabacum:0.02924156)0.477000:0.00713173)0.000000:0.00000019)0.000000:0.00000019)0.850000:0.01388277)0.475000:0.00714535)0.875000:0.01431626)0.874000:0.00867673,M_Triticum_timopheevii:0.00000019)0.000000:0.00000019,M_Triticum_aestivum:0.00000019);
