# Supplementary material for: The mitochondrial genome map of Nelumbo nucifera reveals ancient evolutionary features
Source: Sci Rep. 2016 Jul 22;6:30158. doi: 10.1038/srep30158 (PMC4957087; doi:10.1038/srep30158)
Supplement: Supplementary Data S2 [file srep30158-s3.zip › Trees/atp9.RAxML.tree]

(M_Aegilops_speltoides:0.00000100000050002909,(((((M_Tripsacum_dactyloides:0.00412497068292149750,((M_Zea_mays_subsp_parviglumis:0.00000100000050002909,(M_Zea_mays_subsp_mays:0.00000100000050002909,M_Zea_luxurians:0.00000100000050002909)19:0.00000100000050002909)9:0.00000100000050002909,M_Zea_perennis:0.00000100000050002909)76:0.00000100000050002909)64:0.00370794365835419278,M_Sorghum_bicolor:0.00924126104390775478)81:0.01316766968763710514,((M_Oryza_sativa_Indica_Group:0.00000100000050002909,M_Oryza_rufipogon:0.00000100000050002909)30:0.00000100000050002909,M_Oryza_sativa_Japonica_Group:0.00000100000050002909)96:0.00856615813416236951)66:0.00877838082377627171,(M_Spirodela_polyrhiza:0.01768579009033444463,(((((E_Beta_macrocarpa:0.00000100000050002909,E_Beta_vulgaris_subsp_maritima:0.00000100000050002909)35:0.00000100000050002909,E_Beta_vulgaris_subsp_vulgaris:0.00000100000050002909)100:0.05141063575103527183,((((E_Salvia_miltiorrhiza:0.14177262339994539664,E_Mimulus_guttatus:0.00781803568733003759)55:0.02204588577828750853,E_Boea_hygrometrica:0.00795955321659372675)50:0.02355015549439774120,((E_Millettia_pinnata:0.00000100000050002909,((E_Lotus_japonicus:0.00892174496561583437,E_Glycine_max:0.00000100000050002909)57:0.00441975012093886923,(E_Vigna_radiata:0.00000100000050002909,E_Vigna_angularis:0.00000100000050002909)58:0.00000100000050002909)59:0.00443804367381641415)99:0.09879591163387423103,(M_Butomus_umbellatus:0.17653420849073400700,(E_Silene_latifolia:0.01721094878109100806,E_Silene_vulgaris:0.05924263936578753192)85:0.03059328266746945066)17:0.00595260145020639220)11:0.02219670970500167706)11:0.01430068016695019116,E_Ricinus_communis:0.07381200313866789764)3:0.00000100000050002909)2:0.00803519498024246777,((((E_Batis_maritima:0.00000100000050002909,(E_Malus_x_domestica:0.00852793048919327570,E_Vitis_vinifera:0.00834917649806524338)68:0.01286021382692956357)5:0.00000100000050002909,E_Carica_papaya:0.01279472130134880377)12:0.00412348884207898014,(E_Cucumis_sativus:0.00419424135411119309,(E_Cucurbita_pepo:0.00856135836348113043,E_Citrullus_lanatus:0.00000100000050002909)25:0.00000100000050002909)35:0.00421691232381680471)8:0.00421756160860925662,(E_Raphanus_sativus:0.00000100000050002909,(E_Brassica_carinata:0.00000100000050002909,((E_Brassica_rapa_subsp_campestris:0.00000100000050002909,((E_Brassica_napus:0.00000100000050002909,(((A_Entransia_fimbriata:0.44692035337017022023,(E_Ajuga_reptans:0.17565996868146413479,E_Daucus_carota_subsp_sativus:0.04409456978096025492)38:0.03197866104944710464)9:0.00000100000050002909,((A_Chaetosphaeridium_globosum:0.12787245448363185329,((A_Mesostigma_viride:0.17581931042535944854,A_Chlorokybus_atmophyticus:0.12223326535157091888)92:0.09439025933272575386,A_Roya_obtusa:0.08122195615801146296)75:0.05470062651966473011)41:0.05356304233775634194,((A_Chara_vulgaris:0.00000100000050002909,B_Nitella_hyalina:0.00000100000050002909)100:0.10957578918130078671,(B_Treubia_lacunosa:0.01954164436166681840,((B_Pleurozia_purpurea:0.03876636963451661477,B_Marchantia_polymorpha:0.00506708727334359912)24:0.00540669079619869944,((B_Sphagnum_palustre:0.01944937259090704501,((((B_Bartramia_pomiformis:0.00000100000050002909,((B_Ulota_hutchinsiae:0.00000100000050002909,B_Orthotrichum_stellatum:0.00000100000050002909)82:0.00474929732045658703,((B_Ptychomnion_cygnisetum:0.03225116382488422279,B_Hypnum_imponens:0.00000100000050002909)50:0.00901516204347749782,(B_Anomodon_rugelii:0.00000100000050002909,B_Climacium_americanum:0.00000100000050002909)75:0.00000100000050002909)31:0.00450034886442267530)44:0.00933219353209067612)53:0.00931737736678756555,(B_Buxbaumia_aphylla:0.01397853660493350407,(B_Physcomitrella_patens:0.00000100000050002909,B_Funaria_hygrometrica:0.00000100000050002909)66:0.00000100000050002909)38:0.00463834571598972876)36:0.00466924417037566965,B_Atrichum_angustatum:0.00000100000050002909)15:0.00000100000050002909,B_Tetraphis_pellucida:0.00928854892981805479)31:0.00460382248195675189)43:0.00502952828998879525,(P_Huperzia_squarrosa:0.06429414824044053789,B_Phaeoceros_laevis:0.13712282955175991717)27:0.00324314952101532406)35:0.01413204661867156244)21:0.00380569254796362744)60:0.03436099472084028217)59:0.03657960530316484160)33:0.06220566375438447287)38:0.04556562383416051798,E_Arabidopsis_thaliana:0.00000100000050002909)20:0.00900706954207516376)1:0.00000100000050002909,E_Brassica_juncea:0.00000100000050002909)1:0.00000100000050002909)1:0.00000100000050002909,E_Brassica_oleracea:0.00000100000050002909)2:0.00000100000050002909)15:0.00440957663473557672)23:0.00884985194515243087)1:0.00000100000050002909)38:0.02036692930234271573,((E_Asclepias_syriaca:0.02173426121973848907,E_Rhazya_stricta:0.00000100000050002909)83:0.01674991887967111626,(((E_Nelumbo_nucifera:0.00827321767303489802,(G_Cycas_taitungensis:0.05347609131850615538,(N_Amborella_trichopoda:0.00820711811590734558,N_Liriodendron_tulipifera:0.00000100000050002909)67:0.00000100000050002909)52:0.00413804479562577231)57:0.00363743702958287899,M_Phoenix_dactylifera:0.01727307122060000449)28:0.00878609847227575409,(E_Helianthus_annuus:0.02608257962859864693,(E_Vaccinium_macrocarpon:0.00682507566819800550,E_Nicotiana_tabacum:0.02924316930680322807)22:0.00713189796649616684)7:0.00000100000050002909)3:0.00000100000050002909)16:0.01388439564273234381)24:0.00714650848002750059)55:0.01431771140016933029)93:0.00867756008184848542,M_Triticum_timopheevii:0.00000100000050002909)22:0.00000100000050002909,M_Triticum_aestivum:0.00000100000050002909);
