# Supplementary material for: The mitochondrial genome map of Nelumbo nucifera reveals ancient evolutionary features
Source: Sci Rep. 2016 Jul 22;6:30158. doi: 10.1038/srep30158 (PMC4957087; doi:10.1038/srep30158)
Supplement: Supplementary Data S2 [file srep30158-s3.zip › Trees/ccmB.phyml.tree]

(((((((E_Silene_vulgaris:0.00301426,E_Silene_latifolia:0.00524703)0.915000:0.00689032,((E_Beta_vulgaris_subsp_vulgaris:0.00000010,E_Beta_vulgaris_subsp_maritima:0.00000010)0.000000:0.00000010,E_Beta_macrocarpa:0.00000010)0.809000:0.00337926)1.000000:0.03023923,((((E_Millettia_pinnata:0.00490293,((E_Vigna_radiata:0.00324545,E_Vigna_angularis:0.00160730)0.992000:0.00983338,E_Glycine_max:0.00162668)0.788000:0.00161988)0.000000:0.00000010,E_Lotus_japonicus:0.00489111)0.997000:0.01657756,(E_Malus_x_domestica:0.00982395,(E_Ricinus_communis:0.01317064,(E_Cucumis_sativus:0.01304183,(E_Citrullus_lanatus:0.00000010,E_Cucurbita_pepo:0.01969506)0.398000:0.00319563)0.938000:0.00660309)0.754000:0.00147516)0.781000:0.00160153)0.757000:0.00161084,(E_Batis_maritima:0.00832296,(E_Arabidopsis_thaliana:0.00486405,((((E_Brassica_carinata:0.00000010,(E_Brassica_rapa_subsp_campestris:0.00000010,E_Brassica_oleracea:0.00000010)0.000000:0.00000010)0.000000:0.00000010,E_Brassica_juncea:0.00000010)0.000000:0.00000010,E_Brassica_napus:0.00000010)0.000000:0.00000010,E_Raphanus_sativus:0.00161095)0.000000:0.00000010)0.850000:0.00317376)0.979000:0.00990970)0.764000:0.00163401)0.747000:0.00156455,((E_Vitis_vinifera:0.06982628,E_Carica_papaya:0.01044004)0.790000:0.00396191,(E_Vaccinium_macrocarpon:0.01137354,(((E_Boea_hygrometrica:0.01643490,(E_Mimulus_guttatus:0.00160444,(E_Ajuga_reptans:0.02676635,E_Salvia_miltiorrhiza:0.00325444)0.748000:0.00156185)0.745000:0.00160334)0.935000:0.00642959,(E_Nicotiana_tabacum:0.00000010,(E_Daucus_carota_subsp_sativus:0.01489695,(E_Rhazya_stricta:0.00162047,E_Asclepias_syriaca:0.00324849)0.904000:0.00498238)0.812000:0.00307306)0.000000:0.00000010)0.765000:0.00157611,E_Helianthus_annuus:0.01294412)0.726000:0.00162642)0.872000:0.00325730)0.745000:0.00163716)0.995000:0.01340329,(N_Liriodendron_tulipifera:0.00478190,(E_Nelumbo_nucifera:0.00000010,((((B_Pleurozia_purpurea:0.04969495,B_Marchantia_polymorpha:0.00000039)0.931000:0.03076849,(B_Sphagnum_palustre:0.07959334,(B_Atrichum_angustatum:0.02816829,(B_Tetraphis_pellucida:0.04389803,(((B_Funaria_hygrometrica:0.00439865,B_Physcomitrella_patens:0.00219147)0.943000:0.01093359,((B_Bartramia_pomiformis:0.02949248,(B_Orthotrichum_stellatum:0.00216384,B_Ulota_hutchinsiae:0.00000010)0.923000:0.00663521)0.735000:0.00213982,((B_Anomodon_rugelii:0.00425736,(B_Hypnum_imponens:0.00432407,B_Climacium_americanum:0.01297825)0.000000:0.00000100)0.853000:0.01095470,B_Ptychomnion_cygnisetum:0.03386630)0.945000:0.01333960)0.912000:0.00701536)0.931000:0.01342664,B_Buxbaumia_aphylla:0.07481265)0.591000:0.00496106)0.806000:0.00474328)0.958000:0.02999043)0.992000:0.05170138)1.000000:0.27222890,G_Cycas_taitungensis:0.04136671)0.951000:0.03401242,N_Amborella_trichopoda:0.02501307)0.812000:0.00392053)0.773000:0.00158244)0.713000:0.00109899)0.903000:0.00649099,(M_Butomus_umbellatus:0.04179715,M_Spirodela_polyrhiza:0.01225942)0.716000:0.00146014)0.962000:0.01308907,(((M_Zea_luxurians:0.00000010,M_Zea_perennis:0.00000010)0.832000:0.00161627,(((M_Tripsacum_dactyloides:0.00000010,M_Sorghum_bicolor:0.00000010)0.000000:0.00000010,M_Zea_mays_subsp_parviglumis:0.00000010)0.000000:0.00000010,M_Zea_mays_subsp_mays:0.00000010)0.000000:0.00000010)0.895000:0.00323025,((M_Oryza_sativa_Japonica_Group:0.00000010,M_Oryza_sativa_Indica_Group:0.00000010)0.915000:0.00324467,(M_Aegilops_speltoides:0.00000010,(M_Triticum_aestivum:0.00000010,M_Triticum_timopheevii:0.00000010)0.000000:0.00000010)0.000000:0.00000010)0.000000:0.00000010)0.999000:0.02523405,M_Phoenix_dactylifera:0.02249316);
