# Supplementary material for: The mitochondrial genome map of Nelumbo nucifera reveals ancient evolutionary features
Source: Sci Rep. 2016 Jul 22;6:30158. doi: 10.1038/srep30158 (PMC4957087; doi:10.1038/srep30158)
Supplement: Supplementary Data S2 [file srep30158-s3.zip › Trees/ccmB.RAxML.tree]

(((((((E_Silene_vulgaris:0.00301584910604013514,E_Silene_latifolia:0.00524977706879644918)86:0.00689388989974407639,((E_Beta_vulgaris_subsp_vulgaris:0.00000100000050002909,E_Beta_vulgaris_subsp_maritima:0.00000100000050002909)32:0.00000100000050002909,E_Beta_macrocarpa:0.00000100000050002909)99:0.00338082143853650832)96:0.03025797966370060224,((((E_Millettia_pinnata:0.00490596660139157315,((E_Vigna_radiata:0.00324718999915879578,E_Vigna_angularis:0.00160837812917977293)100:0.00983889430461147400,E_Glycine_max:0.00162776291648447234)64:0.00162090718239997944)34:0.00000100000050002909,E_Lotus_japonicus:0.00489404115912090050)100:0.01658696870229146858,(E_Malus_x_domestica:0.00982966889492417444,(E_Ricinus_communis:0.01317861232797150513,(E_Cucumis_sativus:0.01304999582498687395,(E_Citrullus_lanatus:0.00000100000050002909,E_Cucurbita_pepo:0.01970522607225627318)59:0.00319726760236611722)92:0.00660713901503321224)32:0.00147566579183278914)28:0.00160252514052233101)33:0.00161189487671916775,(E_Batis_maritima:0.00832834721525986706,(E_Arabidopsis_thaliana:0.00486681402127763819,((((E_Brassica_carinata:0.00000100000050002909,(E_Brassica_rapa_subsp_campestris:0.00000100000050002909,E_Brassica_oleracea:0.00000100000050002909)22:0.00000100000050002909)5:0.00000100000050002909,E_Brassica_juncea:0.00000100000050002909)7:0.00000100000050002909,E_Brassica_napus:0.00000100000050002909)52:0.00000100000050002909,E_Raphanus_sativus:0.00161186239165954500)66:0.00000100000050002909)92:0.00317520556945474330)88:0.00991519460718473002)7:0.00163497822878774790)14:0.00156539424663664070,((E_Vitis_vinifera:0.06988049049046002326,E_Carica_papaya:0.01044753139033875212)27:0.00396148643593865774,(E_Vaccinium_macrocarpon:0.01138053425467714340,(((E_Boea_hygrometrica:0.01644336788461482277,(E_Mimulus_guttatus:0.00160544546148389477,(E_Ajuga_reptans:0.02678189485499851696,E_Salvia_miltiorrhiza:0.00325613854489898878)44:0.00156266331603972233)48:0.00160447110361555852)96:0.00643278825757182936,(E_Nicotiana_tabacum:0.00000100000050002909,(E_Daucus_carota_subsp_sativus:0.01490512850086453747,(E_Rhazya_stricta:0.00162141725341649417,E_Asclepias_syriaca:0.00325020022877273683)99:0.00498538271812104007)71:0.00307424447303207993)26:0.00000100000050002909)57:0.00157701412670655395,E_Helianthus_annuus:0.01295141983691292832)75:0.00162747213411492666)64:0.00325922935964750990)18:0.00163838835637924855)92:0.01341279455796594647,(N_Liriodendron_tulipifera:0.00478453204912261763,(E_Nelumbo_nucifera:0.00000100000050002909,((((B_Pleurozia_purpurea:0.04971151953125381440,B_Marchantia_polymorpha:0.00000100000050002909)99:0.03075615489603158309,(B_Sphagnum_palustre:0.07962931474390973208,(B_Atrichum_angustatum:0.02817520356287125591,(B_Tetraphis_pellucida:0.04391156364442132254,(((B_Funaria_hygrometrica:0.00440007101054309263,B_Physcomitrella_patens:0.00219203986278956615)93:0.01093640618404732520,((B_Bartramia_pomiformis:0.02949982208704732614,(B_Orthotrichum_stellatum:0.00216433974617120332,B_Ulota_hutchinsiae:0.00000100000050002909)99:0.00663576179193398844)70:0.00214067007050688712,((B_Anomodon_rugelii:0.00425826355522405681,(B_Hypnum_imponens:0.00432536870094757560,B_Climacium_americanum:0.01298134094935672438)37:0.00000100000050002909)79:0.01095854667927382425,B_Ptychomnion_cygnisetum:0.03387891194456107979)98:0.01334196038551517700)88:0.00701722373370929162)90:0.01342997384652806422,B_Buxbaumia_aphylla:0.07484295095818563337)56:0.00496155050603062139)62:0.00474498034047320626)100:0.02999713448956882467)100:0.05174483799681556251)100:0.27257709355762371750,G_Cycas_taitungensis:0.04139792648011593468)76:0.03401163047725802580,N_Amborella_trichopoda:0.02502070645208648997)54:0.00392354802090495117)40:0.00158352044445256930)42:0.00109823012340395129)67:0.00649503694611269691,(M_Butomus_umbellatus:0.04181153969876914150,M_Spirodela_polyrhiza:0.01226416582378521067)59:0.00145914554011197361)91:0.01309828890824208183,(((M_Zea_luxurians:0.00000100000050002909,M_Zea_perennis:0.00000100000050002909)69:0.00161676581556105732,(((M_Tripsacum_dactyloides:0.00000100000050002909,M_Sorghum_bicolor:0.00000100000050002909)12:0.00000100000050002909,M_Zea_mays_subsp_parviglumis:0.00000100000050002909)12:0.00000100000050002909,M_Zea_mays_subsp_mays:0.00000100000050002909)47:0.00000100000050002909)84:0.00323100367349645314,((M_Oryza_sativa_Japonica_Group:0.00000100000050002909,M_Oryza_sativa_Indica_Group:0.00000100000050002909)88:0.00324553497757346402,(M_Aegilops_speltoides:0.00000100000050002909,(M_Triticum_aestivum:0.00000100000050002909,M_Triticum_timopheevii:0.00000100000050002909)39:0.00000100000050002909)52:0.00000100000050002909)48:0.00000100000050002909)97:0.02524183116732329688,M_Phoenix_dactylifera:0.02250895396192578723);
