# Supplementary material for: The mitochondrial genome map of Nelumbo nucifera reveals ancient evolutionary features
Source: Sci Rep. 2016 Jul 22;6:30158. doi: 10.1038/srep30158 (PMC4957087; doi:10.1038/srep30158)
Supplement: Supplementary Data S2 [file srep30158-s3.zip › Trees/ccmC.phyml.tree]

(((B_Pleurozia_purpurea:0.04215949,B_Marchantia_polymorpha:0.00576622)0.953000:0.03375494,((B_Tetraphis_pellucida:0.03908529,((B_Buxbaumia_aphylla:0.06888291,((B_Bartramia_pomiformis:0.01086501,((B_Orthotrichum_stellatum:0.00151175,B_Ulota_hutchinsiae:0.00000010)0.925000:0.00464925,((B_Hypnum_imponens:0.00153294,(B_Climacium_americanum:0.00594449,B_Anomodon_rugelii:0.00162663)0.496000:0.00309854)0.951000:0.01052146,B_Ptychomnion_cygnisetum:0.03297407)0.974000:0.01435829)0.729000:0.00129668)0.945000:0.00780907,(B_Funaria_hygrometrica:0.00153589,B_Physcomitrella_patens:0.00300788)0.850000:0.00314612)0.983000:0.02221958)0.907000:0.01132740,B_Atrichum_angustatum:0.04095456)0.013000:0.00297734)0.992000:0.03404762,B_Sphagnum_palustre:0.05020630)0.950000:0.03466885)1.000000:0.27675371,(N_Amborella_trichopoda:0.01565021,((N_Liriodendron_tulipifera:0.01000216,((E_Vitis_vinifera:0.02266391,(((E_Daucus_carota_subsp_sativus:0.01154779,(((E_Malus_x_domestica:0.00578226,E_Ricinus_communis:0.00440100)0.743000:0.00145747,((E_Batis_maritima:0.01335410,(E_Arabidopsis_thaliana:0.00000010,((E_Raphanus_sativus:0.01028256,E_Brassica_carinata:0.00145098)0.000000:0.00000010,(((E_Brassica_oleracea:0.00000010,E_Brassica_juncea:0.00000010)0.000000:0.00000010,E_Brassica_rapa_subsp_campestris:0.00000010)0.000000:0.00000010,E_Brassica_napus:0.00000010)0.000000:0.00000010)0.802000:0.00145097)0.968000:0.00846891)0.960000:0.00973050,E_Carica_papaya:0.00168374)0.972000:0.00853775)0.932000:0.00428454,((E_Boea_hygrometrica:0.02814153,((E_Mimulus_guttatus:0.00927313,E_Ajuga_reptans:0.09536439)0.166000:0.00270283,E_Salvia_miltiorrhiza:0.00850958)0.816000:0.00294561)0.956000:0.00760667,(E_Helianthus_annuus:0.02199768,((E_Nicotiana_tabacum:0.00593725,(E_Rhazya_stricta:0.00139260,E_Asclepias_syriaca:0.00733005)0.999000:0.01489982)0.812000:0.00415848,((E_Citrullus_lanatus:0.00000010,(E_Cucumis_sativus:0.02614232,E_Cucurbita_pepo:0.01217482)0.727000:0.00182287)0.993000:0.01821914,((E_Lotus_japonicus:0.00145098,E_Millettia_pinnata:0.00290617)0.000000:0.00000010,(E_Glycine_max:0.00000010,(E_Vigna_radiata:0.00000010,E_Vigna_angularis:0.00000010)0.949000:0.00433883)0.899000:0.00288547)0.999000:0.01693197)0.859000:0.00526923)0.000000:0.00000010)0.000000:0.00000010)0.745000:0.00142827)0.000000:0.00000010)0.876000:0.00341706,(E_Silene_latifolia:0.00000010,E_Silene_vulgaris:0.00153959)1.000000:0.04730554)0.000000:0.00000100,E_Vaccinium_macrocarpon:0.46054687)0.000000:0.00085346)0.981000:0.01322215,E_Nelumbo_nucifera:0.01313581)0.911000:0.00596416)0.000000:0.00000010,((M_Spirodela_polyrhiza:0.01597418,M_Butomus_umbellatus:0.08599490)0.722000:0.00230573,(M_Phoenix_dactylifera:0.00419771,(((M_Oryza_sativa_Indica_Group:0.00000010,M_Oryza_rufipogon:0.00000010)0.000000:0.00000010,M_Oryza_sativa_Japonica_Group:0.00000010)0.950000:0.00433739,((M_Tripsacum_dactyloides:0.00143800,((M_Sorghum_bicolor:0.00000010,(M_Zea_mays_subsp_parviglumis:0.00000010,M_Zea_perennis:0.00000010)0.000000:0.00000010)0.000000:0.00000010,(M_Zea_mays_subsp_mays:0.00000010,M_Zea_luxurians:0.00000010)0.000000:0.00000010)0.000000:0.00000010)0.865000:0.00144042,(M_Aegilops_speltoides:0.00000010,M_Triticum_timopheevii:0.00000010)0.000000:0.00000010)0.000000:0.00000010)0.978000:0.01259746)0.988000:0.01591075)0.921000:0.00656251)0.917000:0.00773615)0.991000:0.05736388,G_Cycas_taitungensis:0.04432925);
