# Supplementary material for: The mitochondrial genome map of Nelumbo nucifera reveals ancient evolutionary features
Source: Sci Rep. 2016 Jul 22;6:30158. doi: 10.1038/srep30158 (PMC4957087; doi:10.1038/srep30158)
Supplement: Supplementary Data S2 [file srep30158-s3.zip › Trees/ccmC.RAxML.tree]

(((B_Pleurozia_purpurea:0.04219671351249937308,B_Marchantia_polymorpha:0.00576257739071751960)95:0.03375431116444470997,((B_Tetraphis_pellucida:0.03909758970277979473,((B_Buxbaumia_aphylla:0.06891193320174633652,((B_Bartramia_pomiformis:0.01086855786368870654,((B_Orthotrichum_stellatum:0.00151242862801451768,B_Ulota_hutchinsiae:0.00000100000050002909)84:0.00465106096022687397,((B_Hypnum_imponens:0.00153325676308654684,(B_Climacium_americanum:0.00594613426173179905,B_Anomodon_rugelii:0.00162708301391755773)63:0.00309959782901912803)91:0.01052503170186675462,B_Ptychomnion_cygnisetum:0.03298521172862262790)100:0.01436259549766770449)65:0.00129686036005694102)98:0.00781175951912356070,(B_Funaria_hygrometrica:0.00153637508151310376,B_Physcomitrella_patens:0.00300884392599201243)82:0.00314678159687060456)98:0.02222936453635896911)75:0.01132761926596048511,B_Atrichum_angustatum:0.04097031235383405412)32:0.00297367166803547698)100:0.03406478871858914514,B_Sphagnum_palustre:0.05022487643706095156)99:0.03469717721098896507)100:0.27699477070133526890,(N_Amborella_trichopoda:0.01565616776553167139,((N_Liriodendron_tulipifera:0.01000865927931441843,((E_Vitis_vinifera:0.02268127726873575556,(((E_Daucus_carota_subsp_sativus:0.01155540516005862731,(((E_Malus_x_domestica:0.00578576720431037660,E_Ricinus_communis:0.00440392866605977210)54:0.00145853984362235623,((E_Batis_maritima:0.01336289176990511189,(E_Arabidopsis_thaliana:0.00000100000050002909,((E_Raphanus_sativus:0.01028949088897244783,E_Brassica_carinata:0.00145220160455222249)19:0.00000100000050002909,(((E_Brassica_oleracea:0.00000100000050002909,E_Brassica_juncea:0.00000100000050002909)20:0.00000100000050002909,E_Brassica_rapa_subsp_campestris:0.00000100000050002909)12:0.00000100000050002909,E_Brassica_napus:0.00000100000050002909)34:0.00000100000050002909)61:0.00145219183799409732)100:0.00847706546949858995)95:0.00973491906403275292,E_Carica_papaya:0.00168496915915892164)92:0.00854308371492078916)31:0.00428748717414233812,((E_Boea_hygrometrica:0.02815976800581341047,((E_Mimulus_guttatus:0.00927743654732262647,E_Ajuga_reptans:0.09542620081771141516)50:0.00270481556436563382,E_Salvia_miltiorrhiza:0.00851387209779641205)79:0.00294738578816390769)83:0.00761050842620455362,(E_Helianthus_annuus:0.02200948471468425552,((E_Nicotiana_tabacum:0.00594122301885325298,(E_Rhazya_stricta:0.00139344399263520652,E_Asclepias_syriaca:0.00733398650996954903)100:0.01490942149163689522)39:0.00416039869126314747,((E_Citrullus_lanatus:0.00000100000050002909,(E_Cucumis_sativus:0.02615924279189761614,E_Cucurbita_pepo:0.01218221611243338297)64:0.00182373145232942683)98:0.01822829831224598643,((E_Lotus_japonicus:0.00145210030756574631,E_Millettia_pinnata:0.00290774846780530788)81:0.00000100000050002909,(E_Glycine_max:0.00000100000050002909,(E_Vigna_radiata:0.00000100000050002909,E_Vigna_angularis:0.00000100000050002909)97:0.00434148671850143920)86:0.00288674171866576748)100:0.01694345615939945107)41:0.00527107503434416647)3:0.00000100000050002909)1:0.00000100000050002909)11:0.00142944336874686602)11:0.00000100000050002909)18:0.00341951803398795858,(E_Silene_latifolia:0.00000100000050002909,E_Silene_vulgaris:0.00154058928511212941)100:0.04733873391018850185)14:0.00000100000050002909,E_Vaccinium_macrocarpon:0.46095482720188329928)28:0.00085095331624736445)97:0.01323772964627634337,E_Nelumbo_nucifera:0.01314507417828751114)88:0.00596346473731699037)19:0.00000100000050002909,((M_Spirodela_polyrhiza:0.01598195575437283758,M_Butomus_umbellatus:0.08604170803899600928)73:0.00230791659336438684,(M_Phoenix_dactylifera:0.00419766890517205612,(((M_Oryza_sativa_Indica_Group:0.00000100000050002909,M_Oryza_rufipogon:0.00000100000050002909)34:0.00000100000050002909,M_Oryza_sativa_Japonica_Group:0.00000100000050002909)96:0.00434007651983896268,((M_Tripsacum_dactyloides:0.00143908060244839165,((M_Sorghum_bicolor:0.00000100000050002909,(M_Zea_mays_subsp_parviglumis:0.00000100000050002909,M_Zea_perennis:0.00000100000050002909)15:0.00000100000050002909)14:0.00000100000050002909,(M_Zea_mays_subsp_mays:0.00000100000050002909,M_Zea_luxurians:0.00000100000050002909)9:0.00000100000050002909)37:0.00000100000050002909)62:0.00144149090628032696,(M_Aegilops_speltoides:0.00000100000050002909,M_Triticum_timopheevii:0.00000100000050002909)56:0.00000100000050002909)83:0.00000100000050002909)100:0.01260823933892935532)100:0.01591748227563852605)84:0.00656648106654458743)81:0.00774316528943913996)99:0.05722198593718305637,G_Cycas_taitungensis:0.04443254647495176179);
