# Supplementary material for: The mitochondrial genome map of Nelumbo nucifera reveals ancient evolutionary features
Source: Sci Rep. 2016 Jul 22;6:30158. doi: 10.1038/srep30158 (PMC4957087; doi:10.1038/srep30158)
Supplement: Supplementary Data S2 [file srep30158-s3.zip › Trees/ccmFC.phyml.tree]

((((M_Oryza_sativa_Indica_Group:0.00000004,M_Oryza_sativa_Japonica_Group:0.00000004)0.990000:0.00557543,(M_Sorghum_bicolor:0.00000004,((M_Zea_luxurians:0.00000004,(M_Zea_mays_subsp_parviglumis:0.00000004,(M_Zea_perennis:0.00000004,M_Zea_mays_subsp_mays:0.00000004)0.000000:0.00000004)0.000000:0.00000004)0.915000:0.00158687,M_Tripsacum_dactyloides:0.00000004)0.809000:0.00221200)0.930000:0.00342156)0.833000:0.00155150,((((((((B_Pleurozia_purpurea:0.39878434,(((B_Atrichum_angustatum:0.03989992,B_Tetraphis_pellucida:0.02692357)0.905000:0.00798371,(B_Buxbaumia_aphylla:0.08805547,((B_Bartramia_pomiformis:0.01014762,((B_Orthotrichum_stellatum:0.00498276,B_Ulota_hutchinsiae:0.00079983)0.998000:0.01369098,((B_Hypnum_imponens:0.00618965,(B_Climacium_americanum:0.00738923,B_Anomodon_rugelii:0.00494976)0.734000:0.00117892)0.878000:0.00481685,B_Ptychomnion_cygnisetum:0.04043710)0.986000:0.00989300)0.806000:0.00243096)0.985000:0.01348325,B_Funaria_hygrometrica:0.00819080)0.999000:0.02385739)0.834000:0.00719507)0.871000:0.01574200,B_Sphagnum_palustre:0.09881604)0.957000:0.06424359)1.000000:0.34084133,G_Cycas_taitungensis:0.05126006)0.997000:0.04428661,N_Amborella_trichopoda:0.03782210)0.961000:0.01226340,N_Liriodendron_tulipifera:0.00908355)0.000000:0.00000010,(E_Nelumbo_nucifera:0.00606259,((((E_Millettia_pinnata:0.00316264,(E_Glycine_max:0.00000007,E_Vigna_radiata:0.00540071)0.801000:0.00299983)0.906000:0.00418737,E_Lotus_japonicus:0.00225463)1.000000:0.01871788,((((E_Cucurbita_pepo:0.01805597,E_Cucumis_sativus:0.03105522)0.987000:0.01023346,E_Citrullus_lanatus:0.00103450)1.000000:0.02241630,((E_Ricinus_communis:0.02512790,((E_Batis_maritima:0.01542360,((E_Raphanus_sativus:0.00077027,(E_Brassica_carinata:0.00154138,(E_Brassica_oleracea:0.00077061,((E_Brassica_juncea:0.00000004,E_Brassica_rapa_subsp_campestris:0.00000004)0.000000:0.00000004,E_Brassica_napus:0.00000004)0.000000:0.00000004)0.837000:0.00077042)0.000000:0.00000004)0.747000:0.00076856,E_Arabidopsis_thaliana:0.00387412)0.997000:0.01345495)0.966000:0.00847566,E_Carica_papaya:0.01057518)0.994000:0.01054208)0.815000:0.00280146,(((E_Helianthus_annuus:0.13612438,E_Vaccinium_macrocarpon:0.04812403)0.258000:0.00706762,(((E_Nicotiana_tabacum:0.01655871,(E_Boea_hygrometrica:0.02806271,((E_Salvia_miltiorrhiza:0.00596172,E_Ajuga_reptans:0.01239826)0.962000:0.00600789,E_Mimulus_guttatus:0.01013535)0.977000:0.00754829)0.996000:0.01258895)0.671000:0.00236247,(E_Asclepias_syriaca:0.02843821,E_Rhazya_stricta:0.00076109)1.000000:0.02239261)0.924000:0.00435289,E_Daucus_carota_subsp_sativus:0.03879499)0.130000:0.00161552)0.871000:0.00305009,(((E_Beta_vulgaris_subsp_vulgaris:0.00000004,E_Beta_vulgaris_subsp_maritima:0.00000004)0.000000:0.00000004,E_Beta_macrocarpa:0.00000004)0.982000:0.00912437,(E_Silene_vulgaris:0.00216559,E_Silene_latifolia:0.00408719)0.999000:0.01423738)1.000000:0.04032573)0.742000:0.00160307)0.867000:0.00201260)0.741000:0.00074437,E_Vitis_vinifera:0.03898263)0.749000:0.00078482)0.723000:0.00108771,E_Malus_x_domestica:0.03044772)0.998000:0.01146666)0.970000:0.00503077)1.000000:0.01299533,M_Butomus_umbellatus:0.05583025)0.810000:0.00291716,M_Spirodela_polyrhiza:0.05044779)0.993000:0.01441356,M_Phoenix_dactylifera:0.01531151)1.000000:0.02065704)0.958000:0.00394126,(M_Aegilops_speltoides:0.00000004,M_Triticum_timopheevii:0.00000004)0.819000:0.00078639,M_Triticum_aestivum:0.00000004);
