# Supplementary material for: The mitochondrial genome map of Nelumbo nucifera reveals ancient evolutionary features
Source: Sci Rep. 2016 Jul 22;6:30158. doi: 10.1038/srep30158 (PMC4957087; doi:10.1038/srep30158)
Supplement: Supplementary Data S2 [file srep30158-s3.zip › Trees/ccmFC.RAxML.tree]

((((M_Oryza_sativa_Indica_Group:0.00000100000050002909,M_Oryza_sativa_Japonica_Group:0.00000100000050002909)100:0.00557574184129490912,(M_Sorghum_bicolor:0.00000100000050002909,((M_Zea_luxurians:0.00000100000050002909,(M_Zea_mays_subsp_parviglumis:0.00000100000050002909,(M_Zea_perennis:0.00000100000050002909,M_Zea_mays_subsp_mays:0.00000100000050002909)18:0.00000100000050002909)25:0.00000100000050002909)86:0.00158681368180949045,M_Tripsacum_dactyloides:0.00000100000050002909)77:0.00221202373774191186)100:0.00342209573411873412)86:0.00155166514588614716,((((((((B_Pleurozia_purpurea:0.39891154347858659435,(((B_Atrichum_angustatum:0.03990860743573649422,B_Tetraphis_pellucida:0.02693127501541267566)90:0.00798427338980633311,(B_Buxbaumia_aphylla:0.08808011431293585880,((B_Bartramia_pomiformis:0.01015170326139494886,((B_Orthotrichum_stellatum:0.00498365219095988493,B_Ulota_hutchinsiae:0.00080013756628307395)100:0.01369355829913612189,((B_Hypnum_imponens:0.00619080083102464991,(B_Climacium_americanum:0.00739051215217290895,B_Anomodon_rugelii:0.00495083761598345568)64:0.00117941556068887300)65:0.00481817908285230197,B_Ptychomnion_cygnisetum:0.04044541237505042131)100:0.00989536181011731880)73:0.00243009883281677637)100:0.01348492332615201274,B_Funaria_hygrometrica:0.00819185331239038680)100:0.02386099449340717618)69:0.00719501291473826580)71:0.01573441561817616810,B_Sphagnum_palustre:0.09885216298629456722)95:0.06433689330689004726)100:0.34084785779170551079,G_Cycas_taitungensis:0.05120260258290607047)98:0.04438186517321275615,N_Amborella_trichopoda:0.03781921842618045371)93:0.01226177923339209948,N_Liriodendron_tulipifera:0.00908184876463358562)31:0.00000100000050002909,(E_Nelumbo_nucifera:0.00606312117613926841,((((E_Millettia_pinnata:0.00316268056151116500,(E_Glycine_max:0.00000100000050002909,E_Vigna_radiata:0.00540052413877432566)75:0.00299953391668315514)85:0.00418741655943267056,E_Lotus_japonicus:0.00225465211655772636)100:0.01871646486710227403,((((E_Cucurbita_pepo:0.01805675157145289131,E_Cucumis_sativus:0.03105246234132813185)99:0.01023249519108404559,E_Citrullus_lanatus:0.00103419807906346916)100:0.02241563058774642681,((E_Ricinus_communis:0.02512336656716909408,((E_Batis_maritima:0.01542221019057075058,((E_Raphanus_sativus:0.00077015733966180752,(E_Brassica_carinata:0.00154139190339775355,(E_Brassica_oleracea:0.00077057586324972627,((E_Brassica_juncea:0.00000100000050002909,E_Brassica_rapa_subsp_campestris:0.00000100000050002909)30:0.00000100000050002909,E_Brassica_napus:0.00000100000050002909)58:0.00000100000050002909)71:0.00077030514487882356)25:0.00000100000050002909)75:0.00076856915603185593,E_Arabidopsis_thaliana:0.00387355794476404837)100:0.01345126947079916188)98:0.00847936340840406942,E_Carica_papaya:0.01057254046138542125)98:0.01054003417966592818)48:0.00280061542770632761,(((E_Helianthus_annuus:0.13612194303555719133,E_Vaccinium_macrocarpon:0.04812561191279669109)38:0.00705840846706654295,(((E_Nicotiana_tabacum:0.01655690034576660918,(E_Boea_hygrometrica:0.02806437223999487529,((E_Salvia_miltiorrhiza:0.00596169970221715681,E_Ajuga_reptans:0.01239774860153633126)96:0.00600694852802508526,E_Mimulus_guttatus:0.01013533843474772288)100:0.00754746024947387795)100:0.01258809330322799291)61:0.00236164768588002089,(E_Asclepias_syriaca:0.02843733920721631947,E_Rhazya_stricta:0.00076190430554017149)100:0.02239110968196517462)80:0.00435566102120651423,E_Daucus_carota_subsp_sativus:0.03879306085470094617)20:0.00161403036073122529)55:0.00305182288929675086,(((E_Beta_vulgaris_subsp_vulgaris:0.00000100000050002909,E_Beta_vulgaris_subsp_maritima:0.00000100000050002909)29:0.00000100000050002909,E_Beta_macrocarpa:0.00000100000050002909)100:0.00912453470131761694,(E_Silene_vulgaris:0.00216517211945149854,E_Silene_latifolia:0.00408757018099767909)100:0.01423523120336763620)100:0.04031971242216484536)32:0.00160198564380807261)26:0.00201459511564517019)20:0.00074429323273396560,E_Vitis_vinifera:0.03897857396881803521)16:0.00078465875968313891)26:0.00108852285392413645,E_Malus_x_domestica:0.03044645437052450818)97:0.01146507947587816628)64:0.00502950648965041786)100:0.01299600941722375488,M_Butomus_umbellatus:0.05582379259092330737)98:0.00291717540675895653,M_Spirodela_polyrhiza:0.05045252898217961190)100:0.01441252038878701631,M_Phoenix_dactylifera:0.01530930977907093114)100:0.02065869038166879071)100:0.00394107564044312089,(M_Aegilops_speltoides:0.00000100000050002909,M_Triticum_timopheevii:0.00000100000050002909)71:0.00078636560004491786,M_Triticum_aestivum:0.00000100000050002909);
