# Supplementary material for: The mitochondrial genome map of Nelumbo nucifera reveals ancient evolutionary features
Source: Sci Rep. 2016 Jul 22;6:30158. doi: 10.1038/srep30158 (PMC4957087; doi:10.1038/srep30158)
Supplement: Supplementary Data S2 [file srep30158-s3.zip › Trees/ccmFN.phyml.tree]

(M_Triticum_timopheevii:0.00000002,(M_Aegilops_speltoides:0.00000002,(((((((((E_Malus_x_domestica:0.01925679,((E_Carica_papaya:0.01801303,(E_Batis_maritima:0.02016327,((E_Raphanus_sativus:0.00000002,E_Brassica_carinata:0.00000002)0.775000:0.00066048,(E_Brassica_juncea:0.00000002,(E_Brassica_rapa_subsp_campestris:0.00000002,(E_Brassica_oleracea:0.00000002,E_Brassica_napus:0.00000002)0.000000:0.00000002)0.000000:0.00000002)0.752000:0.00065893)1.000000:0.02046017)0.939000:0.00829775)0.996000:0.00988169,E_Ricinus_communis:0.00988238)0.842000:0.00206072)0.542000:0.00177205,(E_Lotus_japonicus:0.00197875,((E_Vigna_angularis:0.00262495,(E_Vigna_radiata:0.00000002,E_Glycine_max:0.00130992)0.000000:0.00000006)0.952000:0.00263992,E_Millettia_pinnata:0.00329694)0.852000:0.00130055)1.000000:0.02782173)0.000000:0.00000003,(((E_Silene_latifolia:0.00064964,E_Silene_vulgaris:0.00199129)1.000000:0.01993175,(E_Beta_vulgaris_subsp_vulgaris:0.00000002,(E_Beta_macrocarpa:0.00000002,E_Beta_vulgaris_subsp_maritima:0.00000002)0.000000:0.00000002)0.974000:0.00654072)1.000000:0.03066557,((E_Cucumis_sativus:0.02916718,E_Cucurbita_pepo:0.02382498)0.903000:0.00257748,E_Citrullus_lanatus:0.00064985)1.000000:0.01503172)0.865000:0.00410434)0.824000:0.00117640,(E_Vaccinium_macrocarpon:0.02296915,(((((E_Ajuga_reptans:0.00858697,E_Salvia_miltiorrhiza:0.00393360)0.999000:0.00896426,E_Mimulus_guttatus:0.00905745)0.968000:0.00496557,E_Boea_hygrometrica:0.01389814)0.997000:0.00920487,((E_Asclepias_syriaca:0.02120144,E_Rhazya_stricta:0.00397228)0.997000:0.01087969,E_Nicotiana_tabacum:0.00729253)0.417000:0.00123878)0.990000:0.00609952,(E_Helianthus_annuus:0.02882163,E_Daucus_carota_subsp_sativus:0.01103712)0.000000:0.00036934)0.853000:0.00141033)0.794000:0.00325647)0.670000:0.00062601,E_Vitis_vinifera:0.02448557)0.985000:0.00673415,((((B_Pleurozia_purpurea:0.24062188,(B_Sphagnum_palustre:0.11432570,((B_Atrichum_angustatum:0.05472135,B_Tetraphis_pellucida:0.05109902)0.850000:0.00637195,(B_Buxbaumia_aphylla:0.12458414,((B_Bartramia_pomiformis:0.01855488,((B_Ulota_hutchinsiae:0.00280955,B_Orthotrichum_stellatum:0.00210368)0.999000:0.01376927,((B_Anomodon_rugelii:0.00697324,(B_Climacium_americanum:0.01120381,B_Hypnum_imponens:0.00209050)0.000000:0.00000003)0.905000:0.00668471,B_Ptychomnion_cygnisetum:0.05295573)0.998000:0.01665935)0.999000:0.01873558)0.997000:0.01311296,(B_Funaria_hygrometrica:0.00536775,B_Physcomitrella_patens:0.00691665)1.000000:0.01493040)1.000000:0.03215273)0.947000:0.01324752)0.961000:0.02603868)0.849000:0.04784943)1.000000:0.68068512,G_Cycas_taitungensis:0.03648107)1.000000:0.09772778,N_Amborella_trichopoda:0.02155496)0.965000:0.00995027,(E_Nelumbo_nucifera:0.00493756,N_Liriodendron_tulipifera:0.00751952)0.861000:0.00249580)0.880000:0.00263621)1.000000:0.01877569,(M_Spirodela_polyrhiza:0.01678165,M_Butomus_umbellatus:0.09957845)0.000000:0.00377142)0.998000:0.01251302,M_Phoenix_dactylifera:0.01044412)1.000000:0.02059362,((M_Sorghum_bicolor:0.00197230,(M_Tripsacum_dactyloides:0.00000002,((M_Zea_mays_subsp_mays:0.00000002,M_Zea_mays_subsp_parviglumis:0.00000002)0.846000:0.00066214,(M_Zea_luxurians:0.00066285,M_Zea_perennis:0.00000002)0.736000:0.00132881)0.000000:0.00000002)0.771000:0.00065543)0.996000:0.00534812,(M_Oryza_sativa_Japonica_Group:0.00131633,(M_Oryza_rufipogon:0.00000002,M_Oryza_sativa_Indica_Group:0.00000002)0.000000:0.00000002)0.988000:0.00397701)0.740000:0.00049267)1.000000:0.01289088)0.000000:0.00000002,M_Triticum_aestivum:0.00000002);
