# Supplementary material for: The mitochondrial genome map of Nelumbo nucifera reveals ancient evolutionary features
Source: Sci Rep. 2016 Jul 22;6:30158. doi: 10.1038/srep30158 (PMC4957087; doi:10.1038/srep30158)
Supplement: Supplementary Data S2 [file srep30158-s3.zip › Trees/ccmFN.RAxML.tree]

(M_Triticum_timopheevii:0.00000100000050002909,(M_Aegilops_speltoides:0.00000100000050002909,(((((((((E_Malus_x_domestica:0.01700651143840686483,((E_Carica_papaya:0.01590826838054888726,(E_Batis_maritima:0.01780758955787515793,((E_Raphanus_sativus:0.00000100000050002909,E_Brassica_carinata:0.00000100000050002909)90:0.00058337363735953916,(E_Brassica_juncea:0.00000100000050002909,(E_Brassica_rapa_subsp_campestris:0.00000100000050002909,(E_Brassica_oleracea:0.00000100000050002909,E_Brassica_napus:0.00000100000050002909)23:0.00000100000050002909)22:0.00000100000050002909)86:0.00058199739884666772)100:0.01806967680324006453)92:0.00732911769201289968)97:0.00872772628004910185,E_Ricinus_communis:0.00872799645339232370)56:0.00182009484620398185)15:0.00156533594891188326,(E_Lotus_japonicus:0.00174806268171029226,((E_Vigna_angularis:0.00231765418394807568,(E_Vigna_radiata:0.00000100000050002909,E_Glycine_max:0.00115694802084962117)83:0.00000100000050002909)94:0.00233132538808959993,E_Millettia_pinnata:0.00291144579778002165)87:0.00114876820889822781)100:0.02457218995417410207)8:0.00000100000050002909,(((E_Silene_latifolia:0.00057378857313348055,E_Silene_vulgaris:0.00175878488226444856)100:0.01760468003436146608,(E_Beta_vulgaris_subsp_vulgaris:0.00000100000050002909,(E_Beta_macrocarpa:0.00000100000050002909,E_Beta_vulgaris_subsp_maritima:0.00000100000050002909)33:0.00000100000050002909)100:0.00577708571474975716)100:0.02708525324563059583,((E_Cucumis_sativus:0.02575916520057196929,E_Cucurbita_pepo:0.02104229419073865015)99:0.00227634299852406442,E_Citrullus_lanatus:0.00057398978232178072)100:0.01327642593668405466)70:0.00362555849062521111)33:0.00103869369179653307,(E_Vaccinium_macrocarpon:0.02028665047030524596,(((((E_Ajuga_reptans:0.00758415218307633299,E_Salvia_miltiorrhiza:0.00347420464903585397)100:0.00791735265064933379,E_Mimulus_guttatus:0.00799973519001805945)100:0.00438581192388411232,E_Boea_hygrometrica:0.01227533994622694198)100:0.00812987159629111576,((E_Asclepias_syriaca:0.01872510485773292571,E_Rhazya_stricta:0.00350824852041574462)100:0.00960848509705721811,E_Nicotiana_tabacum:0.00644053958970302372)56:0.00109418805260386750)100:0.00538725705977020908,(E_Helianthus_annuus:0.02545866362168007838,E_Daucus_carota_subsp_sativus:0.00974810418328813690)34:0.00032649660067754065)57:0.00124535409956742153)56:0.00287621952109360811)49:0.00055308164634288316,E_Vitis_vinifera:0.02162610275348705521)99:0.00594736692793780292,((((B_Pleurozia_purpurea:0.21251394290667685594,(B_Sphagnum_palustre:0.10097453556059715618,((B_Atrichum_angustatum:0.04832987672786717009,B_Tetraphis_pellucida:0.04513335635119753581)72:0.00563038381760067042,(B_Buxbaumia_aphylla:0.11003346488124435276,((B_Bartramia_pomiformis:0.01638932159814504227,((B_Ulota_hutchinsiae:0.00248145651555909232,B_Orthotrichum_stellatum:0.00185812069321526253)100:0.01216217837915528274,((B_Anomodon_rugelii:0.00615898279622094282,(B_Climacium_americanum:0.00989516694253915648,B_Hypnum_imponens:0.00184648490617211306)38:0.00000100000050002909)79:0.00590433802244084462,B_Ptychomnion_cygnisetum:0.04677437858545541172)100:0.01471441745589102505)100:0.01654866430846225339)100:0.01158244566396190826,(B_Funaria_hygrometrica:0.00474124525614814333,B_Physcomitrella_patens:0.00610862821388946133)100:0.01318736639468786297)100:0.02839909625599396081)83:0.01170068875591126663)95:0.02299725800264144915)97:0.04225356199782497046)100:0.60105471416907396698,G_Cycas_taitungensis:0.03221095998591403525)100:0.08632504283849116999,N_Amborella_trichopoda:0.01903795033406307721)98:0.00878945269037242384,(E_Nelumbo_nucifera:0.00436128035192468073,N_Liriodendron_tulipifera:0.00664148743833254014)87:0.00220449008502134969)80:0.00232810621115572087)99:0.01658306435569591869,(M_Spirodela_polyrhiza:0.01482106348664718673,M_Butomus_umbellatus:0.08794894290420599003)51:0.00333251025822049567)100:0.01105209420107901123,M_Phoenix_dactylifera:0.00922493924198441832)100:0.01818818929887291297,((M_Sorghum_bicolor:0.00174211824569176659,(M_Tripsacum_dactyloides:0.00000100000050002909,((M_Zea_mays_subsp_mays:0.00000100000050002909,M_Zea_mays_subsp_parviglumis:0.00000100000050002909)96:0.00058488618922063174,(M_Zea_luxurians:0.00058550481705296829,M_Zea_perennis:0.00000100000050002909)73:0.00117370397572855254)83:0.00000100000050002909)99:0.00057895202467200910)99:0.00472392881024818415,(M_Oryza_sativa_Japonica_Group:0.00116268159592549953,(M_Oryza_rufipogon:0.00000100000050002909,M_Oryza_sativa_Indica_Group:0.00000100000050002909)91:0.00000100000050002909)100:0.00351271204997788498)81:0.00043519142873079384)100:0.01138562530878929613)68:0.00000100000050002909,M_Triticum_aestivum:0.00000100000050002909);
