# Supplementary material for: The mitochondrial genome map of Nelumbo nucifera reveals ancient evolutionary features
Source: Sci Rep. 2016 Jul 22;6:30158. doi: 10.1038/srep30158 (PMC4957087; doi:10.1038/srep30158)
Supplement: Supplementary Data S2 [file srep30158-s3.zip › Trees/cob.phyml.tree]

(M_Triticum_timopheevii:0.00000004,(M_Aegilops_speltoides:0.00443185,((((M_Spirodela_polyrhiza:0.01991574,M_Butomus_umbellatus:0.05113365)0.701000:0.00394368,((N_Liriodendron_tulipifera:0.00607880,(((P_Huperzia_squarrosa:0.07758670,(((((((((B_Anomodon_rugelii:0.00573316,(B_Climacium_americanum:0.00573528,B_Hypnum_imponens:0.00456901)0.000000:0.00000012)0.777000:0.00463372,B_Ptychomnion_cygnisetum:0.03421630)0.959000:0.00781322,(B_Bartramia_pomiformis:0.00960801,(B_Orthotrichum_stellatum:0.00114464,B_Ulota_hutchinsiae:0.00000004)0.986000:0.00788211)0.412000:0.00140632)0.725000:0.00327054,(B_Funaria_hygrometrica:0.00000004,B_Physcomitrella_patens:0.00229130)0.950000:0.00632874)0.967000:0.01072361,B_Buxbaumia_aphylla:0.04640602)0.886000:0.00573940,(B_Atrichum_angustatum:0.03026358,B_Tetraphis_pellucida:0.07098872)0.568000:0.00160106)0.998000:0.02494946,B_Sphagnum_palustre:0.03496495)0.996000:0.03979441,((B_Marchantia_polymorpha:0.00214532,(B_Treubia_lacunosa:0.02548333,B_Pleurozia_purpurea:0.02319544)0.752000:0.00318547)0.996000:0.03867454,((A_Chara_vulgaris:0.00366022,B_Nitella_hyalina:0.00123366)1.000000:0.12523655,(A_Chaetosphaeridium_globosum:0.25610871,(((A_Chlorokybus_atmophyticus:0.37653331,A_Mesostigma_viride:0.49734266)0.972000:0.12291710,A_Roya_obtusa:0.23512727)0.544000:0.02820475,A_Entransia_fimbriata:0.35310262)0.863000:0.06954224)0.989000:0.11036622)0.995000:0.07747574)0.316000:0.01239063)0.917000:0.01952363,B_Phaeoceros_laevis:0.13900183)0.972000:0.04175541)1.000000:0.24847479,G_Cycas_taitungensis:0.09737408)0.977000:0.04400249,N_Amborella_trichopoda:0.02234709)0.734000:0.00715217)0.904000:0.00627814,((((E_Lotus_japonicus:0.00896789,(E_Millettia_pinnata:0.00225099,(E_Glycine_max:0.00285377,(E_Vigna_radiata:0.00000004,E_Vigna_angularis:0.00112125)0.981000:0.00759975)0.888000:0.00315682)0.756000:0.00128820)0.970000:0.00920657,((E_Malus_x_domestica:0.01541090,(E_Cucurbita_pepo:0.01522190,(E_Cucumis_sativus:0.02677353,E_Citrullus_lanatus:0.00000030)0.277000:0.00334137)0.999000:0.01722651)0.742000:0.00218829,(E_Ricinus_communis:0.00981190,(((E_Carica_papaya:0.01433281,E_Vaccinium_macrocarpon:0.28645687)0.663000:0.00378353,(E_Batis_maritima:0.00518894,((E_Brassica_carinata:0.00226397,((E_Brassica_oleracea:0.00000004,((E_Raphanus_sativus:0.00000004,E_Brassica_napus:0.00000004)0.000000:0.00000004,E_Brassica_juncea:0.00000004)0.000000:0.00000004)0.000000:0.00000004,E_Brassica_rapa_subsp_campestris:0.00000004)0.000000:0.00000004)0.745000:0.00112580,E_Arabidopsis_thaliana:0.00113671)0.999000:0.01726124)0.677000:0.00148540)0.928000:0.00496958,(((E_Beta_vulgaris_subsp_maritima:0.00000004,(E_Beta_macrocarpa:0.00000004,E_Beta_vulgaris_subsp_vulgaris:0.00000004)0.000000:0.00000004)0.995000:0.01376369,(E_Silene_latifolia:0.00148498,E_Silene_vulgaris:0.01650453)0.912000:0.00688002)1.000000:0.03215733,((E_Daucus_carota_subsp_sativus:0.07903429,E_Helianthus_annuus:0.02638573)0.990000:0.02327172,((((E_Mimulus_guttatus:0.00754918,(E_Ajuga_reptans:0.10799844,E_Salvia_miltiorrhiza:0.02475758)0.851000:0.00587010)0.846000:0.00290635,E_Boea_hygrometrica:0.00810446)1.000000:0.02310625,E_Nicotiana_tabacum:0.00886360)0.830000:0.00263182,(E_Rhazya_stricta:0.00344193,E_Asclepias_syriaca:0.01275121)0.983000:0.00807928)0.875000:0.00329930)0.247000:0.00103073)0.388000:0.00136529)0.762000:0.00151439)0.876000:0.00260153)0.585000:0.00373784)0.922000:0.00518819,E_Vitis_vinifera:0.00805994)0.903000:0.00463465,E_Nelumbo_nucifera:0.00535369)0.939000:0.00647635)0.906000:0.00532410)0.425000:0.00495245,M_Phoenix_dactylifera:0.00478005)1.000000:0.02330033,((M_Oryza_sativa_Japonica_Group:0.00000004,(M_Oryza_sativa_Indica_Group:0.00000004,M_Oryza_rufipogon:0.00000004)0.000000:0.00000004)0.878000:0.00223981,(((M_Zea_perennis:0.00000004,((M_Zea_mays_subsp_parviglumis:0.00000004,M_Zea_luxurians:0.00000004)0.000000:0.00000004,M_Zea_mays_subsp_mays:0.00000004)0.000000:0.00000004)0.000000:0.00000004,M_Tripsacum_dactyloides:0.00116435)0.824000:0.00116212,M_Sorghum_bicolor:0.00000004)0.984000:0.00826709)0.727000:0.00218618)0.751000:0.00111804)0.000000:0.00000004,M_Triticum_aestivum:0.00000004);
