# Supplementary material for: The mitochondrial genome map of Nelumbo nucifera reveals ancient evolutionary features
Source: Sci Rep. 2016 Jul 22;6:30158. doi: 10.1038/srep30158 (PMC4957087; doi:10.1038/srep30158)
Supplement: Supplementary Data S2 [file srep30158-s3.zip › Trees/cob.RAxML.tree]

(M_Triticum_timopheevii:0.00000100000050002909,(M_Aegilops_speltoides:0.00366409703329711534,((((M_Spirodela_polyrhiza:0.01646309752269219454,M_Butomus_umbellatus:0.04227112216203100098)27:0.00326058089784541033,((N_Liriodendron_tulipifera:0.00502570672982723034,(((P_Huperzia_squarrosa:0.06414136270159054298,(((((((((B_Anomodon_rugelii:0.00473939347564821152,(B_Climacium_americanum:0.00474158438243505939,B_Hypnum_imponens:0.00377756214099893425)38:0.00000100000050002909)56:0.00383094444313602850,B_Ptychomnion_cygnisetum:0.02828871192997517436)95:0.00645893449539532497,(B_Bartramia_pomiformis:0.00794320812655161315,(B_Orthotrichum_stellatum:0.00094629433878411738,B_Ulota_hutchinsiae:0.00000100000050002909)100:0.00651625227230805300)62:0.00116261785194607978)74:0.00270415762079934856,(B_Funaria_hygrometrica:0.00000100000050002909,B_Physcomitrella_patens:0.00189429473027411519)100:0.00523158052538552892)95:0.00886489182911905614,B_Buxbaumia_aphylla:0.03836501889825039147)79:0.00474502039590188850,(B_Atrichum_angustatum:0.02501752862893629262,B_Tetraphis_pellucida:0.05868475991182267593)53:0.00132670546591465112)100:0.02062362637533157045,B_Sphagnum_palustre:0.02890714857195099755)99:0.03289581375838914606,((B_Marchantia_polymorpha:0.00177217589494809043,(B_Treubia_lacunosa:0.02106691606897767924,B_Pleurozia_purpurea:0.01917558618012109306)84:0.00263600614479267371)100:0.03197105485140262077,((A_Chara_vulgaris:0.00302592212944072713,B_Nitella_hyalina:0.00102006283532032936)100:0.10350591602368465483,(A_Chaetosphaeridium_globosum:0.21164746202804551878,(((A_Chlorokybus_atmophyticus:0.31112417926491242604,A_Mesostigma_viride:0.41095577942652877779)72:0.10158676808512268064,A_Roya_obtusa:0.19429458772218885509)46:0.02329826695322835539,A_Entransia_fimbriata:0.29178647077582969827)72:0.05747410155904385948)98:0.09120985921700339172)100:0.06404224070614365771)51:0.01024432745560163033)76:0.01614343846898625909,B_Phaeoceros_laevis:0.11489772278383389437)100:0.03451314311750969949)100:0.20534586540828581036,G_Cycas_taitungensis:0.08050205137609744988)56:0.03637600725882685765,N_Amborella_trichopoda:0.01847536435780934225)14:0.00591376400691131978)14:0.00519004139644962080,((((E_Lotus_japonicus:0.00741429849722920285,(E_Millettia_pinnata:0.00186106439816462188,(E_Glycine_max:0.00235937118129531543,(E_Vigna_radiata:0.00000100000050002909,E_Vigna_angularis:0.00092698645698807410)100:0.00628311271396557892)89:0.00260988244323351760)83:0.00106476272870665049)96:0.00761162380094412144,((E_Malus_x_domestica:0.01274134098731984598,(E_Cucurbita_pepo:0.01258493898049597298,(E_Cucumis_sativus:0.02213419348298001008,E_Citrullus_lanatus:0.00000100000050002909)39:0.00276207637755659322)93:0.01424190257931411824)44:0.00180924721257708695,(E_Ricinus_communis:0.00811220869431301429,(((E_Carica_papaya:0.01184876927433712278,E_Vaccinium_macrocarpon:0.23674346145049010581)25:0.00312944858050015874,(E_Batis_maritima:0.00429055870133313207,((E_Brassica_carinata:0.00187180282384776246,((E_Brassica_oleracea:0.00000100000050002909,((E_Raphanus_sativus:0.00000100000050002909,E_Brassica_napus:0.00000100000050002909)12:0.00000100000050002909,E_Brassica_juncea:0.00000100000050002909)8:0.00000100000050002909)6:0.00000100000050002909,E_Brassica_rapa_subsp_campestris:0.00000100000050002909)59:0.00000100000050002909)63:0.00093077720907029009,E_Arabidopsis_thaliana:0.00093978438234293578)96:0.01427081311382205793)61:0.00122771632373119377)19:0.00410870273422760980,(((E_Beta_vulgaris_subsp_maritima:0.00000100000050002909,(E_Beta_macrocarpa:0.00000100000050002909,E_Beta_vulgaris_subsp_vulgaris:0.00000100000050002909)34:0.00000100000050002909)100:0.01137973102670211852,(E_Silene_latifolia:0.00122804130392580512,E_Silene_vulgaris:0.01364527144031647994)89:0.00568779686251773622)100:0.02658793850855883933,((E_Daucus_carota_subsp_sativus:0.06533777890009666300,E_Helianthus_annuus:0.02181319841466682063)84:0.01924190265247972126,((((E_Mimulus_guttatus:0.00624105922257221259,(E_Ajuga_reptans:0.08928811300217512348,E_Salvia_miltiorrhiza:0.02046807439473393928)85:0.00485408717111897314)83:0.00240312521051720251,E_Boea_hygrometrica:0.00670055759671741441)93:0.01910342350999771205,E_Nicotiana_tabacum:0.00732900791102082498)46:0.00217532375202483591,(E_Rhazya_stricta:0.00284573286681167811,E_Asclepias_syriaca:0.01054275108474252327)94:0.00667975509663832050)47:0.00272784033753798198)20:0.00085221870133244857)11:0.00112905236072444594)7:0.00125218453452438606)11:0.00215061273624784100)19:0.00309034533859965177)27:0.00428947289421197347,E_Vitis_vinifera:0.00666410202497421875)26:0.00383199460217200413,E_Nelumbo_nucifera:0.00442640918006370534)34:0.00535395986672133287)60:0.00440175808508640187)46:0.00409466027730960754,M_Phoenix_dactylifera:0.00395257665104499847)98:0.01926187009039754747,((M_Oryza_sativa_Japonica_Group:0.00000100000050002909,(M_Oryza_sativa_Indica_Group:0.00000100000050002909,M_Oryza_rufipogon:0.00000100000050002909)33:0.00000100000050002909)99:0.00185187982456473037,(((M_Zea_perennis:0.00000100000050002909,((M_Zea_mays_subsp_parviglumis:0.00000100000050002909,M_Zea_luxurians:0.00000100000050002909)16:0.00000100000050002909,M_Zea_mays_subsp_mays:0.00000100000050002909)9:0.00000100000050002909)46:0.00000100000050002909,M_Tripsacum_dactyloides:0.00096265526502119681)65:0.00096081549994563628,M_Sorghum_bicolor:0.00000100000050002909)100:0.00683501111325102769)73:0.00180764328633565012)80:0.00092424011297688078)92:0.00000100000050002909,M_Triticum_aestivum:0.00000100000050002909);
