# Supplementary material for: The mitochondrial genome map of Nelumbo nucifera reveals ancient evolutionary features
Source: Sci Rep. 2016 Jul 22;6:30158. doi: 10.1038/srep30158 (PMC4957087; doi:10.1038/srep30158)
Supplement: Supplementary Data S2 [file srep30158-s3.zip › Trees/cox1.phyml.tree]

((M_Zea_luxurians:0.00067673,(M_Zea_mays_subsp_mays:0.00000004,M_Zea_mays_subsp_parviglumis:0.00000004)0.000000:0.00000004)0.000000:0.00000004,((M_Tripsacum_dactyloides:0.00596093,M_Sorghum_bicolor:0.00572412)0.732000:0.00206081,((((M_Oryza_sativa_Japonica_Group:0.00000015,M_Oryza_rufipogon:0.00000007)1.000000:0.32699064,M_Oryza_sativa_Indica_Group:0.00000015)0.945000:0.00338259,(M_Spirodela_polyrhiza:0.00702277,(M_Butomus_umbellatus:0.01535330,(M_Phoenix_dactylifera:0.00903481,(((((E_Helianthus_annuus:0.00586037,E_Daucus_carota_subsp_sativus:0.00721570)0.916000:0.00349276,((E_Asclepias_syriaca:0.01798351,E_Rhazya_stricta:0.00561009)0.991000:0.00758908,((E_Mimulus_guttatus:0.00163979,((E_Ajuga_reptans:0.02399798,E_Salvia_miltiorrhiza:0.00149230)0.979000:0.00588696,E_Boea_hygrometrica:0.00659721)0.934000:0.00366217)1.000000:0.00888536,(E_Nicotiana_tabacum:0.00698163,(E_Vaccinium_macrocarpon:0.01124233,((((E_Arabidopsis_thaliana:0.00138324,(E_Brassica_carinata:0.00067894,(E_Raphanus_sativus:0.00120216,(E_Brassica_napus:0.00135727,((E_Brassica_rapa_subsp_campestris:0.00000004,E_Brassica_juncea:0.00000004)0.000000:0.00000004,E_Brassica_oleracea:0.00000004)0.000000:0.00000004)0.887000:0.00131694)0.000000:0.00019929)0.852000:0.00134001)0.992000:0.01396020,(P_Huperzia_squarrosa:0.05616431,((((B_Nitella_hyalina:0.00761491,A_Chara_vulgaris:0.02129954)1.000000:0.09580662,(((A_Entransia_fimbriata:0.40459335,A_Chaetosphaeridium_globosum:0.14523559)0.733000:0.03864589,A_Roya_obtusa:0.18342535)0.162000:0.02965051,(A_Mesostigma_viride:0.25677841,A_Chlorokybus_atmophyticus:0.19922973)0.999000:0.12106958)0.990000:0.07688995)1.000000:0.08640075,((B_Sphagnum_palustre:0.01910634,((B_Atrichum_angustatum:0.01996001,B_Tetraphis_pellucida:0.02177973)0.458000:0.00361300,(B_Buxbaumia_aphylla:0.03534690,((B_Physcomitrella_patens:0.00280279,B_Funaria_hygrometrica:0.00349007)0.933000:0.00327642,(B_Bartramia_pomiformis:0.01020862,((B_Ptychomnion_cygnisetum:0.02745567,(B_Anomodon_rugelii:0.00074057,(B_Climacium_americanum:0.00203128,B_Hypnum_imponens:0.00214903)0.334000:0.00070882)0.937000:0.00495488)0.970000:0.00814137,(B_Orthotrichum_stellatum:0.00069501,B_Ulota_hutchinsiae:0.00139913)0.973000:0.00610584)0.786000:0.00268974)0.980000:0.00573998)0.989000:0.00993003)0.171000:0.00319905)0.997000:0.02231646)0.980000:0.02011394,B_Phaeoceros_laevis:0.18577895)0.000000:0.00101968)0.949000:0.01819606,(B_Marchantia_polymorpha:0.00640046,(B_Treubia_lacunosa:0.02539832,B_Pleurozia_purpurea:0.01677608)0.015000:0.00366523)1.000000:0.04906936)0.865000:0.01648854)1.000000:0.13734247)0.894000:0.00663337,((E_Silene_latifolia:0.00059755,E_Silene_vulgaris:0.01113625)0.999000:0.01183937,((E_Beta_macrocarpa:0.00000004,E_Beta_vulgaris_subsp_maritima:0.00000004)0.000000:0.00000004,E_Beta_vulgaris_subsp_vulgaris:0.00000004)0.973000:0.00664574)1.000000:0.02424430)0.903000:0.00390437,E_Nelumbo_nucifera:0.01136334)0.945000:0.00372187)0.960000:0.00523483)0.450000:0.00142958)0.824000:0.00193418)0.915000:0.00318499)0.928000:0.00447205,((E_Batis_maritima:0.00795902,E_Carica_papaya:0.00434282)0.893000:0.00265204,((E_Ricinus_communis:0.01195604,(E_Lotus_japonicus:0.00332656,(E_Millettia_pinnata:0.00133468,(E_Glycine_max:0.00066870,(E_Vigna_radiata:0.00000004,E_Vigna_angularis:0.00133430)0.953000:0.00267373)0.952000:0.00269001)0.717000:0.00077776)0.994000:0.00803150)0.986000:0.00589858,(((E_Citrullus_lanatus:0.00070528,E_Cucumis_sativus:0.00944643)0.974000:0.00744273,E_Cucurbita_pepo:0.01103672)0.975000:0.00628837,E_Malus_x_domestica:0.02457581)0.000000:0.00000015)0.771000:0.00082944)0.869000:0.00207620)0.917000:0.00311558,E_Vitis_vinifera:0.00595294)0.968000:0.00554037,((N_Amborella_trichopoda:0.01587383,N_Liriodendron_tulipifera:0.00166386)0.711000:0.00342281,G_Cycas_taitungensis:0.07783586)0.347000:0.00075881)0.999000:0.01443545)0.699000:0.00398458)0.419000:0.00434669)1.000000:0.03429001)0.000000:0.00000007,(M_Triticum_timopheevii:0.00000004,(M_Aegilops_speltoides:0.00000004,M_Triticum_aestivum:0.00000004)0.796000:0.00068061)1.000000:0.01252150)0.991000:0.00613306)0.685000:0.00073488,M_Zea_perennis:0.00067769);
