# Supplementary material for: The mitochondrial genome map of Nelumbo nucifera reveals ancient evolutionary features
Source: Sci Rep. 2016 Jul 22;6:30158. doi: 10.1038/srep30158 (PMC4957087; doi:10.1038/srep30158)
Supplement: Supplementary Data S2 [file srep30158-s3.zip › Trees/cox1.RAxML.tree]

((M_Zea_luxurians:0.00067683260345458810,(M_Zea_mays_subsp_mays:0.00000100000050002909,M_Zea_mays_subsp_parviglumis:0.00000100000050002909)52:0.00000100000050002909)37:0.00000100000050002909,((M_Tripsacum_dactyloides:0.00596136059088709508,M_Sorghum_bicolor:0.00572562316371775636)73:0.00205999998623909372,((((M_Oryza_sativa_Japonica_Group:0.00000100000050002909,M_Oryza_rufipogon:0.00000100000050002909)100:0.32646328852206735194,M_Oryza_sativa_Indica_Group:0.00000100000050002909)85:0.00338229798543007287,(M_Spirodela_polyrhiza:0.00702169493447019587,(M_Butomus_umbellatus:0.01535296497543255263,(M_Phoenix_dactylifera:0.00903519683840704399,(((((E_Helianthus_annuus:0.00586100681739915724,E_Daucus_carota_subsp_sativus:0.00721578060782054019)98:0.00349465605114396456,((E_Asclepias_syriaca:0.01798547761958705499,E_Rhazya_stricta:0.00560912387801087986)94:0.00758852414454699691,((E_Mimulus_guttatus:0.00164091328207186448,((E_Ajuga_reptans:0.02399296581050652452,E_Salvia_miltiorrhiza:0.00149246500938453406)95:0.00589018712662818869,E_Boea_hygrometrica:0.00659579172079919132)72:0.00365957120306002184)85:0.00888479501690261561,(E_Nicotiana_tabacum:0.00698255341776724686,(E_Vaccinium_macrocarpon:0.01124250345585195952,((((E_Arabidopsis_thaliana:0.00138319578998268760,(E_Brassica_carinata:0.00067897275498397661,(E_Raphanus_sativus:0.00120800621570412272,(E_Brassica_napus:0.00135727922517188990,((E_Brassica_rapa_subsp_campestris:0.00000100000050002909,E_Brassica_juncea:0.00000100000050002909)29:0.00000100000050002909,E_Brassica_oleracea:0.00000100000050002909)80:0.00000100000050002909)89:0.00131774384478906001)70:0.00019253030636451460)88:0.00134000531600242628)99:0.01396443730216636973,(P_Huperzia_squarrosa:0.05615167154457625237,((((B_Nitella_hyalina:0.00760399956270601304,A_Chara_vulgaris:0.02130020480810138755)100:0.09571946669357464521,(((A_Entransia_fimbriata:0.40398717215936619240,A_Chaetosphaeridium_globosum:0.14503080233708162683)50:0.03855292903044883757,A_Roya_obtusa:0.18313345516771406540)33:0.02960286940224553937,(A_Mesostigma_viride:0.25643506263488752284,A_Chlorokybus_atmophyticus:0.19891939204979261491)100:0.12089992495343128420)99:0.07684411548585258489)100:0.08627022928146725611,((B_Sphagnum_palustre:0.01909901505213993517,((B_Atrichum_angustatum:0.01995451733609139577,B_Tetraphis_pellucida:0.02177498285269539174)51:0.00361082612350717208,(B_Buxbaumia_aphylla:0.03533679085926558217,((B_Physcomitrella_patens:0.00280207907662604738,B_Funaria_hygrometrica:0.00348943678761793165)100:0.00327560741329379441,(B_Bartramia_pomiformis:0.01020599221167260706,((B_Ptychomnion_cygnisetum:0.02744867014039721956,(B_Anomodon_rugelii:0.00074048291868669940,(B_Climacium_americanum:0.00203089929080669737,B_Hypnum_imponens:0.00214863326163811444)59:0.00070866298690057167)100:0.00495403139624947184)99:0.00813843297270495925,(B_Orthotrichum_stellatum:0.00069489256804893267,B_Ulota_hutchinsiae:0.00139885176900558252)100:0.00610462834372503451)74:0.00268877996875296508)99:0.00573816613891048408)99:0.00992541579375810779)43:0.00319640872356133279)100:0.02230994895634634198)93:0.02010477932687004116,B_Phaeoceros_laevis:0.18560242179023719866)37:0.00102393285022687000)93:0.01817607449635152278,(B_Marchantia_polymorpha:0.00639617583846556741,(B_Treubia_lacunosa:0.02538838159494262101,B_Pleurozia_purpurea:0.01677155173423872450)52:0.00366601659226160285)100:0.04901924881819217511)81:0.01648308365989210877)100:0.13719988155846354894)57:0.00662237276567510195,((E_Silene_latifolia:0.00059752616965462750,E_Silene_vulgaris:0.01113362605558125031)100:0.01183462474270652320,((E_Beta_macrocarpa:0.00000100000050002909,E_Beta_vulgaris_subsp_maritima:0.00000100000050002909)34:0.00000100000050002909,E_Beta_vulgaris_subsp_vulgaris:0.00000100000050002909)100:0.00664905167738200249)100:0.02423163382274459363)57:0.00390769914341825703,E_Nelumbo_nucifera:0.01136268755018922730)40:0.00372182767654637104)43:0.00523207275105328808)9:0.00142982576602680711)12:0.00193469967305769509)18:0.00318511073798492979)21:0.00447118262214788419,((E_Batis_maritima:0.00795791362474962058,E_Carica_papaya:0.00434269712198891329)74:0.00265165729721873527,((E_Ricinus_communis:0.01195500973420577512,(E_Lotus_japonicus:0.00332631741080440012,(E_Millettia_pinnata:0.00133461677942425089,(E_Glycine_max:0.00066862858783157367,(E_Vigna_radiata:0.00000100000050002909,E_Vigna_angularis:0.00133424172866646778)99:0.00267340639485584477)99:0.00268959170302059342)95:0.00077763333314185732)100:0.00803137603725420125)81:0.00589748002926450410,(((E_Citrullus_lanatus:0.00070518107043608842,E_Cucumis_sativus:0.00944588780784862830)91:0.00744186192696107141,E_Cucurbita_pepo:0.01103487328935088760)82:0.00628748717321929267,E_Malus_x_domestica:0.02457088121971837472)11:0.00000100000050002909)28:0.00082973202458119571)32:0.00207581586287926929)44:0.00311610612692861258,E_Vitis_vinifera:0.00595273421621772113)51:0.00554143473219210255,((N_Amborella_trichopoda:0.01587288371244307411,N_Liriodendron_tulipifera:0.00166389971967128431)77:0.00342277082048877751,G_Cycas_taitungensis:0.07781491743588106469)53:0.00075909055979455286)75:0.01443714256576442666)39:0.00398499381404703468)36:0.00434719633996959870)100:0.03429183194253190153)28:0.00000100000050002909,(M_Triticum_timopheevii:0.00000100000050002909,(M_Aegilops_speltoides:0.00000100000050002909,M_Triticum_aestivum:0.00000100000050002909)68:0.00068052329041208787)100:0.01251904999701576246)92:0.00613369744549238562)78:0.00073462449068912683,M_Zea_perennis:0.00067777243251613596);
