# Supplementary material for: The mitochondrial genome map of Nelumbo nucifera reveals ancient evolutionary features
Source: Sci Rep. 2016 Jul 22;6:30158. doi: 10.1038/srep30158 (PMC4957087; doi:10.1038/srep30158)
Supplement: Supplementary Data S2 [file srep30158-s3.zip › Trees/cox2.phyml.tree]

((((M_Tripsacum_dactyloides:0.00000005,(M_Zea_perennis:0.00000005,(M_Zea_luxurians:0.00436158,(M_Phoenix_dactylifera:0.01706491,((N_Amborella_trichopoda:0.02681129,((((E_Vaccinium_macrocarpon:0.03078110,((((E_Malus_x_domestica:0.01435122,(E_Lotus_japonicus:0.01332996,(E_Millettia_pinnata:0.01120077,E_Glycine_max:0.00431774)0.762000:0.00553917)0.999000:0.03304310)0.726000:0.00124566,((E_Citrullus_lanatus:0.00000005,(E_Cucurbita_pepo:0.00812130,E_Cucumis_sativus:0.00801429)0.671000:0.00305786)1.000000:0.02121316,(E_Ricinus_communis:0.01455353,((E_Batis_maritima:0.00979477,((E_Raphanus_sativus:0.00136085,((((E_Brassica_juncea:0.00000003,E_Brassica_oleracea:0.00000003)0.000000:0.00000003,E_Brassica_rapa_subsp_campestris:0.00000003)0.000000:0.00000003,E_Brassica_napus:0.00136316)0.860000:0.00136276,E_Brassica_carinata:0.00000003)0.000000:0.00000003)0.866000:0.00274502,E_Arabidopsis_thaliana:0.00135683)0.958000:0.00822858)0.945000:0.00780087,E_Carica_papaya:0.01699666)0.831000:0.00387951)0.690000:0.00546152)0.762000:0.00233360)0.821000:0.00254451,E_Daucus_carota_subsp_sativus:0.05905121)0.751000:0.00136204,(E_Nicotiana_tabacum:0.02375708,(((E_Rhazya_stricta:0.00000012,E_Asclepias_syriaca:0.03585430)0.999000:0.02091045,((((((B_Pleurozia_purpurea:0.01653028,B_Marchantia_polymorpha:0.00500010)0.837000:0.00576898,B_Treubia_lacunosa:0.01656607)0.996000:0.03906186,((A_Chara_vulgaris:0.00000040,B_Nitella_hyalina:0.93733174)0.999000:0.09801842,(A_Roya_obtusa:0.14287733,(A_Chaetosphaeridium_globosum:0.26940142,(A_Chlorokybus_atmophyticus:0.27852831,(A_Entransia_fimbriata:0.34667290,A_Mesostigma_viride:0.33607891)0.323000:0.05256749)0.819000:0.05583400)0.914000:0.06159159)0.949000:0.04594704)0.969000:0.04272314)0.888000:0.01379491,((B_Sphagnum_palustre:0.02704965,((B_Buxbaumia_aphylla:0.03241939,(((B_Physcomitrella_patens:0.00323162,B_Tetraphis_pellucida:0.02439690)0.980000:0.01690669,B_Funaria_hygrometrica:0.00000005)0.922000:0.00530051,(B_Bartramia_pomiformis:0.01156284,((B_Orthotrichum_stellatum:0.00000005,B_Ulota_hutchinsiae:0.00000005)0.962000:0.00658178,((B_Climacium_americanum:0.00321804,(B_Hypnum_imponens:0.00000005,B_Anomodon_rugelii:0.00160911)0.000000:0.00000005)0.829000:0.00310442,B_Ptychomnion_cygnisetum:0.02317664)0.948000:0.00669425)0.812000:0.00311042)0.919000:0.00624511)0.743000:0.00557078)0.881000:0.00907529,B_Atrichum_angustatum:0.01597823)0.942000:0.01623767)0.902000:0.00982784,(B_Phaeoceros_laevis:0.11380131,P_Huperzia_squarrosa:0.04330037)0.417000:0.00602869)0.720000:0.00825472)1.000000:0.12636171,(E_Silene_vulgaris:0.02641895,E_Silene_latifolia:0.01601555)0.149000:0.00217151)0.958000:0.01398289,((E_Beta_vulgaris_subsp_vulgaris:0.00000003,E_Beta_vulgaris_subsp_maritima:0.00000003)0.000000:0.00000003,E_Beta_macrocarpa:0.00000003)0.950000:0.00828578)0.994000:0.01998444)0.575000:0.00488237,(E_Boea_hygrometrica:0.01856544,((E_Mimulus_guttatus:0.00120152,E_Ajuga_reptans:0.06971723)0.932000:0.00786372,E_Salvia_miltiorrhiza:0.00752197)0.774000:0.00694285)0.998000:0.02460252)0.692000:0.00219868)0.913000:0.00499899)0.863000:0.00457448)0.897000:0.00834412,E_Vitis_vinifera:0.01321354)0.787000:0.00664919,E_Nelumbo_nucifera:0.00696317)0.992000:0.02282047,N_Liriodendron_tulipifera:0.04412172)0.000000:0.00000019)0.600000:0.00674678,(M_Spirodela_polyrhiza:0.04849369,(G_Cycas_taitungensis:0.07715277,M_Butomus_umbellatus:0.04799746)0.998000:0.07971770)0.973000:0.03918180)0.926000:0.01865805)1.000000:0.05117292)0.000000:0.00000084)0.859000:0.00148572)0.000000:0.00000005,M_Zea_mays_subsp_parviglumis:0.00000005)0.000000:0.00000005,M_Zea_mays_subsp_mays:0.00000005)0.000000:0.00000005,((M_Oryza_sativa_Indica_Group:0.00289720,(M_Oryza_sativa_Japonica_Group:0.00000005,M_Oryza_rufipogon:0.00000005)0.000000:0.00000005)0.855000:0.00289058,(M_Aegilops_speltoides:0.00000005,(M_Triticum_timopheevii:0.00000005,M_Triticum_aestivum:0.00000005)0.000000:0.00000005)0.989000:0.01035245)0.919000:0.00439429,M_Sorghum_bicolor:0.01830188);
