# Supplementary material for: The mitochondrial genome map of Nelumbo nucifera reveals ancient evolutionary features
Source: Sci Rep. 2016 Jul 22;6:30158. doi: 10.1038/srep30158 (PMC4957087; doi:10.1038/srep30158)
Supplement: Supplementary Data S2 [file srep30158-s3.zip › Trees/cox2.RAxML.tree]

((((M_Tripsacum_dactyloides:0.00000100000050002909,(M_Zea_perennis:0.00000100000050002909,(M_Zea_luxurians:0.00409512895285560428,(M_Phoenix_dactylifera:0.01602015987310061521,((N_Amborella_trichopoda:0.02517096256635818763,((((E_Vaccinium_macrocarpon:0.02890082621243995897,((((E_Malus_x_domestica:0.01347416090486781674,(E_Lotus_japonicus:0.01251534987730829399,(E_Millettia_pinnata:0.01051727041991855696,E_Glycine_max:0.00405422201430627634)71:0.00519985361684174602)94:0.03102436736404562065)32:0.00117012730860478233,((E_Citrullus_lanatus:0.00000100000050002909,(E_Cucurbita_pepo:0.00762483488059769333,E_Cucumis_sativus:0.00752460180824338163)70:0.00287140736715531513)100:0.01991628535756803306,(E_Ricinus_communis:0.01366483427122093530,((E_Batis_maritima:0.00919635170556340129,((E_Raphanus_sativus:0.00127768868738471308,((((E_Brassica_juncea:0.00000100000050002909,E_Brassica_oleracea:0.00000100000050002909)25:0.00000100000050002909,E_Brassica_rapa_subsp_campestris:0.00000100000050002909)53:0.00000100000050002909,E_Brassica_napus:0.00127985960601017862)66:0.00127948534390162389,E_Brassica_carinata:0.00000100000050002909)36:0.00000100000050002909)87:0.00257713521950169149,E_Arabidopsis_thaliana:0.00127388738553773609)99:0.00772585296080707720)90:0.00732409382810524784,E_Carica_papaya:0.01595830109961700327)78:0.00364257705577584285)63:0.00512797807025207157)45:0.00219149365637103053)24:0.00238882537787980147,E_Daucus_carota_subsp_sativus:0.05543622575948168457)37:0.00127913436881989338,(E_Nicotiana_tabacum:0.02230473458543859311,(((E_Rhazya_stricta:0.00000100000050002909,E_Asclepias_syriaca:0.03366137995942185268)100:0.01963119163879775350,((((((B_Pleurozia_purpurea:0.01551852970529135275,B_Marchantia_polymorpha:0.00469408594207415888)99:0.00541410269544318184,B_Treubia_lacunosa:0.01555255453973885399)97:0.03666822881124248701,((A_Chara_vulgaris:0.00000100000050002909,B_Nitella_hyalina:0.87878487862215626247)100:0.09200653101988623406,(A_Roya_obtusa:0.13406811826608577842,(A_Chaetosphaeridium_globosum:0.25278073582743976200,(A_Chlorokybus_atmophyticus:0.26136453645448509686,(A_Entransia_fimbriata:0.32528284253549555327,A_Mesostigma_viride:0.31528912913099510495)46:0.04932218193845711030)52:0.05239176900364373585)72:0.05781488234454097708)92:0.04314691518231460188)90:0.04010736555951791710)80:0.01295282543216191677,((B_Sphagnum_palustre:0.02539296821248130873,((B_Buxbaumia_aphylla:0.03043759506555877500,(((B_Physcomitrella_patens:0.00303446341648087132,B_Tetraphis_pellucida:0.02290349009623951840)58:0.01587200073714628221,B_Funaria_hygrometrica:0.00000100000050002909)27:0.00497640291870596069,(B_Bartramia_pomiformis:0.01085640640880404517,((B_Orthotrichum_stellatum:0.00000100000050002909,B_Ulota_hutchinsiae:0.00000100000050002909)100:0.00617923393978492448,((B_Climacium_americanum:0.00302119439071915153,(B_Hypnum_imponens:0.00000100000050002909,B_Anomodon_rugelii:0.00151087561477031979)72:0.00000100000050002909)81:0.00291485446793072426,B_Ptychomnion_cygnisetum:0.02175897734576521733)95:0.00628365728355076338)91:0.00292029700366969180)93:0.00586303865575102130)22:0.00523002572644701031)67:0.00852050340420208024,B_Atrichum_angustatum:0.01500083353845452216)90:0.01524491516797016853)64:0.00922771985978658449,(B_Phaeoceros_laevis:0.10683100019119175228,P_Huperzia_squarrosa:0.04064898339487447304)38:0.00566423707013666376)43:0.00774761123386371112)100:0.11861205152576799471,(E_Silene_vulgaris:0.02480516440197728933,E_Silene_latifolia:0.01503753713563135870)59:0.00203801446317985113)67:0.01312959354427538534,((E_Beta_vulgaris_subsp_vulgaris:0.00000100000050002909,E_Beta_vulgaris_subsp_maritima:0.00000100000050002909)32:0.00000100000050002909,E_Beta_macrocarpa:0.00000100000050002909)100:0.00778000478015699378)67:0.01876261473308288991)37:0.00458472022730466514,(E_Boea_hygrometrica:0.01743124336373053085,((E_Mimulus_guttatus:0.00112884084852165776,E_Ajuga_reptans:0.06545639126435645605)95:0.00738324453019136191,E_Salvia_miltiorrhiza:0.00706245184145632213)77:0.00651787693373813166)100:0.02310015147916667441)30:0.00206427588235198398)46:0.00469443285744303510)43:0.00429532773949698170)66:0.00783409682618005018,E_Vitis_vinifera:0.01240738887968149441)53:0.00624242544903094634,E_Nelumbo_nucifera:0.00653874364543629780)72:0.02142352562009449887,N_Liriodendron_tulipifera:0.04142652177026268784)27:0.00000100000050002909)37:0.00633386455172193791,(M_Spirodela_polyrhiza:0.04552920878453754067,(G_Cycas_taitungensis:0.07244611108298210089,M_Butomus_umbellatus:0.04506027449912528016)100:0.07485147246799574161)77:0.03679132811714737328)82:0.01751829804960510981)100:0.04804282759840240724)28:0.00000100000050002909)41:0.00139486769554916334)10:0.00000100000050002909,M_Zea_mays_subsp_parviglumis:0.00000100000050002909)11:0.00000100000050002909,M_Zea_mays_subsp_mays:0.00000100000050002909)32:0.00000100000050002909,((M_Oryza_sativa_Indica_Group:0.00272000131745307261,(M_Oryza_sativa_Japonica_Group:0.00000100000050002909,M_Oryza_rufipogon:0.00000100000050002909)87:0.00000100000050002909)96:0.00271380576656639946,(M_Aegilops_speltoides:0.00000100000050002909,(M_Triticum_timopheevii:0.00000100000050002909,M_Triticum_aestivum:0.00000100000050002909)66:0.00000100000050002909)100:0.00971906749806364378)55:0.00412595847740380040,M_Sorghum_bicolor:0.01718326626127867837);
