# Supplementary material for: The mitochondrial genome map of Nelumbo nucifera reveals ancient evolutionary features
Source: Sci Rep. 2016 Jul 22;6:30158. doi: 10.1038/srep30158 (PMC4957087; doi:10.1038/srep30158)
Supplement: Supplementary Data S2 [file srep30158-s3.zip › Trees/cox3.phyml.tree]

(M_Aegilops_speltoides:0.00329855,(M_Triticum_timopheevii:0.00000008,((((((M_Zea_luxurians:0.00000008,M_Zea_perennis:0.00000008)0.000000:0.00000008,((M_Sorghum_bicolor:0.00000008,M_Zea_mays_subsp_parviglumis:0.00000008)0.000000:0.00000008,M_Zea_mays_subsp_mays:0.00000008)0.000000:0.00000008)0.000000:0.00000008,M_Tripsacum_dactyloides:0.00000008)0.000000:0.00000008,M_Oryza_sativa_Indica_Group:0.00000008)0.887000:0.00329326,(M_Oryza_rufipogon:0.00000008,M_Oryza_sativa_Japonica_Group:0.00000008)0.780000:0.00163622)0.785000:0.00164975,(M_Phoenix_dactylifera:0.00313573,((M_Butomus_umbellatus:0.04401239,M_Spirodela_polyrhiza:0.01345089)0.695000:0.00169615,(((E_Nelumbo_nucifera:0.00000008,(N_Liriodendron_tulipifera:0.00471841,N_Amborella_trichopoda:0.03198956)0.145000:0.00348068)0.726000:0.00170144,E_Vitis_vinifera:0.01481221)0.728000:0.00360058,((E_Daucus_carota_subsp_sativus:0.02241508,((E_Nicotiana_tabacum:0.01488087,((E_Boea_hygrometrica:0.01001482,(E_Mimulus_guttatus:0.00164962,E_Salvia_miltiorrhiza:0.00000008)0.000000:0.00000008)0.869000:0.00334566,(E_Rhazya_stricta:0.01198903,(E_Ajuga_reptans:0.11486944,E_Asclepias_syriaca:0.01369646)0.481000:0.00358580)0.900000:0.00640224)0.776000:0.00188176)0.420000:0.00518916,E_Helianthus_annuus:0.02361049)0.452000:0.00321029)0.858000:0.00465164,(E_Malus_x_domestica:0.00495771,(((E_Ricinus_communis:0.01341560,(((E_Silene_latifolia:0.01043009,((E_Beta_macrocarpa:0.00000008,E_Beta_vulgaris_subsp_vulgaris:0.00000008)0.000000:0.00000008,E_Beta_vulgaris_subsp_maritima:0.00000008)0.966000:0.01030358)0.999000:0.02630745,E_Vaccinium_macrocarpon:0.00709556)0.788000:0.00775753,(E_Carica_papaya:0.00876844,(((((E_Brassica_juncea:0.00000008,E_Brassica_carinata:0.00000008)0.000000:0.00000008,E_Brassica_oleracea:0.00000008)0.000000:0.00000008,((E_Brassica_rapa_subsp_campestris:0.00000008,E_Brassica_napus:0.00000008)0.000000:0.00000008,E_Raphanus_sativus:0.00000008)0.000000:0.00000008)0.000000:0.00000008,E_Arabidopsis_thaliana:0.00846356)0.961000:0.01026236,E_Batis_maritima:0.01231584)0.806000:0.00578341)0.923000:0.01104033)0.890000:0.00755640)0.000000:0.00138847,(G_Cycas_taitungensis:0.05676724,(P_Huperzia_squarrosa:0.09355208,(((B_Tetraphis_pellucida:0.01636381,((((B_Climacium_americanum:0.00687430,((B_Ptychomnion_cygnisetum:0.04723090,B_Hypnum_imponens:0.00000008)0.787000:0.00169140,B_Anomodon_rugelii:0.00168453)0.867000:0.00337789)0.920000:0.00524950,(B_Bartramia_pomiformis:0.01221981,(B_Orthotrichum_stellatum:0.00345071,B_Ulota_hutchinsiae:0.00169751)0.922000:0.00526882)0.757000:0.00156967)0.966000:0.00879070,(B_Funaria_hygrometrica:0.00000008,B_Physcomitrella_patens:0.00168893)0.924000:0.00673819)0.810000:0.00343650,B_Buxbaumia_aphylla:0.04279493)0.810000:0.00476235)0.014000:0.00248466,(B_Atrichum_angustatum:0.02571821,B_Sphagnum_palustre:0.05158985)0.396000:0.01204406)0.995000:0.03283025,((((B_Nitella_hyalina:0.00169261,A_Chara_vulgaris:0.00176828)1.000000:0.19620824,(((A_Chlorokybus_atmophyticus:0.47253826,(A_Mesostigma_viride:0.38619743,A_Entransia_fimbriata:0.42751498)0.673000:0.07407452)0.948000:0.10310265,A_Chaetosphaeridium_globosum:0.34801823)0.756000:0.06324688,A_Roya_obtusa:0.17945476)0.998000:0.17204835)0.952000:0.07245986,B_Phaeoceros_laevis:0.13087670)0.670000:0.00973603,(B_Marchantia_polymorpha:0.00466332,(B_Pleurozia_purpurea:0.02637630,B_Treubia_lacunosa:0.02227436)0.480000:0.00225070)1.000000:0.10834438)0.000000:0.00247649)0.890000:0.01976913)1.000000:0.21083997)0.982000:0.04673293)0.757000:0.00210682,((E_Lotus_japonicus:0.00832201,(E_Millettia_pinnata:0.00330016,(E_Glycine_max:0.00000008,(E_Vigna_angularis:0.00000008,E_Vigna_radiata:0.00164864)0.916000:0.00329721)0.000000:0.00000008)0.957000:0.00676799)0.898000:0.00497919,(E_Citrullus_lanatus:0.00631540,(E_Cucumis_sativus:0.00742069,E_Cucurbita_pepo:0.02945836)0.583000:0.00299947)0.912000:0.00546956)0.752000:0.00169066)0.857000:0.00323859)0.899000:0.00539218)0.871000:0.00492782)0.964000:0.00824297)0.905000:0.00498408)0.997000:0.01889140)0.000000:0.00000008)0.000000:0.00000008,M_Triticum_aestivum:0.00329733);
