# Supplementary material for: The mitochondrial genome map of Nelumbo nucifera reveals ancient evolutionary features
Source: Sci Rep. 2016 Jul 22;6:30158. doi: 10.1038/srep30158 (PMC4957087; doi:10.1038/srep30158)
Supplement: Supplementary Data S2 [file srep30158-s3.zip › Trees/cox3.RAxML.tree]

(M_Aegilops_speltoides:0.00250687992089203759,(M_Triticum_timopheevii:0.00000100000050002909,((((((M_Zea_luxurians:0.00000100000050002909,M_Zea_perennis:0.00000100000050002909)3:0.00000100000050002909,((M_Sorghum_bicolor:0.00000100000050002909,M_Zea_mays_subsp_parviglumis:0.00000100000050002909)26:0.00000100000050002909,M_Zea_mays_subsp_mays:0.00000100000050002909)6:0.00000100000050002909)9:0.00000100000050002909,M_Tripsacum_dactyloides:0.00000100000050002909)9:0.00000100000050002909,M_Oryza_sativa_Indica_Group:0.00000100000050002909)92:0.00250292442300299820,(M_Oryza_rufipogon:0.00000100000050002909,M_Oryza_sativa_Japonica_Group:0.00000100000050002909)87:0.00124365310819807241)65:0.00125391749759767770,(M_Phoenix_dactylifera:0.00238318540109225090,((M_Butomus_umbellatus:0.03344382626042397000,M_Spirodela_polyrhiza:0.01022159966767514395)56:0.00129000055145756898,(((E_Nelumbo_nucifera:0.00000100000050002909,(N_Liriodendron_tulipifera:0.00358600213708408456,N_Amborella_trichopoda:0.02431199248645371860)49:0.00264613894267877328)43:0.00129322063601731291,E_Vitis_vinifera:0.01125773775410015935)52:0.00273718486143318665,((E_Daucus_carota_subsp_sativus:0.01703294862155051506,((E_Nicotiana_tabacum:0.01131007785293511488,((E_Boea_hygrometrica:0.00761133315916385188,(E_Mimulus_guttatus:0.00125380958782116635,E_Salvia_miltiorrhiza:0.00000100000050002909)71:0.00000100000050002909)51:0.00254271834965340933,(E_Rhazya_stricta:0.00911294714458375961,(E_Ajuga_reptans:0.08727975957771756665,E_Asclepias_syriaca:0.01040931166808242020)42:0.00272461204340313824)57:0.00486490685257054151)71:0.00142984871409503663)36:0.00394380619142558741,E_Helianthus_annuus:0.01794355875248311236)24:0.00244010674672500132)18:0.00353515275619115891,(E_Malus_x_domestica:0.00376786261449400762,(((E_Ricinus_communis:0.01019566239993797453,(((E_Silene_latifolia:0.00792603080649288347,((E_Beta_macrocarpa:0.00000100000050002909,E_Beta_vulgaris_subsp_vulgaris:0.00000100000050002909)33:0.00000100000050002909,E_Beta_vulgaris_subsp_maritima:0.00000100000050002909)100:0.00783049876713933987)95:0.01999211073248431322,E_Vaccinium_macrocarpon:0.00539208163789506312)56:0.00589483138177962409,(E_Carica_papaya:0.00666304686443593922,(((((E_Brassica_juncea:0.00000100000050002909,E_Brassica_carinata:0.00000100000050002909)12:0.00000100000050002909,E_Brassica_oleracea:0.00000100000050002909)4:0.00000100000050002909,((E_Brassica_rapa_subsp_campestris:0.00000100000050002909,E_Brassica_napus:0.00000100000050002909)16:0.00000100000050002909,E_Raphanus_sativus:0.00000100000050002909)3:0.00000100000050002909)57:0.00000100000050002909,E_Arabidopsis_thaliana:0.00643187727638202221)98:0.00779863986936277058,E_Batis_maritima:0.00935960139515346241)74:0.00439542585949560024)96:0.00839043013205897567)29:0.00574267812059706031)11:0.00105532451940685374,(G_Cycas_taitungensis:0.04312562535119195822,(P_Huperzia_squarrosa:0.07108683743990878989,(((B_Tetraphis_pellucida:0.01243157561420748895,((((B_Climacium_americanum:0.00522421766771069985,((B_Ptychomnion_cygnisetum:0.03589075804128809971,B_Hypnum_imponens:0.00000100000050002909)54:0.00128537158875275271,B_Anomodon_rugelii:0.00128019969814437747)65:0.00256709563720149006)73:0.00398906149654765490,(B_Bartramia_pomiformis:0.00928608753653376202,(B_Orthotrichum_stellatum:0.00262217567806444967,B_Ulota_hutchinsiae:0.00129001836528231891)97:0.00400372626966985067)65:0.00119309353748521096)69:0.00667999000488163786,(B_Funaria_hygrometrica:0.00000100000050002909,B_Physcomitrella_patens:0.00128354522796009555)99:0.00512082131587294348)38:0.00261187091485337933,B_Buxbaumia_aphylla:0.03251662972540453334)32:0.00362278788515079525)26:0.00188781284503940151,(B_Atrichum_angustatum:0.01953818785054130258,B_Sphagnum_palustre:0.03920279750764199544)41:0.00915260404947940143)86:0.02494024008713528057,((((B_Nitella_hyalina:0.00128608684452715099,A_Chara_vulgaris:0.00134388001464457981)100:0.14900242066668106800,(((A_Chlorokybus_atmophyticus:0.35870479395667043132,(A_Mesostigma_viride:0.29327979149962785099,A_Entransia_fimbriata:0.32461424130018878831)75:0.05619644098172271035)84:0.07830656860675673514,A_Chaetosphaeridium_globosum:0.26429175633395568523)62:0.04802980739163906915,A_Roya_obtusa:0.13626965006159552640)96:0.13064618608105099673)88:0.05500442888376867734,B_Phaeoceros_laevis:0.09940146277780784190)48:0.00739540006874863688,(B_Marchantia_polymorpha:0.00354194976383372627,(B_Pleurozia_purpurea:0.02004474909391604914,B_Treubia_lacunosa:0.01692670093433690584)67:0.00171140471149715343)100:0.08229068618299439919)19:0.00188979092291191543)64:0.01499518567887017997)100:0.16014077289389380687)77:0.03551702806148025054)12:0.00160115236016539729,((E_Lotus_japonicus:0.00632447782882831697,(E_Millettia_pinnata:0.00250801568178015636,(E_Glycine_max:0.00000100000050002909,(E_Vigna_angularis:0.00000100000050002909,E_Vigna_radiata:0.00125291114129502689)84:0.00250579050726811373)39:0.00000100000050002909)93:0.00514272509163913195)74:0.00378422345973126323,(E_Citrullus_lanatus:0.00479949540295769757,(E_Cucumis_sativus:0.00563898905988702379,E_Cucurbita_pepo:0.02238139277330137081)27:0.00227981757149371992)31:0.00415682203117186035)8:0.00128484144524173335)5:0.00246146546282506248)15:0.00409812731260974106)67:0.00374515995178163622)92:0.00626447440393079150)73:0.00378811372433845821)100:0.01435620303021713749)41:0.00000100000050002909)24:0.00000100000050002909,M_Triticum_aestivum:0.00250585646615426177);
