# Supplementary material for: The mitochondrial genome map of Nelumbo nucifera reveals ancient evolutionary features
Source: Sci Rep. 2016 Jul 22;6:30158. doi: 10.1038/srep30158 (PMC4957087; doi:10.1038/srep30158)
Supplement: Supplementary Data S2 [file srep30158-s3.zip › Trees/matR.phyml.tree]

((N_Liriodendron_tulipifera:0.02035054,((E_Nelumbo_nucifera:0.00646116,(E_Vitis_vinifera:0.00588683,(((E_Ricinus_communis:0.01948664,((E_Batis_maritima:0.00734871,(E_Arabidopsis_thaliana:0.00441617,(E_Brassica_carinata:0.00105185,(((E_Brassica_napus:0.00000007,(E_Brassica_oleracea:0.00000007,E_Brassica_juncea:0.00000007)0.000000:0.00000007)0.000000:0.00000007,E_Raphanus_sativus:0.00000007)0.000000:0.00000007,E_Brassica_rapa_subsp_campestris:0.00000007)0.000000:0.00000007)0.992000:0.00596398)1.000000:0.01505865)1.000000:0.01172119,E_Carica_papaya:0.00909989)0.992000:0.00626882)0.849000:0.00122597,((E_Malus_x_domestica:0.01893410,(E_Citrullus_lanatus:0.00116872,(E_Cucurbita_pepo:0.02931182,E_Cucumis_sativus:0.03827340)0.650000:0.00281121)1.000000:0.02599684)0.744000:0.00096704,(E_Millettia_pinnata:0.00328942,(E_Lotus_japonicus:0.00696926,(E_Glycine_max:0.00081722,(E_Vigna_radiata:0.00052394,E_Vigna_angularis:0.00105114)0.955000:0.00242703)0.976000:0.00355077)0.417000:0.00051120)1.000000:0.01880781)0.772000:0.00082102)0.926000:0.00275161,((((E_Beta_vulgaris_subsp_vulgaris:0.00000007,E_Beta_vulgaris_subsp_maritima:0.00000007)0.000000:0.00000007,E_Beta_macrocarpa:0.00000007)0.998000:0.01062689,E_Silene_latifolia:0.02535014)1.000000:0.02067075,(E_Helianthus_annuus:0.02075444,(E_Daucus_carota_subsp_sativus:0.01795256,(E_Nicotiana_tabacum:0.02521659,(E_Vaccinium_macrocarpon:0.04987030,((E_Boea_hygrometrica:0.02144143,(E_Mimulus_guttatus:0.00801316,(E_Salvia_miltiorrhiza:0.00265277,E_Ajuga_reptans:0.01233995)0.969000:0.00370818)0.935000:0.00298579)0.996000:0.00682939,(E_Rhazya_stricta:0.00219901,E_Asclepias_syriaca:0.02186188)0.998000:0.01018474)0.000000:0.00000015)0.224000:0.00229149)0.981000:0.00382359)0.579000:0.00102664)0.936000:0.00261726)0.845000:0.00187917)0.847000:0.00250254)0.992000:0.00913306)0.967000:0.00856762,(N_Amborella_trichopoda:0.04173590,(G_Cycas_taitungensis:0.04355638,P_Huperzia_squarrosa:0.37145917)0.998000:0.05948631)0.761000:0.01127082)0.914000:0.00533288)0.990000:0.00963747,(M_Butomus_umbellatus:0.10531725,(M_Phoenix_dactylifera:0.00707253,(((M_Sorghum_bicolor:0.00000007,((M_Zea_luxurians:0.00106445,(M_Zea_mays_subsp_parviglumis:0.00000007,(M_Zea_mays_subsp_mays:0.00000007,M_Zea_perennis:0.00000007)0.000000:0.00000007)0.000000:0.00000120)0.000000:0.00052716,M_Tripsacum_dactyloides:0.00000007)0.981000:0.00263563)0.969000:0.00268055,(M_Oryza_sativa_Japonica_Group:0.00104785,(M_Oryza_rufipogon:0.00000007,M_Oryza_sativa_Indica_Group:0.00000007)0.000000:0.00000007)1.000000:0.00842325)0.376000:0.00044556,(M_Triticum_aestivum:0.00052296,(M_Aegilops_speltoides:0.00000007,M_Triticum_timopheevii:0.00000007)0.000000:0.00000007)0.984000:0.00428776)1.000000:0.03371152)0.999000:0.01432356)0.088000:0.00178536,M_Spirodela_polyrhiza:0.02990835);
