# Supplementary material for: The mitochondrial genome map of Nelumbo nucifera reveals ancient evolutionary features
Source: Sci Rep. 2016 Jul 22;6:30158. doi: 10.1038/srep30158 (PMC4957087; doi:10.1038/srep30158)
Supplement: Supplementary Data S2 [file srep30158-s3.zip › Trees/matR.RAxML.tree]

((N_Liriodendron_tulipifera:0.02035577908043656806,((E_Nelumbo_nucifera:0.00646289973855022036,(E_Vitis_vinifera:0.00588786265271874949,(((E_Ricinus_communis:0.01949187807006020137,((E_Batis_maritima:0.00734959515949386560,(E_Arabidopsis_thaliana:0.00441709457196674295,(E_Brassica_carinata:0.00105200371928388780,(((E_Brassica_napus:0.00000100000050002909,(E_Brassica_oleracea:0.00000100000050002909,E_Brassica_juncea:0.00000100000050002909)16:0.00000100000050002909)8:0.00000100000050002909,E_Raphanus_sativus:0.00000100000050002909)7:0.00000100000050002909,E_Brassica_rapa_subsp_campestris:0.00000100000050002909)73:0.00000100000050002909)100:0.00596543699625174100)100:0.01506217396461548459)100:0.01172456511018367571,E_Carica_papaya:0.00910176603043773638)100:0.00627015245338127716)65:0.00122609518510459112,((E_Malus_x_domestica:0.01893873028537920028,(E_Citrullus_lanatus:0.00116899551041388925,(E_Cucurbita_pepo:0.02931865963783944137,E_Cucumis_sativus:0.03828286578794988515)77:0.00281123834487188862)100:0.02600275174527933927)68:0.00096701606281241056,(E_Millettia_pinnata:0.00329000816586566764,(E_Lotus_japonicus:0.00697061146387480211,(E_Glycine_max:0.00081735979120244517,(E_Vigna_radiata:0.00052420291246094684,E_Vigna_angularis:0.00105127408896884969)100:0.00242755444302623523)97:0.00355138993076291060)48:0.00051146422587881955)100:0.01881158475682024461)55:0.00082105232492669738)80:0.00275203913275968602,((((E_Beta_vulgaris_subsp_vulgaris:0.00000100000050002909,E_Beta_vulgaris_subsp_maritima:0.00000100000050002909)33:0.00000100000050002909,E_Beta_macrocarpa:0.00000100000050002909)100:0.01062898883138786200,E_Silene_latifolia:0.02535500589449310449)100:0.02067410018386219711,(E_Helianthus_annuus:0.02075801221735936591,(E_Daucus_carota_subsp_sativus:0.01795589552266034505,(E_Nicotiana_tabacum:0.02522135383064435382,(E_Vaccinium_macrocarpon:0.04987990161643715559,((E_Boea_hygrometrica:0.02144463998019914552,(E_Mimulus_guttatus:0.00801447766905046682,(E_Salvia_miltiorrhiza:0.00265299344493256711,E_Ajuga_reptans:0.01234250334526768370)100:0.00370884684847212851)100:0.00298652049780588971)100:0.00683048109700887078,(E_Rhazya_stricta:0.00219938279370482598,E_Asclepias_syriaca:0.02186550522024704318)100:0.01018650399139352063)80:0.00000100000050002909)41:0.00229179726849405938)70:0.00382413000376242897)45:0.00102681349263996410)81:0.00261756723804294029)74:0.00187944996413002261)86:0.00250371532581554652)99:0.00913399671914382795)82:0.00857047523379145595,(N_Amborella_trichopoda:0.04174341814562407271,(G_Cycas_taitungensis:0.04347384998808019596,P_Huperzia_squarrosa:0.37153352087921298619)100:0.05963440963455004379)71:0.01127018434500155243)79:0.00533167177909744851)73:0.00964007657128325944,(M_Butomus_umbellatus:0.10533691724039825899,(M_Phoenix_dactylifera:0.00707316074067934446,(((M_Sorghum_bicolor:0.00000100000050002909,((M_Zea_luxurians:0.00106450976567873498,(M_Zea_mays_subsp_parviglumis:0.00000100000050002909,(M_Zea_mays_subsp_mays:0.00000100000050002909,M_Zea_perennis:0.00000100000050002909)31:0.00000100000050002909)90:0.00000100000050002909)94:0.00052743441077708543,M_Tripsacum_dactyloides:0.00000100000050002909)99:0.00263562536722580136)100:0.00268064807575317011,(M_Oryza_sativa_Japonica_Group:0.00104789035504921843,(M_Oryza_rufipogon:0.00000100000050002909,M_Oryza_sativa_Indica_Group:0.00000100000050002909)92:0.00000100000050002909)100:0.00842400331183652124)51:0.00044564054629640533,(M_Triticum_aestivum:0.00052317078432020144,(M_Aegilops_speltoides:0.00000100000050002909,M_Triticum_timopheevii:0.00000100000050002909)65:0.00000100000050002909)100:0.00428842407165446523)100:0.03371599370899212855)100:0.01432642534293662034)38:0.00178321923745731700,M_Spirodela_polyrhiza:0.02991482287477354937);
