# Supplementary material for: The mitochondrial genome map of Nelumbo nucifera reveals ancient evolutionary features
Source: Sci Rep. 2016 Jul 22;6:30158. doi: 10.1038/srep30158 (PMC4957087; doi:10.1038/srep30158)
Supplement: Supplementary Data S2 [file srep30158-s3.zip › Trees/mttB.phyml.tree]

(M_Spirodela_polyrhiza:0.00768344,((((N_Liriodendron_tulipifera:0.01294449,N_Amborella_trichopoda:0.00717489)0.867000:0.00281416,(E_Nelumbo_nucifera:0.00141190,G_Cycas_taitungensis:0.13407204)0.000000:0.00000005)0.827000:0.00276719,(((E_Vaccinium_macrocarpon:0.01106951,E_Daucus_carota_subsp_sativus:0.00803916)0.000000:0.00000005,((E_Rhazya_stricta:0.00000004,(((A_Chara_vulgaris:0.01105084,B_Nitella_hyalina:0.00080699)0.936000:0.12905420,(A_Roya_obtusa:0.49670105,(A_Entransia_fimbriata:1.58505880,A_Chlorokybus_atmophyticus:0.69641556)0.318000:0.18985260)0.964000:0.23730540)1.000000:0.48991373,E_Asclepias_syriaca:0.06422743)0.635000:0.01270515)0.995000:0.01066421,(E_Mimulus_guttatus:0.00000004,(E_Ajuga_reptans:0.00870739,E_Salvia_miltiorrhiza:0.00000004)0.904000:0.00287866)0.982000:0.01126611)0.907000:0.00565841)0.741000:0.00199512,(((E_Lotus_japonicus:0.00287094,(E_Millettia_pinnata:0.00143522,(E_Vigna_radiata:0.00720823,E_Glycine_max:0.00000004)0.818000:0.00143453)0.000000:0.00000013)0.999000:0.01693186,((E_Silene_vulgaris:0.02927043,E_Silene_latifolia:0.00108939)1.000000:0.04194279,(E_Cucurbita_pepo:0.01292858,(E_Citrullus_lanatus:0.00000005,E_Cucumis_sativus:0.01769380)0.264000:0.00166786)0.980000:0.01185369)0.753000:0.00387642)0.762000:0.00256157,(E_Ricinus_communis:0.01028867,E_Carica_papaya:0.01468851)0.752000:0.00212716)0.757000:0.00387961)0.933000:0.00564767)0.628000:0.00149884,(M_Phoenix_dactylifera:0.00360064,((M_Sorghum_bicolor:0.00142712,(((M_Zea_luxurians:0.00000004,M_Zea_mays_subsp_parviglumis:0.00000004)0.000000:0.00000004,M_Tripsacum_dactyloides:0.00000004)0.000000:0.00000004,M_Zea_perennis:0.00142891)0.000000:0.00000004)0.749000:0.00191982,(M_Aegilops_speltoides:0.00000004,(M_Triticum_aestivum:0.00000004,M_Triticum_timopheevii:0.00000004)0.000000:0.00000004)0.984000:0.00962604)0.998000:0.01936324)0.977000:0.01072646)0.724000:0.00240351,M_Butomus_umbellatus:0.05996406);
