# Supplementary material for: The mitochondrial genome map of Nelumbo nucifera reveals ancient evolutionary features
Source: Sci Rep. 2016 Jul 22;6:30158. doi: 10.1038/srep30158 (PMC4957087; doi:10.1038/srep30158)
Supplement: Supplementary Data S2 [file srep30158-s3.zip › Trees/mttB.RAxML.tree]

(M_Spirodela_polyrhiza:0.00768196075107707536,((((N_Liriodendron_tulipifera:0.01294341567181960667,N_Amborella_trichopoda:0.00717426142821821558)59:0.00281370844435266040,(E_Nelumbo_nucifera:0.00141168501656151299,G_Cycas_taitungensis:0.13404496466212706407)17:0.00000100000050002909)27:0.00276685027959052169,(((E_Vaccinium_macrocarpon:0.01106881764003648724,E_Daucus_carota_subsp_sativus:0.00803809864143443034)20:0.00000100000050002909,((E_Rhazya_stricta:0.00000100000050002909,(((A_Chara_vulgaris:0.01105075536820896050,B_Nitella_hyalina:0.00080587066538656592)98:0.12900244346676689733,(A_Roya_obtusa:0.49605639434743103999,(A_Entransia_fimbriata:1.58190781832917792826,A_Chlorokybus_atmophyticus:0.69532002481300592134)56:0.18959797606851316876)96:0.23712939522649387203)98:0.48953767335730391519,E_Asclepias_syriaca:0.06419507808158718409)57:0.01272436639662337388)62:0.01066279118076855943,(E_Mimulus_guttatus:0.00000100000050002909,(E_Ajuga_reptans:0.00870641072547976951,E_Salvia_miltiorrhiza:0.00000100000050002909)85:0.00287820257426794641)100:0.01126499656487496212)40:0.00565788111944056857)21:0.00199505941021859779,(((E_Lotus_japonicus:0.00287022191344096659,(E_Millettia_pinnata:0.00143536621770120319,(E_Vigna_radiata:0.00720760281469540968,E_Glycine_max:0.00000100000050002909)64:0.00143467358442603363)57:0.00000100000050002909)99:0.01692856710358270692,((E_Silene_vulgaris:0.02926530046398554546,E_Silene_latifolia:0.00108923684224942249)96:0.04193442049385349285,(E_Cucurbita_pepo:0.01292609469167641141,(E_Citrullus_lanatus:0.00000100000050002909,E_Cucumis_sativus:0.01769148627328230930)42:0.00166801921680064381)99:0.01185186385406620732)31:0.00387610221465388687)24:0.00256221552621862083,(E_Ricinus_communis:0.01028771472722306117,E_Carica_papaya:0.01468680748590549430)30:0.00212680465458729663)32:0.00387954061734934212)70:0.00564674051774307316)22:0.00149874021414219782,(M_Phoenix_dactylifera:0.00360068438030645976,((M_Sorghum_bicolor:0.00142724006923184766,(((M_Zea_luxurians:0.00000100000050002909,M_Zea_mays_subsp_parviglumis:0.00000100000050002909)31:0.00000100000050002909,M_Tripsacum_dactyloides:0.00000100000050002909)43:0.00000100000050002909,M_Zea_perennis:0.00142902409518977196)43:0.00000100000050002909)93:0.00191958621815535514,(M_Aegilops_speltoides:0.00000100000050002909,(M_Triticum_aestivum:0.00000100000050002909,M_Triticum_timopheevii:0.00000100000050002909)71:0.00000100000050002909)100:0.00962496996472077260)99:0.01935882195265793346)91:0.01072539091661728512)43:0.00240367966576215519,M_Butomus_umbellatus:0.05995054486891961132);
