# Supplementary material for: The mitochondrial genome map of Nelumbo nucifera reveals ancient evolutionary features
Source: Sci Rep. 2016 Jul 22;6:30158. doi: 10.1038/srep30158 (PMC4957087; doi:10.1038/srep30158)
Supplement: Supplementary Data S2 [file srep30158-s3.zip › Trees/nad1.phyml.tree]

(M_Butomus_umbellatus:0.05547016,((E_Nelumbo_nucifera:0.00246775,(N_Liriodendron_tulipifera:0.00128102,(E_Vitis_vinifera:0.01520405,((E_Ricinus_communis:0.00902246,(E_Carica_papaya:0.00719745,(((P_Huperzia_squarrosa:0.05823803,((((((B_Funaria_hygrometrica:0.00000004,B_Physcomitrella_patens:0.00000004)0.841000:0.00362940,(B_Bartramia_pomiformis:0.01068250,((B_Ulota_hutchinsiae:0.00129327,B_Orthotrichum_stellatum:0.00000004)0.899000:0.00712045,(B_Ptychomnion_cygnisetum:0.02717345,(B_Climacium_americanum:0.00521550,(B_Hypnum_imponens:0.00382340,B_Anomodon_rugelii:0.00528637)0.722000:0.00136978)0.924000:0.00884345)0.996000:0.01886446)0.973000:0.01126390)0.970000:0.01149368)0.985000:0.01450671,((B_Atrichum_angustatum:0.03900819,B_Buxbaumia_aphylla:0.05743904)0.240000:0.00594344,B_Tetraphis_pellucida:0.03937252)0.565000:0.00170059)0.914000:0.01604353,B_Sphagnum_palustre:0.03937213)0.940000:0.01896709,(((A_Chara_vulgaris:0.00232983,B_Nitella_hyalina:0.00841845)0.998000:0.08676917,((A_Chaetosphaeridium_globosum:0.27509779,((A_Mesostigma_viride:0.43361666,A_Chlorokybus_atmophyticus:0.23882465)0.789000:0.07264043,A_Entransia_fimbriata:0.42297343)0.880000:0.08704887)0.477000:0.05538215,A_Roya_obtusa:0.18899875)0.996000:0.11844920)0.972000:0.06004640,(B_Treubia_lacunosa:0.03337141,(B_Pleurozia_purpurea:0.02997501,B_Marchantia_polymorpha:0.00993368)0.667000:0.00395227)1.000000:0.22228243)0.699000:0.01735414)0.690000:0.00436777,B_Phaeoceros_laevis:0.14998000)0.681000:0.00972391)1.000000:0.13760540,G_Cycas_taitungensis:0.06757193)0.997000:0.04808738,(E_Batis_maritima:0.00756534,(E_Arabidopsis_thaliana:0.00246165,((E_Raphanus_sativus:0.00122577,(((E_Brassica_oleracea:0.00000004,E_Brassica_napus:0.00000004)0.000000:0.00000004,E_Brassica_rapa_subsp_campestris:0.00000004)0.000000:0.00000004,E_Brassica_juncea:0.00000004)0.000000:0.00000004)0.000000:0.00000004,E_Brassica_carinata:0.00122605)0.878000:0.00247485)0.996000:0.01132824)0.721000:0.00115151)0.793000:0.00279288)0.521000:0.00371962)0.774000:0.00276851,((((((E_Beta_vulgaris_subsp_vulgaris:0.00247749,E_Beta_macrocarpa:0.00000004)0.739000:0.00117900,E_Silene_latifolia:0.00630297)0.999000:0.01799187,E_Rhazya_stricta:0.00511535)0.937000:0.00589599,(E_Nicotiana_tabacum:0.00716118,(((E_Boea_hygrometrica:0.01029064,(E_Salvia_miltiorrhiza:0.00110202,(E_Asclepias_syriaca:0.48236017,E_Vaccinium_macrocarpon:0.04058690)0.867000:0.02263519)0.769000:0.00337657)1.000000:0.04844116,E_Ajuga_reptans:0.00517598)0.772000:0.00234591,E_Mimulus_guttatus:0.00000004)0.924000:0.00407668)0.359000:0.00122305)0.670000:0.00113518,E_Daucus_carota_subsp_sativus:0.01427292)0.857000:0.00442501,(((E_Citrullus_lanatus:0.00129281,(E_Cucumis_sativus:0.00380790,E_Cucurbita_pepo:0.01509324)0.948000:0.00752338)0.957000:0.00852982,((E_Vigna_radiata:0.00123136,E_Millettia_pinnata:0.00000004)0.739000:0.00122858,(E_Glycine_max:0.00123383,E_Lotus_japonicus:0.00621838)0.000000:0.00000005)0.958000:0.00916260)0.551000:0.00352314,E_Malus_x_domestica:0.00942409)0.823000:0.00341700)0.593000:0.00279474)0.884000:0.00439110)0.930000:0.00592756)0.399000:0.00368146)0.975000:0.00981399,(M_Phoenix_dactylifera:0.01028860,(((M_Oryza_sativa_Japonica_Group:0.00000004,M_Oryza_sativa_Indica_Group:0.00247165)0.972000:0.00493151,((M_Sorghum_bicolor:0.00122555,(((M_Zea_mays_subsp_parviglumis:0.00000004,M_Zea_luxurians:0.00000004)0.000000:0.00000004,M_Zea_perennis:0.00000004)0.000000:0.00000004,M_Zea_mays_subsp_mays:0.00000004)0.773000:0.00122814)0.743000:0.00122848,M_Tripsacum_dactyloides:0.00000008)0.928000:0.00369196)0.000000:0.00000004,(M_Triticum_timopheevii:0.05567859,(M_Aegilops_speltoides:0.00000004,M_Triticum_aestivum:0.00000004)0.000000:0.00000004)0.951000:0.00492441)1.000000:0.01960925)0.955000:0.00859499)0.792000:0.01022324,M_Spirodela_polyrhiza:0.00959288);
