# Supplementary material for: The mitochondrial genome map of Nelumbo nucifera reveals ancient evolutionary features
Source: Sci Rep. 2016 Jul 22;6:30158. doi: 10.1038/srep30158 (PMC4957087; doi:10.1038/srep30158)
Supplement: Supplementary Data S2 [file srep30158-s3.zip › Trees/nad1.RAxML.tree]

(M_Butomus_umbellatus:0.04729482355841348878,((E_Nelumbo_nucifera:0.00210465531839591248,(N_Liriodendron_tulipifera:0.00109287942689489329,(E_Vitis_vinifera:0.01296711458934593150,((E_Ricinus_communis:0.00769541676030435860,(E_Carica_papaya:0.00613896747693961058,(((P_Huperzia_squarrosa:0.04965281758513839794,((((((B_Funaria_hygrometrica:0.00000100000050002909,B_Physcomitrella_patens:0.00000100000050002909)100:0.00309649864039503392,(B_Bartramia_pomiformis:0.00910941490945735635,((B_Ulota_hutchinsiae:0.00110274563764256334,B_Orthotrichum_stellatum:0.00000100000050002909)96:0.00607274498278319655,(B_Ptychomnion_cygnisetum:0.02317179064536381561,(B_Climacium_americanum:0.00444752231672074488,(B_Hypnum_imponens:0.00326045076112574557,B_Anomodon_rugelii:0.00450803027144168738)62:0.00116808453654359753)75:0.00754100296580846423)100:0.01608219351613886586)97:0.00960497415921684333)75:0.00979959581059854437)73:0.01236671542686974129,((B_Atrichum_angustatum:0.03325915513883496988,B_Buxbaumia_aphylla:0.04897357457784431989)32:0.00507165899256078415,B_Tetraphis_pellucida:0.03357211964221985812)24:0.00145292777632083890)38:0.01366952795534437208,B_Sphagnum_palustre:0.03358380979778955583)55:0.01615846128992803887,(((A_Chara_vulgaris:0.00198898405841705511,B_Nitella_hyalina:0.00717657449047420966)100:0.07393215049971581243,((A_Chaetosphaeridium_globosum:0.23426688100517675806,((A_Mesostigma_viride:0.36926819875597050036,A_Chlorokybus_atmophyticus:0.20342976409413132677)74:0.06189111956035695666,A_Entransia_fimbriata:0.36019112776280909349)77:0.07415020556092542792)55:0.04721939661830194812,A_Roya_obtusa:0.16097506010764156548)99:0.10090676200784010064)95:0.05117527641962608259,(B_Treubia_lacunosa:0.02845546696966170727,(B_Pleurozia_purpurea:0.02556391388085445249,B_Marchantia_polymorpha:0.00847131735372200732)88:0.00337338411082824339)100:0.18936571129642407185)41:0.01479168615747743394)54:0.00373763989964899686,B_Phaeoceros_laevis:0.12785062421473111782)59:0.00828066758986553166)100:0.11728412352687209164,G_Cycas_taitungensis:0.05762154140565960841)88:0.04100594528816192685,(E_Batis_maritima:0.00645256016926741647,(E_Arabidopsis_thaliana:0.00209919337468536787,((E_Raphanus_sativus:0.00104556083980184727,(((E_Brassica_oleracea:0.00000100000050002909,E_Brassica_napus:0.00000100000050002909)19:0.00000100000050002909,E_Brassica_rapa_subsp_campestris:0.00000100000050002909)14:0.00000100000050002909,E_Brassica_juncea:0.00000100000050002909)39:0.00000100000050002909)37:0.00000100000050002909,E_Brassica_carinata:0.00104579905881905990)84:0.00211050961306941034)92:0.00966229587770915145)64:0.00098235601889340722)47:0.00238227670572642262)42:0.00317249729951421446)25:0.00236167025015918781,((((((E_Beta_vulgaris_subsp_vulgaris:0.00211264012001264462,E_Beta_macrocarpa:0.00000100000050002909)99:0.00100561542499379218,E_Silene_latifolia:0.00537600730388725166)99:0.01534608473051035996,E_Rhazya_stricta:0.00436290918104841833)30:0.00502919659950437636,(E_Nicotiana_tabacum:0.00610763103971083930,(((E_Boea_hygrometrica:0.00877472551397427865,(E_Salvia_miltiorrhiza:0.00094203228077760200,(E_Asclepias_syriaca:0.41084045578649441843,E_Vaccinium_macrocarpon:0.03458674430301356822)61:0.01932017050196847482)43:0.00287981941211590178)77:0.04131178605475774313,E_Ajuga_reptans:0.00441356829885335925)52:0.00200164041013285851,E_Mimulus_guttatus:0.00000100000050002909)59:0.00347725808857944933)30:0.00104325757849947696)4:0.00096853436765564102,E_Daucus_carota_subsp_sativus:0.01217188798514937630)10:0.00377390889924473626,(((E_Citrullus_lanatus:0.00110298384799869132,(E_Cucumis_sativus:0.00324814094556476370,E_Cucurbita_pepo:0.01287319146870413711)93:0.00641667036784203480)92:0.00727496922447339218,((E_Vigna_radiata:0.00105030606826603647,E_Millettia_pinnata:0.00000100000050002909)76:0.00104750995566002232,(E_Glycine_max:0.00105241750804740551,E_Lotus_japonicus:0.00530414079181214075)26:0.00000100000050002909)94:0.00781494143715040675)26:0.00300602316356130732,E_Malus_x_domestica:0.00803807477870821172)29:0.00291505212157093302)24:0.00238357586087500082)35:0.00374488055495171470)35:0.00505624816873346226)30:0.00314036427046651039)78:0.00836945322840302285,(M_Phoenix_dactylifera:0.00877346556507707306,(((M_Oryza_sativa_Japonica_Group:0.00000100000050002909,M_Oryza_sativa_Indica_Group:0.00210771091099494793)97:0.00420623063598664360,((M_Sorghum_bicolor:0.00104539803231844903,(((M_Zea_mays_subsp_parviglumis:0.00000100000050002909,M_Zea_luxurians:0.00000100000050002909)19:0.00000100000050002909,M_Zea_perennis:0.00000100000050002909)19:0.00000100000050002909,M_Zea_mays_subsp_mays:0.00000100000050002909)80:0.00104760476929609075)65:0.00104753425024672539,M_Tripsacum_dactyloides:0.00000100000050002909)96:0.00314895356065227018)46:0.00000100000050002909,(M_Triticum_timopheevii:0.04748310798106629427,(M_Aegilops_speltoides:0.00000100000050002909,M_Triticum_aestivum:0.00000100000050002909)100:0.00000100000050002909)97:0.00420010544165249581)98:0.01672695279760853110)92:0.00732701200958709754)94:0.00873206365515969730,M_Spirodela_polyrhiza:0.00818182498052782287);
