# Supplementary material for: The mitochondrial genome map of Nelumbo nucifera reveals ancient evolutionary features
Source: Sci Rep. 2016 Jul 22;6:30158. doi: 10.1038/srep30158 (PMC4957087; doi:10.1038/srep30158)
Supplement: Supplementary Data S2 [file srep30158-s3.zip › Trees/nad2.phyml.tree]

(((N_Liriodendron_tulipifera:0.00225236,((((((E_Nicotiana_tabacum:0.00433999,((E_Rhazya_stricta:0.00073908,E_Asclepias_syriaca:0.00919057)0.974000:0.00500558,((E_Mimulus_guttatus:0.01314254,E_Ajuga_reptans:0.00656443)0.922000:0.00336750,(E_Salvia_miltiorrhiza:0.01407402,E_Boea_hygrometrica:0.00291752)0.625000:0.00179410)0.969000:0.00472322)0.421000:0.00151355)0.931000:0.00382583,(E_Daucus_carota_subsp_sativus:0.00999724,E_Vaccinium_macrocarpon:0.03252956)0.000000:0.00147715)0.639000:0.00230345,((E_Beta_vulgaris_subsp_vulgaris:0.00076029,(E_Beta_vulgaris_subsp_maritima:0.00000006,E_Beta_macrocarpa:0.00000006)0.000000:0.00000006)0.969000:0.00464840,E_Silene_latifolia:0.00778586)1.000000:0.02334930)0.831000:0.00145660,(((((E_Citrullus_lanatus:0.00303295,(E_Cucumis_sativus:0.00992573,E_Cucurbita_pepo:0.00757912)0.903000:0.00224957)0.981000:0.00544815,(E_Lotus_japonicus:0.00348367,((E_Millettia_pinnata:0.00224879,E_Glycine_max:0.00074700)0.000000:0.00000006,(E_Vigna_angularis:0.00150002,E_Vigna_radiata:0.00074582)0.979000:0.00375891)0.859000:0.00179444)0.991000:0.00852597)0.919000:0.00342730,E_Malus_x_domestica:0.00590963)0.858000:0.00174731,((((((((E_Brassica_oleracea:0.00000006,E_Brassica_juncea:0.00000006)0.000000:0.00000006,E_Brassica_rapa_subsp_campestris:0.00000006)0.000000:0.00000006,E_Brassica_napus:0.00000006)0.855000:0.00074811,(E_Brassica_carinata:0.00000006,E_Raphanus_sativus:0.00000006)0.000000:0.00000006)0.738000:0.00074959,E_Arabidopsis_thaliana:0.00149755)0.979000:0.00509269,E_Batis_maritima:0.00547702)0.957000:0.00454979,E_Carica_papaya:0.00462281)0.957000:0.00437430,E_Ricinus_communis:0.00689537)0.882000:0.00217853)0.774000:0.00215103,E_Vitis_vinifera:0.00611043)0.817000:0.00148390)0.998000:0.00911339,E_Nelumbo_nucifera:0.00074444)0.887000:0.00224136,((G_Cycas_taitungensis:0.05124270,(P_Huperzia_squarrosa:0.05846078,(((B_Marchantia_polymorpha:0.00550069,(B_Treubia_lacunosa:0.02302251,B_Pleurozia_purpurea:0.02186468)0.721000:0.00123517)1.000000:0.02508642,((B_Sphagnum_palustre:0.04216548,(((B_Bartramia_pomiformis:0.00803729,((B_Ptychomnion_cygnisetum:0.04668807,(B_Climacium_americanum:0.00242819,(B_Hypnum_imponens:0.00325861,B_Anomodon_rugelii:0.00406167)0.729000:0.00076354)0.941000:0.00605013)0.974000:0.00797747,(B_Orthotrichum_stellatum:0.00081400,B_Ulota_hutchinsiae:0.00081340)0.993000:0.00765349)0.854000:0.00210420)0.937000:0.00588798,(B_Physcomitrella_patens:0.00160761,B_Funaria_hygrometrica:0.00243224)0.979000:0.00705207)0.987000:0.01067128,((B_Tetraphis_pellucida:0.01706877,B_Buxbaumia_aphylla:0.04957964)0.112000:0.00306392,B_Atrichum_angustatum:0.02231811)0.005000:0.00220990)0.997000:0.01878024)0.865000:0.01144154,((B_Nitella_hyalina:0.00000029,A_Chara_vulgaris:0.00575191)1.000000:0.14115563,((A_Entransia_fimbriata:0.78591710,(A_Mesostigma_viride:1.25534477,A_Chlorokybus_atmophyticus:0.31960493)0.978000:0.25501222)0.848000:0.10730208,(A_Roya_obtusa:0.50213055,A_Chaetosphaeridium_globosum:0.32122043)0.620000:0.06465005)0.994000:0.12072549)0.999000:0.09716315)0.873000:0.00877765)0.828000:0.00594241,B_Phaeoceros_laevis:0.11311366)0.794000:0.00914739)1.000000:0.14759418)0.996000:0.03476273,N_Amborella_trichopoda:0.01414817)0.890000:0.00463443)0.424000:0.00071475)0.998000:0.00979368,M_Butomus_umbellatus:0.02779697)0.358000:0.00192004,(M_Phoenix_dactylifera:0.00548812,(((M_Zea_mays_subsp_parviglumis:0.00074879,((M_Zea_mays_subsp_mays:0.00000006,(M_Tripsacum_dactyloides:0.00000006,M_Zea_luxurians:0.00000006)0.000000:0.00000006)0.000000:0.00000006,(M_Zea_perennis:0.00000006,M_Sorghum_bicolor:0.00000006)0.000000:0.00000006)0.000000:0.00000006)0.933000:0.00295636,M_Oryza_sativa_Indica_Group:0.00233023)0.315000:0.00072945,(M_Aegilops_speltoides:0.00074800,(M_Triticum_timopheevii:0.00000006,M_Triticum_aestivum:0.00000006)0.000000:0.00000006)0.780000:0.00081846)1.000000:0.01329920)0.081000:0.00242438,M_Spirodela_polyrhiza:0.01603716);
