# Supplementary material for: The mitochondrial genome map of Nelumbo nucifera reveals ancient evolutionary features
Source: Sci Rep. 2016 Jul 22;6:30158. doi: 10.1038/srep30158 (PMC4957087; doi:10.1038/srep30158)
Supplement: Supplementary Data S2 [file srep30158-s3.zip › Trees/nad2.RAxML.tree]

(((N_Liriodendron_tulipifera:0.00200739522343655087,((((((E_Nicotiana_tabacum:0.00386787429305398807,((E_Rhazya_stricta:0.00065868757235187719,E_Asclepias_syriaca:0.00819047429796190829)98:0.00446119236587322852,((E_Mimulus_guttatus:0.01171251117868763944,E_Ajuga_reptans:0.00585129574106521035)88:0.00300018886381431087,(E_Salvia_miltiorrhiza:0.01254250396023019222,E_Boea_hygrometrica:0.00260026594314813342)32:0.00159894608195722851)58:0.00420951114886394025)16:0.00134910908311575433)38:0.00340962240619210660,(E_Daucus_carota_subsp_sativus:0.00890974817196519761,E_Vaccinium_macrocarpon:0.02898917982821913944)34:0.00131621135181054952)49:0.00205289489574532816,((E_Beta_vulgaris_subsp_vulgaris:0.00067756038507420691,(E_Beta_vulgaris_subsp_maritima:0.00000100000050002909,E_Beta_macrocarpa:0.00000100000050002909)73:0.00000100000050002909)100:0.00414268467000857531,E_Silene_latifolia:0.00693894582204725597)100:0.02080810391290897204)44:0.00129840146130853393,(((((E_Citrullus_lanatus:0.00270290741972073348,(E_Cucumis_sativus:0.00884576398879454405,E_Cucurbita_pepo:0.00675488973056169711)93:0.00200484840113886870)99:0.00485543743379128392,(E_Lotus_japonicus:0.00310470148320399642,((E_Millettia_pinnata:0.00200415817750230736,E_Glycine_max:0.00066575181530004917)66:0.00000100000050002909,(E_Vigna_angularis:0.00133707325617007044,E_Vigna_radiata:0.00066471210270213047)99:0.00334999035253769235)75:0.00159927490969990300)100:0.00759834008947660264)86:0.00305456764335556175,E_Malus_x_domestica:0.00526675971035214883)53:0.00155727574853342437,((((((((E_Brassica_oleracea:0.00000100000050002909,E_Brassica_juncea:0.00000100000050002909)18:0.00000100000050002909,E_Brassica_rapa_subsp_campestris:0.00000100000050002909)13:0.00000100000050002909,E_Brassica_napus:0.00000100000050002909)69:0.00066674190510687226,(E_Brassica_carinata:0.00000100000050002909,E_Raphanus_sativus:0.00000100000050002909)67:0.00000100000050002909)81:0.00066806709555704009,E_Arabidopsis_thaliana:0.00133487040887054283)100:0.00453874810323298076,E_Batis_maritima:0.00488119883343761819)99:0.00405480028919420841,E_Carica_papaya:0.00411996841306580628)98:0.00389878322317092820,E_Ricinus_communis:0.00614508325924415129)59:0.00194153901048308743)30:0.00191711348027307285,E_Vitis_vinifera:0.00544564276003615868)33:0.00132278130376867068)87:0.00812172057369090448,E_Nelumbo_nucifera:0.00066351272638521370)57:0.00199759655958624011,((G_Cycas_taitungensis:0.04566602790875477075,(P_Huperzia_squarrosa:0.05209201330513330008,(((B_Marchantia_polymorpha:0.00490202341821573215,(B_Treubia_lacunosa:0.02051505663194300166,B_Pleurozia_purpurea:0.01948410766191537372)81:0.00110077139792726032)100:0.02235292470203756321,((B_Sphagnum_palustre:0.03757966135693092957,(((B_Bartramia_pomiformis:0.00716434641849726227,((B_Ptychomnion_cygnisetum:0.04160551628944993141,(B_Climacium_americanum:0.00216390132063762775,(B_Hypnum_imponens:0.00290390662793185489,B_Anomodon_rugelii:0.00361996805062478159)79:0.00068050724091096653)88:0.00539151639269351904)94:0.00710808509447603126,(B_Orthotrichum_stellatum:0.00072541322409657317,B_Ulota_hutchinsiae:0.00072487092281597833)99:0.00682004190960194302)82:0.00187288762830516414)92:0.00524910042884063795,(B_Physcomitrella_patens:0.00143266986102680641,B_Funaria_hygrometrica:0.00216750274561015605)100:0.00628249630462338667)94:0.00950847876444344507,((B_Tetraphis_pellucida:0.01520754547315711705,B_Buxbaumia_aphylla:0.04418234212755983020)52:0.00272982103066126726,B_Atrichum_angustatum:0.01989067351742818818)51:0.00197070307583976576)98:0.01673392517157995876)85:0.01019568423853395647,((B_Nitella_hyalina:0.00000100000050002909,A_Chara_vulgaris:0.00512541633458528986)100:0.12571826737058844348,((A_Entransia_fimbriata:0.69959956382639842953,(A_Mesostigma_viride:1.11731698461425699165,A_Chlorokybus_atmophyticus:0.28450006514174519534)98:0.22709889189269505394)73:0.09551628547380751344,(A_Roya_obtusa:0.44694936266266638292,A_Chaetosphaeridium_globosum:0.28595119184416795122)56:0.05760850919885193711)97:0.10749768122533248649)100:0.08654796951918677927)74:0.00781842238138276587)71:0.00529154213214400038,B_Phaeoceros_laevis:0.10078448976315908248)71:0.00814879054533485143)100:0.13148526155731754539)92:0.03097507865193670218,N_Amborella_trichopoda:0.01260939266592712472)55:0.00413038307985635466)39:0.00063706797445155802)100:0.00872824975199968864,M_Butomus_umbellatus:0.02476967787402089075)55:0.00171114814932773422,(M_Phoenix_dactylifera:0.00489113222160364111,(((M_Zea_mays_subsp_parviglumis:0.00066732844973070842,((M_Zea_mays_subsp_mays:0.00000100000050002909,(M_Tripsacum_dactyloides:0.00000100000050002909,M_Zea_luxurians:0.00000100000050002909)12:0.00000100000050002909)8:0.00000100000050002909,(M_Zea_perennis:0.00000100000050002909,M_Sorghum_bicolor:0.00000100000050002909)45:0.00000100000050002909)61:0.00000100000050002909)98:0.00263494327703642532,M_Oryza_sativa_Indica_Group:0.00207668743651468748)52:0.00065014265661050580,(M_Aegilops_speltoides:0.00066663237926928363,(M_Triticum_timopheevii:0.00000100000050002909,M_Triticum_aestivum:0.00000100000050002909)82:0.00000100000050002909)90:0.00072940870462209740)100:0.01185262787342219147)53:0.00216040812997551164,M_Spirodela_polyrhiza:0.01429188123035586046);
