# Supplementary material for: The mitochondrial genome map of Nelumbo nucifera reveals ancient evolutionary features
Source: Sci Rep. 2016 Jul 22;6:30158. doi: 10.1038/srep30158 (PMC4957087; doi:10.1038/srep30158)
Supplement: Supplementary Data S2 [file srep30158-s3.zip › Trees/nad3.phyml.tree]

(((M_Oryza_sativa_Indica_Group:0.00000008,M_Oryza_rufipogon:0.00000008)0.000000:0.00000008,M_Oryza_sativa_Japonica_Group:0.00000008)0.989000:0.01317309,(((((M_Zea_perennis:0.00000008,(M_Zea_mays_subsp_parviglumis:0.00000008,M_Zea_luxurians:0.00000008)0.000000:0.00000008)0.000000:0.00000008,M_Tripsacum_dactyloides:0.00000008)0.000000:0.00000008,M_Zea_mays_subsp_mays:0.00000008)0.805000:0.00318051,((M_Butomus_umbellatus:0.01948535,M_Spirodela_polyrhiza:0.01264754)0.759000:0.00322934,((N_Liriodendron_tulipifera:0.00222753,((E_Nelumbo_nucifera:0.00680723,(((E_Vitis_vinifera:0.00572606,(((E_Vigna_radiata:0.00324234,(E_Glycine_max:0.00000008,E_Vigna_angularis:0.00000008)0.000000:0.00000008)0.930000:0.00649370,(E_Lotus_japonicus:0.00324444,E_Millettia_pinnata:0.00000008)0.000000:0.00000008)0.939000:0.01092822,((((((E_Salvia_miltiorrhiza:0.01291021,(E_Mimulus_guttatus:0.00663720,E_Ajuga_reptans:0.00649998)0.737000:0.00298066)0.762000:0.00320050,E_Boea_hygrometrica:0.00643673)0.879000:0.00658839,E_Asclepias_syriaca:0.00990611)0.908000:0.01017083,E_Carica_papaya:0.03743920)0.498000:0.00322942,E_Rhazya_stricta:0.00960698)0.764000:0.00349631,E_Nicotiana_tabacum:0.00983049)0.851000:0.00864147)0.807000:0.00679251)0.763000:0.00418346,(((((E_Cucumis_sativus:0.00986062,E_Cucurbita_pepo:0.01326792)0.859000:0.00659856,E_Citrullus_lanatus:0.00000008)0.959000:0.01365669,E_Malus_x_domestica:0.00643729)0.854000:0.00727525,((E_Silene_vulgaris:0.00000008,E_Silene_latifolia:0.00000008)0.949000:0.01041371,((E_Beta_macrocarpa:0.00000008,E_Beta_vulgaris_subsp_maritima:0.00000008)0.000000:0.00000008,E_Beta_vulgaris_subsp_vulgaris:0.00000008)0.000000:0.00000008)0.998000:0.03600273)0.727000:0.00318391,(E_Helianthus_annuus:0.01045372,E_Daucus_carota_subsp_sativus:0.01032357)0.751000:0.00295436)0.391000:0.00329552)0.000000:0.00000012,(E_Ricinus_communis:0.01045509,((((B_Buxbaumia_aphylla:0.05976675,(B_Tetraphis_pellucida:0.03689560,(B_Atrichum_angustatum:0.02163197,(((B_Physcomitrella_patens:0.00384017,B_Funaria_hygrometrica:0.00400000)0.767000:0.00518803,(((B_Orthotrichum_stellatum:0.00000008,B_Ulota_hutchinsiae:0.00000008)0.000000:0.00000012,((B_Climacium_americanum:0.00372408,(B_Hypnum_imponens:0.00000008,B_Anomodon_rugelii:0.00000008)0.000000:0.00000008)0.584000:0.00205551,B_Ptychomnion_cygnisetum:0.04395775)0.987000:0.02979643)0.676000:0.00781037,B_Bartramia_pomiformis:0.01200489)0.864000:0.01149055)0.968000:0.02492635,(B_Sphagnum_palustre:0.03204713,((P_Huperzia_squarrosa:0.07364865,B_Phaeoceros_laevis:0.09917516)0.847000:0.02185805,(B_Marchantia_polymorpha:0.00976640,(B_Pleurozia_purpurea:0.04350187,(((A_Chlorokybus_atmophyticus:0.63652013,((A_Chaetosphaeridium_globosum:0.14844752,(A_Entransia_fimbriata:0.56045168,A_Mesostigma_viride:1.04330720)0.668000:0.09676754)0.876000:0.09311135,A_Roya_obtusa:0.17743375)0.209000:0.02582515)0.971000:0.16498663,(B_Nitella_hyalina:0.00046706,A_Chara_vulgaris:0.01540398)0.998000:0.15007493)0.746000:0.02424685,B_Treubia_lacunosa:0.01230464)0.868000:0.01837997)0.000000:0.00000539)0.861000:0.00867211)0.867000:0.01187134)0.826000:0.01251774)0.806000:0.00707814)0.776000:0.00615526)0.000000:0.00000055)1.000000:0.25406800,E_Vaccinium_macrocarpon:0.01218123)0.923000:0.05007271,E_Batis_maritima:0.01183605)0.445000:0.01058473,(E_Brassica_carinata:0.00331387,(E_Raphanus_sativus:0.00000008,((E_Brassica_juncea:0.00000008,(E_Brassica_napus:0.00000008,E_Brassica_oleracea:0.00000008)0.000000:0.00000008)0.000000:0.00000008,E_Brassica_rapa_subsp_campestris:0.00000008)0.938000:0.00330840)0.000000:0.00000008)0.974000:0.02738709)0.919000:0.01915896)0.919000:0.01315821)0.883000:0.00989282)0.963000:0.01881117,(G_Cycas_taitungensis:0.10192954,N_Amborella_trichopoda:0.00274726)0.772000:0.00432246)0.078000:0.00333491)0.869000:0.00712479,M_Phoenix_dactylifera:0.01629686)0.761000:0.00305124)0.973000:0.01288585)0.000000:0.00000008,(M_Aegilops_speltoides:0.00000008,(M_Triticum_timopheevii:0.00000008,M_Triticum_aestivum:0.00000008)0.000000:0.00000008)0.864000:0.00319740)0.822000:0.00319753,M_Sorghum_bicolor:0.00000008);
