# Supplementary material for: The mitochondrial genome map of Nelumbo nucifera reveals ancient evolutionary features
Source: Sci Rep. 2016 Jul 22;6:30158. doi: 10.1038/srep30158 (PMC4957087; doi:10.1038/srep30158)
Supplement: Supplementary Data S2 [file srep30158-s3.zip › Trees/nad3.RAxML.tree]

(((M_Oryza_sativa_Indica_Group:0.00000100000050002909,M_Oryza_rufipogon:0.00000100000050002909)34:0.00000100000050002909,M_Oryza_sativa_Japonica_Group:0.00000100000050002909)98:0.01103232036303072525,(((((M_Zea_perennis:0.00000100000050002909,(M_Zea_mays_subsp_parviglumis:0.00000100000050002909,M_Zea_luxurians:0.00000100000050002909)13:0.00000100000050002909)7:0.00000100000050002909,M_Tripsacum_dactyloides:0.00000100000050002909)9:0.00000100000050002909,M_Zea_mays_subsp_mays:0.00000100000050002909)73:0.00266359765718619714,((M_Butomus_umbellatus:0.01632129588907289125,M_Spirodela_polyrhiza:0.01059198042026818914)38:0.00270437314638722866,((N_Liriodendron_tulipifera:0.00186570499938195603,((E_Nelumbo_nucifera:0.00570178370746697583,(((E_Vitis_vinifera:0.00479677206460922285,(((E_Vigna_radiata:0.00271540667571711731,(E_Glycine_max:0.00000100000050002909,E_Vigna_angularis:0.00000100000050002909)67:0.00000100000050002909)87:0.00543776494588565484,(E_Lotus_japonicus:0.00271722948256478223,E_Millettia_pinnata:0.00000100000050002909)76:0.00000100000050002909)95:0.00915275555297308079,((((((E_Salvia_miltiorrhiza:0.01081221481120091255,(E_Mimulus_guttatus:0.00555944516543364648,E_Ajuga_reptans:0.00544278210912447526)72:0.00249611308760160468)58:0.00268027451473142617,E_Boea_hygrometrica:0.00538892377938449910)72:0.00551811759304015638,E_Asclepias_syriaca:0.00829623029154847279)84:0.00851863470613183592,E_Carica_papaya:0.03135327201841048989)22:0.00270502905810785519,E_Rhazya_stricta:0.00804559580437640143)29:0.00292941090700241883,E_Nicotiana_tabacum:0.00823283965341777696)30:0.00723722746839891920)26:0.00568838960488679286)14:0.00350379925696704241,(((((E_Cucumis_sativus:0.00825808594160175151,E_Cucurbita_pepo:0.01111174251803878979)77:0.00552656866768913048,E_Citrullus_lanatus:0.00000100000050002909)82:0.01143772716821870282,E_Malus_x_domestica:0.00539157258951856577)55:0.00609257708216798602,((E_Silene_vulgaris:0.00000100000050002909,E_Silene_latifolia:0.00000100000050002909)95:0.00872274055717376685,((E_Beta_macrocarpa:0.00000100000050002909,E_Beta_vulgaris_subsp_maritima:0.00000100000050002909)28:0.00000100000050002909,E_Beta_vulgaris_subsp_vulgaris:0.00000100000050002909)74:0.00000100000050002909)91:0.03015389379338181963)15:0.00266776228829783239,(E_Helianthus_annuus:0.00875656053605051478,E_Daucus_carota_subsp_sativus:0.00864763570576302341)32:0.00247374516607716055)7:0.00276007261980236538)1:0.00000100000050002909,(E_Ricinus_communis:0.00875729009976089143,((((B_Buxbaumia_aphylla:0.05005901771810263717,(B_Tetraphis_pellucida:0.03090190665961714545,(B_Atrichum_angustatum:0.01811716322311117747,(((B_Physcomitrella_patens:0.00321673541648818517,B_Funaria_hygrometrica:0.00335056239932065647)93:0.00434554224935972035,(((B_Orthotrichum_stellatum:0.00000100000050002909,B_Ulota_hutchinsiae:0.00000100000050002909)97:0.00000100000050002909,((B_Climacium_americanum:0.00311950525332461417,(B_Hypnum_imponens:0.00000100000050002909,B_Anomodon_rugelii:0.00000100000050002909)69:0.00000100000050002909)84:0.00171996626967272086,B_Ptychomnion_cygnisetum:0.03681445294950477787)99:0.02495556568657002899)64:0.00654093724700609367,B_Bartramia_pomiformis:0.01005474272500457220)86:0.00962402080926906198)82:0.02087625929262177174,(B_Sphagnum_palustre:0.02683952056110230217,((P_Huperzia_squarrosa:0.06168776181582315277,B_Phaeoceros_laevis:0.08307122779767786569)93:0.01830140849179377402,(B_Marchantia_polymorpha:0.00818452717665852335,(B_Pleurozia_purpurea:0.03643810850346215074,(((A_Chlorokybus_atmophyticus:0.53309379545626822683,((A_Chaetosphaeridium_globosum:0.12437732451045924176,(A_Entransia_fimbriata:0.46967207072627015219,A_Mesostigma_viride:0.87394121382850031843)40:0.08072561320682405950)34:0.07796112370780543255,A_Roya_obtusa:0.14860913352474425242)17:0.02163208051739540921)94:0.13819124435499860470,(B_Nitella_hyalina:0.00039303026185801519,A_Chara_vulgaris:0.01290035680832772071)99:0.12566136592362381341)55:0.02031852361114649952,B_Treubia_lacunosa:0.01030222495080219784)36:0.01539597768230848915)12:0.00000100000050002909)28:0.00726467861257750185)46:0.00994597940366376797)54:0.01048646117380244887)33:0.00592757185076036707)25:0.00515535343616184329)25:0.00000100000050002909)100:0.21280505637038252265,E_Vaccinium_macrocarpon:0.01020492801801154564)65:0.04193276078607752200,E_Batis_maritima:0.00991146623306190036)26:0.00886602802237683625,(E_Brassica_carinata:0.00277501830222441756,(E_Raphanus_sativus:0.00000100000050002909,((E_Brassica_juncea:0.00000100000050002909,(E_Brassica_napus:0.00000100000050002909,E_Brassica_oleracea:0.00000100000050002909)22:0.00000100000050002909)11:0.00000100000050002909,E_Brassica_rapa_subsp_campestris:0.00000100000050002909)70:0.00277050925852629932)40:0.00000100000050002909)99:0.02293843571137074364)40:0.01604350588214110626)17:0.01101937844014349958)61:0.00828535872907732417)83:0.01575540081642626614,(G_Cycas_taitungensis:0.08535184632431379315,N_Amborella_trichopoda:0.00230246642403922385)53:0.00361864291769618991)21:0.00279278172649385058)34:0.00596646855708029677,M_Phoenix_dactylifera:0.01364837379513103924)25:0.00255523152112813092)92:0.01079165641639414502)24:0.00000100000050002909,(M_Aegilops_speltoides:0.00000100000050002909,(M_Triticum_timopheevii:0.00000100000050002909,M_Triticum_aestivum:0.00000100000050002909)50:0.00000100000050002909)75:0.00267754830007324064)61:0.00267785297642520598,M_Sorghum_bicolor:0.00000100000050002909);
