# Supplementary material for: The mitochondrial genome map of Nelumbo nucifera reveals ancient evolutionary features
Source: Sci Rep. 2016 Jul 22;6:30158. doi: 10.1038/srep30158 (PMC4957087; doi:10.1038/srep30158)
Supplement: Supplementary Data S2 [file srep30158-s3.zip › Trees/nad4.phyml.tree]

((((M_Zea_perennis:0.00000006,(M_Zea_luxurians:0.00000002,((M_Zea_mays_subsp_parviglumis:0.00000002,M_Zea_mays_subsp_mays:0.00000002)0.000000:0.00000002,M_Tripsacum_dactyloides:0.00000002)0.000000:0.00000002)0.000000:0.00000002)0.831000:0.00076428,M_Sorghum_bicolor:0.00000002)0.962000:0.00307794,((M_Oryza_sativa_Japonica_Group:0.00077070,M_Oryza_sativa_Indica_Group:0.00000006)0.985000:0.00540137,((((((B_Nitella_hyalina:0.00266824,A_Chara_vulgaris:0.00150489)1.000000:0.13880437,(A_Chaetosphaeridium_globosum:0.45146812,(A_Roya_obtusa:0.25112844,((A_Chlorokybus_atmophyticus:0.32349235,A_Mesostigma_viride:0.65875137)0.995000:0.17286947,A_Entransia_fimbriata:0.43874599)0.769000:0.07515553)0.956000:0.08000648)0.974000:0.09548692)1.000000:0.09425047,(((B_Sphagnum_palustre:0.05325532,(B_Atrichum_angustatum:0.02486929,((((B_Bartramia_pomiformis:0.01075733,((B_Ptychomnion_cygnisetum:0.02748894,(B_Climacium_americanum:0.00519851,(B_Anomodon_rugelii:0.00641545,B_Hypnum_imponens:0.00408584)0.320000:0.00096039)0.989000:0.01135854)0.987000:0.01176124,(B_Ulota_hutchinsiae:0.00081553,B_Orthotrichum_stellatum:0.00246965)0.996000:0.01357807)0.879000:0.00334586)0.970000:0.00712783,(B_Funaria_hygrometrica:0.00077399,B_Physcomitrella_patens:0.00580378)0.948000:0.00431646)0.972000:0.00665932,B_Buxbaumia_aphylla:0.04684123)0.869000:0.00402690,B_Tetraphis_pellucida:0.02036269)0.031000:0.00397215)0.975000:0.01235105)0.975000:0.01118194,(P_Huperzia_squarrosa:0.08179506,(B_Treubia_lacunosa:0.02530564,(B_Marchantia_polymorpha:0.00722383,B_Pleurozia_purpurea:0.03027584)0.748000:0.00542335)1.000000:0.08443422)0.291000:0.00311099)0.806000:0.00395693,B_Phaeoceros_laevis:0.15115533)0.000000:0.00002115)1.000000:0.15158719,E_Vaccinium_macrocarpon:0.00787231)0.994000:0.02097065,(((E_Beta_vulgaris_subsp_vulgaris:0.00000006,E_Beta_macrocarpa:0.00000006)0.000000:0.00000006,E_Beta_vulgaris_subsp_maritima:0.00000006)0.779000:0.00172133,(E_Silene_vulgaris:0.00239047,E_Silene_latifolia:0.00074305)0.974000:0.00620793)0.996000:0.01432802)0.280000:0.00522519,((E_Ricinus_communis:0.01960089,(((E_Vitis_vinifera:0.00610537,(E_Nelumbo_nucifera:0.00487253,((M_Butomus_umbellatus:0.02907728,(M_Phoenix_dactylifera:0.00956814,M_Spirodela_polyrhiza:0.00685637)0.758000:0.00210003)0.964000:0.00728868,((G_Cycas_taitungensis:0.11242380,N_Amborella_trichopoda:0.01718868)0.901000:0.00633595,N_Liriodendron_tulipifera:0.01002902)0.514000:0.00260256)0.370000:0.00182164)0.995000:0.00879832)0.999000:0.01000165,((E_Lotus_japonicus:0.00237597,((E_Glycine_max:0.00000002,(E_Vigna_angularis:0.00076166,E_Vigna_radiata:0.00000002)0.924000:0.00152562)0.000000:0.00000002,E_Millettia_pinnata:0.00229526)0.975000:0.00457975)0.999000:0.01335028,(E_Citrullus_lanatus:0.00000006,(E_Cucumis_sativus:0.01323340,E_Cucurbita_pepo:0.01329901)0.828000:0.00143473)0.999000:0.00877405)0.634000:0.00041332)0.841000:0.00208193,(E_Malus_x_domestica:0.01049198,(E_Carica_papaya:0.00561277,((((E_Brassica_oleracea:0.00000002,(E_Brassica_napus:0.00000002,(E_Brassica_rapa_subsp_campestris:0.00000002,E_Brassica_juncea:0.00000002)0.000000:0.00000002)0.000000:0.00000002)0.000000:0.00000002,(E_Arabidopsis_thaliana:0.00388808,E_Raphanus_sativus:0.00000002)0.889000:0.00154710)0.000000:0.00000003,E_Brassica_carinata:0.00232547)0.998000:0.01023097,E_Batis_maritima:0.00480540)0.899000:0.00329711)0.999000:0.01078684)0.858000:0.00219723)0.923000:0.00403650)0.775000:0.00170554,(E_Daucus_carota_subsp_sativus:0.01695494,((E_Boea_hygrometrica:0.01277280,(E_Mimulus_guttatus:0.01120471,(E_Salvia_miltiorrhiza:0.00178049,E_Ajuga_reptans:0.01166237)0.500000:0.00228177)0.912000:0.00306596)0.990000:0.00751097,(E_Nicotiana_tabacum:0.00964301,(E_Asclepias_syriaca:0.01438292,E_Rhazya_stricta:0.00547175)0.775000:0.00223547)0.567000:0.00232652)0.793000:0.00242544)0.868000:0.00476607)0.996000:0.01158942)1.000000:0.03333673)0.000000:0.00000003)0.978000:0.00464018,(M_Aegilops_speltoides:0.00000006,M_Triticum_timopheevii:0.00000006)0.000000:0.00000006,M_Triticum_aestivum:0.00076311);
