# Supplementary material for: The mitochondrial genome map of Nelumbo nucifera reveals ancient evolutionary features
Source: Sci Rep. 2016 Jul 22;6:30158. doi: 10.1038/srep30158 (PMC4957087; doi:10.1038/srep30158)
Supplement: Supplementary Data S2 [file srep30158-s3.zip › Trees/nad4.RAxML.tree]

((((M_Zea_perennis:0.00000100000050002909,(M_Zea_luxurians:0.00000100000050002909,((M_Zea_mays_subsp_parviglumis:0.00000100000050002909,M_Zea_mays_subsp_mays:0.00000100000050002909)20:0.00000100000050002909,M_Tripsacum_dactyloides:0.00000100000050002909)4:0.00000100000050002909)5:0.00000100000050002909)69:0.00066934328606578475,M_Sorghum_bicolor:0.00000100000050002909)99:0.00269560857755089681,((M_Oryza_sativa_Japonica_Group:0.00067495166788400301,M_Oryza_sativa_Indica_Group:0.00000100000050002909)98:0.00473009790665509210,((((((B_Nitella_hyalina:0.00233917616038418694,A_Chara_vulgaris:0.00131477964039789365)100:0.12139624404627945287,(A_Chaetosphaeridium_globosum:0.39459218195699208298,(A_Roya_obtusa:0.21953345496773396528,((A_Chlorokybus_atmophyticus:0.28283746642743157196,A_Mesostigma_viride:0.57569140356299564054)92:0.15108622554596007337,A_Entransia_fimbriata:0.38353336593011999600)41:0.06572419761768440172)45:0.06996217312935706922)98:0.08356636293234306900)100:0.08240524813284089145,(((B_Sphagnum_palustre:0.04661568420294531778,(B_Atrichum_angustatum:0.02177125867151248964,((((B_Bartramia_pomiformis:0.00941921959575865025,((B_Ptychomnion_cygnisetum:0.02406827986327340907,(B_Climacium_americanum:0.00455219691940677608,(B_Anomodon_rugelii:0.00561826463877637683,B_Hypnum_imponens:0.00357812550171882808)43:0.00084099584662081684)98:0.00994817694127520663)100:0.01029743498877705617,(B_Ulota_hutchinsiae:0.00071411164956444479,B_Orthotrichum_stellatum:0.00216208204550224787)100:0.01188801435820680506)85:0.00292897415114674658)99:0.00624120062738783062,(B_Funaria_hygrometrica:0.00067789963026597269,B_Physcomitrella_patens:0.00508170233308139450)93:0.00377982467984246204)91:0.00582961401759770400,B_Buxbaumia_aphylla:0.04100753479193057494)77:0.00352703096928569815,B_Tetraphis_pellucida:0.01782833145357556534)45:0.00348010991802226357)92:0.01081627451744949023)83:0.00978935319128740322,(P_Huperzia_squarrosa:0.07160497776675577020,(B_Treubia_lacunosa:0.02215386819835459334,(B_Marchantia_polymorpha:0.00632475082691617320,B_Pleurozia_purpurea:0.02650838907302316763)80:0.00475045832005179230)100:0.07388354431054468263)41:0.00271785391253468898)42:0.00345994670300292040,B_Phaeoceros_laevis:0.13228249871779562685)27:0.00004305431649581514)100:0.13260494074319573166,E_Vaccinium_macrocarpon:0.00689809111556666243)82:0.01835655417699882941,(((E_Beta_vulgaris_subsp_vulgaris:0.00000100000050002909,E_Beta_macrocarpa:0.00000100000050002909)31:0.00000100000050002909,E_Beta_vulgaris_subsp_maritima:0.00000100000050002909)98:0.00150738641743360167,(E_Silene_vulgaris:0.00209333348030514696,E_Silene_latifolia:0.00065075637085536741)100:0.00543644063397437458)100:0.01254568301510316716)53:0.00457682081104154002,((E_Ricinus_communis:0.01716354700009266321,(((E_Vitis_vinifera:0.00534695363565566677,(E_Nelumbo_nucifera:0.00426751097325322494,((M_Butomus_umbellatus:0.02546404995963930454,(M_Phoenix_dactylifera:0.00837998258561774463,M_Spirodela_polyrhiza:0.00600510730775069904)69:0.00183934441664459721)70:0.00638342377275184433,((G_Cycas_taitungensis:0.09843062578925899919,N_Amborella_trichopoda:0.01505124396232211149)62:0.00555167300211047588,N_Liriodendron_tulipifera:0.00878360638999558380)37:0.00227940383032187565)31:0.00159555393554362455)66:0.00770567629029968084)66:0.00875944438608172206,((E_Lotus_japonicus:0.00208112579044708980,((E_Glycine_max:0.00000100000050002909,(E_Vigna_angularis:0.00066705494639207131,E_Vigna_radiata:0.00000100000050002909)90:0.00133614015710251219)54:0.00000100000050002909,E_Millettia_pinnata:0.00201011434351573964)100:0.00401040630472800520)100:0.01169149272498584170,(E_Citrullus_lanatus:0.00000100000050002909,(E_Cucumis_sativus:0.01158873695988677996,E_Cucurbita_pepo:0.01164675029119167753)78:0.00125677631746459371)99:0.00768330783297840273)26:0.00036271516265678978)11:0.00182372623544149411,(E_Malus_x_domestica:0.00918767474140096650,(E_Carica_papaya:0.00491481257495159085,((((E_Brassica_oleracea:0.00000100000050002909,(E_Brassica_napus:0.00000100000050002909,(E_Brassica_rapa_subsp_campestris:0.00000100000050002909,E_Brassica_juncea:0.00000100000050002909)20:0.00000100000050002909)12:0.00000100000050002909)69:0.00000100000050002909,(E_Arabidopsis_thaliana:0.00340495649347487750,E_Raphanus_sativus:0.00000100000050002909)77:0.00135490172335195726)61:0.00000100000050002909,E_Brassica_carinata:0.00203630541082495389)100:0.00895944007505241995,E_Batis_maritima:0.00420806677781608227)93:0.00288555750971616204)99:0.00944851033326890924)35:0.00192428853037588873)23:0.00353487243108910072)27:0.00149342941441034621,(E_Daucus_carota_subsp_sativus:0.01484821151716124270,((E_Boea_hygrometrica:0.01118593306880626831,(E_Mimulus_guttatus:0.00981179745847871911,(E_Salvia_miltiorrhiza:0.00155923420128202669,E_Ajuga_reptans:0.01021187860961838591)60:0.00199835414123626090)96:0.00268466294388989635)97:0.00657736143226116642,(E_Nicotiana_tabacum:0.00844453900390985598,(E_Asclepias_syriaca:0.01259507023656864823,E_Rhazya_stricta:0.00479169768324083211)55:0.00195788350852967941)42:0.00203773355969380119)53:0.00212424035472137370)41:0.00417387266927683829)62:0.01014879210770955852)100:0.02918841488084886887)67:0.00000100000050002909)95:0.00406382279973755475,(M_Aegilops_speltoides:0.00000100000050002909,M_Triticum_timopheevii:0.00000100000050002909)67:0.00000100000050002909,M_Triticum_aestivum:0.00066829845762412078);
