# Supplementary material for: The mitochondrial genome map of Nelumbo nucifera reveals ancient evolutionary features
Source: Sci Rep. 2016 Jul 22;6:30158. doi: 10.1038/srep30158 (PMC4957087; doi:10.1038/srep30158)
Supplement: Supplementary Data S2 [file srep30158-s3.zip › Trees/nad4L.phyml.tree]

(M_Aegilops_speltoides:0.00000039,((((M_Oryza_rufipogon:0.00000039,(((M_Oryza_sativa_Indica_Group:0.00000039,M_Sorghum_bicolor:0.00000039)0.000000:0.00000039,M_Tripsacum_dactyloides:0.00000039)0.000000:0.00000039,M_Oryza_sativa_Japonica_Group:0.00000039)0.000000:0.00000039)0.000000:0.00000039,((M_Zea_luxurians:0.00000039,(M_Zea_mays_subsp_mays:0.00000039,M_Zea_perennis:0.00000039)0.000000:0.00000039)0.000000:0.00000039,M_Zea_mays_subsp_parviglumis:0.00336815)0.846000:0.00334184)0.810000:0.00331769,((((((((((E_Beta_vulgaris_subsp_vulgaris:0.00000039,E_Beta_macrocarpa:0.00000039)0.000000:0.00000039,E_Beta_vulgaris_subsp_maritima:0.00000039)0.902000:0.01112980,(E_Silene_latifolia:0.00345866,E_Silene_vulgaris:0.00356508)0.909000:0.01064674)0.980000:0.02424304,(((E_Ajuga_reptans:0.02048940,E_Salvia_miltiorrhiza:0.00000039)0.000000:0.00000039,E_Mimulus_guttatus:0.00672152)0.862000:0.00657187,(E_Daucus_carota_subsp_sativus:0.00735830,E_Boea_hygrometrica:0.00888599)0.510000:0.00455159)0.000000:0.00000039)0.000000:0.00321666,E_Helianthus_annuus:0.00372609)0.000000:0.00001408,(E_Nelumbo_nucifera:0.00324275,(((((E_Batis_maritima:0.00361005,((E_Raphanus_sativus:0.00000039,(E_Brassica_rapa_subsp_campestris:0.00000039,(E_Brassica_oleracea:0.00000039,(E_Brassica_napus:0.00000039,(E_Brassica_carinata:0.00000039,E_Brassica_juncea:0.00000039)0.000000:0.00000039)0.000000:0.00000039)0.000000:0.00000039)0.000000:0.00000039)0.000000:0.00000039,E_Arabidopsis_thaliana:0.00688398)0.960000:0.01417252)0.850000:0.00677021,(E_Malus_x_domestica:0.04406697,E_Ricinus_communis:0.00349986)0.765000:0.00331478)0.798000:0.00322182,(((E_Glycine_max:0.00000023,((E_Millettia_pinnata:0.00335660,E_Lotus_japonicus:0.00000039)0.869000:0.00332963,E_Vigna_radiata:0.00000039)0.741000:0.00328928)0.940000:0.00985204,E_Citrullus_lanatus:0.00000039)0.000000:0.00000039,E_Cucumis_sativus:0.00656480)0.752000:0.00325381)0.000000:0.00000039,(E_Carica_papaya:0.01713341,E_Cucurbita_pepo:0.01036143)0.744000:0.00332997)0.827000:0.00327053,E_Vitis_vinifera:0.00000039)0.000000:0.00000039)0.836000:0.00323039)0.000000:0.00000039,((E_Asclepias_syriaca:0.01715188,E_Rhazya_stricta:0.00000039)0.866000:0.00661730,E_Nicotiana_tabacum:0.00987358)0.768000:0.00359357)0.826000:0.00838888,(N_Amborella_trichopoda:0.03761785,(G_Cycas_taitungensis:0.03510861,(B_Phaeoceros_laevis:0.17884010,((((B_Buxbaumia_aphylla:0.02510239,B_Atrichum_angustatum:0.02834184)0.737000:0.00342107,((((B_Hypnum_imponens:0.00000039,(B_Climacium_americanum:0.00000039,B_Anomodon_rugelii:0.00381330)0.841000:0.00381971)0.919000:0.00780298,((B_Ptychomnion_cygnisetum:0.02402126,B_Bartramia_pomiformis:0.00000039)0.832000:0.00392620,(B_Ulota_hutchinsiae:0.00000039,B_Orthotrichum_stellatum:0.00000039)0.931000:0.00784007)0.000000:0.00000039)0.875000:0.00799671,(B_Physcomitrella_patens:0.00391258,B_Funaria_hygrometrica:0.00000039)0.773000:0.00400394)0.950000:0.01663431,B_Tetraphis_pellucida:0.02328340)0.000000:0.00000100)0.478000:0.00911787,B_Sphagnum_palustre:0.02803257)0.650000:0.01228078,((((A_Chara_vulgaris:0.01922687,B_Nitella_hyalina:0.03810396)0.993000:0.13586986,(A_Roya_obtusa:0.22978720,(A_Chaetosphaeridium_globosum:0.13700670,(A_Mesostigma_viride:0.41650211,(A_Chlorokybus_atmophyticus:0.30398371,A_Entransia_fimbriata:0.33645268)0.523000:0.04320101)0.433000:0.08060040)0.553000:0.08066029)0.875000:0.08073828)0.885000:0.06225406,(B_Pleurozia_purpurea:0.03150234,(B_Marchantia_polymorpha:0.00000039,B_Treubia_lacunosa:0.01995603)0.000000:0.00000039)0.675000:0.00350781)0.857000:0.01022151,P_Huperzia_squarrosa:0.07987492)0.473000:0.00545002)0.530000:0.02040243)0.996000:0.11910834)0.976000:0.06054184)0.977000:0.04403242)0.540000:0.01376600,(N_Liriodendron_tulipifera:0.00108922,(M_Spirodela_polyrhiza:0.01525554,M_Butomus_umbellatus:0.02073494)0.899000:0.01484904)0.608000:0.00366981)0.917000:0.01661179,M_Phoenix_dactylifera:0.02158449)0.957000:0.01939759)0.000000:0.00000039,M_Triticum_aestivum:0.00000039)0.000000:0.00000039,M_Triticum_timopheevii:0.00000039);
