# Supplementary material for: The mitochondrial genome map of Nelumbo nucifera reveals ancient evolutionary features
Source: Sci Rep. 2016 Jul 22;6:30158. doi: 10.1038/srep30158 (PMC4957087; doi:10.1038/srep30158)
Supplement: Supplementary Data S2 [file srep30158-s3.zip › Trees/nad4L.RAxML.tree]

(M_Aegilops_speltoides:0.00000100000050002909,((((M_Oryza_rufipogon:0.00000100000050002909,(((M_Oryza_sativa_Indica_Group:0.00000100000050002909,M_Sorghum_bicolor:0.00000100000050002909)7:0.00000100000050002909,M_Tripsacum_dactyloides:0.00000100000050002909)8:0.00000100000050002909,M_Oryza_sativa_Japonica_Group:0.00000100000050002909)28:0.00000100000050002909)28:0.00000100000050002909,((M_Zea_luxurians:0.00000100000050002909,(M_Zea_mays_subsp_mays:0.00000100000050002909,M_Zea_perennis:0.00000100000050002909)31:0.00000100000050002909)38:0.00000100000050002909,M_Zea_mays_subsp_parviglumis:0.00337313405103484201)64:0.00334683005508681821)61:0.00332251009481755732,((((((((((E_Beta_vulgaris_subsp_vulgaris:0.00000100000050002909,E_Beta_macrocarpa:0.00000100000050002909)34:0.00000100000050002909,E_Beta_vulgaris_subsp_maritima:0.00000100000050002909)99:0.01115034513160288558,(E_Silene_latifolia:0.00346450389835818110,E_Silene_vulgaris:0.00357158353150531949)98:0.01066258625880283327)95:0.02427868172541571348,(((E_Ajuga_reptans:0.02051511289006660577,E_Salvia_miltiorrhiza:0.00000100000050002909)11:0.00000100000050002909,E_Mimulus_guttatus:0.00673007703731403565)60:0.00657905975859225320,(E_Daucus_carota_subsp_sativus:0.00736679177753180037,E_Boea_hygrometrica:0.00889810633859544793)52:0.00455764269668568114)10:0.00000100000050002909)13:0.00323383066620284510,E_Helianthus_annuus:0.00373173744506863098)18:0.00000100000050002909,(E_Nelumbo_nucifera:0.00324678241821998613,(((((E_Batis_maritima:0.00361827484658647442,((E_Raphanus_sativus:0.00000100000050002909,(E_Brassica_rapa_subsp_campestris:0.00000100000050002909,(E_Brassica_oleracea:0.00000100000050002909,(E_Brassica_napus:0.00000100000050002909,(E_Brassica_carinata:0.00000100000050002909,E_Brassica_juncea:0.00000100000050002909)13:0.00000100000050002909)6:0.00000100000050002909)3:0.00000100000050002909)18:0.00000100000050002909)47:0.00000100000050002909,E_Arabidopsis_thaliana:0.00689418682863521953)96:0.01419734193663440246)34:0.00677872077680468678,(E_Malus_x_domestica:0.04414178780117046508,E_Ricinus_communis:0.00350597725339280887)32:0.00332006976614692079)10:0.00322532219445515736,(((E_Glycine_max:0.00000100000050002909,((E_Millettia_pinnata:0.00336136146164862449,E_Lotus_japonicus:0.00000100000050002909)69:0.00333399250285748442,E_Vigna_radiata:0.00000100000050002909)57:0.00329318263851075292)78:0.00986410228178238695,E_Citrullus_lanatus:0.00000100000050002909)4:0.00000100000050002909,E_Cucumis_sativus:0.00657190502195378803)21:0.00325765056616699302)3:0.00000100000050002909,(E_Carica_papaya:0.01715869585938931130,E_Cucurbita_pepo:0.01037783842262722002)41:0.00333471845322353766)24:0.00327473237240065961,E_Vitis_vinifera:0.00000100000050002909)3:0.00000100000050002909)28:0.00323434017353291074)4:0.00000100000050002909,((E_Asclepias_syriaca:0.01717934232938195943,E_Rhazya_stricta:0.00000100000050002909)85:0.00662840648361062712,E_Nicotiana_tabacum:0.00989101979927850712)38:0.00358992418792513550)70:0.00839997889871892979,(N_Amborella_trichopoda:0.03771856861243209208,(G_Cycas_taitungensis:0.03517171171918004324,(B_Phaeoceros_laevis:0.17947021861037051882,((((B_Buxbaumia_aphylla:0.02515820146066294338,B_Atrichum_angustatum:0.02839847785582326825)10:0.00342844727008580121,((((B_Hypnum_imponens:0.00000100000050002909,(B_Climacium_americanum:0.00000100000050002909,B_Anomodon_rugelii:0.00382113365801968387)66:0.00382758445234221726)85:0.00781846611563648784,((B_Ptychomnion_cygnisetum:0.02407233550996949398,B_Bartramia_pomiformis:0.00000100000050002909)24:0.00393485047506123963,(B_Ulota_hutchinsiae:0.00000100000050002909,B_Orthotrichum_stellatum:0.00000100000050002909)95:0.00785577708658759255)4:0.00000100000050002909)57:0.00801361856006698424,(B_Physcomitrella_patens:0.00392114000580552884,B_Funaria_hygrometrica:0.00000100000050002909)91:0.00401354889035966580)79:0.01667257302423955090,B_Tetraphis_pellucida:0.02332519501475004836)22:0.00000100000050002909)55:0.00913844379266769320,B_Sphagnum_palustre:0.02809550124152680739)44:0.01230556844600632846,((((A_Chara_vulgaris:0.01920826022152739149,B_Nitella_hyalina:0.03821460504776711536)100:0.13640241483901865971,(A_Roya_obtusa:0.23087987810328558513,(A_Chaetosphaeridium_globosum:0.13770287777168754850,(A_Mesostigma_viride:0.41820196781171264933,(A_Chlorokybus_atmophyticus:0.30500968869976186060,A_Entransia_fimbriata:0.33778124260399133849)62:0.04339304533650365642)45:0.08091603486845944104)41:0.08088940561194331302)88:0.08107351777277635452)69:0.06241854337260588359,(B_Pleurozia_purpurea:0.03155479257194121478,(B_Marchantia_polymorpha:0.00000100000050002909,B_Treubia_lacunosa:0.01998814817346383430)34:0.00000100000050002909)27:0.00350283182304793285)37:0.01025564427743694274,P_Huperzia_squarrosa:0.08007710766291421811)15:0.00546172966499934662)35:0.02042731424504441382)100:0.11951376847072874010)100:0.06066735851061667156)100:0.04408445833871676989)68:0.01382727853475287753,(N_Liriodendron_tulipifera:0.00105240728019997932,(M_Spirodela_polyrhiza:0.01527572229580178090,M_Butomus_umbellatus:0.02075575957121632287)76:0.01489409183623544020)54:0.00367712626736637401)83:0.01663294956686579840,M_Phoenix_dactylifera:0.02156746723106519117)98:0.01947729240468325240)49:0.00000100000050002909,M_Triticum_aestivum:0.00000100000050002909)18:0.00000100000050002909,M_Triticum_timopheevii:0.00000100000050002909);
