# Supplementary material for: The mitochondrial genome map of Nelumbo nucifera reveals ancient evolutionary features
Source: Sci Rep. 2016 Jul 22;6:30158. doi: 10.1038/srep30158 (PMC4957087; doi:10.1038/srep30158)
Supplement: Supplementary Data S2 [file srep30158-s3.zip › Trees/nad5.phyml.tree]

(M_Oryza_sativa_Indica_Group:0.00000002,(((M_Phoenix_dactylifera:0.00480766,(M_Butomus_umbellatus:0.03630568,(M_Spirodela_polyrhiza:0.01833668,(N_Liriodendron_tulipifera:0.00828446,(((G_Cycas_taitungensis:0.05726516,(P_Huperzia_squarrosa:0.05802385,((B_Treubia_lacunosa:0.02843848,(B_Pleurozia_purpurea:0.03213309,B_Marchantia_polymorpha:0.00606207)0.000000:0.00316677)1.000000:0.12038551,((((B_Nitella_hyalina:0.00039360,A_Chara_vulgaris:0.00461397)1.000000:0.13396074,(A_Roya_obtusa:0.26184168,(A_Chaetosphaeridium_globosum:0.36426957,((A_Entransia_fimbriata:0.68032253,A_Mesostigma_viride:0.71862310)0.033000:0.05705735,A_Chlorokybus_atmophyticus:0.48631654)0.840000:0.08727478)0.784000:0.05756908)1.000000:0.14478644)1.000000:0.11737712,(B_Sphagnum_palustre:0.04138887,((B_Atrichum_angustatum:0.03028347,B_Tetraphis_pellucida:0.02806847)0.902000:0.00574897,(B_Buxbaumia_aphylla:0.05221373,((B_Funaria_hygrometrica:0.00371737,B_Physcomitrella_patens:0.00249106)0.991000:0.00745050,(B_Bartramia_pomiformis:0.00737343,((B_Orthotrichum_stellatum:0.00184293,B_Ulota_hutchinsiae:0.00000002)0.997000:0.00889014,(B_Ptychomnion_cygnisetum:0.03497656,(B_Climacium_americanum:0.00702728,(B_Hypnum_imponens:0.00468678,B_Anomodon_rugelii:0.00520020)0.464000:0.00122634)0.954000:0.00535485)0.996000:0.00881023)0.915000:0.00361775)0.970000:0.00559417)0.974000:0.00755029)0.944000:0.00697766)0.996000:0.01582809)0.991000:0.02498521)0.871000:0.00976076,B_Phaeoceros_laevis:0.11601976)0.581000:0.00455815)0.975000:0.02024394)1.000000:0.11251014)1.000000:0.04235207,N_Amborella_trichopoda:0.01899695)1.000000:0.02092523,(E_Nelumbo_nucifera:0.00440988,((((E_Lotus_japonicus:0.00408525,(E_Millettia_pinnata:0.00000002,(E_Glycine_max:0.00116043,E_Vigna_radiata:0.00383151)0.560000:0.00126951)0.937000:0.00255270)0.998000:0.00644026,(((E_Vaccinium_macrocarpon:0.02670726,((E_Beta_vulgaris_subsp_maritima:0.04947034,(E_Beta_macrocarpa:0.00000002,E_Beta_vulgaris_subsp_vulgaris:0.00000002)0.000000:0.00000002)0.922000:0.00335921,(E_Silene_latifolia:0.00238401,E_Silene_vulgaris:0.00056880)0.993000:0.00682166)1.000000:0.01417559)0.866000:0.00246144,((E_Nicotiana_tabacum:0.01195200,(E_Boea_hygrometrica:0.01191818,((E_Salvia_miltiorrhiza:0.00359045,E_Ajuga_reptans:0.00944958)0.972000:0.00406510,E_Mimulus_guttatus:0.01180562)0.000000:0.00000002)0.998000:0.00729664)0.000000:0.00000226,((E_Rhazya_stricta:0.00134102,E_Asclepias_syriaca:0.01686006)0.989000:0.00650782,(E_Helianthus_annuus:0.00786492,E_Daucus_carota_subsp_sativus:0.00340736)0.931000:0.00279392)0.640000:0.00118200)0.749000:0.00162050)0.841000:0.00162250,E_Ricinus_communis:0.01187739)0.962000:0.00293873)0.892000:0.00169376,(E_Malus_x_domestica:0.00758761,((E_Citrullus_lanatus:0.00000002,(E_Cucumis_sativus:0.01581130,E_Cucurbita_pepo:0.01498585)0.963000:0.00590970)0.997000:0.00842857,(E_Carica_papaya:0.00596883,((E_Arabidopsis_thaliana:0.00286345,(E_Brassica_carinata:0.00057539,(E_Brassica_rapa_subsp_campestris:0.00000002,((E_Brassica_juncea:0.00000002,(E_Brassica_oleracea:0.00000002,E_Brassica_napus:0.00000002)0.000000:0.00000002)0.000000:0.00000002,E_Raphanus_sativus:0.00000002)0.000000:0.00000002)0.000000:0.00000002)0.985000:0.00411029)0.988000:0.00551048,E_Batis_maritima:0.00748097)0.407000:0.00126882)0.997000:0.00880733)0.888000:0.00306512)0.000000:0.00000002)0.685000:0.00245949,E_Vitis_vinifera:0.00744361)0.982000:0.00474000)0.876000:0.00181057)0.019000:0.00064764)0.988000:0.00689971)0.948000:0.00588062)0.996000:0.00971296)1.000000:0.02480634,(M_Sorghum_bicolor:0.00116380,((M_Tripsacum_dactyloides:0.00117944,M_Zea_luxurians:0.00000002)0.436000:0.00058900,(M_Zea_mays_subsp_parviglumis:0.00000002,(M_Zea_mays_subsp_mays:0.00000002,M_Zea_perennis:0.00000002)0.000000:0.00000002)0.000000:0.00000002)0.888000:0.00119179)0.881000:0.00122504)0.724000:0.00052839,(M_Aegilops_speltoides:0.00000002,(M_Triticum_timopheevii:0.00000002,M_Triticum_aestivum:0.00000002)0.000000:0.00000002)0.961000:0.00239970)0.992000:0.00355085,M_Oryza_sativa_Japonica_Group:0.00000002);
