# Supplementary material for: The mitochondrial genome map of Nelumbo nucifera reveals ancient evolutionary features
Source: Sci Rep. 2016 Jul 22;6:30158. doi: 10.1038/srep30158 (PMC4957087; doi:10.1038/srep30158)
Supplement: Supplementary Data S2 [file srep30158-s3.zip › Trees/nad5.RAxML.tree]

(M_Oryza_sativa_Indica_Group:0.00000100000050002909,(((M_Phoenix_dactylifera:0.00418683446627718479,(M_Butomus_umbellatus:0.03161415260030726870,(M_Spirodela_polyrhiza:0.01596763336703759667,(N_Liriodendron_tulipifera:0.00721467927056922576,(((G_Cycas_taitungensis:0.04986247704793405483,(P_Huperzia_squarrosa:0.05051864599770893721,((B_Treubia_lacunosa:0.02476667538280271155,(B_Pleurozia_purpurea:0.02798279888672000615,B_Marchantia_polymorpha:0.00527790993891013964)47:0.00275624220598055239)100:0.10479453754720594039,((((B_Nitella_hyalina:0.00034360151120278347,A_Chara_vulgaris:0.00401702416333379539)100:0.11658672870837440139,(A_Roya_obtusa:0.22784181526061625389,(A_Chaetosphaeridium_globosum:0.31691671289186634786,((A_Entransia_fimbriata:0.59184171390582807071,A_Mesostigma_viride:0.62516204672839603695)54:0.04972515802942920754,A_Chlorokybus_atmophyticus:0.42320426225355861627)68:0.07597437744900563394)66:0.05011705207572066112)100:0.12603095629823191093)100:0.10219137039620999896,(B_Sphagnum_palustre:0.03604136209795229251,((B_Atrichum_angustatum:0.02637202462100645545,B_Tetraphis_pellucida:0.02444244853851053334)85:0.00500692377521034463,(B_Buxbaumia_aphylla:0.04546682736085150972,((B_Funaria_hygrometrica:0.00323728772102916751,B_Physcomitrella_patens:0.00216929102403729673)100:0.00648820012397632699,(B_Bartramia_pomiformis:0.00642043359801700627,((B_Orthotrichum_stellatum:0.00160498063148338814,B_Ulota_hutchinsiae:0.00000100000050002909)100:0.00774153269230846552,(B_Ptychomnion_cygnisetum:0.03046049597108110157,(B_Climacium_americanum:0.00611921926367059096,(B_Hypnum_imponens:0.00408171736120466200,B_Anomodon_rugelii:0.00452870741262098152)64:0.00106840810820082706)96:0.00466341451452585709)99:0.00767232991431526963)88:0.00315088656488652155)98:0.00487139442919135458)98:0.00657441929640088882)91:0.00607655554355534394)100:0.01378158261536121219)100:0.02175036845334449298)64:0.00850316136621883517,B_Phaeoceros_laevis:0.10102300305487928178)47:0.00396791537953335247)98:0.01763156064470494319)100:0.09795726190057399418)100:0.03688217882463092762,N_Amborella_trichopoda:0.01654376944486515844)100:0.01822232139635532669,(E_Nelumbo_nucifera:0.00384097009833900228,((((E_Lotus_japonicus:0.00355792933655995009,(E_Millettia_pinnata:0.00000100000050002909,(E_Glycine_max:0.00101078186032539457,E_Vigna_radiata:0.00333676320399754972)66:0.00110564870830725647)92:0.00222275547891152185)99:0.00560902693825395243,(((E_Vaccinium_macrocarpon:0.02325825798281590945,((E_Beta_vulgaris_subsp_maritima:0.04307995378437053796,(E_Beta_macrocarpa:0.00000100000050002909,E_Beta_vulgaris_subsp_vulgaris:0.00000100000050002909)100:0.00000100000050002909)99:0.00292558862898664902,(E_Silene_latifolia:0.00207622802917881849,E_Silene_vulgaris:0.00049546533610795706)100:0.00594082303100100257)100:0.01234517193072861077)46:0.00214412726352225611,((E_Nicotiana_tabacum:0.01040977715183622615,(E_Boea_hygrometrica:0.01038039945089916545,((E_Salvia_miltiorrhiza:0.00312696652998801887,E_Ajuga_reptans:0.00822981838558258134)99:0.00354046173893124948,E_Mimulus_guttatus:0.01028227895720337272)29:0.00000100000050002909)100:0.00635419080775392279)29:0.00000100000050002909,((E_Rhazya_stricta:0.00116795321499950236,E_Asclepias_syriaca:0.01468342296507036890)99:0.00566783411767024948,(E_Helianthus_annuus:0.00684921948151577011,E_Daucus_carota_subsp_sativus:0.00296780680069367534)84:0.00243346706217630743)41:0.00102942932630471643)33:0.00141242210755353008)65:0.00141326326690915808,E_Ricinus_communis:0.01034505171782506942)89:0.00255934969414027633)57:0.00147507851885228416,(E_Malus_x_domestica:0.00660782816847688137,((E_Citrullus_lanatus:0.00000100000050002909,(E_Cucumis_sativus:0.01377101537839372364,E_Cucurbita_pepo:0.01305152020764501278)96:0.00514718273451405996)99:0.00734054614124311777,(E_Carica_papaya:0.00519850425590061369,((E_Arabidopsis_thaliana:0.00249386919417530399,(E_Brassica_carinata:0.00050121909404036004,(E_Brassica_rapa_subsp_campestris:0.00000100000050002909,((E_Brassica_juncea:0.00000100000050002909,(E_Brassica_oleracea:0.00000100000050002909,E_Brassica_napus:0.00000100000050002909)18:0.00000100000050002909)7:0.00000100000050002909,E_Raphanus_sativus:0.00000100000050002909)6:0.00000100000050002909)60:0.00000100000050002909)100:0.00357984012700335525)100:0.00479935539988080029,E_Batis_maritima:0.00651515788219075073)64:0.00110509849156558630)99:0.00767112921899612901)72:0.00266934309123720770)33:0.00000100000050002909)63:0.00214172942289312133,E_Vitis_vinifera:0.00648241997166636944)94:0.00412858179628132309)63:0.00157699466379994575)26:0.00056410491122840323)97:0.00600856403369745291)99:0.00512087547862515383)100:0.00845885829223719243)100:0.02160097857379110475,(M_Sorghum_bicolor:0.00101359493495942112,((M_Tripsacum_dactyloides:0.00102718724770241212,M_Zea_luxurians:0.00000100000050002909)56:0.00051303521679231621,(M_Zea_mays_subsp_parviglumis:0.00000100000050002909,(M_Zea_mays_subsp_mays:0.00000100000050002909,M_Zea_perennis:0.00000100000050002909)27:0.00000100000050002909)71:0.00000100000050002909)90:0.00103793747250202823)81:0.00106683385175801123)70:0.00046029078392530507,(M_Aegilops_speltoides:0.00000100000050002909,(M_Triticum_timopheevii:0.00000100000050002909,M_Triticum_aestivum:0.00000100000050002909)62:0.00000100000050002909)100:0.00208989328269509455)100:0.00309212430847299142,M_Oryza_sativa_Japonica_Group:0.00000100000050002909);
