# Supplementary material for: The mitochondrial genome map of Nelumbo nucifera reveals ancient evolutionary features
Source: Sci Rep. 2016 Jul 22;6:30158. doi: 10.1038/srep30158 (PMC4957087; doi:10.1038/srep30158)
Supplement: Supplementary Data S2 [file srep30158-s3.zip › Trees/nad6.phyml.tree]

(M_Aegilops_speltoides:0.00000010,(((M_Tripsacum_dactyloides:0.01031773,((M_Zea_mays_subsp_mays:0.00000010,M_Zea_mays_subsp_parviglumis:0.00000010)0.772000:0.00165328,(M_Zea_perennis:0.00000010,M_Zea_luxurians:0.00000010)0.000000:0.00000010)0.889000:0.00486611)0.986000:0.01572589,(M_Sorghum_bicolor:0.01420709,(((M_Spirodela_polyrhiza:0.00609251,(N_Amborella_trichopoda:0.02280176,((E_Nelumbo_nucifera:0.00654560,(E_Vitis_vinifera:0.00748047,((E_Carica_papaya:0.00994106,((E_Lotus_japonicus:0.00376936,(E_Millettia_pinnata:0.00376667,((E_Vigna_angularis:0.00165043,E_Vigna_radiata:0.00162673)0.932000:0.00498114,E_Glycine_max:0.00496643)0.799000:0.00280224)0.645000:0.00329194)0.952000:0.00794835,E_Ricinus_communis:0.01849021)0.326000:0.00159288)0.755000:0.00170616,(E_Malus_x_domestica:0.01685542,(((((E_Brassica_napus:0.00000010,((E_Brassica_rapa_subsp_campestris:0.00000010,E_Brassica_juncea:0.00000010)0.000000:0.00000010,(E_Brassica_oleracea:0.00000010,E_Brassica_carinata:0.00000010)0.000000:0.00000010)0.000000:0.00000010)0.000000:0.00000010,E_Raphanus_sativus:0.00000010)0.806000:0.00166530,E_Arabidopsis_thaliana:0.00000010)0.982000:0.01026201,(((E_Vaccinium_macrocarpon:0.01889737,(((E_Silene_vulgaris:0.00166554,E_Silene_latifolia:0.00000010)0.928000:0.00613802,(E_Beta_vulgaris_subsp_vulgaris:0.00000010,(E_Beta_vulgaris_subsp_maritima:0.00000010,E_Beta_macrocarpa:0.00000010)0.000000:0.00000010)0.871000:0.00405460)0.976000:0.01191697,((P_Huperzia_squarrosa:0.07465705,((((B_Marchantia_polymorpha:0.00000010,(B_Treubia_lacunosa:0.01729107,B_Pleurozia_purpurea:0.04753424)0.080000:0.00295384)1.000000:0.10424392,((B_Tetraphis_pellucida:0.02069214,(((B_Funaria_hygrometrica:0.00365134,B_Physcomitrella_patens:0.00000010)0.000000:0.00000039,(B_Bartramia_pomiformis:0.00697992,((B_Anomodon_rugelii:0.00174523,(B_Climacium_americanum:0.00179649,(B_Hypnum_imponens:0.00178980,B_Ptychomnion_cygnisetum:0.03113204)0.000000:0.00000010)0.779000:0.00185148)0.993000:0.01743875,(B_Ulota_hutchinsiae:0.00000010,B_Orthotrichum_stellatum:0.00000010)0.990000:0.01467227)0.750000:0.00372137)0.519000:0.00414251)0.951000:0.00908821,(B_Buxbaumia_aphylla:0.04390218,B_Atrichum_angustatum:0.01855619)0.521000:0.00473505)0.719000:0.00236790)0.934000:0.01275192,B_Sphagnum_palustre:0.03935885)0.901000:0.01245493)0.651000:0.00463838,B_Phaeoceros_laevis:0.08908707)0.818000:0.01303875,((B_Nitella_hyalina:0.00166720,A_Chara_vulgaris:0.00375754)0.954000:0.05032156,(A_Roya_obtusa:0.22478446,((A_Mesostigma_viride:1.52500144,A_Chaetosphaeridium_globosum:0.18686842)0.838000:0.10626909,(A_Entransia_fimbriata:0.36365282,A_Chlorokybus_atmophyticus:0.40818845)0.201000:0.08670037)0.493000:0.06616197)0.936000:0.06801579)0.999000:0.12152989)0.878000:0.02694167)1.000000:0.21831020,E_Nicotiana_tabacum:0.01361336)0.000000:0.00000039)0.888000:0.00524734)0.744000:0.00147675,((E_Helianthus_annuus:0.00671429,E_Daucus_carota_subsp_sativus:0.00840435)0.861000:0.00336468,(((E_Mimulus_guttatus:0.01014584,E_Salvia_miltiorrhiza:0.00166155)0.813000:0.00311204,E_Ajuga_reptans:0.01217478)0.850000:0.00335847,E_Boea_hygrometrica:0.00527502)0.974000:0.00846302)0.750000:0.00161054)0.742000:0.00165034,((E_Asclepias_syriaca:0.00501434,E_Rhazya_stricta:0.00167395)0.757000:0.00162957,(E_Cucumis_sativus:0.01700729,(E_Cucurbita_pepo:0.01333210,E_Citrullus_lanatus:0.00000010)0.225000:0.00164240)0.950000:0.00671141)0.738000:0.00167567)0.918000:0.00509606)0.852000:0.00321736,E_Batis_maritima:0.01339144)0.301000:0.00166350)0.000000:0.00000010)0.904000:0.00563373)0.844000:0.00399184)0.946000:0.00753061,(G_Cycas_taitungensis:0.10661380,N_Liriodendron_tulipifera:0.00284295)0.799000:0.00451562)0.694000:0.00221437)0.942000:0.00792061)0.947000:0.00879927,(M_Phoenix_dactylifera:0.01108517,M_Butomus_umbellatus:0.02430381)0.767000:0.00266939)0.985000:0.01363095,(M_Oryza_sativa_Japonica_Group:0.01696113,(M_Oryza_sativa_Indica_Group:0.00000010,M_Oryza_rufipogon:0.00000010)0.000000:0.00000010)0.990000:0.01028179)0.000000:0.00000015)0.968000:0.01160836)0.944000:0.00858359,M_Triticum_aestivum:0.00000010)0.000000:0.00000010,M_Triticum_timopheevii:0.00000010);
