# Supplementary material for: The mitochondrial genome map of Nelumbo nucifera reveals ancient evolutionary features
Source: Sci Rep. 2016 Jul 22;6:30158. doi: 10.1038/srep30158 (PMC4957087; doi:10.1038/srep30158)
Supplement: Supplementary Data S2 [file srep30158-s3.zip › Trees/nad6.RAxML.tree]

(M_Aegilops_speltoides:0.00000100000050002909,(((M_Tripsacum_dactyloides:0.01033067898904131525,((M_Zea_mays_subsp_mays:0.00000100000050002909,M_Zea_mays_subsp_parviglumis:0.00000100000050002909)75:0.00165523129341321805,(M_Zea_perennis:0.00000100000050002909,M_Zea_luxurians:0.00000100000050002909)72:0.00000100000050002909)95:0.00487144421423034782)100:0.01574329511563604678,(M_Sorghum_bicolor:0.01422421381446721533,(((M_Spirodela_polyrhiza:0.00609383964292855435,(N_Amborella_trichopoda:0.02283062141403256404,((E_Nelumbo_nucifera:0.00655042799116274752,(E_Vitis_vinifera:0.00748778739282791265,((E_Carica_papaya:0.00995233324358521694,((E_Lotus_japonicus:0.00377397009959429004,(E_Millettia_pinnata:0.00377074659616371665,((E_Vigna_angularis:0.00165222845656120719,E_Vigna_radiata:0.00162837766583660208)95:0.00498650800176661697,E_Glycine_max:0.00497180891762565892)85:0.00280501202119332179)66:0.00329543347774031384)95:0.00795724788698093204,E_Ricinus_communis:0.01851138126775960652)28:0.00159412669871598130)34:0.00170798663920468906,(E_Malus_x_domestica:0.01687518932343284872,(((((E_Brassica_napus:0.00000100000050002909,((E_Brassica_rapa_subsp_campestris:0.00000100000050002909,E_Brassica_juncea:0.00000100000050002909)12:0.00000100000050002909,(E_Brassica_oleracea:0.00000100000050002909,E_Brassica_carinata:0.00000100000050002909)6:0.00000100000050002909)2:0.00000100000050002909)8:0.00000100000050002909,E_Raphanus_sativus:0.00000100000050002909)67:0.00166720867783425194,E_Arabidopsis_thaliana:0.00000100000050002909)100:0.01027449993618025949,(((E_Vaccinium_macrocarpon:0.01892138929411437201,(((E_Silene_vulgaris:0.00166738268790633348,E_Silene_latifolia:0.00000100000050002909)100:0.00614364498163710079,(E_Beta_vulgaris_subsp_vulgaris:0.00000100000050002909,(E_Beta_vulgaris_subsp_maritima:0.00000100000050002909,E_Beta_macrocarpa:0.00000100000050002909)33:0.00000100000050002909)99:0.00405941971220050591)94:0.01193169038113626838,((P_Huperzia_squarrosa:0.07477063541508914557,((((B_Marchantia_polymorpha:0.00000100000050002909,(B_Treubia_lacunosa:0.01731204104470573935,B_Pleurozia_purpurea:0.04758573008336276083)52:0.00295128926126594611)100:0.10440069253522520076,((B_Tetraphis_pellucida:0.02071128501900428021,(((B_Funaria_hygrometrica:0.00365448878770511555,B_Physcomitrella_patens:0.00000100000050002909)73:0.00000100000050002909,(B_Bartramia_pomiformis:0.00698589742597735975,((B_Anomodon_rugelii:0.00174630842914740513,(B_Climacium_americanum:0.00179807137141200254,(B_Hypnum_imponens:0.00179127452273889561,B_Ptychomnion_cygnisetum:0.03115933342939272363)18:0.00000100000050002909)55:0.00185340755011264538)98:0.01745491072943296251,(B_Ulota_hutchinsiae:0.00000100000050002909,B_Orthotrichum_stellatum:0.00000100000050002909)100:0.01468586277320799854)54:0.00372516126391700614)49:0.00414590404397026553)63:0.00909654721554235476,(B_Buxbaumia_aphylla:0.04394990925430921486,B_Atrichum_angustatum:0.01857445156279513912)49:0.00473575451979305756)32:0.00236987272726845713)67:0.01276778429215723321,B_Sphagnum_palustre:0.03939145628001231719)62:0.01247688311922368759)23:0.00462017419147871516,B_Phaeoceros_laevis:0.08919104362939872521)31:0.01306376789773344357,((B_Nitella_hyalina:0.00166722653322144980,A_Chara_vulgaris:0.00376152844044529318)92:0.05041050857242544703,(A_Roya_obtusa:0.22532115570582705866,((A_Mesostigma_viride:1.53030114985955711937,A_Chaetosphaeridium_globosum:0.18812469296269457297)58:0.10552826951443297632,(A_Entransia_fimbriata:0.36461068128035811764,A_Chlorokybus_atmophyticus:0.40922286024631959744)56:0.08669606895867384977)43:0.06628844411355046262)65:0.06808213641140602179)98:0.12165193323295739325)68:0.02696312357689667136)100:0.21877216505815799685,E_Nicotiana_tabacum:0.01362211049462815071)14:0.00000100000050002909)12:0.00525396915062570184)2:0.00147655979952953081,((E_Helianthus_annuus:0.00671716516133967229,E_Daucus_carota_subsp_sativus:0.00840930313455372919)78:0.00336665603066432263,(((E_Mimulus_guttatus:0.01015179765579813861,E_Salvia_miltiorrhiza:0.00166245380735885245)77:0.00311126672888224981,E_Ajuga_reptans:0.01218459242164707766)68:0.00336042990758806358,E_Boea_hygrometrica:0.00528004777991892497)73:0.00846814016279000790)40:0.00161141842862125902)6:0.00165223390278441745,((E_Asclepias_syriaca:0.00501728108988276807,E_Rhazya_stricta:0.00167506270041216398)53:0.00163044848683103843,(E_Cucumis_sativus:0.01701803453338692970,(E_Cucurbita_pepo:0.01333994492390079729,E_Citrullus_lanatus:0.00000100000050002909)45:0.00164384431528596681)85:0.00671384285160632564)26:0.00167670505001926229)22:0.00510220637198207944)22:0.00321985842539239961,E_Batis_maritima:0.01339926588826542177)11:0.00166558597882545257)8:0.00000100000050002909)62:0.00563992738125847388)60:0.00399793525811260441)64:0.00754119140722224555,(G_Cycas_taitungensis:0.10669249250474646673,N_Liriodendron_tulipifera:0.00284417077346233978)57:0.00451361183288716532)41:0.00221798579635298096)77:0.00793037522276701830)93:0.00881086672289920284,(M_Phoenix_dactylifera:0.01109061810974743684,M_Butomus_umbellatus:0.02431758332940889278)75:0.00267510225832070419)98:0.01364704827027750540,(M_Oryza_sativa_Japonica_Group:0.01697061473947331436,(M_Oryza_sativa_Indica_Group:0.00000100000050002909,M_Oryza_rufipogon:0.00000100000050002909)100:0.00000100000050002909)100:0.01028837095345953856)56:0.00000100000050002909)99:0.01162349667541712379)100:0.00859510836688500562,M_Triticum_aestivum:0.00000100000050002909)14:0.00000100000050002909,M_Triticum_timopheevii:0.00000100000050002909);
