# Supplementary material for: The mitochondrial genome map of Nelumbo nucifera reveals ancient evolutionary features
Source: Sci Rep. 2016 Jul 22;6:30158. doi: 10.1038/srep30158 (PMC4957087; doi:10.1038/srep30158)
Supplement: Supplementary Data S2 [file srep30158-s3.zip › Trees/nad7.phyml.tree]

(M_Oryza_sativa_Indica_Group:0.00000007,(((M_Butomus_umbellatus:0.01901172,(((E_Vitis_vinifera:0.00593490,(((((E_Batis_maritima:0.00495160,((E_Arabidopsis_thaliana:0.00122767,(E_Brassica_carinata:0.00000007,E_Raphanus_sativus:0.00000007)0.000000:0.00000007)0.000000:0.00000007,((E_Brassica_oleracea:0.00000007,(E_Brassica_juncea:0.00000007,E_Brassica_napus:0.00000007)0.000000:0.00000007)0.000000:0.00000007,E_Brassica_rapa_subsp_campestris:0.00000007)0.819000:0.00122768)0.977000:0.00619574)0.887000:0.00416515,E_Carica_papaya:0.00701422)0.961000:0.00738426,(((E_Rhazya_stricta:0.00143084,E_Asclepias_syriaca:0.00739709)0.985000:0.00965384,(E_Nicotiana_tabacum:0.01512442,(E_Boea_hygrometrica:0.01006562,(E_Mimulus_guttatus:0.00122524,(E_Salvia_miltiorrhiza:0.00122350,E_Ajuga_reptans:0.00370879)0.780000:0.00123813)0.721000:0.00165813)0.859000:0.00336234)0.714000:0.00130403)0.856000:0.00376439,(((E_Silene_latifolia:0.00048441,E_Silene_vulgaris:0.00331695)0.989000:0.01245392,((E_Beta_macrocarpa:0.00000007,E_Beta_vulgaris_subsp_maritima:0.00000007)0.000000:0.00000007,E_Beta_vulgaris_subsp_vulgaris:0.00000007)0.979000:0.01017518)0.997000:0.01553871,((E_Citrullus_lanatus:0.00140520,(E_Cucurbita_pepo:0.01638646,E_Cucumis_sativus:0.00501678)0.636000:0.00225532)0.989000:0.01264223,E_Ricinus_communis:0.01293530)0.780000:0.00224140)0.828000:0.00253233)0.837000:0.00267803)0.733000:0.00151402,E_Malus_x_domestica:0.00800051)0.860000:0.00373547,((((E_Glycine_max:0.00000007,(E_Vigna_radiata:0.00000007,E_Vigna_angularis:0.00000007)0.915000:0.00245716)0.882000:0.00246184,E_Millettia_pinnata:0.00369236)0.745000:0.00144745,E_Lotus_japonicus:0.00488011)0.985000:0.01117107,E_Daucus_carota_subsp_sativus:0.01395769)0.828000:0.00301717)0.757000:0.00189350)0.887000:0.00257871,(N_Liriodendron_tulipifera:0.00984842,(E_Nelumbo_nucifera:0.00431259,(((((B_Atrichum_angustatum:0.02202127,((B_Bartramia_pomiformis:0.00376469,((B_Ulota_hutchinsiae:0.00000007,B_Orthotrichum_stellatum:0.00000007)0.735000:0.00120320,(((B_Anomodon_rugelii:0.00000007,B_Hypnum_imponens:0.00251232)0.000000:0.00000007,B_Ptychomnion_cygnisetum:0.01781305)0.449000:0.00121497,B_Climacium_americanum:0.00255976)0.991000:0.00901744)0.976000:0.00774147)0.925000:0.00611742,(B_Physcomitrella_patens:0.00124718,B_Funaria_hygrometrica:0.00251309)0.913000:0.00411283)0.904000:0.00870167)0.939000:0.01159383,(((((A_Chlorokybus_atmophyticus:0.28804070,A_Mesostigma_viride:0.32658935)0.939000:0.08131998,A_Chaetosphaeridium_globosum:0.18967715)0.894000:0.04938762,(A_Entransia_fimbriata:0.40694209,A_Roya_obtusa:0.16196665)0.133000:0.03834162)0.995000:0.09508236,(A_Chara_vulgaris:0.00000007,B_Nitella_hyalina:0.00253112)1.000000:0.14588655)1.000000:0.07100185,B_Sphagnum_palustre:0.02876409)0.172000:0.01374142)0.991000:0.02745470,B_Treubia_lacunosa:0.04613516)1.000000:0.12219662,G_Cycas_taitungensis:0.02412800)1.000000:0.04631822,N_Amborella_trichopoda:0.01211016)0.890000:0.00774480)0.270000:0.00214478)0.257000:0.00229445)0.932000:0.00493273,((E_Vaccinium_macrocarpon:0.03196336,M_Spirodela_polyrhiza:0.00600270)0.982000:0.01064105,M_Phoenix_dactylifera:0.00373707)0.930000:0.00369847)0.837000:0.00221521)0.999000:0.01640488,(((M_Sorghum_bicolor:0.00000012,M_Zea_perennis:0.00000012)0.000000:0.00000012,(M_Tripsacum_dactyloides:0.00121737,(M_Zea_mays_subsp_mays:0.00000012,M_Zea_mays_subsp_parviglumis:0.00000012)0.838000:0.00121586)0.000000:0.00000012)0.000000:0.00000012,M_Zea_luxurians:0.00246153)0.790000:0.00121509)0.000000:0.00000007,(M_Aegilops_speltoides:0.00000012,(M_Triticum_timopheevii:0.00000012,M_Triticum_aestivum:0.00000012)0.000000:0.00000012)0.966000:0.00365755)0.000000:0.00000007,M_Oryza_sativa_Japonica_Group:0.00000012);
