# Supplementary material for: The mitochondrial genome map of Nelumbo nucifera reveals ancient evolutionary features
Source: Sci Rep. 2016 Jul 22;6:30158. doi: 10.1038/srep30158 (PMC4957087; doi:10.1038/srep30158)
Supplement: Supplementary Data S2 [file srep30158-s3.zip › Trees/nad7.RAxML.tree]

(M_Oryza_sativa_Indica_Group:0.00000100000050002909,(((M_Butomus_umbellatus:0.01310432266398238281,(((E_Vitis_vinifera:0.00409137639620177525,(((((E_Batis_maritima:0.00341320745392673488,((E_Arabidopsis_thaliana:0.00084622578591841610,(E_Brassica_carinata:0.00000100000050002909,E_Raphanus_sativus:0.00000100000050002909)48:0.00000100000050002909)42:0.00000100000050002909,((E_Brassica_oleracea:0.00000100000050002909,(E_Brassica_juncea:0.00000100000050002909,E_Brassica_napus:0.00000100000050002909)17:0.00000100000050002909)11:0.00000100000050002909,E_Brassica_rapa_subsp_campestris:0.00000100000050002909)71:0.00084623117110886061)98:0.00427072974863735438)89:0.00287097721957904790,E_Carica_papaya:0.00483452803128327138)80:0.00508976268963458583,(((E_Rhazya_stricta:0.00098604608766504230,E_Asclepias_syriaca:0.00509845075360976490)99:0.00665434356477689979,(E_Nicotiana_tabacum:0.01042500222684671594,(E_Boea_hygrometrica:0.00693806904381361403,(E_Mimulus_guttatus:0.00084456522465709287,(E_Salvia_miltiorrhiza:0.00084336433754665055,E_Ajuga_reptans:0.00255643484709021374)67:0.00085340900126771007)76:0.00114277356450372320)70:0.00231761194173264653)36:0.00089915304630032108)34:0.00259470242651207647,(((E_Silene_latifolia:0.00033381053300728027,E_Silene_vulgaris:0.00228639720737674416)100:0.00858380652598096650,((E_Beta_macrocarpa:0.00000100000050002909,E_Beta_vulgaris_subsp_maritima:0.00000100000050002909)33:0.00000100000050002909,E_Beta_vulgaris_subsp_vulgaris:0.00000100000050002909)100:0.00701269069059428513)97:0.01071018933002474555,((E_Citrullus_lanatus:0.00096853804062809606,(E_Cucurbita_pepo:0.01129444170768956202,E_Cucumis_sativus:0.00345780698752568092)52:0.00155452032195525520)96:0.00871331607636968188,E_Ricinus_communis:0.00891487719371725391)16:0.00154512857438922064)14:0.00174579739544501473)7:0.00184602074562746025)3:0.00104355458336556151,E_Malus_x_domestica:0.00551479594341593160)5:0.00257485379150883568,((((E_Glycine_max:0.00000100000050002909,(E_Vigna_radiata:0.00000100000050002909,E_Vigna_angularis:0.00000100000050002909)90:0.00169327442847059498)95:0.00169652365637595285,E_Millettia_pinnata:0.00254519418132284105)94:0.00099706191328393008,E_Lotus_japonicus:0.00336363308425223669)100:0.00770075385933029558,E_Daucus_carota_subsp_sativus:0.00962075328381126020)31:0.00207985850895530625)4:0.00130489877433138989)3:0.00177734143275415672,(N_Liriodendron_tulipifera:0.00678903843007134383,(E_Nelumbo_nucifera:0.00297244722473413974,(((((B_Atrichum_angustatum:0.01517890139105626188,((B_Bartramia_pomiformis:0.00259505071758516859,((B_Ulota_hutchinsiae:0.00000100000050002909,B_Orthotrichum_stellatum:0.00000100000050002909)100:0.00082937994989559305,(((B_Anomodon_rugelii:0.00000100000050002909,B_Hypnum_imponens:0.00173137426066981293)76:0.00000100000050002909,B_Ptychomnion_cygnisetum:0.01227837925923271414)55:0.00083744179225825929,B_Climacium_americanum:0.00176411834757688813)99:0.00621540238139259814)100:0.00533577024839193125)98:0.00421636101939686352,(B_Physcomitrella_patens:0.00085973142171953871,B_Funaria_hygrometrica:0.00173193060473705905)94:0.00283489007433724302)85:0.00599752829925683136)81:0.00798972634175794741,(((((A_Chlorokybus_atmophyticus:0.19838447936082920231,A_Mesostigma_viride:0.22489976577823264647)63:0.05599292676852287570,A_Chaetosphaeridium_globosum:0.13068585006064423193)43:0.03402813299772716737,(A_Entransia_fimbriata:0.28017622842893480373,A_Roya_obtusa:0.11159535866031647378)22:0.02640867352052333680)99:0.06549275289331550620,(A_Chara_vulgaris:0.00000100000050002909,B_Nitella_hyalina:0.00174420650011790227)100:0.10049034191334015043)100:0.04892907070132859748,B_Sphagnum_palustre:0.01982429888184035482)35:0.00947498203240599961)82:0.01891990165699906565,B_Treubia_lacunosa:0.03178957865218788592)100:0.08420575977826508240,G_Cycas_taitungensis:0.01662386271462388404)96:0.03192946860937571907,N_Amborella_trichopoda:0.00834859034147122925)26:0.00533781865825424650)14:0.00147846865334184106)11:0.00158127843753813049)11:0.00340018925898236948,((E_Vaccinium_macrocarpon:0.02203107525296322047,M_Spirodela_polyrhiza:0.00413826649043957419)16:0.00733441334489333581,M_Phoenix_dactylifera:0.00257572790915997244)11:0.00254939039242515434)45:0.00152689329841439268)100:0.01130758812827824256,(((M_Sorghum_bicolor:0.00000100000050002909,M_Zea_perennis:0.00000100000050002909)49:0.00000100000050002909,(M_Tripsacum_dactyloides:0.00083913311993139364,(M_Zea_mays_subsp_mays:0.00000100000050002909,M_Zea_mays_subsp_parviglumis:0.00000100000050002909)78:0.00083808956338107604)13:0.00000100000050002909)33:0.00000100000050002909,M_Zea_luxurians:0.00169642021561894341)62:0.00083754241664264870)33:0.00000100000050002909,(M_Aegilops_speltoides:0.00000100000050002909,(M_Triticum_timopheevii:0.00000100000050002909,M_Triticum_aestivum:0.00000100000050002909)64:0.00000100000050002909)95:0.00252116706164723890)56:0.00000100000050002909,M_Oryza_sativa_Japonica_Group:0.00000100000050002909);
