# Supplementary material for: The mitochondrial genome map of Nelumbo nucifera reveals ancient evolutionary features
Source: Sci Rep. 2016 Jul 22;6:30158. doi: 10.1038/srep30158 (PMC4957087; doi:10.1038/srep30158)
Supplement: Supplementary Data S2 [file srep30158-s3.zip › Trees/nad9.phyml.tree]

(((M_Sorghum_bicolor:0.00000010,M_Zea_perennis:0.00000010)0.000000:0.00000010,M_Zea_mays_subsp_parviglumis:0.00000010)0.000000:0.00000010,(M_Zea_luxurians:0.00176638,(M_Tripsacum_dactyloides:0.00000010,((M_Phoenix_dactylifera:0.00351817,(((N_Amborella_trichopoda:0.02155080,N_Liriodendron_tulipifera:0.00343068)0.897000:0.00501391,(((G_Cycas_taitungensis:0.03850036,(B_Phaeoceros_laevis:0.11096165,(((B_Treubia_lacunosa:0.00597140,(B_Marchantia_polymorpha:0.01705902,B_Pleurozia_purpurea:0.02749891)0.206000:0.00381570)0.999000:0.05366003,P_Huperzia_squarrosa:0.07363575)0.973000:0.02956180,(((B_Tetraphis_pellucida:0.05712742,((B_Buxbaumia_aphylla:0.03670948,((((B_Ulota_hutchinsiae:0.00000010,B_Orthotrichum_stellatum:0.00000010)0.980000:0.00944005,(B_Climacium_americanum:0.00184817,((B_Ptychomnion_cygnisetum:0.02675494,B_Anomodon_rugelii:0.00371678)0.768000:0.00182594,B_Hypnum_imponens:0.00184192)0.754000:0.00185219)0.946000:0.00750748)0.774000:0.00187575,B_Bartramia_pomiformis:0.00187146)0.941000:0.00562593,(B_Funaria_hygrometrica:0.00186853,B_Physcomitrella_patens:0.00000010)0.817000:0.00186591)0.000000:0.00000010)0.941000:0.00586347,B_Atrichum_angustatum:0.01903493)0.651000:0.00144895)0.811000:0.00859386,((B_Nitella_hyalina:0.00517546,A_Chara_vulgaris:0.01234502)1.000000:0.13500547,((A_Chlorokybus_atmophyticus:0.32773152,(A_Mesostigma_viride:0.72199041,A_Chaetosphaeridium_globosum:0.16091067)0.877000:0.08433367)0.438000:0.04028895,(A_Entransia_fimbriata:0.55198966,A_Roya_obtusa:0.20102872)0.422000:0.04726823)0.982000:0.10108112)0.941000:0.05830044)0.391000:0.01450748,B_Sphagnum_palustre:0.02823574)0.267000:0.00929203)0.210000:0.00962161)1.000000:0.11175425)1.000000:0.07099635,M_Butomus_umbellatus:0.01188910)0.563000:0.00694478,M_Spirodela_polyrhiza:0.01573268)0.828000:0.00520827)0.342000:0.00451313,(E_Nelumbo_nucifera:0.00704262,((E_Helianthus_annuus:0.00886804,(E_Daucus_carota_subsp_sativus:0.01438595,(((E_Malus_x_domestica:0.00744368,((E_Silene_vulgaris:0.00385550,E_Silene_latifolia:0.00333592)0.883000:0.00721635,(E_Beta_vulgaris_subsp_vulgaris:0.00362148,(E_Beta_macrocarpa:0.00000010,E_Beta_vulgaris_subsp_maritima:0.00000010)0.000000:0.00000010)0.888000:0.00579623)0.998000:0.02419583)0.886000:0.00520847,((((((((E_Brassica_oleracea:0.00000010,(E_Brassica_napus:0.00000010,E_Brassica_juncea:0.00000010)0.000000:0.00000010)0.000000:0.00000010,(E_Raphanus_sativus:0.00000010,E_Brassica_rapa_subsp_campestris:0.00000010)0.000000:0.00000010)0.000000:0.00000010,E_Brassica_carinata:0.00353212)0.752000:0.00173755,E_Arabidopsis_thaliana:0.00718717)0.931000:0.00536967,(E_Carica_papaya:0.00710317,E_Batis_maritima:0.01261474)0.738000:0.00180309)0.801000:0.00354148,(E_Ricinus_communis:0.01265073,(E_Citrullus_lanatus:0.00595467,(E_Cucurbita_pepo:0.00588282,E_Cucumis_sativus:0.01198138)0.722000:0.00348822)0.947000:0.00848565)0.418000:0.00351995)0.000000:0.00000039,((E_Glycine_max:0.00177692,(E_Millettia_pinnata:0.00714413,E_Lotus_japonicus:0.00534139)0.000000:0.00000010)0.000000:0.00000010,(E_Vigna_radiata:0.00000010,E_Vigna_angularis:0.00177100)0.859000:0.00177693)0.915000:0.00356616)0.825000:0.00178379,((E_Vaccinium_macrocarpon:0.01078981,E_Nicotiana_tabacum:0.00536646)0.743000:0.00178517,(E_Asclepias_syriaca:0.01277952,E_Rhazya_stricta:0.00178518)0.582000:0.00537312)0.000000:0.00000015)0.792000:0.00179237)0.749000:0.00175984,((E_Ajuga_reptans:0.01990894,(E_Salvia_miltiorrhiza:0.00714145,E_Mimulus_guttatus:0.00000010)0.000000:0.00000015)0.520000:0.00355795,E_Boea_hygrometrica:0.00537740)0.891000:0.00359957)0.764000:0.00354476)0.000000:0.00000010)0.875000:0.00352623,E_Vitis_vinifera:0.00354023)0.975000:0.00901613)0.000000:0.00000039)0.993000:0.01813976)0.943000:0.00715888,(((M_Oryza_sativa_Indica_Group:0.00000010,M_Oryza_sativa_Japonica_Group:0.00000010)0.000000:0.00000010,M_Oryza_rufipogon:0.00000010)0.000000:0.00000010,(M_Aegilops_speltoides:0.00000010,(M_Triticum_timopheevii:0.00000010,M_Triticum_aestivum:0.00000010)0.000000:0.00000010)0.854000:0.00176042)0.754000:0.00174865)0.939000:0.00535709)0.835000:0.00176574)0.000000:0.00000010,M_Zea_mays_subsp_mays:0.00000010);
