# Supplementary material for: The mitochondrial genome map of Nelumbo nucifera reveals ancient evolutionary features
Source: Sci Rep. 2016 Jul 22;6:30158. doi: 10.1038/srep30158 (PMC4957087; doi:10.1038/srep30158)
Supplement: Supplementary Data S2 [file srep30158-s3.zip › Trees/nad9.RAxML.tree]

(((M_Sorghum_bicolor:0.00000100000050002909,M_Zea_perennis:0.00000100000050002909)25:0.00000100000050002909,M_Zea_mays_subsp_parviglumis:0.00000100000050002909)19:0.00000100000050002909,(M_Zea_luxurians:0.00176788097335682103,(M_Tripsacum_dactyloides:0.00000100000050002909,((M_Phoenix_dactylifera:0.00352088639804170028,(((N_Amborella_trichopoda:0.02156824023804075618,N_Liriodendron_tulipifera:0.00343370715676557647)83:0.00501757605034853539,(((G_Cycas_taitungensis:0.03851969345777086356,(B_Phaeoceros_laevis:0.11100891605012702668,(((B_Treubia_lacunosa:0.00597430835624507967,(B_Marchantia_polymorpha:0.01706962570355452513,B_Pleurozia_purpurea:0.02751595885520645782)47:0.00381891231270296318)100:0.05370054278842023576,P_Huperzia_squarrosa:0.07366914826409763639)91:0.02957393436119704067,(((B_Tetraphis_pellucida:0.05714794143327626280,((B_Buxbaumia_aphylla:0.03673341716104550764,((((B_Ulota_hutchinsiae:0.00000100000050002909,B_Orthotrichum_stellatum:0.00000100000050002909)100:0.00944609194282500231,(B_Climacium_americanum:0.00184928706400341999,((B_Ptychomnion_cygnisetum:0.02677174415514037287,B_Anomodon_rugelii:0.00372041557385892428)70:0.00182651272192182741,B_Hypnum_imponens:0.00184316929512471327)67:0.00185352965527497211)91:0.00751209802938174361)69:0.00187699523104791952,B_Bartramia_pomiformis:0.00187265164319089738)83:0.00562951042304162246,(B_Funaria_hygrometrica:0.00186974309423162022,B_Physcomitrella_patens:0.00000100000050002909)61:0.00186712105077681918)35:0.00000100000050002909)44:0.00586733882691720717,B_Atrichum_angustatum:0.01904559137559243623)37:0.00144909133236319752)50:0.00860251489195486101,((B_Nitella_hyalina:0.00517021180350182765,A_Chara_vulgaris:0.01235795720460495031)100:0.13515041138938777010,((A_Chlorokybus_atmophyticus:0.32774104698040751327,(A_Mesostigma_viride:0.72181599186865474937,A_Chaetosphaeridium_globosum:0.16093185535747850379)62:0.08419677686169990682)45:0.04024041610523991508,(A_Entransia_fimbriata:0.55168219392509187937,A_Roya_obtusa:0.20102630302771712367)33:0.04704968160822674272)90:0.10120985904021348456)61:0.05819359099961505383)39:0.01451624963986117983,B_Sphagnum_palustre:0.02824811993329686549)21:0.00929794829003505012)42:0.00963008126227028576)100:0.11183101150798470391)100:0.07105337008827307399,M_Butomus_umbellatus:0.01190016913462748488)51:0.00694230645385672356,M_Spirodela_polyrhiza:0.01574036995672910277)46:0.00520664177460196994)44:0.00452150978469307002,(E_Nelumbo_nucifera:0.00704438688531194759,((E_Helianthus_annuus:0.00887129248952422608,(E_Daucus_carota_subsp_sativus:0.01439207812511071952,(((E_Malus_x_domestica:0.00744568725776218604,((E_Silene_vulgaris:0.00385736510257645923,E_Silene_latifolia:0.00333703434043524944)92:0.00721853093709596584,(E_Beta_vulgaris_subsp_vulgaris:0.00362248687371939052,(E_Beta_macrocarpa:0.00000100000050002909,E_Beta_vulgaris_subsp_maritima:0.00000100000050002909)87:0.00000100000050002909)96:0.00579796277697047346)100:0.02420378272735274061)62:0.00521026623706756335,((((((((E_Brassica_oleracea:0.00000100000050002909,(E_Brassica_napus:0.00000100000050002909,E_Brassica_juncea:0.00000100000050002909)21:0.00000100000050002909)7:0.00000100000050002909,(E_Raphanus_sativus:0.00000100000050002909,E_Brassica_rapa_subsp_campestris:0.00000100000050002909)9:0.00000100000050002909)56:0.00000100000050002909,E_Brassica_carinata:0.00353333229826913392)79:0.00173824090119614662,E_Arabidopsis_thaliana:0.00718867860225636847)85:0.00537165057211857599,(E_Carica_papaya:0.00710522910978593405,E_Batis_maritima:0.01261981247418102019)60:0.00180355966138504042)37:0.00354237538150091241,(E_Ricinus_communis:0.01265462331438610769,(E_Citrullus_lanatus:0.00595658703020048377,(E_Cucurbita_pepo:0.00588503374556359309,E_Cucumis_sativus:0.01198573002471641641)66:0.00348960674146215266)98:0.00848891375524400346)38:0.00352123277874223347)11:0.00000100000050002909,((E_Glycine_max:0.00177750808647262606,(E_Millettia_pinnata:0.00714589864941790175,E_Lotus_japonicus:0.00534323696501059174)21:0.00000100000050002909)12:0.00000100000050002909,(E_Vigna_radiata:0.00000100000050002909,E_Vigna_angularis:0.00177165838929157571)72:0.00177752126719787299)70:0.00356721523675866421)16:0.00178443599402293126,((E_Vaccinium_macrocarpon:0.01079360723464089199,E_Nicotiana_tabacum:0.00536814377234781041)9:0.00178578576166617134,(E_Asclepias_syriaca:0.01278424316125004179,E_Rhazya_stricta:0.00178573518437007443)71:0.00537511690351475790)3:0.00000100000050002909)18:0.00179300832973198587)7:0.00176038247182354053,((E_Ajuga_reptans:0.01991587729183763936,(E_Salvia_miltiorrhiza:0.00714326019938241793,E_Mimulus_guttatus:0.00000100000050002909)40:0.00000100000050002909)46:0.00355901158560517844,E_Boea_hygrometrica:0.00537915534237036301)52:0.00360082563479978456)25:0.00354596271028348323)41:0.00000100000050002909)71:0.00352756113842435598,E_Vitis_vinifera:0.00354137718291822707)94:0.00901881771403136717)51:0.00000100000050002909)99:0.01815631325535106005)97:0.00716459312641766662,(((M_Oryza_sativa_Indica_Group:0.00000100000050002909,M_Oryza_sativa_Japonica_Group:0.00000100000050002909)35:0.00000100000050002909,M_Oryza_rufipogon:0.00000100000050002909)56:0.00000100000050002909,(M_Aegilops_speltoides:0.00000100000050002909,(M_Triticum_timopheevii:0.00000100000050002909,M_Triticum_aestivum:0.00000100000050002909)43:0.00000100000050002909)64:0.00176105071786963039)84:0.00174931922092387711)98:0.00536127976849598217)66:0.00176726784274688106)48:0.00000100000050002909,M_Zea_mays_subsp_mays:0.00000100000050002909);
