# Supplementary material for: The mitochondrial genome map of Nelumbo nucifera reveals ancient evolutionary features
Source: Sci Rep. 2016 Jul 22;6:30158. doi: 10.1038/srep30158 (PMC4957087; doi:10.1038/srep30158)
Supplement: Supplementary Data S2 [file srep30158-s3.zip › Trees/rpl10.phyml.tree]

((((A_Roya_obtusa:2.13200403,B_Buxbaumia_aphylla:0.00000100)0.843000:0.04725119,(((((E_Nicotiana_tabacum:0.00000100,(((E_Daucus_carota_subsp_sativus:0.01943386,(E_Helianthus_annuus:0.01062200,((((E_Vitis_vinifera:0.06247181,(E_Nelumbo_nucifera:0.00826521,(N_Liriodendron_tulipifera:0.00251935,M_Spirodela_polyrhiza:0.04662911)0.933000:0.01045040)0.770000:0.00315010)0.769000:0.00318722,(E_Cucumis_sativus:0.05479236,E_Ricinus_communis:0.01302412)0.797000:0.00414133)0.764000:0.00212268,E_Batis_maritima:0.02588065)0.746000:0.00218374,E_Vaccinium_macrocarpon:0.02384719)0.912000:0.00639830)0.000000:0.00000015)0.925000:0.00906832,(E_Salvia_miltiorrhiza:0.00603324,E_Mimulus_guttatus:0.03952916)0.990000:0.02213071)0.504000:0.00563245,(E_Asclepias_syriaca:0.01545704,E_Rhazya_stricta:0.00422928)0.978000:0.01779032)0.915000:0.01186390)1.000000:0.91180899,P_Huperzia_squarrosa:0.19156940)0.825000:0.07432486,B_Treubia_lacunosa:0.37362088)0.735000:0.02134466,B_Sphagnum_palustre:0.06244550)0.933000:0.02965073,(B_Atrichum_angustatum:0.03781780,B_Tetraphis_pellucida:0.01381680)0.000000:0.00058312)0.769000:0.00629348)1.000000:0.04589894,((B_Bartramia_pomiformis:0.01591750,B_Funaria_hygrometrica:0.00227719)0.610000:0.00117465,(B_Orthotrichum_stellatum:0.00000010,B_Ulota_hutchinsiae:0.00000010)0.994000:0.01674164)0.614000:0.00627614)0.651000:0.00614085,(B_Anomodon_rugelii:0.00664703,B_Hypnum_imponens:0.00000010)0.760000:0.00223416,B_Climacium_americanum:0.00886799);
