# Supplementary material for: The mitochondrial genome map of Nelumbo nucifera reveals ancient evolutionary features
Source: Sci Rep. 2016 Jul 22;6:30158. doi: 10.1038/srep30158 (PMC4957087; doi:10.1038/srep30158)
Supplement: Supplementary Data S2 [file srep30158-s3.zip › Trees/rpl10.RAxML.tree]

((((A_Roya_obtusa:2.12908671763664747445,B_Buxbaumia_aphylla:0.00000100000050002909)40:0.04726645338428465959,(((((E_Nicotiana_tabacum:0.00000100000050002909,(((E_Daucus_carota_subsp_sativus:0.01943697740336924537,(E_Helianthus_annuus:0.01062440034052319210,((((E_Vitis_vinifera:0.06246907725790995514,(E_Nelumbo_nucifera:0.00826686994406196363,(N_Liriodendron_tulipifera:0.00251913337591969230,M_Spirodela_polyrhiza:0.04663610346725127059)58:0.01045369598319132072)49:0.00314886585879917656)25:0.00319091431768201263,(E_Cucumis_sativus:0.05479284524150498242,E_Ricinus_communis:0.01302455243912537322)47:0.00414165549281747883)19:0.00212322541741905403,E_Batis_maritima:0.02588482773103016263)22:0.00218351009344887066,E_Vaccinium_macrocarpon:0.02385079843355682183)38:0.00640004250931994634)34:0.00000100000050002909)37:0.00907006403574177507,(E_Salvia_miltiorrhiza:0.00603560073718750756,E_Mimulus_guttatus:0.03953823398722441929)100:0.02213502524991212486)28:0.00563419143184713724,(E_Asclepias_syriaca:0.01546043173134155867,E_Rhazya_stricta:0.00423077877893111333)91:0.01779244654488352020)32:0.01186692963768168352)100:0.91117537568384232571,P_Huperzia_squarrosa:0.19174297903094583706)58:0.07408586153418227072,B_Treubia_lacunosa:0.37345082531633227996)63:0.02133727510953740969,B_Sphagnum_palustre:0.06246026165742996766)62:0.02965288824393060019,(B_Atrichum_angustatum:0.03782160276636298973,B_Tetraphis_pellucida:0.01381884143079363698)19:0.00058519857027628582)43:0.00630013564047639946)45:0.04591000304531336201,((B_Bartramia_pomiformis:0.01592612734127720267,B_Funaria_hygrometrica:0.00227837964065878825)46:0.00117531241139259206,(B_Orthotrichum_stellatum:0.00000100000050002909,B_Ulota_hutchinsiae:0.00000100000050002909)100:0.01674978900306104551)37:0.00628148680551893039)65:0.00614210898850921314,(B_Anomodon_rugelii:0.00664877437847185854,B_Hypnum_imponens:0.00000100000050002909)82:0.00223490660448717607,B_Climacium_americanum:0.00887247523900648073);
