# Supplementary material for: The mitochondrial genome map of Nelumbo nucifera reveals ancient evolutionary features
Source: Sci Rep. 2016 Jul 22;6:30158. doi: 10.1038/srep30158 (PMC4957087; doi:10.1038/srep30158)
Supplement: Supplementary Data S2 [file srep30158-s3.zip › Trees/rpl16.phyml.tree]

(M_Triticum_timopheevii:0.00000015,(M_Aegilops_speltoides:0.00000015,(((N_Liriodendron_tulipifera:0.00251919,((E_Nelumbo_nucifera:0.00773791,((E_Ricinus_communis:0.01021855,(((E_Salvia_miltiorrhiza:0.00780387,E_Mimulus_guttatus:0.01033853)0.910000:0.00907759,E_Nicotiana_tabacum:0.00911522)0.501000:0.00494106,(E_Rhazya_stricta:0.01680509,(((((E_Vigna_angularis:0.00519378,E_Vigna_radiata:0.00254431)0.331000:0.00253972,E_Glycine_max:0.00000039)0.897000:0.00510599,(E_Lotus_japonicus:0.00254139,E_Millettia_pinnata:0.00000015)0.000000:0.00000015)0.739000:0.00819879,E_Daucus_carota_subsp_sativus:0.18178118)0.760000:0.01140171,((E_Batis_maritima:0.00258309,(E_Arabidopsis_thaliana:0.00254257,((((E_Brassica_juncea:0.00000015,E_Brassica_carinata:0.00000015)0.000000:0.00000015,E_Brassica_rapa_subsp_campestris:0.00000015)0.000000:0.00000015,E_Brassica_oleracea:0.00000015)0.000000:0.00000015,E_Raphanus_sativus:0.00254848)0.000000:0.00000015)0.964000:0.01034239)0.000000:0.00000100,E_Vaccinium_macrocarpon:0.01748057)0.804000:0.00652440)0.773000:0.00510179)0.000000:0.00000039)0.836000:0.00394674)0.000000:0.00000064,(((E_Citrullus_lanatus:0.00000015,(E_Cucurbita_pepo:0.02567483,E_Cucumis_sativus:0.00000015)0.827000:0.00251916)0.930000:0.00504655,(E_Vitis_vinifera:0.01267970,E_Carica_papaya:0.01017061)0.000000:0.00000015)0.742000:0.00250851,E_Helianthus_annuus:0.02590017)0.738000:0.00253657)0.859000:0.00508277)0.892000:0.00505379,((((((((B_Atrichum_angustatum:0.01158849,B_Tetraphis_pellucida:0.01494880)0.719000:0.00774753,((B_Physcomitrella_patens:0.00000015,B_Funaria_hygrometrica:0.00256320)0.779000:0.00513453,((B_Ptychomnion_cygnisetum:0.00516847,(B_Hypnum_imponens:0.00514984,(B_Anomodon_rugelii:0.00000015,B_Climacium_americanum:0.00000015)0.000000:0.00000015)0.784000:0.00258078)0.768000:0.00258842,(B_Bartramia_pomiformis:0.00000039,(B_Orthotrichum_stellatum:0.00000015,B_Ulota_hutchinsiae:0.00000015)0.910000:0.00775369)0.436000:0.00258022)0.000000:0.00000100)0.827000:0.00540894)0.000000:0.00000039,B_Buxbaumia_aphylla:0.02348644)0.948000:0.01907061,B_Sphagnum_palustre:0.02672128)0.979000:0.02691811,((B_Treubia_lacunosa:0.01729050,(B_Pleurozia_purpurea:0.02982924,B_Marchantia_polymorpha:0.00811414)0.633000:0.00424880)1.000000:0.06898618,((((A_Chlorokybus_atmophyticus:0.29306376,A_Mesostigma_viride:0.64325662)0.836000:0.15862005,A_Entransia_fimbriata:0.39334486)0.956000:0.19735908,A_Roya_obtusa:0.33224632)0.818000:0.12270862,((B_Nitella_hyalina:0.00306451,A_Chara_vulgaris:0.00208903)0.927000:0.06769077,A_Chaetosphaeridium_globosum:0.50983830)0.000000:0.03793994)0.915000:0.05638961)0.000000:0.00000039)0.760000:0.01201386,P_Huperzia_squarrosa:0.02307209)1.000000:0.08654016,G_Cycas_taitungensis:0.02836311)0.982000:0.03642990,N_Amborella_trichopoda:0.02091385)0.895000:0.01033345)0.000000:0.00000039)0.854000:0.00532762,(M_Phoenix_dactylifera:0.01443443,M_Spirodela_polyrhiza:0.01117724)0.185000:0.00523979)0.992000:0.02330393,(M_Oryza_sativa_Indica_Group:0.00253518,(((M_Zea_mays_subsp_mays:0.00000015,(M_Zea_perennis:0.00000015,(M_Tripsacum_dactyloides:0.00000015,M_Zea_luxurians:0.00000015)0.000000:0.00000015)0.000000:0.00000015)0.000000:0.00000015,M_Zea_mays_subsp_parviglumis:0.00000015)0.000000:0.00000015,M_Sorghum_bicolor:0.00000015)0.821000:0.00253520)0.000000:0.00000039)0.885000:0.00765330)0.000000:0.00000015,M_Triticum_aestivum:0.00000015);
