# Supplementary material for: The mitochondrial genome map of Nelumbo nucifera reveals ancient evolutionary features
Source: Sci Rep. 2016 Jul 22;6:30158. doi: 10.1038/srep30158 (PMC4957087; doi:10.1038/srep30158)
Supplement: Supplementary Data S2 [file srep30158-s3.zip › Trees/rpl16.RAxML.tree]

(M_Triticum_timopheevii:0.00000100000050002909,(M_Aegilops_speltoides:0.00000100000050002909,(((N_Liriodendron_tulipifera:0.00252099154767292067,((E_Nelumbo_nucifera:0.00774393987718904192,((E_Ricinus_communis:0.01022753722633103560,(((E_Salvia_miltiorrhiza:0.00780993841754800289,E_Mimulus_guttatus:0.01034655058628863346)74:0.00908380919086454637,E_Nicotiana_tabacum:0.00912146119793234671)33:0.00494504365971618152,(E_Rhazya_stricta:0.01681732721259451141,(((((E_Vigna_angularis:0.00519810358508751048,E_Vigna_radiata:0.00254597142251124578)45:0.00254150007537927740,E_Glycine_max:0.00000100000050002909)51:0.00510994768384999930,(E_Lotus_japonicus:0.00254310245771897621,E_Millettia_pinnata:0.00000100000050002909)44:0.00000100000050002909)73:0.00820828226950374475,E_Daucus_carota_subsp_sativus:0.18188670671483178620)57:0.01141006873281325169,((E_Batis_maritima:0.00258467594742442909,(E_Arabidopsis_thaliana:0.00254409481696620584,((((E_Brassica_juncea:0.00000100000050002909,E_Brassica_carinata:0.00000100000050002909)14:0.00000100000050002909,E_Brassica_rapa_subsp_campestris:0.00000100000050002909)8:0.00000100000050002909,E_Brassica_oleracea:0.00000100000050002909)35:0.00000100000050002909,E_Raphanus_sativus:0.00254997733569350656)44:0.00000100000050002909)94:0.01034891049593811632)71:0.00000100000050002909,E_Vaccinium_macrocarpon:0.01749313976530207301)21:0.00652884047901625044)7:0.00510588296583782200)2:0.00000100000050002909)17:0.00395065943957255503)8:0.00000100000050002909,(((E_Citrullus_lanatus:0.00000100000050002909,(E_Cucurbita_pepo:0.02569581181277879808,E_Cucumis_sativus:0.00000100000050002909)56:0.00252081950370119023)71:0.00505071590818171982,(E_Vitis_vinifera:0.01269020511734094900,E_Carica_papaya:0.01017869574065818385)3:0.00000100000050002909)11:0.00251024826768503351,E_Helianthus_annuus:0.02591953992831207490)5:0.00253801511634394079)17:0.00508698901759518669)19:0.00505812866098813343,((((((((B_Atrichum_angustatum:0.01159401292537392755,B_Tetraphis_pellucida:0.01495842436788875733)43:0.00775187488901852607,((B_Physcomitrella_patens:0.00000100000050002909,B_Funaria_hygrometrica:0.00256466751863349950)82:0.00513791967814542210,((B_Ptychomnion_cygnisetum:0.00517203272479580933,(B_Hypnum_imponens:0.00515348329476478240,(B_Anomodon_rugelii:0.00000100000050002909,B_Climacium_americanum:0.00000100000050002909)79:0.00000100000050002909)60:0.00258226176314077125)37:0.00259015449763721562,(B_Bartramia_pomiformis:0.00000100000050002909,(B_Orthotrichum_stellatum:0.00000100000050002909,B_Ulota_hutchinsiae:0.00000100000050002909)96:0.00775868459853457353)42:0.00258169502404504867)8:0.00000100000050002909)26:0.00541048239630491021)9:0.00000100000050002909,B_Buxbaumia_aphylla:0.02350256750973038489)79:0.01908446674816471553,B_Sphagnum_palustre:0.02673649023297278507)85:0.02692507261621149284,((B_Treubia_lacunosa:0.01730143813529985003,(B_Pleurozia_purpurea:0.02984869425738692281,B_Marchantia_polymorpha:0.00812095310445546184)59:0.00424358568976917951)98:0.06900818243826614684,((((A_Chlorokybus_atmophyticus:0.29267518547142512553,A_Mesostigma_viride:0.64243456934213560849)86:0.15852157409540226785,A_Entransia_fimbriata:0.39287106437244018187)92:0.19707796167425462031,A_Roya_obtusa:0.33198609716767124578)52:0.12256428270833728822,((B_Nitella_hyalina:0.00306501473592679175,A_Chara_vulgaris:0.00208817984453313517)96:0.06764180041448307479,A_Chaetosphaeridium_globosum:0.50944859682581900007)35:0.03797334546514007786)70:0.05638511454082374696)19:0.00000100000050002909)52:0.01202411915219933104,P_Huperzia_squarrosa:0.02306397821224806868)100:0.08658122884500005223,G_Cycas_taitungensis:0.02836387303469634080)92:0.03645397421853362185,N_Amborella_trichopoda:0.02091886754294613321)40:0.01033815921444931375)28:0.00000100000050002909)49:0.00533205115950455538,(M_Phoenix_dactylifera:0.01443443394418587704,M_Spirodela_polyrhiza:0.01117723445990880839)33:0.00524572784649180498)100:0.02332063596907270331,(M_Oryza_sativa_Indica_Group:0.00253532739194834962,(((M_Zea_mays_subsp_mays:0.00000100000050002909,(M_Zea_perennis:0.00000100000050002909,(M_Tripsacum_dactyloides:0.00000100000050002909,M_Zea_luxurians:0.00000100000050002909)17:0.00000100000050002909)3:0.00000100000050002909)3:0.00000100000050002909,M_Zea_mays_subsp_parviglumis:0.00000100000050002909)3:0.00000100000050002909,M_Sorghum_bicolor:0.00000100000050002909)77:0.00253535229159456777)63:0.00000100000050002909)97:0.00765879685546417936)61:0.00000100000050002909,M_Triticum_aestivum:0.00000100000050002909);
