# Supplementary material for: The mitochondrial genome map of Nelumbo nucifera reveals ancient evolutionary features
Source: Sci Rep. 2016 Jul 22;6:30158. doi: 10.1038/srep30158 (PMC4957087; doi:10.1038/srep30158)
Supplement: Supplementary Data S2 [file srep30158-s3.zip › Trees/rpl2.phyml.tree]

(((((A_Chara_vulgaris:0.00505149,B_Nitella_hyalina:0.00000039)1.000000:0.23460923,(((P_Huperzia_squarrosa:0.12315067,(B_Sphagnum_palustre:0.04498385,(B_Atrichum_angustatum:0.03239711,(B_Tetraphis_pellucida:0.01868728,(B_Buxbaumia_aphylla:0.06620887,((B_Funaria_hygrometrica:0.00674162,B_Physcomitrella_patens:0.00195728)0.969000:0.00868055,(B_Bartramia_pomiformis:0.01515020,(((B_Hypnum_imponens:0.00639587,B_Climacium_americanum:0.00557478)0.131000:0.00233828,B_Ptychomnion_cygnisetum:0.03997092)0.987000:0.01168925,(B_Ulota_hutchinsiae:0.00108764,B_Orthotrichum_stellatum:0.00107767)0.981000:0.00760914)0.983000:0.00942988)0.895000:0.00554800)1.000000:0.04567096)0.048000:0.00335265)0.813000:0.00367589)0.993000:0.02511528)0.998000:0.05338698)0.305000:0.02432011,(B_Pleurozia_purpurea:0.01887221,(B_Marchantia_polymorpha:0.01268697,B_Treubia_lacunosa:0.03284751)0.824000:0.00580297)0.998000:0.10118281)0.000000:0.04666718,((E_Rhazya_stricta:0.00000100,((E_Vaccinium_macrocarpon:0.02206268,(E_Nicotiana_tabacum:0.03517125,((E_Nelumbo_nucifera:0.00643327,(N_Liriodendron_tulipifera:0.01665192,((((M_Oryza_rufipogon:0.00000015,M_Oryza_sativa_Indica_Group:0.00000015)0.000000:0.00025241,M_Oryza_sativa_Japonica_Group:0.08110717)1.000000:0.05987236,M_Phoenix_dactylifera:0.00687056)1.000000:0.06973158,(G_Cycas_taitungensis:0.12041549,N_Amborella_trichopoda:0.02216969)0.929000:0.01326356)0.769000:0.00644882)0.971000:0.01139727)0.989000:0.01198879,(E_Vitis_vinifera:0.01083992,((E_Carica_papaya:0.00870399,(E_Batis_maritima:0.02294368,(E_Arabidopsis_thaliana:0.00935246,(((E_Brassica_rapa_subsp_campestris:0.00000015,(E_Brassica_oleracea:0.00000015,(E_Brassica_juncea:0.00000015,E_Brassica_napus:0.00000015)0.000000:0.00000015)0.000000:0.00000015)0.000000:0.00000015,E_Brassica_carinata:0.00108453)0.000000:0.00000015,E_Raphanus_sativus:0.00217124)0.967000:0.00820978)1.000000:0.03842538)0.993000:0.01680305)0.998000:0.01316473,(E_Cucurbita_pepo:0.02142061,(E_Cucumis_sativus:0.03776448,E_Citrullus_lanatus:0.00403855)0.971000:0.00971935)0.997000:0.01678857)0.000000:0.00000015)0.835000:0.00249986)0.984000:0.01579604)0.868000:0.01232065)0.998000:0.04698783,E_Asclepias_syriaca:0.12712595)0.864000:0.00922488)0.872000:0.79193608,B_Anomodon_rugelii:3.20013172)0.937000:1.14640085)0.861000:0.14422150)0.995000:0.21094299,(A_Chaetosphaeridium_globosum:0.54608841,A_Roya_obtusa:0.38019238)0.261000:0.06409742)0.972000:0.23381347,A_Chlorokybus_atmophyticus:0.28417006)1.000000:1.03661144,(E_Ajuga_reptans:0.02217973,E_Salvia_miltiorrhiza:0.00000100)0.997000:0.08254876,E_Daucus_carota_subsp_sativus:0.00031882);
