# Supplementary material for: The mitochondrial genome map of Nelumbo nucifera reveals ancient evolutionary features
Source: Sci Rep. 2016 Jul 22;6:30158. doi: 10.1038/srep30158 (PMC4957087; doi:10.1038/srep30158)
Supplement: Supplementary Data S2 [file srep30158-s3.zip › Trees/rpl2.RAxML.tree]

(((((A_Chara_vulgaris:0.00505478720844162576,B_Nitella_hyalina:0.00000100000050002909)99:0.23500092186553797613,(((P_Huperzia_squarrosa:0.12321522880891247476,(B_Sphagnum_palustre:0.04499017426086907717,(B_Atrichum_angustatum:0.03240399277070619977,(B_Tetraphis_pellucida:0.01868504348571448440,(B_Buxbaumia_aphylla:0.06622536721241724378,((B_Funaria_hygrometrica:0.00674223595019187751,B_Physcomitrella_patens:0.00195686100948539322)98:0.00868203291937815619,(B_Bartramia_pomiformis:0.01515170307935119129,(((B_Hypnum_imponens:0.00639508991348854659,B_Climacium_americanum:0.00557502860213225648)48:0.00233830635024947966,B_Ptychomnion_cygnisetum:0.03997457455686066058)95:0.01169029102499817389,(B_Ulota_hutchinsiae:0.00108763853478099090,B_Orthotrichum_stellatum:0.00107760468629378723)98:0.00760915641314031336)93:0.00942930994598199096)90:0.00554781719651372459)88:0.04568283871552080572)19:0.00334618414737937464)30:0.00367669942619266608)64:0.02511836882301459253)57:0.05339105583723233184)27:0.02430549721095821847,(B_Pleurozia_purpurea:0.01887433753904322123,(B_Marchantia_polymorpha:0.01268914152785291689,B_Treubia_lacunosa:0.03285378991253729702)88:0.00580513762655600427)85:0.10128046071677168638)32:0.04605711859990718055,((E_Rhazya_stricta:0.00000100000050002909,((E_Vaccinium_macrocarpon:0.02206548755300056369,(E_Nicotiana_tabacum:0.03518073370579507392,((E_Nelumbo_nucifera:0.00643269008919094675,(N_Liriodendron_tulipifera:0.01665517158780930457,((((M_Oryza_rufipogon:0.00000100000050002909,M_Oryza_sativa_Indica_Group:0.00000100000050002909)99:0.00025477146116207282,M_Oryza_sativa_Japonica_Group:0.08115450879106200777)93:0.05990158154413040281,M_Phoenix_dactylifera:0.00686905915696943599)92:0.06975201614490143809,(G_Cycas_taitungensis:0.12048682069163334230,N_Amborella_trichopoda:0.02217603849230602442)62:0.01326274364319123336)42:0.00644862464233747924)54:0.01139778161938361303)55:0.01199068498662764042,(E_Vitis_vinifera:0.01083995059430688766,((E_Carica_papaya:0.00870446353683016795,(E_Batis_maritima:0.02294631790357416767,(E_Arabidopsis_thaliana:0.00935285050202935148,(((E_Brassica_rapa_subsp_campestris:0.00000100000050002909,(E_Brassica_oleracea:0.00000100000050002909,(E_Brassica_juncea:0.00000100000050002909,E_Brassica_napus:0.00000100000050002909)17:0.00000100000050002909)9:0.00000100000050002909)49:0.00000100000050002909,E_Brassica_carinata:0.00108454582597195502)74:0.00000100000050002909,E_Raphanus_sativus:0.00217139576163386449)99:0.00821082359120708406)99:0.03843231677646465061)98:0.01680427561545158946)95:0.01316597711379038221,(E_Cucurbita_pepo:0.02142332431060215564,(E_Cucumis_sativus:0.03777177526331447488,E_Citrullus_lanatus:0.00403900872845671787)98:0.00972091851236467179)90:0.01679026051738018166)49:0.00000100000050002909)67:0.00249948309490228724)42:0.01579707292702754728)33:0.01231901669506904953)41:0.04700192002566584010,E_Asclepias_syriaca:0.12719395039781575263)39:0.00922355033998707892)79:0.78961310332223511033,B_Anomodon_rugelii:3.22406167871091797750)85:1.15962711103133364610)92:0.14517441188095797644)99:0.21133682348723661915,(A_Chaetosphaeridium_globosum:0.54768034681315236334,A_Roya_obtusa:0.38099934461697521071)41:0.06427298144116114220)84:0.23469470142327930606,A_Chlorokybus_atmophyticus:0.28465344127265085339)100:1.04009199609727875924,(E_Ajuga_reptans:0.02219988219185962952,E_Salvia_miltiorrhiza:0.00000100000050002909)99:0.08249153483050770952,E_Daucus_carota_subsp_sativus:0.00037201416919990603);
