# Supplementary material for: The mitochondrial genome map of Nelumbo nucifera reveals ancient evolutionary features
Source: Sci Rep. 2016 Jul 22;6:30158. doi: 10.1038/srep30158 (PMC4957087; doi:10.1038/srep30158)
Supplement: Supplementary Data S2 [file srep30158-s3.zip › Trees/rpl5.phyml.tree]

(((E_Nelumbo_nucifera:0.00000010,(E_Vitis_vinifera:0.02634849,((((E_Cucumis_sativus:0.15252283,(E_Cucurbita_pepo:0.02008574,E_Citrullus_lanatus:0.00000039)0.741000:0.00639034)0.838000:0.00817626,(E_Vigna_radiata:0.00357482,(E_Vigna_angularis:0.00178648,((E_Lotus_japonicus:0.00550293,E_Malus_x_domestica:0.02206827)0.773000:0.00170300,(E_Millettia_pinnata:0.00178835,E_Glycine_max:0.00000010)0.000000:0.00000010)0.814000:0.00178703)0.000000:0.00000010)0.763000:0.00174174)0.773000:0.00182730,(E_Ricinus_communis:0.02023892,((E_Arabidopsis_thaliana:0.00725388,((E_Raphanus_sativus:0.00000010,E_Brassica_carinata:0.00000010)0.782000:0.00179938,(E_Brassica_oleracea:0.00000010,(E_Brassica_rapa_subsp_campestris:0.00000010,(E_Brassica_juncea:0.00000010,E_Brassica_napus:0.00000010)0.000000:0.00000010)0.000000:0.00000010)0.000000:0.00000010)0.749000:0.00180764)0.970000:0.01019539,E_Batis_maritima:0.01257897)0.885000:0.00831441)0.000000:0.00000010)0.782000:0.00179220,(E_Carica_papaya:0.01069240,((E_Silene_latifolia:0.02248986,((E_Beta_macrocarpa:0.00000010,E_Beta_vulgaris_subsp_maritima:0.00000010)0.000000:0.00000010,E_Beta_vulgaris_subsp_vulgaris:0.00000010)0.979000:0.01687439)0.997000:0.02623377,((((E_Salvia_miltiorrhiza:0.01511614,E_Mimulus_guttatus:0.00171596)0.986000:0.01489156,E_Nicotiana_tabacum:0.03220058)0.000000:0.00000015,(E_Rhazya_stricta:0.00936909,E_Asclepias_syriaca:0.02660640)0.888000:0.00912942)0.879000:0.00361272,(E_Helianthus_annuus:0.03713348,E_Daucus_carota_subsp_sativus:0.06788038)0.000000:0.00000010)0.869000:0.00549705)0.986000:0.01441168)0.743000:0.00190655)0.851000:0.00357367)0.912000:0.00531894)0.844000:0.00363448,(((G_Cycas_taitungensis:0.07818415,(P_Huperzia_squarrosa:0.04399589,(((B_Sphagnum_palustre:0.04289038,(B_Atrichum_angustatum:0.01566531,(B_Buxbaumia_aphylla:0.04139766,((B_Funaria_hygrometrica:0.00399740,B_Physcomitrella_patens:0.00000010)0.868000:0.00397565,(((B_Ulota_hutchinsiae:0.00000010,B_Orthotrichum_stellatum:0.00000010)0.933000:0.00599672,(B_Ptychomnion_cygnisetum:0.02846425,(B_Hypnum_imponens:0.00000010,(B_Climacium_americanum:0.00000010,B_Anomodon_rugelii:0.00000010)0.000000:0.00000010)0.950000:0.00803631)0.836000:0.00391191)0.720000:0.00198003,B_Bartramia_pomiformis:0.00398895)0.916000:0.00605234)0.986000:0.01659221)0.891000:0.00820543)0.917000:0.01117028)0.845000:0.01061884,((B_Marchantia_polymorpha:0.00565806,B_Treubia_lacunosa:0.02453291)0.802000:0.00382898,B_Pleurozia_purpurea:0.01864317)1.000000:0.05870391)0.735000:0.00709977,((A_Chara_vulgaris:0.00680795,B_Nitella_hyalina:0.00408768)0.995000:0.29226857,((A_Entransia_fimbriata:1.94571141,(A_Chaetosphaeridium_globosum:0.84600493,(A_Chlorokybus_atmophyticus:0.76444075,A_Mesostigma_viride:1.77437780)0.813000:0.31960215)0.000000:0.05978832)0.797000:0.26038563,A_Roya_obtusa:0.68158649)0.944000:0.30814054)0.929000:0.16204696)0.881000:0.02264377)1.000000:0.19972353)0.999000:0.09874441,N_Amborella_trichopoda:0.01759617)0.905000:0.01077196,N_Liriodendron_tulipifera:0.00348091)0.232000:0.00396282)0.989000:0.02708429,(M_Phoenix_dactylifera:0.01356607,((M_Oryza_sativa_Indica_Group:0.00000010,(M_Oryza_sativa_Japonica_Group:0.00000010,M_Oryza_rufipogon:0.00000010)0.000000:0.00000010)0.960000:0.00931791,(M_Triticum_timopheevii:0.00000010,(M_Aegilops_speltoides:0.00000010,M_Triticum_aestivum:0.00000010)0.000000:0.00000010)0.839000:0.00348084)1.000000:0.04410227)0.813000:0.01716072,M_Spirodela_polyrhiza:0.05355064);
