# Supplementary material for: The mitochondrial genome map of Nelumbo nucifera reveals ancient evolutionary features
Source: Sci Rep. 2016 Jul 22;6:30158. doi: 10.1038/srep30158 (PMC4957087; doi:10.1038/srep30158)
Supplement: Supplementary Data S2 [file srep30158-s3.zip › Trees/rpl5.RAxML.tree]

(((E_Nelumbo_nucifera:0.00000100000050002909,(E_Vitis_vinifera:0.02635151211929903647,((((E_Cucumis_sativus:0.15259945270519220673,(E_Cucurbita_pepo:0.02008522126699198440,E_Citrullus_lanatus:0.00000100000050002909)74:0.00638741928173340145)63:0.00817913147871823960,(E_Vigna_radiata:0.00357478357540587377,(E_Vigna_angularis:0.00178656193670343475,((E_Lotus_japonicus:0.00550339429801748915,E_Malus_x_domestica:0.02206963513102275579)31:0.00170288745124855430,(E_Millettia_pinnata:0.00178844300279560079,E_Glycine_max:0.00000100000050002909)62:0.00000100000050002909)28:0.00178709713682400836)10:0.00000100000050002909)26:0.00174188323818790848)32:0.00182726361134938841,(E_Ricinus_communis:0.02023920731863783698,((E_Arabidopsis_thaliana:0.00725354005715988549,((E_Raphanus_sativus:0.00000100000050002909,E_Brassica_carinata:0.00000100000050002909)70:0.00179949199086845246,(E_Brassica_oleracea:0.00000100000050002909,(E_Brassica_rapa_subsp_campestris:0.00000100000050002909,(E_Brassica_juncea:0.00000100000050002909,E_Brassica_napus:0.00000100000050002909)19:0.00000100000050002909)10:0.00000100000050002909)59:0.00000100000050002909)63:0.00180782765316676300)95:0.01019605730220991477,E_Batis_maritima:0.01258088961663814988)63:0.00831453522923075727)8:0.00000100000050002909)31:0.00179225555538534099,(E_Carica_papaya:0.01069396523358438419,((E_Silene_latifolia:0.02249338051681210385,((E_Beta_macrocarpa:0.00000100000050002909,E_Beta_vulgaris_subsp_maritima:0.00000100000050002909)34:0.00000100000050002909,E_Beta_vulgaris_subsp_vulgaris:0.00000100000050002909)100:0.01688037296153245201)99:0.02623243790853251045,((((E_Salvia_miltiorrhiza:0.01511830107003526297,E_Mimulus_guttatus:0.00171636957273609394)97:0.01489244969257603503,E_Nicotiana_tabacum:0.03220439618649859059)25:0.00000100000050002909,(E_Rhazya_stricta:0.00937147529834288749,E_Asclepias_syriaca:0.02661652317455745834)78:0.00913103573835668397)43:0.00361254214458413400,(E_Helianthus_annuus:0.03713828074931935924,E_Daucus_carota_subsp_sativus:0.06789539273392392049)25:0.00000100000050002909)64:0.00549800769529357886)73:0.01441199523827828462)15:0.00190497752569313808)29:0.00357390484086870640)45:0.00531855576210290334)40:0.00363306444292095130,(((G_Cycas_taitungensis:0.07820761157257670459,(P_Huperzia_squarrosa:0.04400880469515321830,(((B_Sphagnum_palustre:0.04289413582653524987,(B_Atrichum_angustatum:0.01566760973788073469,(B_Buxbaumia_aphylla:0.04139916009400258085,((B_Funaria_hygrometrica:0.00399669330342514780,B_Physcomitrella_patens:0.00000100000050002909)96:0.00397484858930761183,(((B_Ulota_hutchinsiae:0.00000100000050002909,B_Orthotrichum_stellatum:0.00000100000050002909)100:0.00599644682417629481,(B_Ptychomnion_cygnisetum:0.02846357491227393538,(B_Hypnum_imponens:0.00000100000050002909,(B_Climacium_americanum:0.00000100000050002909,B_Anomodon_rugelii:0.00000100000050002909)31:0.00000100000050002909)100:0.00803608727975621724)80:0.00391102943688971093)70:0.00197991184408869477,B_Bartramia_pomiformis:0.00398820757365643715)90:0.00605232438162830230)90:0.01659273678774817254)62:0.00820554140273231127)60:0.01116846051097841047)50:0.01061829305327217400,((B_Marchantia_polymorpha:0.00565757440492261742,B_Treubia_lacunosa:0.02453224769654432924)70:0.00383042098899116735,B_Pleurozia_purpurea:0.01863968889622902650)89:0.05871354446414104450)32:0.00709858177111820799,((A_Chara_vulgaris:0.00680398031033054365,B_Nitella_hyalina:0.00409187255451264661)100:0.29287233144165236709,((A_Entransia_fimbriata:1.95929507623112453274,(A_Chaetosphaeridium_globosum:0.85030894412399893323,(A_Chlorokybus_atmophyticus:0.76857969343867893475,A_Mesostigma_viride:1.78809556274946412913)64:0.32184922174287033947)39:0.06038184521002342570)30:0.26100707909249354355,A_Roya_obtusa:0.68417851287972164531)42:0.30933501431319726516)28:0.16224100150899725681)43:0.02263994979084352557)59:0.19988868565175388348)64:0.09875074297109699695,N_Amborella_trichopoda:0.01759520863343444833)44:0.01077393473280914907,N_Liriodendron_tulipifera:0.00348102080158995764)31:0.00396296601789049904)91:0.02708666682322239880,(M_Phoenix_dactylifera:0.01356203538219277575,((M_Oryza_sativa_Indica_Group:0.00000100000050002909,(M_Oryza_sativa_Japonica_Group:0.00000100000050002909,M_Oryza_rufipogon:0.00000100000050002909)32:0.00000100000050002909)99:0.00931540314984200327,(M_Triticum_timopheevii:0.00000100000050002909,(M_Aegilops_speltoides:0.00000100000050002909,M_Triticum_aestivum:0.00000100000050002909)25:0.00000100000050002909)100:0.00348025063942106021)94:0.04410273030730628430)78:0.01715441345171682050,M_Spirodela_polyrhiza:0.05355324386413536780);
