# Supplementary material for: The mitochondrial genome map of Nelumbo nucifera reveals ancient evolutionary features
Source: Sci Rep. 2016 Jul 22;6:30158. doi: 10.1038/srep30158 (PMC4957087; doi:10.1038/srep30158)
Supplement: Supplementary Data S2 [file srep30158-s3.zip › Trees/rps1.phyml.tree]

((((M_Oryza_rufipogon:0.00233319,(M_Oryza_sativa_Japonica_Group:0.00000012,M_Oryza_sativa_Indica_Group:0.00000012)0.000000:0.00000012)0.924000:0.01044431,(M_Sorghum_bicolor:0.00000012,(M_Tripsacum_dactyloides:0.00000012,((M_Zea_mays_subsp_mays:0.00000012,(M_Zea_mays_subsp_parviglumis:0.00000012,M_Zea_perennis:0.00000012)0.000000:0.00000012)0.725000:0.00233262,M_Zea_luxurians:0.00000010)0.997000:0.02668769)0.911000:0.00466634)0.996000:0.02604971)0.955000:0.01855264,(M_Phoenix_dactylifera:0.00303677,((((((B_Treubia_lacunosa:0.01933810,(B_Pleurozia_purpurea:0.00836191,B_Marchantia_polymorpha:0.00000045)0.438000:0.00907964)0.673000:0.01702766,(((B_Atrichum_angustatum:0.02111244,(B_Tetraphis_pellucida:0.01196626,(B_Buxbaumia_aphylla:0.02574165,(((B_Anomodon_rugelii:0.00000008,(B_Ptychomnion_cygnisetum:0.01951394,(B_Climacium_americanum:0.00000008,B_Hypnum_imponens:0.00000008)0.000000:0.00000008)0.402000:0.00275234)0.993000:0.01668211,((B_Orthotrichum_stellatum:0.00276224,B_Ulota_hutchinsiae:0.00274647)0.882000:0.00554512,B_Bartramia_pomiformis:0.00550714)0.000000:0.00000008)0.960000:0.01213709,(B_Physcomitrella_patens:0.00275009,B_Funaria_hygrometrica:0.00274338)0.770000:0.00451142)0.813000:0.00706993)0.869000:0.00742769)0.717000:0.00341067)0.824000:0.02076201,B_Sphagnum_palustre:0.05236763)0.464000:0.01404299,(A_Roya_obtusa:0.45332598,(A_Mesostigma_viride:1.60363386,(B_Nitella_hyalina:0.00262272,A_Chara_vulgaris:0.00891580)0.860000:0.17857690)0.000000:0.02325616)0.938000:0.09275552)0.896000:0.03315977)0.423000:0.06025648,(A_Chlorokybus_atmophyticus:1.42910458,A_Chaetosphaeridium_globosum:0.72363002)0.934000:0.61077279)0.959000:0.21770015,G_Cycas_taitungensis:0.04662815)0.982000:0.06633069,(N_Liriodendron_tulipifera:0.01608558,(E_Nelumbo_nucifera:0.00430348,(N_Amborella_trichopoda|rps1:0.06230784,(E_Ricinus_communis:0.02110601,((E_Cucurbita_pepo:0.02419511,(E_Citrullus_lanatus:0.02606493,E_Cucumis_sativus:0.04666108)0.845000:0.00825284)0.913000:0.01064543,(((E_Malus_x_domestica:0.02845960,((E_Glycine_max:0.00000008,((E_Vigna_radiata:0.00396200,E_Vigna_angularis:0.02153251)0.982000:0.01535478,E_Millettia_pinnata:0.00671710)0.489000:0.00594266)0.991000:0.02292556,E_Batis_maritima:0.07130653)0.330000:0.00526814)0.815000:0.00652293,(E_Vaccinium_macrocarpon:0.10518543,(E_Carica_papaya:0.03097085,(E_Daucus_carota_subsp_sativus:0.09048012,(E_Asclepias_syriaca:0.03011213,E_Rhazya_stricta:0.02435524)0.994000:0.04754553)0.747000:0.01337199)0.869000:0.01430990)0.831000:0.01970363)0.833000:0.00883293,E_Vitis_vinifera:0.01398132)0.836000:0.00653926)0.725000:0.00213984)0.909000:0.00813471)0.762000:0.00627865)0.805000:0.00479277)0.201000:0.00486628)0.899000:0.01043986,(M_Butomus_umbellatus:0.14352713,M_Spirodela_polyrhiza:0.04445966)0.805000:0.01151941)0.907000:0.01117522)1.000000:0.06170159)0.891000:0.01045732,(M_Aegilops_speltoides:0.00000012,M_Triticum_aestivum:0.00000012)0.000000:0.00000012,M_Triticum_timopheevii:0.00231084);
