# Supplementary material for: The mitochondrial genome map of Nelumbo nucifera reveals ancient evolutionary features
Source: Sci Rep. 2016 Jul 22;6:30158. doi: 10.1038/srep30158 (PMC4957087; doi:10.1038/srep30158)
Supplement: Supplementary Data S2 [file srep30158-s3.zip › Trees/rps1.RAxML.tree]

((((M_Oryza_rufipogon:0.00233161958125787999,(M_Oryza_sativa_Japonica_Group:0.00000100000050002909,M_Oryza_sativa_Indica_Group:0.00000100000050002909)72:0.00000100000050002909)100:0.01044242494522433333,(M_Sorghum_bicolor:0.00000100000050002909,(M_Tripsacum_dactyloides:0.00000100000050002909,((M_Zea_mays_subsp_mays:0.00000100000050002909,(M_Zea_mays_subsp_parviglumis:0.00000100000050002909,M_Zea_perennis:0.00000100000050002909)30:0.00000100000050002909)79:0.00233080245071791642,M_Zea_luxurians:0.00000100000050002909)100:0.02668131958665894560)86:0.00466558224595341447)100:0.02604495847488480509)95:0.01854857345918184061,(M_Phoenix_dactylifera:0.00303561209978923724,((((((B_Treubia_lacunosa:0.01933456325666412651,(B_Pleurozia_purpurea:0.00836021617881104427,B_Marchantia_polymorpha:0.00000100000050002909)62:0.00907593599412948211)58:0.01703642600002425525,(((B_Atrichum_angustatum:0.02110938346622225764,(B_Tetraphis_pellucida:0.01196313495987561155,(B_Buxbaumia_aphylla:0.02573848602733791111,(((B_Anomodon_rugelii:0.00000100000050002909,(B_Ptychomnion_cygnisetum:0.01950992523216337621,(B_Climacium_americanum:0.00000100000050002909,B_Hypnum_imponens:0.00000100000050002909)76:0.00000100000050002909)51:0.00275176827179231124)95:0.01668015994751893827,((B_Orthotrichum_stellatum:0.00276174229611695970,B_Ulota_hutchinsiae:0.00274598660826754761)82:0.00554396132429914052,B_Bartramia_pomiformis:0.00550608946221770035)43:0.00000100000050002909)84:0.01213444785586068227,(B_Physcomitrella_patens:0.00274955843448936813,B_Funaria_hygrometrica:0.00274285370479045165)92:0.00451111062189646188)64:0.00706804946245776118)68:0.00742673337357566306)54:0.00341086150938844750)63:0.02075775021996674463,B_Sphagnum_palustre:0.05235720496641162180)52:0.01404679852338703606,(A_Roya_obtusa:0.45302672709343605462,(A_Mesostigma_viride:1.60108454957499168891,(B_Nitella_hyalina:0.00262151058797635518,A_Chara_vulgaris:0.00891457987133406279)96:0.17836103891072851990)15:0.02337632295025686424)17:0.09273255852483633377)14:0.03313372625843333946)9:0.06017584692139295310,(A_Chlorokybus_atmophyticus:1.42656978061454231543,A_Chaetosphaeridium_globosum:0.72244117111770078665)70:0.60996806663360625400)49:0.21763886180751537691,G_Cycas_taitungensis:0.04660423700538974395)48:0.06631094318782500274,(N_Liriodendron_tulipifera:0.01608070826739934830,(E_Nelumbo_nucifera:0.00430215438565167887,(N_Amborella_trichopoda|rps1:0.06228802491624071958,(E_Ricinus_communis:0.02109998416338230293,((E_Cucurbita_pepo:0.02418826621902992954,(E_Citrullus_lanatus:0.02605929685695421161,E_Cucumis_sativus:0.04664964249150922032)80:0.00825096135764206463)74:0.01064274177086236943,(((E_Malus_x_domestica:0.02845200000243612234,((E_Glycine_max:0.00000100000050002909,((E_Vigna_radiata:0.00396200553238597927,E_Vigna_angularis:0.02152632753834171284)79:0.01535021335902480959,E_Millettia_pinnata:0.00671402671440456816)46:0.00594126958922466808)91:0.02291706475044173047,E_Batis_maritima:0.07128298361479855350)21:0.00526640188002344255)22:0.00652162702444109271,(E_Vaccinium_macrocarpon:0.10514795134538706955,(E_Carica_papaya:0.03096618427425136197,(E_Daucus_carota_subsp_sativus:0.09044646769542280529,(E_Asclepias_syriaca:0.03010067932889637018,E_Rhazya_stricta:0.02434676450226656158)98:0.04753264772737462313)59:0.01336660080731217476)50:0.01430572700685534687)52:0.01969800067416856149)29:0.00883225279668080517,E_Vitis_vinifera:0.01397633328284539692)22:0.00653822598241144987)17:0.00213919046594809826)45:0.00813346443879886701)29:0.00627612262498551590)28:0.00479221535543894028)19:0.00486730293806137901)61:0.01043584528600591602,(M_Butomus_umbellatus:0.14347817460222092589,M_Spirodela_polyrhiza:0.04444404027170168608)53:0.01151943397141081890)63:0.01117390860120849941)92:0.06168878089324517089)99:0.01045482451548731227,(M_Aegilops_speltoides:0.00000100000050002909,M_Triticum_aestivum:0.00000100000050002909)65:0.00000100000050002909,M_Triticum_timopheevii:0.00230915406372122047);
