# Supplementary material for: The mitochondrial genome map of Nelumbo nucifera reveals ancient evolutionary features
Source: Sci Rep. 2016 Jul 22;6:30158. doi: 10.1038/srep30158 (PMC4957087; doi:10.1038/srep30158)
Supplement: Supplementary Data S2 [file srep30158-s3.zip › Trees/rps10.phyml.tree]

(E_Salvia_miltiorrhiza:0.00672464,(((((E_Batis_maritima:0.03460650,E_Carica_papaya:0.01384642)0.737000:0.00320811,(((E_Ricinus_communis:0.00341800,(E_Millettia_pinnata:0.00677862,(E_Glycine_max:0.00000019,E_Vigna_radiata:0.00000019)0.926000:0.01021637)0.893000:0.01016234)0.766000:0.00330223,((N_Liriodendron_tulipifera:0.02683529,((G_Cycas_taitungensis:0.03234120,(P_Huperzia_squarrosa:0.05135524,(((B_Pleurozia_purpurea:0.02260818,B_Marchantia_polymorpha:0.02153173)0.635000:0.00731279,B_Treubia_lacunosa:0.01854645)0.741000:0.03301124,((B_Nitella_hyalina:0.00234550,A_Chara_vulgaris:0.02671506)0.955000:0.19472974,((A_Mesostigma_viride:2.12914312,A_Chaetosphaeridium_globosum:0.48082933)0.645000:0.23044637,(A_Chlorokybus_atmophyticus:1.02918714,A_Roya_obtusa:0.54027729)0.370000:0.16468434)0.379000:0.13712268)0.944000:0.17660674)0.000000:0.00562385)1.000000:0.25784274)0.996000:0.13037608,N_Amborella_trichopoda:0.04622729)0.670000:0.02649347)0.743000:0.00433645,E_Nelumbo_nucifera:0.00000019)0.460000:0.00332437)0.000000:0.00000019,(E_Vitis_vinifera:0.00333308,(E_Lotus_japonicus:0.01091969,E_Vaccinium_macrocarpon:0.06007790)0.717000:0.00265727)0.764000:0.00336288)0.470000:0.00333854)0.000000:0.00000019,(E_Citrullus_lanatus:0.00000030,(E_Cucumis_sativus:0.04151475,E_Cucurbita_pepo:0.03074890)0.340000:0.00787399)0.926000:0.01348755)0.738000:0.00664145,E_Nicotiana_tabacum:0.02070333)0.878000:0.01021066,(E_Asclepias_syriaca:0.05151626,E_Rhazya_stricta:0.00340566)0.000000:0.00000019)0.984000:0.02426396,E_Mimulus_guttatus:0.01732905);
