# Supplementary material for: The mitochondrial genome map of Nelumbo nucifera reveals ancient evolutionary features
Source: Sci Rep. 2016 Jul 22;6:30158. doi: 10.1038/srep30158 (PMC4957087; doi:10.1038/srep30158)
Supplement: Supplementary Data S2 [file srep30158-s3.zip › Trees/rps10.RAxML.tree]

(E_Salvia_miltiorrhiza:0.00602282562382985571,(((((E_Batis_maritima:0.03099287152432617792,E_Carica_papaya:0.01240159986520154162)42:0.00287332498672177418,(((E_Ricinus_communis:0.00306127164701653406,(E_Millettia_pinnata:0.00607083358662111050,(E_Glycine_max:0.00000100000050002909,E_Vigna_radiata:0.00000100000050002909)99:0.00915070459411475821)82:0.00910237302953862890)16:0.00295756558473427066,((N_Liriodendron_tulipifera:0.02403255772363857914,((G_Cycas_taitungensis:0.02895569034912279238,(P_Huperzia_squarrosa:0.04598851266307542318,(((B_Pleurozia_purpurea:0.02024566701348208195,B_Marchantia_polymorpha:0.01928426234309892073)31:0.00654897354344821745,B_Treubia_lacunosa:0.01660902323525680069)44:0.02955693545546716344,((B_Nitella_hyalina:0.00210551650406790285,A_Chara_vulgaris:0.02391819854658358557)94:0.17430879107016244989,((A_Mesostigma_viride:1.90402860372060822591,A_Chaetosphaeridium_globosum:0.42943282349771894069)49:0.20707174795442823134,(A_Chlorokybus_atmophyticus:0.92068038095614979088,A_Roya_obtusa:0.48357176094223469631)53:0.14731206463909166104)41:0.12274655610849201370)60:0.15815303260431659571)56:0.00504480298858401427)95:0.23088415953505339595)95:0.11676474787853947934,N_Amborella_trichopoda:0.04139832997729409048)61:0.02372785420187977987)41:0.00388471530559716255,E_Nelumbo_nucifera:0.00000100000050002909)26:0.00297738235800614403)8:0.00000100000050002909,(E_Vitis_vinifera:0.00298520424166196386,(E_Lotus_japonicus:0.00977896410589933554,E_Vaccinium_macrocarpon:0.05380156401448433351)34:0.00238123923239934266)19:0.00301187061191184437)42:0.00299014903780381053)12:0.00000100000050002909,(E_Citrullus_lanatus:0.00000100000050002909,(E_Cucumis_sativus:0.03718100880213830867,E_Cucurbita_pepo:0.02753826143067433091)46:0.00705166934170124368)50:0.01207958758029882736)24:0.00594815415688719224,E_Nicotiana_tabacum:0.01854166075019108781)51:0.00914526143571080079,(E_Asclepias_syriaca:0.04613908000719819935,E_Rhazya_stricta:0.00305016290313967495)18:0.00000100000050002909)99:0.02173124095505342412,E_Mimulus_guttatus:0.01551985483392491656);
