# Supplementary material for: The mitochondrial genome map of Nelumbo nucifera reveals ancient evolutionary features
Source: Sci Rep. 2016 Jul 22;6:30158. doi: 10.1038/srep30158 (PMC4957087; doi:10.1038/srep30158)
Supplement: Supplementary Data S2 [file srep30158-s3.zip › Trees/rps11.phyml.tree]

((B_Bartramia_pomiformis:0.00929848,(((B_Funaria_hygrometrica:0.00000008,B_Physcomitrella_patens:0.00000008)0.797000:0.00309725,(B_Atrichum_angustatum:0.01255082,(((((G_Cycas_taitungensis:0.08604538,(M_Phoenix_dactylifera:0.10404220,((N_Amborella_trichopoda:0.06680443,E_Nelumbo_nucifera:0.01860077)0.824000:0.00703540,N_Liriodendron_tulipifera:0.01006962)0.703000:0.00690816)0.906000:0.06485015)1.000000:0.51170793,P_Huperzia_squarrosa:0.07337621)0.968000:0.07557046,((B_Treubia_lacunosa:0.01271838,(B_Pleurozia_purpurea:0.02528667,B_Marchantia_polymorpha:0.00621882)0.719000:0.00291563)0.946000:0.04312217,(A_Chara_vulgaris:0.00000008,B_Nitella_hyalina:0.00317067)1.000000:0.21457586)0.063000:0.01246559)0.958000:0.04401707,(((E_Vitis_vinifera:0.82905513,(A_Entransia_fimbriata:0.46504409,A_Mesostigma_viride:1.03367167)0.706000:0.11281928)0.704000:0.18563115,(A_Chaetosphaeridium_globosum:0.37879027,(A_Roya_obtusa:0.19265510,A_Chlorokybus_atmophyticus:0.37239916)0.740000:0.04494672)0.733000:0.04832456)0.832000:0.09556489,B_Sphagnum_palustre:0.02979400)0.438000:0.02121882)0.967000:0.02897915,(B_Tetraphis_pellucida:0.01273669,B_Buxbaumia_aphylla:0.04587231)0.757000:0.00591966)0.000000:0.00000072)0.968000:0.01257781)0.763000:0.00308764,(B_Orthotrichum_stellatum:0.00000008,B_Ulota_hutchinsiae:0.00000008)0.853000:0.00309257)0.000000:0.00000008)0.865000:0.00620014,(B_Hypnum_imponens:0.00308305,(B_Anomodon_rugelii:0.00000008,B_Climacium_americanum:0.00308202)0.000000:0.00000008)0.768000:0.00938135,B_Ptychomnion_cygnisetum:0.02217879);
