# Supplementary material for: The mitochondrial genome map of Nelumbo nucifera reveals ancient evolutionary features
Source: Sci Rep. 2016 Jul 22;6:30158. doi: 10.1038/srep30158 (PMC4957087; doi:10.1038/srep30158)
Supplement: Supplementary Data S2 [file srep30158-s3.zip › Trees/rps11.RAxML.tree]

((B_Bartramia_pomiformis:0.00865576108777743256,(((B_Funaria_hygrometrica:0.00000100000050002909,B_Physcomitrella_patens:0.00000100000050002909)93:0.00288316382501956504,(B_Atrichum_angustatum:0.01168385662298988652,(((((G_Cycas_taitungensis:0.08007498867255866126,(M_Phoenix_dactylifera:0.09685209858102977742,((N_Amborella_trichopoda:0.06218679539494287312,E_Nelumbo_nucifera:0.01731713563576046597)49:0.00654781917622716727,N_Liriodendron_tulipifera:0.00937317557065843639)50:0.00643597784512198526)91:0.06038877775826462235)100:0.47622838564928832161,P_Huperzia_squarrosa:0.06830077565001371753)89:0.07034773200237491586,((B_Treubia_lacunosa:0.01183889488005098432,(B_Pleurozia_purpurea:0.02353967712467198992,B_Marchantia_polymorpha:0.00578909203927250454)84:0.00271620982632062849)94:0.04013861455674281459,(A_Chara_vulgaris:0.00000100000050002909,B_Nitella_hyalina:0.00295140032595138119)99:0.19973189743978125854)20:0.01161606558666012853)35:0.04097392185727923020,(((E_Vitis_vinifera:0.77151634242095923355,(A_Entransia_fimbriata:0.43284422870665228977,A_Mesostigma_viride:0.96204989775063920465)42:0.10499799519333317954)25:0.17275912048672828480,(A_Chaetosphaeridium_globosum:0.35253599130217033730,(A_Roya_obtusa:0.17937848530535355218,A_Chlorokybus_atmophyticus:0.34662531356671261173)20:0.04183674214572638550)14:0.04499673599758825804)46:0.08894145235182783493,B_Sphagnum_palustre:0.02773419202218781188)25:0.01975674307749634637)80:0.02697720625701428496,(B_Tetraphis_pellucida:0.01185743525560448500,B_Buxbaumia_aphylla:0.04270288813534437594)57:0.00550922331933407627)63:0.00000100000050002909)90:0.01170898287539746778)61:0.00287422680515212955,(B_Orthotrichum_stellatum:0.00000100000050002909,B_Ulota_hutchinsiae:0.00000100000050002909)88:0.00287897665683817944)49:0.00000100000050002909)92:0.00576980717394723775,(B_Hypnum_imponens:0.00286978641381358673,(B_Anomodon_rugelii:0.00000100000050002909,B_Climacium_americanum:0.00286896467833474503)47:0.00000100000050002909)81:0.00873294589914661891,B_Ptychomnion_cygnisetum:0.02064524383623717388);
