# Supplementary material for: The mitochondrial genome map of Nelumbo nucifera reveals ancient evolutionary features
Source: Sci Rep. 2016 Jul 22;6:30158. doi: 10.1038/srep30158 (PMC4957087; doi:10.1038/srep30158)
Supplement: Supplementary Data S2 [file srep30158-s3.zip › Trees/rps12.phyml.tree]

((((M_Oryza_sativa_Indica_Group:0.00000008,M_Oryza_sativa_Japonica_Group:0.00000008)0.000000:0.00000008,M_Oryza_rufipogon:0.00000008)0.953000:0.00976116,(M_Sorghum_bicolor:0.00000008,(((M_Butomus_umbellatus:0.07037698,(M_Spirodela_polyrhiza:0.01168385,((((E_Vitis_vinifera:0.02322028,(((((((E_Asclepias_syriaca:0.01669583,E_Rhazya_stricta:0.00000008)0.894000:0.00647784,((E_Vaccinium_macrocarpon:0.00000256,((((A_Roya_obtusa:0.23670646,((A_Mesostigma_viride:0.68385930,A_Chlorokybus_atmophyticus:0.32578592)0.868000:0.14960411,A_Entransia_fimbriata:0.35508933)0.953000:0.16651359)0.386000:0.07243128,A_Chaetosphaeridium_globosum:0.53298171)0.861000:0.09324832,(B_Nitella_hyalina:0.00000008,A_Chara_vulgaris:0.00000008)0.966000:0.08724378)0.932000:0.07620226,((B_Sphagnum_palustre:0.02561800,(B_Physcomitrella_patens:0.00000008,(((B_Atrichum_angustatum:0.02223974,(B_Tetraphis_pellucida:0.01254791,B_Buxbaumia_aphylla:0.02771897)0.887000:0.01023530)0.548000:0.00410982,(((B_Ulota_hutchinsiae:0.00000008,B_Orthotrichum_stellatum:0.00000008)0.873000:0.00669075,B_Bartramia_pomiformis:0.01665483)0.786000:0.00343903,(B_Ptychomnion_cygnisetum:0.01964341,(B_Anomodon_rugelii:0.00326654,(B_Climacium_americanum:0.00000008,B_Hypnum_imponens:0.00000008)0.789000:0.00326741)0.751000:0.00363552)0.004000:0.00323145)0.877000:0.00920581)0.809000:0.00363439,B_Funaria_hygrometrica:0.00000008)0.793000:0.00325201)0.973000:0.02592570)0.805000:0.01007975,(P_Huperzia_squarrosa:0.07586373,(B_Marchantia_polymorpha:0.00830193,(B_Pleurozia_purpurea:0.03381643,B_Treubia_lacunosa:0.01735207)0.000000:0.00126547)1.000000:0.09610574)0.803000:0.01476295)0.669000:0.01800157)1.000000:0.18832853)0.900000:0.01677483,(E_Boea_hygrometrica:0.01644283,(E_Mimulus_guttatus:0.00653397,(E_Ajuga_reptans:0.38637924,E_Salvia_miltiorrhiza:0.00000027)0.452000:0.00325396)0.000000:0.00000008)0.998000:0.03073267)0.733000:0.00304409)0.788000:0.00328546,E_Nicotiana_tabacum:0.00000008)0.763000:0.00324435,E_Malus_x_domestica:0.01687036)0.877000:0.00661617,E_Ricinus_communis:0.00990603)0.781000:0.00316547,(((E_Beta_vulgaris_subsp_maritima:0.00000008,E_Beta_macrocarpa:0.00000008)0.000000:0.00000008,E_Beta_vulgaris_subsp_vulgaris:0.00000008)0.903000:0.00650278,((E_Daucus_carota_subsp_sativus:0.00975667,E_Helianthus_annuus:0.02372168)0.593000:0.00654660,((E_Cucurbita_pepo:0.01320094,E_Cucumis_sativus:0.00333444)0.755000:0.00329915,E_Citrullus_lanatus:0.01043827)0.864000:0.00643412)0.000000:0.00000012)0.769000:0.00321307)0.914000:0.00657726,(E_Carica_papaya:0.00662631,(E_Arabidopsis_thaliana:0.01539044,((E_Raphanus_sativus:0.00654425,E_Brassica_carinata:0.00323443)0.794000:0.00324444,(E_Brassica_rapa_subsp_campestris:0.00000008,(E_Brassica_napus:0.00000008,(E_Brassica_juncea:0.00000008,E_Brassica_oleracea:0.00000008)0.000000:0.00000008)0.000000:0.00000008)0.000000:0.00000008)0.936000:0.01885953)0.996000:0.04063149)0.755000:0.00313587)0.000000:0.00000012)0.678000:0.00612251,((E_Lotus_japonicus:0.00648920,((E_Vigna_radiata:0.00000008,E_Vigna_angularis:0.00322124)0.924000:0.00652292,(E_Glycine_max:0.00000008,E_Millettia_pinnata:0.00000008)0.000000:0.00000008)0.000000:0.00000019)0.909000:0.00992394,E_Batis_maritima:0.01342657)0.759000:0.00408991)0.890000:0.00916409,E_Nelumbo_nucifera:0.00000008)0.944000:0.01344112,((G_Cycas_taitungensis:0.08509043,N_Amborella_trichopoda:0.02158436)0.583000:0.00155646,N_Liriodendron_tulipifera:0.00319968)0.833000:0.00622562)0.956000:0.01867340)0.857000:0.01167980)0.925000:0.01762141,M_Phoenix_dactylifera:0.00277601)0.983000:0.02749148,((M_Zea_mays_subsp_parviglumis:0.00000008,(M_Zea_mays_subsp_mays:0.00000008,(M_Zea_luxurians:0.00000008,M_Zea_perennis:0.00000008)0.000000:0.00000008)0.000000:0.00000008)0.000000:0.00000008,M_Tripsacum_dactyloides:0.00000008)0.978000:0.01317745)0.000000:0.00000008)0.000000:0.00000008)0.804000:0.00324879,(M_Aegilops_speltoides:0.00000008,M_Triticum_timopheevii:0.00000008)0.000000:0.00000008,M_Triticum_aestivum:0.00000008);
