# Supplementary material for: The mitochondrial genome map of Nelumbo nucifera reveals ancient evolutionary features
Source: Sci Rep. 2016 Jul 22;6:30158. doi: 10.1038/srep30158 (PMC4957087; doi:10.1038/srep30158)
Supplement: Supplementary Data S2 [file srep30158-s3.zip › Trees/rps12.RAxML.tree]

((((M_Oryza_sativa_Indica_Group:0.00000100000050002909,M_Oryza_sativa_Japonica_Group:0.00000100000050002909)33:0.00000100000050002909,M_Oryza_rufipogon:0.00000100000050002909)96:0.00869900355787268584,(M_Sorghum_bicolor:0.00000100000050002909,(((M_Butomus_umbellatus:0.06270848346497007175,(M_Spirodela_polyrhiza:0.01040588339950222242,((((E_Vitis_vinifera:0.02069104143382695729,(((((((E_Asclepias_syriaca:0.01487792825356028595,E_Rhazya_stricta:0.00000100000050002909)70:0.00577303127625087339,((E_Vaccinium_macrocarpon:0.00000100000050002909,((((A_Roya_obtusa:0.21061356189126737015,((A_Mesostigma_viride:0.60800556102712122186,A_Chlorokybus_atmophyticus:0.28985205985309420162)63:0.13300222355866336832,A_Entransia_fimbriata:0.31585484569840771574)67:0.14814822345759715017)46:0.06443790258706140472,A_Chaetosphaeridium_globosum:0.47403494872396795268)69:0.08312238795131991764,(B_Nitella_hyalina:0.00000100000050002909,A_Chara_vulgaris:0.00000100000050002909)100:0.07765421915804766873)54:0.06788999113112244299,((B_Sphagnum_palustre:0.02282615586183995085,(B_Physcomitrella_patens:0.00000100000050002909,(((B_Atrichum_angustatum:0.01981649410944941528,(B_Tetraphis_pellucida:0.01118126322129465479,B_Buxbaumia_aphylla:0.02470043188527434874)80:0.00912233589207326299)29:0.00366230260693950265,(((B_Ulota_hutchinsiae:0.00000100000050002909,B_Orthotrichum_stellatum:0.00000100000050002909)98:0.00596112073771346701,B_Bartramia_pomiformis:0.01484147018504684140)58:0.00306572343600346577,(B_Ptychomnion_cygnisetum:0.01750326417178120486,(B_Anomodon_rugelii:0.00291099527333915165,(B_Climacium_americanum:0.00000100000050002909,B_Hypnum_imponens:0.00000100000050002909)87:0.00291170089751220619)69:0.00324045493951698399)17:0.00287960545575072875)42:0.00820293910852142386)28:0.00323948469548321263,B_Funaria_hygrometrica:0.00000100000050002909)31:0.00289781234784508568)73:0.02309816512867073068)60:0.00897644586962509199,(P_Huperzia_squarrosa:0.06757748756676540403,(B_Marchantia_polymorpha:0.00739044925342733066,(B_Pleurozia_purpurea:0.03013481037046925395,B_Treubia_lacunosa:0.01545981094643820997)83:0.00113370468187159556)97:0.08560281076016340585)33:0.01316139680414074933)21:0.01603655692852936146)100:0.16770510917694581021)67:0.01494911187379144996,(E_Boea_hygrometrica:0.01465327997690512793,(E_Mimulus_guttatus:0.00582114731040089557,(E_Ajuga_reptans:0.34397987050970596501,E_Salvia_miltiorrhiza:0.00000100000050002909)29:0.00289943217154312559)35:0.00000100000050002909)65:0.02738749928318607793)27:0.00271277539500403052)17:0.00292765944693117305,E_Nicotiana_tabacum:0.00000100000050002909)23:0.00289119576011862174,E_Malus_x_domestica:0.01503101427918828760)30:0.00589652672102735417,E_Ricinus_communis:0.00882756323106140967)22:0.00282100139028015591,(((E_Beta_vulgaris_subsp_maritima:0.00000100000050002909,E_Beta_macrocarpa:0.00000100000050002909)30:0.00000100000050002909,E_Beta_vulgaris_subsp_vulgaris:0.00000100000050002909)92:0.00579348188838339166,((E_Daucus_carota_subsp_sativus:0.00869496101326995043,E_Helianthus_annuus:0.02113721106034081171)40:0.00583408385227049929,((E_Cucurbita_pepo:0.01176387152022665208,E_Cucumis_sativus:0.00297089273670477763)71:0.00293998584943068984,E_Citrullus_lanatus:0.00930179304498983221)46:0.00573357475637781364)2:0.00000100000050002909)4:0.00286334238307435658)13:0.00586130392202849348,(E_Carica_papaya:0.00590457706007040811,(E_Arabidopsis_thaliana:0.01372007210353717865,((E_Raphanus_sativus:0.00583001895524225006,E_Brassica_carinata:0.00288225634713747342)65:0.00289117225790196195,(E_Brassica_rapa_subsp_campestris:0.00000100000050002909,(E_Brassica_napus:0.00000100000050002909,(E_Brassica_juncea:0.00000100000050002909,E_Brassica_oleracea:0.00000100000050002909)24:0.00000100000050002909)12:0.00000100000050002909)60:0.00000100000050002909)98:0.01679859433188339579)100:0.03620267454793382744)31:0.00279493786403441514)4:0.00000100000050002909)10:0.00545463463271897517,((E_Lotus_japonicus:0.00578123966443195528,((E_Vigna_radiata:0.00000100000050002909,E_Vigna_angularis:0.00287062902146860205)88:0.00581116598250645908,(E_Glycine_max:0.00000100000050002909,E_Millettia_pinnata:0.00000100000050002909)67:0.00000100000050002909)70:0.00000100000050002909)82:0.00884342063452459547,E_Batis_maritima:0.01196396517146984355)45:0.00364773968923384978)40:0.00816527188064285377,E_Nelumbo_nucifera:0.00000100000050002909)49:0.01197767174299558049,((G_Cycas_taitungensis:0.07581051176580066997,N_Amborella_trichopoda:0.01922782408748108934)35:0.00139171190171094323,N_Liriodendron_tulipifera:0.00285134600833116805)43:0.00554822329800872156)64:0.01664584067136673159)52:0.01039958529495525925)89:0.01570827812287521261,M_Phoenix_dactylifera:0.00248426949775685472)100:0.02448717541028708894,((M_Zea_mays_subsp_parviglumis:0.00000100000050002909,(M_Zea_mays_subsp_mays:0.00000100000050002909,(M_Zea_luxurians:0.00000100000050002909,M_Zea_perennis:0.00000100000050002909)13:0.00000100000050002909)6:0.00000100000050002909)20:0.00000100000050002909,M_Tripsacum_dactyloides:0.00000100000050002909)99:0.01174215783792169170)40:0.00000100000050002909)17:0.00000100000050002909)72:0.00289522963384371279,(M_Aegilops_speltoides:0.00000100000050002909,M_Triticum_timopheevii:0.00000100000050002909)22:0.00000100000050002909,M_Triticum_aestivum:0.00000100000050002909);
