# Supplementary material for: The mitochondrial genome map of Nelumbo nucifera reveals ancient evolutionary features
Source: Sci Rep. 2016 Jul 22;6:30158. doi: 10.1038/srep30158 (PMC4957087; doi:10.1038/srep30158)
Supplement: Supplementary Data S2 [file srep30158-s3.zip › Trees/rps13.phyml.tree]

(((((M_Zea_luxurians:0.00000007,M_Zea_mays_subsp_parviglumis:0.00000007)0.000000:0.00000007,(M_Zea_mays_subsp_mays:0.00000007,M_Sorghum_bicolor:0.00000007)0.000000:0.00000007)0.000000:0.00000007,(M_Zea_perennis:0.00000007,M_Tripsacum_dactyloides:0.00000007)0.000000:0.00000007)0.959000:0.00941459,(((M_Oryza_sativa_Japonica_Group:0.00000007,M_Oryza_rufipogon:0.00000007)0.000000:0.00000007,M_Oryza_sativa_Indica_Group:0.00000007)0.787000:0.00313999,(((((G_Cycas_taitungensis:0.03599094,(P_Huperzia_squarrosa:0.08922010,(B_Phaeoceros_laevis:0.11945390,((B_Sphagnum_palustre:0.04168221,((B_Buxbaumia_aphylla:0.04546460,((B_Ptychomnion_cygnisetum:0.01334546,(((B_Hypnum_imponens:0.00331339,(B_Climacium_americanum:0.00000007,B_Anomodon_rugelii:0.00000007)0.898000:0.00666138)0.796000:0.00669009,(B_Orthotrichum_stellatum:0.00000007,B_Ulota_hutchinsiae:0.00000007)0.896000:0.00998766)0.000000:0.00000007,B_Bartramia_pomiformis:0.00667156)0.000000:0.00000007)0.982000:0.01671682,(B_Funaria_hygrometrica:0.00327751,B_Physcomitrella_patens:0.00000007)0.000000:0.00000007)0.927000:0.01363377)0.794000:0.00653531,(B_Atrichum_angustatum:0.01691052,B_Tetraphis_pellucida:0.01693802)0.756000:0.00328617)0.926000:0.01769917)0.998000:0.06689694,(((A_Chaetosphaeridium_globosum:0.82645978,A_Roya_obtusa:0.18130240)0.815000:0.12936413,((A_Entransia_fimbriata:0.55843309,A_Mesostigma_viride:1.45464802)0.418000:0.25050361,A_Chlorokybus_atmophyticus:0.42893973)0.870000:0.17339728)0.938000:0.15194443,(B_Pleurozia_purpurea:0.04377770,(B_Marchantia_polymorpha:0.00812429,B_Treubia_lacunosa:0.02848335)0.000000:0.00274492)0.911000:0.03391547)0.432000:0.01126378)0.755000:0.01802745)0.860000:0.03257479)1.000000:0.24329960)0.953000:0.04456960,((E_Vitis_vinifera:0.01629877,(((((E_Ajuga_reptans:0.03022305,E_Salvia_miltiorrhiza:0.00000007)0.742000:0.00317639,(E_Daucus_carota_subsp_sativus:0.03018681,(E_Boea_hygrometrica:0.00000007,E_Mimulus_guttatus:0.00980556)0.000000:0.00000007)0.457000:0.00668203)0.954000:0.01301203,((E_Nicotiana_tabacum:0.01964138,(E_Asclepias_syriaca:0.01960859,E_Rhazya_stricta:0.00000007)0.916000:0.01005964)0.771000:0.00326199,E_Helianthus_annuus:0.01350413)0.000000:0.00000007)0.873000:0.00651085,((E_Ricinus_communis:0.01640613,(E_Vaccinium_macrocarpon:0.04253692,((E_Beta_macrocarpa:0.00000007,(E_Beta_vulgaris_subsp_maritima:0.00000007,E_Beta_vulgaris_subsp_vulgaris:0.00000007)0.000000:0.00000007)0.000000:0.00000007,E_Silene_vulgaris:0.02731980)0.972000:0.02500138)0.722000:0.00944095)0.000000:0.00000030,((E_Batis_maritima:0.01036118,E_Carica_papaya:0.00959226)0.858000:0.00655399,(E_Cucurbita_pepo:0.01476716,(E_Citrullus_lanatus:0.01094193,E_Cucumis_sativus:0.03687930)0.354000:0.00783650)0.961000:0.01796617)0.535000:0.00658077)0.854000:0.00649856)0.756000:0.00353080,E_Malus_x_domestica:0.00647855)0.000000:0.00000007)0.148000:0.00363108,E_Nelumbo_nucifera:0.03050948)0.730000:0.00501684)0.756000:0.00700073,N_Amborella_trichopoda:0.02696820)0.847000:0.00674982,M_Spirodela_polyrhiza:0.04022291)0.523000:0.00694846,(M_Phoenix_dactylifera:0.00315717,N_Liriodendron_tulipifera:0.00315276)0.000000:0.00000007)0.973000:0.01949962)0.782000:0.00308353)0.000000:0.00000007,(M_Aegilops_speltoides:0.00000007,M_Triticum_aestivum:0.00000007)0.000000:0.00000007,M_Triticum_timopheevii:0.00000007);
