# Supplementary material for: The mitochondrial genome map of Nelumbo nucifera reveals ancient evolutionary features
Source: Sci Rep. 2016 Jul 22;6:30158. doi: 10.1038/srep30158 (PMC4957087; doi:10.1038/srep30158)
Supplement: Supplementary Data S2 [file srep30158-s3.zip › Trees/rps13.RAxML.tree]

(((((M_Zea_luxurians:0.00000100000050002909,M_Zea_mays_subsp_parviglumis:0.00000100000050002909)7:0.00000100000050002909,(M_Zea_mays_subsp_mays:0.00000100000050002909,M_Sorghum_bicolor:0.00000100000050002909)10:0.00000100000050002909)2:0.00000100000050002909,(M_Zea_perennis:0.00000100000050002909,M_Tripsacum_dactyloides:0.00000100000050002909)4:0.00000100000050002909)96:0.00879721506178645501,(((M_Oryza_sativa_Japonica_Group:0.00000100000050002909,M_Oryza_rufipogon:0.00000100000050002909)32:0.00000100000050002909,M_Oryza_sativa_Indica_Group:0.00000100000050002909)87:0.00293416058107364049,(((((G_Cycas_taitungensis:0.03362367925018944909,(P_Huperzia_squarrosa:0.08334502055917641927,(B_Phaeoceros_laevis:0.11163046524917126512,((B_Sphagnum_palustre:0.03895017994175127563,((B_Buxbaumia_aphylla:0.04248688876944540366,((B_Ptychomnion_cygnisetum:0.01247123283871423398,(((B_Hypnum_imponens:0.00309588007519341927,(B_Climacium_americanum:0.00000100000050002909,B_Anomodon_rugelii:0.00000100000050002909)96:0.00622409480060324028)63:0.00625050021248547277,(B_Orthotrichum_stellatum:0.00000100000050002909,B_Ulota_hutchinsiae:0.00000100000050002909)97:0.00933280013838903855)30:0.00000100000050002909,B_Bartramia_pomiformis:0.00623337656353097416)20:0.00000100000050002909)96:0.01562167381385398679,(B_Funaria_hygrometrica:0.00306269602152699867,B_Physcomitrella_patens:0.00000100000050002909)81:0.00000100000050002909)95:0.01274073967539980645)79:0.00610624149604743760,(B_Atrichum_angustatum:0.01580219509851549936,B_Tetraphis_pellucida:0.01582815978472593837)84:0.00307146405057960635)80:0.01653858337862400274)96:0.06251790350141221697,(((A_Chaetosphaeridium_globosum:0.77190274892630028614,A_Roya_obtusa:0.16941270795692245366)56:0.12086044635297883698,((A_Entransia_fimbriata:0.52165680735331698692,A_Mesostigma_viride:1.35877848889665031606)49:0.23398849701113275112,A_Chlorokybus_atmophyticus:0.40067321266416444647)47:0.16204924557216482395)65:0.14198725521555419227,(B_Pleurozia_purpurea:0.04090860444765537229,(B_Marchantia_polymorpha:0.00759178200936665246,B_Treubia_lacunosa:0.02662009748763117037)33:0.00256302031763047449)69:0.03170030527932256315)37:0.01052267658569146225)44:0.01684073747454385012)82:0.03045913845264029002)99:0.22740513818629506937)44:0.04165643693018519084,((E_Vitis_vinifera:0.01523156755997173879,(((((E_Ajuga_reptans:0.02824316987444318999,E_Salvia_miltiorrhiza:0.00000100000050002909)59:0.00296830693343477607,(E_Daucus_carota_subsp_sativus:0.02821032246727924950,(E_Boea_hygrometrica:0.00000100000050002909,E_Mimulus_guttatus:0.00916310355915366838)75:0.00000100000050002909)37:0.00624322890148549994)42:0.01215994015680057008,((E_Nicotiana_tabacum:0.01835369981344644671,(E_Asclepias_syriaca:0.01832322398913553002,E_Rhazya_stricta:0.00000100000050002909)81:0.00940102200861747499)23:0.00304839162067505054,E_Helianthus_annuus:0.01261991058721469508)9:0.00000100000050002909)40:0.00608278029576737097,((E_Ricinus_communis:0.01533507344169275123,(E_Vaccinium_macrocarpon:0.03975749506568542618,((E_Beta_macrocarpa:0.00000100000050002909,(E_Beta_vulgaris_subsp_maritima:0.00000100000050002909,E_Beta_vulgaris_subsp_vulgaris:0.00000100000050002909)31:0.00000100000050002909)83:0.00000100000050002909,E_Silene_vulgaris:0.02553099984741882822)85:0.02336237992544813735)31:0.00882218522915519630)11:0.00000100000050002909,((E_Batis_maritima:0.00967865381098705936,E_Carica_papaya:0.00896652436961812259)56:0.00612414982664762683,(E_Cucurbita_pepo:0.01380014972595161593,(E_Citrullus_lanatus:0.01022564864849290905,E_Cucumis_sativus:0.03446474635615688620)59:0.00732349135005105727)96:0.01678757753694172863)21:0.00614839940634808336)9:0.00606908290425346025)15:0.00330002164924222486,E_Malus_x_domestica:0.00605266121302699880)9:0.00000100000050002909)13:0.00339406216905476042,E_Nelumbo_nucifera:0.02850964378861522291)14:0.00467946604835102909)39:0.00655082247419325973,N_Amborella_trichopoda:0.02520264497045891436)54:0.00630670829410707404,M_Spirodela_polyrhiza:0.03758610001077671015)54:0.00649220121721812669,(M_Phoenix_dactylifera:0.00295030215555129854,N_Liriodendron_tulipifera:0.00294615268134164332)82:0.00000100000050002909)98:0.01821961188159570630)66:0.00288098858778205232)69:0.00000100000050002909,(M_Aegilops_speltoides:0.00000100000050002909,M_Triticum_aestivum:0.00000100000050002909)21:0.00000100000050002909,M_Triticum_timopheevii:0.00000100000050002909);
