# Supplementary material for: The mitochondrial genome map of Nelumbo nucifera reveals ancient evolutionary features
Source: Sci Rep. 2016 Jul 22;6:30158. doi: 10.1038/srep30158 (PMC4957087; doi:10.1038/srep30158)
Supplement: Supplementary Data S2 [file srep30158-s3.zip › Trees/rps14.phyml.tree]

(B_Hypnum_imponens:0.00000039,(B_Anomodon_rugelii:0.00000039,(B_Ptychomnion_cygnisetum:0.02064754,(((B_Funaria_hygrometrica:0.00342870,B_Physcomitrella_patens:0.00342421)0.884000:0.00984406,(B_Bartramia_pomiformis:0.00394852,(((((A_Chara_vulgaris:0.00000039,B_Nitella_hyalina:0.00683971)0.998000:0.12217855,(((A_Chlorokybus_atmophyticus:0.25994792,(A_Entransia_fimbriata:0.32757237,A_Mesostigma_viride:0.43387863)0.979000:0.25572191)0.846000:0.08100839,A_Roya_obtusa:0.28954444)0.306000:0.04171331,A_Chaetosphaeridium_globosum:0.32955587)0.879000:0.06193660)0.943000:0.05411457,((P_Huperzia_squarrosa:0.05577686,(G_Cycas_taitungensis:0.04587734,(N_Liriodendron_tulipifera:0.00364035,(E_Nelumbo_nucifera:0.00000039,(((((E_Millettia_pinnata:0.00671797,(E_Vigna_angularis:0.00000039,E_Vigna_radiata:0.00000039)0.864000:0.00333986)0.000000:0.00000039,E_Lotus_japonicus:0.00000039)0.000000:0.00000039,E_Glycine_max:0.00671295)0.951000:0.01007181,(((E_Rhazya_stricta:0.01235672,E_Nicotiana_tabacum:0.12533580)0.767000:0.04371987,E_Silene_latifolia:0.19969038)0.963000:0.08525377,(M_Phoenix_dactylifera:0.01696754,N_Amborella_trichopoda:0.00668605)0.000000:0.00000039)0.730000:0.00332162)0.000000:0.00000039,((E_Carica_papaya:0.00669375,(E_Mimulus_guttatus:0.00000039,(E_Malus_x_domestica:0.18661074,E_Salvia_miltiorrhiza:0.02738181)0.846000:0.07767090)0.877000:0.00668499)0.000000:0.00000039,((E_Batis_maritima:0.00336013,((E_Brassica_juncea:0.00000039,(E_Brassica_oleracea:0.00000039,((E_Brassica_rapa_subsp_campestris:0.00000039,E_Brassica_napus:0.00000039)0.000000:0.00000039,E_Raphanus_sativus:0.00000039)0.000000:0.00000039)0.000000:0.00000039)0.000000:0.00000039,E_Brassica_carinata:0.00335545)0.991000:0.02405027)0.859000:0.00671075,E_Vitis_vinifera:0.00334237)0.000000:0.00000039)0.000000:0.00000039)0.790000:0.00334503)0.838000:0.00637537)0.936000:0.03493092)1.000000:0.15810773)0.736000:0.00771269,(B_Pleurozia_purpurea:0.01173938,(B_Treubia_lacunosa:0.02793703,B_Marchantia_polymorpha:0.00000039)0.606000:0.00215443)0.813000:0.01421339)0.706000:0.00551229)0.996000:0.04606480,B_Sphagnum_palustre:0.02497046)0.800000:0.00962119,(B_Atrichum_angustatum:0.02413399,(B_Buxbaumia_aphylla:0.04611440,B_Tetraphis_pellucida:0.00690495)0.586000:0.00332296)0.000000:0.00000039)0.945000:0.01326358)0.083000:0.00341072)0.780000:0.00387772,(B_Ulota_hutchinsiae:0.00000039,B_Orthotrichum_stellatum:0.00337648)1.000000:0.05011516)0.000000:0.00000100)0.958000:0.01026428)0.428000:0.00336789,B_Climacium_americanum:0.00675335);
