# Supplementary material for: The mitochondrial genome map of Nelumbo nucifera reveals ancient evolutionary features
Source: Sci Rep. 2016 Jul 22;6:30158. doi: 10.1038/srep30158 (PMC4957087; doi:10.1038/srep30158)
Supplement: Supplementary Data S2 [file srep30158-s3.zip › Trees/rps14.RAxML.tree]

(B_Hypnum_imponens:0.00000100000050002909,(B_Anomodon_rugelii:0.00000100000050002909,(B_Ptychomnion_cygnisetum:0.02064559779872693346,(((B_Funaria_hygrometrica:0.00342853334961525048,B_Physcomitrella_patens:0.00342414479099291446)89:0.00984211625104567701,(B_Bartramia_pomiformis:0.00394805528449903610,(((((A_Chara_vulgaris:0.00000100000050002909,B_Nitella_hyalina:0.00683812873600002195)99:0.12218783370695567025,(((A_Chlorokybus_atmophyticus:0.25991273676413051419,(A_Entransia_fimbriata:0.32770218384873178730,A_Mesostigma_viride:0.43395541682468125044)98:0.25587418065965045200)73:0.08115532040960139748,A_Roya_obtusa:0.28959216362994466554)40:0.04176900040623823113,A_Chaetosphaeridium_globosum:0.32972360281875617849)79:0.06184256059560547247)86:0.05411965796534060069,((P_Huperzia_squarrosa:0.05577464713898937915,(G_Cycas_taitungensis:0.04587221495994915632,(N_Liriodendron_tulipifera:0.00363915073934642031,(E_Nelumbo_nucifera:0.00000100000050002909,(((((E_Millettia_pinnata:0.00671582842667443804,(E_Vigna_angularis:0.00000100000050002909,E_Vigna_radiata:0.00000100000050002909)73:0.00333949173962890542)13:0.00000100000050002909,E_Lotus_japonicus:0.00000100000050002909)35:0.00000100000050002909,E_Glycine_max:0.00671077952137007910)71:0.01007082964093317969,(((E_Rhazya_stricta:0.01235269087439127243,E_Nicotiana_tabacum:0.12533526181605483818)75:0.04373335645535338795,E_Silene_latifolia:0.19967799880382150479)67:0.08520285714012633405,(M_Phoenix_dactylifera:0.01696510060392218688,N_Amborella_trichopoda:0.00668429156330212302)8:0.00000100000050002909)6:0.00332107773022465632)1:0.00000100000050002909,((E_Carica_papaya:0.00669181478984323067,(E_Mimulus_guttatus:0.00000100000050002909,(E_Malus_x_domestica:0.18657473859635462232,E_Salvia_miltiorrhiza:0.02739583303664941058)80:0.07763447549266691561)56:0.00668306848320032124)4:0.00000100000050002909,((E_Batis_maritima:0.00335938919625779946,((E_Brassica_juncea:0.00000100000050002909,(E_Brassica_oleracea:0.00000100000050002909,((E_Brassica_rapa_subsp_campestris:0.00000100000050002909,E_Brassica_napus:0.00000100000050002909)22:0.00000100000050002909,E_Raphanus_sativus:0.00000100000050002909)4:0.00000100000050002909)8:0.00000100000050002909)50:0.00000100000050002909,E_Brassica_carinata:0.00335531429609150795)100:0.02404861182676553896)76:0.00670981144873255154,E_Vitis_vinifera:0.00334208420987646120)9:0.00000100000050002909)1:0.00000100000050002909)14:0.00334455437590582428)25:0.00637375580063516325)64:0.03493234996361883893)100:0.15809020103038826099)82:0.00771378025904975815,(B_Pleurozia_purpurea:0.01173688339239561951,(B_Treubia_lacunosa:0.02793710247741367642,B_Marchantia_polymorpha:0.00000100000050002909)68:0.00215105129042177969)72:0.01421249028061898241)65:0.00552386960571469177)99:0.04604040685943060207,B_Sphagnum_palustre:0.02496893435309231052)59:0.00962321470368672667,(B_Atrichum_angustatum:0.02413555863433567913,(B_Buxbaumia_aphylla:0.04611822618343373176,B_Tetraphis_pellucida:0.00690449509197242368)41:0.00332381990418748746)31:0.00000100000050002909)82:0.01326341162563374719)47:0.00341218650101011078)78:0.00387732533614942735,(B_Ulota_hutchinsiae:0.00000100000050002909,B_Orthotrichum_stellatum:0.00337664593285287844)100:0.05011429568546887925)58:0.00000100000050002909)93:0.01026276323561654824)52:0.00336761202219541724,B_Climacium_americanum:0.00675192224092885113);
