# Supplementary material for: The mitochondrial genome map of Nelumbo nucifera reveals ancient evolutionary features
Source: Sci Rep. 2016 Jul 22;6:30158. doi: 10.1038/srep30158 (PMC4957087; doi:10.1038/srep30158)
Supplement: Supplementary Data S2 [file srep30158-s3.zip › Trees/rps19.phyml.tree]

(((B_Orthotrichum_stellatum:0.00000019,B_Ulota_hutchinsiae:0.00000019)0.880000:0.01070924,((B_Funaria_hygrometrica:0.00000019,B_Physcomitrella_patens:0.00000019)0.000000:0.00001638,(B_Bartramia_pomiformis:0.00519576,(((B_Buxbaumia_aphylla:0.10278578,((((A_Mesostigma_viride:0.66480080,A_Chlorokybus_atmophyticus:0.38409858)0.910000:0.32440072,P_Huperzia_squarrosa:0.07957243)0.895000:0.08070774,B_Tetraphis_pellucida:0.01837420)0.159000:0.01857734,(B_Pleurozia_purpurea:0.02645833,(B_Treubia_lacunosa:0.01582350,B_Marchantia_polymorpha:0.00000019)0.000000:0.00000019)0.990000:0.04914206)0.000000:0.00000019)0.739000:0.00470221,B_Atrichum_angustatum:0.03742131)0.819000:0.01108935,(B_Sphagnum_palustre:0.03771282,((G_Cycas_taitungensis:0.12708028,(((((E_Vaccinium_macrocarpon:0.02050763,((E_Vitis_vinifera:0.00500268,E_Nelumbo_nucifera:0.01518225)0.000000:0.00000019,(E_Nicotiana_tabacum:0.01025939,(E_Rhazya_stricta:0.00501463,E_Asclepias_syriaca:0.01049442)0.777000:0.00505465)0.878000:0.01013093)0.778000:0.00495365)0.784000:0.00502609,((E_Ricinus_communis:0.16722544,E_Carica_papaya:0.01933029)0.771000:0.01720319,((E_Cucurbita_pepo:0.00000019,E_Citrullus_lanatus:0.01024830)0.995000:0.03632480,E_Batis_maritima:0.02049410)0.000000:0.00000019)0.763000:0.00507344)0.956000:0.02628375,N_Liriodendron_tulipifera:0.02001567)0.841000:0.01033396,(M_Phoenix_dactylifera:0.00000019,(M_Triticum_aestivum:0.02782491,((M_Oryza_sativa_Japonica_Group:0.00000019,M_Oryza_rufipogon:0.00000019)0.000000:0.00000019,M_Oryza_sativa_Indica_Group:0.00000019)0.760000:0.00790603)0.978000:0.04029283)0.996000:0.05393008)0.000000:0.00098106,N_Amborella_trichopoda:0.12065565)0.794000:0.04434143)1.000000:0.36470401,((B_Nitella_hyalina:0.00591182,A_Chara_vulgaris:0.01246457)0.895000:0.08149118,(A_Roya_obtusa:0.49905077,A_Chaetosphaeridium_globosum:0.53100972)0.671000:0.07431296)0.881000:0.08546665)0.793000:0.05042100)0.746000:0.01689733)0.943000:0.02253416)0.000000:0.01085442)0.451000:0.01075339)0.904000:0.01657364,(B_Anomodon_rugelii:0.00000019,(B_Hypnum_imponens:0.00522307,B_Climacium_americanum:0.00522326)0.000000:0.00000019)0.747000:0.00480168,B_Ptychomnion_cygnisetum:0.02774258);
