# Supplementary material for: The mitochondrial genome map of Nelumbo nucifera reveals ancient evolutionary features
Source: Sci Rep. 2016 Jul 22;6:30158. doi: 10.1038/srep30158 (PMC4957087; doi:10.1038/srep30158)
Supplement: Supplementary Data S2 [file srep30158-s3.zip › Trees/rps19.RAxML.tree]

(((B_Orthotrichum_stellatum:0.00000100000050002909,B_Ulota_hutchinsiae:0.00000100000050002909)97:0.00828321454870652001,((B_Funaria_hygrometrica:0.00000100000050002909,B_Physcomitrella_patens:0.00000100000050002909)93:0.00000100000050002909,(B_Bartramia_pomiformis:0.00401742522343727544,(((B_Buxbaumia_aphylla:0.07950000626025205408,((((A_Mesostigma_viride:0.51433392664123467330,A_Chlorokybus_atmophyticus:0.29716457529545986516)67:0.25090937878061608801,P_Huperzia_squarrosa:0.06155611074266573862)22:0.06242099031280011479,B_Tetraphis_pellucida:0.01420560696674921103)6:0.01437197340564764884,(B_Pleurozia_purpurea:0.02046341790628655039,(B_Treubia_lacunosa:0.01223843647954910366,B_Marchantia_polymorpha:0.00000100000050002909)68:0.00000100000050002909)88:0.03801208821866248339)3:0.00000100000050002909)4:0.00363536479531482905,B_Atrichum_angustatum:0.02894285610972171033)5:0.00857792125090465866,(B_Sphagnum_palustre:0.02916081891233610057,((G_Cycas_taitungensis:0.09827894968603681503,(((((E_Vaccinium_macrocarpon:0.01586056830818274518,((E_Vitis_vinifera:0.00386882390673041164,E_Nelumbo_nucifera:0.01174073965224672715)32:0.00000100000050002909,(E_Nicotiana_tabacum:0.00793530697115059358,(E_Rhazya_stricta:0.00387783618279538165,E_Asclepias_syriaca:0.00811698930375345969)67:0.00390911133290049433)74:0.00783594768956152356)38:0.00383066019320491349)49:0.00388671691607141590,((E_Ricinus_communis:0.12935984914744860785,E_Carica_papaya:0.01495125245529257269)70:0.01330209884972001141,((E_Cucurbita_pepo:0.00000100000050002909,E_Citrullus_lanatus:0.00792630811608670618)97:0.02809097835341045277,E_Batis_maritima:0.01584941895509412585)19:0.00000100000050002909)38:0.00392366904241243583)79:0.02032835287834330526,N_Liriodendron_tulipifera:0.01547873956212354393)74:0.00799095530205911307,(M_Phoenix_dactylifera:0.00000100000050002909,(M_Triticum_aestivum:0.02152053356614591281,((M_Oryza_sativa_Japonica_Group:0.00000100000050002909,M_Oryza_rufipogon:0.00000100000050002909)33:0.00000100000050002909,M_Oryza_sativa_Indica_Group:0.00000100000050002909)98:0.00611648202865352261)100:0.03115796537351277207)100:0.04170968775907819837)62:0.00076233415261775224,N_Amborella_trichopoda:0.09331934174665222625)65:0.03431222406788891899)100:0.28212591488033372800,((B_Nitella_hyalina:0.00456994476681543433,A_Chara_vulgaris:0.00963997693346657462)98:0.06303972735097224112,(A_Roya_obtusa:0.38598773661488033904,A_Chaetosphaeridium_globosum:0.41076711656343045664)54:0.05748506767886753244)56:0.06612339742225609163)13:0.03896844003523809025)7:0.01307317274522439184)34:0.01742745106625990040)24:0.00840634976999561460)35:0.00831702415997118659)85:0.01281758417734612555,(B_Anomodon_rugelii:0.00000100000050002909,(B_Hypnum_imponens:0.00403924250926183861,B_Climacium_americanum:0.00403938374727790071)16:0.00000100000050002909)74:0.00371262064040156665,B_Ptychomnion_cygnisetum:0.02145681108669975426);
