# Supplementary material for: The mitochondrial genome map of Nelumbo nucifera reveals ancient evolutionary features
Source: Sci Rep. 2016 Jul 22;6:30158. doi: 10.1038/srep30158 (PMC4957087; doi:10.1038/srep30158)
Supplement: Supplementary Data S2 [file srep30158-s3.zip › Trees/rps2.phyml.tree]

(M_Aegilops_speltoides:0.00000010,(M_Triticum_timopheevii:0.00162658,((M_Oryza_rufipogon:0.00329236,(M_Oryza_sativa_Japonica_Group:0.00000010,M_Oryza_sativa_Indica_Group:0.00000010)0.000000:0.00000010)1.000000:0.15576012,((((E_Nelumbo_nucifera:0.00588032,(N_Liriodendron_tulipifera:0.00587922,(N_Amborella_trichopoda:0.03777564,((P_Huperzia_squarrosa:0.12088988,((B_Pleurozia_purpurea:0.02547510,((((A_Mesostigma_viride:2.48068908,A_Roya_obtusa:0.35937420)0.843000:0.29823877,(A_Chaetosphaeridium_globosum:0.78691142,(A_Chlorokybus_atmophyticus:0.67462983,A_Entransia_fimbriata:1.44881244)0.972000:0.50753804)0.000000:0.07047543)0.969000:0.22323982,B_Treubia_lacunosa:0.02073724)0.836000:0.02081655,B_Marchantia_polymorpha:0.01129812)0.811000:0.00528583)0.995000:0.04663996,((B_Nitella_hyalina:0.01125993,A_Chara_vulgaris:0.00075939)1.000000:0.42566551,(B_Sphagnum_palustre:0.03471758,(B_Atrichum_angustatum:0.01867699,((B_Buxbaumia_aphylla:0.04396508,B_Tetraphis_pellucida:0.01986722)0.847000:0.00870229,((B_Physcomitrella_patens:0.00000010,B_Funaria_hygrometrica:0.00144009)0.776000:0.00145363,(((B_Ptychomnion_cygnisetum:0.02064937,(B_Anomodon_rugelii:0.00433061,(B_Hypnum_imponens:0.00143953,B_Climacium_americanum:0.00288197)0.000000:0.00000010)0.926000:0.00576370)0.917000:0.00553605,(B_Ulota_hutchinsiae:0.00145271,B_Orthotrichum_stellatum:0.00000010)0.933000:0.00566150)0.862000:0.00347717,B_Bartramia_pomiformis:0.00581926)0.751000:0.00143601)0.989000:0.01469020)0.846000:0.00547692)0.991000:0.02589037)0.725000:0.01577596)0.780000:0.02080917)0.000000:0.00176855)1.000000:0.52741632,G_Cycas_taitungensis:0.17700905)0.748000:0.04614888)0.950000:0.02079738)0.000000:0.00000039)0.980000:0.02997016,M_Spirodela_polyrhiza:0.02117086)1.000000:0.06863815,M_Phoenix_dactylifera:0.01334766)0.996000:0.05312315,(M_Sorghum_bicolor:0.06475541,(M_Tripsacum_dactyloides:0.00000039,((M_Zea_mays_subsp_parviglumis:0.00000010,M_Zea_mays_subsp_mays:0.00000010)0.937000:0.00677856,(M_Zea_perennis:0.00000010,M_Zea_luxurians:0.00000010)0.000000:0.00000039)0.911000:0.01021526)1.000000:0.09343642)0.992000:0.05351236)0.211000:0.01059149)0.997000:0.06395311)0.000000:0.00000010,M_Triticum_aestivum:0.00000010);
