# Supplementary material for: The mitochondrial genome map of Nelumbo nucifera reveals ancient evolutionary features
Source: Sci Rep. 2016 Jul 22;6:30158. doi: 10.1038/srep30158 (PMC4957087; doi:10.1038/srep30158)
Supplement: Supplementary Data S2 [file srep30158-s3.zip › Trees/rps2.RAxML.tree]

(M_Aegilops_speltoides:0.00000100000050002909,(M_Triticum_timopheevii:0.00162758423672471433,((M_Oryza_rufipogon:0.00329402251976336838,(M_Oryza_sativa_Japonica_Group:0.00000100000050002909,M_Oryza_sativa_Indica_Group:0.00000100000050002909)92:0.00000100000050002909)100:0.15604185685316135368,((((E_Nelumbo_nucifera:0.00588688576707157348,(N_Liriodendron_tulipifera:0.00588560091809961321,(N_Amborella_trichopoda:0.03783281300818346071,((P_Huperzia_squarrosa:0.12112575519802186441,((B_Pleurozia_purpurea:0.02549494180623684825,((((A_Mesostigma_viride:2.50233746788583033549,A_Roya_obtusa:0.36570752682637419628)70:0.29397934954611382175,(A_Chaetosphaeridium_globosum:0.79150539332333980092,(A_Chlorokybus_atmophyticus:0.67817044815120730572,A_Entransia_fimbriata:1.45970561249206975951)97:0.51093453519660148032)42:0.07042108501478633320)57:0.22409403664348637175,B_Treubia_lacunosa:0.02073363475720586477)22:0.02084066602776319874,B_Marchantia_polymorpha:0.01130330743766063718)19:0.00528053012724399602)30:0.04672886788565944194,((B_Nitella_hyalina:0.01128139335779407802,A_Chara_vulgaris:0.00075106808339522196)100:0.42681721636535080444,(B_Sphagnum_palustre:0.03473760280090355812,(B_Atrichum_angustatum:0.01868425528621429910,((B_Buxbaumia_aphylla:0.04398554455706140537,B_Tetraphis_pellucida:0.01987475095638315328)63:0.00870270500897261066,((B_Physcomitrella_patens:0.00000100000050002909,B_Funaria_hygrometrica:0.00144046929781066479)69:0.00145422730890680074,(((B_Ptychomnion_cygnisetum:0.02065470226720517513,(B_Anomodon_rugelii:0.00433158607344134600,(B_Hypnum_imponens:0.00144011990231932593,B_Climacium_americanum:0.00288245538534379628)59:0.00000100000050002909)98:0.00576479118558615757)97:0.00553890138748348339,(B_Ulota_hutchinsiae:0.00145317134985204627,B_Orthotrichum_stellatum:0.00000100000050002909)100:0.00566421399530745405)90:0.00347585178986778865,B_Bartramia_pomiformis:0.00582077154144133770)56:0.00143648309709734569)93:0.01469384008766626455)60:0.00547524145437940091)86:0.02589499842314356426)55:0.01581022244122519751)30:0.02075234513205370668)30:0.00172412775647249250)93:0.52955058936137744396,G_Cycas_taitungensis:0.17743953285934915831)63:0.04609293291531466746)75:0.02079882055416882106)9:0.00000100000050002909)96:0.03000407581533638679,M_Spirodela_polyrhiza:0.02119291015292419297)97:0.06875096642783877499,M_Phoenix_dactylifera:0.01336165057432040816)98:0.05319846572116066624,(M_Sorghum_bicolor:0.06480975327284399512,(M_Tripsacum_dactyloides:0.00000100000050002909,((M_Zea_mays_subsp_parviglumis:0.00000100000050002909,M_Zea_mays_subsp_mays:0.00000100000050002909)99:0.00677957301003764227,(M_Zea_perennis:0.00000100000050002909,M_Zea_luxurians:0.00000100000050002909)99:0.00000100000050002909)97:0.01021826922587284678)100:0.09356516644504875302)100:0.05357724890811110113)40:0.01054291655445531092)99:0.06400723504308343526)67:0.00000100000050002909,M_Triticum_aestivum:0.00000100000050002909);
