# Supplementary material for: The mitochondrial genome map of Nelumbo nucifera reveals ancient evolutionary features
Source: Sci Rep. 2016 Jul 22;6:30158. doi: 10.1038/srep30158 (PMC4957087; doi:10.1038/srep30158)
Supplement: Supplementary Data S2 [file srep30158-s3.zip › Trees/rps3.phyml.tree]

(M_Triticum_aestivum:0.00000005,M_Aegilops_speltoides:0.00000002,(M_Triticum_timopheevii:0.00000004,((M_Phoenix_dactylifera:0.01265147,(((E_Nelumbo_nucifera:0.00227292,((E_Daucus_carota_subsp_sativus:0.05814442,((E_Silene_latifolia:0.05538426,(E_Beta_vulgaris_subsp_vulgaris:0.00126453,(E_Beta_vulgaris_subsp_maritima:0.00000004,E_Beta_macrocarpa:0.00000004)0.000000:0.00000004)0.999000:0.02327791)1.000000:0.04721650,(E_Nicotiana_tabacum:0.01592905,((E_Boea_hygrometrica:0.01469916,(E_Salvia_miltiorrhiza:0.01013392,(E_Ajuga_reptans:0.74212323,E_Mimulus_guttatus:0.01077007)0.000000:0.00133479)0.999000:0.01183013)1.000000:0.01248241,(E_Rhazya_stricta:0.00199763,E_Asclepias_syriaca:0.01711321)0.999000:0.01027219)0.147000:0.00078582)0.923000:0.00273713)0.751000:0.00114422)0.935000:0.00280220,(E_Vitis_vinifera:0.00788963,((E_Ricinus_communis:0.01278110,(E_Carica_papaya:0.02197755,(E_Batis_maritima:0.01748926,(E_Arabidopsis_thaliana:0.01025538,(E_Raphanus_sativus:0.00000004,(E_Brassica_carinata:0.00064071,(E_Brassica_oleracea:0.00000004,(E_Brassica_rapa_subsp_campestris:0.00000004,(E_Brassica_juncea:0.00000004,E_Brassica_napus:0.00000004)0.000000:0.00000004)0.000000:0.00000004)0.808000:0.00064107)0.738000:0.00064061)0.982000:0.00725245)1.000000:0.04021782)0.949000:0.00640422)1.000000:0.01267824)0.933000:0.00316612,((E_Citrullus_lanatus:0.00081284,(E_Cucumis_sativus:0.06393319,E_Cucurbita_pepo:0.01875385)0.939000:0.00586451)1.000000:0.02354807,(E_Malus_x_domestica:0.02197326,((E_Glycine_max:0.00278918,(E_Vigna_angularis:0.00472822,E_Vigna_radiata:0.00157553)0.982000:0.00446640)0.993000:0.00692123,(E_Millettia_pinnata:0.00881276,E_Lotus_japonicus:0.01145818)0.445000:0.00127464)1.000000:0.01651980)0.757000:0.00100505)0.927000:0.00254246)0.924000:0.00220614)0.439000:0.00139718)0.999000:0.00796373)0.973000:0.00518788,(N_Liriodendron_tulipifera:0.01445318,(N_Amborella_trichopoda|rps3:0.03513106,(G_Cycas_taitungensis:0.07985867,(((P_Huperzia_squarrosa:0.31116195,(B_Marchantia_polymorpha:0.00000030,(B_Treubia_lacunosa:0.07072293,B_Pleurozia_purpurea:0.03035186)0.925000:0.01147447)1.000000:0.19343523)0.999000:0.11231458,(B_Sphagnum_palustre:0.08388226,(B_Tetraphis_pellucida:0.02875006,(B_Atrichum_angustatum:0.04894711,(B_Buxbaumia_aphylla:0.07440780,((B_Bartramia_pomiformis:0.00926021,((B_Orthotrichum_stellatum:0.00000005,B_Ulota_hutchinsiae:0.00294936)0.992000:0.00779148,(B_Ptychomnion_cygnisetum:0.04210004,(B_Climacium_americanum:0.00311360,(B_Anomodon_rugelii:0.00363476,B_Hypnum_imponens:0.00298223)0.125000:0.00078054)0.977000:0.00756987)0.994000:0.01036113)0.979000:0.00737636)0.999000:0.01621446,(B_Funaria_hygrometrica:0.00300986,B_Physcomitrella_patens:0.00142743)0.999000:0.01677257)0.996000:0.01730616)0.976000:0.01024233)0.731000:0.00288188)1.000000:0.04768397)0.997000:0.09380784)0.972000:0.12375468,((A_Entransia_fimbriata:2.31913810,(A_Chaetosphaeridium_globosum:0.80026469,(A_Roya_obtusa:0.81300745,(A_Mesostigma_viride:1.29030336,A_Chlorokybus_atmophyticus:0.82148667)0.921000:0.53329456)0.787000:0.20898679)0.873000:0.39049652)0.771000:0.32180147,(B_Nitella_hyalina:0.00631931,A_Chara_vulgaris:0.00047847)0.985000:0.23724856)0.721000:0.13881924)1.000000:0.47497759)0.996000:0.07256710)0.984000:0.01240513)0.809000:0.00220924)1.000000:0.01945078,(M_Butomus_umbellatus:0.12495284,M_Spirodela_polyrhiza:0.06102711)0.129000:0.00350032)0.994000:0.01180957)1.000000:0.01440966,((M_Oryza_rufipogon:0.00067225,(M_Oryza_sativa_Japonica_Group:0.00164481,M_Oryza_sativa_Indica_Group:0.00000005)0.000000:0.00000005)0.983000:0.00497473,(M_Tripsacum_dactyloides:0.00126975,(M_Sorghum_bicolor:0.00336297,((M_Zea_perennis:0.00000004,M_Zea_luxurians:0.00000004)0.754000:0.00081057,(M_Zea_mays_subsp_parviglumis:0.00000004,M_Zea_mays_subsp_mays:0.00000004)0.814000:0.00109382)0.820000:0.00190911)1.000000:0.00808008)0.925000:0.00326013)0.652000:0.00046940)1.000000:0.03673538)0.000000:0.00000002);
