# Supplementary material for: The mitochondrial genome map of Nelumbo nucifera reveals ancient evolutionary features
Source: Sci Rep. 2016 Jul 22;6:30158. doi: 10.1038/srep30158 (PMC4957087; doi:10.1038/srep30158)
Supplement: Supplementary Data S2 [file srep30158-s3.zip › Trees/rps3.RAxML.tree]

((((((((E_Daucus_carota_subsp_sativus:0.05645027271350204490,((E_Silene_latifolia:0.05376840063349760945,((E_Beta_macrocarpa:0.00000100000050002909,E_Beta_vulgaris_subsp_maritima:0.00000100000050002909)89:0.00000100000050002909,E_Beta_vulgaris_subsp_vulgaris:0.00122751864131826231)100:0.02259899994031037626)98:0.04583735002075592369,(((E_Boea_hygrometrica:0.01426903530989227439,(E_Salvia_miltiorrhiza:0.00983716805631891164,(E_Mimulus_guttatus:0.01045081589875241843,E_Ajuga_reptans:0.72106762046269368138)24:0.00129973885233230363)71:0.01148452786054418931)72:0.01211824535213565542,(E_Asclepias_syriaca:0.01661444515898535465,E_Rhazya_stricta:0.00193940773244675817)100:0.00997179981727848962)21:0.00076258131408041328,E_Nicotiana_tabacum:0.01546388105284562248)43:0.00265748197940446915)59:0.00110966739659375366)45:0.00272010489063523667,(((E_Ricinus_communis:0.01240842528477117956,(E_Carica_papaya:0.02133494508181859456,(E_Batis_maritima:0.01698198428876350127,(E_Arabidopsis_thaliana:0.00995632279580087841,(((((E_Brassica_napus:0.00000100000050002909,E_Brassica_juncea:0.00000100000050002909)16:0.00000100000050002909,E_Brassica_rapa_subsp_campestris:0.00000100000050002909)12:0.00000100000050002909,E_Brassica_oleracea:0.00000100000050002909)82:0.00062228879520953302,E_Brassica_carinata:0.00062193834684686963)62:0.00062183161250468780,E_Raphanus_sativus:0.00000100000050002909)99:0.00703844742897150044)100:0.03904512006159426007)92:0.00621450070302310194)90:0.01230883213236563800)83:0.00307296236304774881,(((E_Cucurbita_pepo:0.01820465285295681801,E_Cucumis_sativus:0.06207028747608622082)95:0.00569477411304378407,E_Citrullus_lanatus:0.00078907478302844641)99:0.02286009754947225178,(E_Malus_x_domestica:0.02133209580709071254,((E_Glycine_max:0.00270746484081250786,(E_Vigna_radiata:0.00152944335475514118,E_Vigna_angularis:0.00458979699301551025)100:0.00433572698642029856)100:0.00671827684113144794,(E_Lotus_japonicus:0.01112214379558160507,E_Millettia_pinnata:0.00855525882310497962)59:0.00123751656640335946)99:0.01603821306957258289)81:0.00097396324543978167)59:0.00246809385958338037)48:0.00214182306615548230,E_Vitis_vinifera:0.00765843247273459080)33:0.00135644257219029820)74:0.00773224484025787639,E_Nelumbo_nucifera:0.00220580634382436854)72:0.00503319992066941519,(N_Liriodendron_tulipifera:0.01401974065383934653,((((((P_Huperzia_squarrosa:0.30221174486761454014,(B_Marchantia_polymorpha:0.00000100000050002909,(B_Pleurozia_purpurea:0.02946584983161182683,B_Treubia_lacunosa:0.06866690232811335781)91:0.01115289955579660749)97:0.18805225147578660816)89:0.10859829355675952589,(B_Sphagnum_palustre:0.08151338293365170684,(B_Tetraphis_pellucida:0.02792513364020536570,((B_Buxbaumia_aphylla:0.07222786826406829563,((B_Bartramia_pomiformis:0.00899030580667521846,((B_Ulota_hutchinsiae:0.00286337073254483822,B_Orthotrichum_stellatum:0.00000100000050002909)100:0.00756488893468856144,(B_Ptychomnion_cygnisetum:0.04087144658389434831,(B_Climacium_americanum:0.00302316342970794516,(B_Hypnum_imponens:0.00289536703564805507,B_Anomodon_rugelii:0.00352891936313941062)43:0.00075682943208429194)97:0.00735049262479374813)100:0.01005603503872957993)100:0.00716051549140640092)100:0.01573988045401707864,(B_Physcomitrella_patens:0.00138526237291804384,B_Funaria_hygrometrica:0.00292193823038590069)100:0.01628214043786473803)100:0.01681214476698310659)87:0.00993474020702477499,B_Atrichum_angustatum:0.04752588336959229914)74:0.00277985804453254699)100:0.04621972847782643279)98:0.09129279092164081788)86:0.11430787928892822969,((((A_Chlorokybus_atmophyticus:0.81700980418634550073,A_Mesostigma_viride:1.25194937531587857649)85:0.49806240044753602447,A_Roya_obtusa:0.79272127787567037149)55:0.20793092597124784859,A_Chaetosphaeridium_globosum:0.78445825568942628703)77:0.66635767315013727519,(A_Chara_vulgaris:0.00055007673040028163,B_Nitella_hyalina:0.00604991353600142345)100:0.22473462379788883281)42:0.14165715332539913218)51:0.22712234376435991301,A_Entransia_fimbriata:2.43351029197957702266)79:0.24091692445153820024,G_Cycas_taitungensis:0.07759951927570106489)75:0.07045709855006010436,N_Amborella_trichopoda|rps3:0.03417217249411002439)72:0.01196680846077579838)62:0.00215387053350934912)83:0.01888935386625507917,(M_Spirodela_polyrhiza:0.05928952291164548555,M_Butomus_umbellatus:0.12133794256667727873)53:0.00336581129606535519)93:0.01146394296486339011,M_Phoenix_dactylifera:0.01228636400134378720)94:0.01398901170425251653,((M_Oryza_rufipogon:0.00065280663775042335,(M_Oryza_sativa_Indica_Group:0.00000100000050002909,M_Oryza_sativa_Japonica_Group:0.00159708566543040743)72:0.00000100000050002909)100:0.00483031300592966575,(M_Tripsacum_dactyloides:0.00123267634793352665,(M_Sorghum_bicolor:0.00326473257842247637,((M_Zea_luxurians:0.00000100000050002909,M_Zea_perennis:0.00000100000050002909)96:0.00078691004830059284,(M_Zea_mays_subsp_mays:0.00000100000050002909,M_Zea_mays_subsp_parviglumis:0.00000100000050002909)96:0.00106197036070323440)80:0.00185342117649801960)98:0.00784487679543384095)89:0.00316513500456334050)61:0.00045532767952497009)100:0.03566690332501250976,(M_Aegilops_speltoides:0.00000100000050002909,M_Triticum_timopheevii:0.00000100000050002909)100:0.00000100000050002909,M_Triticum_aestivum:0.00000100000050002909);
