# Supplementary material for: The mitochondrial genome map of Nelumbo nucifera reveals ancient evolutionary features
Source: Sci Rep. 2016 Jul 22;6:30158. doi: 10.1038/srep30158 (PMC4957087; doi:10.1038/srep30158)
Supplement: Supplementary Data S2 [file srep30158-s3.zip › Trees/rps4.phyml.tree]

((((G_Cycas_taitungensis:0.16491172,N_Amborella_trichopoda:0.01143148)0.998000:0.02748153,((E_Nelumbo_nucifera:0.00464141,(((((((B_Nitella_hyalina:0.00216493,A_Chara_vulgaris:0.01147315)1.000000:0.21887644,((A_Roya_obtusa:0.32671701,A_Mesostigma_viride:1.79173145)0.877000:0.29140734,((A_Chaetosphaeridium_globosum:0.62255044,A_Chlorokybus_atmophyticus:0.92977389)0.847000:0.20256661,A_Entransia_fimbriata:1.08549756)0.688000:0.12793385)0.714000:0.10184499)0.991000:0.20019780,((B_Pleurozia_purpurea:0.05152857,B_Treubia_lacunosa:0.04005410)0.873000:0.01064568,B_Marchantia_polymorpha:0.00530452)0.967000:0.04351760)0.747000:0.01165861,((B_Sphagnum_palustre:0.06161847,(B_Tetraphis_pellucida:0.01407596,((((B_Physcomitrella_patens:0.00215462,B_Funaria_hygrometrica:0.00000012)0.869000:0.00434372,(B_Bartramia_pomiformis:0.00256611,((B_Ulota_hutchinsiae:0.00213302,B_Orthotrichum_stellatum:0.00000012)0.981000:0.01463681,(((B_Climacium_americanum:0.00000012,B_Hypnum_imponens:0.00000012)0.000000:0.00000019,B_Anomodon_rugelii:0.00642848)0.260000:0.00663365,B_Ptychomnion_cygnisetum:0.03261303)0.918000:0.00908631)0.516000:0.00443241)0.857000:0.00611002)0.987000:0.01852477,B_Atrichum_angustatum:0.02178932)0.000000:0.00308646,B_Buxbaumia_aphylla:0.05007416)0.660000:0.00601264)0.957000:0.02001310)0.947000:0.02920702,P_Huperzia_squarrosa:0.18974878)0.654000:0.00617676)1.000000:0.85749506,(((E_Beta_macrocarpa:0.00000008,E_Beta_vulgaris_subsp_vulgaris:0.00000008)0.723000:0.00118163,E_Beta_vulgaris_subsp_maritima:0.00000012)0.994000:0.04390063,E_Silene_latifolia:0.05628318)0.000000:0.00376764)0.905000:0.06479586,(((E_Helianthus_annuus:0.11183770,(E_Daucus_carota_subsp_sativus:0.02937968,E_Nicotiana_tabacum:0.01644347)0.664000:0.00216638)0.579000:0.00362379,((E_Boea_hygrometrica:0.01563708,((E_Ajuga_reptans:0.43727856,E_Salvia_miltiorrhiza:0.00000049)0.938000:0.01283000,E_Mimulus_guttatus:0.00885123)0.910000:0.00501427)1.000000:0.02058790,(E_Asclepias_syriaca:0.00874743,E_Rhazya_stricta:0.00414124)0.951000:0.00710811)0.884000:0.00385993)0.844000:0.00526947,E_Vaccinium_macrocarpon:0.01587908)0.713000:0.00360268)0.779000:0.00229644,((E_Vitis_vinifera:0.00901009,E_Ricinus_communis:0.02114308)0.737000:0.00094788,((E_Carica_papaya:0.02077794,(E_Batis_maritima:0.01332514,(((E_Brassica_carinata:0.00099159,((E_Brassica_juncea:0.00000005,E_Brassica_rapa_subsp_campestris:0.00000005)0.000000:0.00000005,(E_Brassica_oleracea:0.00000005,E_Brassica_napus:0.00000005)0.000000:0.00000005)0.000000:0.00000005)0.000000:0.00000005,E_Raphanus_sativus:0.00198535)0.858000:0.00201334,E_Arabidopsis_thaliana:0.00297027)1.000000:0.03587142)0.898000:0.00834963)0.832000:0.00344214,((E_Citrullus_lanatus:0.00471074,(E_Cucurbita_pepo:0.02809213,E_Cucumis_sativus:0.02718947)0.977000:0.00954054)0.997000:0.01472709,(E_Lotus_japonicus:0.00588803,(E_Millettia_pinnata:0.00589721,(E_Glycine_max:0.00000008,(E_Vigna_angularis:0.00098087,E_Vigna_radiata:0.00195834)0.976000:0.00590399)0.991000:0.00891377)0.969000:0.00589717)1.000000:0.02025197)0.674000:0.00059242)0.747000:0.00102938)0.748000:0.00195772)0.984000:0.00709622)0.734000:0.00109656,N_Liriodendron_tulipifera:0.01885112)0.331000:0.00283081)0.984000:0.01477994,M_Spirodela_polyrhiza:0.03854905)1.000000:0.04540936,((((M_Oryza_sativa_Indica_Group:0.00000005,M_Oryza_sativa_Japonica_Group:0.00000005)0.000000:0.00000005,M_Oryza_rufipogon:0.00000005)0.918000:0.00446699,(M_Sorghum_bicolor:0.00204608,((M_Zea_luxurians:0.00099313,(M_Zea_mays_subsp_mays:0.00000005,(M_Zea_mays_subsp_parviglumis:0.00000005,M_Zea_perennis:0.00000005)0.000000:0.00000005)0.844000:0.00099229)0.000000:0.00000008,M_Tripsacum_dactyloides:0.00100168)0.758000:0.00102333)0.998000:0.01689891)0.997000:0.01748025,(M_Triticum_aestivum:0.00099221,(M_Aegilops_speltoides:0.00000005,M_Triticum_timopheevii:0.00000005)0.000000:0.00000005)1.000000:0.02225819)0.996000:0.02014265,M_Phoenix_dactylifera:0.00935540);
