# Supplementary material for: The mitochondrial genome map of Nelumbo nucifera reveals ancient evolutionary features
Source: Sci Rep. 2016 Jul 22;6:30158. doi: 10.1038/srep30158 (PMC4957087; doi:10.1038/srep30158)
Supplement: Supplementary Data S2 [file srep30158-s3.zip › Trees/rps4.RAxML.tree]

((((G_Cycas_taitungensis:0.16218574257107917780,N_Amborella_trichopoda:0.01124220086144721298)87:0.02702536728700474442,((E_Nelumbo_nucifera:0.00456469048754899395,(((((((B_Nitella_hyalina:0.00212376688830558059,A_Chara_vulgaris:0.01128862179582331739)93:0.21527304082550310915,((A_Roya_obtusa:0.32146628697653173434,A_Mesostigma_viride:1.76240246344836792858)68:0.28651111849463745118,((A_Chaetosphaeridium_globosum:0.61235674351462088261,A_Chlorokybus_atmophyticus:0.91444732880358070570)52:0.19928305938657153717,A_Entransia_fimbriata:1.06767734957870907841)36:0.12579720284305512257)51:0.10019335222924510842)88:0.19688196702380156289,((B_Pleurozia_purpurea:0.05067923729792966903,B_Treubia_lacunosa:0.03939290784935103873)89:0.01046932533842772316,B_Marchantia_polymorpha:0.00521651373576984250)86:0.04280451636760205375)33:0.01147132798298091880,((B_Sphagnum_palustre:0.06059977100136094974,(B_Tetraphis_pellucida:0.01384144644441812587,((((B_Physcomitrella_patens:0.00211907611135825694,B_Funaria_hygrometrica:0.00000100000050002909)98:0.00427198811978040521,(B_Bartramia_pomiformis:0.00252354620706473189,((B_Ulota_hutchinsiae:0.00209782113038075235,B_Orthotrichum_stellatum:0.00000100000050002909)100:0.01439535125502075692,(((B_Climacium_americanum:0.00000100000050002909,B_Hypnum_imponens:0.00000100000050002909)96:0.00000100000050002909,B_Anomodon_rugelii:0.00632216144894434239)54:0.00652320952025289749,B_Ptychomnion_cygnisetum:0.03207284635664913591)95:0.00893657542737357098)51:0.00435903378368847263)71:0.00600764970154355794)89:0.01822038659671195576,B_Atrichum_angustatum:0.02142670068028098423)32:0.00303794130092528659,B_Buxbaumia_aphylla:0.04924806146076580321)52:0.00591151281674998953)93:0.01968659802638330833)91:0.02871828055267890492,P_Huperzia_squarrosa:0.18661060175745522449)30:0.00606987682312402042)100:0.84346278426369059034,(((E_Beta_macrocarpa:0.00000100000050002909,E_Beta_vulgaris_subsp_vulgaris:0.00000100000050002909)73:0.00116151377476386188,E_Beta_vulgaris_subsp_maritima:0.00000100000050002909)99:0.04317077032955072419,E_Silene_latifolia:0.05534839419441153763)75:0.00373393738524422465)53:0.06369245587305878697,(((E_Helianthus_annuus:0.10998967095086455148,(E_Daucus_carota_subsp_sativus:0.02889284978701843476,E_Nicotiana_tabacum:0.01617082005612134610)48:0.00213060101987667732)38:0.00356340194380592827,((E_Boea_hygrometrica:0.01537762343095660719,((E_Ajuga_reptans:0.43004714936914228973,E_Salvia_miltiorrhiza:0.00000100000050002909)77:0.01261710492864285930,E_Mimulus_guttatus:0.00870446169883713240)69:0.00493134478204050337)81:0.02024610248198917967,(E_Asclepias_syriaca:0.00860244322301237027,E_Rhazya_stricta:0.00407240591818567883)89:0.00699029049145348785)40:0.00379562383853835087)36:0.00518173449267857709,E_Vaccinium_macrocarpon:0.01561633381718523748)43:0.00354354164416920874)22:0.00225826518421491781,((E_Vitis_vinifera:0.00886070020212584297,E_Ricinus_communis:0.02079201346794632560)31:0.00093220388957422303,((E_Carica_papaya:0.02043308367337023923,(E_Batis_maritima:0.01310491476035848153,(((E_Brassica_carinata:0.00097512171737920966,((E_Brassica_juncea:0.00000100000050002909,E_Brassica_rapa_subsp_campestris:0.00000100000050002909)21:0.00000100000050002909,(E_Brassica_oleracea:0.00000100000050002909,E_Brassica_napus:0.00000100000050002909)24:0.00000100000050002909)50:0.00000100000050002909)60:0.00000100000050002909,E_Raphanus_sativus:0.00195247894359674924)92:0.00198006259103064531,E_Arabidopsis_thaliana:0.00292090633101652238)100:0.03527673473061036097)82:0.00821170919006608026)50:0.00338480411251951621,((E_Citrullus_lanatus:0.00463240619766483713,(E_Cucurbita_pepo:0.02762637661050443977,E_Cucumis_sativus:0.02673840352343606272)87:0.00938106918184171586)86:0.01448350913160477253,(E_Lotus_japonicus:0.00579075553507488270,(E_Millettia_pinnata:0.00579964829431855577,(E_Glycine_max:0.00000100000050002909,(E_Vigna_angularis:0.00096449139909125293,E_Vigna_radiata:0.00192582798996228594)100:0.00580629610804273260)100:0.00876630073932704347)100:0.00579973166516249607)100:0.01991741191281990939)7:0.00058302583368237502)7:0.00101214836500057213)18:0.00192535199642206623)73:0.00697873427375526531)39:0.00107834300290711406,N_Liriodendron_tulipifera:0.01853956116718219818)32:0.00278410183493276115)86:0.01453481729855224912,M_Spirodela_polyrhiza:0.03790993433074477809)100:0.04465579300442158728,((((M_Oryza_sativa_Indica_Group:0.00000100000050002909,M_Oryza_sativa_Japonica_Group:0.00000100000050002909)34:0.00000100000050002909,M_Oryza_rufipogon:0.00000100000050002909)99:0.00439280866791858047,(M_Sorghum_bicolor:0.00201213178318684080,((M_Zea_luxurians:0.00097663449020409659,(M_Zea_mays_subsp_mays:0.00000100000050002909,(M_Zea_mays_subsp_parviglumis:0.00000100000050002909,M_Zea_perennis:0.00000100000050002909)32:0.00000100000050002909)87:0.00097581850149605696)61:0.00000100000050002909,M_Tripsacum_dactyloides:0.00098505095065387952)64:0.00100635902142244679)100:0.01661818641422731571)100:0.01719117162932546489,(M_Triticum_aestivum:0.00097564464185591294,(M_Aegilops_speltoides:0.00000100000050002909,M_Triticum_timopheevii:0.00000100000050002909)68:0.00000100000050002909)100:0.02188805656301778813)100:0.01980860770001753937,M_Phoenix_dactylifera:0.00919978905235817671);
