# Supplementary material for: The mitochondrial genome map of Nelumbo nucifera reveals ancient evolutionary features
Source: Sci Rep. 2016 Jul 22;6:30158. doi: 10.1038/srep30158 (PMC4957087; doi:10.1038/srep30158)
Supplement: Supplementary Data S2 [file srep30158-s3.zip › Trees/rps7.phyml.tree]

((((M_Oryza_sativa_Indica_Group:0.00000013,M_Oryza_sativa_Japonica_Group:0.00000005)0.000000:0.00000013,M_Oryza_rufipogon:0.00000005)0.829000:0.00239180,((M_Tripsacum_dactyloides:0.00000013,((M_Zea_mays_subsp_parviglumis:0.00000013,M_Zea_perennis:0.00000013)0.000000:0.00000013,(M_Zea_mays_subsp_mays:0.00000013,M_Zea_luxurians:0.00000013)0.000000:0.00000013)0.000000:0.00000013)0.000000:0.00000013,((M_Phoenix_dactylifera:0.00276605,(((M_Butomus_umbellatus:0.22846576,(G_Cycas_taitungensis:0.06250217,(((B_Nitella_hyalina:0.00846189,A_Chara_vulgaris:0.00141146)1.000000:0.19216336,(A_Roya_obtusa:0.37167379,((A_Chaetosphaeridium_globosum:0.24920284,((E_Boea_hygrometrica:0.00737780,E_Salvia_miltiorrhiza:0.00000078)0.999000:0.89795211,A_Entransia_fimbriata:0.89718342)0.806000:0.21370258)0.845000:0.12950245,(A_Mesostigma_viride:0.54577853,A_Chlorokybus_atmophyticus:0.39600259)0.975000:0.27219384)0.261000:0.08746284)0.850000:0.08399070)0.999000:0.14509664,(((B_Pleurozia_purpurea:0.01421042,B_Marchantia_polymorpha:0.00355124)0.902000:0.01096765,B_Treubia_lacunosa:0.02122018)0.969000:0.02571161,(((B_Buxbaumia_aphylla:0.02994871,((B_Funaria_hygrometrica:0.00000013,B_Physcomitrella_patens:0.00000013)0.854000:0.00468765,((((B_Hypnum_imponens:0.00000013,(B_Anomodon_rugelii:0.00245238,B_Climacium_americanum:0.00000013)0.833000:0.00245457)0.950000:0.00740037,(B_Orthotrichum_stellatum:0.00246544,B_Ulota_hutchinsiae:0.00245764)0.000000:0.00000013)0.740000:0.00242487,B_Ptychomnion_cygnisetum:0.02505202)0.765000:0.00251024,B_Bartramia_pomiformis:0.00493149)0.862000:0.00519645)0.955000:0.01265593)0.731000:0.00288886,(B_Atrichum_angustatum:0.01472837,B_Tetraphis_pellucida:0.02058410)0.263000:0.00241580)0.977000:0.02021977,B_Sphagnum_palustre:0.03883666)0.957000:0.02472019)0.000000:0.00000761)1.000000:0.22471687)0.948000:0.03165601)0.000000:0.00000073,N_Amborella_trichopoda:0.02164119)0.925000:0.00746445,(N_Liriodendron_tulipifera:0.00955056,(M_Spirodela_polyrhiza:0.06553864,(E_Nelumbo_nucifera:0.00237236,((E_Daucus_carota_subsp_sativus:0.03976610,(E_Rhazya_stricta:0.00000013,E_Asclepias_syriaca:0.03440692)0.969000:0.01468277)0.913000:0.00950395,((E_Vitis_vinifera:0.01700966,E_Ricinus_communis:0.00479770)0.766000:0.00236096,(((E_Cucumis_sativus:0.02693793,((E_Beta_vulgaris_subsp_maritima:0.00000005,E_Beta_macrocarpa:0.00000005)0.000000:0.00000005,E_Beta_vulgaris_subsp_vulgaris:0.00000005)1.000000:0.03931927)0.000000:0.00000008,E_Carica_papaya:0.01941181)0.918000:0.00717137,((E_Cucurbita_pepo:0.01686956,E_Citrullus_lanatus:0.00000013)0.859000:0.00664983,(E_Batis_maritima:0.01696790,(E_Raphanus_sativus:0.00237558,(E_Arabidopsis_thaliana:0.00237649,((E_Brassica_napus:0.00000005,(E_Brassica_rapa_subsp_campestris:0.00000005,E_Brassica_oleracea:0.00000005)0.000000:0.00000005)0.000000:0.00000005,(E_Brassica_juncea:0.00000005,E_Brassica_carinata:0.00000005)0.000000:0.00000005)0.000000:0.00000005)0.000000:0.00000005)0.946000:0.00963293)0.867000:0.00641712)0.755000:0.00363585)0.000000:0.00000008)0.000000:0.00000013)0.897000:0.00475988)0.000000:0.00000008)0.923000:0.00716587)0.000000:0.00000008)0.972000:0.01415227)0.994000:0.02700333,M_Sorghum_bicolor:0.00722684)0.000000:0.00000008)0.000000:0.00000013)0.860000:0.00239721,(M_Aegilops_speltoides:0.00000013,M_Triticum_aestivum:0.00000013)0.000000:0.00000013,M_Triticum_timopheevii:0.00000013);
