# Supplementary material for: The mitochondrial genome map of Nelumbo nucifera reveals ancient evolutionary features
Source: Sci Rep. 2016 Jul 22;6:30158. doi: 10.1038/srep30158 (PMC4957087; doi:10.1038/srep30158)
Supplement: Supplementary Data S2 [file srep30158-s3.zip › Trees/rps7.RAxML.tree]

((((M_Oryza_sativa_Indica_Group:0.00000100000050002909,M_Oryza_sativa_Japonica_Group:0.00000100000050002909)32:0.00000100000050002909,M_Oryza_rufipogon:0.00000100000050002909)64:0.00227544351035125414,((M_Tripsacum_dactyloides:0.00000100000050002909,((M_Zea_mays_subsp_parviglumis:0.00000100000050002909,M_Zea_perennis:0.00000100000050002909)19:0.00000100000050002909,(M_Zea_mays_subsp_mays:0.00000100000050002909,M_Zea_luxurians:0.00000100000050002909)6:0.00000100000050002909)6:0.00000100000050002909)30:0.00000100000050002909,((M_Phoenix_dactylifera:0.00263161933990383335,(((M_Butomus_umbellatus:0.21744663325241711527,(G_Cycas_taitungensis:0.05948179983758732775,(((B_Nitella_hyalina:0.00805476869247963648,A_Chara_vulgaris:0.00134203521024616238)100:0.18295106595532406590,(A_Roya_obtusa:0.35387494877405850646,((A_Chaetosphaeridium_globosum:0.23724425174504609748,((E_Boea_hygrometrica:0.00702059405053238536,E_Salvia_miltiorrhiza:0.00000100000050002909)100:0.85542607527457215078,A_Entransia_fimbriata:0.85489411031606232783)45:0.20315943701555949641)33:0.12325209409018959839,(A_Mesostigma_viride:0.51972970146524433144,A_Chlorokybus_atmophyticus:0.37697416007016010253)94:0.25924372092956815550)24:0.08328624695558736746)54:0.07994537815038224582)80:0.13809155823697158438,(((B_Pleurozia_purpurea:0.01352251733729085276,B_Marchantia_polymorpha:0.00337889193461993458)99:0.01043917053672281485,B_Treubia_lacunosa:0.02019299279282977394)96:0.02446866454177397399,(((B_Buxbaumia_aphylla:0.02850126640648918686,((B_Funaria_hygrometrica:0.00000100000050002909,B_Physcomitrella_patens:0.00000100000050002909)100:0.00446121726578688552,((((B_Hypnum_imponens:0.00000100000050002909,(B_Anomodon_rugelii:0.00233338574625477401,B_Climacium_americanum:0.00000100000050002909)67:0.00233546365808297166)93:0.00704284174742032375,(B_Orthotrichum_stellatum:0.00234584978332479360,B_Ulota_hutchinsiae:0.00233839552312926739)53:0.00000100000050002909)56:0.00230716336213881469,B_Ptychomnion_cygnisetum:0.02384138666028261591)66:0.00238858299735781763,B_Bartramia_pomiformis:0.00469325245259800267)94:0.00494538419990027574)95:0.01204506062658582989)64:0.00274931032794427507,(B_Atrichum_angustatum:0.01401698443873696312,B_Tetraphis_pellucida:0.01958890724714145576)41:0.00229880680612315784)90:0.01924218662574651156,B_Sphagnum_palustre:0.03696225306622623330)89:0.02352854645929620958)48:0.00000100000050002909)100:0.21389207949500566031)91:0.03012205425050067456)24:0.00000100000050002909,N_Amborella_trichopoda:0.02059373518938851719)46:0.00710272378907750388,(N_Liriodendron_tulipifera:0.00908835568761212284,(M_Spirodela_polyrhiza:0.06237340683279365972,(E_Nelumbo_nucifera:0.00225676986536369611,((E_Daucus_carota_subsp_sativus:0.03784267212084339166,(E_Rhazya_stricta:0.00000100000050002909,E_Asclepias_syriaca:0.03274411111405187841)99:0.01397255327528666193)76:0.00904384211794317765,((E_Vitis_vinifera:0.01618683593373354546,E_Ricinus_communis:0.00456558155583848286)28:0.00224615560916941294,(((E_Cucumis_sativus:0.02563433626199664375,((E_Beta_vulgaris_subsp_maritima:0.00000100000050002909,E_Beta_macrocarpa:0.00000100000050002909)34:0.00000100000050002909,E_Beta_vulgaris_subsp_vulgaris:0.00000100000050002909)100:0.03741690329665297438)7:0.00000100000050002909,E_Carica_papaya:0.01847348686176744290)23:0.00682430009880114537,((E_Cucurbita_pepo:0.01605308234774733764,E_Citrullus_lanatus:0.00000100000050002909)41:0.00632767439924896737,(E_Batis_maritima:0.01614702421265325899,(E_Raphanus_sativus:0.00225985748125029709,(E_Arabidopsis_thaliana:0.00226074244670660318,((E_Brassica_napus:0.00000100000050002909,(E_Brassica_rapa_subsp_campestris:0.00000100000050002909,E_Brassica_oleracea:0.00000100000050002909)23:0.00000100000050002909)11:0.00000100000050002909,(E_Brassica_juncea:0.00000100000050002909,E_Brassica_carinata:0.00000100000050002909)15:0.00000100000050002909)33:0.00000100000050002909)38:0.00000100000050002909)99:0.00916681896981802642)93:0.00610647598520657007)24:0.00345879224308006782)12:0.00000100000050002909)6:0.00000100000050002909)18:0.00452955629437318957)14:0.00000100000050002909)51:0.00681886806095325943)24:0.00000100000050002909)95:0.01346776938968812648)100:0.02569790573760682290,M_Sorghum_bicolor:0.00687735050742221445)76:0.00000100000050002909)24:0.00000100000050002909)67:0.00228062145023005813,(M_Aegilops_speltoides:0.00000100000050002909,M_Triticum_aestivum:0.00000100000050002909)19:0.00000100000050002909,M_Triticum_timopheevii:0.00000100000050002909);
