# Supplementary material for: The mitochondrial genome map of Nelumbo nucifera reveals ancient evolutionary features
Source: Sci Rep. 2016 Jul 22;6:30158. doi: 10.1038/srep30158 (PMC4957087; doi:10.1038/srep30158)
Supplement: Supplementary Data S2 [file srep30158-s3.zip › Trees/sdh3.phyml.tree]

(B_Anomodon_rugelii:0.00794640,((B_Ptychomnion_cygnisetum:0.03373021,((B_Orthotrichum_stellatum:0.00809601,B_Ulota_hutchinsiae:0.00000008)0.902000:0.00987106,(B_Bartramia_pomiformis:0.02482804,(((B_Tetraphis_pellucida:0.02636339,(((((A_Chlorokybus_atmophyticus:0.72796422,A_Chaetosphaeridium_globosum:0.38083923)0.860000:0.17924015,(A_Entransia_fimbriata:1.03085389,A_Roya_obtusa:0.48826405)0.000000:0.03598680)0.856000:0.10168597,(A_Chara_vulgaris:0.00633766,(E_Millettia_pinnata:5.39942471,B_Nitella_hyalina:0.00000155)0.690000:0.00465599)0.980000:0.15780515)0.981000:0.14146890,B_Atrichum_angustatum:0.00185913)0.256000:0.02551433,((((B_Treubia_lacunosa:0.03707715,B_Pleurozia_purpurea:0.04868468)0.721000:0.00859290,B_Marchantia_polymorpha:0.00606796)0.951000:0.04315408,((G_Cycas_taitungensis:0.15715757,(N_Amborella_trichopoda:0.09712681,(N_Liriodendron_tulipifera:0.14724840,(E_Nelumbo_nucifera:0.02543888,(E_Vitis_vinifera:0.08598797,(((E_Batis_maritima:0.02915238,E_Carica_papaya:0.01689950)0.819000:0.00673654,(((E_Cucumis_sativus:0.09235180,E_Citrullus_lanatus:0.02191749)0.835000:0.01289054,E_Cucurbita_pepo:0.07871961)0.990000:0.05784283,E_Ricinus_communis:0.05493716)0.000000:0.00000008)0.759000:0.00360514,((E_Mimulus_guttatus:0.05562198,E_Nicotiana_tabacum:0.00819614)0.769000:0.00657634,E_Asclepias_syriaca:0.11017453)0.792000:0.00664696)0.881000:0.02372301)0.870000:0.03255703)0.999000:0.19359921)0.822000:0.05976981)0.990000:0.15774746)1.000000:0.26866807,P_Huperzia_squarrosa:0.24543062)0.488000:0.01250223)0.989000:0.07371137,(A_Mesostigma_viride:2.45112392,B_Sphagnum_palustre:0.00000579)0.930000:0.06742190)0.674000:0.03414954)0.207000:0.01235738)0.809000:0.00838103,B_Buxbaumia_aphylla:0.08377239)0.892000:0.01458628,(B_Physcomitrella_patens:0.00530090,B_Funaria_hygrometrica:0.00530224)0.741000:0.00396866)0.964000:0.02192184)0.731000:0.00694031)0.211000:0.00713727)0.983000:0.02172251,B_Climacium_americanum:0.01024574)0.746000:0.00301788,B_Hypnum_imponens:0.00000008);
