# Supplementary material for: The mitochondrial genome map of Nelumbo nucifera reveals ancient evolutionary features
Source: Sci Rep. 2016 Jul 22;6:30158. doi: 10.1038/srep30158 (PMC4957087; doi:10.1038/srep30158)
Supplement: Supplementary Data S2 [file srep30158-s3.zip › Trees/sdh3.RAxML.tree]

(B_Anomodon_rugelii:0.00770481725156279759,((B_Ptychomnion_cygnisetum:0.03270093773488221001,((B_Orthotrichum_stellatum:0.00784936987651381479,B_Ulota_hutchinsiae:0.00000100000050002909)92:0.00957025150270654837,(B_Bartramia_pomiformis:0.02406631837759014986,(((B_Tetraphis_pellucida:0.02555660854849267985,(((((A_Chlorokybus_atmophyticus:0.70512479891630530648,A_Chaetosphaeridium_globosum:0.36854874899324036042)48:0.17355579199038351224,(A_Entransia_fimbriata:0.99789734284202125103,A_Roya_obtusa:0.47288386871390286625)14:0.03470547981648929720)30:0.09859119236750200910,(A_Chara_vulgaris:0.00614205055130261340,(E_Millettia_pinnata:5.22489936497091100875,B_Nitella_hyalina:0.00000100000050002909)23:0.00451636593476705418)40:0.15290612972489306398)25:0.13701755366334605890,B_Atrichum_angustatum:0.00183115685034740839)15:0.02469955825961013193,((((B_Treubia_lacunosa:0.03593986891279286888,B_Pleurozia_purpurea:0.04719080577003974264)45:0.00834096083516218563,B_Marchantia_polymorpha:0.00587072901117289495)65:0.04184849529482726621,((G_Cycas_taitungensis:0.15237177969036624914,(N_Amborella_trichopoda:0.09411241174526642495,(N_Liriodendron_tulipifera:0.14266803014934342775,(E_Nelumbo_nucifera:0.02467337978214578093,(E_Vitis_vinifera:0.08333500715299632655,(((E_Batis_maritima:0.02825305548623104068,E_Carica_papaya:0.01638372372580668840)79:0.00652974495254226520,(((E_Cucumis_sativus:0.08953209511976896462,E_Citrullus_lanatus:0.02124337739724498422)85:0.01249661932294139285,E_Cucurbita_pepo:0.07629879261563367321)74:0.05605378105387880810,E_Ricinus_communis:0.05324453271878031024)7:0.00000100000050002909)16:0.00349432382945684969,((E_Mimulus_guttatus:0.05391221767700583867,E_Nicotiana_tabacum:0.00794261077121711200)38:0.00637530397707600487,E_Asclepias_syriaca:0.10676466250929661506)27:0.00644411624641429322)17:0.02298226327543497968)49:0.03156071210142312455)70:0.18759202081387976735)57:0.05793104898899446853)62:0.15285978846208694848)58:0.26016566481242880959,P_Huperzia_squarrosa:0.23780663823061282125)30:0.01208499855386875946)29:0.07138192130735156182,(A_Mesostigma_viride:2.37221396933592076905,B_Sphagnum_palustre:0.00000100000050002909)18:0.06534537973980661385)16:0.03311402130482415246)30:0.01198229551344573776)39:0.00813152144119951709,B_Buxbaumia_aphylla:0.08121498651989011996)55:0.01413893281336944981,(B_Physcomitrella_patens:0.00513949703297208928,B_Funaria_hygrometrica:0.00514101991565512045)80:0.00384871409001650341)70:0.02124986741953390976)47:0.00672910022619123329)41:0.00691961264150286678)93:0.02105850862743010449,B_Climacium_americanum:0.00993470360792816053)71:0.00292589812976041261,B_Hypnum_imponens:0.00000100000050002909);
