# Supplementary material for: The mitochondrial genome map of Nelumbo nucifera reveals ancient evolutionary features
Source: Sci Rep. 2016 Jul 22;6:30158. doi: 10.1038/srep30158 (PMC4957087; doi:10.1038/srep30158)
Supplement: Supplementary Data S2 [file srep30158-s3.zip › Trees/sdh4.phyml.tree]

(B_Anomodon_rugelii:0.00438605,((B_Hypnum_imponens:0.00000008,B_Climacium_americanum:0.00000008)0.000000:0.00000013,((B_Ulota_hutchinsiae:0.00890719,B_Orthotrichum_stellatum:0.00000008)0.000000:0.00000030,(B_Bartramia_pomiformis:0.01342949,(((((B_Sphagnum_palustre:0.08926173,((B_Marchantia_polymorpha:0.00000013,(B_Pleurozia_purpurea:0.01778626,B_Treubia_lacunosa:0.03667226)0.736000:0.00405002)0.935000:0.02272534,((((B_Nitella_hyalina:0.02626570,A_Chara_vulgaris:0.02197102)0.776000:0.06492054,A_Chaetosphaeridium_globosum:0.64553410)0.153000:0.07048310,((A_Entransia_fimbriata:1.03098699,(A_Chlorokybus_atmophyticus:0.15786118,A_Mesostigma_viride:1.84277213)0.879000:0.53901297)0.405000:0.22327212,A_Roya_obtusa:0.65348130)0.727000:0.17356716)0.916000:0.10208708,(B_Phaeoceros_laevis:0.09258117,P_Huperzia_squarrosa:0.07225911)0.733000:0.01240829)0.722000:0.00770248)0.954000:0.02872475)0.881000:0.01856641,B_Tetraphis_pellucida:0.01774769)0.714000:0.00442227,B_Atrichum_angustatum:0.02644830)0.834000:0.00813695,((M_Spirodela_polyrhiza:0.11773719,(N_Liriodendron_tulipifera:0.04428089,((E_Vaccinium_macrocarpon:0.00000008,((E_Nicotiana_tabacum:0.00775428,((E_Carica_papaya:0.00787899,(E_Batis_maritima:0.02007895,(E_Citrullus_lanatus:0.00000031,(E_Cucumis_sativus:0.04128251,E_Cucurbita_pepo:0.03843357)0.854000:0.01129968)0.934000:0.01590736)0.890000:0.00785723)0.000000:0.00000019,(E_Vitis_vinifera:0.00782647,E_Ricinus_communis:0.03259070)0.750000:0.00392989)0.778000:0.00382499)0.781000:0.00389900,((E_Asclepias_syriaca:0.02944449,E_Rhazya_stricta:0.00690243)0.824000:0.00896003,((E_Malus_x_domestica:0.02826733,E_Nelumbo_nucifera:0.00784250)0.000000:0.00000013,E_Mimulus_guttatus:0.01586178)0.838000:0.00389335)0.000000:0.00000008)0.713000:0.00391393)0.939000:0.02505156,N_Amborella_trichopoda:0.04659536)0.931000:0.02481238)0.000000:0.00000190)1.000000:0.54003990,B_Buxbaumia_aphylla:0.05502280)0.000000:0.00000197)0.850000:0.00933598,(B_Funaria_hygrometrica:0.00438565,B_Physcomitrella_patens:0.00000008)0.000000:0.00000013)0.562000:0.00430574)0.348000:0.00452940)0.932000:0.01333240)0.000000:0.00000013,B_Ptychomnion_cygnisetum:0.02697195);
