# Supplementary material for: The mitochondrial genome map of Nelumbo nucifera reveals ancient evolutionary features
Source: Sci Rep. 2016 Jul 22;6:30158. doi: 10.1038/srep30158 (PMC4957087; doi:10.1038/srep30158)
Supplement: Supplementary Data S2 [file srep30158-s3.zip › Trees/sdh4.RAxML.tree]

(B_Anomodon_rugelii:0.00418353895557722639,((B_Hypnum_imponens:0.00000100000050002909,B_Climacium_americanum:0.00000100000050002909)65:0.00000100000050002909,((B_Ulota_hutchinsiae:0.00849502047927240544,B_Orthotrichum_stellatum:0.00000100000050002909)56:0.00000100000050002909,(B_Bartramia_pomiformis:0.01280709609535175125,(((((B_Sphagnum_palustre:0.08513557127801402169,((B_Marchantia_polymorpha:0.00000100000050002909,(B_Pleurozia_purpurea:0.01696037640024187707,B_Treubia_lacunosa:0.03496938426955508578)41:0.00386464579775225563)56:0.02168103138668300151,((((B_Nitella_hyalina:0.02504604726069970672,A_Chara_vulgaris:0.02094649127718507114)66:0.06186264888321890698,A_Chaetosphaeridium_globosum:0.61463579614740349033)25:0.06712054877199703784,((A_Entransia_fimbriata:0.98057360702744145176,(A_Chlorokybus_atmophyticus:0.14971839667492972681,A_Mesostigma_viride:1.75316698826049033322)74:0.51326720778321166527)42:0.21203562872847367404,A_Roya_obtusa:0.62206676793662518676)46:0.16539402175824258201)55:0.09733425500636905259,(B_Phaeoceros_laevis:0.08826329075958742887,P_Huperzia_squarrosa:0.06892448158752248477)39:0.01184772048024952326)15:0.00733948946591975356)47:0.02738500009349307748)37:0.01771115266405182478,B_Tetraphis_pellucida:0.01692449549929957164)28:0.00421788026191857214,B_Atrichum_angustatum:0.02522827844829664962)21:0.00775963068178777814,((M_Spirodela_polyrhiza:0.11223014526378310984,(N_Liriodendron_tulipifera:0.04222673209918579446,((E_Vaccinium_macrocarpon:0.00000100000050002909,((E_Nicotiana_tabacum:0.00739938690606848932,((E_Carica_papaya:0.00751772814522347430,(E_Batis_maritima:0.01915876777055483191,(E_Citrullus_lanatus:0.00000100000050002909,(E_Cucumis_sativus:0.03940520991522484390,E_Cucurbita_pepo:0.03667174562657085635)70:0.01077914563432934292)67:0.01518043753832296235)41:0.00749601789375633348)2:0.00000100000050002909,(E_Vitis_vinifera:0.00746587428640851317,E_Ricinus_communis:0.03108938210848552833)47:0.00375083953505937762)4:0.00365040382975527922)7:0.00372006971484335064,((E_Asclepias_syriaca:0.02809161168515146231,E_Rhazya_stricta:0.00657856115052290157)51:0.00855816719969059413,((E_Malus_x_domestica:0.02697511819557681795,E_Nelumbo_nucifera:0.00748360643512635711)17:0.00000100000050002909,E_Mimulus_guttatus:0.01513421639956029872)19:0.00371579442529035558)7:0.00000100000050002909)21:0.00373482880836175550)64:0.02391662799117147756,N_Amborella_trichopoda:0.04444606161515484571)65:0.02368776591495135725)36:0.00000100000050002909)98:0.51448491036996679693,B_Buxbaumia_aphylla:0.05247719943416209037)9:0.00000100000050002909)36:0.00890724076942851078,(B_Funaria_hygrometrica:0.00418312712038384962,B_Physcomitrella_patens:0.00000100000050002909)51:0.00000100000050002909)41:0.00410744460494905962)43:0.00431956062768902929)81:0.01271454631384173403)34:0.00000100000050002909,B_Ptychomnion_cygnisetum:0.02572357261395300312);
