# Supplementary material for: The mitochondrial genome map of Nelumbo nucifera reveals ancient evolutionary features
Source: Sci Rep. 2016 Jul 22;6:30158. doi: 10.1038/srep30158 (PMC4957087; doi:10.1038/srep30158)
Supplement: Supplementary Data S2 [file srep30158-s3.zip › Trees/nad7_remove_Spirodela_Phoenix.RAxML.tree]

(M_Aegilops_speltoides:0.00000100000050002909,((((M_Zea_luxurians:0.00169304285105675834,((M_Tripsacum_dactyloides:0.00083726125648964577,(M_Zea_mays_subsp_mays:0.00000100000050002909,M_Zea_mays_subsp_parviglumis:0.00000100000050002909)80:0.00083622299271948275)14:0.00000100000050002909,(M_Sorghum_bicolor:0.00000100000050002909,M_Zea_perennis:0.00000100000050002909)51:0.00000100000050002909)34:0.00000100000050002909)62:0.00083567985865974853,(M_Butomus_umbellatus:0.01197394596929320966,(N_Liriodendron_tulipifera:0.00587871249304194095,((E_Vitis_vinifera:0.00255003729495242859,((E_Lotus_japonicus:0.00335342554418254597,(((E_Vigna_radiata:0.00000100000050002909,E_Vigna_angularis:0.00000100000050002909)89:0.00168855986380434886,E_Glycine_max:0.00000100000050002909)94:0.00169173802156187179,E_Millettia_pinnata:0.00253790248743160189)94:0.00099043071438082515)100:0.00852253303466003059,((((((E_Rhazya_stricta:0.00098693982916216757,E_Asclepias_syriaca:0.00507831849037044137)99:0.00655673446423930308,((E_Boea_hygrometrica:0.00691198397527816467,(E_Mimulus_guttatus:0.00084155727187282248,(E_Ajuga_reptans:0.00254697283117855111,E_Salvia_miltiorrhiza:0.00084033768089405525)66:0.00085039390523596080)76:0.00114069399494308595)70:0.00228597992625874553,((G_Cycas_taitungensis:0.02570294753017431100,(B_Treubia_lacunosa:0.03005879377274634640,(((B_Nitella_hyalina:0.00174261728258290338,A_Chara_vulgaris:0.00000100000050002909)100:0.09608607516863011677,((A_Chaetosphaeridium_globosum:0.12941098250892832389,(A_Chlorokybus_atmophyticus:0.20040453537840832721,A_Mesostigma_viride:0.22322462547329641191)62:0.05641179135497154107)42:0.03375866547002581708,(A_Roya_obtusa:0.11238602948226618372,A_Entransia_fimbriata:0.27976539328517557870)21:0.02588115007797865338)99:0.07113029607633085394)100:0.05012013761020405606,((B_Atrichum_angustatum:0.01520041569436983604,((B_Funaria_hygrometrica:0.00173054026975955674,B_Physcomitrella_patens:0.00085777244835664491)94:0.00283719541466607994,(B_Bartramia_pomiformis:0.00259240860887001824,((B_Climacium_americanum:0.00176183773527219343,(B_Ptychomnion_cygnisetum:0.01226395912719891422,(B_Hypnum_imponens:0.00172955349608632067,B_Anomodon_rugelii:0.00000100000050002909)77:0.00000100000050002909)55:0.00083700365013723355)99:0.00620949873317258767,(B_Orthotrichum_stellatum:0.00000100000050002909,B_Ulota_hutchinsiae:0.00000100000050002909)100:0.00082880279765723747)100:0.00533091286869042009)99:0.00420468860332179339)84:0.00594612830893657008)81:0.00809464772784254487,B_Sphagnum_palustre:0.02837575250019702677)41:0.00964833836595234244)81:0.01183937052899970699)100:0.07570376359850139458)95:0.02932933874836982091,E_Nicotiana_tabacum:0.00952656958596453420)12:0.00081719354490891901)8:0.00097683660492103516)22:0.00256127004242515588,((((E_Beta_vulgaris_subsp_vulgaris:0.00000100000050002909,E_Beta_vulgaris_subsp_maritima:0.00000100000050002909)32:0.00000100000050002909,E_Beta_macrocarpa:0.00000100000050002909)100:0.00699939391305639657,(E_Silene_latifolia:0.00032326534230844335,E_Silene_vulgaris:0.00228927174888715482)100:0.00855642432648101060)97:0.01064329871414237093,(E_Ricinus_communis:0.00884640969348617773,(E_Citrullus_lanatus:0.00096246102262622984,(E_Cucurbita_pepo:0.01126167245561807140,E_Cucumis_sativus:0.00344646584739850652)51:0.00155249531966488515)96:0.00868776696605199836)14:0.00156477925755509235)13:0.00179547711414653182)14:0.00151511394311025548,(((((((E_Brassica_oleracea:0.00000100000050002909,E_Brassica_napus:0.00000100000050002909)22:0.00000100000050002909,E_Brassica_rapa_subsp_campestris:0.00000100000050002909)23:0.00000100000050002909,E_Brassica_juncea:0.00000100000050002909)70:0.00084350156518974177,(E_Brassica_carinata:0.00000100000050002909,E_Raphanus_sativus:0.00000100000050002909)53:0.00000100000050002909)41:0.00000100000050002909,E_Arabidopsis_thaliana:0.00084358933673237587)98:0.00425301660937370957,E_Batis_maritima:0.00339836834011148555)89:0.00257681765556029346,E_Carica_papaya:0.00510094546941419150)78:0.00507447699778133463)8:0.00085840722358886720,E_Malus_x_domestica:0.00595633942150147408)12:0.00248045431535902621,(E_Daucus_carota_subsp_sativus:0.00690280920664750747,E_Vaccinium_macrocarpon:0.02213128651027947841)34:0.00427996614978456980)14:0.00086708105228471704)53:0.00250920896039689457)49:0.00229771882101762739,(E_Nelumbo_nucifera:0.00420896513522466161,N_Amborella_trichopoda:0.01201564687860297471)33:0.00106451158294342202)40:0.00191996070478421435)87:0.00480445212412832293)100:0.01232305637717755371)35:0.00000100000050002909,(M_Oryza_sativa_Indica_Group:0.00000100000050002909,M_Oryza_sativa_Japonica_Group:0.00000100000050002909)54:0.00000100000050002909)96:0.00251587043825950759,M_Triticum_aestivum:0.00000100000050002909)21:0.00000100000050002909,M_Triticum_timopheevii:0.00000100000050002909);
