# Supplementary material for: The mitochondrial genome map of Nelumbo nucifera reveals ancient evolutionary features
Source: Sci Rep. 2016 Jul 22;6:30158. doi: 10.1038/srep30158 (PMC4957087; doi:10.1038/srep30158)
Supplement: Supplementary Data S2 [file srep30158-s3.zip › Trees/nad7_remove_Spirodela_Phoenix.phyml.tree]

(M_Aegilops_speltoides:0.00000009,((((M_Zea_luxurians:0.00242839,((M_Tripsacum_dactyloides:0.00120105,(M_Zea_mays_subsp_mays:0.00000009,M_Zea_mays_subsp_parviglumis:0.00000009)0.876000:0.00119955)0.000000:0.00000009,(M_Sorghum_bicolor:0.00000009,M_Zea_perennis:0.00000009)0.000000:0.00000009)0.000000:0.00000009)0.810000:0.00119881,(M_Butomus_umbellatus:0.01717802,(N_Liriodendron_tulipifera:0.00843309,((E_Vitis_vinifera:0.00365804,((E_Lotus_japonicus:0.00481051,(((E_Vigna_radiata:0.00000009,E_Vigna_angularis:0.00000009)0.897000:0.00242201,E_Glycine_max:0.00000009)0.886000:0.00242654,E_Millettia_pinnata:0.00364068)0.741000:0.00142168)0.996000:0.01222483,((((((E_Rhazya_stricta:0.00141592,E_Asclepias_syriaca:0.00728567)0.987000:0.00940621,((E_Boea_hygrometrica:0.00991591,(E_Mimulus_guttatus:0.00120725,(E_Ajuga_reptans:0.00365380,E_Salvia_miltiorrhiza:0.00120550)0.759000:0.00121999)0.742000:0.00163646)0.881000:0.00327957,((G_Cycas_taitungensis:0.03687885,(B_Treubia_lacunosa:0.04314280,(((B_Nitella_hyalina:0.00250111,A_Chara_vulgaris:0.00000009)1.000000:0.13798657,((A_Chaetosphaeridium_globosum:0.18587194,(A_Chlorokybus_atmophyticus:0.28788385,A_Mesostigma_viride:0.32088054)0.943000:0.08113846)0.885000:0.04852343,(A_Roya_obtusa:0.16141001,A_Entransia_fimbriata:0.40216386)0.171000:0.03724138)0.997000:0.10216377)0.995000:0.07193886,((B_Atrichum_angustatum:0.02181337,((B_Funaria_hygrometrica:0.00248379,B_Physcomitrella_patens:0.00123083)0.906000:0.00407127,(B_Bartramia_pomiformis:0.00372009,((B_Climacium_americanum:0.00252873,(B_Ptychomnion_cygnisetum:0.01759899,(B_Hypnum_imponens:0.00248243,B_Anomodon_rugelii:0.00000009)0.000000:0.00000009)0.477000:0.00120105)0.988000:0.00891124,(B_Orthotrichum_stellatum:0.00000009,B_Ulota_hutchinsiae:0.00000009)0.748000:0.00118913)0.970000:0.00765063)0.956000:0.00603375)0.920000:0.00853351)0.950000:0.01161834,B_Sphagnum_palustre:0.04072279)0.023000:0.01384493)0.800000:0.01699676)1.000000:0.10865863)0.988000:0.04208286,E_Nicotiana_tabacum:0.01366910)0.747000:0.00117244)0.738000:0.00140072)0.854000:0.00367440,((((E_Beta_vulgaris_subsp_vulgaris:0.00000009,E_Beta_vulgaris_subsp_maritima:0.00000009)0.000000:0.00000009,E_Beta_macrocarpa:0.00000009)0.985000:0.01004373,(E_Silene_latifolia:0.00046530,E_Silene_vulgaris:0.00328373)0.989000:0.01227663)0.994000:0.01527300,(E_Ricinus_communis:0.01269406,(E_Citrullus_lanatus:0.00138127,(E_Cucurbita_pepo:0.01615973,E_Cucumis_sativus:0.00494502)0.642000:0.00222754)0.994000:0.01246555)0.802000:0.00224553)0.817000:0.00257568)0.813000:0.00217366,(((((((E_Brassica_oleracea:0.00000011,E_Brassica_napus:0.00000011)0.000000:0.00000011,E_Brassica_rapa_subsp_campestris:0.00000011)0.000000:0.00000011,E_Brassica_juncea:0.00000011)0.928000:0.00121030,(E_Brassica_carinata:0.00000011,E_Raphanus_sativus:0.00000011)0.000000:0.00000011)0.000000:0.00000011,E_Arabidopsis_thaliana:0.00121042)0.970000:0.00610233,E_Batis_maritima:0.00487605)0.893000:0.00369730,E_Carica_papaya:0.00731940)0.968000:0.00728123)0.727000:0.00123152,E_Malus_x_domestica:0.00854627)0.910000:0.00355834,(E_Daucus_carota_subsp_sativus:0.00990393,E_Vaccinium_macrocarpon:0.03175899)0.919000:0.00614179)0.756000:0.00124322)0.891000:0.00359944)0.903000:0.00329607,(E_Nelumbo_nucifera:0.00603872,N_Amborella_trichopoda:0.01724019)0.726000:0.00152755)0.418000:0.00275399)0.951000:0.00689227)0.998000:0.01767806)0.000000:0.00000009,(M_Oryza_sativa_Indica_Group:0.00000011,M_Oryza_sativa_Japonica_Group:0.00000011)0.000000:0.00000011)0.972000:0.00360897,M_Triticum_aestivum:0.00000011)0.000000:0.00000009,M_Triticum_timopheevii:0.00000011);
