# Supplementary material for: The mitochondrial genome map of Nelumbo nucifera reveals ancient evolutionary features
Source: Sci Rep. 2016 Jul 22;6:30158. doi: 10.1038/srep30158 (PMC4957087; doi:10.1038/srep30158)
Supplement: Supplementary Data S2 [file srep30158-s3.zip › Trees/00ALL.tree]

(Triticum_timopheevii:0.00164647977440519726,(Aegilops_speltoides:0.00040365136562798117,(((Butomus_umbellatus:0.09139913144669183087,(Spirodela_polyrhiza:0.02676947430307046946,(((Vitis_vinifera:0.01984726287640157030,(((Vaccinium_macrocarpon:0.07386823652538682117,((Helianthus_annuus:0.03438923978609591953,(Daucus_carota_subsp_sativus:0.03233812702348221046,(Boea_hygrometrica:0.01601023433732334800,(Mimulus_guttatus:0.00854288411604381924,(Ajuga_reptans:0.07729385289878572263,Salvia_miltiorrhiza:0.00898606318149047616)100:0.00489575787862778222)100:0.00337306097763443152)100:0.02275791505147245486)92:0.01169194241027332430)73:0.00642374918899232730,((Rhazya_stricta:0.00356473429070055430,Asclepias_syriaca:0.03031344021308686465)100:0.01139819130053501550,Nicotiana_tabacum:0.01588332861350648037)100:0.00381162928973502544)99:0.00181387356774857268)83:0.00216688016287973264,((Silene_vulgaris:0.00658280700476664496,Silene_latifolia:0.03317771559689807609)100:0.01166429415530336605,(Beta_macrocarpa:0.00000131170326276377,(Beta_vulgaris_subsp_maritima:0.00344370185925914037,Beta_vulgaris_subsp_vulgaris:0.00029801599023314738)62:0.00000131170326276377)100:0.00864048744784229328)100:0.03210209476415640251)84:0.00365274744890617311,((Malus_x_domestica:0.01986024507592009172,((Citrullus_lanatus:0.00277601098835599143,(Cucurbita_pepo:0.01746563814029193640,Cucumis_sativus:0.02585647734794572702)100:0.00357443466275495902)100:0.01522377210081233070,(Lotus_japonicus:0.00506673581617099900,(Millettia_pinnata:0.00469545397311315563,(Glycine_max:0.00205036685972066887,(Vigna_angularis:0.00161814456579830270,Vigna_radiata:0.00123952154063587368)100:0.00459245025027508243)100:0.00304103909869003850)100:0.00254880852128776259)100:0.04829447201338214757)45:0.00080720977664394938)81:0.00112359955963083763,(Ricinus_communis:0.01668266531186173712,(Carica_papaya:0.01179528199381717386,(Batis_maritima:0.01262564399793520732,(Arabidopsis_thaliana:0.00416052173425800371,((Brassica_napus:0.00011824750750617922,(Brassica_oleracea:0.00003724183956159617,(Brassica_juncea:0.00000131170326276377,Brassica_rapa_subsp_campestris:0.00000131170326276377)93:0.00003724279276963906)87:0.00000131170326276377)100:0.00035598675483117931,(Brassica_carinata:0.00082186973826269450,Raphanus_sativus:0.00100631646811689501)88:0.00012846964243895065)100:0.00267788118596961732)100:0.01982217536259278656)100:0.00767754094740016185)100:0.00672979497255055993)95:0.00173784536804383631)77:0.00146975518222248677)100:0.00295599826955487976)100:0.01028846238708633169,Nelumbo_nucifera:0.00554990592864326639)100:0.00634880030035118916,((((Huperzia_squarrosa:0.09168901693346973025,(Phaeoceros_laevis:0.18284089978534209808,(((Treubia_lacunosa:0.04599009255409930441,(Marchantia_polymorpha:0.00628483626746058083,Pleurozia_purpurea:0.02976676996686673793)100:0.01233064653278446998)100:0.07146066514064297603,((Nitella_hyalina:0.01495832240565084584,Chara_vulgaris:0.00656364625171731823)100:0.14360859494972033623,(Roya_obtusa:0.32177776135413566072,(Chaetosphaeridium_globosum:0.39791365277073054152,(Entransia_fimbriata:0.70081997140084206777,(Mesostigma_viride:0.83898568984959942529,Chlorokybus_atmophyticus:0.43190278622017996835)100:0.13439337542618992605)100:0.08968470240313784758)95:0.07016892379647519939)100:0.13912541687375631905)100:0.10515003942112408075)100:0.01624971130304242103,(((((Physcomitrella_patens:0.00333076045095309636,Funaria_hygrometrica:0.00229176891479260800)100:0.00567205685999489818,(Bartramia_pomiformis:0.00889884574740079995,(((Climacium_americanum:0.00441318426643085623,(Hypnum_imponens:0.00273699577462587071,Anomodon_rugelii:0.02701603182187896704)65:0.00051575748246873135)100:0.00569888045403021438,Ptychomnion_cygnisetum:0.02958934194585306071)100:0.00887364155490304694,(Orthotrichum_stellatum:0.00135803649425910388,Ulota_hutchinsiae:0.00114458839347197742)100:0.00831021237111381067)100:0.00402819235339724451)100:0.00749300888833543885)100:0.01385291453424656975,Buxbaumia_aphylla:0.05080464936920109364)100:0.00509639558104662844,(Tetraphis_pellucida:0.02612693451397006886,Atrichum_angustatum:0.02677510318056768729)85:0.00248301059885310807)100:0.02019399154858822487,Sphagnum_palustre:0.04771608736037488696)100:0.04803648734464333742)83:0.01046728027132857140)100:0.02502638935439135959)100:0.31554396214557650646,Cycas_taitungensis:0.06232567334656509417)100:0.05065412981813409432,Amborella_trichopoda:0.02338609810991678153)100:0.01091886064259426324,Liriodendron_tulipifera:0.01128589787368803991)57:0.00160168810556452347)100:0.01386321523323529384)55:0.00199635346630567916)100:0.01183851066744198016,Phoenix_dactylifera:0.01042736750166070245)100:0.02701867877446799057,((Oryza_sativa_Indica_Group:0.00009205759517428836,(Oryza_rufipogon:0.00018802291913268195,Oryza_sativa_Japonica_Group:0.04799402686170090027)100:0.00253990743605515519)100:0.00940721107171578301,(Sorghum_bicolor:0.00397208444388578736,(Tripsacum_dactyloides:0.00196602027212674493,((Zea_luxurians:0.00053253797054168492,Zea_perennis:0.00010285901270178918)100:0.00047132629988986201,(Zea_mays_subsp_mays:0.00000131170326276377,Zea_mays_subsp_parviglumis:0.00007686013725657832)100:0.00024017957515727208)100:0.00270708508121304293)100:0.00309041459345647720)100:0.00710988940904449650)99:0.00179992640486802830)100:0.00963166352717089065)55:0.00004221151781372214,Triticum_aestivum:0.00021401285578583477);
